# Supplementary material for: An evolutionary algorithm for multi-objective optimization of freshwater consumption in textile dyeing industry
Source: PeerJ Comput Sci. 2022 Mar 22;8:e932. doi: 10.7717/peerj-cs.932 (PMC9044317; doi:10.7717/peerj-cs.932)
Supplement: Supplemental Information 1 — The data was collected manually from the Sitara Textile mills to conduct the thesis. [file peerj-cs-08-932-s001.zip]

Archive with 6,123 entries (5,757 files):
- Code-and-Dataset/
- Code-and-Dataset/Algorithm Work/
- Code-and-Dataset/Algorithm Work/AMOCLPSO-matlab/
- Code-and-Dataset/Algorithm Work/AMOCLPSO-matlab/Graphs/
- Code-and-Dataset/Algorithm Work/AMOCLPSO-matlab/Graphs/A-MOCLPSO_KUR_100.txt
- Code-and-Dataset/Algorithm Work/AMOCLPSO-matlab/Graphs/A-MOCLPSO_KUR_150.txt
- Code-and-Dataset/Algorithm Work/AMOCLPSO-matlab/Graphs/A-MOCLPSO_KUR_200.txt
- Code-and-Dataset/Algorithm Work/AMOCLPSO-matlab/Graphs/A-MOCLPSO_KUR_250.txt
- Code-and-Dataset/Algorithm Work/AMOCLPSO-matlab/Graphs/A-MOCLPSO_KUR_50.txt
- Code-and-Dataset/Algorithm Work/AMOCLPSO-matlab/Graphs/A-MOCLPSO_SCH_100.txt
- Code-and-Dataset/Algorithm Work/AMOCLPSO-matlab/Graphs/A-MOCLPSO_SCH_150.txt
- Code-and-Dataset/Algorithm Work/AMOCLPSO-matlab/Graphs/A-MOCLPSO_SCH_200.txt
- Code-and-Dataset/Algorithm Work/AMOCLPSO-matlab/Graphs/A-MOCLPSO_SCH_250.txt
- Code-and-Dataset/Algorithm Work/AMOCLPSO-matlab/Graphs/A-MOCLPSO_SCH_50.txt
- Code-and-Dataset/Algorithm Work/AMOCLPSO-matlab/Graphs/A-MOCLPSO_ZDT3_100.txt
- Code-and-Dataset/Algorithm Work/AMOCLPSO-matlab/Graphs/A-MOCLPSO_ZDT3_150.txt
- Code-and-Dataset/Algorithm Work/AMOCLPSO-matlab/Graphs/A-MOCLPSO_ZDT3_200.txt
- Code-and-Dataset/Algorithm Work/AMOCLPSO-matlab/Graphs/A-MOCLPSO_ZDT3_250.txt
- Code-and-Dataset/Algorithm Work/AMOCLPSO-matlab/Graphs/A-MOCLPSO_ZDT3_50.txt
- Code-and-Dataset/Algorithm Work/AMOCLPSO-matlab/Graphs/A-MOCLPSO_ZDT4_250.txt
- Code-and-Dataset/Algorithm Work/AMOCLPSO-matlab/Graphs/A-MOCLPSO_ZDT4_300.txt
- Code-and-Dataset/Algorithm Work/AMOCLPSO-matlab/Graphs/A-MOCLPSO_ZDT4_350.txt
- Code-and-Dataset/Algorithm Work/AMOCLPSO-matlab/Graphs/A-MOCLPSO_ZDT4_400.txt
- Code-and-Dataset/Algorithm Work/AMOCLPSO-matlab/Graphs/A-MOCLPSO_ZDT4_450.txt
- Code-and-Dataset/Algorithm Work/AMOCLPSO-matlab/Graphs/A-MOCLPSO_ZDT6_100.txt
- Code-and-Dataset/Algorithm Work/AMOCLPSO-matlab/Graphs/A-MOCLPSO_ZDT6_150.txt
- Code-and-Dataset/Algorithm Work/AMOCLPSO-matlab/Graphs/A-MOCLPSO_ZDT6_200.txt
- Code-and-Dataset/Algorithm Work/AMOCLPSO-matlab/Graphs/A-MOCLPSO_ZDT6_250.txt
- Code-and-Dataset/Algorithm Work/AMOCLPSO-matlab/Graphs/A-MOCLPSO_ZDT6_50.txt
- Code-and-Dataset/Algorithm Work/AMOCLPSO-matlab/Graphs/AMOCLPSO_ZDT1_100.txt
- Code-and-Dataset/Algorithm Work/AMOCLPSO-matlab/Graphs/AMOCLPSO_ZDT1_150.txt
- Code-and-Dataset/Algorithm Work/AMOCLPSO-matlab/Graphs/AMOCLPSO_ZDT1_200.txt
- Code-and-Dataset/Algorithm Work/AMOCLPSO-matlab/Graphs/AMOCLPSO_ZDT1_250.txt
- Code-and-Dataset/Algorithm Work/AMOCLPSO-matlab/Graphs/AMOCLPSO_ZDT1_50.txt
- Code-and-Dataset/Algorithm Work/AMOCLPSO-matlab/Graphs/AMOCLPSO_ZDT2_100.txt
- Code-and-Dataset/Algorithm Work/AMOCLPSO-matlab/Graphs/AMOCLPSO_ZDT2_150.txt
- Code-and-Dataset/Algorithm Work/AMOCLPSO-matlab/Graphs/AMOCLPSO_ZDT2_200.txt
- Code-and-Dataset/Algorithm Work/AMOCLPSO-matlab/Graphs/AMOCLPSO_ZDT2_250.txt
- Code-and-Dataset/Algorithm Work/AMOCLPSO-matlab/Graphs/AMOCLPSO_ZDT2_50.txt
- Code-and-Dataset/Algorithm Work/AMOCLPSO-matlab/Graphs/KUR_optimal_front.txt
- Code-and-Dataset/Algorithm Work/AMOCLPSO-matlab/Graphs/SCH_optimal_front.txt
- Code-and-Dataset/Algorithm Work/AMOCLPSO-matlab/Graphs/ZDT1_optimal_front.txt
- Code-and-Dataset/Algorithm Work/AMOCLPSO-matlab/Graphs/ZDT2_optimal_front.txt
- Code-and-Dataset/Algorithm Work/AMOCLPSO-matlab/Graphs/ZDT3_optimal_front.txt
- Code-and-Dataset/Algorithm Work/AMOCLPSO-matlab/Graphs/ZDT4_optimal_front.txt
- Code-and-Dataset/Algorithm Work/AMOCLPSO-matlab/Graphs/ZDT6_optimal_front.txt
- Code-and-Dataset/Algorithm Work/AMOCLPSO-matlab/KUR/
- Code-and-Dataset/Algorithm Work/AMOCLPSO-matlab/KUR/100 generation/
- Code-and-Dataset/Algorithm Work/AMOCLPSO-matlab/KUR/100 generation/A-MOCLPSO_KUR_100.txt
- Code-and-Dataset/Algorithm Work/AMOCLPSO-matlab/KUR/100 generation/CLPSO.m
- Code-and-Dataset/Algorithm Work/AMOCLPSO-matlab/KUR/100 generation/deversity_metric.m
- Code-and-Dataset/Algorithm Work/AMOCLPSO-matlab/KUR/100 generation/diversity_distance.txt
- Code-and-Dataset/Algorithm Work/AMOCLPSO-matlab/KUR/100 generation/generational_distance.m
- Code-and-Dataset/Algorithm Work/AMOCLPSO-matlab/KUR/100 generation/gen_distance.txt
- Code-and-Dataset/Algorithm Work/AMOCLPSO-matlab/KUR/100 generation/graph.m
- Code-and-Dataset/Algorithm Work/AMOCLPSO-matlab/KUR/100 generation/initialize_variables.m
- Code-and-Dataset/Algorithm Work/AMOCLPSO-matlab/KUR/100 generation/iteration_time.txt
- Code-and-Dataset/Algorithm Work/AMOCLPSO-matlab/KUR/100 generation/kur.m
- Code-and-Dataset/Algorithm Work/AMOCLPSO-matlab/KUR/100 generation/KUR.txt
- Code-and-Dataset/Algorithm Work/AMOCLPSO-matlab/KUR/100 generation/kur_front.txt
- Code-and-Dataset/Algorithm Work/AMOCLPSO-matlab/KUR/100 generation/main.m
- Code-and-Dataset/Algorithm Work/AMOCLPSO-matlab/KUR/100 generation/non_domination_sort_mod.m
- Code-and-Dataset/Algorithm Work/AMOCLPSO-matlab/KUR/100 generation/non_domination_sort_mod1.m
- Code-and-Dataset/Algorithm Work/AMOCLPSO-matlab/KUR/100 generation/optimal_front.m
- Code-and-Dataset/Algorithm Work/AMOCLPSO-matlab/KUR/150 generation/
- Code-and-Dataset/Algorithm Work/AMOCLPSO-matlab/KUR/150 generation/A-MOCLPSO_KUR_150.txt
- Code-and-Dataset/Algorithm Work/AMOCLPSO-matlab/KUR/150 generation/CLPSO.m
- Code-and-Dataset/Algorithm Work/AMOCLPSO-matlab/KUR/150 generation/deversity_metric.m
- Code-and-Dataset/Algorithm Work/AMOCLPSO-matlab/KUR/150 generation/diversity_distance.txt
- Code-and-Dataset/Algorithm Work/AMOCLPSO-matlab/KUR/150 generation/generational_distance.m
- Code-and-Dataset/Algorithm Work/AMOCLPSO-matlab/KUR/150 generation/gen_distance.txt
- Code-and-Dataset/Algorithm Work/AMOCLPSO-matlab/KUR/150 generation/graph.m
- Code-and-Dataset/Algorithm Work/AMOCLPSO-matlab/KUR/150 generation/initialize_variables.m
- Code-and-Dataset/Algorithm Work/AMOCLPSO-matlab/KUR/150 generation/iteration_time.txt
- Code-and-Dataset/Algorithm Work/AMOCLPSO-matlab/KUR/150 generation/kur.m
- Code-and-Dataset/Algorithm Work/AMOCLPSO-matlab/KUR/150 generation/KUR.txt
- Code-and-Dataset/Algorithm Work/AMOCLPSO-matlab/KUR/150 generation/kur_front.txt
- Code-and-Dataset/Algorithm Work/AMOCLPSO-matlab/KUR/150 generation/main.m
- Code-and-Dataset/Algorithm Work/AMOCLPSO-matlab/KUR/150 generation/non_domination_sort_mod.m
- Code-and-Dataset/Algorithm Work/AMOCLPSO-matlab/KUR/150 generation/non_domination_sort_mod1.m
- Code-and-Dataset/Algorithm Work/AMOCLPSO-matlab/KUR/150 generation/optimal_front.m
- Code-and-Dataset/Algorithm Work/AMOCLPSO-matlab/KUR/200 generation/
- Code-and-Dataset/Algorithm Work/AMOCLPSO-matlab/KUR/200 generation/A-MOCLPSO_KUR_200.txt
- Code-and-Dataset/Algorithm Work/AMOCLPSO-matlab/KUR/200 generation/CLPSO.m
- Code-and-Dataset/Algorithm Work/AMOCLPSO-matlab/KUR/200 generation/deversity_metric.m
- Code-and-Dataset/Algorithm Work/AMOCLPSO-matlab/KUR/200 generation/diversity_distance.txt
- Code-and-Dataset/Algorithm Work/AMOCLPSO-matlab/KUR/200 generation/generational_distance.m
- Code-and-Dataset/Algorithm Work/AMOCLPSO-matlab/KUR/200 generation/gen_distance.txt
- Code-and-Dataset/Algorithm Work/AMOCLPSO-matlab/KUR/200 generation/graph.m
- Code-and-Dataset/Algorithm Work/AMOCLPSO-matlab/KUR/200 generation/initialize_variables.m
- Code-and-Dataset/Algorithm Work/AMOCLPSO-matlab/KUR/200 generation/iteration_time.txt
- Code-and-Dataset/Algorithm Work/AMOCLPSO-matlab/KUR/200 generation/kur.m
- Code-and-Dataset/Algorithm Work/AMOCLPSO-matlab/KUR/200 generation/KUR.txt
- Code-and-Dataset/Algorithm Work/AMOCLPSO-matlab/KUR/200 generation/kur_front.txt
- Code-and-Dataset/Algorithm Work/AMOCLPSO-matlab/KUR/200 generation/main.m
- Code-and-Dataset/Algorithm Work/AMOCLPSO-matlab/KUR/200 generation/non_domination_sort_mod.m
- Code-and-Dataset/Algorithm Work/AMOCLPSO-matlab/KUR/200 generation/non_domination_sort_mod1.m
- Code-and-Dataset/Algorithm Work/AMOCLPSO-matlab/KUR/200 generation/optimal_front.m
- Code-and-Dataset/Algorithm Work/AMOCLPSO-matlab/KUR/250 generation/
- Code-and-Dataset/Algorithm Work/AMOCLPSO-matlab/KUR/250 generation/A-MOCLPSO_KUR_250.txt
- Code-and-Dataset/Algorithm Work/AMOCLPSO-matlab/KUR/250 generation/CLPSO.m
- Code-and-Dataset/Algorithm Work/AMOCLPSO-matlab/KUR/250 generation/deversity_metric.m
- Code-and-Dataset/Algorithm Work/AMOCLPSO-matlab/KUR/250 generation/diversity_distance.txt
- Code-and-Dataset/Algorithm Work/AMOCLPSO-matlab/KUR/250 generation/generational_distance.m
- Code-and-Dataset/Algorithm Work/AMOCLPSO-matlab/KUR/250 generation/gen_distance.txt
- Code-and-Dataset/Algorithm Work/AMOCLPSO-matlab/KUR/250 generation/graph.m
- Code-and-Dataset/Algorithm Work/AMOCLPSO-matlab/KUR/250 generation/initialize_variables.m
- Code-and-Dataset/Algorithm Work/AMOCLPSO-matlab/KUR/250 generation/iteration_time.txt
- Code-and-Dataset/Algorithm Work/AMOCLPSO-matlab/KUR/250 generation/kur.m
- Code-and-Dataset/Algorithm Work/AMOCLPSO-matlab/KUR/250 generation/KUR.txt
- Code-and-Dataset/Algorithm Work/AMOCLPSO-matlab/KUR/250 generation/kur_front.txt
- Code-and-Dataset/Algorithm Work/AMOCLPSO-matlab/KUR/250 generation/main.m
- Code-and-Dataset/Algorithm Work/AMOCLPSO-matlab/KUR/250 generation/non_domination_sort_mod.m
- Code-and-Dataset/Algorithm Work/AMOCLPSO-matlab/KUR/250 generation/non_domination_sort_mod1.m
- Code-and-Dataset/Algorithm Work/AMOCLPSO-matlab/KUR/250 generation/optimal_front.m
- Code-and-Dataset/Algorithm Work/AMOCLPSO-matlab/KUR/50 generation/
- Code-and-Dataset/Algorithm Work/AMOCLPSO-matlab/KUR/50 generation/A-MOCLPSO_KUR_50.txt
- Code-and-Dataset/Algorithm Work/AMOCLPSO-matlab/KUR/50 generation/CLPSO.asv
- Code-and-Dataset/Algorithm Work/AMOCLPSO-matlab/KUR/50 generation/CLPSO.m
- Code-and-Dataset/Algorithm Work/AMOCLPSO-matlab/KUR/50 generation/deversity_metric.m
- Code-and-Dataset/Algorithm Work/AMOCLPSO-matlab/KUR/50 generation/diversity_distance.txt
- Code-and-Dataset/Algorithm Work/AMOCLPSO-matlab/KUR/50 generation/generational_distance.m
- Code-and-Dataset/Algorithm Work/AMOCLPSO-matlab/KUR/50 generation/gen_distance.txt
- Code-and-Dataset/Algorithm Work/AMOCLPSO-matlab/KUR/50 generation/graph.m
- Code-and-Dataset/Algorithm Work/AMOCLPSO-matlab/KUR/50 generation/initialize_variables.asv
- Code-and-Dataset/Algorithm Work/AMOCLPSO-matlab/KUR/50 generation/initialize_variables.m
- Code-and-Dataset/Algorithm Work/AMOCLPSO-matlab/KUR/50 generation/iteration_time.txt
- Code-and-Dataset/Algorithm Work/AMOCLPSO-matlab/KUR/50 generation/kur.m
- Code-and-Dataset/Algorithm Work/AMOCLPSO-matlab/KUR/50 generation/KUR.txt
- Code-and-Dataset/Algorithm Work/AMOCLPSO-matlab/KUR/50 generation/kur_front.txt
- Code-and-Dataset/Algorithm Work/AMOCLPSO-matlab/KUR/50 generation/main.m
- Code-and-Dataset/Algorithm Work/AMOCLPSO-matlab/KUR/50 generation/non_domination_sort_mod.m
- Code-and-Dataset/Algorithm Work/AMOCLPSO-matlab/KUR/50 generation/non_domination_sort_mod1.m
- Code-and-Dataset/Algorithm Work/AMOCLPSO-matlab/KUR/50 generation/optimal_front.m
- Code-and-Dataset/Algorithm Work/AMOCLPSO-matlab/SCH/
- Code-and-Dataset/Algorithm Work/AMOCLPSO-matlab/SCH/100 GENERATION/
- Code-and-Dataset/Algorithm Work/AMOCLPSO-matlab/SCH/100 GENERATION/A-MOCLPSO_SCH_100.txt
- Code-and-Dataset/Algorithm Work/AMOCLPSO-matlab/SCH/100 GENERATION/CLPSO.m
- Code-and-Dataset/Algorithm Work/AMOCLPSO-matlab/SCH/100 GENERATION/deversity_metric.m
- Code-and-Dataset/Algorithm Work/AMOCLPSO-matlab/SCH/100 GENERATION/diversity_distance.txt
- Code-and-Dataset/Algorithm Work/AMOCLPSO-matlab/SCH/100 GENERATION/generational_distance.m
- Code-and-Dataset/Algorithm Work/AMOCLPSO-matlab/SCH/100 GENERATION/gen_distance.txt
- Code-and-Dataset/Algorithm Work/AMOCLPSO-matlab/SCH/100 GENERATION/graph.m
- Code-and-Dataset/Algorithm Work/AMOCLPSO-matlab/SCH/100 GENERATION/initialize_variables.m
- Code-and-Dataset/Algorithm Work/AMOCLPSO-matlab/SCH/100 GENERATION/iteration_time.txt
- Code-and-Dataset/Algorithm Work/AMOCLPSO-matlab/SCH/100 GENERATION/main.m
- Code-and-Dataset/Algorithm Work/AMOCLPSO-matlab/SCH/100 GENERATION/non_domination_sort_mod.m
- Code-and-Dataset/Algorithm Work/AMOCLPSO-matlab/SCH/100 GENERATION/non_domination_sort_mod1.m
- Code-and-Dataset/Algorithm Work/AMOCLPSO-matlab/SCH/100 GENERATION/optimal_front.m
- Code-and-Dataset/Algorithm Work/AMOCLPSO-matlab/SCH/100 GENERATION/SCH.m
- Code-and-Dataset/Algorithm Work/AMOCLPSO-matlab/SCH/100 GENERATION/SCH.txt
- Code-and-Dataset/Algorithm Work/AMOCLPSO-matlab/SCH/100 GENERATION/schaffer_optimal_front.txt
- Code-and-Dataset/Algorithm Work/AMOCLPSO-matlab/SCH/150 GENERATION/
- Code-and-Dataset/Algorithm Work/AMOCLPSO-matlab/SCH/150 GENERATION/A-MOCLPSO_SCH_150.txt
- Code-and-Dataset/Algorithm Work/AMOCLPSO-matlab/SCH/150 GENERATION/CLPSO.m
- Code-and-Dataset/Algorithm Work/AMOCLPSO-matlab/SCH/150 GENERATION/deversity_metric.m
- Code-and-Dataset/Algorithm Work/AMOCLPSO-matlab/SCH/150 GENERATION/diversity_distance.txt
- Code-and-Dataset/Algorithm Work/AMOCLPSO-matlab/SCH/150 GENERATION/generational_distance.m
- Code-and-Dataset/Algorithm Work/AMOCLPSO-matlab/SCH/150 GENERATION/gen_distance.txt
- Code-and-Dataset/Algorithm Work/AMOCLPSO-matlab/SCH/150 GENERATION/graph.m
- Code-and-Dataset/Algorithm Work/AMOCLPSO-matlab/SCH/150 GENERATION/initialize_variables.m
- Code-and-Dataset/Algorithm Work/AMOCLPSO-matlab/SCH/150 GENERATION/iteration_time.txt
- Code-and-Dataset/Algorithm Work/AMOCLPSO-matlab/SCH/150 GENERATION/main.m
- Code-and-Dataset/Algorithm Work/AMOCLPSO-matlab/SCH/150 GENERATION/non_domination_sort_mod.m
- Code-and-Dataset/Algorithm Work/AMOCLPSO-matlab/SCH/150 GENERATION/non_domination_sort_mod1.m
- Code-and-Dataset/Algorithm Work/AMOCLPSO-matlab/SCH/150 GENERATION/optimal_front.m
- Code-and-Dataset/Algorithm Work/AMOCLPSO-matlab/SCH/150 GENERATION/SCH.m
- Code-and-Dataset/Algorithm Work/AMOCLPSO-matlab/SCH/150 GENERATION/SCH.txt
- Code-and-Dataset/Algorithm Work/AMOCLPSO-matlab/SCH/150 GENERATION/schaffer_optimal_front.txt
- Code-and-Dataset/Algorithm Work/AMOCLPSO-matlab/SCH/200 GENERATION/
- Code-and-Dataset/Algorithm Work/AMOCLPSO-matlab/SCH/200 GENERATION/A-MOCLPSO_SCH_200.txt
- Code-and-Dataset/Algorithm Work/AMOCLPSO-matlab/SCH/200 GENERATION/CLPSO.m
- Code-and-Dataset/Algorithm Work/AMOCLPSO-matlab/SCH/200 GENERATION/deversity_metric.m
- Code-and-Dataset/Algorithm Work/AMOCLPSO-matlab/SCH/200 GENERATION/diversity_distance.txt
- Code-and-Dataset/Algorithm Work/AMOCLPSO-matlab/SCH/200 GENERATION/generational_distance.m
- Code-and-Dataset/Algorithm Work/AMOCLPSO-matlab/SCH/200 GENERATION/gen_distance.txt
- Code-and-Dataset/Algorithm Work/AMOCLPSO-matlab/SCH/200 GENERATION/graph.m
- Code-and-Dataset/Algorithm Work/AMOCLPSO-matlab/SCH/200 GENERATION/initialize_variables.m
- Code-and-Dataset/Algorithm Work/AMOCLPSO-matlab/SCH/200 GENERATION/iteration_time.txt
- Code-and-Dataset/Algorithm Work/AMOCLPSO-matlab/SCH/200 GENERATION/main.m
- Code-and-Dataset/Algorithm Work/AMOCLPSO-matlab/SCH/200 GENERATION/non_domination_sort_mod.m
- Code-and-Dataset/Algorithm Work/AMOCLPSO-matlab/SCH/200 GENERATION/non_domination_sort_mod1.m
- Code-and-Dataset/Algorithm Work/AMOCLPSO-matlab/SCH/200 GENERATION/optimal_front.m
- Code-and-Dataset/Algorithm Work/AMOCLPSO-matlab/SCH/200 GENERATION/SCH.m
- Code-and-Dataset/Algorithm Work/AMOCLPSO-matlab/SCH/200 GENERATION/SCH.txt
- Code-and-Dataset/Algorithm Work/AMOCLPSO-matlab/SCH/200 GENERATION/schaffer_optimal_front.txt
- Code-and-Dataset/Algorithm Work/AMOCLPSO-matlab/SCH/250 GENERATION/
- Code-and-Dataset/Algorithm Work/AMOCLPSO-matlab/SCH/250 GENERATION/A-MOCLPSO_SCH_250.txt
- Code-and-Dataset/Algorithm Work/AMOCLPSO-matlab/SCH/250 GENERATION/CLPSO.m
- Code-and-Dataset/Algorithm Work/AMOCLPSO-matlab/SCH/250 GENERATION/deversity_metric.m
- Code-and-Dataset/Algorithm Work/AMOCLPSO-matlab/SCH/250 GENERATION/diversity_distance.txt
- Code-and-Dataset/Algorithm Work/AMOCLPSO-matlab/SCH/250 GENERATION/generational_distance.m
- Code-and-Dataset/Algorithm Work/AMOCLPSO-matlab/SCH/250 GENERATION/gen_distance.txt
- Code-and-Dataset/Algorithm Work/AMOCLPSO-matlab/SCH/250 GENERATION/graph.m
- Code-and-Dataset/Algorithm Work/AMOCLPSO-matlab/SCH/250 GENERATION/initialize_variables.m
- Code-and-Dataset/Algorithm Work/AMOCLPSO-matlab/SCH/250 GENERATION/iteration_time.txt
- Code-and-Dataset/Algorithm Work/AMOCLPSO-matlab/SCH/250 GENERATION/main.m
- Code-and-Dataset/Algorithm Work/AMOCLPSO-matlab/SCH/250 GENERATION/non_domination_sort_mod.m
- Code-and-Dataset/Algorithm Work/AMOCLPSO-matlab/SCH/250 GENERATION/non_domination_sort_mod1.m
- Code-and-Dataset/Algorithm Work/AMOCLPSO-matlab/SCH/250 GENERATION/optimal_front.m
- Code-and-Dataset/Algorithm Work/AMOCLPSO-matlab/SCH/250 GENERATION/SCH.m
- Code-and-Dataset/Algorithm Work/AMOCLPSO-matlab/SCH/250 GENERATION/SCH.txt
- Code-and-Dataset/Algorithm Work/AMOCLPSO-matlab/SCH/250 GENERATION/schaffer_optimal_front.txt
- Code-and-Dataset/Algorithm Work/AMOCLPSO-matlab/SCH/50 GENERATION/
- Code-and-Dataset/Algorithm Work/AMOCLPSO-matlab/SCH/50 GENERATION/A-MOCLPSO_SCH_50.txt
- Code-and-Dataset/Algorithm Work/AMOCLPSO-matlab/SCH/50 GENERATION/CLPSO.m
- Code-and-Dataset/Algorithm Work/AMOCLPSO-matlab/SCH/50 GENERATION/deversity_metric.m
- Code-and-Dataset/Algorithm Work/AMOCLPSO-matlab/SCH/50 GENERATION/diversity_distance.txt
- Code-and-Dataset/Algorithm Work/AMOCLPSO-matlab/SCH/50 GENERATION/generational_distance.m
- Code-and-Dataset/Algorithm Work/AMOCLPSO-matlab/SCH/50 GENERATION/gen_distance.txt
- Code-and-Dataset/Algorithm Work/AMOCLPSO-matlab/SCH/50 GENERATION/graph.m
- Code-and-Dataset/Algorithm Work/AMOCLPSO-matlab/SCH/50 GENERATION/initialize_variables.m
- Code-and-Dataset/Algorithm Work/AMOCLPSO-matlab/SCH/50 GENERATION/iteration_time.txt
- Code-and-Dataset/Algorithm Work/AMOCLPSO-matlab/SCH/50 GENERATION/main.m
- Code-and-Dataset/Algorithm Work/AMOCLPSO-matlab/SCH/50 GENERATION/non_domination_sort_mod.m
- Code-and-Dataset/Algorithm Work/AMOCLPSO-matlab/SCH/50 GENERATION/non_domination_sort_mod1.m
- Code-and-Dataset/Algorithm Work/AMOCLPSO-matlab/SCH/50 GENERATION/optimal_front.m
- Code-and-Dataset/Algorithm Work/AMOCLPSO-matlab/SCH/50 GENERATION/SCH.m
- Code-and-Dataset/Algorithm Work/AMOCLPSO-matlab/SCH/50 GENERATION/SCH.txt
- Code-and-Dataset/Algorithm Work/AMOCLPSO-matlab/SCH/50 GENERATION/schaffer_optimal_front.txt
- Code-and-Dataset/Algorithm Work/AMOCLPSO-matlab/SCH/EF 1000/
- Code-and-Dataset/Algorithm Work/AMOCLPSO-matlab/SCH/EF 1000/A-MOCLPSO_SCH_1000.txt
- Code-and-Dataset/Algorithm Work/AMOCLPSO-matlab/SCH/EF 1000/CLPSO.m
- Code-and-Dataset/Algorithm Work/AMOCLPSO-matlab/SCH/EF 1000/deversity_metric.m
- Code-and-Dataset/Algorithm Work/AMOCLPSO-matlab/SCH/EF 1000/diversity_distance.txt
- Code-and-Dataset/Algorithm Work/AMOCLPSO-matlab/SCH/EF 1000/generational_distance.m
- Code-and-Dataset/Algorithm Work/AMOCLPSO-matlab/SCH/EF 1000/gen_distance.txt
- Code-and-Dataset/Algorithm Work/AMOCLPSO-matlab/SCH/EF 1000/graph.m
- Code-and-Dataset/Algorithm Work/AMOCLPSO-matlab/SCH/EF 1000/initialize_variables.m
- Code-and-Dataset/Algorithm Work/AMOCLPSO-matlab/SCH/EF 1000/iteration_time.txt
- Code-and-Dataset/Algorithm Work/AMOCLPSO-matlab/SCH/EF 1000/main.m
- Code-and-Dataset/Algorithm Work/AMOCLPSO-matlab/SCH/EF 1000/non_domination_sort_mod.m
- Code-and-Dataset/Algorithm Work/AMOCLPSO-matlab/SCH/EF 1000/non_domination_sort_mod1.m
- Code-and-Dataset/Algorithm Work/AMOCLPSO-matlab/SCH/EF 1000/optimal_front.m
- Code-and-Dataset/Algorithm Work/AMOCLPSO-matlab/SCH/EF 1000/SCH.m
- Code-and-Dataset/Algorithm Work/AMOCLPSO-matlab/SCH/EF 1000/SCH.txt
- Code-and-Dataset/Algorithm Work/AMOCLPSO-matlab/SCH/EF 1000/schaffer_optimal_front.txt
- Code-and-Dataset/Algorithm Work/AMOCLPSO-matlab/SCH/EF 2000/
- Code-and-Dataset/Algorithm Work/AMOCLPSO-matlab/SCH/EF 2000/A-MOCLPSO_SCH_2000.txt
- Code-and-Dataset/Algorithm Work/AMOCLPSO-matlab/SCH/EF 2000/CLPSO.m
- Code-and-Dataset/Algorithm Work/AMOCLPSO-matlab/SCH/EF 2000/deversity_metric.m
- Code-and-Dataset/Algorithm Work/AMOCLPSO-matlab/SCH/EF 2000/diversity_distance.txt
- Code-and-Dataset/Algorithm Work/AMOCLPSO-matlab/SCH/EF 2000/generational_distance.m
- Code-and-Dataset/Algorithm Work/AMOCLPSO-matlab/SCH/EF 2000/gen_distance.txt
- Code-and-Dataset/Algorithm Work/AMOCLPSO-matlab/SCH/EF 2000/graph.m
- Code-and-Dataset/Algorithm Work/AMOCLPSO-matlab/SCH/EF 2000/initialize_variables.m
- Code-and-Dataset/Algorithm Work/AMOCLPSO-matlab/SCH/EF 2000/iteration_time.txt
- Code-and-Dataset/Algorithm Work/AMOCLPSO-matlab/SCH/EF 2000/main.m
- Code-and-Dataset/Algorithm Work/AMOCLPSO-matlab/SCH/EF 2000/non_domination_sort_mod.m
- Code-and-Dataset/Algorithm Work/AMOCLPSO-matlab/SCH/EF 2000/non_domination_sort_mod1.m
- Code-and-Dataset/Algorithm Work/AMOCLPSO-matlab/SCH/EF 2000/optimal_front.m
- Code-and-Dataset/Algorithm Work/AMOCLPSO-matlab/SCH/EF 2000/SCH.m
- Code-and-Dataset/Algorithm Work/AMOCLPSO-matlab/SCH/EF 2000/SCH.txt
- Code-and-Dataset/Algorithm Work/AMOCLPSO-matlab/SCH/EF 2000/schaffer_optimal_front.txt
- Code-and-Dataset/Algorithm Work/AMOCLPSO-matlab/SCH/EF 3000/
- Code-and-Dataset/Algorithm Work/AMOCLPSO-matlab/SCH/EF 3000/A-MOCLPSO_SCH_3000.txt
- Code-and-Dataset/Algorithm Work/AMOCLPSO-matlab/SCH/EF 3000/A-MOCLPSO_SCH_50.txt
- Code-and-Dataset/Algorithm Work/AMOCLPSO-matlab/SCH/EF 3000/CLPSO.m
- Code-and-Dataset/Algorithm Work/AMOCLPSO-matlab/SCH/EF 3000/deversity_metric.m
- Code-and-Dataset/Algorithm Work/AMOCLPSO-matlab/SCH/EF 3000/diversity_distance.txt
- Code-and-Dataset/Algorithm Work/AMOCLPSO-matlab/SCH/EF 3000/generational_distance.m
- Code-and-Dataset/Algorithm Work/AMOCLPSO-matlab/SCH/EF 3000/gen_distance.txt
- Code-and-Dataset/Algorithm Work/AMOCLPSO-matlab/SCH/EF 3000/graph.m
- Code-and-Dataset/Algorithm Work/AMOCLPSO-matlab/SCH/EF 3000/initialize_variables.m
- Code-and-Dataset/Algorithm Work/AMOCLPSO-matlab/SCH/EF 3000/iteration_time.txt
- Code-and-Dataset/Algorithm Work/AMOCLPSO-matlab/SCH/EF 3000/main.m
- Code-and-Dataset/Algorithm Work/AMOCLPSO-matlab/SCH/EF 3000/non_domination_sort_mod.m
- Code-and-Dataset/Algorithm Work/AMOCLPSO-matlab/SCH/EF 3000/non_domination_sort_mod1.m
- Code-and-Dataset/Algorithm Work/AMOCLPSO-matlab/SCH/EF 3000/optimal_front.m
- Code-and-Dataset/Algorithm Work/AMOCLPSO-matlab/SCH/EF 3000/SCH.m
- Code-and-Dataset/Algorithm Work/AMOCLPSO-matlab/SCH/EF 3000/SCH.txt
- Code-and-Dataset/Algorithm Work/AMOCLPSO-matlab/SCH/EF 3000/schaffer_optimal_front.txt
- Code-and-Dataset/Algorithm Work/AMOCLPSO-matlab/SCH/EF 4000/
- Code-and-Dataset/Algorithm Work/AMOCLPSO-matlab/SCH/EF 4000/A-MOCLPSO_SCH_4000.txt
- Code-and-Dataset/Algorithm Work/AMOCLPSO-matlab/SCH/EF 4000/CLPSO.m
- Code-and-Dataset/Algorithm Work/AMOCLPSO-matlab/SCH/EF 4000/deversity_metric.m
- Code-and-Dataset/Algorithm Work/AMOCLPSO-matlab/SCH/EF 4000/diversity_distance.txt
- Code-and-Dataset/Algorithm Work/AMOCLPSO-matlab/SCH/EF 4000/generational_distance.m
- Code-and-Dataset/Algorithm Work/AMOCLPSO-matlab/SCH/EF 4000/gen_distance.txt
- Code-and-Dataset/Algorithm Work/AMOCLPSO-matlab/SCH/EF 4000/graph.m
- Code-and-Dataset/Algorithm Work/AMOCLPSO-matlab/SCH/EF 4000/initialize_variables.m
- Code-and-Dataset/Algorithm Work/AMOCLPSO-matlab/SCH/EF 4000/iteration_time.txt
- Code-and-Dataset/Algorithm Work/AMOCLPSO-matlab/SCH/EF 4000/main.m
- Code-and-Dataset/Algorithm Work/AMOCLPSO-matlab/SCH/EF 4000/non_domination_sort_mod.m
- Code-and-Dataset/Algorithm Work/AMOCLPSO-matlab/SCH/EF 4000/non_domination_sort_mod1.m
- Code-and-Dataset/Algorithm Work/AMOCLPSO-matlab/SCH/EF 4000/optimal_front.m
- Code-and-Dataset/Algorithm Work/AMOCLPSO-matlab/SCH/EF 4000/SCH.m
- Code-and-Dataset/Algorithm Work/AMOCLPSO-matlab/SCH/EF 4000/SCH.txt
- Code-and-Dataset/Algorithm Work/AMOCLPSO-matlab/SCH/EF 4000/schaffer_optimal_front.txt
- Code-and-Dataset/Algorithm Work/AMOCLPSO-matlab/SCH/EF 5000/
- Code-and-Dataset/Algorithm Work/AMOCLPSO-matlab/SCH/EF 5000/A-MOCLPSO_SCH_50.txt
- Code-and-Dataset/Algorithm Work/AMOCLPSO-matlab/SCH/EF 5000/A-MOCLPSO_SCH_5000.txt
- Code-and-Dataset/Algorithm Work/AMOCLPSO-matlab/SCH/EF 5000/CLPSO.m
- Code-and-Dataset/Algorithm Work/AMOCLPSO-matlab/SCH/EF 5000/deversity_metric.m
- Code-and-Dataset/Algorithm Work/AMOCLPSO-matlab/SCH/EF 5000/diversity_distance.txt
- Code-and-Dataset/Algorithm Work/AMOCLPSO-matlab/SCH/EF 5000/generational_distance.m
- Code-and-Dataset/Algorithm Work/AMOCLPSO-matlab/SCH/EF 5000/gen_distance.txt
- Code-and-Dataset/Algorithm Work/AMOCLPSO-matlab/SCH/EF 5000/graph.m
- Code-and-Dataset/Algorithm Work/AMOCLPSO-matlab/SCH/EF 5000/initialize_variables.m
- Code-and-Dataset/Algorithm Work/AMOCLPSO-matlab/SCH/EF 5000/iteration_time.txt
[truncated: 5,823 more entries]
