# Supplementary material for: An evolutionary algorithm for multi-objective optimization of freshwater consumption in textile dyeing industry
Source: PeerJ Comput Sci. 2022 Mar 22;8:e932. doi: 10.7717/peerj-cs.932 (PMC9044317; doi:10.7717/peerj-cs.932)
Supplement: Supplemental Information 1 — The data was collected manually from the Sitara Textile mills to conduct the thesis. [file peerj-cs-08-932-s001.zip › Code-and-Dataset/Algorithm Work/AMOCLPSO-matlab/Graphs/A-MOCLPSO_KUR_100.txt]

 -1.1274226e+000 -7.5417459e-002 -1.0655704e+000 -1.6053606e+001 -7.3533813e+000  1.0000000e+000  3.1116426e-001
 -1.0190526e+000 -8.2203809e-002 -2.1982968e-002 -1.7982026e+001 -3.1624572e+000  1.0000000e+000  2.9496740e-001
 -1.1652786e+000 -3.8318406e-001  5.7821447e-002 -1.7078671e+001 -3.5832245e+000  1.0000000e+000  1.2690061e-001
  1.9538693e-001 -3.3332373e-002  8.4562308e-003 -1.9542795e+001  3.9573095e-001  1.0000000e+000             Inf
 -1.2054096e+000 -1.6480443e-001 -1.1231585e+000 -1.5809082e+001 -7.3869254e+000  1.0000000e+000  3.7086468e-001
 -7.3885455e-001  1.9373787e-001  2.8336414e-002 -1.8199271e+001 -8.1424929e-001  1.0000000e+000  4.4510509e-001
 -1.1266736e+000 -9.0568748e-001 -1.0008979e+000 -1.5123313e+001 -9.5227994e+000  1.0000000e+000  5.9256484e-001
 -1.1125211e+000 -8.5672287e-002 -5.2993026e-001 -1.6981848e+001 -3.8200783e+000  1.0000000e+000  2.6886662e-001
 -2.8629483e-001 -7.2375644e-003 -1.0921487e+000 -1.7481083e+001 -3.4785882e+000  1.0000000e+000  2.1234108e-001
  9.9176988e-002 -1.3389003e-001 -8.3395690e-001 -1.8117952e+001 -1.5248457e+000  1.0000000e+000  2.4804524e-001
 -1.2388612e+000 -1.1736344e+000 -1.0628011e+000 -1.4394161e+001 -1.1011608e+001  1.0000000e+000             Inf
 -7.8563935e-001 -3.1153811e-003 -1.1441908e+000 -1.6500503e+001 -5.3692864e+000  1.0000000e+000  4.9002844e-001
 -5.2047041e-001 -1.0244518e+000 -1.1523685e+000 -1.5293156e+001 -7.3641142e+000  1.0000000e+000  4.7072107e-001
 -1.1990103e+000 -2.6643205e-003  2.1828692e-002 -1.7823946e+001 -3.7296998e+000  1.0000000e+000  4.7204748e-001
  3.4827342e-002 -2.9015383e-001 -5.5546142e-002 -1.8858550e+001  4.1603145e-001  1.0000000e+000  7.5716722e-002
 -1.1097039e+000 -2.5450420e-001 -1.0148626e+000 -1.6075471e+001 -6.8704014e+000  1.0000000e+000  5.4238624e-001
 -1.1252527e+000 -8.8379775e-002 -7.4477326e-001 -1.6586308e+001 -4.9250088e+000  1.0000000e+000  3.7214927e-001
 -9.4800291e-001  9.4005863e-002 -8.6089950e-001 -1.6674871e+001 -4.7408368e+000  1.0000000e+000  3.8142642e-001
 -5.1343176e-001 -1.1674234e-001  1.4842902e-001 -1.8629845e+001  3.1714590e-001  1.0000000e+000  3.3156399e-001
 -8.0922455e-001 -1.8866806e-002  8.2005517e-002 -1.8338470e+001 -1.5033908e+000  1.0000000e+000  5.1357945e-001
 -1.1178983e+000 -1.1648986e+000 -1.4203743e+000 -1.4165799e+001 -7.7399606e+000  1.0000000e+000             Inf
 -3.8451365e-001 -7.8589106e-002 -1.5807913e-001 -1.8898176e+001  5.1854891e-001  1.0000000e+000  1.1576350e-001
  9.0339383e-002 -1.4913220e-002  2.1907825e-001 -1.9388876e+001  5.3375294e-001  1.0000000e+000             Inf
 -9.8566060e-001 -1.1859320e-001 -8.9885497e-002 -1.7905925e+001 -2.7853254e+000  1.0000000e+000  3.6759179e-001
 -7.2514470e-002  4.3018432e-002 -5.7952474e-001 -1.8735544e+001 -1.1893806e-001  1.0000000e+000  6.5146868e-002
  5.8405348e-002  4.5145118e-002 -5.2817464e-001 -1.8847512e+001  5.4459459e-002  1.0000000e+000  1.7629143e-001
 -1.0969141e+000 -7.5381125e-002 -6.9414171e-001 -1.6722662e+001 -4.5368552e+000  1.0000000e+000  3.0790905e-001
 -8.8886925e-001 -4.6785868e-001 -1.1570371e+000 -1.5971022e+001 -6.1613367e+000  1.0000000e+000  2.0841348e-001
 -9.7502136e-001 -2.2547763e-001 -8.8871835e-002 -1.7712915e+001 -2.6317914e+000  1.0000000e+000  2.7851490e-001
  1.9598966e-001 -8.2358647e-001 -1.0777543e+000 -1.6066426e+001 -5.1709358e+000  1.0000000e+000  2.7909542e-001
 -1.1706542e+000  3.9386400e-001 -1.0473070e+000 -1.5806074e+001 -6.6065759e+000  1.0000000e+000  1.9276886e-001
 -7.3336417e-001  1.5679392e-002  1.8835241e-001 -1.8264523e+001 -8.0863583e-001  1.0000000e+000  2.6844210e-001
 -1.0195846e-001 -3.7567768e-002 -2.0286252e-001 -1.9380799e+001  4.6518126e-001  1.0000000e+000             Inf
 -1.0043888e+000 -7.1214718e-001 -9.8972539e-001 -1.5653246e+001 -7.3750805e+000  1.0000000e+000  5.8451204e-001
 -7.0244467e-001  2.8438369e-002 -1.1319545e+000 -1.6661827e+001 -4.7461710e+000  1.0000000e+000  1.8387007e-001
 -6.0856056e-001 -8.4538665e-002  3.6461569e-002 -1.8661242e+001 -2.3876816e-001  1.0000000e+000  1.5881227e-001
 -1.0937274e-001 -5.8297960e-002 -8.6386926e-001 -1.8165141e+001 -1.8495284e+000  1.0000000e+000  3.0215788e-001
 -7.9118624e-001 -1.1170819e+000 -2.4076453e+000 -1.3486156e+001 -8.2756165e+000  1.0000000e+000             Inf
 -1.1206394e+000  1.5876581e-001  2.8649901e-002 -1.7656752e+001 -3.5301125e+000  1.0000000e+000  3.8594283e-001
 -4.5809212e-002 -1.8381197e-001 -5.4157454e-001 -1.8547377e+001  1.3262284e-001  1.0000000e+000  3.0664871e-001
 -1.0562073e+000  1.4501047e-001  1.2248293e-001 -1.7707243e+001 -3.1508203e+000  1.0000000e+000  3.5755175e-001
 -6.5972006e-001 -7.1525647e-002  9.6563321e-002 -1.8519656e+001 -4.2105009e-001  1.0000000e+000  2.3959988e-001
 -6.1294013e-001 -1.9393058e-001 -1.1951865e+000 -1.6642731e+001 -4.0326859e+000  1.0000000e+000  1.4309072e-001
 -1.3205595e+000 -1.0347768e+000 -8.8078279e-001 -1.4769792e+001 -8.1693734e+000  1.0000000e+000             Inf
 -5.1624178e-001  3.1731500e-001 -1.1862160e+000 -1.6681098e+001 -3.3670438e+000  1.0000000e+000  2.8963656e-001
 -1.2157710e+000 -4.7761043e-001 -1.0542429e+000 -1.5634539e+001 -7.2573240e+000  1.0000000e+000  3.9214035e-001
 -1.0455797e+000 -6.8776492e-001  6.1757916e-002 -1.6495728e+001 -4.2611510e+000  1.0000000e+000  1.6988685e-001
 -1.2546213e-001 -1.1683343e+000 -1.1052622e+000 -1.5155082e+001 -7.4813406e+000  1.0000000e+000  2.8886021e-001
  1.4022089e-001 -1.1521596e-001 -7.9868976e-001 -1.8153128e+001 -1.2118892e+000  1.0000000e+000  4.8899213e-001
 -5.0723745e-002  1.9316640e-001 -1.0870532e+000 -1.7627080e+001 -3.3316587e+000  1.0000000e+000  2.4214699e-001
  7.9042774e-002  1.2492396e-002  1.7415719e-001 -1.9498044e+001  4.3724341e-001  1.0000000e+000             Inf
 -7.9311963e-001  2.5150959e-001 -1.1413553e+000 -1.6382617e+001 -5.0213631e+000  1.0000000e+000  2.6555195e-001
 -9.4921598e-001  3.2909437e-003 -1.0484547e+000 -1.6379218e+001 -6.3345770e+000  1.0000000e+000  4.1801002e-001
 -1.0645976e+000 -7.8295827e-001 -1.2414089e+000 -1.5133621e+001 -8.6282167e+000  1.0000000e+000             Inf
 -6.4625058e-001  1.8527934e-002 -1.1066010e+000 -1.6801426e+001 -4.3865256e+000  1.0000000e+000  4.0113891e-001
  1.3881841e-002 -2.8703116e-001 -1.2211828e+000 -1.7222532e+001 -3.3879396e+000  1.0000000e+000  4.0854593e-001
 -1.2100340e+000  8.6887815e-002 -1.0801046e+000 -1.5897182e+001 -7.2867297e+000  1.0000000e+000  4.0815588e-001
  9.6721028e-003 -2.9413643e-002 -8.2667993e-001 -1.8413467e+001 -1.7342444e+000  1.0000000e+000  7.3102013e-001
 -1.0543136e+000 -6.1515658e-002 -1.0763855e+000 -1.6156296e+001 -7.1377344e+000  1.0000000e+000  3.3942166e-001
 -8.5505840e-001 -1.7470937e-001 -1.0590613e+000 -1.6466427e+001 -5.4137285e+000  1.0000000e+000  4.5227807e-001
  1.9561862e-001 -7.2782006e-002  1.5173428e-001 -1.9260181e+001  6.6822725e-001  1.0000000e+000             Inf
 -1.0359161e+000  4.8489537e-002  2.1374529e-003 -1.8030260e+001 -3.3568554e+000  1.0000000e+000  4.6648713e-001
 -4.8773316e-001 -3.1475114e-002 -1.1002310e-001 -1.8842486e+001  2.1135054e-001  1.0000000e+000  8.0591891e-002
  1.7877993e-001  6.9316519e-002 -9.8172936e-001 -1.7837030e+001 -2.6698771e+000  1.0000000e+000  8.2623065e-002
 -9.4630365e-001 -1.2040816e-002 -7.3695140e-001 -1.6904982e+001 -3.9267275e+000  1.0000000e+000  2.1463562e-001
 -5.1341718e-002  1.0161397e-001  9.6573408e-002 -1.9498401e+001  4.1671195e-001  1.0000000e+000             Inf
 -1.1492393e+000  5.1263985e-002 -1.0641238e+000 -1.6025712e+001 -7.3999151e+000  1.0000000e+000  3.4836324e-001
 -1.1255738e+000 -7.1525672e-002  9.4184869e-002 -1.7746866e+001 -3.5737865e+000  1.0000000e+000  1.3605738e-001
  2.0646307e-001  1.9618402e-002 -9.9821522e-001 -1.7783613e+001 -2.8241197e+000  1.0000000e+000  1.1397806e-001
 -9.3741098e-001  1.0058136e-001  1.4057288e-001 -1.7941728e+001 -2.3325272e+000  1.0000000e+000  2.5920546e-001
 -1.1719126e+000 -1.9956594e-001 -2.3888145e-002 -1.7489936e+001 -3.5748726e+000  1.0000000e+000  1.9711418e-001
 -9.9978701e-001 -3.4475480e-001 -1.0864271e+000 -1.6055134e+001 -6.7088853e+000  1.0000000e+000  3.2847867e-001
 -1.3220109e+000 -1.2560394e+000 -9.8328152e-001 -1.4212524e+001 -8.9095782e+000  1.0000000e+000             Inf
 -7.8033453e-001  2.7652551e-002 -4.8198364e-002 -1.8443662e+001 -1.3227808e+000  1.0000000e+000  3.7537142e-001
 -1.6879754e-001 -2.8155324e-004 -5.5733829e-001 -1.8613242e+001 -1.6510594e-002  1.0000000e+000  1.9378434e-001
 -1.1488805e+000 -1.1096621e+000 -6.1165743e-001 -1.5026914e+001 -8.1436511e+000  1.0000000e+000  5.0489671e-001
 -4.4970708e-001  4.9551105e-002  4.1667650e-002 -1.9006225e+001  2.4355746e-001  1.0000000e+000  1.4610779e-001
 -9.4291739e-001 -2.6885814e-001 -7.9989285e-001 -1.6666303e+001 -4.1234260e+000  1.0000000e+000  2.1027287e-001
 -5.5270906e-001  1.0240981e-001 -9.1569457e-002 -1.8665643e+001  9.2849457e-002  1.0000000e+000  6.7801183e-002
 -1.1807693e+000  1.1235724e-001 -7.7238506e-001 -1.6442884e+001 -5.0724783e+000  1.0000000e+000  3.9284575e-001
 -9.2549215e-001 -4.7090838e-001 -1.0306680e+000 -1.6096813e+001 -6.0149537e+000  1.0000000e+000  2.6608366e-001
 -1.1861973e-001  2.0870286e-002 -4.6822276e-001 -1.8867212e+001  2.5124756e-001  1.0000000e+000  2.2067122e-001
 -1.1714849e+000 -2.9653654e-002 -1.0483244e-001 -1.7695140e+001 -3.6429801e+000  1.0000000e+000  3.8327925e-001
 -1.1738674e+000  1.1481770e-001 -7.3847868e-001 -1.6510286e+001 -4.8481421e+000  1.0000000e+000  9.6067501e-002
  1.0208994e-001  2.4837032e-002 -1.0155275e+000 -1.7953483e+001 -3.0994646e+000  1.0000000e+000  3.7741336e-001
 -1.1337189e+000 -1.0846400e-001 -1.0295115e+000 -1.6092858e+001 -7.1117030e+000  1.0000000e+000  6.3391024e-001
 -7.8399201e-001  1.2805512e-001 -1.1964197e+000 -1.6392181e+001 -5.0860165e+000  1.0000000e+000  1.9655097e-001
 -6.0755180e-001 -6.1646899e-002  4.2997487e-003 -1.8727463e+001 -3.2145279e-001  1.0000000e+000  2.4124552e-001
 -1.0838518e+000  1.2029640e-001 -7.2964410e-001 -1.6665622e+001 -4.6379387e+000  1.0000000e+000  5.9161118e-002
 -1.0923984e+000  9.6661196e-002 -7.1207240e-001 -1.6691837e+001 -4.5947433e+000  1.0000000e+000  2.8915368e-001
 -1.2245489e+000 -8.3575844e-001  1.6929993e+000 -1.4289029e+001 -8.9657099e+000  1.0000000e+000  5.9449017e-001
 -1.1594518e+000 -8.5396909e-001 -1.9859129e+000 -1.3987457e+001 -9.1765796e+000  1.0000000e+000             Inf
 -5.4541536e-002 -2.6582781e-002 -1.6186670e-001 -1.9556637e+001  3.6337203e-001  1.0000000e+000             Inf
 -2.2859069e-001 -1.4557302e-001 -7.3469147e-001 -1.8081257e+001 -7.0388945e-001  1.0000000e+000  4.3017327e-001
  3.9397471e-002 -1.6913724e-001 -5.1631953e-001 -1.8628956e+001  1.9591052e-001  1.0000000e+000  4.3060392e-001
  8.6511208e-002 -1.3613654e-001 -2.3776688e-001 -1.9149328e+001  5.8430960e-001  1.0000000e+000             Inf
 -1.2005379e+000  2.1017437e-002 -6.2190491e-001 -1.6694949e+001 -4.2407290e+000  1.0000000e+000  2.0050300e-001
 -1.1378493e+000 -1.5885885e-002 -9.3053048e-001 -1.6266121e+001 -6.4936708e+000  1.0000000e+000  3.4955303e-001
 -1.0990020e+000  1.4624812e-001 -1.0979495e+000 -1.6024176e+001 -7.3140508e+000  1.0000000e+000  6.9762643e-001
 -1.1134233e+000  1.6898581e-001 -4.4969486e-003 -1.7650848e+001 -3.5412936e+000  1.0000000e+000  4.1156382e-001
 -3.7971115e-001 -1.0706484e-001  1.2578462e-002 -1.9027998e+001  3.7869294e-001  1.0000000e+000  1.3638448e-001
 -8.8648995e-001  6.8747866e-002 -1.1573740e-001 -1.8105205e+001 -2.0107321e+000  1.0000000e+000  5.9010315e-001
 -1.0406512e+000 -7.5616423e-001  7.9947860e-002 -1.6320801e+001 -4.6435891e+000  1.0000000e+000  3.2691214e-001
 -5.1687310e-001 -1.2600035e-001 -1.1580560e+000 -1.6912342e+001 -3.7924145e+000  1.0000000e+000  2.4897380e-001
 -1.9473929e+000 -1.0336941e+000 -1.3331302e+000 -1.3570588e+001 -8.4258776e+000  1.0000000e+000             Inf
  2.3985456e-002  6.7235953e-002 -1.1352798e+000 -1.7823834e+001 -3.6967278e+000  1.0000000e+000  3.7989664e-001
 -2.4529506e-002 -6.6491775e-002 -1.0462088e-001 -1.9614379e+001  3.2288991e-001  1.0000000e+000             Inf
  4.9587853e-002 -1.7051695e-002 -5.8697819e-001 -1.8787565e+001 -2.2183354e-001  1.0000000e+000  5.5139185e-001
 -1.1454608e+000  2.0323611e-001 -1.1597188e+000 -1.5826076e+001 -7.4260813e+000  1.0000000e+000  5.4926951e-001
 -9.1638522e-001  1.0117076e-001 -1.1477588e-001 -1.8014743e+001 -2.2119628e+000  1.0000000e+000  5.2874137e-001
 -1.1072852e+000 -1.1273515e+000 -1.4167864e+000 -1.4252331e+001 -7.7988648e+000  1.0000000e+000  5.1800313e-001
 -6.5917415e-002 -4.9404931e-001 -1.1595038e+000 -1.6823092e+001 -3.7944522e+000  1.0000000e+000  2.7340466e-001
 -1.1756012e+000 -5.9289220e-001  8.9594620e-002 -1.6554759e+001 -4.0821184e+000  1.0000000e+000  3.2987187e-001
 -1.0496314e+000 -1.3312326e+000 -1.1011964e+000 -1.4202889e+001 -9.5869302e+000  1.0000000e+000             Inf
 -1.7702587e-001 -8.7494743e-001 -1.0480832e+000 -1.5975435e+001 -5.5111464e+000  1.0000000e+000  4.7209426e-001
 -1.1251931e+000 -8.9283890e-001 -8.0629100e-001 -1.5364552e+001 -7.8608326e+000  1.0000000e+000             Inf
 -2.1986014e-002 -2.0506802e-002 -2.5493217e-002 -1.9874829e+001  1.4472085e-001  1.0000000e+000             Inf
  1.3617893e-001 -8.1193998e-001 -1.0825874e+000 -1.6110712e+001 -5.1965090e+000  1.0000000e+000  2.8248764e-001
 -1.2051144e+000  9.7570921e-002 -1.0180538e+000 -1.6002232e+001 -6.9341831e+000  1.0000000e+000  4.9824506e-001
 -9.1748299e-001 -6.2361935e-001 -8.2937584e-001 -1.6136033e+001 -4.9102035e+000  1.0000000e+000  2.1742274e-001
 -1.1312191e+000  5.2243703e-002  3.3326968e-002 -1.7850141e+001 -3.6974409e+000  1.0000000e+000  6.6617242e-001
  1.1682734e-001  9.4210663e-002 -8.5457826e-001 -1.8124502e+001 -1.6972329e+000  1.0000000e+000  9.2884243e-001
 -1.1389737e+000 -6.1792442e-001 -7.9488201e-002 -1.6545470e+001 -4.2275973e+000  1.0000000e+000  5.3153521e-001
 -9.8158072e-001 -1.0926128e+000 -3.6867302e-001 -1.5394944e+001 -6.6199483e+000  1.0000000e+000  1.7756071e-001
 -1.1507003e+000 -6.5137478e-003  1.5256100e-001 -1.7643410e+001 -3.6178160e+000  1.0000000e+000  2.3857967e-001
  1.6531546e-001 -1.1870299e+000 -1.1351728e+000 -1.5068755e+001 -7.4316964e+000  1.0000000e+000  3.4197470e-001
 -1.0947411e+000 -1.0238140e-001 -4.2854635e-002 -1.7806430e+001 -3.5221889e+000  1.0000000e+000  1.7587576e-001
 -8.9331397e-001  5.0662221e-002  2.1626709e-001 -1.7926957e+001 -1.9193751e+000  1.0000000e+000  1.9612213e-001
 -5.6797593e-001 -6.9022093e-003 -8.1005510e-003 -1.8904855e+001 -2.3511724e-001  1.0000000e+000  2.2450050e-001
  2.0113064e-001 -1.3587450e-001 -9.3290451e-001 -1.7807740e+001 -2.1742120e+000  1.0000000e+000  1.9726055e-001
 -1.2751520e+000 -8.1876068e-001 -1.1605617e+000 -1.4912631e+001 -8.7967814e+000  1.0000000e+000             Inf
 -8.8094764e-001 -4.0473230e-001 -1.1180810e+000 -1.6120924e+001 -5.9328252e+000  1.0000000e+000  3.4163673e-001
 -8.2677577e-001 -8.1350734e-002 -1.1287673e+000 -1.6443638e+001 -5.5415452e+000  1.0000000e+000  2.7948488e-001
  2.8071699e-002  5.6967556e-002 -6.1858597e-001 -1.8705459e+001 -3.3208940e-001  1.0000000e+000  1.8211059e-001
 -2.6798329e-001  1.3151784e-001 -7.4674353e-001 -1.8013353e+001 -7.6950334e-001  1.0000000e+000  2.2306038e-001
 -9.3264823e-001 -1.9345345e-001 -8.5294266e-001 -1.6660689e+001 -4.4742927e+000  1.0000000e+000  2.5821209e-001
  2.1870527e-001 -1.2159344e-001  8.9581197e-002 -1.9214308e+001  6.7377439e-001  1.0000000e+000             Inf
 -6.9047681e-001  4.8774039e-003 -2.1191792e-001 -1.8295039e+001 -6.1723650e-001  1.0000000e+000  2.0707876e-001
 -1.1666516e+000 -1.0279519e-001 -5.6035239e-001 -1.6834874e+001 -3.9574760e+000  1.0000000e+000  3.1888654e-001
 -1.2029475e+000 -9.6517081e-001 -4.2089773e-001 -1.5446855e+001 -6.5825210e+000  1.0000000e+000  2.4132044e-001
 -1.6831399e-001 -1.5648113e-002 -1.1089832e+000 -1.7678177e+001 -3.5546081e+000  1.0000000e+000  4.7994036e-002
 -6.3487909e-001  1.6685103e-001 -1.0902169e+000 -1.6790173e+001 -4.0489786e+000  1.0000000e+000  1.1288600e-001
 -1.0417378e+000 -6.8316325e-001 -1.1845389e+000 -1.5401849e+001 -8.1540706e+000  1.0000000e+000  5.2682901e-001
 -7.5380962e-001 -4.7485071e-002 -9.4096016e-001 -1.6880527e+001 -3.9400591e+000  1.0000000e+000  2.3180879e-001
 -1.1579551e+000 -1.0285718e+000 -1.8355077e-001 -1.5450455e+001 -7.0541213e+000  1.0000000e+000  1.1711485e-001
 -9.4047736e-001  2.2523558e-001 -8.7096087e-001 -1.6594752e+001 -4.5561408e+000  1.0000000e+000  2.2680882e-001
 -1.1530507e+000 -1.0855506e+000 -1.0760684e+000 -1.4651336e+001 -1.1275046e+001  1.0000000e+000             Inf
 -9.8455017e-001 -6.9863829e-001 -8.4382515e-001 -1.5887295e+001 -5.9673714e+000  1.0000000e+000  2.6839945e-001
 -6.0304134e-001  2.4162986e-001 -1.5431098e-001 -1.8224300e+001  1.7691153e-001  1.0000000e+000  4.0258145e-001
 -1.0622023e+000 -9.7129156e-001 -5.8472454e-001 -1.5469871e+001 -6.9397882e+000  1.0000000e+000  4.3887723e-002
  1.0281548e-001  8.5419628e-002 -1.0687340e+000 -1.7806229e+001 -3.3317628e+000  1.0000000e+000  1.3789721e-001
 -9.7688486e-001  3.8251936e-004  7.7709363e-002 -1.8071026e+001 -2.8996117e+000  1.0000000e+000  2.5466250e-001
 -4.5581455e-002 -2.1920881e-001 -7.6554644e-001 -1.8089807e+001 -1.0328698e+000  1.0000000e+000  2.9266621e-001
 -1.0217448e+000  5.8002729e-002 -9.2656224e-001 -1.6454530e+001 -5.8872836e+000  1.0000000e+000  2.6982768e-001
  2.2077023e-001 -8.7850578e-002  3.1760462e-002 -1.9350804e+001  5.5541671e-001  1.0000000e+000             Inf
 -1.1113701e+000  7.3948858e-002 -1.6290453e-001 -1.7651544e+001 -3.4749936e+000  1.0000000e+000  2.4839789e-001
 -1.1994963e+000 -9.8282719e-001 -4.5568944e-002 -1.5547151e+001 -6.7783318e+000  1.0000000e+000  1.7101954e-001
 -8.1910919e-001 -9.2594328e-001  1.6532491e+000 -1.4655065e+001 -7.7956544e+000  1.0000000e+000             Inf
 -1.1093564e+000  1.0155606e-001 -1.9120950e-002 -1.7798197e+001 -3.6003326e+000  1.0000000e+000  6.6309203e-001
 -9.3316489e-001 -6.4556011e-001 -9.9672607e-001 -1.5855618e+001 -6.4919380e+000  1.0000000e+000  5.1498650e-001
 -6.0891756e-001 -2.0072897e-001 -4.1902250e-002 -1.8394695e+001 -1.3190485e-001  1.0000000e+000  5.8236938e-001
 -1.0671057e+000 -1.5867164e-001 -8.6267791e-001 -1.6450189e+001 -5.5299275e+000  1.0000000e+000  1.3956322e-001
  5.4848002e-002  7.0623433e-002  1.3168989e-002 -1.9680095e+001  2.5192170e-001  1.0000000e+000             Inf
 -1.7043139e-001  1.1034556e-001 -8.6672034e-001 -1.7998791e+001 -1.7421346e+000  1.0000000e+000  3.7886414e-001
 -1.0530634e+000 -4.2732817e-002 -8.5533017e-001 -1.6525335e+001 -5.5233495e+000  1.0000000e+000  5.0803202e-001
 -1.1822952e+000 -8.5495814e-001  1.8917126e-001 -1.5862632e+001 -5.5851786e+000  1.0000000e+000  2.3786226e-001
 -9.4420159e-001  1.5605956e-001  3.7683110e-002 -1.7942014e+001 -2.4558742e+000  1.0000000e+000  2.7082050e-001
  4.6924709e-002 -3.5819784e-002 -1.1877650e+000 -1.7767326e+001 -3.6684206e+000  1.0000000e+000  6.1653963e-001
 -9.6140080e-001 -1.7681741e-001 -1.0330176e+000 -1.6333211e+001 -6.1246367e+000  1.0000000e+000  3.2661932e-001
 -7.2267731e-001 -9.7964586e-001 -1.0787293e+000 -1.5310916e+001 -7.8167495e+000  1.0000000e+000             Inf
 -1.1777108e+000  1.6709180e-001 -1.1577945e+000 -1.5796758e+001 -7.4628227e+000  1.0000000e+000  2.1120563e-001
 -4.4740736e-001 -8.0687642e-003 -1.1865313e-004 -1.9127793e+001  1.0016830e-001  1.0000000e+000  3.8260015e-001
 -1.1654127e+000 -9.9566170e-002 -8.1463927e-001 -1.6400389e+001 -5.4409828e+000  1.0000000e+000  6.2383344e-001
 -5.8795215e-001  1.4086667e-001 -3.3963256e-001 -1.8152077e+001  9.2710200e-002  1.0000000e+000  3.0268347e-001
 -1.0248708e+000 -9.4513004e-002  1.2636977e-001 -1.7828922e+001 -3.0331411e+000  1.0000000e+000  4.6943960e-001
 -3.5272595e-002 -6.5779477e-003 -3.8725324e-002 -1.9850243e+001  1.6051160e-001  1.0000000e+000             Inf
 -6.8804227e-001 -9.9816718e-002 -3.0870566e-001 -1.8073575e+001 -4.6176916e-001  1.0000000e+000  4.6303527e-001
 -1.1063555e+000 -1.0431740e-001 -1.0949574e+000 -1.6032455e+001 -7.3999157e+000  1.0000000e+000  2.8592895e-001
 -8.2022685e-001 -9.9001733e-001 -9.6426127e-001 -1.5317760e+001 -7.8358818e+000  1.0000000e+000  1.8177933e-001
  5.8106981e-002 -5.0264116e-002 -9.8682516e-001 -1.8054323e+001 -2.9149455e+000  1.0000000e+000  4.7833882e-001
  2.2164477e-002 -3.4220149e-002  1.3986831e-001 -1.9634909e+001  3.3551437e-001  1.0000000e+000             Inf
 -9.2675182e-001 -1.0525638e+000 -1.1870474e+000 -1.4835320e+001 -1.0013098e+001  1.0000000e+000             Inf
 -3.0350001e-001  1.0265998e-002 -5.5041678e-001 -1.8368152e+001  6.1453241e-002  1.0000000e+000  3.3306253e-001
 -6.6857250e-001 -4.3774375e-002  1.9120828e-001 -1.8361179e+001 -3.6487323e-001  1.0000000e+000  3.5299987e-001
 -1.1916938e+000  1.6027620e-001 -1.2484002e-001 -1.7464293e+001 -3.3811992e+000  1.0000000e+000  4.8617986e-001
  6.1327080e-002 -6.7075350e-001 -1.1165108e+000 -1.6446352e+001 -4.4792141e+000  1.0000000e+000  6.1307426e-001
 -8.6491707e-001 -8.5781468e-001 -9.9983425e-001 -1.5521498e+001 -7.3959604e+000  1.0000000e+000  2.6462025e-001
 -1.1507841e+000 -7.8731295e-001 -1.3129178e+000 -1.4928968e+001 -7.9995437e+000  1.0000000e+000  3.1090414e-001
 -9.9274512e-001 -7.1167534e-002 -1.1384852e+000 -1.6155135e+001 -6.9029331e+000  1.0000000e+000  4.7454360e-001
 -1.0183518e+000 -7.1911937e-002 -6.3441089e-001 -1.6954396e+001 -3.7855984e+000  1.0000000e+000  1.4255132e-001
 -8.1695320e-001  5.2662369e-002  1.6391488e-001 -1.8151241e+001 -1.3894981e+000  1.0000000e+000  4.0528945e-001
 -1.1397443e+000  1.7476024e-001 -1.0336982e+000 -1.6048958e+001 -7.0343520e+000  1.0000000e+000  2.6784486e-001
 -6.7765427e-001  7.1533110e-002  3.5352778e-002 -1.8567631e+001 -6.0619423e-001  1.0000000e+000  3.7035712e-001
 -1.0424651e+000 -9.3549426e-001 -2.0224301e+000 -1.3960821e+001 -9.0099710e+000  1.0000000e+000  5.0534532e-001
 -2.8137527e-002 -1.2994186e-001 -1.1084915e+000 -1.7737015e+001 -3.5637601e+000  1.0000000e+000  3.7439771e-001
 -3.5136340e-001 -5.9044485e-001 -1.1068831e+000 -1.6497046e+001 -3.9502332e+000  1.0000000e+000  2.9750324e-001
  1.4429923e-001  1.4915473e-001  7.5067761e-002 -1.9264988e+001  5.9048045e-001  1.0000000e+000             Inf
 -8.2787931e-001 -1.1017468e+000 -9.0777095e-001 -1.5107285e+001 -8.0868251e+000  1.0000000e+000  4.2161545e-001
 -1.1011755e+000  1.1232262e-001 -8.9705213e-001 -1.6360066e+001 -5.9879451e+000  1.0000000e+000  3.4839216e-001
 -1.1850149e+000 -3.5446557e-001 -1.1322179e-002 -1.7123727e+001 -3.5915117e+000  1.0000000e+000  1.5831122e-001
 -1.0802913e+000 -6.9968565e-001 -9.6169623e-001 -1.5613597e+001 -7.5400808e+000  1.0000000e+000  2.5895636e-001
 -1.1472671e+000 -1.0921942e+000 -1.9917210e+000 -1.3633626e+001 -1.0882237e+001  1.0000000e+000             Inf
 -1.8318123e-001 -5.3014371e-001 -1.0843716e+000 -1.6794066e+001 -3.6298728e+000  1.0000000e+000  2.2116602e-001
  2.3664813e-003  1.9159559e-001  4.0329651e-002 -1.9240009e+001  3.8670161e-001  1.0000000e+000             Inf
 -7.0504554e-001 -1.6638722e-002 -4.0497083e-002 -1.8597291e+001 -8.4631316e-001  1.0000000e+000  6.5688727e-001
 -1.0219554e+000 -1.0418987e+000 -8.4810425e-001 -1.5112347e+001 -8.8408470e+000  1.0000000e+000  2.5056028e-001
 -1.1404251e+000 -1.0498604e+000 -7.8241455e-001 -1.5030460e+001 -8.8911954e+000  1.0000000e+000             Inf
 -1.1024111e+000 -3.8729769e-001  3.9532191e-002 -1.7166969e+001 -3.5324011e+000  1.0000000e+000  2.7080533e-001
 -9.9240305e-001 -7.2891117e-001 -1.0424905e+000 -1.5570888e+001 -7.7576324e+000  1.0000000e+000  3.4683765e-001
 -9.4225280e-001 -2.2451906e-001 -1.1793677e+000 -1.6104247e+001 -6.3589195e+000  1.0000000e+000  3.8253842e-001
 -1.1718436e+000 -1.0828889e-001 -6.6514678e-001 -1.6641880e+001 -4.4270530e+000  1.0000000e+000  2.3177958e-001
 -9.9195252e-001  1.0084284e-001 -1.1338657e-002 -1.7991204e+001 -2.9554482e+000  1.0000000e+000  4.5758056e-001
 -1.2254132e+000 -4.1083452e-001 -1.0379278e+000 -1.5721272e+001 -6.9650003e+000  1.0000000e+000  2.7745984e-001
 -1.0646643e+000 -1.1448235e-001  6.2221331e-003 -1.7845496e+001 -3.4347321e+000  1.0000000e+000  2.5798684e-001
 -7.0801041e-001 -4.1463913e-001 -1.1542891e+000 -1.6311281e+001 -4.7162361e+000  1.0000000e+000  3.3593976e-001
 -2.1382994e-001 -9.7165800e-002  5.4928194e-002 -1.9320360e+001  4.9148933e-001  1.0000000e+000             Inf
  9.8189630e-002 -2.5492570e-002 -8.5338693e-001 -1.8229448e+001 -1.8164334e+000  1.0000000e+000  4.4991270e-001
 -1.1449870e+000  3.8873614e-002  2.3658521e-002 -1.7861656e+001 -3.7486419e+000  1.0000000e+000  5.1400514e-001
 -1.1003223e+000 -8.5587343e-001  1.6829100e+000 -1.4421904e+001 -9.3054748e+000  1.0000000e+000             Inf
 -9.2363844e-003 -1.1705665e-001 -4.1658457e-001 -1.8938851e+001  3.3047810e-001  1.0000000e+000  4.0653076e-001
  9.9154745e-002 -7.3257847e-001 -1.1701925e+000 -1.6212828e+001 -4.8371272e+000  1.0000000e+000  4.7345246e-001
 -1.6703827e-001 -8.3676714e-001 -1.0047443e+000 -1.6130001e+001 -4.9237103e+000  1.0000000e+000  1.9870038e-001
 -9.7660018e-001  1.1749278e-001 -1.8559181e-002 -1.7979045e+001 -2.8015569e+000  1.0000000e+000  1.2005870e-001
 -1.0253778e+000 -1.3343566e-002 -1.2395620e-001 -1.7899454e+001 -3.1747079e+000  1.0000000e+000  1.2063574e-001
 -9.1978139e-001  5.5491476e-004  1.1384798e-001 -1.8094596e+001 -2.3887815e+000  1.0000000e+000  1.5167278e-001
 -1.1843068e+000 -1.1273736e+000 -1.7744429e-001 -1.5169941e+001 -7.4637488e+000  1.0000000e+000  6.2300471e-001
 -9.6596900e-001  1.3185895e-001 -1.1934010e+000 -1.6093701e+001 -6.5455326e+000  1.0000000e+000  4.5526039e-001
 -3.8904356e-002 -4.3810563e-002 -3.8232173e-001 -1.9142727e+001  3.3976622e-001  1.0000000e+000  9.4318367e-002
 -1.1377587e+000  5.0720621e-002 -2.7135174e-003 -1.7861940e+001 -3.7656794e+000  1.0000000e+000  3.9573532e-001
 -7.4875515e-001  4.1839067e-002  2.1272467e-001 -1.8182878e+001 -8.2709032e-001  1.0000000e+000  2.6007605e-001
 -1.4315669e-001  3.3651848e-002 -9.5048839e-001 -1.7977964e+001 -2.5617576e+000  1.0000000e+000  3.3566098e-001
  1.1909153e-001 -1.6917599e-002 -5.5235963e-001 -1.8715947e+001  1.2276783e-002  1.0000000e+000  4.1274816e-001
 -6.2628355e-001  1.9031857e-001 -1.2109411e+000 -1.6598729e+001 -3.9584638e+000  1.0000000e+000  6.4319274e-001
 -4.1274005e-002 -2.3052664e-001 -7.4491251e-001 -1.8098405e+001 -8.9265216e-001  1.0000000e+000  2.5119770e-001
  1.7994294e-001 -8.7335675e-001 -1.0236880e+000 -1.6007064e+001 -5.2835034e+000  1.0000000e+000  4.6112573e-001
  1.0985980e-001  5.8128618e-003 -1.0505005e+000 -1.7887381e+001 -3.3486014e+000  1.0000000e+000  1.6772163e-001
 -1.2028772e+000 -8.9930747e-001 -8.4307220e-001 -1.5220402e+001 -8.1223899e+000  1.0000000e+000             Inf
 -9.5523023e-001 -6.5447223e-001 -9.5167899e-001 -1.5870140e+001 -6.3681625e+000  1.0000000e+000  3.6300806e-001
 -1.6078652e-001  6.6462190e-002 -2.3688211e-001 -1.9177873e+001  5.7622369e-001  1.0000000e+000             Inf
 -1.1619653e+000 -1.0305520e+000 -1.6323111e-002 -1.5467107e+001 -7.2543324e+000  1.0000000e+000  3.6584764e-001
 -1.1898694e+000 -1.5341100e-001 -1.0270121e+000 -1.5991380e+001 -7.0091623e+000  1.0000000e+000  4.2016783e-001
  1.3807871e-001 -3.1298289e-002 -1.0567353e+000 -1.7814989e+001 -3.2972289e+000  1.0000000e+000  4.1194887e-001
 -1.1497057e+000  6.4168636e-002 -6.6591363e-001 -1.6690614e+001 -4.4957223e+000  1.0000000e+000  1.3444487e-001
 -1.1367243e+000 -3.4670201e-001 -2.5897868e-001 -1.7055414e+001 -3.3933793e+000  1.0000000e+000  1.6082782e-001
 -1.0902202e+000 -1.8788595e-001 -7.6895953e-001 -1.6550895e+001 -4.8967260e+000  1.0000000e+000  1.2273595e-001
 -6.6874888e-001 -1.2665619e-001 -1.0669930e+000 -1.6793561e+001 -4.2002696e+000  1.0000000e+000  1.6703569e-001
 -8.9540836e-001 -6.0093463e-002 -7.5475294e-001 -1.6951804e+001 -3.5549056e+000  1.0000000e+000  1.5154085e-001
  3.8080681e-002 -2.4030914e-001 -1.0680752e+000 -1.7558613e+001 -3.3150112e+000  1.0000000e+000  1.7747746e-001
 -7.0113390e-001 -9.0411014e-002 -2.1613631e-001 -1.8223766e+001 -5.5104625e-001  1.0000000e+000  3.6242178e-001
 -1.0712376e-002  8.5312515e-002  1.2427593e-001 -1.9532523e+001  3.6739773e-001  1.0000000e+000             Inf
 -3.8304395e-001  4.1438823e-002  1.2337092e-002 -1.9172282e+001  2.9163761e-001  1.0000000e+000  3.9370524e-001
 -1.6584489e-001 -1.8691410e-001 -7.4552781e-001 -1.8087635e+001 -7.7895441e-001  1.0000000e+000  4.1016906e-001
 -9.9019093e-001 -1.4103350e-001 -1.1356851e+000 -1.6141232e+001 -6.8048519e+000  1.0000000e+000  3.2382600e-001
 -1.2810680e+000 -7.5678208e-001 -1.1938148e+000 -1.4963623e+001 -8.1956994e+000  1.0000000e+000             Inf
 -7.5413970e-001 -3.8639525e-001 -1.1080859e+000 -1.6349139e+001 -4.9067259e+000  1.0000000e+000  3.1249469e-001
 -1.0352558e+000  8.1434410e-002  8.2262628e-002 -1.7895736e+001 -3.1738344e+000  1.0000000e+000  2.0628090e-001
 -8.2571535e-001 -1.0858240e+000 -1.1017422e+000 -1.4951312e+001 -9.3166159e+000  1.0000000e+000  4.4650634e-001
  1.6299313e+000 -1.0413406e+000  1.6942865e+000 -1.3510363e+001 -1.0066707e+001  1.0000000e+000             Inf
 -1.1041015e-001 -6.0213611e-002 -1.0956546e+000 -1.7781123e+001 -3.4924994e+000  1.0000000e+000  7.6484981e-002
 -1.8842527e-001  1.1671590e-001  1.9904235e-002 -1.9332371e+001  4.6055241e-001  1.0000000e+000             Inf
 -1.2234621e+000 -6.3650967e-002 -8.9700149e-001 -1.6180806e+001 -5.9337489e+000  1.0000000e+000  6.0252539e-001
 -1.2372466e-001  9.8339837e-002 -1.1381145e+000 -1.7646345e+001 -3.5280667e+000  1.0000000e+000  5.0677162e-001
 -8.8339544e-001 -3.2287827e-002 -8.6116420e-002 -1.8197239e+001 -2.0733410e+000  1.0000000e+000  4.6922728e-001
 -5.0772662e-001  2.5222360e-002  1.3326558e-001 -1.8765654e+001  1.9287098e-001  1.0000000e+000  3.9593001e-001
 -1.0765626e+000  1.9464089e-001 -1.0721165e+000 -1.6076628e+001 -7.0326714e+000  1.0000000e+000  4.0477025e-001
 -1.2928054e+000 -9.3708905e-001 -8.9658671e-001 -1.4981536e+001 -8.0263700e+000  1.0000000e+000  4.1024198e-001
  2.0310694e-002 -2.1591919e-001 -9.2330371e-002 -1.9116722e+001  4.3212202e-001  1.0000000e+000  1.2276784e-001
  6.4747845e-002  2.9084650e-002 -1.1771796e+000 -1.7760738e+001 -3.6790332e+000  1.0000000e+000  2.4299786e-001
 -1.0452421e+000  2.9215883e-002 -5.6199407e-001 -1.7048419e+001 -3.7040637e+000  1.0000000e+000  2.9275104e-001
 -1.1720164e+000 -4.0325455e-001 -1.0931094e+000 -1.5725805e+001 -7.4569446e+000  1.0000000e+000  6.7891375e-001
 -1.0508402e+000 -4.7159249e-002 -1.9877818e-002 -1.8000934e+001 -3.4145331e+000  1.0000000e+000  3.5740563e-001
 -1.1001797e+000  1.0099815e-001 -6.6906443e-001 -1.6751764e+001 -4.3636042e+000  1.0000000e+000  3.9634028e-001
 -1.0293401e+000 -3.9430480e-001 -9.3704219e-001 -1.6181664e+001 -5.9583946e+000  1.0000000e+000  2.5454059e-001
 -9.8589886e-001 -1.0717381e+000 -1.0233143e+000 -1.4908477e+001 -1.0130703e+001  1.0000000e+000             Inf
 -9.9422891e-002  1.8226506e-001 -5.4605098e-001 -1.8505739e+001  2.4510752e-001  1.0000000e+000  3.9251141e-001
 -1.2119971e+000 -4.3771779e-002 -8.8564087e-001 -1.6221100e+001 -5.9361373e+000  1.0000000e+000  2.7841816e-001
 -7.4016144e-001  1.0302363e-001 -2.1933908e-001 -1.8138633e+001 -7.7416053e-001  1.0000000e+000  4.5678041e-001
 -1.7072868e-001  4.5404342e-002  1.6302367e-001 -1.9320050e+001  5.5896889e-001  1.0000000e+000             Inf
  1.0531689e-001 -4.7630902e-001 -1.1226046e+000 -1.6906159e+001 -3.6580545e+000  1.0000000e+000  3.4606282e-001
 -1.0979841e+000  1.8106327e-002 -1.0931163e+000 -1.6064188e+001 -7.4821868e+000  1.0000000e+000  8.4039786e-001
 -7.9827388e-001 -1.4091668e-001 -1.0477035e+000 -1.6597643e+001 -4.9315035e+000  1.0000000e+000  5.7163110e-001
 -7.1252497e-002 -1.0505510e-001 -8.2468825e-001 -1.8217489e+001 -1.5244451e+000  1.0000000e+000  4.5779358e-001
  1.7299140e-001 -7.4078781e-002 -5.2085356e-001 -1.8631898e+001  2.8350329e-001  1.0000000e+000  2.6733231e-001
 -1.4213003e-001 -8.7746308e-002 -1.0979281e+000 -1.7694345e+001 -3.4352922e+000  1.0000000e+000  8.8413436e-002
 -1.3414843e-001 -4.9575549e-003  1.6438871e-001 -1.9411516e+001  4.6083196e-001  1.0000000e+000             Inf
 -9.1967782e-001 -1.0310824e+000 -1.2561172e+000 -1.4810760e+001 -9.3793543e+000  1.0000000e+000             Inf
 -1.1339604e-002 -1.8934042e-001 -1.1359046e+000 -1.7570577e+001 -3.6071105e+000  1.0000000e+000  1.9395473e-001
 -5.6675882e-001  2.7917048e-002 -2.8039962e-001 -1.8379153e+001  3.8269978e-002  1.0000000e+000  2.7380519e-001
 -1.0223728e+000 -1.9622353e-001  2.1001619e-002 -1.7733391e+001 -3.0853365e+000  1.0000000e+000  3.0789624e-001
  3.4393985e-001 -6.2636145e-002 -6.9912710e-001 -1.8014922e+001 -1.8758923e-001  1.0000000e+000  2.0935467e-001
 -1.0637369e+000  1.5351051e-002 -1.0669638e+000 -1.6161634e+001 -7.2137119e+000  1.0000000e+000  4.0169131e-001
 -1.1083161e+000 -1.7384714e-002 -8.8773438e-001 -1.6384565e+001 -6.0764006e+000  1.0000000e+000  3.7129223e-001
 -1.0754375e+000  3.7048996e-002  6.7824767e-002 -1.7910300e+001 -3.4855651e+000  1.0000000e+000  3.9179876e-001
 -5.9794869e-001  2.1127117e-002 -1.1464397e+000 -1.6822868e+001 -4.2266053e+000  1.0000000e+000  2.2638033e-001
 -1.2127702e-002  1.9273589e-001 -1.1165346e+000 -1.7593450e+001 -3.4950412e+000  1.0000000e+000  1.9634518e-001
 -4.3894795e-001  6.0112896e-002 -1.1125756e+000 -1.7154465e+001 -3.6157552e+000  1.0000000e+000  2.5954708e-001
 -5.5978915e-001  1.2051179e-001  1.1788328e-001 -1.8586374e+001  1.3779719e-001  1.0000000e+000  2.8305776e-001
  1.3804697e-001  1.6372763e-001 -3.3861987e-002 -1.9251871e+001  5.4180066e-001  1.0000000e+000             Inf
 -1.1558069e+000 -2.4662215e-001 -6.7779612e-001 -1.6551602e+001 -4.4233499e+000  1.0000000e+000  2.8977067e-001
 -1.0113461e+000 -9.0247902e-001 -1.1149111e+000 -1.5131476e+001 -9.5445004e+000  1.0000000e+000             Inf
  1.2878256e-001  7.7565687e-002 -4.0814460e-001 -1.8906484e+001  4.8496514e-001  1.0000000e+000  2.0156741e-001
 -1.1694931e-001 -2.7984302e-001 -7.0606297e-001 -1.8002182e+001 -5.4377530e-001  1.0000000e+000  3.5236699e-001
 -1.0869866e+000 -1.1164051e+000  1.2353567e-002 -1.5321283e+001 -7.5251738e+000  1.0000000e+000  4.8109891e-001
 -1.0349855e+000  8.3785190e-002  5.3587484e-002 -1.7927769e+001 -3.2101435e+000  1.0000000e+000  2.4184614e-001
 -1.0602775e+000 -7.0396457e-001 -1.2479058e+000 -1.5261200e+001 -8.0147121e+000  1.0000000e+000             Inf
 -6.9986505e-001  8.5436432e-003  5.8853124e-002 -1.8575491e+001 -8.0211442e-001  1.0000000e+000  4.6754427e-001
 -6.8597259e-001 -1.1365907e-001 -1.0497765e+000 -1.6797979e+001 -4.2162933e+000  1.0000000e+000  3.2181508e-001
 -5.5050501e-001 -6.6069432e-002 -5.2316346e-002 -1.8783226e+001 -4.0026135e-003  1.0000000e+000  2.3076723e-001
 -1.1977328e+000  3.1573018e-002 -1.5702361e-001 -1.7553935e+001 -3.5192731e+000  1.0000000e+000  3.9266339e-001
  6.6846321e-002 -1.0078681e-002  2.5726057e-001 -1.9363823e+001  5.6424352e-001  1.0000000e+000             Inf
 -9.2846547e-001  9.2645554e-003  1.5404486e-001 -1.8001276e+001 -2.3799160e+000  1.0000000e+000  4.3857020e-001
  1.2720210e-001 -2.8968106e-002 -4.1354323e-001 -1.8946784e+001  4.0121896e-001  1.0000000e+000  2.0775566e-001
 -1.1408843e+000  4.6887105e-002 -7.4085628e-001 -1.6578580e+001 -4.9743552e+000  1.0000000e+000  3.8350602e-001
 -9.3268497e-001 -6.4033039e-001 -9.5648661e-001 -1.5918734e+001 -6.1508376e+000  1.0000000e+000  4.4926013e-001
 -1.1315006e+000 -6.8308075e-001 -8.8128146e-001 -1.5678250e+001 -6.9458650e+000  1.0000000e+000  3.7753282e-001
 -8.6226291e-001  1.4072672e-001 -9.2299471e-001 -1.6693460e+001 -4.4807796e+000  1.0000000e+000  1.4184073e-001
  3.9078749e-002 -9.2399783e-003 -9.5437694e-001 -1.8182291e+001 -2.7573773e+000  1.0000000e+000  3.2883538e-001
 -7.5261615e-001 -9.4591786e-001 -1.0285207e+000 -1.5414279e+001 -7.4646249e+000  1.0000000e+000  3.0722153e-001
 -1.0404999e+000  8.4127989e-003  1.8447602e-001 -1.7758605e+001 -3.1703264e+000  1.0000000e+000  1.7962282e-001
 -6.7048406e-001 -1.1070850e-001 -1.0770989e+000 -1.6782075e+001 -4.2759812e+000  1.0000000e+000  3.0088355e-001
 -9.7111969e-001 -3.4060669e-002 -1.2188097e+000 -1.6069747e+001 -6.6072543e+000  1.0000000e+000  3.4591569e-001
 -8.5513328e-001  4.5606099e-002 -1.2377954e+000 -1.6231672e+001 -5.5104904e+000  1.0000000e+000  3.5803436e-001
 -7.5237711e-001 -7.3196887e-002  4.1253860e-002 -1.8430239e+001 -1.0693478e+000  1.0000000e+000  3.6295797e-001
 -1.9224119e-001 -5.6962807e-002 -5.1254651e-001 -1.8626931e+001  2.4657943e-001  1.0000000e+000  3.7528802e-001
  1.4234425e-001  4.7936625e-002 -1.1396507e+000 -1.7664263e+001 -3.5560446e+000  1.0000000e+000  2.2731181e-001
  7.1504251e-002  7.4043033e-002  2.8208760e-002 -1.9639018e+001  3.0736408e-001  1.0000000e+000             Inf
 -8.3669721e-001 -8.2380428e-002 -8.4191584e-001 -1.6895789e+001 -3.7025493e+000  1.0000000e+000  2.4824364e-001
 -1.1250268e+000 -1.0225202e+000 -1.0578217e+000 -1.4829128e+001 -1.0797219e+001  1.0000000e+000             Inf
 -1.0335682e+000 -9.9782627e-001 -7.8691261e-001 -1.5258367e+001 -8.1455899e+000  1.0000000e+000  4.2176554e-001
  1.0940677e-001  4.3022753e-002 -1.5505595e-001 -1.9450914e+001  4.6443840e-001  1.0000000e+000             Inf
  1.5768947e-002  1.4141940e-001 -6.7941297e-001 -1.8423484e+001 -5.4904616e-001  1.0000000e+000  1.6892549e-001
  1.7326149e-001 -2.6722344e-002 -1.1656481e+000 -1.7575479e+001 -3.5420502e+000  1.0000000e+000  4.7625931e-001
 -1.1433528e+000 -1.4745856e-001 -1.2620906e+000 -1.5696722e+001 -6.9922067e+000  1.0000000e+000  2.5563365e-001
 -7.2232746e-001 -1.4230661e-001 -4.4856695e-003 -1.8350109e+001 -8.6023066e-001  1.0000000e+000  3.0662408e-001
 -5.8765231e-001 -2.4107945e-002 -2.1003549e-002 -1.8826511e+001 -2.5800928e-001  1.0000000e+000  3.3133249e-001
 -9.3124876e-001  1.6308862e-001 -1.0246485e-001 -1.7899281e+001 -2.2562397e+000  1.0000000e+000  3.8021677e-001
  3.3264958e-001 -1.1623239e+000 -1.1695126e+000 -1.5043020e+001 -7.1380242e+000  1.0000000e+000  3.5543125e-001
 -1.0494393e+000 -8.2118818e-001 -6.8788658e-001 -1.5731988e+001 -6.1690405e+000  1.0000000e+000  1.3775983e-001
 -9.2888203e-001 -9.5417862e-001  2.1854420e-001 -1.5883823e+001 -5.1551542e+000  1.0000000e+000  1.4684667e-001
 -1.0183783e+000 -2.2595898e-001 -8.3585917e-001 -1.6526888e+001 -4.9814823e+000  1.0000000e+000  5.0586828e-001
 -9.2507799e-001  5.1258919e-002 -1.3167860e+000 -1.5991696e+001 -5.0621160e+000  1.0000000e+000  1.5412720e-001
 -1.0456522e+000  2.5021430e-002  1.2734068e-001 -1.7856197e+001 -3.2586650e+000  1.0000000e+000  2.1613739e-001
 -1.0572507e+000 -1.2600387e+000 -7.5147497e-001 -1.4653744e+001 -8.1861220e+000  1.0000000e+000             Inf
 -1.0585701e+000 -7.3552571e-001 -7.5545016e-001 -1.5826225e+001 -6.0340344e+000  1.0000000e+000  1.4885576e-001
  5.8493232e-002 -4.0840837e-002 -9.7059358e-001 -1.8092519e+001 -2.8031388e+000  1.0000000e+000  6.0891412e-001
  1.5434988e-003 -1.0235297e-001  1.8875157e-001 -1.9377009e+001  4.5882007e-001  1.0000000e+000             Inf
 -6.5545772e-001 -2.8897704e-001 -1.0523320e+000 -1.6704413e+001 -3.9794513e+000  1.0000000e+000  2.8934940e-001
 -1.1205630e+000 -5.5666791e-001  1.1097965e-001 -1.6712937e+001 -3.8910451e+000  1.0000000e+000  2.8296867e-001
 -1.2479306e+000 -4.9623563e-001 -1.1209521e+000 -1.5470196e+001 -7.3402259e+000  1.0000000e+000  1.8499716e-001
  3.8578502e-003 -1.5861999e-001  1.2182269e-001 -1.9295538e+001  4.1564923e-001  1.0000000e+000  2.5219358e-001
 -1.1388633e+000  1.1348106e-001 -4.9335506e-002 -1.7709630e+001 -3.5963197e+000  1.0000000e+000  4.5274329e-001
 -1.2233272e+000 -8.8684747e-001 -8.8772580e-001 -1.5172462e+001 -8.2705083e+000  1.0000000e+000             Inf
 -3.8318526e-001 -1.0152613e+000 -1.0392560e+000 -1.5527385e+001 -6.6076484e+000  1.0000000e+000  4.0134712e-001
 -9.7931982e-001 -9.7830670e-001 -8.1460379e-001 -1.5333864e+001 -7.8207674e+000  1.0000000e+000  1.7738193e-001
 -8.4576117e-001  3.2349796e-002 -1.1399127e+000 -1.6403410e+001 -5.7742414e+000  1.0000000e+000  5.8101845e-001
 -1.9685240e-001 -1.2293952e-001 -5.6168833e-001 -1.8460120e+001  1.6095228e-001  1.0000000e+000  6.5485584e-001
 -3.9472460e-002 -5.7114733e-002  1.4036875e-001 -1.9563564e+001  3.9706385e-001  1.0000000e+000             Inf
 -1.0826838e+000  4.0356663e-001 -1.0998706e+000 -1.5847807e+001 -6.6735622e+000  1.0000000e+000  6.1286412e-001
 -1.0970023e+000 -1.6090395e-001 -6.9255761e-001 -1.6685644e+001 -4.4409814e+000  1.0000000e+000  4.7985526e-001
  1.1109117e-001 -1.1970777e-001 -1.1329643e+000 -1.7641054e+001 -3.5073720e+000  1.0000000e+000  3.7978561e-001
 -3.4676807e-001  3.6692511e-002 -7.7733813e-001 -1.7885022e+001 -1.1541768e+000  1.0000000e+000  7.3194380e-001
 -6.7474920e-001 -1.1670217e+000 -1.2017492e+000 -1.4789940e+001 -8.4235001e+000  1.0000000e+000             Inf
  5.4946835e-002  3.5941078e-002 -4.1476333e-001 -1.9070630e+001  3.0725641e-001  1.0000000e+000  5.2749501e-001
 -8.6648719e-001  8.9689466e-002 -1.1571444e+000 -1.6329578e+001 -5.8625914e+000  1.0000000e+000  4.2862469e-001
 -5.7899876e-004 -3.1637904e-001 -1.0943563e+000 -1.7349407e+001 -3.5144062e+000  1.0000000e+000  3.0598824e-001
 -1.4958939e-001 -1.6161396e-001 -1.1067687e+000 -1.7564662e+001 -3.3866765e+000  1.0000000e+000  2.4012990e-001
 -8.4909406e-001  7.9008566e-002 -1.1065327e+000 -1.6442184e+001 -5.6616562e+000  1.0000000e+000  3.7061320e-001
 -1.0064830e+000 -7.6124382e-002 -4.2127013e-002 -1.7999497e+001 -3.0500418e+000  1.0000000e+000  2.5903206e-001
 -4.5638292e-001 -1.0521371e-001 -1.1536325e+000 -1.7037792e+001 -3.6571583e+000  1.0000000e+000  1.8327602e-001
 -4.0409591e-003 -2.2694581e-001 -9.0200233e-003 -1.9112099e+001  2.8215808e-001  1.0000000e+000  3.3716504e-001
 -1.8037077e-001  7.4478975e-003 -8.6188952e-001 -1.8061947e+001 -1.8545526e+000  1.0000000e+000  1.9481730e-001
 -8.2608146e-001  1.5154767e-001 -8.8073410e-001 -1.6817034e+001 -3.8279315e+000  1.0000000e+000  3.2900628e-001
 -2.7060036e-002 -4.8045857e-002 -2.3799221e-001 -1.9416336e+001  3.9295983e-001  1.0000000e+000             Inf
 -8.0122331e-002  6.3827133e-002 -7.4901363e-001 -1.8401314e+001 -1.0040591e+000  1.0000000e+000  3.3570516e-001
 -1.2510733e+000 -7.1496426e-001 -1.0913548e+000 -1.5199459e+001 -8.2008064e+000  1.0000000e+000  5.1560384e-001
 -1.3575969e+000 -1.0344735e+000  1.6738115e+000 -1.3854679e+001 -8.6397867e+000  1.0000000e+000             Inf
 -1.0796592e+000 -2.6567601e-001 -1.2155722e+000 -1.5803107e+001 -7.1469313e+000  1.0000000e+000  4.0434424e-001
 -9.5463774e-001  2.3557599e-001 -1.0871510e+000 -1.6220080e+001 -6.2060673e+000  1.0000000e+000  2.7933996e-001
  4.1212017e-002 -1.4502767e-001 -7.9371165e-001 -1.8212729e+001 -1.2895047e+000  1.0000000e+000  1.0393768e-001
 -8.2390478e-001  1.6736625e-001  2.1930793e-002 -1.8120342e+001 -1.4865710e+000  1.0000000e+000  8.9666364e-002
  6.7743195e-002 -2.3446784e-002 -1.1493272e+000 -1.7803676e+001 -3.7080917e+000  1.0000000e+000  3.9333967e-001
  1.0667133e-001 -2.1394815e-002 -2.2650568e-002 -1.9722638e+001  2.6732580e-001  1.0000000e+000             Inf
 -1.0479157e+000 -8.0116863e-002 -1.2304399e+000 -1.5918725e+001 -7.0048265e+000  1.0000000e+000  3.0039460e-001
  1.2766383e-001 -4.8316582e-003 -7.2287102e-001 -1.8401605e+001 -8.5558844e-001  1.0000000e+000  5.3331646e-001
 -1.0013052e+000 -6.9506255e-001 -1.3799221e-001 -1.6515189e+001 -3.9250240e+000  1.0000000e+000  1.2018399e-001
 -6.1789055e-001  2.5714013e-001 -1.1033527e+000 -1.6719717e+001 -3.8550678e+000  1.0000000e+000  7.3040168e-002
  1.5890139e-001 -6.7775889e-001 -1.1401890e+000 -1.6370184e+001 -4.4191926e+000  1.0000000e+000  3.5814490e-001
 -1.0630597e+000  2.9676238e-001 -1.0428057e+000 -1.6069816e+001 -6.5999178e+000  1.0000000e+000  3.4985307e-001
 -4.7699370e-001 -1.1522241e+000 -1.1360219e+000 -1.5027886e+001 -7.7294175e+000  1.0000000e+000  5.7332801e-001
 -9.0627211e-001  4.7303147e-002  5.5399944e-002 -1.8195534e+001 -2.2759041e+000  1.0000000e+000  4.0340959e-001
  1.5613483e+000 -1.1824796e+000 -1.1003706e+000 -1.3998308e+001 -9.2742370e+000  1.0000000e+000             Inf
 -5.6228659e-002 -5.0174875e-001 -1.1236212e+000 -1.6857878e+001 -3.7993145e+000  1.0000000e+000  2.0476368e-001
 -4.8632166e-001  9.1253588e-002 -1.6381768e-002 -1.8874057e+001  1.7627272e-001  1.0000000e+000  5.0914260e-001
 -1.1958145e+000 -3.8228906e-001 -9.0328499e-001 -1.5998270e+001 -6.0522351e+000  1.0000000e+000  3.8736994e-001
 -8.0069589e-001 -7.6490272e-002  1.1304430e-001 -1.8244753e+001 -1.3106291e+000  1.0000000e+000  6.6942250e-001
  3.1131843e-003  8.0382362e-002 -1.0816250e+000 -1.7890333e+001 -3.5583086e+000  1.0000000e+000  7.0445595e-001
 -1.2085698e+000 -8.0941824e-001 -9.3437628e-001 -1.5285303e+001 -8.1207661e+000  1.0000000e+000             Inf
 -1.3555671e-002  6.2033136e-002  1.2415368e-001 -1.9600049e+001  3.3939571e-001  1.0000000e+000             Inf
 -1.0549982e+000 -4.4876067e-001 -7.7059062e-001 -1.6317454e+001 -4.8898020e+000  1.0000000e+000  1.9531573e-001
 -9.6660776e-001  9.0511870e-002 -7.9253811e-001 -1.6760578e+001 -4.3603360e+000  1.0000000e+000  3.6345391e-001
 -1.1794370e+000  2.0500764e-001 -1.1658705e+000 -1.5762682e+001 -7.3909999e+000  1.0000000e+000  4.0974229e-001
  5.2241517e-002 -7.4686416e-001 -1.1433710e+000 -1.6219218e+001 -5.0089419e+000  1.0000000e+000  2.1137589e-001
 -6.3987632e-001  6.0321939e-002 -1.1521575e+000 -1.6733163e+001 -4.3642594e+000  1.0000000e+000  1.6528327e-001
 -7.9289887e-001 -1.1730235e+000 -1.2172798e+000 -1.4665150e+001 -9.1136910e+000  1.0000000e+000             Inf
 -6.2571071e-001  1.1328946e-001 -1.0609273e+000 -1.6884176e+001 -3.9440912e+000  1.0000000e+000  2.4438069e-001
 -2.1785791e-001  6.5021917e-002 -4.2742359e-001 -1.8727122e+001  4.7407010e-001  1.0000000e+000             Inf
 -4.4958480e-001 -1.7830730e-001 -5.0824578e-001 -1.8056767e+001  2.2454196e-001  1.0000000e+000  3.0372778e-001
 -1.1073494e+000 -1.4550852e-001 -9.9645521e-001 -1.6173974e+001 -6.7848585e+000  1.0000000e+000  4.2711658e-001
 -9.4047284e-001 -7.9027803e-001 -1.0592262e+000 -1.5499037e+001 -7.8759912e+000  1.0000000e+000  4.4652196e-001
  1.1871915e-001 -2.6434352e-001 -5.4879240e-001 -1.8289925e+001  2.3887187e-001  1.0000000e+000  1.9105765e-001
 -1.1433904e+000 -7.1309773e-001  2.9561527e-001 -1.6206948e+001 -4.3766700e+000  1.0000000e+000  4.7113251e-001
 -8.8055116e-001  4.3176049e-002  2.3554380e-001 -1.7915833e+001 -1.7902026e+000  1.0000000e+000  4.6440884e-001
 -1.1346623e+000 -4.6980846e-001 -1.4292794e-001 -1.6886778e+001 -3.6382572e+000  1.0000000e+000  2.1641517e-001
 -1.0887210e+000  9.0744492e-002 -1.4572571e-001 -1.7699728e+001 -3.3853563e+000  1.0000000e+000  2.6221409e-001
  1.3877453e-001 -9.0900318e-003 -1.1953222e+000 -1.7599276e+001 -3.5570560e+000  1.0000000e+000  2.2651429e-001
 -1.1687613e+000 -1.0596659e-001 -1.1607875e+000 -1.5828556e+001 -7.5786149e+000  1.0000000e+000  2.7996464e-001
 -9.6495745e-001  8.3502170e-002 -2.0861162e-001 -1.7799488e+001 -2.5600116e+000  1.0000000e+000  2.0735627e-001
 -4.8801339e-001 -7.7490400e-001 -9.1864831e-001 -1.6189803e+001 -4.0096991e+000  1.0000000e+000  2.5544119e-001
 -7.3756743e-001 -9.7789148e-003  4.6997252e-002 -1.8532848e+001 -1.0571238e+000  1.0000000e+000  2.2323212e-001
  2.0956955e-002  1.3790102e-002 -4.5903017e-001 -1.9072395e+001  1.3146862e-001  1.0000000e+000  1.5123111e-001
 -4.0827244e-001 -9.8379582e-001 -1.0512730e+000 -1.5579235e+001 -6.4848593e+000  1.0000000e+000  6.6098126e-001
 -6.2585764e-001  5.4093117e-002 -1.0391289e-001 -1.8587764e+001 -2.7058594e-001  1.0000000e+000  1.4323131e-001
 -1.0839919e+000  1.2583727e-001 -7.2250574e-002 -1.7753173e+001 -3.3935954e+000  1.0000000e+000  1.0598614e-001
 -8.3297823e-004  1.3989591e-001 -4.0716201e-002 -1.9436885e+001  3.0134778e-001  1.0000000e+000  1.0680072e-001
 -1.0658511e+000 -9.7989281e-001 -1.4922857e-001 -1.5687620e+001 -6.4820461e+000  1.0000000e+000  1.5579764e-001
 -1.1427669e+000 -4.9185481e-001 -8.2890676e-001 -1.6043886e+001 -5.7342302e+000  1.0000000e+000  2.0823165e-001
 -1.0743953e+000 -1.7085561e-001 -5.9099417e-001 -1.6886930e+001 -3.8200535e+000  1.0000000e+000  3.3599954e-001
 -2.9417373e-001  1.2739511e-001 -8.0816180e-001 -1.7869549e+001 -1.2238070e+000  1.0000000e+000  2.7292139e-001
  6.1306689e-002 -1.3870073e-002 -1.8555332e-001 -1.9509772e+001  3.6886416e-001  1.0000000e+000             Inf
 -5.1859036e-001 -1.1585071e-001 -1.1989116e-002 -1.8761530e+001  9.5836768e-002  1.0000000e+000  1.3014700e-001
 -8.0004091e-001 -3.6733704e-001 -1.2246996e+000 -1.6129189e+001 -5.0602927e+000  1.0000000e+000  1.7538710e-001
 -1.1685512e+000 -1.1033611e+000 -1.2071665e+000 -1.4461326e+001 -1.1403997e+001  1.0000000e+000             Inf
 -1.1590024e+000  8.7625017e-002 -1.7175839e-002 -1.7748799e+001 -3.6895645e+000  1.0000000e+000  2.0780980e-001
 -1.1577625e+000  2.9097249e-001 -5.4230149e-001 -1.6717965e+001 -3.5602950e+000  1.0000000e+000  2.9142201e-001
 -1.2398757e-001  9.6782677e-002 -1.1616998e+000 -1.7610707e+001 -3.5349494e+000  1.0000000e+000  2.3281616e-001
  3.0283543e-001 -7.6693576e-001 -1.0448455e+000 -1.6196205e+001 -4.3564801e+000  1.0000000e+000  3.2426007e-001
 -1.1545045e+000 -9.3069257e-001 -8.3518171e-001 -1.5220773e+001 -8.4246526e+000  1.0000000e+000             Inf
 -1.5040816e-001  4.2076550e-002 -7.1626668e-001 -1.8355668e+001 -7.4823939e-001  1.0000000e+000  7.8408463e-001
 -1.0525567e+000 -4.4495279e-002 -1.1814073e+000 -1.5994437e+001 -7.3138901e+000  1.0000000e+000  4.1499033e-001
 -8.8758442e-001 -7.1268540e-001 -8.0703826e-001 -1.6026661e+001 -4.9836284e+000  1.0000000e+000  3.8359116e-001
 -1.1482807e+000 -4.0101124e-001  9.9565960e-002 -1.7047543e+001 -3.5529081e+000  1.0000000e+000  2.1269064e-001
 -1.0454313e+000 -8.7335781e-002 -2.1313733e-002 -1.7929154e+001 -3.3274990e+000  1.0000000e+000  4.9184726e-001
 -1.1191356e+000 -5.0248260e-001 -1.1486662e+000 -1.5606430e+001 -7.7655900e+000  1.0000000e+000  3.0808604e-001
 -2.9309096e-002  1.2126804e-001 -7.1658730e-002 -1.9475784e+001  3.7265053e-001  1.0000000e+000             Inf
 -8.6578901e-001 -8.1891981e-001 -1.0703127e+000 -1.5516662e+001 -7.5385371e+000  1.0000000e+000             Inf
 -1.2138438e+000  9.7549503e-002 -9.1358552e-001 -1.6159782e+001 -6.0777260e+000  1.0000000e+000  2.7509298e-001
 -6.8312020e-001  7.7087251e-003 -1.1411556e+000 -1.6682267e+001 -4.6800647e+000  1.0000000e+000  3.7990924e-001
 -9.2798501e-001  1.8231786e-001 -1.0069318e+000 -1.6425901e+001 -5.6127283e+000  1.0000000e+000  3.2076112e-001
  1.0930833e-001  2.4636380e-001  6.5169956e-002 -1.8978317e+001  6.9141741e-001  1.0000000e+000             Inf
 -1.1768215e+000 -9.6406987e-002 -4.8975008e-001 -1.6946515e+001 -3.7238326e+000  1.0000000e+000  4.0086692e-001
 -8.3267070e-001 -1.3468013e-001 -1.3799512e-001 -1.8069328e+001 -1.4843627e+000  1.0000000e+000  2.9977408e-001
 -1.0202786e+000  2.2634846e-001 -1.1683472e+000 -1.5995730e+001 -6.8540152e+000  1.0000000e+000  2.5274424e-001
 -7.4145124e-001 -2.2384327e-001  3.5369339e-002 -1.8121879e+001 -8.7981298e-001  1.0000000e+000  1.7610250e-001
 -1.1408791e+000 -5.2170161e-001 -1.0018610e+000 -1.5758886e+001 -7.2046844e+000  1.0000000e+000  2.2156716e-001
 -6.9831755e-001  1.2294817e-001  1.9252731e-001 -1.8231254e+001 -4.2002063e-001  1.0000000e+000  1.7962675e-001
 -1.1459176e+000 -1.4369622e-001  1.2438133e-001 -1.7564598e+001 -3.4786565e+000  1.0000000e+000  3.8533338e-001
 -1.3863532e-001 -2.1113903e-001 -5.8564543e-001 -1.8336683e+001  8.7820047e-002  1.0000000e+000  1.8065830e-001
 -3.9132583e-001 -1.0185944e-001  1.2302090e-001 -1.8908722e+001  5.2457411e-001  1.0000000e+000  1.7020056e-001
  2.9717799e-001  1.0521640e-001 -9.5693210e-001 -1.7637572e+001 -2.1955178e+000  1.0000000e+000  3.8812748e-001
 -1.1463706e-001 -1.8534923e-001 -5.0978387e-001 -1.8545400e+001  3.1991999e-001  1.0000000e+000  2.1831904e-001
 -1.7205048e-001 -1.0333623e+000 -1.1920264e+000 -1.5403876e+001 -7.0294458e+000  1.0000000e+000  1.1825911e-001
 -1.2864636e-001  2.5062454e-001 -7.8137152e-001 -1.7938584e+001 -8.8248101e-001  1.0000000e+000  3.9132216e-001
 -1.3058430e-001 -2.1292896e-001 -3.5810838e-001 -1.8713221e+001  6.3714484e-001  1.0000000e+000  1.4032204e-001
  2.6659055e-001 -9.4015129e-002  6.8962328e-002 -1.9219826e+001  7.0807487e-001  1.0000000e+000             Inf
  2.6560277e-001 -7.1173241e-002 -8.5943489e-001 -1.7880692e+001 -1.5203596e+000  1.0000000e+000  2.5252351e-001
 -1.0425390e+000 -1.1744961e+000 -1.2930134e-001 -1.5199818e+001 -7.1675536e+000  1.0000000e+000  1.2756908e-001
 -5.3830657e-001 -1.0599717e+000 -1.1926319e+000 -1.5151770e+001 -7.5726341e+000  1.0000000e+000             Inf
 -9.5449812e-001 -1.7811835e-002 -1.2184191e+000 -1.6099030e+001 -6.5049654e+000  1.0000000e+000  2.8987111e-001
 -4.8982102e-001 -7.2246820e-002  1.9024675e-001 -1.8658375e+001  3.9859226e-001  1.0000000e+000  7.3874190e-002
 -1.5455651e-001  1.1462239e-001 -2.3630781e-001 -1.9110746e+001  6.3973586e-001  1.0000000e+000  1.3309803e-001
 -1.1981072e+000  2.8621925e-001 -1.2128375e+000 -1.5610378e+001 -7.0239980e+000  1.0000000e+000  2.3421882e-001
 -5.9949002e-002 -6.2972906e-003 -1.1735428e+000 -1.7788152e+001 -3.7367448e+000  1.0000000e+000  4.4412751e-001
 -1.1886322e+000 -1.2048073e-001 -8.8220702e-001 -1.6243347e+001 -5.9120962e+000  1.0000000e+000  4.3452969e-001
 -9.9669546e-001  9.7926457e-002 -1.2296984e-001 -1.7875356e+001 -2.8448497e+000  1.0000000e+000  2.9040423e-001
 -6.2227824e-001  1.1943748e-001 -1.1594696e+000 -1.6730316e+001 -4.1917604e+000  1.0000000e+000  6.4244146e-001
 -4.9330112e-002  1.4715168e-001 -5.3478949e-001 -1.8644355e+001  1.6559529e-001  1.0000000e+000  3.3164287e-001
 -8.9441566e-001  3.3347156e-002 -1.0459545e+000 -1.6472538e+001 -5.8149056e+000  1.0000000e+000  2.0276563e-001
 -9.8029867e-001  1.7435584e-002  1.3049061e-001 -1.7959512e+001 -2.8132104e+000  1.0000000e+000  2.6019787e-001
 -1.1812308e+000 -3.9293204e-001 -1.1461423e+000 -1.5644011e+001 -7.5460961e+000  1.0000000e+000  2.4574993e-001
 -1.2412438e+000 -8.8641009e-001 -9.5436229e-001 -1.5077502e+001 -8.6778187e+000  1.0000000e+000  5.4603422e-001
 -9.8845988e-001 -4.6649321e-001 -9.4997565e-001 -1.6128760e+001 -5.9057093e+000  1.0000000e+000  7.2725188e-002
 -8.4470720e-001 -1.3929364e-001 -1.6640531e-001 -1.8001600e+001 -1.5524883e+000  1.0000000e+000  2.4344644e-001
 -7.4882625e-001 -8.0418743e-002  2.8418727e-002 -1.8432552e+001 -1.0563359e+000  1.0000000e+000  4.8259564e-001
  5.5594272e-002  5.8483382e-002  2.6903733e-002 -1.9711989e+001  2.5967599e-001  1.0000000e+000             Inf
 -1.2152426e+000 -1.0896269e+000 -1.2139740e+000 -1.4431094e+001 -1.1158181e+001  1.0000000e+000             Inf
 -1.1444857e+000  7.8398013e-002 -1.2280485e+000 -1.5768203e+001 -7.3652494e+000  1.0000000e+000  9.4265525e-002
 -9.1441735e-001 -5.5755613e-001 -1.0033802e+000 -1.6020576e+001 -5.9978730e+000  1.0000000e+000  1.4119600e-001
 -1.0808855e-001  2.2057695e-001 -1.1338079e+000 -1.7457891e+001 -3.3478342e+000  1.0000000e+000  2.6703694e-001
 -1.1530148e+000  6.4168781e-002 -6.4318007e-001 -1.6725040e+001 -4.3754834e+000  1.0000000e+000  1.9388020e-001
 -6.4548097e-001 -8.1141487e-002 -1.0004916e+000 -1.6961095e+001 -3.7035162e+000  1.0000000e+000  2.0877934e-001
 -8.5226122e-001  4.9557350e-002 -8.9375442e-001 -1.6791252e+001 -4.2903023e+000  1.0000000e+000  1.0355216e-001
 -9.3368048e-001 -5.5775245e-001 -1.1453038e+000 -1.5796013e+001 -6.7984289e+000  1.0000000e+000  1.6754763e-001
 -1.0706826e+000  1.9652076e-001 -9.1276266e-001 -1.6340186e+001 -5.8585377e+000  1.0000000e+000  7.3051215e-002
  5.6833246e-002 -8.7415843e-002 -9.1912494e-001 -1.8107541e+001 -2.3283107e+000  1.0000000e+000  4.2792116e-001
 -1.5367494e-001 -8.0473163e-002  6.7554080e-003 -1.9498794e+001  3.5431119e-001  1.0000000e+000             Inf
  1.0782858e-001  8.1415383e-002 -1.2092972e+000 -1.7580760e+001 -3.4266695e+000  1.0000000e+000  9.7309087e-002
 -1.0213710e+000  5.3828112e-002 -6.0645869e-002 -1.7989208e+001 -3.1556224e+000  1.0000000e+000  2.0415038e-001
 -2.9332221e-002  1.7287408e-001 -5.5577309e-001 -1.8556510e+001  1.0161101e-001  1.0000000e+000  3.2807035e-001
 -3.9811889e-002 -2.7592234e-001 -1.1278047e+000 -1.7385469e+001 -3.5251475e+000  1.0000000e+000  8.4060638e-002
 -1.0027509e+000  3.4733191e-001 -8.7903575e-001 -1.6365289e+001 -4.8277712e+000  1.0000000e+000  5.4697797e-001
 -1.1336010e+000  4.9692776e-002 -3.6270153e-001 -1.7263685e+001 -3.5650109e+000  1.0000000e+000  1.2958296e-001
 -8.7194536e-001  1.8461849e-001 -9.0679220e-001 -1.6677675e+001 -4.3581397e+000  1.0000000e+000  2.4787889e-001
  5.1518707e-002 -1.0752554e+000 -1.0542613e+000 -1.5462505e+001 -7.1444157e+000  1.0000000e+000  2.7068021e-001
 -4.9870487e-001 -2.0542255e-002 -1.2061785e+000 -1.6906242e+001 -3.7545455e+000  1.0000000e+000  2.2242086e-001
 -1.3578387e+000 -8.5989735e-001 -1.1522258e+000 -1.4752046e+001 -7.6598552e+000  1.0000000e+000             Inf
 -3.5145597e-001  1.2261822e-001 -5.9567228e-001 -1.8137311e+001  2.3758671e-002  1.0000000e+000  3.9778797e-001
 -1.5505920e-001  4.9138708e-002 -1.0715250e+000 -1.7749121e+001 -3.3592680e+000  1.0000000e+000  1.1986881e-001
 -7.9506614e-001 -7.9063020e-001 -1.1104280e+000 -1.5604898e+001 -6.9304896e+000  1.0000000e+000  4.7925885e-001
 -1.1273570e+000 -1.0399385e-001 -7.6017692e-001 -1.6551186e+001 -5.0173273e+000  1.0000000e+000  7.1184220e-001
 -1.0946974e+000 -1.9006778e-001 -1.0599579e+000 -1.6069839e+001 -7.1234140e+000  1.0000000e+000             Inf
 -1.1031904e+000 -5.0638089e-001  5.7288663e-002 -1.6875505e+001 -3.7534323e+000  1.0000000e+000  3.9371303e-001
 -5.9075255e-002 -1.3784268e-001 -1.1223010e+000 -1.7680526e+001 -3.5468762e+000  1.0000000e+000  4.0405623e-001
  5.9051294e-003  3.8474595e-002 -4.9046444e-001 -1.8985367e+001  6.7598845e-002  1.0000000e+000  3.3822278e-001
 -9.6734237e-002 -2.4741883e-002 -9.6751826e-001 -1.8042431e+001 -2.7587306e+000  1.0000000e+000  6.5157082e-001
 -4.5210974e-001  2.7618889e-002 -1.0897312e+000 -1.7175041e+001 -3.6133935e+000  1.0000000e+000  2.9836421e-001
  2.6854267e-002  1.4837915e-001 -3.1143447e-001 -1.9036236e+001  5.3137469e-001  1.0000000e+000             Inf
  4.9611669e-003 -2.2463076e-001 -6.1827237e-001 -1.8327818e+001 -2.2957487e-001  1.0000000e+000  6.8709627e-001
 -7.0472631e-001 -8.5571687e-001 -1.1161790e+000 -1.5559562e+001 -6.8349438e+000  1.0000000e+000  2.3135034e-001
 -1.2070893e+000 -4.2633426e-001 -1.1699044e+000 -1.5536704e+001 -7.4947968e+000  1.0000000e+000  3.3454467e-001
 -1.5368220e-002 -1.7871931e-001 -4.9131060e-001 -1.8654797e+001  2.3382081e-001  1.0000000e+000  1.8117633e-001
 -4.2580724e-001 -5.2469958e-002 -2.0050317e-001 -1.8771690e+001  4.4954074e-001  1.0000000e+000  9.7441305e-002
  3.5622353e-001  4.0231982e-003  1.5359822e-001 -1.9009669e+001  9.1749812e-001  1.0000000e+000             Inf
 -1.1542392e+000 -5.2092404e-001 -8.7258070e-001 -1.5923336e+001 -6.1727820e+000  1.0000000e+000  3.8091235e-001
  1.2739968e-001  2.4054358e-001 -8.2399038e-001 -1.7892672e+001 -1.2049558e+000  1.0000000e+000  4.7263337e-001
 -4.0602525e-003 -5.9548049e-003 -1.2132497e+000 -1.7831034e+001 -3.6887560e+000  1.0000000e+000  2.8664031e-001
 -6.4107861e-001 -1.9696160e-001 -1.1818594e+000 -1.6613933e+001 -4.2080774e+000  1.0000000e+000  4.9692198e-001
 -1.1551527e+000 -9.5303161e-002 -5.7235226e-003 -1.7741786e+001 -3.7112838e+000  1.0000000e+000  3.6896319e-001
 -9.5543838e-001 -9.3044186e-001 -1.0792042e+000 -1.5179079e+001 -9.2192895e+000  1.0000000e+000             Inf
 -9.6618242e-001 -2.2372741e-001 -9.2945738e-001 -1.6460498e+001 -5.3578387e+000  1.0000000e+000  3.7410404e-001
 -7.1731078e-001 -2.3871676e-002 -7.5925577e-003 -1.8612873e+001 -9.6673200e-001  1.0000000e+000  3.4089383e-001
 -7.6412545e-002  2.9020843e-001 -7.2458811e-002 -1.8836766e+001  7.4002444e-001  1.0000000e+000  1.0829030e-001
  7.3477998e-002  4.0027381e-002 -7.8442194e-001 -1.8380330e+001 -1.2949181e+000  1.0000000e+000  5.7939294e-001
 -1.0149186e+000  2.8330747e-001 -1.5626895e-002 -1.7548141e+001 -2.7996179e+000  1.0000000e+000  4.0643228e-001
 -9.7119493e-001 -5.7142758e-001 -9.8488938e-001 -1.5945621e+001 -6.3722444e+000  1.0000000e+000  4.5922363e-001
 -1.0845826e+000 -6.7929530e-001 -2.5832593e-002 -1.6470605e+001 -4.4711632e+000  1.0000000e+000  1.9933306e-001
 -1.1029781e+000  2.5501651e-001  9.0325679e-002 -1.7447168e+001 -3.2200861e+000  1.0000000e+000  1.2343898e-001
 -5.7422559e-001 -1.0443417e-001 -1.1294847e+000 -1.6868583e+001 -3.9966513e+000  1.0000000e+000  1.9421336e-001
 -5.4799964e-002  1.5464489e-001 -5.9268168e-001 -1.8524206e+001 -3.5156420e-002  1.0000000e+000  4.6527387e-001
 -9.0885003e-001  8.7822642e-002 -1.2700919e+000 -1.6082947e+001 -5.5669138e+000  1.0000000e+000  2.3198195e-001
 -1.1537029e+000 -1.0054378e-001 -3.1409364e-001 -1.7294208e+001 -3.4805829e+000  1.0000000e+000  2.3225635e-001
 -1.0444838e+000 -1.7727299e-001 -6.7762209e-001 -1.6783425e+001 -4.0822074e+000  1.0000000e+000  1.5206385e-001
  2.5483719e-001 -1.1728204e+000 -1.1555519e+000 -1.5060323e+001 -7.3172177e+000  1.0000000e+000             Inf
 -1.9485104e-001 -5.8658162e-002  5.6058685e-002 -1.9440226e+001  4.3631456e-001  1.0000000e+000             Inf
 -1.2198449e+000  1.7866886e-001 -8.1835952e-001 -1.6272286e+001 -5.1518436e+000  1.0000000e+000  1.5208482e-001
 -7.9404734e-001  1.3706748e-001 -1.2562505e+000 -1.6278263e+001 -4.7334790e+000  1.0000000e+000  1.3306907e-001
 -1.0261352e+000 -2.2159323e-001 -2.1426707e-001 -1.7508316e+001 -2.9025193e+000  1.0000000e+000  7.7282973e-002
 -1.1769026e+000 -1.0914866e+000 -1.3037491e+000 -1.4371284e+001 -1.0356026e+001  1.0000000e+000             Inf
 -7.1322815e-001  3.5656999e-002 -1.0356848e-001 -1.8452381e+001 -7.8430839e-001  1.0000000e+000  3.7014606e-001
 -1.1661412e+000 -4.6794585e-001 -1.1356755e+000 -1.5599723e+001 -7.7001080e+000  1.0000000e+000  4.3545336e-001
 -1.1536033e+000 -1.2914650e+000 -7.3759711e-001 -1.4499849e+001 -7.9912933e+000  1.0000000e+000  5.1904581e-001
 -5.7538597e-001 -6.5049644e-004 -9.2394981e-002 -1.8729875e+001 -1.5642330e-001  1.0000000e+000  1.5118165e-001
 -1.1287971e+000 -4.2598408e-001 -7.4791627e-001 -1.6274634e+001 -4.9739527e+000  1.0000000e+000  1.6251739e-001
 -8.1317687e-002 -5.3618921e-001 -1.0737142e+000 -1.6838153e+001 -3.6955744e+000  1.0000000e+000  1.1736523e-001
  1.0397975e-001 -2.8240974e-001 -1.0893461e+000 -1.7400459e+001 -3.3168437e+000  1.0000000e+000  7.2376147e-002
 -9.3346287e-001  1.3698686e-001 -3.3304698e-002 -1.8002397e+001 -2.4043462e+000  1.0000000e+000  4.1050745e-001
 -1.0698346e+000 -2.7612703e-002 -1.0688938e+000 -1.6147870e+001 -7.2340379e+000  1.0000000e+000  2.8764317e-001
 -1.1076640e+000 -2.5714946e-002 -4.2264078e-001 -1.7200440e+001 -3.6246867e+000  1.0000000e+000  1.4535828e-001
 -7.8760853e-001  1.1815660e-001 -9.2883508e-001 -1.6819785e+001 -3.9801305e+000  1.0000000e+000  1.9648890e-001
 -1.1716914e+000 -2.0642404e-001  1.8785271e-001 -1.7339527e+001 -3.3266556e+000  1.0000000e+000  7.2927824e-002
 -1.1239029e+000 -3.6153991e-001 -7.2922809e-001 -1.6394551e+001 -4.7520554e+000  1.0000000e+000  2.1315682e-001
 -2.8099816e-002 -2.8374665e-001  4.9683596e-002 -1.8885841e+001  3.9930422e-001  1.0000000e+000             Inf
  7.1482293e-002 -9.9417631e-002 -5.2586092e-001 -1.8743018e+001  1.4929625e-001  1.0000000e+000  8.6217320e-002
 -1.2266118e+000 -7.9346201e-003 -8.9643682e-001 -1.6183081e+001 -5.9961824e+000  1.0000000e+000  2.3821531e-001
  1.7335746e-002 -8.5283589e-002 -1.2613154e+000 -1.7593379e+001 -3.1529941e+000  1.0000000e+000  2.1817407e-001
 -2.1923485e-001  2.3166858e-001  2.5041053e-001 -1.8722482e+001  1.0256595e+000  1.0000000e+000             Inf
 -1.1430354e+000  3.3342814e-001 -1.1768672e+000 -1.5710846e+001 -7.1236113e+000  1.0000000e+000  4.3720687e-001
 -1.2275410e+000 -9.9680928e-001 -8.3589732e-001 -1.4997831e+001 -8.7031404e+000  1.0000000e+000             Inf
 -1.2880381e+000  2.3102742e-001 -1.0803626e+000 -1.5714782e+001 -6.3223209e+000  1.0000000e+000  3.8515229e-001
 -5.7945341e-002  1.5871447e-001 -7.6926041e-001 -1.8213973e+001 -1.0368051e+000  1.0000000e+000  4.2876762e-001
 -1.0884317e+000 -5.2368982e-001  4.2389748e-002 -1.6856437e+001 -3.7727505e+000  1.0000000e+000  3.3251308e-001
 -1.0223650e+000 -7.3712808e-002 -8.8159171e-001 -1.6524796e+001 -5.5025829e+000  1.0000000e+000  4.0447293e-001
  5.2816651e-002 -1.0890068e-001 -7.3748193e-001 -1.8375706e+001 -9.0930547e-001  1.0000000e+000  2.8548791e-001
 -7.9873444e-001 -2.5521298e-001 -9.2465579e-001 -1.6710386e+001 -3.9658318e+000  1.0000000e+000  1.1519853e-001
 -1.1120527e-001 -3.2433664e-001 -2.3747865e-002 -1.8707531e+001  4.5147202e-001  1.0000000e+000  2.9199320e-001
 -1.0866430e+000  2.0576658e-001 -7.4835802e-001 -1.6577853e+001 -4.6416276e+000  1.0000000e+000  1.5164622e-001
 -9.4307221e-001  1.9944218e-001 -8.4075403e-001 -1.6659497e+001 -4.3790861e+000  1.0000000e+000  1.0504628e-001
  8.8121459e-002 -3.7565334e-002 -1.1148233e+000 -1.7810654e+001 -3.6047810e+000  1.0000000e+000  6.4569447e-001
  3.8568148e-002  1.1155967e-001 -4.3639697e-001 -1.8905213e+001  3.5422288e-001  1.0000000e+000  9.6739744e-002
 -1.0885189e+000 -1.2243430e+000 -1.1750545e+000 -1.4328132e+001 -1.1239538e+001  1.0000000e+000             Inf
 -8.4292104e-001 -1.1134697e-002 -9.2290952e-001 -1.6762884e+001 -4.5192881e+000  1.0000000e+000  1.4254405e-001
 -1.2195796e+000 -3.9831998e-001 -4.8878083e-002 -1.6965559e+001 -3.4289154e+000  1.0000000e+000  2.2438214e-001
 -8.1228881e-001 -9.5805531e-002 -1.1537159e+000 -1.6424083e+001 -5.4335262e+000  1.0000000e+000  2.6588641e-001
 -1.0336891e+000 -1.1537363e-001 -1.1356116e+000 -1.6080818e+001 -7.1340261e+000  1.0000000e+000  2.3941953e-001
 -1.1232295e+000 -3.2920127e-003 -1.0034393e+000 -1.6169651e+001 -7.0656692e+000  1.0000000e+000  2.1518797e-001
  2.6479128e-002  5.3673281e-002 -5.1866876e-001 -1.8890675e+001  4.7997322e-002  1.0000000e+000  3.1469049e-001
 -1.1130123e+000 -1.2452660e+000 -8.5230317e-001 -1.4555134e+001 -9.3276177e+000  1.0000000e+000  4.9646392e-001
 -7.9109226e-001  8.3374116e-002 -9.8898582e-001 -1.6728763e+001 -4.5322179e+000  1.0000000e+000  7.2813082e-002
 -2.7906295e-001 -8.6005608e-002  1.2254718e-001 -1.9137703e+001  5.8454955e-001  1.0000000e+000             Inf
  1.0097146e-001 -1.1690371e-001 -1.0020531e+000 -1.7868609e+001 -2.8858456e+000  1.0000000e+000  3.1852575e-001
 -9.3572471e-001  1.4615604e-001 -9.0910824e-001 -1.6592495e+001 -4.9613451e+000  1.0000000e+000  1.3957512e-001
 -2.1910638e-001 -1.5290417e-001 -1.1573808e+000 -1.7397334e+001 -3.4259372e+000  1.0000000e+000  2.3369003e-001
  8.6243529e-003 -9.9460600e-002 -8.3982509e-001 -1.8246229e+001 -1.7466278e+000  1.0000000e+000  4.6063098e-001
 -1.1020234e+000 -6.2865836e-001 -1.1342137e+000 -1.5474369e+001 -8.1872697e+000  1.0000000e+000  5.0273721e-001
 -9.8119287e-001  2.7817582e-001 -1.1043655e+000 -1.6117903e+001 -6.3921193e+000  1.0000000e+000  4.0594504e-001
 -6.9832742e-001  5.2844749e-002 -3.6743569e-002 -1.8565117e+001 -7.5290983e-001  1.0000000e+000  2.0081799e-001
 -6.8829775e-001  2.5357263e-001 -1.1017537e+000 -1.6611786e+001 -4.2286263e+000  1.0000000e+000  2.5815175e-001
 -7.9639377e-001  8.0470727e-002  7.5364727e-002 -1.8302583e+001 -1.3216687e+000  1.0000000e+000  2.2146110e-001
 -2.2525678e-002  3.4174485e-002 -3.4661495e-001 -1.9245590e+001  3.3565228e-001  1.0000000e+000             Inf
 -1.1575531e+000 -3.8105010e-002 -8.5134513e-001 -1.6365289e+001 -5.8158278e+000  1.0000000e+000  3.1770324e-001
  7.6678465e-002 -7.7120972e-002 -1.1444053e+000 -1.7734945e+001 -3.6162325e+000  1.0000000e+000  3.0906119e-001
  2.0814414e-001 -4.8753321e-003 -1.0190722e+000 -1.7748266e+001 -2.9982982e+000  1.0000000e+000  2.3563086e-001
 -1.1425614e+000 -5.4673050e-001 -6.2676597e-002 -1.6719926e+001 -3.9605562e+000  1.0000000e+000  2.9392253e-001
  1.9550914e-001 -1.1775764e+000 -1.2500767e+000 -1.4969214e+001 -6.9851282e+000  1.0000000e+000  6.8181831e-001
 -1.3327669e+000 -1.0989547e+000 -1.0816427e+000 -1.4425048e+001 -9.7154475e+000  1.0000000e+000             Inf
 -2.1505545e-001 -2.4146128e-001 -8.3032339e-001 -1.7785623e+001 -1.3535490e+000  1.0000000e+000  2.8180117e-001
  4.5509856e-003  4.8043218e-002 -5.9655863e-001 -1.8775831e+001 -2.8997504e-001  1.0000000e+000  2.4946395e-001
 -6.4050444e-003 -8.4755058e-002 -8.3662352e-003 -1.9662552e+001  1.7516368e-001  1.0000000e+000             Inf
 -1.2072319e+000 -1.1273066e+000 -6.7466605e-001 -1.4876052e+001 -8.3819435e+000  1.0000000e+000             Inf
 -1.0634805e+000 -2.5554545e-001 -1.2044332e+000 -1.5852498e+001 -7.1244114e+000  1.0000000e+000  3.0989980e-001
 -5.7395442e-001  2.3852254e-002 -1.0468293e+000 -1.7025186e+001 -3.7686966e+000  1.0000000e+000  2.9715072e-001
 -1.1360764e+000 -6.5909846e-002  4.5549590e-002 -1.7805490e+001 -3.6682005e+000  1.0000000e+000  5.2277897e-001
 -7.9575983e-001 -1.5793921e-001 -1.5230581e-001 -1.8072896e+001 -1.1682734e+000  1.0000000e+000  4.1451826e-001
 -1.0496509e+000  1.7594215e-001 -1.1904824e+000 -1.5943612e+001 -7.0776001e+000  1.0000000e+000  5.1476956e-001
  1.8335806e-001  4.0917721e-003 -5.5875966e-001 -1.8582472e+001  6.0430366e-002  1.0000000e+000  3.4584037e-001
 -6.4798324e-001  1.5465949e-001 -1.1317063e+000 -1.6710277e+001 -4.2529746e+000  1.0000000e+000  6.1264823e-001
 -6.1756044e-001 -2.6295260e-001 -2.5384653e-003 -1.8231443e+001 -2.2575176e-001  1.0000000e+000  1.8354455e-001
 -1.2422018e+000 -7.8671865e-001 -1.0187813e+000 -1.5182517e+001 -8.3687917e+000  1.0000000e+000  3.5095776e-001
 -7.2562002e-001 -2.1560919e-001  4.6383209e-002 -1.8163583e+001 -7.6130713e-001  1.0000000e+000  1.4326867e-001
 -1.0461660e+000 -5.5909129e-001 -8.6823618e-001 -1.6022014e+001 -5.9088139e+000  1.0000000e+000  5.2335255e-001
 -1.1757429e+000  1.9769663e-001 -9.3787411e-002 -1.7450292e+001 -3.3958182e+000  1.0000000e+000  9.5916750e-002
 -9.6594953e-001 -6.1120958e-002  8.8432931e-002 -1.8027366e+001 -2.6951119e+000  1.0000000e+000  3.5563992e-001
 -1.1526713e+000 -5.6756643e-001 -9.7294823e-001 -1.5716887e+001 -7.1519873e+000  1.0000000e+000  3.4708372e-001
 -1.1575410e+000 -8.3492840e-001 -8.7303099e-001 -1.5370465e+001 -7.9477116e+000  1.0000000e+000  2.4786404e-001
 -9.6899236e-001 -4.1694165e-002 -6.5553666e-001 -1.7005675e+001 -3.5701822e+000  1.0000000e+000  5.1315385e-002
 -3.2880540e-001 -7.1734355e-002 -1.0975752e+000 -1.7374395e+001 -3.4163105e+000  1.0000000e+000  1.0005415e-001
 -8.0149195e-001  1.4832257e-001 -9.4657490e-001 -1.6751905e+001 -4.1839949e+000  1.0000000e+000  4.0720341e-001
 -1.0571998e+000  1.5828069e-001  3.8465647e-002 -1.7754600e+001 -3.2578144e+000  1.0000000e+000  1.9315426e-001
 -2.3378689e-002  1.6185009e-001 -7.1565884e-001 -1.8313360e+001 -7.2309114e-001  1.0000000e+000  4.0639924e-001
 -1.1522683e+000  1.7163560e-001 -4.3631269e-001 -1.7026473e+001 -3.5060938e+000  1.0000000e+000  9.3035986e-002
 -1.2319193e+000 -8.5048950e-001 -1.2007954e+000 -1.4863219e+001 -9.3819189e+000  1.0000000e+000             Inf
  1.1980605e-001  5.0095562e-002 -2.0198131e-003 -1.9643856e+001  2.9052033e-001  1.0000000e+000             Inf
 -1.0381977e+000 -5.6049678e-001  5.9390680e-002 -1.6832013e+001 -3.6089970e+000  1.0000000e+000  1.1654280e-001
  7.9430547e-002 -1.5401324e-001 -7.3879805e-001 -1.8258384e+001 -8.3719101e-001  1.0000000e+000  2.6370385e-001
 -9.3888731e-001 -8.7283297e-001 -1.0981105e+000 -1.5292125e+001 -8.6900364e+000  1.0000000e+000  2.5438199e-001
 -1.1475682e+000  1.9247178e-001 -1.1822628e+000 -1.5793456e+001 -7.4114651e+000  1.0000000e+000  4.5443639e-001
 -1.4648344e-001  1.1381921e-002 -8.3364568e-001 -1.8174582e+001 -1.6456336e+000  1.0000000e+000  2.3182778e-001
 -7.9930537e-001  5.1101086e-002 -9.6952300e-001 -1.6754989e+001 -4.4906172e+000  1.0000000e+000  3.6483691e-001
 -1.0020064e+000 -4.3003147e-001 -8.6238737e-001 -1.6287663e+001 -5.2132292e+000  1.0000000e+000  3.7002287e-001
  1.0375989e-001 -3.2177158e-001 -1.2174125e+000 -1.7119842e+001 -3.2878841e+000  1.0000000e+000  2.3277801e-001
  1.3055561e-001 -4.9739638e-002 -8.3335269e-001 -1.8186722e+001 -1.5732358e+000  1.0000000e+000  2.2125511e-001
 -3.6592766e-002  5.5513202e-002 -1.0343096e+000 -1.7996801e+001 -3.2728360e+000  1.0000000e+000  4.1838092e-001
 -1.0042342e+000  3.2175037e-002 -1.2415800e+000 -1.5980018e+001 -6.6934899e+000  1.0000000e+000  1.7008896e-001
 -4.7201557e-001  2.0511409e-002 -5.5607245e-002 -1.8980509e+001  1.6654927e-001  1.0000000e+000  2.3263497e-001
 -1.1757036e+000  4.7995509e-002 -9.5476155e-001 -1.6162776e+001 -6.6247857e+000  1.0000000e+000  2.3364286e-001
 -5.9603454e-001  1.6150274e-001 -2.3230621e-001 -1.8288020e+001  1.1219864e-001  1.0000000e+000  3.7103297e-001
 -1.1053576e+000 -4.1819960e-001 -1.2959443e-001 -1.7056531e+001 -3.4791553e+000  1.0000000e+000  2.1547014e-001
 -6.6889429e-001 -1.1673495e+000 -1.1992503e+000 -1.4796205e+001 -8.4008587e+000  1.0000000e+000             Inf
 -1.2402892e-001  1.4582725e-001  9.8627316e-002 -1.9278390e+001  5.7011930e-001  1.0000000e+000             Inf
 -7.8333500e-002 -9.5991486e-002 -3.0987338e-001 -1.9127048e+001  5.1986828e-001  1.0000000e+000  1.1144509e-001
 -8.4287891e-001 -8.1925571e-002 -1.1971183e+000 -1.6308370e+001 -5.6066465e+000  1.0000000e+000  1.4685108e-001
 -8.9399151e-001 -1.6313286e-001 -2.6372628e-002 -1.8012992e+001 -2.0947240e+000  1.0000000e+000  4.2004790e-001
 -9.0742746e-001  2.7764966e-001 -1.1315850e+000 -1.6192620e+001 -5.8659296e+000  1.0000000e+000  1.7614397e-001
  5.2565283e-002 -9.8774440e-001 -1.2712817e+000 -1.5452225e+001 -6.2353187e+000  1.0000000e+000  2.3677252e-001
  8.1609819e-002 -9.4072679e-001 -1.0494548e+000 -1.5822778e+001 -6.1446653e+000  1.0000000e+000  2.1698411e-001
 -1.1183712e+000 -5.3253319e-002  8.7697649e-002 -1.7790620e+001 -3.5915632e+000  1.0000000e+000  7.1416126e-001
 -8.4318006e-001 -3.3658176e-001 -1.0154050e+000 -1.6413465e+001 -5.0378290e+000  1.0000000e+000  5.8032043e-001
 -1.1835044e+000 -1.1014355e+000 -6.4834617e-001 -1.4981600e+001 -8.2583625e+000  1.0000000e+000             Inf
 -1.8766897e-002  1.5373896e-002 -7.8087492e-001 -1.8505433e+001 -1.3943492e+000  1.0000000e+000  2.6644636e-001
 -6.2829641e-001 -1.1300005e+000 -9.1462609e-001 -1.5198431e+001 -6.9264246e+000  1.0000000e+000  3.4249679e-001
 -7.1210466e-001  3.4800098e-002  6.4452993e-002 -1.8525660e+001 -8.2319398e-001  1.0000000e+000  3.8317305e-001
 -2.2395524e-001 -1.3551461e-001 -2.2150781e-002 -1.9219052e+001  4.8299390e-001  1.0000000e+000             Inf
