# Supplementary material for: An evolutionary algorithm for multi-objective optimization of freshwater consumption in textile dyeing industry
Source: PeerJ Comput Sci. 2022 Mar 22;8:e932. doi: 10.7717/peerj-cs.932 (PMC9044317; doi:10.7717/peerj-cs.932)
Supplement: Supplemental Information 1 — The data was collected manually from the Sitara Textile mills to conduct the thesis. [file peerj-cs-08-932-s001.zip › Code-and-Dataset/Algorithm Work/AMOCLPSO-matlab/Graphs/A-MOCLPSO_KUR_150.txt]

 -6.0050142e-001 -7.6150229e-002 -1.2001582e+000 -1.6722023e+001 -4.0646983e+000  1.0000000e+000  1.2121387e-001
 -1.1134437e+000 -8.9787266e-001 -5.9142001e-002 -1.5865090e+001 -6.1107115e+000  1.0000000e+000  1.5924707e-001
 -4.9841260e-001 -1.6083562e-001 -1.1041346e+000 -1.7005438e+001 -3.6253979e+000  1.0000000e+000  2.0041793e-001
 -1.1482420e+000 -1.1070015e+000 -6.8680069e-001 -1.4975089e+001 -8.5271930e+000  1.0000000e+000  3.6258564e-001
 -9.2419186e-001  4.2031302e-003  1.4738701e-002 -1.8281765e+001 -2.5638754e+000  1.0000000e+000  3.8147195e-001
 -9.5828709e-001  1.0530040e-001  1.5451704e-002 -1.8035771e+001 -2.6806244e+000  1.0000000e+000  2.4799304e-001
 -1.1897085e+000  4.0721681e-001 -9.9755132e-001 -1.5837817e+001 -6.1836098e+000  1.0000000e+000  8.8458556e-002
 -1.2375692e+000 -9.3931908e-001 -9.9968577e-001 -1.4929748e+001 -9.4923563e+000  1.0000000e+000             Inf
  1.6716832e+000 -2.5813156e-001 -1.0137477e+000 -1.5241994e+001 -6.5405909e+000  1.0000000e+000  3.4700234e-001
 -1.0963162e+000 -4.1300061e-002 -7.0780655e-001 -1.6707784e+001 -4.6642061e+000  1.0000000e+000  1.6206180e-001
 -9.6766824e-001 -1.0578856e+000  4.4436042e-002 -1.5598624e+001 -6.4626053e+000  1.0000000e+000  9.7503760e-002
 -1.1299688e+000 -4.8769462e-001  5.4344123e-003 -1.6888709e+001 -3.8566410e+000  1.0000000e+000  1.0858439e-001
 -2.0790393e-001  3.6136905e-002 -1.1062791e+000 -1.7600910e+001 -3.4885753e+000  1.0000000e+000  3.3053352e-001
  1.2747752e-001 -7.6985664e-001 -1.0395182e+000 -1.6275476e+001 -4.6652072e+000  1.0000000e+000  1.9089058e-001
 -8.9005788e-001  4.4818256e-001 -1.0997296e+000 -1.6078884e+001 -5.1305521e+000  1.0000000e+000  2.3691664e-001
  2.1023556e-001  6.0083084e-002  1.4245566e-001 -1.9267635e+001  6.6497633e-001  1.0000000e+000             Inf
 -1.0810042e+000 -8.8522340e-001 -6.1149132e-001 -1.5626035e+001 -6.4494599e+000  1.0000000e+000  8.2607976e-002
 -7.4352981e-003 -3.5108054e-001  2.0512524e-001 -1.8540740e+001  5.6109672e-001  1.0000000e+000  2.3188374e-001
 -5.4554826e-001  1.9338154e-001  2.0446394e-001 -1.8359565e+001  4.3593718e-001  1.0000000e+000  3.6735747e-001
 -1.0022469e+000 -1.1037960e-001  1.8520349e-001 -1.7751679e+001 -2.7676665e+000  1.0000000e+000  1.1708376e-001
 -9.2527505e-001  7.5347226e-002 -1.0272935e+000 -1.6443741e+001 -5.8888082e+000  1.0000000e+000  2.1889081e-001
  3.7855887e-002 -2.3471538e-002 -2.5727760e-001 -1.9407741e+001  3.7517132e-001  1.0000000e+000             Inf
 -1.1911610e+000 -3.5027865e-001 -8.9338077e-001 -1.6054845e+001 -5.9539288e+000  1.0000000e+000  1.8648193e-001
  2.0620144e-001  9.1910796e-002 -9.6173799e-001 -1.7801499e+001 -2.4360343e+000  1.0000000e+000  1.9860074e-001
  1.6509953e-002  1.1261686e-001 -8.2676228e-001 -1.8237947e+001 -1.5997959e+000  1.0000000e+000  2.8161363e-001
 -1.2104799e+000 -1.6377253e-001 -3.7383472e-002 -1.7502124e+001 -3.4472644e+000  1.0000000e+000  1.8827065e-001
 -7.8950160e-001 -2.2941353e-001 -1.0243784e+000 -1.6590001e+001 -4.6654428e+000  1.0000000e+000  2.6856107e-001
 -1.2439673e+000 -5.2416926e-002  8.3596227e-002 -1.7600282e+001 -3.2647640e+000  1.0000000e+000  1.1002964e-001
 -1.9728381e+000 -1.3054446e+000 -1.0590560e+000 -1.3375289e+001 -9.5227059e+000  1.0000000e+000             Inf
 -1.0960422e+000  1.4258486e-001 -1.1888293e+000 -1.5887171e+001 -7.3600208e+000  1.0000000e+000  6.8931468e-001
 -1.0387064e+000 -5.9912498e-001  1.2323438e-001 -1.6716213e+001 -3.6776874e+000  1.0000000e+000  2.7427742e-001
 -1.1669834e+000 -1.0547228e-001 -1.0245184e+000 -1.6049304e+001 -7.0874029e+000  1.0000000e+000  1.6985525e-001
  1.5095349e-001 -1.1010412e-001 -6.9527471e-001 -1.8319949e+001 -4.9931450e-001  1.0000000e+000  3.9345132e-001
 -1.8880629e-002 -1.9511219e-002  4.1189012e-001 -1.9154233e+001  9.2552166e-001  1.0000000e+000             Inf
 -1.0896162e+000  1.6230784e-003  1.0765047e-001 -1.7828846e+001 -3.5579241e+000  1.0000000e+000  3.3926465e-001
 -9.3630613e-001 -6.4774498e-001 -7.0408158e-001 -1.6222081e+001 -4.3002407e+000  1.0000000e+000  2.3025297e-001
 -5.0581683e-001  7.7455324e-002 -3.2538665e-001 -1.8380130e+001  3.0102736e-001  1.0000000e+000  3.1306828e-001
 -9.0530089e-002  1.9072278e-002 -7.7811489e-001 -1.8375085e+001 -1.2664743e+000  1.0000000e+000  5.0851619e-001
 -1.0402460e+000 -1.1481165e+000 -7.2792899e-001 -1.4954929e+001 -8.4610830e+000  1.0000000e+000             Inf
 -7.0148897e-001 -1.0755065e+000 -1.0691957e+000 -1.5118858e+001 -8.2587810e+000  1.0000000e+000  3.2589894e-001
 -1.0616272e+000 -7.3268948e-002 -6.6222185e-002 -1.7887347e+001 -3.3707069e+000  1.0000000e+000  3.7419759e-001
 -1.0921579e+000 -9.9282895e-001  2.4351110e-001 -1.5594802e+001 -6.5075944e+000  1.0000000e+000  3.4519626e-001
 -1.0526296e+000  9.7463199e-002 -6.7389295e-001 -1.6821136e+001 -4.1719734e+000  1.0000000e+000  4.6170905e-001
 -1.1555900e+000 -7.4692125e-001  1.1112106e-001 -1.6192488e+001 -4.9280656e+000  1.0000000e+000  3.8453699e-001
 -8.9978648e-002  2.5988357e-002 -4.3133803e-001 -1.8986482e+001  3.0553143e-001  1.0000000e+000  2.5087099e-001
 -9.9335470e-001 -8.6729873e-001 -7.8821267e-001 -1.5592257e+001 -6.8266031e+000  1.0000000e+000  2.9990100e-001
 -1.0661040e-001  6.0330475e-002 -1.1853129e+000 -1.7644981e+001 -3.5643468e+000  1.0000000e+000  2.4273641e-001
  8.8081671e-003 -8.6711686e-002 -9.2966439e-001 -1.8123790e+001 -2.4947383e+000  1.0000000e+000  2.1849393e-001
 -1.1624077e+000  9.8815766e-002 -8.2978836e-001 -1.6379895e+001 -5.5527483e+000  1.0000000e+000  3.2019535e-001
 -6.7473760e-001 -8.2071986e-001 -1.2099847e+000 -1.5550241e+001 -6.2884893e+000  1.0000000e+000  3.9746864e-001
 -2.5096249e-002  1.0445559e-001 -8.7803282e-001 -1.8166533e+001 -2.0085944e+000  1.0000000e+000  5.8436037e-001
 -1.0775502e+000 -9.2707927e-002 -1.6868510e-002 -1.7868191e+001 -3.5018432e+000  1.0000000e+000  2.1432816e-001
 -7.9755180e-001  8.0524976e-003 -8.8113660e-001 -1.6909754e+001 -3.8297869e+000  1.0000000e+000  2.3948727e-001
 -6.1016957e-001 -1.9105635e-002 -1.1111692e+000 -1.6857672e+001 -4.2239389e+000  1.0000000e+000  2.2894265e-001
 -1.2835127e+000 -9.0338624e-001 -1.1003789e+000 -1.4827925e+001 -9.2764814e+000  1.0000000e+000             Inf
 -1.2540260e+000 -8.1291590e-001 -8.5506575e-001 -1.5314488e+001 -7.1596048e+000  1.0000000e+000  4.6454266e-001
 -7.9549232e-001  3.0173974e-002 -1.1005754e+000 -1.6551749e+001 -5.2980787e+000  1.0000000e+000  2.4073476e-001
 -1.3142603e-001 -1.1063901e-001 -6.0895418e-002 -1.9412827e+001  4.5638511e-001  1.0000000e+000             Inf
 -7.8588158e-001 -2.6337691e-001 -1.0583796e+000 -1.6512622e+001 -4.8425254e+000  1.0000000e+000  3.1627498e-001
 -1.0079121e+000 -6.7764415e-002  1.0919405e-001 -1.7916894e+001 -2.9733638e+000  1.0000000e+000  4.8116162e-001
  1.0021280e-002  1.0627017e-001 -6.5414551e-001 -1.8547421e+001 -4.7170462e-001  1.0000000e+000  7.1538717e-001
 -1.1379332e+000 -4.8283062e-001 -7.8280327e-001 -1.6129446e+001 -5.3559584e+000  1.0000000e+000  1.7140371e-001
 -1.1467167e+000 -2.1927450e-001 -5.1549699e-001 -1.6857680e+001 -3.7243014e+000  1.0000000e+000  3.8339293e-001
  1.7069726e-002 -2.6633166e-002 -1.1977159e+000 -1.7806339e+001 -3.6970896e+000  1.0000000e+000  2.9487475e-001
 -1.0007081e+000 -8.9345867e-001  3.1514129e-002 -1.6009455e+001 -5.5069864e+000  1.0000000e+000  1.8902125e-001
 -8.9397235e-001 -8.9330816e-001 -1.0393062e+000 -1.5369169e+001 -8.1929367e+000  1.0000000e+000  4.8444184e-001
 -1.0866516e+000  4.2717416e-001 -1.0952390e+000 -1.5822184e+001 -6.5903479e+000  1.0000000e+000  4.0546254e-001
 -9.7024814e-001 -9.5577007e-001 -1.2002164e+000 -1.4973154e+001 -9.6292750e+000  1.0000000e+000             Inf
  5.0902503e-002 -1.9443142e-002 -2.8813067e-002 -1.9822335e+001  1.9417051e-001  1.0000000e+000             Inf
 -6.0415483e-001 -2.7490784e-002 -2.2306862e-001 -1.8421170e+001 -1.2352349e-001  1.0000000e+000  2.3051540e-001
 -1.2141743e+000 -6.0325243e-002 -4.1112971e-003 -1.7721459e+001 -3.5954305e+000  1.0000000e+000  6.0146003e-001
 -1.2196410e+000 -5.4639645e-002 -1.0621925e+000 -1.5917352e+001 -7.1913739e+000  1.0000000e+000  9.4331129e-001
 -1.6849821e-002 -9.1636766e-002 -5.1433835e-001 -1.8823240e+001  9.1313049e-002  1.0000000e+000  2.0748362e-001
  1.5303444e-001  7.8772482e-002 -8.5143283e-001 -1.8089721e+001 -1.6405813e+000  1.0000000e+000  3.7228422e-001
 -8.9831345e-001 -4.4052058e-001 -8.8758413e-001 -1.6388706e+001 -4.6146441e+000  1.0000000e+000  3.9158522e-001
 -8.5400353e-001 -1.2168853e+000 -2.4411455e+000 -1.3223348e+001 -8.2756372e+000  1.0000000e+000             Inf
 -1.1100685e+000 -3.3524160e-001 -7.0943032e-001 -1.6477754e+001 -4.5691986e+000  1.0000000e+000  3.3776315e-001
 -7.6290618e-001  4.1792249e-002 -1.8643140e-001 -1.8208020e+001 -1.0348854e+000  1.0000000e+000  2.2775453e-001
  1.3641313e-001  2.1431827e-002 -2.5331233e-001 -1.9231880e+001  5.1424600e-001  1.0000000e+000             Inf
 -9.3174943e-001  6.3271216e-002 -9.7152199e-001 -1.6526954e+001 -5.5531611e+000  1.0000000e+000  4.1884896e-001
 -1.1281503e+000  2.6255354e-001 -1.1185177e+000 -1.5879212e+001 -7.2526627e+000  1.0000000e+000  3.4154617e-001
 -9.5386186e-001 -5.6475813e-002  7.0536375e-002 -1.8081350e+001 -2.6307908e+000  1.0000000e+000  4.5707776e-001
 -9.6402800e-001 -1.4374074e-001 -7.7123722e-001 -1.6776729e+001 -4.1375016e+000  1.0000000e+000  5.6228497e-001
  1.2992781e-001 -1.2984011e-001 -1.3674226e-001 -1.9269191e+001  5.8153971e-001  1.0000000e+000             Inf
 -9.3662605e-001 -1.9673247e-001 -1.1240018e+000 -1.6217425e+001 -6.3234567e+000  1.0000000e+000  3.8120760e-001
 -7.6686745e-001 -8.7432117e-001 -1.1312356e+000 -1.5437766e+001 -7.4294135e+000  1.0000000e+000             Inf
 -1.1804438e+000  4.0378331e-002 -2.0308713e-002 -1.7806027e+001 -3.7230786e+000  1.0000000e+000  5.2858669e-001
 -3.7854122e-001 -3.6627748e-002 -2.2581724e-001 -1.8820361e+001  5.0587528e-001  1.0000000e+000  1.3132321e-001
 -1.6524480e-001  9.1947576e-002 -4.1918389e-001 -1.8806358e+001  4.9723137e-001  1.0000000e+000  3.3555948e-001
  9.5363966e-002 -2.0311935e-002 -7.7632046e-001 -1.8368318e+001 -1.2371196e+000  1.0000000e+000  5.7969497e-001
 -7.1409208e-002 -1.9611109e-001 -6.0002785e-001 -1.8405099e+001 -5.4030212e-002  1.0000000e+000  1.6232156e-001
 -1.2040128e+000 -5.0348094e-002 -9.1149253e-001 -1.6189524e+001 -6.1791720e+000  1.0000000e+000  3.4786335e-001
 -1.1058278e+000  4.4040098e-002 -7.7497454e-001 -1.6576488e+001 -5.1431807e+000  1.0000000e+000  3.1075408e-001
 -8.9352620e-001  2.4761138e-001  1.0912856e-001 -1.7780584e+001 -1.7783826e+000  1.0000000e+000  3.8532513e-001
 -6.5212865e-001 -1.3754747e-002 -1.0915504e+000 -1.6815584e+001 -4.3721586e+000  1.0000000e+000  3.7170345e-001
 -1.2738296e+000  2.0530351e-001 -1.1335222e+000 -1.5667753e+001 -6.7202407e+000  1.0000000e+000  2.4709170e-001
 -9.7997863e-001 -1.0180484e+000 -7.4125105e-001 -1.5311611e+001 -7.5861588e+000  1.0000000e+000  3.8564306e-001
 -5.3231855e-001  7.0520040e-002 -3.6527467e-002 -1.8824136e+001  4.4694451e-002  1.0000000e+000  2.9414841e-001
 -8.0570696e-001 -8.3397144e-001 -1.0895789e+000 -1.5530206e+001 -7.2697229e+000  1.0000000e+000  1.6078836e-001
 -1.5302476e-001 -1.1508312e-002  3.0261865e-002 -1.9633205e+001  2.9398071e-001  1.0000000e+000             Inf
 -2.3898383e-001  8.9756851e-002 -7.3886493e-001 -1.8119151e+001 -7.7866528e-001  1.0000000e+000  2.3833858e-001
 -6.4651447e-001 -2.4908922e-001 -5.4020978e-002 -1.8209057e+001 -2.8163023e-001  1.0000000e+000  1.3199716e-001
 -1.1538529e+000 -1.0468596e+000 -9.0388681e-001 -1.4906225e+001 -9.8401282e+000  1.0000000e+000             Inf
 -1.1651109e+000 -9.8258824e-002 -1.4004797e-001 -1.7578439e+001 -3.5243653e+000  1.0000000e+000  4.6009242e-001
 -6.6684087e-001 -2.2145636e-001 -8.3096038e-002 -1.8226922e+001 -3.5899783e-001  1.0000000e+000  1.9539590e-001
 -1.1892601e+000 -1.1558240e-001 -9.5360658e-001 -1.6126466e+001 -6.4999492e+000  1.0000000e+000  3.1670011e-001
 -1.0898226e+000 -4.2335579e-001 -6.7532363e-001 -1.6441406e+001 -4.4004829e+000  1.0000000e+000  1.0084620e-001
 -1.2281677e+000 -1.0614154e+000 -9.6793224e-001 -1.4730662e+001 -1.0191382e+001  1.0000000e+000  3.7559610e-001
 -1.2376887e+000 -1.0330428e+000 -1.1152425e+000 -1.4622201e+001 -1.0811853e+001  1.0000000e+000             Inf
 -4.3781744e-001  2.6791008e-002 -4.0231803e-001 -1.8385347e+001  3.1000050e-001  1.0000000e+000  2.4969599e-001
 -7.2450524e-001 -4.1609855e-001 -1.0728253e+000 -1.6405401e+001 -4.6098105e+000  1.0000000e+000  2.5335434e-001
 -2.4535845e-002  1.7889304e-001  1.6553062e-001 -1.9169542e+001  5.9231819e-001  1.0000000e+000             Inf
 -6.9028957e-001  1.4618779e-001 -4.2344319e-001 -1.7826879e+001 -5.1775941e-001  1.0000000e+000  4.1662301e-001
 -5.2095167e-001 -1.1074593e+000 -1.2344772e+000 -1.5005937e+001 -7.4908544e+000  1.0000000e+000  5.4102197e-001
 -1.1731738e+000  2.7105601e-002  1.4717999e-001 -1.7613226e+001 -3.5711643e+000  1.0000000e+000  5.7056989e-001
  4.2681333e-002  8.4536741e-002 -3.8316036e-001 -1.9057633e+001  4.0525709e-001  1.0000000e+000  1.9720699e-001
 -1.7334788e-001 -5.7346764e-001 -1.2315707e+000 -1.6491577e+001 -3.6758631e+000  1.0000000e+000  3.3041416e-001
 -1.0500453e+000 -1.1821107e-001 -1.2329146e+000 -1.5900857e+001 -6.9561781e+000  1.0000000e+000  3.3330367e-001
  7.8896073e-002  3.8941788e-002 -1.0548580e+000 -1.7922380e+001 -3.3590248e+000  1.0000000e+000  2.3593953e-001
 -8.8264774e-001  1.4471955e-001 -8.3456866e-001 -1.6803679e+001 -3.9206160e+000  1.0000000e+000  4.8105106e-001
 -1.4087673e-001  9.1146162e-005 -7.3578875e-001 -1.8353757e+001 -9.6202507e-001  1.0000000e+000  4.1824022e-001
 -1.1278197e+000  2.3749794e-001 -1.2411209e+000 -1.5708068e+001 -6.9925258e+000  1.0000000e+000  3.8348679e-001
 -8.6701992e-001  1.5640389e-001  4.1330776e-002 -1.8066112e+001 -1.8164889e+000  1.0000000e+000  3.2238303e-001
 -1.0423134e+000 -1.0970537e+000 -6.3033111e-001 -1.5152866e+001 -7.8083799e+000  1.0000000e+000  1.8101228e-001
 -1.0271021e+000 -1.1460361e+000 -1.0014545e+000 -1.4726453e+001 -1.0488445e+001  1.0000000e+000             Inf
  2.8586267e-002 -2.5332386e-001 -5.4896018e-003 -1.9008776e+001  3.2596475e-001  1.0000000e+000             Inf
 -1.0767102e+000 -3.7558530e-001 -8.9540779e-001 -1.6195656e+001 -5.8627656e+000  1.0000000e+000  3.1227936e-001
 -1.1306736e+000 -1.1285390e+000 -6.4871603e-002 -1.5241654e+001 -7.6007510e+000  1.0000000e+000  2.0509109e-001
 -1.1349502e+000 -1.7424325e-004  7.8581683e-002 -1.7813352e+001 -3.7297256e+000  1.0000000e+000  3.1316675e-001
 -8.5967426e-001 -9.9985763e-001 -1.1296465e+000 -1.5077337e+001 -9.1433311e+000  1.0000000e+000  3.4739873e-001
 -8.9120849e-001 -2.5683965e-001 -1.0155821e+000 -1.6416727e+001 -5.4050280e+000  1.0000000e+000  3.2157350e-001
 -1.0124863e+000 -2.0117981e-002 -7.6688369e-001 -1.6744173e+001 -4.6235843e+000  1.0000000e+000  6.7335600e-001
 -3.2750015e-001 -1.0646709e+000 -1.0989198e+000 -1.5366650e+001 -7.1610873e+000  1.0000000e+000             Inf
  5.8775409e-002  3.7267567e-002 -8.6336965e-001 -1.8274541e+001 -1.9343004e+000  1.0000000e+000  3.4876884e-001
 -2.1035656e-001 -3.5260020e-002 -1.1537989e+000 -1.7520835e+001 -3.5663214e+000  1.0000000e+000  4.8872393e-001
 -1.7002111e-001  1.0840136e-003 -9.9257298e-001 -1.7865145e+001 -2.9305306e+000  1.0000000e+000  3.9469497e-001
 -1.0763587e+000  2.2977736e-001 -1.0379367e+000 -1.6108894e+001 -6.7768496e+000  1.0000000e+000  2.2141494e-001
 -7.7182833e-001 -8.5165363e-002  9.9605716e-003 -1.8391531e+001 -1.2446114e+000  1.0000000e+000  2.7155661e-001
 -1.0626165e+000 -3.0187546e-002 -9.6726227e-001 -1.6325036e+001 -6.5077941e+000  1.0000000e+000  4.3679395e-001
 -6.4829628e-001  1.0114458e-001  4.9923962e-002 -1.8547116e+001 -3.8191019e-001  1.0000000e+000  5.0075222e-001
 -9.5570073e-001 -8.9950676e-001 -7.9184699e-001 -1.5560184e+001 -6.8260676e+000  1.0000000e+000  2.2496105e-001
  4.1407552e-002  1.9237824e-002 -1.3282839e-001 -1.9644241e+001  3.0825024e-001  1.0000000e+000             Inf
 -3.0298558e-002  9.9433405e-002 -7.4751584e-001 -1.8394277e+001 -1.0124499e+000  1.0000000e+000  5.8947439e-001
 -8.1906459e-001 -1.1806269e-001 -1.0153577e+000 -1.6625687e+001 -4.9028611e+000  1.0000000e+000  2.1868499e-001
 -8.8135877e-001 -1.8635202e-001 -1.1241919e+000 -1.6313279e+001 -5.8752762e+000  1.0000000e+000  2.8200089e-001
 -1.0643113e+000  1.4446653e-001 -7.3632527e-001 -1.6673367e+001 -4.5520340e+000  1.0000000e+000  1.1169701e-001
 -6.1450189e-001 -8.1898328e-001 -1.1470152e+000 -1.5691944e+001 -6.1051555e+000  1.0000000e+000  1.8817879e-001
 -8.4349613e-001  7.0546908e-002 -8.9540148e-001 -1.6798405e+001 -4.2029725e+000  1.0000000e+000  6.8338495e-002
  8.1904235e-002 -1.5407906e-001 -1.9996398e-002 -1.9351065e+001  3.8721539e-001  1.0000000e+000  3.8812181e-001
 -1.1554331e+000 -1.0603232e+000 -8.0403844e-001 -1.4971111e+001 -9.1168661e+000  1.0000000e+000             Inf
  2.1461466e-001  6.1850455e-002  4.8421231e-003 -1.9439819e+001  4.6454530e-001  1.0000000e+000             Inf
 -9.0711662e-001 -2.0196458e-001  1.0181827e-001 -1.7861574e+001 -2.0671465e+000  1.0000000e+000  3.9040731e-001
 -3.2907547e-001 -3.0684463e-002 -1.1517513e+000 -1.7302272e+001 -3.5814216e+000  1.0000000e+000  2.9577856e-001
 -1.1739445e+000 -6.4569561e-001 -7.7207159e-001 -1.5826072e+001 -5.8903648e+000  1.0000000e+000  1.6303349e-001
 -3.2790314e-001 -6.4935694e-002 -1.0048770e+000 -1.7529213e+001 -2.8983101e+000  1.0000000e+000  2.8320284e-001
 -1.2083126e+000 -6.3634040e-001 -9.4939413e-001 -1.5566553e+001 -7.1369450e+000  1.0000000e+000  4.7563534e-001
 -7.0832739e-001  1.0795282e-001 -1.0235108e+000 -1.6804582e+001 -4.1785953e+000  1.0000000e+000  1.7762502e-001
 -1.0802232e+000  1.6483030e-002 -6.8087379e-001 -1.6783344e+001 -4.4769085e+000  1.0000000e+000  4.9563497e-001
 -9.7190741e-001 -1.0562194e+000 -4.6593779e-001 -1.5442913e+001 -6.5318575e+000  1.0000000e+000  2.9514949e-001
 -9.6411831e-002 -2.5144381e-002 -7.2665373e-001 -1.8449309e+001 -8.9527324e-001  1.0000000e+000  3.5992682e-001
 -2.2920675e-002 -4.5138551e-002 -1.0898744e+000 -1.7939216e+001 -3.6070680e+000  1.0000000e+000  8.1223789e-001
 -1.1540552e+000 -2.1035135e-001 -7.1911537e-001 -1.6517134e+001 -4.6835905e+000  1.0000000e+000  3.6317033e-001
  1.0635767e-001 -8.6086300e-001 -1.0984062e+000 -1.5971881e+001 -5.6902881e+000  1.0000000e+000  3.0613784e-001
  1.6861621e+000 -5.4783163e-002 -1.0397251e+000 -1.5256334e+001 -6.8448481e+000  1.0000000e+000             Inf
 -1.1919472e-001  1.4452219e-002 -7.7904294e-001 -1.8319725e+001 -1.2503382e+000  1.0000000e+000  4.8970557e-001
  4.6142468e-003  1.3568002e-001 -4.1375571e-001 -1.8898111e+001  3.6808333e-001  1.0000000e+000  4.1337212e-001
  1.3384688e-001  2.6713103e-002  2.1588550e-001 -1.9304983e+001  6.1098436e-001  1.0000000e+000             Inf
 -9.9773664e-001 -7.4891228e-001 -7.6178147e-001 -1.5868139e+001 -5.7709383e+000  1.0000000e+000  2.4352697e-001
  1.1322142e-001 -8.1977403e-003  1.1398175e-002 -1.9747482e+001  2.3162184e-001  1.0000000e+000             Inf
  2.8253239e-002 -7.0183679e-002 -6.1667577e-001 -1.8682463e+001 -3.0714440e-001  1.0000000e+000  4.2270539e-001
 -7.3204024e-001 -8.5799810e-002 -1.0489052e+000 -1.6731338e+001 -4.5283321e+000  1.0000000e+000  3.0206491e-001
 -8.2553433e-001 -3.1025757e-002 -1.1467787e+000 -1.6426832e+001 -5.6215642e+000  1.0000000e+000  4.2596401e-001
  3.0639036e-001 -1.5088275e-001 -9.0212314e-001 -1.7668010e+001 -1.6939272e+000  1.0000000e+000  1.0190583e-001
 -1.0138935e+000 -2.0160542e+000 -9.4214238e-001 -1.2775627e+001 -9.0250931e+000  1.0000000e+000             Inf
  1.3057772e-001 -6.0196109e-001 -9.8388701e-001 -1.6780832e+001 -3.2954503e+000  1.0000000e+000  2.3158812e-001
 -8.1493948e-001  2.0825031e-001 -2.3794935e-001 -1.7838798e+001 -1.1470319e+000  1.0000000e+000  2.7277330e-001
 -1.1687792e+000 -8.0378643e-002 -1.0831258e+000 -1.5958704e+001 -7.4455133e+000  1.0000000e+000  8.9138859e-001
  1.9644095e-001  1.1443745e-001 -1.1987244e+000 -1.7415209e+001 -3.2925814e+000  1.0000000e+000  2.2090490e-001
  2.9934072e-001 -5.2025040e-002 -9.7262089e-001 -1.7640412e+001 -2.3918833e+000  1.0000000e+000  2.0896229e-001
 -1.4774858e-001 -2.7861776e-001 -8.5431862e-001 -1.7743778e+001 -1.5858117e+000  1.0000000e+000  8.3577693e-002
 -1.0451190e+000 -8.6365560e-003 -2.2058601e-001 -1.7681796e+001 -3.2433612e+000  1.0000000e+000  3.6361431e-001
 -6.0547691e-001 -9.5318275e-001 -1.2168608e+000 -1.5319133e+001 -6.9748755e+000  1.0000000e+000  3.1550575e-001
 -1.1135737e+000 -2.6905279e-001 -4.3770921e-002 -1.7421720e+001 -3.4863505e+000  1.0000000e+000  1.1503819e-001
 -6.7324955e-002  1.3894290e-002 -8.2421941e-001 -1.8343516e+001 -1.6522394e+000  1.0000000e+000  5.5894284e-001
 -4.6067372e-001 -3.9007544e-001 -1.1926907e+000 -1.6643197e+001 -3.5849169e+000  1.0000000e+000  2.3317035e-001
 -9.0929723e-001  3.6540168e-002 -1.1012846e+000 -1.6358116e+001 -6.1992263e+000  1.0000000e+000  4.8400688e-001
 -9.9929707e-001 -6.5567372e-002 -6.1545468e-001 -1.7020616e+001 -3.5674491e+000  1.0000000e+000  1.7106276e-001
 -9.7831079e-002  1.5748613e-001 -1.1874511e+000 -1.7505656e+001 -3.4273651e+000  1.0000000e+000  7.9738816e-002
 -8.9763404e-001 -1.0807632e+000 -7.0581038e-001 -1.5275091e+001 -7.0572421e+000  1.0000000e+000  5.5274702e-001
 -5.1698815e-001  2.0206274e-001  4.1063383e-002 -1.8545258e+001  2.9878814e-001  1.0000000e+000             Inf
 -1.0258469e+000  3.5427691e-001 -8.2694988e-001 -1.6402116e+001 -4.5501242e+000  1.0000000e+000  3.3993928e-001
 -1.9228529e+000 -1.0396739e+000 -1.2401467e+000 -1.3693480e+001 -8.9988106e+000  1.0000000e+000             Inf
 -4.4623627e-001 -2.4876690e-001  3.7948342e-002 -1.8537848e+001  4.0556494e-001  1.0000000e+000  3.3346894e-001
 -1.2214173e+000 -5.7329120e-001 -3.0644957e-001 -1.6415767e+001 -3.7207320e+000  1.0000000e+000  3.3340635e-001
 -8.0588414e-001 -9.3802087e-001 -1.0331988e+000 -1.5373474e+001 -7.8176588e+000  1.0000000e+000  1.1876921e-001
 -8.0205463e-001 -8.2127796e-001 -1.2082431e+000 -1.5414874e+001 -7.1483124e+000  1.0000000e+000  8.8033091e-002
 -9.6449138e-001 -3.7832613e-001 -1.0790729e+000 -1.6084225e+001 -6.4398253e+000  1.0000000e+000  2.6740284e-001
 -1.1464778e+000 -4.7010776e-001 -1.2648657e+000 -1.5439684e+001 -7.1353110e+000  1.0000000e+000  9.2462604e-002
 -1.1600593e+000  7.2751463e-002 -4.1955741e-001 -1.7109374e+001 -3.6186271e+000  1.0000000e+000  3.0752981e-001
 -9.8368325e-002  1.5918087e-001 -8.9606152e-001 -1.7968534e+001 -1.9772778e+000  1.0000000e+000  3.8116937e-001
 -8.4470876e-001 -8.7457717e-001 -1.1715700e+000 -1.5305990e+001 -8.0247113e+000  1.0000000e+000  1.8546090e-001
  4.9554438e-002 -1.5709562e-001 -1.1248357e-001 -1.9296859e+001  4.6608912e-001  1.0000000e+000             Inf
 -8.4684978e-001 -1.0123149e+000 -1.0831669e+000 -1.5114049e+001 -8.9841932e+000  1.0000000e+000             Inf
 -7.2298112e-001 -4.6245502e-002 -6.1171272e-002 -1.8498960e+001 -8.8258172e-001  1.0000000e+000  3.8825333e-001
 -9.6406639e-001 -4.4798554e-001 -9.3440767e-001 -1.6212852e+001 -5.5503643e+000  1.0000000e+000  2.1021028e-001
 -1.1338643e+000  3.5411777e-002 -1.6430199e-001 -1.7639574e+001 -3.5794525e+000  1.0000000e+000  2.4056415e-001
 -4.6695754e-001 -1.0091653e+000 -1.0099415e+000 -1.5522055e+001 -6.5166686e+000  1.0000000e+000  2.2768691e-001
 -1.0081623e+000  8.2377565e-002 -1.6698844e-001 -1.7802907e+001 -2.9121377e+000  1.0000000e+000  2.4818276e-001
 -8.0348173e-001 -4.6982523e-001 -1.0159087e+000 -1.6295759e+001 -4.9312011e+000  1.0000000e+000  2.4211785e-001
  4.4406966e-002 -1.0204375e-001 -1.2315819e+000 -1.7590038e+001 -3.3603979e+000  1.0000000e+000  3.9217220e-001
 -8.4843442e-001 -2.5564952e-001 -4.0423907e-002 -1.7871450e+001 -1.6618224e+000  1.0000000e+000  3.0911938e-001
 -7.4929901e-001  9.1728026e-002  5.2782631e-002 -1.8389225e+001 -1.0005781e+000  1.0000000e+000  1.8408192e-001
 -1.1409874e+000 -8.1956026e-001 -1.1492605e+000 -1.5090945e+001 -9.5084424e+000  1.0000000e+000  6.3674325e-001
 -1.0823293e+000  1.5523409e-001 -1.1257252e+000 -1.6002792e+001 -7.3117179e+000  1.0000000e+000  4.6772449e-001
 -6.0716830e-001 -6.7603934e-002 -7.4633409e-002 -1.8650470e+001 -2.0130483e-001  1.0000000e+000  3.2495110e-001
 -7.3078394e-001 -3.8472529e-001 -9.0818035e-001 -1.6687221e+001 -3.4218670e+000  1.0000000e+000  2.9629288e-001
 -2.3410624e-001 -5.9079065e-002  4.6508558e-002 -1.9379329e+001  4.3824561e-001  1.0000000e+000             Inf
 -1.2756603e+000 -1.1803151e+000 -1.0813486e+000 -1.4324266e+001 -1.0707886e+001  1.0000000e+000             Inf
 -3.2505341e-001 -7.0383358e-001 -1.0100495e+000 -1.6381210e+001 -3.9975204e+000  1.0000000e+000  3.9412394e-001
 -7.7551860e-001 -1.5938955e-001 -1.6604473e-001 -1.8085651e+001 -1.0077128e+000  1.0000000e+000  1.6175202e-001
 -9.8884404e-001  3.4495862e-003 -1.0887192e+000 -1.6248891e+001 -6.8483305e+000  1.0000000e+000  3.7219979e-001
 -1.1494775e+000 -7.8903617e-002 -9.4192089e-001 -1.6219370e+001 -6.5022079e+000  1.0000000e+000  2.7993849e-001
  5.2287744e-002 -7.1654944e-002 -5.8996821e-001 -1.8703470e+001 -1.4927803e-001  1.0000000e+000  2.6593365e-001
 -1.4559093e-001  1.0217517e-001 -8.1090202e-001 -1.8142501e+001 -1.3307284e+000  1.0000000e+000  4.4188165e-001
 -6.0425587e-002  2.3039912e-002 -6.3186729e-001 -1.8683611e+001 -4.0156467e-001  1.0000000e+000  1.5992239e-001
 -3.3231333e-001 -2.2284100e-002 -4.0859242e-002 -1.9262932e+001  3.5551973e-001  1.0000000e+000  2.7596648e-001
 -1.1017940e-001 -7.8876072e-004 -1.7950947e-001 -1.9429392e+001  3.9203968e-001  1.0000000e+000             Inf
  9.0985222e-002 -4.0592224e-001 -1.1089683e+000 -1.7098028e+001 -3.5043461e+000  1.0000000e+000  2.3389583e-001
 -1.2808964e+000  3.2007988e-002 -1.0791070e+000 -1.5797440e+001 -6.7216160e+000  1.0000000e+000             Inf
 -9.4220244e-001  1.8685571e-001 -9.0127345e-001 -1.6570784e+001 -4.8858039e+000  1.0000000e+000  3.6700192e-001
 -1.0100955e+000  3.9065917e-002 -9.4634898e-001 -1.6443857e+001 -5.9963231e+000  1.0000000e+000  3.2398185e-001
 -9.3566070e-001  9.3991091e-002 -7.2741763e-001 -1.6921125e+001 -3.6517343e+000  1.0000000e+000  1.6342233e-001
 -9.9737687e-001  1.1595054e-001  7.3009251e-002 -1.7910284e+001 -2.8767451e+000  1.0000000e+000  4.2866536e-001
 -5.9149987e-001 -9.0748507e-002 -1.1509321e+000 -1.6810188e+001 -4.1031043e+000  1.0000000e+000  2.6993976e-001
  7.6733464e-003 -1.2651003e-001 -7.0110554e-001 -1.8421701e+001 -7.3502838e-001  1.0000000e+000  2.7960292e-001
 -1.2306107e+000  4.1090321e-002 -7.7894566e-002 -1.7642601e+001 -3.4009858e+000  1.0000000e+000  3.1186674e-001
 -7.7081553e-001  2.5797391e-001 -9.3056355e-001 -1.6743316e+001 -3.6375358e+000  1.0000000e+000  2.1238512e-001
 -7.1805667e-001  8.5527608e-003  1.9959981e-001 -1.8270467e+001 -7.0450184e-001  1.0000000e+000  4.2286429e-001
 -1.3655578e+000 -1.2118489e+000 -9.6102461e-001 -1.4280315e+001 -8.1543381e+000  1.0000000e+000             Inf
 -9.4516904e-001 -6.6048680e-001 -8.2702081e-001 -1.6032687e+001 -5.3058360e+000  1.0000000e+000  2.8470371e-001
 -6.6464294e-001 -1.5786162e-001 -1.4837780e-001 -1.8298917e+001 -3.1612963e-001  1.0000000e+000  3.1710935e-001
 -1.0473386e+000  1.3410485e-002 -8.1461510e-002 -1.7946259e+001 -3.3601754e+000  1.0000000e+000  6.0731946e-001
  3.5804701e-001 -1.1114498e+000 -9.3067747e-001 -1.5400424e+001 -5.8090526e+000  1.0000000e+000  2.9041260e-001
 -1.0778445e+000 -6.5376198e-001 -1.2317751e+000 -1.5337621e+001 -7.9517302e+000  1.0000000e+000  4.9240950e-001
 -3.1198414e-001 -6.8630839e-001 -1.1136829e+000 -1.6298310e+001 -4.4268577e+000  1.0000000e+000  3.3335286e-001
  9.3082177e-003 -1.8340610e-001 -5.1891345e-002 -1.9265342e+001  3.4342272e-001  1.0000000e+000  3.0029197e-001
 -1.8619086e-001 -5.4021580e-001 -1.0487403e+000 -1.6818361e+001 -3.4777236e+000  1.0000000e+000  2.6845898e-001
 -8.8049678e-001 -1.6669052e-001  1.6778999e+000 -1.5496592e+001 -5.5223674e+000  1.0000000e+000  1.5344467e-001
 -7.4520461e-001 -1.0508170e+000 -7.0356800e-001 -1.5493975e+001 -5.7160314e+000  1.0000000e+000  5.2188358e-002
 -2.9918397e-002 -1.3024231e-001  1.3187945e-001 -1.9372355e+001  4.5420462e-001  1.0000000e+000             Inf
 -1.0031982e+000 -1.6553337e-001  2.8207130e-002 -1.7829642e+001 -2.9583930e+000  1.0000000e+000  3.6799166e-001
 -3.9983170e-001 -2.2682313e-002  1.3350096e-001 -1.8963094e+001  4.2081905e-001  1.0000000e+000  3.4865597e-001
 -1.6798416e-001  6.3930486e-002 -1.1252227e+000 -1.7628817e+001 -3.5193192e+000  1.0000000e+000  1.9066941e-001
  8.4653372e-002 -2.3557877e-001 -2.3568168e-002 -1.9049199e+001  4.4074844e-001  1.0000000e+000             Inf
 -9.7991628e-002 -3.7621158e-001 -1.1481981e+000 -1.7105224e+001 -3.5323898e+000  1.0000000e+000  3.0200053e-001
  5.7026354e-001 -1.0775631e+000 -9.5127078e-001 -1.5337745e+001 -4.9562962e+000  1.0000000e+000  7.3123131e-001
 -7.5454811e-001 -1.5273664e-001 -3.1380713e-002 -1.8265933e+001 -1.0171017e+000  1.0000000e+000  6.5474638e-001
 -6.7395349e-001 -1.2544020e+000 -1.1848987e+000 -1.4603097e+001 -8.0111948e+000  1.0000000e+000             Inf
 -1.0260602e+000 -6.7126347e-001  5.7779248e-002 -1.6564629e+001 -4.0488107e+000  1.0000000e+000  5.6600534e-001
  2.1034287e-001 -3.1184593e-002 -1.0376235e+000 -1.7708803e+001 -3.0682533e+000  1.0000000e+000  1.1153523e-001
 -7.0723050e-001 -9.6569916e-001 -1.1443103e+000 -1.5283166e+001 -7.7931037e+000  1.0000000e+000  5.2667763e-001
 -9.5219616e-001 -9.3139319e-002 -4.6691715e-002 -1.8052231e+001 -2.6071427e+000  1.0000000e+000  3.7817988e-001
 -1.0928576e+000 -3.3797312e-002 -2.1632175e-001 -1.7607377e+001 -3.4415575e+000  1.0000000e+000  1.7191104e-001
 -2.2836822e-001  2.3101806e-002 -4.6744332e-001 -1.8657755e+001  3.3086154e-001  1.0000000e+000  1.5426338e-001
 -1.0412946e+000  3.1508497e-002 -5.7586118e-001 -1.7029785e+001 -3.7300713e+000  1.0000000e+000  3.5541300e-001
 -1.1066843e+000 -1.1066423e+000 -1.8800379e+000 -1.3776575e+001 -7.7130274e+000  1.0000000e+000             Inf
 -1.2773410e-001  2.2442649e-002 -2.1990846e-001 -1.9311483e+001  4.7490398e-001  1.0000000e+000             Inf
 -8.8697094e-001 -6.1133936e-002 -9.4025997e-001 -1.6653399e+001 -4.9404105e+000  1.0000000e+000  4.5390767e-001
 -9.9177276e-001  9.8114759e-002 -1.0300809e+000 -1.6323468e+001 -6.4017634e+000  1.0000000e+000  4.2091013e-001
 -1.8824343e-001 -1.0362728e-001 -1.0660982e+000 -1.7651011e+001 -3.2414722e+000  1.0000000e+000  8.6519905e-002
 -1.1011816e-001 -5.5107137e-002 -1.0301963e+000 -1.7892347e+001 -3.1547023e+000  1.0000000e+000  1.4996029e-001
 -5.2063227e-001  1.7491185e-001  5.6909237e-002 -1.8598534e+001  2.6648955e-001  1.0000000e+000  1.8580265e-001
 -9.4525853e-001 -9.2866552e-001 -7.5820498e-001 -1.5539934e+001 -6.7396161e+000  1.0000000e+000  6.2029686e-001
 -7.1740025e-001  1.2730536e-001 -1.8342733e-002 -1.8390023e+001 -7.9441623e-001  1.0000000e+000  4.4966077e-001
 -1.1495183e+000 -6.6538082e-002 -5.6942980e-001 -1.6859730e+001 -4.0430654e+000  1.0000000e+000  2.5979323e-001
 -8.1429374e-001 -1.0944657e+000 -1.0449065e+000 -1.5000902e+001 -8.9884996e+000  1.0000000e+000  8.7463746e-002
 -1.2354865e+000  1.3620228e-001 -9.8609425e-001 -1.5993715e+001 -6.4577918e+000  1.0000000e+000  3.9156702e-001
 -4.2089361e-002 -1.0737936e-001  2.1421565e-002 -1.9555363e+001  2.8678034e-001  1.0000000e+000             Inf
 -1.2006843e+000 -9.6301697e-001 -5.1901625e-001 -1.5385239e+001 -6.8082770e+000  1.0000000e+000  2.7007435e-001
 -5.5945909e-001  5.7764841e-002  5.9272485e-002 -1.8771926e+001 -3.4225344e-002  1.0000000e+000  6.5673902e-001
 -9.4792837e-001 -3.9608547e-001 -9.0247913e-001 -1.6353609e+001 -5.0698517e+000  1.0000000e+000  3.0737190e-001
 -6.1795138e-001 -1.0009107e+000 -1.1419825e+000 -1.5284422e+001 -7.5738881e+000  1.0000000e+000  2.6794867e-001
 -1.1009451e+000 -1.1414077e+000 -7.7903257e-001 -1.4867298e+001 -9.1097978e+000  1.0000000e+000             Inf
 -8.4050331e-001 -1.0118810e+000 -1.0641730e+000 -1.5141826e+001 -8.8381916e+000  1.0000000e+000  2.1102235e-001
  2.0356346e-001 -2.8215617e-002 -1.2347787e+000 -1.7408562e+001 -3.1955345e+000  1.0000000e+000  2.0329470e-001
 -1.1780695e-001  1.6756600e-001 -9.9932120e-001 -1.7764214e+001 -2.7668269e+000  1.0000000e+000  1.7178389e-001
 -4.1239228e-002  1.6538473e-001 -9.5928745e-001 -1.7895763e+001 -2.5578796e+000  1.0000000e+000  5.0576082e-001
 -9.8079454e-001  1.4293453e-003 -8.3544426e-001 -1.6680057e+001 -4.9452258e+000  1.0000000e+000  2.1723175e-001
 -3.5728190e-001 -5.2665037e-002 -1.1893378e+000 -1.7184416e+001 -3.5149778e+000  1.0000000e+000  2.0726590e-001
  1.0873104e-001 -2.9551131e-002  6.8176097e-002 -1.9629658e+001  3.5377113e-001  1.0000000e+000             Inf
  1.3603642e-001 -7.0788423e-001 -1.1533575e+000 -1.6286236e+001 -4.6385454e+000  1.0000000e+000  2.5242466e-001
 -9.4286495e-001 -3.6747429e-001 -8.4121751e-001 -1.6490495e+001 -4.4951691e+000  1.0000000e+000  3.1494552e-001
 -1.0958019e+000 -8.1460692e-001 -9.7537653e-001 -1.5365962e+001 -8.5084480e+000  1.0000000e+000  6.0255347e-001
  2.4261786e-003  3.1826383e-002 -1.1507307e+000 -1.7879842e+001 -3.8039338e+000  1.0000000e+000  6.1672759e-001
 -4.0899520e-001 -2.5827349e-002 -2.2546754e-002 -1.9144736e+001  2.4891707e-001  1.0000000e+000  2.1393432e-001
 -7.7626544e-001 -1.3676296e-001  9.9397317e-002 -1.8209054e+001 -1.0844360e+000  1.0000000e+000  4.8960244e-001
  1.6593901e+000 -1.9710671e+000 -8.5887543e-001 -1.2478146e+001 -8.7071943e+000  1.0000000e+000             Inf
 -8.5082631e-001 -7.6120914e-001 -1.1221417e+000 -1.5583323e+001 -7.1817370e+000  1.0000000e+000  3.4773897e-001
  6.3765523e-002  1.1301587e-002 -6.2775155e-001 -1.8691251e+001 -3.9571840e-001  1.0000000e+000  2.7799050e-001
 -1.0733596e+000 -4.7102720e-001 -9.1996468e-001 -1.6042768e+001 -6.2151105e+000  1.0000000e+000  3.7896425e-001
 -3.2898364e-001 -5.1184409e-001 -1.1339878e+000 -1.6651346e+001 -3.7128775e+000  1.0000000e+000  1.5254507e-001
  5.1170163e-002  1.3591653e-001 -8.1105691e-001 -1.8197122e+001 -1.3885631e+000  1.0000000e+000  5.0033320e-001
  7.3499412e-002 -8.9912356e-001 -1.0525885e+000 -1.5930720e+001 -5.8328238e+000  1.0000000e+000  2.0501666e-001
 -1.0889964e+000 -6.1209556e-002  1.6630297e+000 -1.5209016e+001 -7.0956681e+000  1.0000000e+000  3.9705011e-001
 -8.9714197e-001  1.8035808e-001 -2.0315691e-001 -1.7798696e+001 -1.8670143e+000  1.0000000e+000  3.5236650e-001
 -8.9874492e-001 -1.1010068e-001 -1.2521738e+000 -1.6120684e+001 -5.6592141e+000  1.0000000e+000  2.7701506e-001
 -7.7919136e-001  8.6270536e-002 -1.0623688e+000 -1.6628993e+001 -4.9238661e+000  1.0000000e+000  3.4064341e-001
 -1.2138560e+000  2.2257879e-002  8.9092247e-002 -1.7662205e+001 -3.5184837e+000  1.0000000e+000  2.7202445e-001
 -2.9487591e-001  1.7505601e-001  8.0334185e-002 -1.8959251e+001  6.5875477e-001  1.0000000e+000             Inf
 -1.0541139e+000 -1.0023941e+000 -8.7456428e-001 -1.5139664e+001 -8.9903516e+000  1.0000000e+000             Inf
  1.5337518e-002 -3.0181518e-001 -8.9410175e-002 -1.8803341e+001  4.2280170e-001  1.0000000e+000  3.8534839e-001
 -1.1631058e+000 -4.8867613e-001 -2.8200606e-001 -1.6702890e+001 -3.6386212e+000  1.0000000e+000  2.8479758e-001
  2.4544392e-001 -1.0952787e+000 -9.3267357e-001 -1.5488991e+001 -6.0416474e+000  1.0000000e+000  3.1982478e-001
 -1.1000449e+000  1.6942470e-001  3.6488061e-002 -1.7663645e+001 -3.4409044e+000  1.0000000e+000  2.0688706e-001
 -3.6931471e-001  1.2857260e-001  1.4305692e-001 -1.8870310e+001  6.2908750e-001  1.0000000e+000  6.5271976e-002
 -1.0265686e+000 -4.5913179e-002 -1.1302105e+000 -1.6117605e+001 -7.1651774e+000  1.0000000e+000  1.8480007e-001
 -9.9016009e-001 -1.7246373e-001 -7.2910149e-001 -1.6787434e+001 -4.0281197e+000  1.0000000e+000  2.9070554e-001
 -9.8197482e-001 -9.2291519e-001 -1.2092566e+000 -1.5014274e+001 -9.4113241e+000  1.0000000e+000             Inf
  7.1252072e-003 -7.4179551e-002 -1.7579599e-002 -1.9700751e+001  1.8133685e-001  1.0000000e+000             Inf
 -1.1270620e+000  1.8194781e-001 -1.1470810e+000 -1.5885817e+001 -7.4398463e+000  1.0000000e+000  2.2742930e-001
 -9.2316228e-001 -2.1835445e-001 -1.1663952e+000 -1.6159148e+001 -6.2265975e+000  1.0000000e+000  1.7794708e-001
  5.8009213e-002 -5.2608409e-002 -9.8638037e-001 -1.8051935e+001 -2.9084206e+000  1.0000000e+000  7.3338119e-001
 -7.9813874e-001  1.7911718e-001 -1.2375717e+000 -1.6278113e+001 -4.8706135e+000  1.0000000e+000  2.4304071e-001
 -1.1428765e+000 -5.7627690e-001 -1.1418193e+000 -1.5484468e+001 -8.0508747e+000  1.0000000e+000  3.9148908e-001
 -1.0210078e+000 -8.3156728e-002 -1.3617803e-001 -1.7833387e+001 -3.0314674e+000  1.0000000e+000  1.4480526e-001
 -5.3947283e-002 -5.8183110e-001 -1.1818507e+000 -1.6580922e+001 -4.0751404e+000  1.0000000e+000  1.9650573e-001
 -1.1621529e+000  7.1803919e-002  6.8705940e-002 -1.7725739e+001 -3.6298034e+000  1.0000000e+000  3.2708267e-001
 -1.0293342e+000 -4.4939568e-001 -8.8290834e-001 -1.6190656e+001 -5.6077189e+000  1.0000000e+000  1.6674125e-001
 -1.0598135e+000  1.5512709e-001 -8.4731911e-001 -1.6489128e+001 -5.3327712e+000  1.0000000e+000  3.2881584e-001
 -9.4445196e-001 -1.4539718e-002  1.7019217e-002 -1.8233919e+001 -2.7037082e+000  1.0000000e+000  5.1270910e-001
 -9.9929483e-001  2.5188574e-001 -8.2925762e-001 -1.6546002e+001 -4.6287617e+000  1.0000000e+000  4.4127025e-001
 -1.3733611e-002 -1.4988020e-001  1.6112687e-001 -1.9272896e+001  4.8765249e-001  1.0000000e+000             Inf
 -7.0274836e-001 -8.1907512e-001 -1.0399615e+000 -1.5732518e+001 -6.1843595e+000  1.0000000e+000  3.3032865e-001
 -1.0009110e+000 -1.0729503e+000 -1.0363836e+000 -1.4877170e+001 -1.0333649e+001  1.0000000e+000             Inf
 -1.2221955e+000 -5.5757960e-001 -1.2112710e+000 -1.5303030e+001 -7.6282928e+000  1.0000000e+000  2.4374112e-001
 -1.1182699e+000 -1.0274856e+000 -7.9710488e-001 -1.5090484e+001 -8.8226905e+000  1.0000000e+000  3.4688334e-001
 -1.0147543e+000 -8.4894073e-001 -8.4809180e-001 -1.5541377e+001 -7.2950924e+000  1.0000000e+000  1.5163100e-001
 -1.1599418e+000 -4.1360439e-002  8.0215643e-002 -1.7749502e+001 -3.6604138e+000  1.0000000e+000  5.6188514e-001
 -1.6463331e-002  2.1879237e-001 -5.5328394e-001 -1.8448793e+001  1.6626736e-001  1.0000000e+000  4.5870007e-001
 -1.2338794e+000  3.5436566e-001 -1.1307936e+000 -1.5625488e+001 -6.7812664e+000  1.0000000e+000  1.4612659e-001
 -6.7527266e-002 -2.5398858e-001  1.0876568e-002 -1.8992218e+001  3.9325893e-001  1.0000000e+000  2.1717765e-001
 -9.4723682e-001 -2.0039253e-001 -8.7499020e-001 -1.6596180e+001 -4.7682783e+000  1.0000000e+000  3.0015786e-001
  1.2681206e-001  1.4820996e-001 -7.8619632e-001 -1.8138759e+001 -1.0750512e+000  1.0000000e+000  3.8516837e-001
 -4.9027435e-001  1.1750517e-001 -8.7881525e-002 -1.8751649e+001  3.0549106e-001  1.0000000e+000  3.3542472e-001
 -1.1373027e+000 -3.1417706e-001 -5.8433073e-001 -1.6655351e+001 -3.9660819e+000  1.0000000e+000  5.6450671e-001
 -1.4937751e-001 -4.7535859e-003  7.7268749e-002 -1.9551880e+001  3.4692858e-001  1.0000000e+000             Inf
 -3.1167722e-001 -5.4172083e-002 -5.0818187e-001 -1.8415279e+001  2.6596643e-001  1.0000000e+000  3.4417773e-001
 -1.0140270e+000 -4.9235897e-003  8.7264233e-002 -1.7991064e+001 -3.1478714e+000  1.0000000e+000  4.2296942e-001
 -2.0635082e-002  1.3604426e-001 -1.0537404e+000 -1.7814177e+001 -3.3009361e+000  1.0000000e+000  5.0158393e-001
 -1.0082070e+000 -8.3021194e-001  2.5993772e-002 -1.6170626e+001 -5.0583566e+000  1.0000000e+000  3.9923584e-001
 -1.2297696e+000  1.2092943e-001 -9.6828038e-001 -1.6037337e+001 -6.3856186e+000  1.0000000e+000             Inf
  1.8922621e-001 -1.9186222e-002 -7.6038576e-001 -1.8215556e+001 -9.8474825e-001  1.0000000e+000  2.7786331e-001
  7.7747802e-002 -5.2424483e-003  1.9579968e-001 -1.9461194e+001  4.5574871e-001  1.0000000e+000             Inf
 -7.7282282e-001  2.0835099e-001 -1.0626231e+000 -1.6573481e+001 -4.6929206e+000  1.0000000e+000  5.3320784e-001
 -8.1513856e-001  1.8427103e-001  2.9577203e-001 -1.7787576e+001 -9.3201549e-001  1.0000000e+000  3.1996314e-001
 -1.1673266e+000 -5.2786188e-001  1.2820640e-001 -1.6710192e+001 -3.7963257e+000  1.0000000e+000  3.6575952e-001
 -1.1401541e+000  2.2488831e-001 -1.1316201e+000 -1.5865477e+001 -7.3688227e+000  1.0000000e+000  8.6190472e-001
 -6.9099754e-001  6.5499398e-002 -1.7673973e-002 -1.8569088e+001 -7.2192747e-001  1.0000000e+000  3.2021680e-001
 -1.1120251e+000  7.5564409e-002 -1.3050627e-001 -1.7704700e+001 -3.5021130e+000  1.0000000e+000  3.8940230e-001
 -9.3218481e-001  2.4405239e-001  8.8201362e-002 -1.7741359e+001 -2.1331649e+000  1.0000000e+000  2.6745375e-001
 -9.4001805e-001 -1.0061452e+000 -1.1654424e+000 -1.4942414e+001 -9.8612273e+000  1.0000000e+000             Inf
 -5.3921941e-001  5.3663434e-002 -6.0357083e-002 -1.8812666e+001  3.1235671e-002  1.0000000e+000  3.1157113e-001
 -9.8792138e-001 -8.6673637e-001 -3.6718677e-001 -1.5972573e+001 -5.0549210e+000  1.0000000e+000  3.2310165e-001
 -2.1717555e-001  8.3696794e-002 -1.0276694e+000 -1.7681763e+001 -3.0162829e+000  1.0000000e+000  2.1204936e-001
 -1.0520490e+000  6.2956453e-002 -7.3943590e-001 -1.6720143e+001 -4.6220722e+000  1.0000000e+000  2.5908120e-001
 -6.2498499e-001  4.8255600e-002 -1.0826232e+000 -1.6873109e+001 -4.1412220e+000  1.0000000e+000  2.7659344e-001
 -9.0814838e-001  2.0344721e-001 -7.2024671e-002 -1.7879186e+001 -2.0367695e+000  1.0000000e+000  4.3602867e-001
  9.5269366e-002  1.9566163e-001  2.3204565e-002 -1.9187688e+001  5.1470375e-001  1.0000000e+000  2.2724459e-001
 -1.0703522e+000 -1.1370964e+000 -2.0662905e+000 -1.3556852e+001 -8.5637038e+000  1.0000000e+000             Inf
 -8.5615100e-001 -8.9312916e-001 -1.2214814e+000 -1.5196652e+001 -8.0764124e+000  1.0000000e+000  6.2834585e-001
  6.2009713e-002  1.7791527e-001 -1.2252642e+000 -1.7436731e+001 -3.2553872e+000  1.0000000e+000  2.6617401e-001
  1.1526414e-001 -1.9824131e-001 -6.2219552e-001 -1.8327391e+001 -8.8327454e-002  1.0000000e+000  5.1121776e-001
 -1.3294845e-001 -1.6290209e-001 -7.0209639e-002 -1.9239629e+001  5.1755476e-001  1.0000000e+000             Inf
 -8.7399355e-001 -6.2561297e-001 -1.2501088e+000 -1.5626682e+001 -6.1651877e+000  1.0000000e+000  3.2536859e-001
 -1.1823090e+000 -8.9775504e-001 -1.4442397e-001 -1.5768328e+001 -6.0352123e+000  1.0000000e+000  1.8312567e-001
 -1.2525413e+000 -6.3253567e-002 -4.7201033e-002 -1.7624958e+001 -3.2240064e+000  1.0000000e+000  1.5373506e-001
 -1.0235388e+000  1.0045358e-001  5.2458327e-002 -1.7916741e+001 -3.1132597e+000  1.0000000e+000  3.1867769e-001
 -1.3975062e-002 -1.1070060e-001 -7.9328857e-001 -1.8299089e+001 -1.3648681e+000  1.0000000e+000  4.6990617e-001
 -1.2862939e+000 -4.0976882e-001 -1.0462331e+000 -1.5621188e+001 -6.3910256e+000  1.0000000e+000  9.4542800e-002
 -6.0352306e-001 -8.4123732e-001 -1.0489104e+000 -1.5771726e+001 -5.8887730e+000  1.0000000e+000  1.9414243e-001
 -9.6185837e-001 -1.0706441e+000 -5.9981843e-001 -1.5322312e+001 -6.9736248e+000  1.0000000e+000  2.5043889e-001
 -1.0424862e+000 -1.0518570e+000  2.0444697e-001 -1.5507472e+001 -6.7211686e+000  1.0000000e+000  1.0144270e-001
 -1.1978847e+000 -9.4067996e-001 -8.4044106e-001 -1.5144264e+001 -8.4620570e+000  1.0000000e+000  4.4779590e-001
 -7.2240501e-002  6.1247353e-002 -5.0831969e-002 -1.9654437e+001  3.2010237e-001  1.0000000e+000             Inf
 -8.9250324e-001 -8.3296881e-001 -6.8071738e-001 -1.5897816e+001 -5.0331850e+000  1.0000000e+000  4.0095253e-001
 -1.1327295e+000 -6.3535536e-002 -3.3913440e-001 -1.7303191e+001 -3.5257101e+000  1.0000000e+000  2.1455248e-001
 -1.1537599e+000 -1.3642193e+000 -1.0683280e+000 -1.4066598e+001 -9.0678194e+000  1.0000000e+000             Inf
  1.7409441e-002 -5.4924277e-001 -1.0802150e+000 -1.6806893e+001 -3.8638074e+000  1.0000000e+000  4.1208194e-001
 -1.3073914e+000 -3.1355962e-002 -1.1904727e+000 -1.5579178e+001 -6.4528404e+000  1.0000000e+000  5.5517330e-002
 -5.7741806e-001  5.2958038e-002 -4.0713082e-002 -1.8772325e+001 -1.3925286e-001  1.0000000e+000  4.2203590e-001
 -9.7116461e-001 -7.6328654e-002  5.5234241e-002 -1.8043060e+001 -2.7640047e+000  1.0000000e+000  2.0672793e-001
 -2.1300110e-001  6.4050512e-002 -1.0573170e+000 -1.7655756e+001 -3.2270496e+000  1.0000000e+000  1.3500030e-001
 -1.0432605e+000 -1.1628297e+000  1.8422313e-001 -1.5218572e+001 -7.0812895e+000  1.0000000e+000  4.4893771e-001
 -1.1088474e+000 -6.3192852e-001 -5.0041909e-001 -1.6258285e+001 -4.4125769e+000  1.0000000e+000  1.2320143e-001
 -1.0640393e+000 -1.1431160e+000 -1.0145387e+000 -1.4683558e+001 -1.0801068e+001  1.0000000e+000             Inf
 -3.0169008e-001  1.2750438e-002 -2.6752439e-001 -1.8892393e+001  5.2916153e-001  1.0000000e+000  1.8722880e-001
 -9.8914514e-001  1.1726785e-001 -1.3344716e+000 -1.5843410e+001 -5.1423356e+000  1.0000000e+000  2.3753998e-001
 -5.8385909e-001  3.3368337e-002  6.7341989e-002 -1.8746999e+001 -1.5531409e-001  1.0000000e+000  1.3307644e-001
 -8.6527479e-001 -1.6115091e-001 -1.1072323e-002 -1.8068024e+001 -1.8881317e+000  1.0000000e+000  2.2941536e-001
 -1.0320539e+000 -2.0131038e-001 -7.0755866e-001 -1.6735240e+001 -4.1683365e+000  1.0000000e+000  2.9387354e-001
 -1.4763172e-001  1.0160018e-001 -1.2599265e-001 -1.9329394e+001  5.4678090e-001  1.0000000e+000             Inf
 -1.4150298e-001 -4.8085603e-003 -6.0504985e-001 -1.8581020e+001 -2.2041433e-001  1.0000000e+000  5.7994697e-002
 -7.2124721e-001  1.4067014e-001 -1.4213173e-001 -1.8241166e+001 -6.4452463e-001  1.0000000e+000  1.7336378e-001
 -1.1122530e+000 -7.7559380e-001  2.5404181e-001 -1.6118663e+001 -4.8334953e+000  1.0000000e+000  1.5360859e-001
 -6.3434140e-001  7.9660356e-002  1.2302497e-001 -1.8510851e+001 -2.3661737e-001  1.0000000e+000  8.4020160e-002
 -1.0176597e+000 -8.5494288e-001 -7.1830308e-001 -1.5664264e+001 -6.4191550e+000  1.0000000e+000  2.0789032e-001
 -4.9404125e-001 -9.8613719e-001 -1.0534012e+000 -1.5513607e+001 -6.6958736e+000  1.0000000e+000  1.4830074e-001
 -6.8243831e-001 -2.0590778e-002  2.3290013e-001 -1.8266777e+001 -4.0629709e-001  1.0000000e+000  9.3994613e-002
 -6.9645715e-001  7.9159441e-002 -1.2303068e+000 -1.6506711e+001 -4.3832633e+000  1.0000000e+000  1.0056884e-001
  9.4030395e-002 -1.7496346e-001 -1.0804631e+000 -1.7644487e+001 -3.3224202e+000  1.0000000e+000  2.8108614e-001
 -1.0281927e+000 -1.1545134e+000 -2.8246454e-001 -1.5224645e+001 -7.0282416e+000  1.0000000e+000  9.7469144e-002
 -6.8025488e-001  1.3790609e-001 -1.1019772e+000 -1.6712096e+001 -4.3798077e+000  1.0000000e+000  6.8130019e-002
  1.2059257e-001 -1.5036922e-002 -1.0924641e+000 -1.7797003e+001 -3.5219045e+000  1.0000000e+000  4.3111908e-001
 -1.1528174e+000 -8.4516953e-001 -1.1849836e+000 -1.4987868e+001 -9.6730889e+000  1.0000000e+000  5.8296156e-001
 -1.0053635e+000 -1.4442557e-001 -1.0381452e+000 -1.6270519e+001 -6.5162110e+000  1.0000000e+000  2.8331411e-001
  1.8011102e-001  1.2896613e-002 -7.2166724e-002 -1.9499749e+001  4.3398560e-001  1.0000000e+000             Inf
 -3.9659550e-001 -1.1086832e-001 -7.1019624e-001 -1.7870362e+001 -6.6168469e-001  1.0000000e+000  3.6932227e-001
 -6.0018838e-001 -2.4220073e-001  1.7290880e-001 -1.8208036e+001  1.1413464e-001  1.0000000e+000  3.2638745e-001
 -6.7055004e-001 -2.5083632e-001 -7.8659006e-002 -1.8153749e+001 -3.7822182e-001  1.0000000e+000  1.4176341e-001
 -4.5831152e-001 -1.3620080e-001 -1.1057450e+000 -1.7090640e+001 -3.5516133e+000  1.0000000e+000  2.5806139e-001
 -1.3994120e-001 -1.1945444e-001  1.3109332e-002 -1.9401227e+001  3.9906423e-001  1.0000000e+000  2.9214343e-001
 -1.2788418e+000 -9.9785070e-001 -1.1823293e+000 -1.4568177e+001 -1.0151410e+001  1.0000000e+000             Inf
 -1.0926742e+000 -2.6411962e-002 -1.0635586e+000 -1.6119803e+001 -7.3110269e+000  1.0000000e+000  5.5831924e-001
 -9.5126896e-001 -1.1517935e-001 -7.7827811e-001 -1.6800054e+001 -4.1136811e+000  1.0000000e+000  2.6869842e-001
 -7.6324982e-001  7.1878253e-002 -1.2005308e+000 -1.6440568e+001 -5.0005420e+000  1.0000000e+000  3.3434317e-001
 -3.0556105e-002 -1.8782249e-001 -3.0941196e-003 -1.9257841e+001  3.0036328e-001  1.0000000e+000  1.5365146e-001
 -1.1383870e+000  1.3118991e-001  1.0936525e-001 -1.7615995e+001 -3.4829248e+000  1.0000000e+000  2.1305381e-001
 -8.7298706e-001 -1.0120990e+000 -9.3052582e-001 -1.5250252e+001 -8.1461886e+000  1.0000000e+000  5.9347304e-001
  4.9078554e-002 -1.2955687e-001  3.2134441e-002 -1.9463288e+001  3.3844903e-001  1.0000000e+000  6.5204857e-002
 -1.0130371e+000 -6.0928248e-002 -6.8186062e-001 -1.6883438e+001 -4.0177077e+000  1.0000000e+000  1.2191500e-001
  1.4935101e-001  3.2682177e-002  3.4576768e-002 -1.9604152e+001  3.6804501e-001  1.0000000e+000             Inf
 -1.1435196e+000  4.2740888e-001 -1.0896755e+000 -1.5746473e+001 -6.7142850e+000  1.0000000e+000  2.9483912e-001
 -1.1403900e+000 -6.8093043e-001 -9.3173501e-001 -1.5606055e+001 -7.3596728e+000  1.0000000e+000  2.1906560e-001
  4.6837262e-002 -2.3643046e-002 -1.0478617e+000 -1.8004493e+001 -3.3900288e+000  1.0000000e+000  2.1776271e-001
 -1.0699237e+000 -3.5303183e-001 -8.5419104e-001 -1.6294765e+001 -5.4701194e+000  1.0000000e+000  3.6150729e-001
 -1.4749552e-001  5.7340478e-002 -8.8420753e-001 -1.8064471e+001 -1.9786788e+000  1.0000000e+000  4.4508653e-001
  1.6201880e+000 -1.2498704e+000 -1.1946681e+000 -1.3718020e+001 -1.0257363e+001  1.0000000e+000             Inf
 -5.4931705e-001 -1.1388351e-001 -1.0914589e+000 -1.6968046e+001 -3.7828602e+000  1.0000000e+000  1.7478530e-001
 -5.6068095e-001  1.5007698e-002  6.9629383e-002 -1.8797419e+001 -9.2161222e-002  1.0000000e+000  4.1723253e-001
 -1.0959092e+000 -3.0901117e-001 -6.8451287e-001 -1.6568713e+001 -4.3573967e+000  1.0000000e+000  2.3670244e-001
 -5.6295337e-001 -2.1373558e-001 -1.1002761e+000 -1.6857173e+001 -3.7923013e+000  1.0000000e+000  2.0854508e-001
 -1.0059875e+000  6.1320862e-002 -7.1700200e-001 -1.6833992e+001 -4.1776104e+000  1.0000000e+000  1.3618943e-001
 -7.0285258e-001 -2.3954713e-001 -1.1863058e+000 -1.6470079e+001 -4.5263042e+000  1.0000000e+000  3.5427980e-001
 -1.0095146e+000 -8.5306195e-002 -2.8373014e-002 -1.7987670e+001 -3.0816379e+000  1.0000000e+000  2.6300541e-001
 -1.0383932e-002  4.0994516e-002 -1.1934579e+000 -1.7791247e+001 -3.7025282e+000  1.0000000e+000  2.6060387e-001
 -1.3542648e+000 -1.1367329e+000 -1.3294839e+000 -1.4069424e+001 -7.9503381e+000  1.0000000e+000  5.1654974e-001
 -1.0491008e+000  2.7809498e-001 -1.0453123e+000 -1.6103421e+001 -6.5790812e+000  1.0000000e+000  5.2274064e-001
 -8.2948655e-001 -1.7410683e-002  1.8774183e-001 -1.8100949e+001 -1.5055964e+000  1.0000000e+000  3.8979572e-001
 -1.1164619e+000 -1.2905380e+000 -1.9621650e+000 -1.3360390e+001 -9.8504673e+000  1.0000000e+000             Inf
 -5.8031815e-001 -1.4596060e-001 -3.5498112e-002 -1.8576094e+001 -5.5996742e-002  1.0000000e+000  3.2594858e-001
 -1.6700905e-001  1.3603499e-001 -1.1349146e-001 -1.9230229e+001  5.9898097e-001  1.0000000e+000             Inf
 -1.1385076e+000 -1.1634544e+000  6.5520538e-002 -1.5142251e+001 -7.6248653e+000  1.0000000e+000  4.7774448e-001
 -6.5569311e-002 -2.6941839e-001  2.5992812e-002 -1.8933585e+001  4.1813471e-001  1.0000000e+000  1.7412061e-001
 -1.2597340e+000 -1.1514587e+000 -8.9742848e-001 -1.4576060e+001 -9.6114101e+000  1.0000000e+000  2.4643214e-001
 -9.4900211e-001 -4.9739103e-002 -1.0542949e+000 -1.6366071e+001 -6.2869934e+000  1.0000000e+000  2.6095401e-001
 -9.2129268e-001  2.1327348e-002  2.0245587e-001 -1.7917822e+001 -2.2206536e+000  1.0000000e+000  4.1436580e-001
 -1.1636715e+000 -1.1365955e+000 -7.2478109e-001 -1.4859713e+001 -8.8219506e+000  1.0000000e+000  4.2347509e-001
 -5.5204503e-001 -3.7546871e-001 -1.0760267e+000 -1.6711841e+001 -3.7013192e+000  1.0000000e+000  3.5516098e-001
 -9.9013497e-001 -1.2545794e+000 -1.1683838e+000 -1.4361328e+001 -1.0399038e+001  1.0000000e+000             Inf
 -6.7288108e-001 -1.1052650e-001  2.1265135e-001 -1.8257100e+001 -2.6862037e-001  1.0000000e+000  3.3561959e-001
 -9.6960919e-001 -9.6778732e-001 -6.4786227e-001 -1.5525541e+001 -6.5754554e+000  1.0000000e+000  2.4520201e-001
 -1.0167809e-001 -1.5797662e-001  2.2953791e-002 -1.9317004e+001  4.1302856e-001  1.0000000e+000             Inf
  2.3195248e-001 -3.7328993e-002 -5.6220960e-001 -1.8475274e+001  1.9186354e-001  1.0000000e+000  1.7146837e-001
 -8.2870464e-001 -2.3486768e-002 -1.1623041e+000 -1.6397525e+001 -5.6564590e+000  1.0000000e+000  1.5136342e-001
 -1.2866550e+000 -4.9082392e-001 -1.1209664e+000 -1.5421600e+001 -6.8775306e+000  1.0000000e+000  3.4213330e-001
 -1.5183100e-001 -1.3804888e-002 -4.4879427e-001 -1.8840815e+001  3.1178481e-001  1.0000000e+000  1.9030698e-001
 -1.0798651e+000 -6.9898399e-002 -2.1642085e-001 -1.7609262e+001 -3.3353469e+000  1.0000000e+000  1.8269436e-001
 -1.1972243e+000  6.6734973e-002  1.2498019e-001 -1.7588336e+001 -3.4770999e+000  1.0000000e+000  2.1493810e-001
 -9.0337153e-001  2.7258066e-002 -9.4916792e-001 -1.6616706e+001 -5.1972656e+000  1.0000000e+000  2.4425476e-001
 -7.4390758e-001 -8.5018078e-002 -8.6989329e-002 -1.8368896e+001 -9.3689164e-001  1.0000000e+000  4.4103070e-001
 -6.0004900e-001  8.0968240e-002  1.1359709e-001 -1.8584333e+001 -8.7946186e-002  1.0000000e+000  1.5830567e-001
 -3.3029922e-001 -1.0257185e+000 -1.1370417e+000 -1.5423153e+001 -7.0216306e+000  1.0000000e+000  2.7385725e-001
 -2.0170762e+000 -1.0375746e+000 -9.8500921e-001 -1.3864621e+001 -9.4988760e+000  1.0000000e+000             Inf
 -1.0829598e+000 -1.2454239e+000 -6.6725566e-001 -1.4726985e+001 -7.9358385e+000  1.0000000e+000  5.2045847e-001
 -1.1620311e+000 -1.8769882e-002 -2.0243427e-001 -1.7527551e+001 -3.5936556e+000  1.0000000e+000  1.6829037e-001
  8.5350779e-002 -3.3916865e-002 -6.1030217e-002 -1.9679319e+001  3.1490151e-001  1.0000000e+000             Inf
 -5.3332302e-001  1.3798777e-003 -1.4445492e-001 -1.8703479e+001  5.1991824e-002  1.0000000e+000  2.2936257e-001
 -6.0791964e-001 -1.2931900e-001 -1.0596837e+000 -1.6908558e+001 -3.8527719e+000  1.0000000e+000  2.5077937e-001
 -8.4361163e-001 -7.9409322e-002 -1.0211231e+000 -1.6588903e+001 -5.1790955e+000  1.0000000e+000  3.9945678e-001
 -8.8561208e-001  5.1970328e-002 -9.0808677e-001 -1.6710946e+001 -4.6765210e+000  1.0000000e+000  1.9012277e-001
 -1.0420492e+000 -9.8590708e-002  5.4504752e-002 -1.7888401e+001 -3.2415615e+000  1.0000000e+000  3.7997665e-001
 -1.1747919e+000 -9.7369005e-001 -1.0346513e-001 -1.5591470e+001 -6.7073006e+000  1.0000000e+000  3.8823322e-001
 -1.1261045e+000  6.3292448e-002  1.2841268e-001 -1.7698295e+001 -3.5340886e+000  1.0000000e+000  9.7935853e-002
 -5.5296108e-004  2.4500403e-001  9.6658361e-002 -1.9008673e+001  5.5935585e-001  1.0000000e+000             Inf
 -5.9603379e-002 -4.7756611e-002 -1.1171590e+000 -1.7844472e+001 -3.6387076e+000  1.0000000e+000  6.6651852e-001
 -8.9326524e-001  4.8064079e-003 -7.0284826e-002 -1.8224029e+001 -2.2241736e+000  1.0000000e+000  5.4674352e-001
 -1.0789713e+000 -6.0781799e-001 -3.5777614e-002 -1.6659589e+001 -4.0642668e+000  1.0000000e+000  7.6126980e-001
 -1.0798354e+000 -9.6204863e-002 -9.4341633e-001 -1.6323117e+001 -6.3142014e+000  1.0000000e+000  5.7707340e-001
 -2.1184027e-001  1.1362928e-001 -6.6154719e-001 -1.8274333e+001 -2.8464817e-001  1.0000000e+000  3.5026956e-001
 -1.7667006e-002 -2.3171923e-001 -5.4786762e-001 -1.8424187e+001  8.7197986e-002  1.0000000e+000  3.1034234e-001
 -1.3074059e+000 -1.4982365e-001 -1.1393414e+000 -1.5632626e+001 -6.3653520e+000  1.0000000e+000  3.8164434e-001
  1.0997843e-001 -1.0575917e+000 -1.1652636e+000 -1.5384194e+001 -7.2745948e+000  1.0000000e+000             Inf
 -8.8815289e-001 -1.9743613e-001 -8.2817479e-001 -1.6770605e+001 -3.9090695e+000  1.0000000e+000  1.2999204e-001
 -7.4380045e-001  2.2025120e-001 -1.0695235e+000 -1.6601002e+001 -4.5053389e+000  1.0000000e+000  1.7705851e-001
 -4.7733517e-001  8.1683297e-002 -1.1754004e+000 -1.6977473e+001 -3.7067113e+000  1.0000000e+000  1.6935883e-001
 -1.1164961e-001  1.7481274e-001 -4.4984613e-001 -1.8673520e+001  5.1387143e-001  1.0000000e+000  2.0608962e-001
 -1.0192236e+000 -1.0666460e+000 -7.5210188e-001 -1.5147442e+001 -8.2421927e+000  1.0000000e+000  5.0788774e-001
 -1.0325335e+000 -6.6917207e-001 -5.9920620e-001 -1.6174215e+001 -4.5863053e+000  1.0000000e+000  2.0310526e-001
 -1.9133823e-001  1.6550767e-001 -6.0457703e-001 -1.8328364e+001  6.3812063e-002  1.0000000e+000  2.2146437e-001
 -1.0389329e+000 -1.1481621e+000  3.8092608e-002 -1.5284015e+001 -7.2739805e+000  1.0000000e+000  2.6226904e-001
 -1.1158728e+000 -6.2966663e-001 -8.7686715e-001 -1.5797571e+001 -6.5921909e+000  1.0000000e+000  1.6356331e-001
 -2.2057166e-002  5.0386669e-002 -8.7155682e-001 -1.8288505e+001 -2.0383260e+000  1.0000000e+000  4.6020663e-001
 -1.5437055e-001 -4.2341981e-002  2.6084427e-001 -1.9170133e+001  7.1524060e-001  1.0000000e+000             Inf
 -5.2412526e-001  1.5960333e-001 -1.1403954e+000 -1.6905065e+001 -3.7402619e+000  1.0000000e+000  5.8335732e-002
 -1.2193051e+000 -4.7211873e-002  7.0451429e-002 -1.7666348e+001 -3.4745377e+000  1.0000000e+000  4.0622073e-001
 -5.7811864e-001  2.3445406e-001 -8.9521937e-002 -1.8337458e+001  2.0425244e-001  1.0000000e+000  1.0797001e-001
 -1.2924395e+000 -1.0431588e+000  1.6936588e+000 -1.3891367e+001 -9.8534478e+000  1.0000000e+000             Inf
 -1.1680816e+000 -3.2320772e-001 -8.6650029e-001 -1.6158813e+001 -5.7665821e+000  1.0000000e+000  2.6114585e-001
 -1.2129783e+000 -4.2135984e-001 -9.9476467e-001 -1.5791936e+001 -6.7607033e+000  1.0000000e+000  1.6179745e-001
 -1.0393463e+000  1.3841921e-001 -6.8874523e-001 -1.6797445e+001 -4.1188969e+000  1.0000000e+000  3.7975999e-001
 -1.1109108e+000 -8.4034046e-002 -8.2144654e-001 -1.6480306e+001 -5.4551159e+000  1.0000000e+000  3.5996142e-001
 -1.1692489e+000 -8.7879984e-001 -9.2349991e-001 -1.5213143e+001 -8.7069082e+000  1.0000000e+000  6.0907443e-001
 -1.0760895e-001 -8.8914654e-002 -1.2328957e+000 -1.7534372e+001 -3.2869359e+000  1.0000000e+000  1.8487196e-001
 -1.0802635e+000 -3.0212785e-001 -9.1114459e-003 -1.7403786e+001 -3.4284296e+000  1.0000000e+000  2.2291236e-001
  1.7145297e+000 -1.0442528e+000 -9.3877621e-001 -1.4244645e+001 -9.4299223e+000  1.0000000e+000             Inf
 -2.3040697e-002 -1.3174721e-002  1.8447901e-001 -1.9583918e+001  3.7029089e-001  1.0000000e+000             Inf
 -7.6330271e-001  8.3191241e-003 -1.2647383e-001 -1.8333825e+001 -1.1425550e+000  1.0000000e+000  5.7796856e-001
 -7.2960576e-001 -8.6538710e-001 -9.5806436e-001 -1.5698482e+001 -6.1293742e+000  1.0000000e+000  4.0491893e-001
 -9.1169653e-001 -1.0270057e+000  1.4228530e-001 -1.5725562e+001 -5.6791585e+000  1.0000000e+000  2.1522943e-001
 -3.3303261e-002 -1.3894051e-001  2.4602372e-002 -1.9440033e+001  3.1004665e-001  1.0000000e+000  3.8850040e-001
 -2.8171420e-002  9.9950435e-003 -9.8287269e-001 -1.8155712e+001 -2.9968023e+000  1.0000000e+000  3.6854017e-001
 -8.4100154e-001 -5.8152920e-001 -1.0567911e+000 -1.6007072e+001 -5.8383279e+000  1.0000000e+000  1.4484449e-001
 -6.9333929e-001  2.2595402e-001 -2.7252586e-002 -1.8197931e+001 -4.7195724e-001  1.0000000e+000  3.2942281e-001
 -9.5943610e-001 -9.1657107e-002 -9.4429688e-001 -1.6518476e+001 -5.5272007e+000  1.0000000e+000  3.2718371e-001
 -3.8466844e-001 -7.0030057e-002 -7.7994882e-002 -1.9040352e+001  4.2622762e-001  1.0000000e+000  2.2832705e-001
 -1.2761388e+000 -9.5607836e-001 -1.1057522e+000 -1.4734439e+001 -9.8212222e+000  1.0000000e+000  4.9492153e-001
  4.4929813e-002 -2.5664244e-001 -5.7558634e-001 -1.8308030e+001  3.1503067e-002  1.0000000e+000  2.0718906e-001
 -1.1516378e+000 -4.9601647e-001 -8.5546214e-001 -1.5987479e+001 -5.9608067e+000  1.0000000e+000  2.7270139e-001
 -1.0691952e+000  6.0399711e-003 -4.5259571e-001 -1.7209251e+001 -3.5601718e+000  1.0000000e+000  2.1285142e-001
 -1.6469516e-001 -1.9886817e-002 -1.1108744e+000 -1.7681129e+001 -3.5552484e+000  1.0000000e+000  1.0799208e-001
  1.7304110e+000 -1.0138193e+000 -1.1083668e+000 -1.4100861e+001 -1.0020710e+001  1.0000000e+000             Inf
 -1.0126929e+000 -4.5153509e-001 -5.9982597e-001 -1.6616813e+001 -3.6348502e+000  1.0000000e+000  3.2074669e-001
 -1.4172149e-001  1.6890324e-001  7.0612102e-002 -1.9209096e+001  5.8213373e-001  1.0000000e+000             Inf
 -6.4742766e-001 -3.3527571e-002  2.8173575e-001 -1.8232301e+001 -9.3345648e-002  1.0000000e+000  6.9036826e-002
 -1.2541033e+000 -5.5501253e-001 -1.1164241e+000 -1.5394187e+001 -7.4576094e+000  1.0000000e+000  6.0939048e-001
 -1.5645118e-001  4.2127558e-002 -1.1238433e+000 -1.7666895e+001 -3.5576105e+000  1.0000000e+000  9.2840264e-002
 -1.0114669e+000  6.3380007e-002 -6.8782254e-002 -1.7979989e+001 -3.0624563e+000  1.0000000e+000  3.9196894e-001
  3.6708756e-003  2.5259464e-002 -2.8483412e-001 -1.9393223e+001  3.1469257e-001  1.0000000e+000             Inf
 -1.1076170e-001  4.7376953e-002 -7.8890297e-001 -1.8299886e+001 -1.2773523e+000  1.0000000e+000  3.5965289e-001
 -1.5129151e-001  5.4585672e-002 -1.1605751e+000 -1.7609959e+001 -3.5714657e+000  1.0000000e+000  2.3866979e-001
 -7.2605870e-001  3.0868187e-002 -9.2409278e-001 -1.6958951e+001 -3.6411571e+000  1.0000000e+000  3.6210953e-001
 -1.0412938e+000 -5.6311180e-001 -1.0071487e+000 -1.5830973e+001 -7.0025889e+000  1.0000000e+000  2.1511028e-001
 -9.0146189e-001  8.7142957e-002  7.3175540e-003 -1.8169867e+001 -2.2586655e+000  1.0000000e+000  3.5538204e-001
 -1.2172863e+000 -4.9702808e-001 -1.0888816e+000 -1.5558726e+001 -7.4704814e+000  1.0000000e+000  2.9230604e-001
 -1.0548052e+000 -1.1030611e-001 -2.8473229e-002 -1.7863478e+001 -3.3445026e+000  1.0000000e+000  2.8872463e-001
 -1.1742563e+000  1.8243954e-001 -9.8433021e-001 -1.6070153e+001 -6.6607100e+000  1.0000000e+000  1.3883268e-001
 -7.2395651e-001 -1.2034511e+000 -9.5341263e-001 -1.4907148e+001 -7.6943669e+000  1.0000000e+000             Inf
 -5.7618824e-001 -3.9266221e-003 -1.7997727e-001 -1.8557884e+001 -7.0916984e-002  1.0000000e+000  4.4249850e-001
 -9.1327545e-001 -2.4622025e-001 -1.0641922e+000 -1.6313951e+001 -5.8881804e+000  1.0000000e+000  3.2402039e-001
 -9.7109580e-001  1.2615627e-001 -1.1076075e+000 -1.6222864e+001 -6.5903185e+000  1.0000000e+000  1.5080235e-001
 -7.7065485e-001  3.8197866e-001 -1.0679054e+000 -1.6390119e+001 -4.2938232e+000  1.0000000e+000  4.2433862e-001
  1.6935248e-001 -1.1640197e+000 -1.0758806e+000 -1.5186892e+001 -7.2821420e+000  1.0000000e+000  2.0465985e-001
 -1.1063959e+000 -6.9774192e-001 -8.5467724e-001 -1.5717995e+001 -6.7560294e+000  1.0000000e+000  3.3066467e-001
 -4.7012021e-001 -9.8338178e-002 -7.6693779e-002 -1.8837771e+001  3.0568834e-001  1.0000000e+000  1.3670807e-001
 -1.0460000e+000 -1.6875267e-001 -5.8411816e-001 -1.6945429e+001 -3.6383935e+000  1.0000000e+000  2.9007436e-001
 -1.1492723e+000  1.1309373e-001 -9.4535076e-001 -1.6203808e+001 -6.4764969e+000  1.0000000e+000  3.2641571e-001
 -1.3864003e-001  1.4652964e-001 -5.3106381e-001 -1.8561299e+001  2.8002999e-001  1.0000000e+000  2.5732601e-001
  2.6646804e-001 -1.2884295e-001 -7.1394115e-001 -1.8074618e+001 -3.9075284e-001  1.0000000e+000  3.8490752e-001
 -9.8009649e-001  1.1228345e-001 -6.6587756e-001 -1.6946104e+001 -3.6096934e+000  1.0000000e+000  1.9239534e-001
 -1.1375502e+000 -1.1355862e+000 -2.3352054e-001 -1.5181318e+001 -7.4829818e+000  1.0000000e+000  2.7758883e-001
 -9.0936641e-001  1.0686750e-002  1.6999605e-001 -1.8002039e+001 -2.1953283e+000  1.0000000e+000  3.1506880e-001
 -9.4180837e-001  7.0833892e-002 -9.5574499e-001 -1.6534511e+001 -5.4994943e+000  1.0000000e+000  4.6601337e-001
  7.5375428e-002  2.3356631e-001 -1.9460422e-001 -1.8931087e+001  7.3779664e-001  1.0000000e+000             Inf
  9.5636529e-004  1.5036422e-001 -1.1089647e+000 -1.7698313e+001 -3.5665285e+000  1.0000000e+000  2.1182391e-001
 -1.0202895e+000 -1.1477265e+000 -8.5522415e-001 -1.4866167e+001 -9.2707126e+000  1.0000000e+000             Inf
 -1.0277276e+000 -9.5470680e-002 -1.2070131e-002 -1.7944207e+001 -3.2230278e+000  1.0000000e+000  1.8926003e-001
 -8.3660166e-002 -1.5209844e-001 -1.0782881e+000 -1.7701704e+001 -3.3500634e+000  1.0000000e+000  9.4812506e-002
 -8.1354101e-001  5.5029511e-002  1.3028839e-001 -1.8216329e+001 -1.4101479e+000  1.0000000e+000  4.2031279e-001
 -1.0505554e+000  1.1090526e-001 -1.1955866e-001 -1.7774591e+001 -3.1894141e+000  1.0000000e+000  2.0447948e-001
 -1.2949769e+000 -1.1228446e+000 -9.2144802e-001 -1.4576671e+001 -9.3255831e+000  1.0000000e+000             Inf
 -1.0356928e-002  1.4539141e-001  1.3453054e-001 -1.9324266e+001  4.6811587e-001  1.0000000e+000             Inf
 -4.1090290e-001 -1.7264973e-001 -5.8564572e-002 -1.8789117e+001  4.6617546e-001  1.0000000e+000  2.2771298e-001
 -6.1500282e-001 -2.5981205e-002  1.3493639e-001 -1.8570574e+001 -2.0726323e-001  1.0000000e+000  3.1223270e-001
 -1.1118646e+000 -3.9681702e-003 -8.5817258e-001 -1.6429010e+001 -5.8724968e+000  1.0000000e+000  3.6245586e-001
 -3.4720717e-002  9.2222991e-002 -1.0122635e+000 -1.7965251e+001 -3.0749730e+000  1.0000000e+000  2.7471919e-001
 -9.1960739e-001 -2.1665676e-001 -9.9498994e-001 -1.6435610e+001 -5.5001909e+000  1.0000000e+000  1.5899252e-001
 -1.1584240e+000 -3.3721402e-001 -1.1999725e+000 -1.5649581e+001 -7.4284937e+000  1.0000000e+000  7.4274608e-001
 -1.0608122e+000 -3.9614925e-002 -4.6592892e-001 -1.7194317e+001 -3.4872427e+000  1.0000000e+000  3.9839131e-001
 -9.5820980e-001 -6.6283398e-002 -8.5567323e-001 -1.6675006e+001 -4.8228301e+000  1.0000000e+000  3.6534364e-001
 -8.6722338e-001  1.6402506e-002 -1.1206863e+000 -1.6399238e+001 -5.9431829e+000  1.0000000e+000  3.4490211e-001
 -1.0297006e+000  2.0215571e-001 -9.0800099e-002 -1.7673341e+001 -2.9509399e+000  1.0000000e+000  1.6952668e-001
 -9.5948667e-001 -1.3414451e-001 -1.2101439e+000 -1.6077232e+001 -6.4424730e+000  1.0000000e+000  2.2549610e-001
 -1.2293805e+000  2.0704033e-001  5.3538444e-003 -1.7387404e+001 -3.2721767e+000  1.0000000e+000  1.3630127e-001
  7.1333399e-002 -4.8027226e-001 -1.0921353e+000 -1.6951764e+001 -3.6221207e+000  1.0000000e+000  1.9343881e-001
 -2.0016016e-002 -7.9526933e-002 -1.7198902e-001 -1.9465443e+001  3.9228943e-001  1.0000000e+000             Inf
 -8.8281356e-002  5.3549538e-002 -9.1729342e-001 -1.8116875e+001 -2.3170529e+000  1.0000000e+000  4.5698494e-001
 -1.0409496e+000 -3.0184384e-001 -6.8890263e-001 -1.6654602e+001 -4.1025237e+000  1.0000000e+000  3.3940181e-001
  1.8753232e-002 -2.8500579e-001 -2.1715378e-002 -1.8889135e+001  3.3882816e-001  1.0000000e+000  1.6596207e-001
 -9.9710814e-001 -1.0745113e+000 -7.2935462e-001 -1.5171485e+001 -7.9716145e+000  1.0000000e+000  6.3840211e-001
  2.1273237e-001 -4.8177659e-002 -5.7938655e-001 -1.8475423e+001  1.0571612e-001  1.0000000e+000  4.0720688e-001
 -1.0788954e+000  1.6337567e-001  1.5345053e-001 -1.7600952e+001 -3.1936011e+000  1.0000000e+000  7.5163831e-002
 -2.7129143e+000 -9.6223786e-001 -2.0030159e+000 -1.2034992e+001 -8.3650420e+000  1.0000000e+000             Inf
 -1.1605243e+000 -1.0066050e+000  1.6537029e-001 -1.5509127e+001 -6.8688658e+000  1.0000000e+000  2.9650942e-001
  4.1590534e-002 -5.4757867e-002 -1.1535241e+000 -1.7801093e+001 -3.6997464e+000  1.0000000e+000  5.1078530e-001
 -9.8741500e-001 -4.3610165e-002 -8.9387911e-001 -1.6567516e+001 -5.3936430e+000  1.0000000e+000  2.2287368e-001
 -1.2258054e+000 -2.8146118e-002 -6.3556378e-001 -1.6630526e+001 -4.1568524e+000  1.0000000e+000  6.1905590e-002
 -5.3011741e-001 -4.0305812e-002  7.6924596e-003 -1.8909553e+001 -4.3614668e-002  1.0000000e+000  1.8946817e-001
 -2.5988573e-001  1.6167897e-002  2.0917743e-001 -1.9081631e+001  6.2121700e-001  1.0000000e+000  6.9438100e-002
 -9.1971127e-001  2.0347727e-002 -1.0228510e+000 -1.6469109e+001 -5.8975795e+000  1.0000000e+000  4.7582956e-001
 -4.9985325e-002 -5.0349490e-002 -4.1976418e-001 -1.9048321e+001  3.1115092e-001  1.0000000e+000  1.3402552e-001
 -1.2244390e+000 -4.5388361e-003 -5.4629484e-001 -1.6792859e+001 -3.8313956e+000  1.0000000e+000  3.8981905e-001
 -6.1130679e-001 -8.7155529e-002  3.8961157e-002 -1.8649113e+001 -2.4423798e-001  1.0000000e+000  1.6417937e-001
 -1.1963119e+000  1.7311735e-001 -6.1927123e-001 -1.6645721e+001 -4.0189282e+000  1.0000000e+000  8.9303961e-002
 -9.5426599e-001  1.0235646e-001  1.2894750e-001 -1.7929592e+001 -2.4833138e+000  1.0000000e+000  3.9987913e-001
 -1.0413500e-001  3.2346577e-002 -8.2537848e-001 -1.8261496e+001 -1.5854632e+000  1.0000000e+000  4.3338040e-001
 -7.6835064e-001 -2.5062912e-001 -1.0165277e+000 -1.6618242e+001 -4.4542165e+000  1.0000000e+000  1.7132204e-001
 -1.1704676e+000 -3.1282981e-001 -1.0969720e+000 -1.5808245e+001 -7.3882632e+000  1.0000000e+000             Inf
  1.1306534e-001  1.7482330e-001  1.7886693e-001 -1.9104231e+001  7.3755406e-001  1.0000000e+000             Inf
 -6.5816727e-001 -9.7954162e-002  1.0753183e-002 -1.8558766e+001 -5.1288767e-001  1.0000000e+000  2.8266006e-001
  7.8249824e-004 -2.7813362e-001 -1.6522125e-001 -1.8832394e+001  4.6924305e-001  1.0000000e+000  2.2267031e-001
 -9.6486895e-001 -3.3758701e-001 -1.1574795e+000 -1.6008310e+001 -6.5871651e+000  1.0000000e+000  3.1186364e-001
 -6.7112304e-001  4.8722638e-002  5.8126876e-002 -1.8590301e+001 -5.6822629e-001  1.0000000e+000  3.2575727e-001
 -9.6999488e-001 -2.4608063e-001 -1.0023350e+000 -1.6321037e+001 -5.9528638e+000  1.0000000e+000  2.8971718e-001
 -1.0116760e+000  1.7083326e+000 -1.1195786e+000 -1.3369225e+001 -1.0406321e+001  1.0000000e+000             Inf
  3.5060465e-002  1.4430747e-001  1.1519340e-001 -1.9344800e+001  4.8142212e-001  1.0000000e+000             Inf
 -1.0009848e+000 -8.6049466e-001 -9.0907616e-001 -1.5465010e+001 -7.7886383e+000  1.0000000e+000  7.9242105e-001
 -1.1604852e+000  1.4201534e-002 -1.1702523e-001 -1.7695544e+001 -3.6684048e+000  1.0000000e+000  3.8671799e-001
 -1.1524251e-001 -4.7170120e-001 -1.1674901e+000 -1.6848238e+001 -3.6727918e+000  1.0000000e+000  2.6071554e-001
 -8.9202215e-001  8.8584123e-002 -9.0805534e-001 -1.6690772e+001 -4.6762718e+000  1.0000000e+000  2.9764243e-001
 -8.3971804e-001  2.7578841e-003  2.4689625e-001 -1.7972179e+001 -1.5101717e+000  1.0000000e+000  4.3447592e-001
  1.5596203e-001  2.9351832e-002 -1.0000720e+000 -1.7874069e+001 -2.9031823e+000  1.0000000e+000  2.9788249e-001
 -8.0060762e-001  1.1538152e-001 -1.3895069e-001 -1.8151544e+001 -1.2395009e+000  1.0000000e+000  2.0713767e-001
 -5.1429135e-001 -8.5141257e-002 -1.1245898e+000 -1.6990604e+001 -3.8007966e+000  1.0000000e+000  6.3508086e-001
 -9.9566826e-001 -4.3940178e-002 -9.6584858e-001 -1.6434589e+001 -6.0410215e+000  1.0000000e+000  7.9692145e-001
 -1.1611800e+000 -5.4354403e-002 -1.1683304e+000 -1.5839835e+001 -7.6424577e+000  1.0000000e+000             Inf
 -1.8669815e-001 -1.3731827e-001 -1.0798294e+000 -1.7590685e+001 -3.2757890e+000  1.0000000e+000  1.5821498e-001
  1.8483097e-001 -3.3538690e-002 -1.3948935e-001 -1.9348419e+001  5.4985883e-001  1.0000000e+000             Inf
 -2.6720812e-002  1.2372122e-001 -8.8669408e-001 -1.8110614e+001 -2.0494407e+000  1.0000000e+000  2.8216281e-001
 -4.6172294e-002  1.3802488e-002 -7.6383810e-001 -1.8487158e+001 -1.2317099e+000  1.0000000e+000  3.1817507e-001
 -1.2211699e+000 -1.4009063e-001 -3.3461163e-002 -1.7536553e+001 -3.4112514e+000  1.0000000e+000  2.3511757e-001
 -3.4212397e-002 -3.6826962e-001  1.6384868e-001 -1.8512475e+001  5.2433908e-001  1.0000000e+000  3.1319406e-001
  2.5301719e-002 -2.2365864e-001 -3.0834681e-001 -1.8826267e+001  5.4227884e-001  1.0000000e+000  2.4137201e-001
 -6.8826636e-001 -9.9518319e-001 -1.0873748e+000 -1.5297318e+001 -7.7605875e+000  1.0000000e+000  4.8099721e-001
  7.4849169e-002  1.2182812e-001 -8.8906578e-001 -1.8075172e+001 -1.9989261e+000  1.0000000e+000  5.6648370e-001
 -1.1376651e+000 -1.0331761e+000 -1.0613932e+000 -1.4789929e+001 -1.0906792e+001  1.0000000e+000             Inf
  6.7159710e-003 -2.3667810e-001 -8.8754052e-001 -1.7859252e+001 -2.0411093e+000  1.0000000e+000  1.8450465e-001
 -1.0987984e+000  6.3684435e-002 -5.6674762e-002 -1.7855100e+001 -3.5619514e+000  1.0000000e+000  5.0487638e-001
 -9.6757342e-001 -1.0646572e+000  2.1264899e-001 -1.5547846e+001 -6.2438255e+000  1.0000000e+000  2.0662864e-001
 -7.7184314e-001 -3.0165255e-001 -1.0315374e+000 -1.6538508e+001 -4.5854155e+000  1.0000000e+000  4.6742293e-001
 -8.8407077e-001  3.0115293e-001 -1.1117377e+000 -1.6238638e+001 -5.5760315e+000  1.0000000e+000  1.4356423e-001
 -6.8248042e-002 -8.5979659e-002  1.1759475e-001 -1.9495699e+001  4.4099645e-001  1.0000000e+000             Inf
 -9.5597627e-001 -4.9183644e-001 -8.6513174e-001 -1.6260514e+001 -5.0208830e+000  1.0000000e+000  1.5101993e-001
 -1.1347917e+000  4.8495616e-001 -9.6801566e-001 -1.5865861e+001 -5.6983289e+000  1.0000000e+000  2.0564467e-001
 -1.0420697e+000 -8.4149302e-001 -8.2975756e-001 -1.5544973e+001 -7.2692968e+000  1.0000000e+000  1.8690011e-001
  1.4167263e-001 -9.5882333e-002 -7.5901807e-001 -1.8244860e+001 -9.4283754e-001  1.0000000e+000  2.7994621e-001
 -4.6251168e-001 -2.3550973e-001  5.6978748e-002 -1.8540965e+001  3.9690594e-001  1.0000000e+000  2.4897940e-001
 -6.9110147e-001 -2.5243507e-001 -9.8011277e-001 -1.6799145e+001 -3.6826949e+000  1.0000000e+000  3.0353811e-001
 -6.5103877e-001 -5.1299279e-002 -1.3738789e-001 -1.8486542e+001 -3.6926787e-001  1.0000000e+000  1.8810002e-001
 -1.0142732e-002 -1.3811141e-001 -9.1749977e-001 -1.8033163e+001 -2.3382585e+000  1.0000000e+000  2.3581825e-001
  8.5480513e-002 -1.4121101e-001 -8.2121132e-002 -1.9353826e+001  4.7033245e-001  1.0000000e+000             Inf
 -1.1333076e+000 -1.9608821e-001 -1.0116923e+000 -1.6082587e+001 -6.9188630e+000  1.0000000e+000  4.3113808e-001
 -9.2129666e-001 -1.1531525e+000 -1.2696947e+000 -1.4539950e+001 -9.6961151e+000  1.0000000e+000  5.4781009e-001
 -1.1481460e+000 -1.1098294e-001 -1.2373655e+000 -1.5739740e+001 -7.2640730e+000  1.0000000e+000  5.6854502e-001
  5.5803276e-002 -9.9522649e-002 -9.8363733e-001 -1.7980283e+001 -2.8319485e+000  1.0000000e+000  1.8858810e-001
 -1.1326534e+000 -6.8227468e-001  4.5039461e-001 -1.6167862e+001 -3.7010706e+000  1.0000000e+000  4.5461022e-001
 -1.0838110e+000 -1.2414287e+000 -1.3183299e+000 -1.4153818e+001 -9.7444938e+000  1.0000000e+000             Inf
 -1.1885706e+000  8.1594446e-002  2.8593870e-002 -1.7708438e+001 -3.6267677e+000  1.0000000e+000  3.1042701e-001
 -1.0764188e+000 -3.6699380e-001 -1.0029743e+000 -1.6042306e+001 -6.7074062e+000  1.0000000e+000  1.0669672e-001
 -1.0612871e+000 -8.9324273e-001 -7.9187590e-001 -1.5453447e+001 -7.5110750e+000  1.0000000e+000  2.8433621e-001
 -1.0481064e+000  3.0116047e-001 -9.3393823e-001 -1.6258420e+001 -5.6994308e+000  1.0000000e+000  2.0838897e-001
 -1.0929739e+000 -9.1395827e-001  1.7106624e+000 -1.4305312e+001 -9.5275916e+000  1.0000000e+000             Inf
 -1.1297776e+000 -1.7475451e-001 -9.5578931e-001 -1.6190016e+001 -6.5023439e+000  1.0000000e+000  1.4353493e-001
 -1.1752600e+000 -1.2061429e+000 -5.3402989e-001 -1.4821599e+001 -7.7622832e+000  1.0000000e+000  4.2506913e-001
 -6.0051455e-001 -2.2271456e-002 -1.0891392e+000 -1.6909832e+001 -4.0979212e+000  1.0000000e+000  3.5408542e-001
 -1.6166646e-001 -7.6480878e-002 -1.1227571e-002 -1.9495220e+001  3.6483139e-001  1.0000000e+000             Inf
 -6.8561152e-001 -1.2016846e-001 -1.1869297e+000 -1.6577734e+001 -4.4967786e+000  1.0000000e+000  1.7336340e-001
 -1.0889227e+000  3.9108770e-002  1.4434713e-002 -1.7958829e+001 -3.6265058e+000  1.0000000e+000  2.8645101e-001
 -8.2089267e-001  3.3407843e-001 -1.0649961e+000 -1.6374955e+001 -4.7933826e+000  1.0000000e+000  1.8309898e-001
 -1.1702846e+000 -1.3505180e-001 -1.0464519e+000 -1.5998414e+001 -7.1926235e+000  1.0000000e+000  1.9470307e-001
  2.1543445e-001 -1.0941020e-001 -5.9804748e-001 -1.8383313e+001  1.0806662e-001  1.0000000e+000  6.6283414e-001
 -1.0396381e+000  6.2967069e-002  2.6113786e-002 -1.7984155e+001 -3.3119798e+000  1.0000000e+000  4.5930875e-001
