# Supplementary material for: An evolutionary algorithm for multi-objective optimization of freshwater consumption in textile dyeing industry
Source: PeerJ Comput Sci. 2022 Mar 22;8:e932. doi: 10.7717/peerj-cs.932 (PMC9044317; doi:10.7717/peerj-cs.932)
Supplement: Supplemental Information 1 — The data was collected manually from the Sitara Textile mills to conduct the thesis. [file peerj-cs-08-932-s001.zip › Code-and-Dataset/Algorithm Work/AMOCLPSO-matlab/Graphs/A-MOCLPSO_KUR_200.txt]

  2.0221920e-001 -2.4441904e-001 -1.2292273e+000 -1.7168135e+001 -3.0458751e+000  1.0000000e+000  1.0438965e-001
 -7.9963485e-001 -6.1702552e-002 -1.1745725e+000 -1.6421834e+001 -5.3602739e+000  1.0000000e+000  3.3939451e-001
 -1.5586119e-001 -1.7822664e-001 -9.3087347e-002 -1.9143342e+001  5.7607308e-001  1.0000000e+000             Inf
 -1.1041041e+000 -3.7882353e-001 -1.1757408e-001 -1.7155268e+001 -3.4311112e+000  1.0000000e+000  1.8618924e-001
 -5.0560505e-002 -1.6379991e-001 -8.8634286e-001 -1.8013404e+001 -1.9945499e+000  1.0000000e+000  3.1340201e-001
 -7.5937643e-002  2.0071975e-001 -4.5864409e-001 -1.8627084e+001  4.9652656e-001  1.0000000e+000  1.2775628e-001
 -9.7354883e-001 -6.2893475e-002  1.2122777e-001 -1.7957949e+001 -2.7055640e+000  1.0000000e+000  1.8984862e-001
 -6.8177395e-001 -8.7339569e-002 -1.9805280e-001 -1.8291938e+001 -4.4820668e-001  1.0000000e+000  3.4498693e-001
 -6.0137407e-001  1.1652369e-001 -1.1196395e+000 -1.6831020e+001 -4.0617367e+000  1.0000000e+000  3.7611665e-001
 -1.0274780e+000 -8.7799640e-001 -1.2442736e+000 -1.5005878e+001 -9.1255280e+000  1.0000000e+000             Inf
 -1.1669427e+000  3.8487720e-001 -8.9818870e-001 -1.6045906e+001 -5.5134557e+000  1.0000000e+000  3.3861982e-001
 -1.1561795e+000 -7.6825725e-001 -1.2242909e+000 -1.5065326e+001 -8.9064258e+000  1.0000000e+000  3.9171458e-001
 -1.2293295e-001 -2.0486670e-001 -1.0260107e+000 -1.7645298e+001 -2.9732426e+000  1.0000000e+000  1.6439968e-001
 -3.5235242e-001  1.8113559e-001  3.5785787e-002 -1.8875672e+001  5.6995652e-001  1.0000000e+000  1.3297574e-001
 -2.8890698e-001  4.8025184e-002 -5.0285681e-001 -1.8470150e+001  2.8139002e-001  1.0000000e+000  1.7838187e-001
 -1.0414422e+000  1.3673936e-001 -3.2777591e-001 -1.7419557e+001 -3.0380723e+000  1.0000000e+000  1.2281406e-001
 -1.1985170e+000 -3.9072985e-002 -1.0883912e+000 -1.5910324e+001 -7.4460324e+000  1.0000000e+000  5.8673305e-001
 -1.1089673e-001 -9.3744935e-001 -1.0734010e+000 -1.5799488e+001 -6.2191583e+000  1.0000000e+000  2.4011601e-001
  1.5025895e-001 -1.2476154e-001 -5.6307869e-001 -1.8527494e+001  1.5965857e-001  1.0000000e+000  3.3655917e-001
 -1.3507727e+000 -1.0645371e+000 -8.4922057e-001 -1.4705373e+001 -7.4775375e+000  1.0000000e+000  4.6155523e-001
  2.2250666e-001 -2.7568253e-002 -4.6529704e-004 -1.9506497e+001  4.1419045e-001  1.0000000e+000             Inf
 -9.8940549e-001 -1.0533780e-001 -9.2850084e-001 -1.6490842e+001 -5.6154881e+000  1.0000000e+000  2.2585963e-001
 -4.2915326e-002 -2.3510976e-001 -6.7425429e-001 -1.8202409e+001 -4.4995466e-001  1.0000000e+000  2.6510102e-001
 -1.2708642e+000  1.7884195e-001  8.8742111e-002 -1.7344748e+001 -2.7910251e+000  1.0000000e+000  3.7252030e-001
 -1.1008278e+000 -1.3090503e+000 -9.9531375e-001 -1.4300129e+001 -9.6247013e+000  1.0000000e+000             Inf
 -8.7627915e-002 -3.9122333e-001 -1.2469691e+000 -1.6929354e+001 -3.1598266e+000  1.0000000e+000  2.2012907e-001
 -7.5565281e-001 -8.5833967e-001 -1.2126820e+000 -1.5384936e+001 -7.0829177e+000  1.0000000e+000  2.6387351e-001
 -1.0364536e+000  1.3515017e-001 -6.9863831e-001 -1.6787035e+001 -4.1645111e+000  1.0000000e+000  2.2523488e-001
 -1.9365121e-003  1.3830936e-001 -8.4878304e-001 -1.8146975e+001 -1.7679464e+000  1.0000000e+000  3.9793312e-001
 -9.0982083e-001 -7.2988502e-001 -9.9779167e-001 -1.5728757e+001 -6.8018225e+000  1.0000000e+000  1.6566538e-001
 -9.5002511e-001  1.3722450e-001 -9.9266470e-001 -1.6437121e+001 -5.7571888e+000  1.0000000e+000  1.9292315e-001
 -7.9102492e-001 -4.8661018e-002 -9.2139004e-001 -1.6849105e+001 -4.0451807e+000  1.0000000e+000  1.2741462e-001
 -1.1433968e+000  9.8336447e-002 -6.9267612e-001 -1.6643363e+001 -4.5971362e+000  1.0000000e+000  4.5109963e-001
 -8.5941733e-001 -6.4306771e-001 -1.1830827e+000 -1.5707086e+001 -6.5286123e+000  1.0000000e+000  1.8843906e-001
 -1.1503084e+000 -4.5973544e-002 -6.9717063e-002 -1.7777753e+001 -3.6738376e+000  1.0000000e+000  2.9252175e-001
  2.4483798e-001 -1.1161567e+000 -9.9730498e-001 -1.5369872e+001 -6.6168660e+000  1.0000000e+000  2.4539462e-001
  1.2812145e-001 -8.2653028e-001 -1.0915811e+000 -1.6064166e+001 -5.3592689e+000  1.0000000e+000  2.3311928e-001
  1.1930702e-001  1.9792402e-002 -9.9434572e-001 -1.7957275e+001 -2.9312876e+000  1.0000000e+000  4.0675889e-001
  1.5588770e+000 -1.1048837e+000 -1.9871629e+000 -1.3170128e+001 -8.6480407e+000  1.0000000e+000             Inf
  8.3009488e-003 -3.6814001e-002 -9.4653868e-002 -1.9723735e+001  2.4008348e-001  1.0000000e+000             Inf
 -1.0791382e-001 -8.6981197e-002 -6.5597777e-001 -1.8486995e+001 -3.7837001e-001  1.0000000e+000  4.3478047e-001
 -1.1743214e-003 -8.3568803e-001 -1.1823814e+000 -1.5946617e+001 -5.7241888e+000  1.0000000e+000  1.8604839e-001
 -9.8454009e-001 -8.5065045e-001 -1.3080110e+000 -1.5028175e+001 -7.7889582e+000  1.0000000e+000  5.6418073e-001
 -1.1033249e+000  1.0263267e-001  2.4451010e-002 -1.7803417e+001 -3.5704537e+000  1.0000000e+000  7.2234876e-002
  6.5068953e-002  8.3075059e-002 -5.7766881e-001 -1.8689485e+001 -5.9940917e-002  1.0000000e+000  2.5829323e-001
 -6.7313161e-002  1.4258113e-001 -1.0301849e+000 -1.7811639e+001 -3.0777619e+000  1.0000000e+000  9.5389167e-002
 -8.7320924e-001 -9.4599053e-001 -8.1892504e-001 -1.5516092e+001 -6.7375197e+000  1.0000000e+000  1.4310369e-001
 -7.6213560e-001 -1.0875622e-001  7.1369060e-003 -1.8357345e+001 -1.1549143e+000  1.0000000e+000  6.2668324e-001
 -9.7533174e-001  4.5103977e-001 -1.0309280e+000 -1.6050821e+001 -5.4558078e+000  1.0000000e+000  2.7388801e-001
 -1.0773487e+000 -1.0899246e-001 -1.2966591e+000 -1.5761382e+001 -6.3901217e+000  1.0000000e+000  2.8022647e-001
  2.4157243e-001 -1.8647287e-001 -1.0288632e-001 -1.8990908e+001  7.7661949e-001  1.0000000e+000             Inf
 -1.0792680e-001 -3.5150853e-001 -1.1253924e+000 -1.7190351e+001 -3.4697223e+000  1.0000000e+000  1.5781032e-001
 -7.9765141e-001 -2.2719646e-001 -9.6562010e-001 -1.6671955e+001 -4.2938691e+000  1.0000000e+000  3.3138077e-001
 -1.1003237e+000  8.6047070e-002 -1.6947691e-001 -1.7646274e+001 -3.4177503e+000  1.0000000e+000  4.5086310e-001
 -1.1922367e+000 -6.0806732e-002 -4.8142225e-001 -1.6951172e+001 -3.7048335e+000  1.0000000e+000  1.7588967e-001
 -2.8757239e-001 -1.1391649e+000 -1.0783468e+000 -1.5213089e+001 -7.3075711e+000  1.0000000e+000  2.2735097e-001
 -5.7653594e-001  8.7336649e-002  1.2784310e-001 -1.8594299e+001  4.0237589e-002  1.0000000e+000  2.7632173e-001
 -1.1344420e+000 -4.0620209e-001 -2.8622447e-002 -1.7076322e+001 -3.6534746e+000  1.0000000e+000  8.8299667e-002
 -2.4889583e-001 -7.3999260e-001 -1.1629754e+000 -1.6144839e+001 -4.8051271e+000  1.0000000e+000  2.8970260e-001
 -1.0832743e+000  1.8201525e-002 -2.3981791e-001 -1.7582202e+001 -3.4204899e+000  1.0000000e+000  1.2491901e-001
 -1.0950905e+000 -9.1258722e-001 -6.7330717e-001 -1.5490057e+001 -7.0488240e+000  1.0000000e+000  1.4167728e-001
 -8.2370496e-001 -9.4105686e-001 -1.1925624e+000 -1.5166900e+001 -8.3529201e+000  1.0000000e+000             Inf
 -4.3674455e-001 -1.6564851e-001  2.0994698e-002 -1.8779670e+001  3.5950481e-001  1.0000000e+000  1.8437463e-001
 -1.0079470e+000 -2.8440917e-001 -6.5984435e-001 -1.6771640e+001 -3.7137216e+000  1.0000000e+000  1.4793808e-001
 -1.0208068e+000 -3.4458177e-002 -7.8233435e-001 -1.6702661e+001 -4.7688551e+000  1.0000000e+000  2.0946130e-001
 -8.2183709e-001  2.0802976e-001  2.1736466e-001 -1.7856437e+001 -1.1042482e+000  1.0000000e+000  2.4688663e-001
 -3.1586434e-001 -9.2385421e-003  7.5544122e-002 -1.9236497e+001  3.9256316e-001  1.0000000e+000             Inf
 -3.8478135e-001 -9.9962691e-003 -1.2007267e-001 -1.9020967e+001  3.8099303e-001  1.0000000e+000  1.4763175e-001
 -6.4316730e-002 -4.4740284e-001 -1.1908289e+000 -1.6889311e+001 -3.6270338e+000  1.0000000e+000  4.7164960e-002
 -1.1007118e+000 -2.7839788e-001 -1.1269677e+000 -1.5896734e+001 -7.3796408e+000  1.0000000e+000  3.1094445e-001
 -1.8211019e-001 -1.7626130e-001 -7.6326640e-001 -1.8055605e+001 -8.9726159e-001  1.0000000e+000  3.4821532e-001
 -1.1357655e+000 -2.8620403e-001 -9.8523836e-002 -1.7324191e+001 -3.4626866e+000  1.0000000e+000  1.5018849e-001
  1.0830098e-001  7.1503946e-002 -1.2208349e+000 -1.7574078e+001 -3.3746923e+000  1.0000000e+000  1.4926088e-001
 -1.2191160e+000  6.3961901e-002 -7.5831310e-001 -1.6421789e+001 -4.8818591e+000  1.0000000e+000  1.9959329e-001
  1.7310458e-001  6.1545664e-002 -5.0739513e-001 -1.8667512e+001  3.1027239e-001  1.0000000e+000  3.7140547e-001
 -9.6952949e-001  3.0355035e-002  2.5083660e-001 -1.7743794e+001 -2.5052236e+000  1.0000000e+000  3.1005536e-001
 -1.1347567e+000 -7.6392838e-001 -1.1924455e+000 -1.5139902e+001 -9.0232860e+000  1.0000000e+000             Inf
 -1.1271290e+000  1.6161182e-001 -1.6261163e-001 -1.7515212e+001 -3.3852563e+000  1.0000000e+000  7.0343853e-002
 -9.5521588e-001  1.5726121e-001 -1.0134103e+000 -1.6385345e+001 -5.9188582e+000  1.0000000e+000  3.9344280e-001
 -1.2071897e+000  1.1964285e-001 -4.5497590e-001 -1.6947709e+001 -3.4950265e+000  1.0000000e+000  1.2361086e-001
 -1.1467922e+000  7.9406657e-002 -1.2019444e+000 -1.5805171e+001 -7.5131576e+000  1.0000000e+000  3.5930818e-001
 -4.9163842e-001 -2.6320067e-001 -1.1657087e+000 -1.6818696e+001 -3.6425935e+000  1.0000000e+000  3.7930593e-002
  8.7021977e-002 -4.3070505e-002 -9.1417664e-001 -1.8135043e+001 -2.3028347e+000  1.0000000e+000  5.3959738e-001
 -1.9960528e-001  1.4553149e-003 -3.8225832e-002 -1.9532428e+001  3.1427455e-001  1.0000000e+000             Inf
 -9.2624907e-001 -1.5274425e-001 -7.5474445e-001 -1.6860847e+001 -3.7085980e+000  1.0000000e+000  4.0197500e-001
 -6.1004755e-001 -1.1186518e+000 -1.1503279e+000 -1.5005293e+001 -8.1608370e+000  1.0000000e+000  1.7864514e-001
 -1.0877215e+000  1.0834533e-001 -1.1221316e+000 -1.6017674e+001 -7.3962507e+000  1.0000000e+000  3.4571481e-001
 -5.5536606e-001  1.4452217e-002 -2.7178681e-001 -1.8418604e+001  5.8454896e-002  1.0000000e+000  5.8305895e-001
 -4.6550910e-002 -2.3163535e-002 -1.1208760e+000 -1.7887916e+001 -3.7038998e+000  1.0000000e+000  4.1895818e-001
 -1.0326427e+000 -5.4703157e-001 -1.1604272e+000 -1.5652785e+001 -7.5037125e+000  1.0000000e+000  2.2520090e-001
 -1.2319494e+000 -2.3738926e-001 -8.5384184e-001 -1.6156567e+001 -5.3810805e+000  1.0000000e+000  4.0017898e-001
 -9.0485869e-001 -9.0480935e-001  1.6694428e+000 -1.4582150e+001 -8.3869510e+000  1.0000000e+000             Inf
 -3.4507659e-001 -7.0889984e-001 -1.0644595e+000 -1.6284291e+001 -4.3828429e+000  1.0000000e+000  3.3448293e-001
 -6.3452980e-001 -1.0414389e+000 -1.1265174e+000 -1.5193379e+001 -7.9068918e+000  1.0000000e+000  2.0632005e-001
 -3.7519779e-001  4.2180098e-002 -7.3122613e-001 -1.7910042e+001 -8.5468347e-001  1.0000000e+000  5.1518131e-001
 -6.9586252e-001 -9.1149069e-001 -1.0004567e+000 -1.5579084e+001 -6.6217513e+000  1.0000000e+000  6.2808552e-001
 -1.2204799e+000 -8.9335230e-002 -1.8583014e-002 -1.7648170e+001 -3.4927535e+000  1.0000000e+000  2.1925895e-001
 -2.2353128e-001 -1.8836120e-002 -2.3560617e-002 -1.9501121e+001  3.3723051e-001  1.0000000e+000             Inf
  4.3792387e-002 -3.6458865e-001 -9.5077382e-003 -1.8588444e+001  3.1030009e-001  1.0000000e+000  4.4429353e-001
 -7.8950612e-001  2.2088652e-001 -1.0926842e+000 -1.6489209e+001 -4.9325127e+000  1.0000000e+000  1.4909790e-001
 -1.2987983e+000 -9.7629571e-001 -1.1502025e+000 -1.4620869e+001 -9.7407143e+000  1.0000000e+000             Inf
 -1.1817167e+000  3.9436451e-002 -7.8710301e-001 -1.6435816e+001 -5.2827237e+000  1.0000000e+000  2.3185274e-001
 -7.4382968e-001  4.0075856e-002 -1.0185707e+000 -1.6771518e+001 -4.4733631e+000  1.0000000e+000  2.1593504e-001
 -1.5641564e-001 -4.6874783e-001 -1.1225499e+000 -1.6899337e+001 -3.6032646e+000  1.0000000e+000  2.7693503e-001
 -1.0676845e+000  8.8314527e-002  2.3736601e-002 -1.7890100e+001 -3.4395560e+000  1.0000000e+000  3.1542610e-001
 -1.0954238e+000  3.7497877e-001 -1.0029033e+000 -1.6005243e+001 -6.2696994e+000  1.0000000e+000  3.0841805e-001
 -1.2152879e+000 -6.2779141e-002 -9.6512815e-001 -1.6080968e+001 -6.5396925e+000  1.0000000e+000  2.2075294e-001
 -4.8507019e-001 -4.9265464e-001 -1.0981955e+000 -1.6569148e+001 -3.8089357e+000  1.0000000e+000  9.8609880e-002
 -1.0999900e+000  1.7795163e-001 -1.1889353e+000 -1.5865134e+001 -7.3195403e+000  1.0000000e+000  3.0265176e-001
 -8.4493026e-001 -3.7879965e-001 -1.1760189e+000 -1.6120047e+001 -5.6279477e+000  1.0000000e+000  3.5774994e-001
 -2.1110800e-001 -5.6918852e-001 -1.1789413e+000 -1.6553076e+001 -3.8863521e+000  1.0000000e+000  2.6520072e-001
  1.0867653e-001  5.3611807e-002 -9.8033060e-001 -1.7977723e+001 -2.7870350e+000  1.0000000e+000  9.0242952e-002
 -1.1621432e+000 -5.1423581e-002 -3.0122728e-001 -1.7331392e+001 -3.5335638e+000  1.0000000e+000  1.5543775e-001
 -9.8886843e-001 -7.6602073e-001 -1.2142918e+000 -1.5290706e+001 -8.2011420e+000  1.0000000e+000  6.0508487e-001
  1.0319148e-002  1.7321789e-003 -4.6897897e-001 -1.9083776e+001  6.2777665e-002  1.0000000e+000  2.2277683e-001
  2.1781365e+000 -1.2946496e+000 -1.1783587e+000 -1.3070400e+001 -8.8285642e+000  1.0000000e+000             Inf
 -1.3100466e-001 -5.7131840e-002  1.7295796e-001 -1.9360462e+001  5.5735214e-001  1.0000000e+000             Inf
 -7.7633064e-001  3.5862579e-002  2.6432498e-002 -1.8471749e+001 -1.3135852e+000  1.0000000e+000  3.1197865e-001
 -8.9146704e-001 -4.0609364e-002 -7.5702604e-001 -1.6958545e+001 -3.5658410e+000  1.0000000e+000  1.5052119e-001
 -1.2654844e+000 -2.3118588e-002 -5.1507522e-002 -1.7651318e+001 -3.1406589e+000  1.0000000e+000  1.3344185e-001
 -9.4911481e-001  4.6501898e-002  2.0761164e-002 -1.8167837e+001 -2.6822052e+000  1.0000000e+000  2.3552594e-001
  1.0469779e-001  4.0164274e-002 -6.4152665e-001 -1.8571860e+001 -3.5687465e-001  1.0000000e+000  2.4394187e-001
 -1.0216140e+000  1.0082931e-001  1.5539248e-001 -1.7780204e+001 -2.9507990e+000  1.0000000e+000  8.9568112e-002
 -6.9129263e-001  1.3920562e-001  6.5486759e-002 -1.8381604e+001 -5.4328954e-001  1.0000000e+000  3.9129699e-001
  2.8562298e-002  1.6325372e-001 -6.7966777e-002 -1.9326474e+001  4.2941168e-001  1.0000000e+000             Inf
 -1.0885089e+000  8.7910036e-003 -4.4263909e-001 -1.7196212e+001 -3.6230100e+000  1.0000000e+000  1.9192008e-001
 -3.6038218e-002 -6.2713833e-001 -1.0204308e+000 -1.6689205e+001 -3.8142052e+000  1.0000000e+000  3.7919192e-001
 -7.7363882e-001 -1.1932220e+000 -1.2997645e+000 -1.4551135e+001 -8.0476069e+000  1.0000000e+000             Inf
 -6.0445831e-001 -2.2690181e-001 -1.0410828e+000 -1.6869327e+001 -3.6658283e+000  1.0000000e+000  1.2872649e-001
 -1.0170781e+000  5.1439947e-001 -9.9734056e-001 -1.5951286e+001 -5.2505686e+000  1.0000000e+000  5.7378326e-001
 -1.8849538e-001 -1.3993099e-001 -9.0677501e-001 -1.7864841e+001 -2.0439711e+000  1.0000000e+000  4.9311814e-001
 -1.2178663e+000  5.6517273e-002 -3.0132136e-002 -1.7708887e+001 -3.5292761e+000  1.0000000e+000  3.2628994e-001
 -9.8528158e-001 -6.2496903e-001 -1.0327861e+000 -1.5773746e+001 -7.0530842e+000  1.0000000e+000  6.2315979e-001
 -5.4694005e-001  6.1067540e-002 -2.3010499e-001 -1.8492751e+001  1.5841583e-001  1.0000000e+000  3.1261008e-001
  1.3591343e-001 -3.2936962e-002 -1.1572325e+000 -1.7657288e+001 -3.5948242e+000  1.0000000e+000  2.9315980e-001
  1.2595784e-001  1.1283401e-001 -1.0267996e-001 -1.9366930e+001  5.3882805e-001  1.0000000e+000             Inf
 -1.1033849e+000 -1.0092682e+000 -4.8016201e-001 -1.5411954e+001 -7.0597510e+000  1.0000000e+000  6.5974208e-001
 -1.1912572e+000 -1.5788418e-002 -6.8502077e-001 -1.6599229e+001 -4.6186014e+000  1.0000000e+000  1.7393546e-001
 -1.2698282e+000 -1.2282132e+000 -1.3002839e+000 -1.4016113e+001 -9.6689632e+000  1.0000000e+000             Inf
 -7.2235645e-001 -6.1606250e-002 -1.1916165e+000 -1.6527231e+001 -4.7757432e+000  1.0000000e+000  2.1242210e-001
  9.4284978e-002 -9.7152622e-001 -1.0311891e+000 -1.5759095e+001 -6.2595525e+000  1.0000000e+000  2.4861043e-001
 -1.0701187e+000 -1.6267830e-001 -9.4632983e-001 -1.6306186e+001 -6.2279219e+000  1.0000000e+000  2.8891538e-001
  9.4016006e-003 -2.5720965e-001 -1.8314206e-001 -1.8886289e+001  5.0276462e-001  1.0000000e+000  3.6436487e-001
 -4.9983600e-002 -3.8385143e-003 -7.8750704e-001 -1.8442980e+001 -1.4179052e+000  1.0000000e+000  4.7233275e-001
 -9.7688788e-001  2.1962015e-002 -2.1566231e-002 -1.8163463e+001 -2.9397686e+000  1.0000000e+000  3.6009631e-001
 -4.7320486e-001 -1.0975399e-001 -1.1671182e+000 -1.6984200e+001 -3.6825947e+000  1.0000000e+000  1.5294589e-001
 -9.7707572e-001  1.1935044e-001 -6.9102187e-001 -1.6904398e+001 -3.7197692e+000  1.0000000e+000  1.6364147e-001
  1.3826678e-001 -4.7747540e-002 -1.1159733e+000 -1.7709638e+001 -3.5208082e+000  1.0000000e+000  5.7163622e-001
  1.4981122e-002 -1.2257975e-001 -8.7429985e-002 -1.9459400e+001  3.5103898e-001  1.0000000e+000             Inf
  1.1189464e-001 -1.0272485e+000 -1.1449044e+000 -1.5484727e+001 -7.0904242e+000  1.0000000e+000  9.2889477e-002
 -1.0877855e+000 -6.6494251e-001 -9.1593640e-001 -1.5723513e+001 -7.0008420e+000  1.0000000e+000  2.2701074e-001
 -1.3340059e+000  1.3312184e-001 -1.0257718e+000 -1.5779326e+001 -5.3894667e+000  1.0000000e+000  1.4779510e-001
 -1.1805154e-002 -4.4465436e-001 -1.1934155e+000 -1.6900197e+001 -3.6939983e+000  1.0000000e+000  3.2940298e-001
 -1.1507502e+000 -1.0325765e+000 -4.2396405e-002 -1.5472908e+001 -7.2284223e+000  1.0000000e+000             Inf
 -1.1667063e+000 -1.5368671e-001 -6.9161031e-001 -1.6581736e+001 -4.5421303e+000  1.0000000e+000  1.8508334e-001
 -1.1060820e+000 -8.3811903e-001 -5.4578930e-001 -1.5763409e+001 -5.8996589e+000  1.0000000e+000  2.2659809e-001
 -1.0655470e+000  3.2483721e-001 -6.8633918e-001 -1.6593846e+001 -3.8960666e+000  1.0000000e+000  1.9178356e-001
 -1.1419075e+000 -7.6589699e-001 -3.6078582e-001 -1.6038116e+001 -5.0273179e+000  1.0000000e+000  1.3977940e-001
  8.5487683e-002  2.8807817e-002 -8.6236998e-001 -1.8236188e+001 -1.9014050e+000  1.0000000e+000  9.4975694e-001
 -7.8525478e-001  3.4390271e-001 -1.1416742e+000 -1.6302737e+001 -4.7454165e+000  1.0000000e+000  2.0037901e-001
 -1.1747059e+000 -7.8891710e-001 -3.3254278e-001 -1.5961440e+001 -5.1559661e+000  1.0000000e+000  1.1269701e-001
 -8.3602394e-001  1.2629393e-001  8.6321817e-002 -1.8142910e+001 -1.5464637e+000  1.0000000e+000  4.0141288e-001
 -2.6629518e-001  2.3652897e-002 -1.1304534e+000 -1.7455419e+001 -3.5545557e+000  1.0000000e+000  1.8149999e-001
 -8.7584766e-001 -1.9911280e-001 -1.0425957e+000 -1.6443037e+001 -5.4725385e+000  1.0000000e+000  1.6968167e-001
 -1.0910317e+000 -1.4509400e-001  1.9665523e-001 -1.7547142e+001 -3.2354130e+000  1.0000000e+000  1.6517866e-001
 -1.9302741e-001 -3.4179920e-002  7.7006085e-003 -1.9545697e+001  3.1959106e-001  1.0000000e+000             Inf
 -9.6175781e-001 -9.1930853e-002 -1.0387108e+000 -1.6360508e+001 -6.2416844e+000  1.0000000e+000  6.6231802e-001
 -1.1463974e+000 -4.8256186e-002 -6.2775765e-001 -1.6766285e+001 -4.3216268e+000  1.0000000e+000  2.4467017e-001
 -6.0973124e-001  8.1195523e-003 -1.0182743e+000 -1.7009250e+001 -3.7662659e+000  1.0000000e+000  2.4179402e-001
 -9.6913749e-001  2.6801441e-001  1.2086264e-001 -1.7607225e+001 -2.3347518e+000  1.0000000e+000  2.0041408e-001
 -5.2002632e-001 -1.9259966e-001  3.4841100e-002 -1.8566310e+001  1.9226774e-001  1.0000000e+000  5.2463384e-001
 -4.0628376e-001 -5.6271551e-003 -8.2897763e-001 -1.7691660e+001 -1.6688668e+000  1.0000000e+000  2.0840443e-001
 -1.1311212e+000 -7.7631199e-001 -1.0988080e+000 -1.5241296e+001 -9.0699420e+000  1.0000000e+000             Inf
 -7.6657998e-001 -2.2885196e-001 -1.1110829e+000 -1.6491572e+001 -4.9343536e+000  1.0000000e+000  1.9767104e-001
 -8.1750249e-001 -8.3664926e-001 -9.1190009e-001 -1.5721445e+001 -6.1529195e+000  1.0000000e+000  1.0498555e-001
 -5.9880756e-002 -1.3553885e-001 -8.6687156e-001 -1.8098530e+001 -1.8458312e+000  1.0000000e+000  3.5636270e-001
 -1.1259551e-001  2.1637233e-001 -4.4743739e-001 -1.8577667e+001  5.8988243e-001  1.0000000e+000  1.6568872e-001
 -1.0076104e+000 -8.2300952e-001  1.1453341e-002 -1.6191139e+001 -5.0237575e+000  1.0000000e+000  6.1052183e-001
 -1.2555174e+000 -5.2732141e-001 -8.5498705e-001 -1.5795762e+001 -5.5638005e+000  1.0000000e+000  1.5360664e-001
  1.1024601e-001 -5.0397526e-002  3.7297418e-001 -1.9035382e+001  9.8262452e-001  1.0000000e+000             Inf
 -9.9388173e-001  3.4097568e-001 -1.2736885e+000 -1.5786613e+001 -5.7264228e+000  1.0000000e+000  7.6309073e-002
 -2.7594380e-001 -1.0971787e+000 -9.9019983e-001 -1.5415977e+001 -6.6503741e+000  1.0000000e+000  1.4854160e-001
  9.2606909e-002  1.3365138e-001 -6.3785803e-001 -1.8457983e+001 -2.2037310e-001  1.0000000e+000  2.2760398e-001
 -1.2208049e+000 -1.2283276e+000 -1.3750671e+000 -1.3988483e+001 -8.5835132e+000  1.0000000e+000             Inf
 -1.1275455e+000 -1.1180585e+000 -4.9390831e-001 -1.5110374e+001 -7.7162373e+000  1.0000000e+000  4.0142412e-001
 -2.3858698e-001  2.5950210e-001 -1.8645787e-001 -1.8700161e+001  9.0559265e-001  1.0000000e+000  1.3174774e-001
 -1.0880076e+000 -9.5793619e-001 -6.7607329e-001 -1.5392891e+001 -7.4054183e+000  1.0000000e+000  1.7197292e-001
  3.8193405e-001 -1.0160478e+000 -1.0624904e+000 -1.5501150e+001 -6.1896476e+000  1.0000000e+000  1.1252752e-001
 -3.8325502e-002 -4.9278547e-002 -1.1156720e+000 -1.7874254e+001 -3.6631396e+000  1.0000000e+000  7.1013908e-001
 -7.8088184e-001 -2.5596513e-002  5.1649979e-002 -1.8438738e+001 -1.3240768e+000  1.0000000e+000  2.4114060e-001
 -3.0257829e-001  6.6584493e-002 -4.7176126e-001 -1.8490287e+001  3.8599482e-001  1.0000000e+000  1.0362829e-001
 -6.8309028e-001 -1.9293143e-001 -1.1801959e+000 -1.6549329e+001 -4.4423734e+000  1.0000000e+000  3.7960857e-001
 -5.8310545e-001 -2.4198165e-001  1.2563414e-001 -1.8283116e+001  1.1538469e-001  1.0000000e+000  3.1367549e-001
 -1.0719507e+000 -8.3661333e-001 -2.7316091e+000 -1.3266387e+001 -8.3166952e+000  1.0000000e+000             Inf
 -1.5325709e-001 -9.7239840e-002 -9.3343999e-001 -1.7932152e+001 -2.3310588e+000  1.0000000e+000  2.5579853e-001
 -1.0027733e+000 -4.2484488e-001 -9.0786378e-001 -1.6226226e+001 -5.5826803e+000  1.0000000e+000  2.4829217e-001
 -1.0485446e+000  8.4124518e-002 -1.0380729e+000 -1.6222414e+001 -6.8570637e+000  1.0000000e+000  7.2463683e-001
 -7.2651892e-002  3.6239941e-002 -1.1325451e+000 -1.7811131e+001 -3.6690272e+000  1.0000000e+000  4.7232320e-001
  7.8027246e-002 -1.8071950e-001 -4.5195553e-001 -1.8686348e+001  4.2609291e-001  1.0000000e+000  1.3443051e-001
 -8.5634722e-001 -2.2563579e-001 -1.0083913e+000 -1.6509753e+001 -5.0756589e+000  1.0000000e+000  1.8271031e-001
 -1.9570936e-001  8.9525950e-002 -2.1689982e-001 -1.9120247e+001  6.2579838e-001  1.0000000e+000             Inf
 -1.3541681e-001 -2.6460250e-004 -8.6096738e-001 -1.8150963e+001 -1.9006867e+000  1.0000000e+000  3.3352941e-001
 -9.3397102e-001 -1.3028918e+000  1.7355813e+000 -1.3735898e+001 -8.2584565e+000  1.0000000e+000  6.6819473e-001
 -1.5339026e-001  6.0683710e-002 -1.1201277e+000 -1.7665789e+001 -3.5242484e+000  1.0000000e+000  1.9693877e-001
 -8.4261635e-001 -7.1178951e-002 -1.2426343e+000 -1.6240359e+001 -5.3355785e+000  1.0000000e+000  2.0459154e-001
 -1.1197199e+000 -2.5688182e-001 -2.4524775e-002 -1.7444222e+001 -3.5320418e+000  1.0000000e+000  1.5256840e-001
 -1.2389261e+000 -1.2494734e+000 -1.0801440e+000 -1.4220280e+001 -1.0687534e+001  1.0000000e+000             Inf
 -1.0945534e+000  4.1618914e-001 -1.1754313e+000 -1.5704803e+001 -6.7564768e+000  1.0000000e+000  7.7681618e-001
 -1.0867557e+000 -8.2103661e-001  8.5718698e-002 -1.6093533e+001 -5.3571017e+000  1.0000000e+000  1.0066881e-001
 -9.1393999e-001 -2.8055165e-002 -2.0766086e-002 -1.8259164e+001 -2.4241289e+000  1.0000000e+000  3.0117389e-001
 -6.2251802e-003  1.9246162e-001 -5.3085820e-001 -1.8554294e+001  1.7774484e-001  1.0000000e+000  2.2345231e-001
 -1.2502198e+000 -2.6777008e-002 -6.5876692e-001 -1.6551837e+001 -4.0802460e+000  1.0000000e+000  2.9364562e-001
 -8.2499496e-002  1.4665250e-001  1.9644129e-001 -1.9190604e+001  6.7405126e-001  1.0000000e+000             Inf
 -1.2174557e+000 -8.4784779e-001 -1.8504335e-002 -1.5872473e+001 -5.6383916e+000  1.0000000e+000  2.0137758e-001
 -5.7158504e-001 -2.3961557e-001 -1.1166045e-001 -1.8319213e+001  1.2717784e-001  1.0000000e+000  2.8838456e-001
 -9.7081174e-001  4.4068131e-002 -4.0550396e-002 -1.8114538e+001 -2.8267707e+000  1.0000000e+000  2.1621160e-001
 -1.1038357e+000 -2.5780054e-001 -4.9004050e-001 -1.6923221e+001 -3.5602433e+000  1.0000000e+000  2.2779329e-001
 -5.5234666e-001  1.3466747e-001 -1.1286255e+000 -1.6891818e+001 -3.8574034e+000  1.0000000e+000  5.9880040e-002
 -1.2648685e+000  2.5198861e-001 -1.0097877e+000 -1.5847223e+001 -6.1550004e+000  1.0000000e+000  3.6252156e-001
 -1.0806097e+000 -1.2872235e+000  1.6347242e+000 -1.3741163e+001 -9.9318275e+000  1.0000000e+000             Inf
 -1.1857263e+000 -7.5898294e-002  5.9579189e-002 -1.7693810e+001 -3.6001253e+000  1.0000000e+000  2.8853108e-001
 -9.7877105e-001  4.2958044e-002  4.5226372e-002 -1.8096616e+001 -2.8824012e+000  1.0000000e+000  3.7751941e-001
  1.1061260e-001 -2.7353488e-003 -8.8042684e-002 -1.9606510e+001  3.2720490e-001  1.0000000e+000             Inf
 -6.8561748e-001 -9.8967022e-002 -9.3912513e-002 -1.8437066e+001 -5.4540398e-001  1.0000000e+000  3.3139914e-001
 -5.9557029e-001  1.5362568e-001 -1.0639387e+000 -1.6907980e+001 -3.7634178e+000  1.0000000e+000  1.6181219e-001
 -9.1464206e-001 -1.9251821e-001 -1.0357555e+000 -1.6395140e+001 -5.7527188e+000  1.0000000e+000  2.3742619e-001
 -9.4575369e-001 -2.1728502e-001 -8.9875490e-001 -1.6547560e+001 -4.9441923e+000  1.0000000e+000  2.2146284e-001
 -1.0525357e+000  6.3325096e-003 -6.6766690e-001 -1.6851632e+001 -4.2791708e+000  1.0000000e+000  1.6462834e-001
 -9.6799319e-001 -9.6490398e-001 -1.1525350e+000 -1.5011797e+001 -9.7795268e+000  1.0000000e+000  4.9732161e-001
 -7.2437685e-001 -1.2629911e-001 -1.4829404e-001 -1.8250327e+001 -7.0054076e-001  1.0000000e+000  2.8584335e-001
 -7.6492246e-001 -9.4005994e-001 -1.0604086e+000 -1.5379533e+001 -7.6954498e+000  1.0000000e+000  4.9573511e-001
 -1.0728966e+000 -1.1828927e+000 -5.1321352e-001 -1.4992716e+001 -7.5886307e+000  1.0000000e+000  3.6014270e-001
 -3.9945855e-001 -1.9613631e-002  1.0276870e-001 -1.9024201e+001  3.7187954e-001  1.0000000e+000  1.4827113e-001
 -5.4735482e-001 -1.7579638e-001 -4.4668424e-002 -1.8557589e+001  1.0566567e-001  1.0000000e+000  2.0571578e-001
  7.1914713e-002  6.1878525e-002 -1.0731269e+000 -1.7877606e+001 -3.4312529e+000  1.0000000e+000  2.7094298e-001
 -7.9689128e-001 -1.1960560e+000 -1.1876187e+000 -1.4640136e+001 -9.2120526e+000  1.0000000e+000  5.8361306e-001
 -7.8414688e-001 -7.7951413e-001 -1.0137514e+000 -1.5759351e+001 -6.2623232e+000  1.0000000e+000  1.4333058e-001
 -8.2141125e-001 -7.5906075e-001 -9.4044418e-001 -1.5848488e+001 -5.8361744e+000  1.0000000e+000  1.7228172e-001
 -8.9677252e-001 -4.4240393e-002 -9.3446069e-001 -1.6649868e+001 -4.9975377e+000  1.0000000e+000  1.7586441e-001
 -8.1976743e-001  1.1836196e-001 -1.6777196e-001 -1.8071071e+001 -1.3584499e+000  1.0000000e+000  3.2954458e-001
 -1.1939624e+000 -1.6445994e-002 -7.5453077e-002 -1.7722342e+001 -3.6428796e+000  1.0000000e+000  2.3842235e-001
 -6.3827858e-001 -7.5132473e-002 -1.1047802e+000 -1.6807238e+001 -4.2572677e+000  1.0000000e+000  2.8943145e-001
 -2.7092493e-001 -1.0803697e+000 -1.0072276e+000 -1.5445283e+001 -6.7053993e+000  1.0000000e+000  2.4122153e-001
 -3.4490541e-002  2.4734715e-001 -6.9192591e-001 -1.8146060e+001 -4.1123239e-001  1.0000000e+000  2.1277168e-001
 -1.1822692e+000 -2.7422830e-001 -8.0854380e-001 -1.6275092e+001 -5.2657517e+000  1.0000000e+000  1.9962301e-001
  2.2968720e-002 -1.0733920e-001 -2.0314217e-001 -1.9333737e+001  4.4795462e-001  1.0000000e+000             Inf
 -1.1616304e+000 -1.2264068e+000 -2.7483308e+000 -1.2610711e+001 -9.9797924e+000  1.0000000e+000             Inf
  1.3586294e-001  7.1604584e-002 -7.7233152e-001 -1.8260564e+001 -1.0713311e+000  1.0000000e+000  2.9952597e-001
 -6.4637537e-001 -1.7302560e-001 -1.1482849e+000 -1.6674900e+001 -4.2837540e+000  1.0000000e+000  2.3614668e-001
  1.9810675e-002 -1.7116090e-002 -1.0462445e+000 -1.8059482e+001 -3.4352062e+000  1.0000000e+000  4.1530502e-001
  7.8555169e-002  1.1341666e-001 -7.1722186e-003 -1.9503120e+001  3.3491343e-001  1.0000000e+000             Inf
 -8.0496103e-001 -8.3990818e-001 -1.0796912e+000 -1.5530632e+001 -7.2681992e+000  1.0000000e+000             Inf
 -1.2563207e+000 -1.2474498e-001 -9.5519728e-001 -1.6016174e+001 -6.0642304e+000  1.0000000e+000  4.1983981e-001
  6.3201266e-002  1.3589123e-001 -8.2016784e-001 -1.8172886e+001 -1.4412033e+000  1.0000000e+000  3.6152765e-001
 -5.9046459e-001  7.8151744e-002 -7.6291649e-003 -1.8721168e+001 -2.1325443e-001  1.0000000e+000  4.9774677e-001
 -1.1685383e+000 -2.6639195e-001 -8.3287101e-001 -1.6264127e+001 -5.4799756e+000  1.0000000e+000  1.9856985e-001
  6.2166515e-002 -1.2715524e-001 -1.1581326e+000 -1.7642282e+001 -3.5832694e+000  1.0000000e+000  3.5837528e-001
 -9.0391469e-001 -7.2957884e-002 -7.9282434e-001 -1.6869220e+001 -3.8818822e+000  1.0000000e+000  3.3565176e-001
 -9.7745963e-001  2.3209520e-001 -9.3300273e-001 -1.6430414e+001 -5.3473140e+000  1.0000000e+000  1.2636381e-001
 -1.0728946e+000 -1.8524009e-001 -7.9787951e-001 -1.6532183e+001 -5.0322612e+000  1.0000000e+000  2.0142960e-001
 -5.8281330e-001 -2.0841411e-002 -1.2258675e+000 -1.6724490e+001 -3.9290214e+000  1.0000000e+000  2.5702001e-001
 -1.1270025e+000 -1.0152984e-001 -8.5602589e-001 -1.6391063e+001 -5.7476262e+000  1.0000000e+000  2.6963679e-001
  8.1642681e-003 -2.5297052e-002  2.8633717e-002 -1.9870853e+001  1.3245188e-001  1.0000000e+000             Inf
 -8.6530824e-002  7.6455205e-003 -9.6957855e-001 -1.8064988e+001 -2.8182852e+000  1.0000000e+000  3.5209481e-001
 -9.9398361e-001 -1.1644168e+000 -6.2341059e-001 -1.5040947e+001 -7.5477614e+000  1.0000000e+000  4.6578343e-001
 -4.4559205e-001 -5.7266929e-001 -1.1381739e+000 -1.6399701e+001 -4.0790361e+000  1.0000000e+000  2.4164024e-001
 -6.7423732e-001 -1.2283424e+000 -1.1779207e+000 -1.4671050e+001 -8.2519220e+000  1.0000000e+000  3.3689745e-001
 -1.2433175e+000  2.7548147e-001 -9.5986276e-001 -1.5941115e+001 -5.9432685e+000  1.0000000e+000  4.3075909e-001
 -1.1697693e+000 -2.2357969e-003 -1.9629694e-001 -1.7528968e+001 -3.6225067e+000  1.0000000e+000  1.9891813e-001
 -1.1250185e+000 -1.8284085e-001 -1.8515685e-002 -1.7600714e+001 -3.5799650e+000  1.0000000e+000  1.7983284e-001
  4.5701257e-002  6.4013816e-002 -8.0352095e-001 -1.8355028e+001 -1.4422703e+000  1.0000000e+000  6.2961414e-001
 -9.5601315e-001 -1.1371330e+000 -1.2647530e+000 -1.4546121e+001 -1.0026126e+001  1.0000000e+000             Inf
 -4.5585276e-001  5.5317991e-002  6.7291853e-002 -1.8949804e+001  2.7698932e-001  1.0000000e+000  2.4042513e-001
  1.1227804e-001 -7.3945383e-002 -3.5785503e-001 -1.9029938e+001  5.1387045e-001  1.0000000e+000  1.2505206e-001
  4.4509365e-002 -9.6919687e-001 -9.1166017e-001 -1.5899708e+001 -5.3977014e+000  1.0000000e+000  2.4038514e-001
 -9.3111565e-001 -9.7218689e-001 -1.0746637e+000 -1.5123574e+001 -9.3357793e+000  1.0000000e+000             Inf
 -1.1961405e+000 -6.3967859e-003 -4.7822299e-001 -1.6960118e+001 -3.7705535e+000  1.0000000e+000  4.8265972e-001
  1.5169310e-001  1.1458944e-001  5.5170020e-002 -1.9375769e+001  5.2222483e-001  1.0000000e+000             Inf
 -2.1259730e-001  1.3549629e-001 -6.3803536e-001 -1.8285270e+001 -1.2985226e-001  1.0000000e+000  5.3021156e-001
  1.1833631e-001 -4.2340322e-004 -9.6708109e-001 -1.8007493e+001 -2.7652483e+000  1.0000000e+000  5.1627834e-001
 -1.1495856e+000 -4.8738233e-001 -9.5266926e-001 -1.5863452e+001 -6.7325262e+000  1.0000000e+000  5.8200578e-001
 -1.2175754e+000 -6.0310537e-001 -6.3839727e-001 -1.6009584e+001 -4.7015895e+000  1.0000000e+000  4.1443793e-001
 -1.1425768e+000 -2.4475597e-002 -1.8903248e-001 -1.7582678e+001 -3.5904838e+000  1.0000000e+000  3.4829267e-001
 -7.8845882e-001 -1.7165691e-001 -8.7815851e-002 -1.8131349e+001 -1.1686307e+000  1.0000000e+000  1.5198412e-001
 -3.0266542e-001  2.6741166e-002 -1.1520426e+000 -1.7352005e+001 -3.5746967e+000  1.0000000e+000  1.6978122e-001
 -8.4802064e-001  4.0545486e-002  1.6993196e-001 -1.8094983e+001 -1.6431849e+000  1.0000000e+000  1.9443111e-001
  1.9757737e-001 -8.4537816e-002 -3.0871972e-002 -1.9400912e+001  5.0911964e-001  1.0000000e+000             Inf
 -8.6361756e-001 -1.0552032e+000 -1.0502675e+000 -1.5037924e+001 -9.2235333e+000  1.0000000e+000             Inf
 -7.0793154e-001 -1.3612067e-001  1.3810895e-001 -1.8276915e+001 -5.6981706e-001  1.0000000e+000  1.1384408e-001
 -8.0624591e-003  1.4352346e-001 -1.6766288e-001 -1.9284788e+001  4.6360291e-001  1.0000000e+000  1.4399524e-001
 -1.2126381e+000 -5.0937965e-001 -8.7344173e-001 -1.5856106e+001 -5.9900549e+000  1.0000000e+000  5.7877735e-001
 -6.9024060e-001 -6.5377171e-002 -9.5891736e-001 -1.6956369e+001 -3.6522688e+000  1.0000000e+000  1.7347138e-001
  1.2138790e-001  1.7046688e-001 -1.1162181e+000 -1.7568619e+001 -3.3656122e+000  1.0000000e+000  2.3141082e-001
  1.2736389e-001  8.8089023e-002 -5.2111671e-001 -1.8691958e+001  2.3772589e-001  1.0000000e+000  1.9748748e-001
 -9.0260556e-001  2.1539622e-002 -8.1625878e-001 -1.6841212e+001 -4.1235920e+000  1.0000000e+000  4.3336185e-001
  3.9431470e-002 -1.3366308e-001 -4.5520027e-001 -1.8819919e+001  3.2543616e-001  1.0000000e+000  4.6382546e-002
 -3.6612129e-002 -4.4884888e-002 -9.8840404e-001 -1.8089468e+001 -2.9675367e+000  1.0000000e+000  2.9761707e-001
  1.2587782e-001 -6.7626089e-002 -4.5770089e-001 -1.8834441e+001  3.7130958e-001  1.0000000e+000  1.2074457e-001
 -1.0297776e-001 -1.2885136e-001 -6.9550195e-001 -1.8356325e+001 -5.6248862e-001  1.0000000e+000  1.7810061e-001
 -8.6776719e-001 -5.8682560e-001 -1.0118485e+000 -1.6023888e+001 -5.7899145e+000  1.0000000e+000  4.1756038e-001
 -1.5990464e-001 -1.2169124e-001 -7.3629856e-001 -1.8219555e+001 -7.7378937e-001  1.0000000e+000  3.2669198e-001
 -1.0265496e+000 -1.0155596e+000 -8.6717266e-001 -1.5147691e+001 -8.8530782e+000  1.0000000e+000             Inf
 -8.5848544e-001 -4.1999117e-002 -1.1779486e-001 -1.8173599e+001 -1.8202301e+000  1.0000000e+000  3.9098039e-001
 -1.0614937e+000 -4.2248694e-001 -9.8930820e-001 -1.6021506e+001 -6.6069659e+000  1.0000000e+000  2.4293719e-001
  2.2205690e-001  1.9148178e-001 -1.0486954e+000 -1.7510327e+001 -2.8754087e+000  1.0000000e+000  2.8828208e-001
 -1.0764453e+000  3.6259113e-001 -1.0854226e+000 -1.5922082e+001 -6.7181082e+000  1.0000000e+000  2.4835729e-001
 -3.0678038e-001 -7.9910612e-001 -1.0445123e+000 -1.6113794e+001 -4.8689604e+000  1.0000000e+000  3.7735357e-001
  1.2019206e-001  2.5045970e-001 -1.0658085e+000 -1.7493013e+001 -3.0258012e+000  1.0000000e+000  3.3152690e-002
  1.3519255e-001 -2.3937380e-002 -5.4281759e-001 -1.8699418e+001  8.1576187e-002  1.0000000e+000  2.6872814e-001
 -7.1199478e-002 -1.0491088e-001  1.2740497e-001 -1.9424916e+001  4.8059944e-001  1.0000000e+000             Inf
 -5.2735858e-001  1.0481036e-001 -1.0682212e+000 -1.7048530e+001 -3.6004767e+000  1.0000000e+000  3.1064744e-001
  3.1136288e-001 -4.0106501e-002 -1.0765124e+000 -1.7453205e+001 -3.0601961e+000  1.0000000e+000  3.9714147e-002
 -1.1225608e+000 -6.2210179e-001 -2.4157733e-001 -1.6486653e+001 -4.0999040e+000  1.0000000e+000  3.5444181e-001
 -1.1287063e+000  2.1102955e-001  1.5572068e-001 -1.7437085e+001 -3.2744358e+000  1.0000000e+000  1.5249673e-001
 -4.3684222e-002 -3.0118995e-001 -7.4606284e-002 -1.8807751e+001  4.5088438e-001  1.0000000e+000  2.1236987e-001
 -6.1017764e-001 -1.0206327e+000 -1.0629720e+000 -1.5330762e+001 -7.4177237e+000  1.0000000e+000  4.0978834e-001
 -1.0156279e+000 -1.0012415e+000 -9.8878199e-001 -1.5065353e+001 -9.6592328e+000  1.0000000e+000  3.0208330e-001
 -1.1582562e+000  2.0977645e-001 -4.7827093e-001 -1.6910581e+001 -3.5333461e+000  1.0000000e+000  2.7163846e-001
 -9.5598805e-001  1.5947784e-001 -9.4728456e-002 -1.7873715e+001 -2.4708547e+000  1.0000000e+000  1.9521840e-001
 -8.4640967e-001  1.6668440e-001 -8.9174485e-001 -1.6756004e+001 -4.0561099e+000  1.0000000e+000  1.3110295e-001
 -1.0061075e+000 -1.0719404e+000 -2.3783956e-001 -1.5480942e+001 -6.6600081e+000  1.0000000e+000  2.8545880e-001
 -1.1468047e+000 -1.0689861e+000 -1.0034110e+000 -1.4766976e+001 -1.0749908e+001  1.0000000e+000             Inf
 -8.5256287e-001  7.9977844e-002  1.2523947e-001 -1.8133191e+001 -1.6890589e+000  1.0000000e+000  4.0420262e-001
  1.2986663e-001  8.0650790e-003 -1.0388935e+000 -1.7866940e+001 -3.2448402e+000  1.0000000e+000  9.2698739e-002
 -5.1075044e-001  6.1980287e-002 -1.9444721e-001 -1.8622222e+001  2.6231431e-001  1.0000000e+000  3.6373899e-001
 -6.4872139e-001 -2.3149876e-002 -1.2028635e+000 -1.6643899e+001 -4.3606929e+000  1.0000000e+000  1.7774549e-001
 -1.2155456e-001  3.9844051e-002 -1.0950544e+000 -1.7779374e+001 -3.5070675e+000  1.0000000e+000  2.1105864e-001
 -1.0078102e+000 -1.0034025e+000  5.0360984e-002 -1.5704108e+001 -6.4036164e+000  1.0000000e+000  3.2992712e-001
  4.3828649e-002 -5.9998705e-002  2.5010202e-001 -1.9351105e+001  5.9478696e-001  1.0000000e+000             Inf
 -4.1253142e-002  1.9717711e-001  2.7368007e-002 -1.9214802e+001  4.4516303e-001  1.0000000e+000  1.0325540e-001
  9.3072138e-002  7.8220357e-002 -1.0754876e+000 -1.7819827e+001 -3.3891312e+000  1.0000000e+000  4.2216572e-002
 -8.2339734e-001 -1.0096568e+000 -1.0203720e+000 -1.5210555e+001 -8.4206246e+000  1.0000000e+000  3.5503076e-001
  5.6590882e-002 -8.3592761e-002 -4.2353344e-001 -1.8972946e+001  3.5924311e-001  1.0000000e+000  1.4538537e-001
 -7.8710902e-001  4.2860501e-002 -1.1827317e+000 -1.6433711e+001 -5.2749769e+000  1.0000000e+000  3.8508715e-001
 -9.7318831e-001 -1.7776772e-001 -1.6659270e-001 -1.7729287e+001 -2.5663410e+000  1.0000000e+000  2.9601131e-001
 -8.8020031e-001 -6.0995780e-001 -1.1351278e+000 -1.5800122e+001 -6.5642090e+000  1.0000000e+000  1.1227179e-001
 -1.0833869e+000 -9.6872708e-003 -1.6685502e-001 -1.7723080e+001 -3.4717309e+000  1.0000000e+000  2.7059585e-001
 -2.1072822e-001  4.4653749e-002  2.2969462e-002 -1.9478406e+001  3.7345437e-001  1.0000000e+000             Inf
 -1.2489829e+000 -1.0847641e+000 -1.0719042e+000 -1.4554275e+001 -1.0828859e+001  1.0000000e+000             Inf
 -1.0777619e+000 -6.3021737e-001 -9.7233073e-001 -1.5721862e+001 -7.2314709e+000  1.0000000e+000  6.3370221e-001
 -8.1366357e-001  7.4842617e-002 -5.0922925e-002 -1.8312928e+001 -1.4976137e+000  1.0000000e+000  3.8966984e-001
 -9.8525806e-001 -1.8442077e-002 -1.3247515e+000 -1.5883443e+001 -5.4486777e+000  1.0000000e+000  1.9246092e-001
 -1.2699765e+000 -2.3422478e-001 -1.0106740e+000 -1.5849994e+001 -6.2652657e+000  1.0000000e+000  1.1650140e-001
 -9.4132962e-001  5.3300739e-001 -9.9166757e-001 -1.6038353e+001 -4.5377709e+000  1.0000000e+000  2.3653998e-001
 -1.1998824e+000  4.1282667e-001 -6.7657918e-001 -1.6292693e+001 -3.7299200e+000  1.0000000e+000  2.4878570e-001
 -1.1703169e+000 -2.9652175e-001 -4.5290998e-001 -1.6828671e+001 -3.5487556e+000  1.0000000e+000  3.1353302e-001
 -4.0320434e-002  8.9427090e-002 -6.1685751e-001 -1.8633678e+001 -2.5861266e-001  1.0000000e+000  4.0371208e-001
 -8.5265603e-001 -8.9785439e-001 -1.3096440e+000 -1.5085531e+001 -7.0794877e+000  1.0000000e+000  3.2369899e-001
 -9.4563103e-001 -5.7234172e-001 -1.2727048e+000 -1.5581289e+001 -6.2748385e+000  1.0000000e+000  3.7258287e-001
 -4.6910488e-001 -7.9491964e-003 -8.1615249e-002 -1.8941669e+001  1.8343953e-001  1.0000000e+000  2.2014198e-001
 -1.1413528e+000 -1.0989536e+000 -6.0061789e-001 -1.5068464e+001 -8.0545924e+000  1.0000000e+000             Inf
 -7.0800376e-002 -7.0443401e-001 -1.1558649e+000 -1.6308004e+001 -4.7137736e+000  1.0000000e+000  3.0966630e-001
 -8.9754769e-001 -3.2552436e-001 -1.1076899e+000 -1.6199868e+001 -5.9593612e+000  1.0000000e+000  3.4299188e-001
 -7.8478904e-001 -9.9380888e-002  1.9498759e-001 -1.8108429e+001 -1.0397001e+000  1.0000000e+000  4.3466370e-001
 -1.0340297e+000 -7.1977259e-002  8.8916426e-003 -1.7983704e+001 -3.2987058e+000  1.0000000e+000  4.0036365e-001
 -5.4056971e-001 -2.5804203e-002  1.6792225e-002 -1.8912764e+001 -8.3608607e-002  1.0000000e+000  1.8898067e-001
 -1.1570340e+000  1.7814410e-001 -6.1293267e-001 -1.6714094e+001 -4.0604558e+000  1.0000000e+000  2.8948641e-001
 -6.5704851e-001 -2.3040233e-001 -1.1058976e+000 -1.6677812e+001 -4.2343523e+000  1.0000000e+000  1.6529329e-001
  4.0321495e-002 -2.2421162e-002  7.3114567e-002 -1.9756366e+001  2.5015030e-001  1.0000000e+000             Inf
  5.8477886e-002  1.0123222e-001 -1.1727417e+000 -1.7671279e+001 -3.5901959e+000  1.0000000e+000  3.6255161e-001
 -6.9631903e-001 -4.4798004e-002  2.1848684e-002 -1.8598292e+001 -7.7769339e-001  1.0000000e+000  2.8670275e-001
 -1.1573078e+000 -1.2384927e+000 -1.8992112e+000 -1.3478937e+001 -8.4364664e+000  1.0000000e+000  2.9300084e-001
  2.3083498e-001  1.2849224e-001 -8.0571871e-001 -1.7979724e+001 -1.0810893e+000  1.0000000e+000  3.5326348e-001
 -1.2349715e-001 -1.2210316e-001  3.2481398e-002 -1.9409093e+001  4.1969782e-001  1.0000000e+000             Inf
 -1.0452214e+000 -1.1271369e+000 -2.7331412e+000 -1.2889443e+001 -1.0127200e+001  1.0000000e+000             Inf
 -1.1582239e+000 -9.7818716e-001 -2.0580450e+000 -1.3724284e+001 -8.3874799e+000  1.0000000e+000  3.5283330e-001
 -4.5924301e-002 -1.3695185e-001 -6.2088136e-001 -1.8521156e+001 -2.2681931e-001  1.0000000e+000  3.6153668e-001
 -8.9669290e-001 -2.1738757e-001 -1.2479341e+000 -1.6076918e+001 -5.6035304e+000  1.0000000e+000  3.0221800e-001
 -1.0054211e+000  1.1942491e-001 -4.6123681e-002 -1.7914088e+001 -2.9705935e+000  1.0000000e+000  3.1179151e-001
 -1.1779816e+000  5.2451735e-002 -5.5057084e-001 -1.6852005e+001 -3.9647322e+000  1.0000000e+000  2.1968639e-001
 -7.9113496e-001  6.4079922e-002 -1.1269434e+000 -1.6511291e+001 -5.2855240e+000  1.0000000e+000  1.2711598e-001
  2.9164680e-001 -1.1950273e-002 -1.1849480e+000 -1.7322830e+001 -3.3068591e+000  1.0000000e+000  1.8462818e-001
 -5.4159924e-001  5.1432390e-002 -1.0421669e+000 -1.7085525e+001 -3.5774741e+000  1.0000000e+000  1.3459222e-001
 -1.0102033e+000  5.0239363e-002 -8.4269318e-001 -1.6615035e+001 -5.1333680e+000  1.0000000e+000  1.7748994e-001
 -9.4557498e-001 -7.7996664e-001 -1.0826269e+000 -1.5483634e+001 -7.9581875e+000  1.0000000e+000  4.1937080e-001
 -1.1879371e+000  9.3431113e-003 -1.0879888e+000 -1.5929647e+001 -7.5320547e+000  1.0000000e+000  3.1425524e-001
  1.3570948e-001 -1.2079210e-001  1.2051377e-002 -1.9403301e+001  4.1954393e-001  1.0000000e+000  1.0977037e-001
 -1.0617541e+000 -4.4596751e-002 -1.2041060e+000 -1.5943819e+001 -7.2863288e+000  1.0000000e+000  2.8963825e-001
 -1.0825158e-001 -5.0507175e-002 -9.6823334e-001 -1.8001243e+001 -2.7122837e+000  1.0000000e+000  1.6315566e-001
 -1.6239213e-001  4.8550745e-003 -1.0561999e+000 -1.7776072e+001 -3.3487136e+000  1.0000000e+000  8.8995480e-002
 -1.3861607e-001  2.4005287e-002 -6.7930573e-001 -1.8451461e+001 -5.6471478e-001  1.0000000e+000  2.9212579e-001
 -5.3497451e-001 -9.5862837e-002  2.0375348e-002 -1.8775903e+001  3.6964734e-002  1.0000000e+000  1.4421904e-001
  7.7492537e-003  2.1638178e-001 -1.1608936e+000 -1.7472607e+001 -3.5081089e+000  1.0000000e+000  2.7428018e-001
 -6.5401754e-001 -3.1520047e-001 -1.2252907e+000 -1.6412870e+001 -4.0720467e+000  1.0000000e+000  5.2141131e-001
  2.1403115e-001 -1.5661402e-002 -5.2177483e-002 -1.9471511e+001  4.6977018e-001  1.0000000e+000             Inf
  6.1140598e-002  6.7068288e-003 -4.8091512e-001 -1.8960631e+001  1.2807363e-001  1.0000000e+000  1.3114423e-001
 -9.5034170e-001 -1.9689025e+000 -1.2220690e+000 -1.2749079e+001 -9.6473275e+000  1.0000000e+000             Inf
 -8.8169094e-001 -2.5439188e-002  8.2507555e-002 -1.8211531e+001 -2.0691343e+000  1.0000000e+000  2.7924370e-001
 -1.1242229e+000 -1.2856200e-001 -9.9193112e-001 -1.6161643e+001 -6.8103096e+000  1.0000000e+000  3.8748195e-001
 -8.9961179e-001 -1.2065408e+000 -8.0553167e-001 -1.4882310e+001 -7.8152428e+000  1.0000000e+000  7.0860296e-001
  5.7664792e-002  1.4235817e-001 -1.0347952e+000 -1.7812179e+001 -3.1187813e+000  1.0000000e+000  9.6401799e-002
 -9.9433549e-001 -3.0211464e-001 -1.1152338e+000 -1.6060050e+001 -6.7443469e+000  1.0000000e+000  1.4967465e-001
 -9.4280711e-001 -3.8091209e-002 -1.0260878e+000 -1.6423772e+001 -6.0794988e+000  1.0000000e+000  1.1161619e-001
 -1.1167507e+000 -7.6429756e-002 -1.1451501e+000 -1.5943165e+001 -7.5765448e+000  1.0000000e+000  2.6827146e-001
 -9.9072082e-001  6.2668034e-002 -7.3269680e-001 -1.6831566e+001 -4.1650794e+000  1.0000000e+000  5.3701471e-001
  9.7184273e-002 -1.3065775e-001 -1.0560256e-001 -1.9349156e+001  5.0430601e-001  1.0000000e+000             Inf
 -1.1109384e+000 -1.1627468e+000  1.9494947e-003 -1.5174759e+001 -7.6778295e+000  1.0000000e+000  2.3309570e-001
 -9.7150229e-001 -1.3122807e+000 -1.2421920e+000 -1.4181124e+001 -9.1221900e+000  1.0000000e+000             Inf
 -9.7373948e-001  4.1066290e-002 -1.1006474e+000 -1.6251916e+001 -6.7108141e+000  1.0000000e+000  1.3944361e-001
 -7.9480212e-001 -3.1889497e-002 -1.2369837e-001 -1.8276961e+001 -1.3323297e+000  1.0000000e+000  4.6279832e-001
  2.1998918e-002 -7.5353399e-002 -6.4312751e-001 -1.8629527e+001 -4.4042084e-001  1.0000000e+000  3.9825647e-001
 -9.9934419e-001  6.5308596e-002 -9.5879727e-001 -1.6436278e+001 -5.9797518e+000  1.0000000e+000  2.7777676e-001
 -1.0989372e+000  7.3538741e-003  6.2538590e-003 -1.8007566e+001 -3.7370210e+000  1.0000000e+000  5.7394583e-001
 -7.4787130e-001 -1.0291997e+000 -1.2567196e+000 -1.4979639e+001 -8.0256788e+000  1.0000000e+000  3.4230586e-001
 -7.7256816e-001 -1.1841087e-001  1.9236211e-001 -1.8111154e+001 -9.3505250e-001  1.0000000e+000  2.6413729e-001
 -1.1980287e+000  3.1410562e-001 -7.6583764e-001 -1.6280183e+001 -4.6016924e+000  1.0000000e+000  2.5155668e-001
 -5.7146967e-001 -2.4629095e-001  1.0462042e-001 -1.8308653e+001  1.3270564e-001  1.0000000e+000  3.1738653e-001
 -5.8953002e-001  8.2590823e-002 -3.3929549e-001 -1.8202993e+001  2.6986589e-003  1.0000000e+000  7.3352996e-002
 -8.1126067e-001 -2.0603147e-001 -9.7475872e-001 -1.6651965e+001 -4.4766827e+000  1.0000000e+000  2.2267307e-001
 -1.1527959e+000 -1.2807177e-001 -1.5742851e-003 -1.7676729e+001 -3.6873618e+000  1.0000000e+000  3.5903930e-001
 -1.4298026e-001  5.1906974e-002  3.1730058e-002 -1.9579423e+001  3.5427623e-001  1.0000000e+000             Inf
  1.3454388e-002 -1.1263637e+000 -1.1231441e+000 -1.5257947e+001 -7.6615591e+000  1.0000000e+000  3.7598222e-001
 -1.0033616e+000 -1.2369233e+000 -8.7365246e-001 -1.4659046e+001 -8.9848249e+000  1.0000000e+000             Inf
  9.8821270e-002 -2.4211302e-002 -9.4585839e-001 -1.8074500e+001 -2.5747172e+000  1.0000000e+000  3.8299912e-001
 -1.1312481e+000 -1.8436492e-001 -9.0563691e-001 -1.6263772e+001 -6.0891879e+000  1.0000000e+000  4.2282328e-001
 -6.7793987e-001  1.6551500e-001 -2.1086673e-001 -1.8175302e+001 -2.9923938e-001  1.0000000e+000  1.1907635e-001
 -1.1716333e+000 -2.8425888e-001 -1.1764233e+000 -1.5707560e+001 -7.4636182e+000  1.0000000e+000  3.7278448e-001
 -7.4758807e-001 -7.0632705e-002 -9.2375962e-001 -1.6914124e+001 -3.7253746e+000  1.0000000e+000  2.9278729e-001
 -1.3233890e+000 -8.3481863e-001 -1.1701251e+000 -1.4814458e+001 -8.1633780e+000  1.0000000e+000  1.9123809e-001
 -2.4088524e-001  1.4156033e-001 -6.6574823e-001 -1.8183847e+001 -2.5805558e-001  1.0000000e+000  2.9603532e-001
 -9.7593713e-001 -9.4922982e-001 -8.4035297e-001 -1.5376749e+001 -7.7666702e+000  1.0000000e+000  3.5973303e-001
 -8.4674156e-001 -3.3807926e-001 -1.0714597e+000 -1.6320621e+001 -5.4059814e+000  1.0000000e+000  3.2572539e-001
  2.4671649e-001 -9.2774001e-002  7.5855995e-002 -1.9249661e+001  6.7599455e-001  1.0000000e+000             Inf
 -1.2055972e+000 -6.8810858e-002  1.2161973e-001 -1.7578791e+001 -3.4462832e+000  1.0000000e+000  3.6389967e-001
 -1.0086287e+000  5.8243477e-002 -6.5020710e-001 -1.6946464e+001 -3.8142442e+000  1.0000000e+000  3.1983368e-001
 -2.0236401e-001 -1.3134695e-001  1.4800747e-001 -1.9140909e+001  6.5600495e-001  1.0000000e+000  1.2119760e-001
 -1.1014271e+000 -9.5257604e-001 -1.3647040e+000 -1.4642089e+001 -8.1647880e+000  1.0000000e+000  2.0326290e-001
 -1.1563088e+000  6.6628974e-001 -1.1018650e+000 -1.5387019e+001 -5.4792908e+000  1.0000000e+000  4.0982549e-001
  5.4309047e-002  2.5375042e-001 -8.8587450e-001 -1.7811106e+001 -1.7815572e+000  1.0000000e+000  3.0322137e-001
 -9.6040352e-001 -1.1797476e+000 -1.1819449e+000 -1.4537357e+001 -1.0590808e+001  1.0000000e+000             Inf
 -1.1152411e+000 -6.5810780e-001  4.7190415e-002 -1.6482088e+001 -4.4276440e+000  1.0000000e+000  2.7408711e-001
 -8.0929124e-001  4.3788760e-002  1.9874005e-001 -1.8104762e+001 -1.2875093e+000  1.0000000e+000  2.1431997e-001
 -1.2155241e+000 -1.1707852e+000 -8.9127520e-001 -1.4585906e+001 -9.9070488e+000  1.0000000e+000  2.3754989e-001
  1.3169650e-002  1.1969840e-001 -4.6319587e-001 -1.8849561e+001  2.6709726e-001  1.0000000e+000  2.8422726e-001
  1.8638724e-001 -1.9121184e-002 -5.6207968e-001 -1.8568347e+001  8.2828440e-002  1.0000000e+000  7.7695867e-002
 -1.1121422e+000 -3.2535989e-001 -2.0591930e-001 -1.7190242e+001 -3.3423594e+000  1.0000000e+000  2.3770094e-001
 -4.2860936e-001 -1.0476330e-001 -1.1871916e+000 -1.7034544e+001 -3.5534203e+000  1.0000000e+000  5.0472462e-002
 -3.7490013e-001 -1.1485642e-001 -1.1732471e+000 -1.7145375e+001 -3.4964483e+000  1.0000000e+000  5.5019559e-002
 -8.0670640e-001  5.9315717e-002 -8.5065014e-001 -1.6938377e+001 -3.5668360e+000  1.0000000e+000  5.4125727e-002
 -8.4143793e-001  9.5170116e-002  5.2178559e-002 -1.8227313e+001 -1.6831189e+000  1.0000000e+000  3.8259235e-001
 -1.1002122e+000 -4.1611497e-002 -9.0015882e-001 -1.6374416e+001 -6.1129819e+000  1.0000000e+000  5.0878369e-001
  5.4504117e-002 -1.2151389e-001 -1.2984388e-001 -1.9387742e+001  4.5896535e-001  1.0000000e+000             Inf
 -1.2113536e+000 -9.4979093e-001 -1.3313830e+000 -1.4560359e+001 -8.8117290e+000  1.0000000e+000             Inf
 -5.9300036e-001  7.5912419e-002 -2.7591115e-001 -1.8316780e+001  4.4901417e-003  1.0000000e+000  2.6113287e-001
 -5.4117860e-001  1.4590019e-001 -1.0923128e-001 -1.8581593e+001  2.1622791e-001  1.0000000e+000  2.1031175e-001
 -1.0556467e+000  2.5122684e-001 -8.2730455e-001 -1.6461127e+001 -4.9844381e+000  1.0000000e+000  3.5871238e-001
 -9.0125213e-001  2.6206646e-002 -7.7750643e-001 -1.6909078e+001 -3.8142551e+000  1.0000000e+000  2.5177536e-001
 -1.0427496e+000 -8.9640167e-001 -8.2948152e-001 -1.5428428e+001 -7.7179815e+000  1.0000000e+000  5.8049885e-001
 -9.2560980e-001 -1.2065282e+000 -8.6386705e-001 -1.4809673e+001 -8.4896165e+000  1.0000000e+000  2.9780087e-001
 -1.0054735e+000  1.5871337e-002  2.7795705e-002 -1.8114334e+001 -3.1536210e+000  1.0000000e+000  3.9380781e-001
 -1.9511276e+000 -9.8880320e-001 -1.2875932e+000 -1.3684137e+001 -8.9717170e+000  1.0000000e+000             Inf
 -8.5095586e-001 -1.1134568e+000 -8.1879897e-001 -1.5140660e+001 -7.5874815e+000  1.0000000e+000  1.5531313e-001
 -1.3184759e+000 -8.4589641e-001 -1.2287324e+000 -1.4730720e+001 -8.0978354e+000  1.0000000e+000  3.9499754e-001
 -6.3363527e-001  2.2791400e-001 -1.3544582e-001 -1.8223560e+001 -9.0005694e-003  1.0000000e+000  2.6527024e-001
 -1.2927765e+000  2.3326136e-001 -9.6890022e-001 -1.5882396e+001 -5.5228672e+000  1.0000000e+000  2.8437595e-001
  3.6181552e-002  4.8752125e-002  1.4486807e-001 -1.9578234e+001  3.8869263e-001  1.0000000e+000             Inf
 -7.7695799e-001 -1.0660857e-001 -1.4600022e-001 -1.8193241e+001 -1.0831642e+000  1.0000000e+000  2.3075288e-001
 -1.1914083e+000 -7.0395450e-001 -6.7104650e-002 -1.6263475e+001 -4.6536704e+000  1.0000000e+000  1.7882994e-001
 -4.7254580e-001  1.7935567e-003  4.9707331e-002 -1.8999202e+001  1.1992921e-001  1.0000000e+000  2.3758877e-001
 -1.0909640e+000 -1.4891975e-001 -5.6056216e-001 -1.6928194e+001 -3.7889844e+000  1.0000000e+000  3.5321107e-001
 -1.1950077e+000 -9.3979443e-001 -1.5903772e-001 -1.5642566e+001 -6.3294806e+000  1.0000000e+000  2.0544086e-001
 -3.6235183e-002 -8.1322535e-001 -9.5236179e-001 -1.6281937e+001 -4.4834573e+000  1.0000000e+000  2.0515411e-001
 -7.0490314e-003  3.9393706e-002 -1.1252256e+000 -1.7903982e+001 -3.7532243e+000  1.0000000e+000  3.9284716e-001
 -2.6670814e-001  4.2514565e-002  2.2013175e-002 -1.9378884e+001  3.8015790e-001  1.0000000e+000  1.2695219e-001
 -8.6606341e-001 -8.2913748e-001 -9.7742782e-001 -1.5606636e+001 -7.0079439e+000  1.0000000e+000  1.8831034e-001
  1.0066336e-001 -1.1040714e+000 -1.1607449e+000 -1.5269947e+001 -7.5003878e+000  1.0000000e+000  1.4097165e-001
 -1.4001453e-001 -9.3756734e-002 -8.7823792e-001 -1.8049370e+001 -1.8923117e+000  1.0000000e+000  3.3432651e-001
 -1.0828911e+000 -1.2587752e+000  1.5486116e+000 -1.3883199e+001 -8.3539851e+000  1.0000000e+000  4.4260994e-001
  1.4634449e-001 -6.5943334e-003 -8.9966381e-001 -1.8064488e+001 -2.1600784e+000  1.0000000e+000  1.4504531e-001
 -9.4101502e-002 -3.0331740e-002 -1.0109652e+000 -1.7972833e+001 -3.0784094e+000  1.0000000e+000  2.0024261e-001
 -1.3028132e+000 -5.3579568e-002 -1.1330501e+000 -1.5674779e+001 -6.5390752e+000  1.0000000e+000  4.4996400e-001
 -8.4603403e-001 -1.1218158e-001 -9.7646803e-002 -1.8137774e+001 -1.6538067e+000  1.0000000e+000  2.2509706e-001
  5.1244616e-002 -1.0203009e-001 -6.2616192e-001 -1.8582594e+001 -2.7835205e-001  1.0000000e+000  2.8886339e-001
 -9.2251988e-001 -1.4745803e-001 -1.0351424e+000 -1.6408705e+001 -5.8454081e+000  1.0000000e+000  5.7132742e-001
  3.1090269e-002  1.2360685e-001 -1.1466283e+000 -1.7688447e+001 -3.6147122e+000  1.0000000e+000  4.9480154e-001
 -1.1101077e+000 -1.9372814e+000  2.2284422e+000 -1.1938425e+001 -9.3755383e+000  1.0000000e+000             Inf
  2.0373805e-002 -1.8449753e-002 -2.8460503e-001 -1.9390737e+001  3.3607069e-001  1.0000000e+000             Inf
 -3.6100096e-002 -8.8929912e-002 -4.8616432e-001 -1.8868695e+001  1.9900958e-001  1.0000000e+000  1.7170877e-001
 -1.1793210e+000 -7.2454229e-001 -2.0161284e+000 -1.4096924e+001 -7.8899693e+000  1.0000000e+000  1.4723198e-001
 -1.2932763e+000 -1.2205106e+000 -7.3725228e-001 -1.4525955e+001 -7.7617445e+000  1.0000000e+000  3.5082788e-001
 -1.1112954e-001 -8.7359688e-002 -8.6969944e-001 -1.8117369e+001 -1.8581407e+000  1.0000000e+000  6.1964648e-002
  7.1420326e-002  2.6043669e-001 -7.3463170e-001 -1.8030790e+001 -5.9738395e-001  1.0000000e+000  3.8995301e-001
 -1.2528016e+000 -7.8001190e-001 -1.1472164e+000 -1.5021254e+001 -8.7560878e+000  1.0000000e+000             Inf
 -1.0941018e+000 -4.1536179e-001 -6.7590806e-001 -1.6445964e+001 -4.4073267e+000  1.0000000e+000  1.2177613e-001
 -1.0610261e+000  2.3151507e-001 -9.9248451e-001 -1.6203749e+001 -6.3812015e+000  1.0000000e+000  5.3231987e-001
  3.5244438e-001  7.1286193e-002 -8.7379117e-002 -1.9083075e+001  9.1465435e-001  1.0000000e+000             Inf
 -6.0704280e-001  1.4539256e-001 -1.1598762e+000 -1.6741636e+001 -4.0829748e+000  1.0000000e+000  3.1885439e-001
 -1.0039716e+000 -6.7133494e-001 -1.1558012e+000 -1.5508345e+001 -7.8744052e+000  1.0000000e+000  4.9144815e-001
  5.4489805e-002  1.7704680e-001 -1.1203951e+000 -1.7606622e+001 -3.4610171e+000  1.0000000e+000  3.9414313e-001
 -9.3381998e-001 -1.1010937e-001 -9.6632506e-002 -1.7996921e+001 -2.3753621e+000  1.0000000e+000  2.0944780e-001
 -6.0276803e-001 -6.8198834e-002 -7.2633240e-002 -1.8660187e+001 -1.8338994e-001  1.0000000e+000  2.6312932e-001
 -1.2063365e+000  2.1892273e-002 -6.3720724e-001 -1.6658792e+001 -4.2878974e+000  1.0000000e+000  1.0633253e-001
 -9.3099815e-001 -2.3895415e-003 -1.7757724e-001 -1.7952121e+001 -2.4355974e+000  1.0000000e+000  9.1476889e-002
 -4.9147105e-001  3.6683983e-002  1.7170088e-001 -1.8716286e+001  3.1518213e-001  1.0000000e+000  2.1765571e-001
 -9.6801824e-001 -2.2631007e-001 -1.2379398e-001 -1.7694111e+001 -2.5390560e+000  1.0000000e+000  1.9109325e-001
 -1.1616332e+000 -6.9778326e-001 -9.6205091e-002 -1.6311977e+001 -4.6398365e+000  1.0000000e+000  2.6373994e-001
 -1.2168113e+000 -9.8266667e-001 -8.0593578e-001 -1.5069418e+001 -8.4331545e+000  1.0000000e+000  2.1108947e-001
 -1.1422659e+000 -5.2336761e-001 -6.4611877e-001 -1.6245887e+001 -4.6174604e+000  1.0000000e+000  2.6120184e-001
 -5.5425646e-001 -4.5526345e-002  1.4095511e-001 -1.8655473e+001  8.3017899e-002  1.0000000e+000  2.5123772e-001
 -1.1088384e+000 -1.8622013e-003 -2.0277182e-001 -1.7613565e+001 -3.5627679e+000  1.0000000e+000  1.0614332e-001
 -2.7929099e-002 -5.3355241e-002 -7.5359237e-001 -1.8477930e+001 -1.1255038e+000  1.0000000e+000  3.8022387e-001
 -4.5561196e-001  5.9033297e-003  8.6149891e-002 -1.8957769e+001  2.2134831e-001  1.0000000e+000  2.1708427e-001
  7.7584733e-002 -7.9077295e-001 -1.1682204e+000 -1.6072386e+001 -5.2785831e+000  1.0000000e+000  2.1777703e-001
 -1.1848450e+000 -1.3402992e-002 -3.3798462e-001 -1.7235913e+001 -3.5746580e+000  1.0000000e+000  2.0548030e-001
 -1.0418067e+000 -6.6208732e-002  9.1950612e-003 -1.7982925e+001 -3.3543278e+000  1.0000000e+000  8.3176336e-002
 -1.1974181e+000 -5.0297359e-001 -5.2514983e-002 -1.6750470e+001 -3.7551847e+000  1.0000000e+000  1.7541728e-001
 -1.2339830e+000 -4.4121122e-002 -1.1782750e+000 -1.5710991e+001 -7.3484794e+000  1.0000000e+000  4.0937614e-001
 -9.1941866e-001  2.3667779e-001 -8.3588316e-001 -1.6675675e+001 -4.0800184e+000  1.0000000e+000  2.0297574e-001
  1.1421099e-001 -1.1632105e-001 -1.1123328e+000 -1.7674935e+001 -3.4620890e+000  1.0000000e+000  1.0186797e-001
 -1.0389736e+000 -6.2278325e-002 -2.7274380e-002 -1.7985651e+001 -3.3095311e+000  1.0000000e+000  1.4313529e-001
 -1.2161277e+000 -8.4339539e-001 -1.2934849e+000 -1.4780980e+001 -8.5684202e+000  1.0000000e+000             Inf
 -9.9614671e-001  3.7799378e-001 -1.0847862e+000 -1.6028144e+001 -6.1677701e+000  1.0000000e+000  3.0584989e-001
  1.6449378e-001  4.1574655e-002 -9.2189185e-002 -1.9466132e+001  4.8174130e-001  1.0000000e+000             Inf
 -1.1037667e+000 -1.0701580e+000 -6.5951621e-001 -1.5130023e+001 -8.1378182e+000  1.0000000e+000  3.3329952e-001
 -5.6708668e-002 -1.8369995e-002 -9.2381646e-001 -1.8194195e+001 -2.4670334e+000  1.0000000e+000  3.4639681e-001
  1.0817101e-001 -1.1478611e+000 -1.1594833e+000 -1.5156456e+001 -7.5737165e+000  1.0000000e+000  2.6250414e-001
  3.8191981e-002 -5.6217912e-001 -1.1499629e+000 -1.6675615e+001 -4.0546968e+000  1.0000000e+000  3.4714323e-001
 -1.0383598e+000  2.3976025e-001 -3.4475732e-001 -1.7274899e+001 -2.8592543e+000  1.0000000e+000  1.8058097e-001
 -4.8644575e-001 -9.1090645e-001 -9.0886848e-001 -1.5864943e+001 -4.9983691e+000  1.0000000e+000  4.2339083e-001
 -8.5305356e-003  5.1352417e-002 -8.7575560e-001 -1.8287205e+001 -2.0963370e+000  1.0000000e+000  4.6339358e-001
 -2.7888740e-001 -2.9777703e-001 -1.0454135e+000 -1.7262525e+001 -3.0132558e+000  1.0000000e+000  5.7550263e-002
 -2.1763188e-001  2.1096035e-003 -1.3828028e-001 -1.9301251e+001  4.4312049e-001  1.0000000e+000             Inf
  2.2041295e-002  3.0553996e-001 -1.1928232e+000 -1.7222860e+001 -3.2313997e+000  1.0000000e+000  7.2337310e-002
 -7.3028065e-001 -4.6314864e-001 -1.0645239e+000 -1.6339788e+001 -4.6967835e+000  1.0000000e+000  3.0307278e-001
 -5.4630870e-001 -1.1184652e+000 -8.7517459e-001 -1.5323584e+001 -6.2353089e+000  1.0000000e+000  4.7891851e-001
 -5.9880554e-001 -1.0941639e+000 -1.2344641e+000 -1.4982060e+001 -7.7355448e+000  1.0000000e+000             Inf
 -6.3044460e-001 -6.2884911e-002 -9.4915251e-001 -1.7077402e+001 -3.2543357e+000  1.0000000e+000  2.2736493e-001
 -8.9879160e-001  1.3641956e-001 -3.6410494e-005 -1.8068387e+001 -2.1853272e+000  1.0000000e+000  1.6876883e-001
  6.0511618e-002  4.4305615e-002 -5.1636713e-001 -1.8866506e+001  9.3324981e-002  1.0000000e+000  5.4527468e-001
 -2.2421101e-001  4.0486101e-002 -9.5893541e-001 -1.7807968e+001 -2.5691749e+000  1.0000000e+000  2.6611291e-001
 -1.5661542e-001  1.7081343e-001 -6.2352187e-001 -1.8334198e+001 -3.9066410e-002  1.0000000e+000  1.9337394e-001
 -9.8769269e-001  2.3187380e-001 -9.9715467e-001 -1.6312020e+001 -5.9294676e+000  1.0000000e+000  2.7903488e-001
 -1.0673074e+000 -4.2828385e-001 -1.1089870e+000 -1.5829183e+001 -7.3268040e+000  1.0000000e+000  4.9923956e-001
 -9.0259457e-001 -1.4383373e-001 -9.8924193e-002 -1.7986263e+001 -2.0834661e+000  1.0000000e+000  3.1241930e-001
 -1.1358299e+000 -2.5182744e-001 -3.9948163e-001 -1.7022818e+001 -3.4515960e+000  1.0000000e+000  2.0965706e-001
 -1.0789014e+000 -8.9591705e-001 -1.0859502e+000 -1.5100254e+001 -9.7920769e+000  1.0000000e+000             Inf
  4.6556504e-002 -3.1439690e-001 -2.8760649e-001 -1.8567229e+001  5.7745714e-001  1.0000000e+000  1.8417323e-001
 -5.9714074e-001 -2.1115866e-001 -1.2255425e+000 -1.6608180e+001 -3.7957604e+000  1.0000000e+000  1.4794378e-001
 -1.1772713e+000  1.7463562e-001 -1.0247904e+000 -1.6004564e+001 -6.9581619e+000  1.0000000e+000  1.5845674e-001
 -1.8786520e-001 -5.1287393e-001 -1.1180364e+000 -1.6784285e+001 -3.6888094e+000  1.0000000e+000  1.4277009e-001
  4.4278768e-001  9.1795249e-002 -1.3679690e-001 -1.8811172e+001  1.2973692e+000  1.0000000e+000             Inf
 -1.0150315e+000  1.0533886e-001 -8.1079248e-002 -1.7891481e+001 -3.0121515e+000  1.0000000e+000  2.5900931e-001
 -1.1337315e+000 -1.2092691e-001 -9.6742440e-001 -1.6189408e+001 -6.6460784e+000  1.0000000e+000  1.7561508e-001
  1.4348142e-001  3.1536011e-001  1.1265728e-001 -1.8682709e+001  9.6184718e-001  1.0000000e+000  1.3065522e-001
 -7.0479483e-001 -2.7624625e-002 -1.1714259e+000 -1.6595156e+001 -4.7642446e+000  1.0000000e+000  2.7221660e-001
 -6.1389865e-001  6.2748359e-002 -3.7865181e-001 -1.8100020e+001 -1.7077807e-001  1.0000000e+000  2.7811530e-001
 -1.0124435e+000 -6.1107086e-002 -4.1908399e-001 -1.7351798e+001 -3.0597464e+000  1.0000000e+000  2.7371020e-001
 -9.8201475e-001 -6.7987769e-002 -7.2220544e-001 -1.6862482e+001 -4.0263863e+000  1.0000000e+000  3.0751295e-001
  2.9856030e-002 -2.4254141e-001 -1.1371593e+000 -1.7448129e+001 -3.5555357e+000  1.0000000e+000  2.6248920e-001
  3.5179273e-002  1.1774201e-001 -6.8306800e-001 -1.8462741e+001 -5.7181753e-001  1.0000000e+000  2.1284203e-001
 -8.5931137e-002  8.5682491e-002 -1.9485623e-001 -1.9343433e+001  5.1367878e-001  1.0000000e+000  1.5370999e-001
 -1.2244450e+000 -9.4583328e-001  7.2967044e-002 -1.5610395e+001 -6.3117588e+000  1.0000000e+000  2.0498714e-001
  7.4595623e-002  8.9097567e-002 -5.1632665e-001 -1.8775398e+001  1.7871330e-001  1.0000000e+000  2.7398486e-001
 -1.1432226e+000 -1.2855195e+000 -1.0165668e+000 -1.4294055e+001 -1.0228134e+001  1.0000000e+000             Inf
 -4.8728421e-002 -1.1322950e+000 -1.0148731e+000 -1.5349653e+001 -7.0849479e+000  1.0000000e+000  2.5861181e-001
 -8.3514767e-001 -1.6468229e-001 -1.0184461e+000 -1.6570179e+001 -5.0089917e+000  1.0000000e+000  3.4966980e-001
 -9.5421729e-001 -8.1889871e-001 -1.1472623e+000 -1.5319875e+001 -8.4868430e+000  1.0000000e+000  1.8940252e-001
 -1.1528691e+000 -3.8964250e-001 -9.2332238e-001 -1.6023436e+001 -6.3044643e+000  1.0000000e+000  1.0856674e-001
  2.1801541e-001 -5.3247207e-002 -8.0062308e-002 -1.9370610e+001  5.7253690e-001  1.0000000e+000             Inf
 -1.0470805e+000  1.2973901e-001  2.4444970e-002 -1.7837011e+001 -3.2646938e+000  1.0000000e+000  1.8878834e-001
 -9.6645842e-001 -3.3959014e-001 -1.0564187e+000 -1.6157177e+001 -6.3024766e+000  1.0000000e+000  2.2764322e-001
  2.6124817e-001  1.0607255e-001 -7.4213990e-001 -1.8059311e+001 -5.9660531e-001  1.0000000e+000  2.8732700e-001
 -7.2479739e-002 -1.3245905e-001 -9.5744963e-001 -1.7944763e+001 -2.5731127e+000  1.0000000e+000  2.9081950e-001
 -7.9951969e-001 -9.9736300e-001 -1.1392073e+000 -1.5131412e+001 -8.6663019e+000  1.0000000e+000  3.6329092e-001
 -1.1083101e+000 -1.0033335e-001 -4.9315942e-001 -1.7047074e+001 -3.6813732e+000  1.0000000e+000  1.8742620e-001
 -1.1490770e+000 -8.5738703e-001 -1.3623530e+000 -1.4754495e+001 -7.5341007e+000  1.0000000e+000             Inf
 -1.0600322e+000  6.0837396e-002 -9.3379833e-003 -1.7964428e+001 -3.4647893e+000  1.0000000e+000  2.5952238e-001
  1.4800808e-001 -7.2161912e-001 -9.9791113e-001 -1.6447003e+001 -4.0236307e+000  1.0000000e+000  4.5694212e-001
 -1.0343605e+000 -5.4792786e-002 -5.8413298e-003 -1.8019277e+001 -3.3301972e+000  1.0000000e+000  3.7371764e-001
  1.3581946e-001 -2.0525057e-001 -9.8194770e-003 -1.9117040e+001  4.7824525e-001  1.0000000e+000             Inf
 -1.1022048e+000  7.6206984e-002 -1.0509201e+000 -1.6117309e+001 -7.2004215e+000  1.0000000e+000  5.4942094e-001
 -4.5755186e-002 -2.2803796e-001  5.0524410e-002 -1.9089094e+001  4.2394115e-001  1.0000000e+000  2.4903968e-001
  4.7420785e-002  2.5724796e-001 -7.3318009e-001 -1.8051011e+001 -6.2945508e-001  1.0000000e+000  4.7791571e-001
 -1.1524148e+000 -4.0256621e-001  4.0783289e-002 -1.7056398e+001 -3.6411353e+000  1.0000000e+000  2.3731079e-001
 -9.4558025e-001 -2.5948182e-001 -1.0334350e+000 -1.6299971e+001 -5.9704052e+000  1.0000000e+000  4.7206076e-001
 -6.4671150e-001 -1.3104774e-001  3.4410767e-002 -1.8496321e+001 -3.7712168e-001  1.0000000e+000  3.6942514e-001
 -9.4130785e-001  7.5067382e-003 -7.6672217e-001 -1.6862209e+001 -4.1001224e+000  1.0000000e+000  1.4674373e-001
 -1.5004280e-001  6.4722619e-002 -8.9187016e-001 -1.8040840e+001 -2.0288240e+000  1.0000000e+000  9.1513058e-002
 -9.0916435e-001 -1.6425424e-001 -3.7277660e-002 -1.7981648e+001 -2.2017362e+000  1.0000000e+000  2.2464826e-001
 -7.0197057e-002 -1.2235526e-001 -6.9810120e-001 -1.8400214e+001 -6.2355185e-001  1.0000000e+000  4.4539451e-001
 -1.0737359e+000 -1.6051464e-001 -9.3904231e-001 -1.6313415e+001 -6.1883510e+000  1.0000000e+000  3.4174350e-001
  1.2558063e-001  7.9464393e-002 -1.1547117e+000 -1.7640670e+001 -3.5411633e+000  1.0000000e+000  3.4689166e-001
 -1.3232452e-001 -1.0451448e-001 -1.0439734e+000 -1.7775534e+001 -3.1583594e+000  1.0000000e+000  2.7434787e-001
  1.4759031e-001  4.8835835e-002 -8.4837371e-001 -1.8130886e+001 -1.6677053e+000  1.0000000e+000  2.3680788e-001
 -2.4202344e-001 -8.0318090e-002  6.3485198e-003 -1.9342936e+001  3.9842310e-001  1.0000000e+000             Inf
 -7.3741282e-001  1.3965050e-001 -9.4497352e-001 -1.6867120e+001 -3.7275268e+000  1.0000000e+000  3.0638505e-001
 -5.3005222e-001  2.7114487e-002  3.3397799e-002 -1.8907238e+001 -1.8062033e-002  1.0000000e+000  3.0956999e-001
 -9.1952542e-001 -2.3434367e-001 -8.5392999e-001 -1.6648339e+001 -4.3582117e+000  1.0000000e+000  2.4213723e-001
 -1.1218423e+000 -9.2840152e-002 -1.0845145e+000 -1.6027778e+001 -7.4119377e+000  1.0000000e+000             Inf
 -4.3533569e-001 -1.4970136e-002  4.7584244e-002 -1.9066413e+001  2.2476639e-001  1.0000000e+000  1.8475079e-001
 -8.8342073e-001 -3.1434226e-001 -1.0357534e+000 -1.6343475e+001 -5.4865648e+000  1.0000000e+000  1.9077029e-001
 -8.7725504e-001  1.1335904e-001 -1.0017248e+000 -1.6552578e+001 -5.2618251e+000  1.0000000e+000  2.3642957e-001
 -1.2192150e-001  8.7118153e-002 -8.6367394e-001 -1.8110986e+001 -1.7916998e+000  1.0000000e+000  7.3397972e-002
  2.2406233e-002  2.0181918e-001 -1.1168421e+000 -1.7571336e+001 -3.4618133e+000  1.0000000e+000  2.1132911e-001
 -5.3010233e-001  2.9862187e-002 -1.2733124e-001 -1.8734370e+001  1.0215109e-001  1.0000000e+000  3.2118622e-001
 -5.3120031e-001 -2.1324340e-003 -1.1462843e+000 -1.6943319e+001 -4.0106655e+000  1.0000000e+000  3.9432820e-001
 -1.2610810e+000 -9.4475239e-001 -1.2964119e+000 -1.4552334e+001 -8.9824403e+000  1.0000000e+000  5.5088310e-001
 -2.0805053e-001 -9.3375574e-003 -1.0212435e+000 -1.7744562e+001 -3.0936687e+000  1.0000000e+000  3.2304079e-001
 -1.1923207e+000 -1.0116588e+000 -2.0291998e+000 -1.3668566e+001 -9.7241044e+000  1.0000000e+000             Inf
 -2.5551247e-001 -7.8304352e-002  8.5079697e-005 -1.9324160e+001  3.8075849e-001  1.0000000e+000             Inf
 -1.1028963e+000 -6.8381326e-001 -9.7090700e-001 -1.5599989e+001 -7.6083848e+000  1.0000000e+000  3.8411217e-001
 -4.8159583e-002 -7.4633979e-001 -1.1512628e+000 -1.6210964e+001 -5.0158658e+000  1.0000000e+000  5.3067047e-001
 -2.2124535e-001 -6.6186234e-002 -1.0452232e+000 -1.7658831e+001 -3.1536204e+000  1.0000000e+000  6.7061422e-002
 -1.1686819e+000  1.1271897e-003 -1.0914168e+000 -1.5954679e+001 -7.6066119e+000  1.0000000e+000  3.6459174e-001
 -2.0337532e-001 -2.4395816e-001 -7.0768221e-001 -1.7994105e+001 -4.8837196e-001  1.0000000e+000  4.9127956e-001
 -8.3012802e-001  2.8234673e-002 -8.5549023e-001 -1.6896037e+001 -3.8347676e+000  1.0000000e+000  2.8758279e-001
 -3.9135694e-002 -1.4685590e-001 -5.2112370e-001 -1.8674336e+001  1.6265648e-001  1.0000000e+000  1.2404567e-001
  3.9225101e-002  3.4979444e-002 -4.3774191e-001 -1.9054627e+001  2.4136016e-001  1.0000000e+000  1.8471308e-001
 -1.0350490e+000 -9.1782058e-001  1.2337660e-001 -1.5892267e+001 -5.8094940e+000  1.0000000e+000  2.5384989e-001
  1.7305555e-002 -1.5617636e-001 -1.0446767e+000 -1.7786280e+001 -3.2614658e+000  1.0000000e+000  2.1803400e-001
 -1.0455275e+000 -9.9996463e-001 -4.0996443e-001 -1.5543676e+001 -6.5742723e+000  1.0000000e+000  3.4343787e-001
  1.4173552e-001  1.4597150e-001 -7.2377895e-001 -1.8228399e+001 -6.2478117e-001  1.0000000e+000  3.6254489e-001
 -8.0762725e-001 -4.3743079e-001 -1.0241397e+000 -1.6325201e+001 -4.9495535e+000  1.0000000e+000  2.1858855e-001
 -7.5461956e-001 -1.4869528e-001 -1.0301992e+000 -1.6694861e+001 -4.5002882e+000  1.0000000e+000  2.4281971e-001
 -1.6241297e-001 -1.1809959e-001 -1.1987782e+000 -1.7465408e+001 -3.4013086e+000  1.0000000e+000  2.6329108e-001
 -5.4515985e-001  2.2250490e-002 -1.9305878e-001 -1.8584986e+001  8.8885066e-002  1.0000000e+000  5.2809517e-002
 -4.7091893e-001 -1.1280976e+000 -1.0816522e+000 -1.5146657e+001 -7.5309004e+000  1.0000000e+000  4.2187728e-001
 -1.4941586e-001 -1.2646193e-001 -5.8179147e-001 -1.8493475e+001  5.3057918e-002  1.0000000e+000  1.5339551e-001
 -8.7480277e-001 -2.3650863e-001 -1.2639093e+000 -1.6074707e+001 -5.2548650e+000  1.0000000e+000  1.8559200e-001
  2.3895428e-001 -9.7340102e-002  5.7843581e-003 -1.9303915e+001  5.5309086e-001  1.0000000e+000             Inf
 -8.8496152e-001 -1.0488577e+000 -1.0863052e+000 -1.4993146e+001 -9.5447119e+000  1.0000000e+000             Inf
 -9.2312492e-001 -1.3930155e-001 -1.5039520e-001 -1.7895097e+001 -2.2061740e+000  1.0000000e+000  3.6367618e-001
 -1.1147821e+000  2.9898521e-001 -6.7142590e-001 -1.6571660e+001 -4.0725455e+000  1.0000000e+000  1.8488648e-001
 -2.0124302e-001 -1.1775855e+000 -1.0655667e+000 -1.5153446e+001 -7.2398125e+000  1.0000000e+000  4.4706431e-001
 -1.2719911e+000  5.4062546e-003 -1.1052769e+000 -1.5770513e+001 -6.9860734e+000  1.0000000e+000  4.7460913e-001
 -1.2669589e+000 -1.1484750e+000 -8.2478023e-001 -1.4640228e+001 -8.9437240e+000  1.0000000e+000             Inf
  3.2755759e-002  4.8615249e-002 -4.7588521e-001 -1.8971060e+001  1.6891516e-001  1.0000000e+000  1.9780237e-001
 -2.5287749e-001 -3.4820247e-002 -5.9010434e-001 -1.8387237e+001 -4.4467776e-002  1.0000000e+000  3.0618298e-001
 -9.3909927e-001 -5.9207823e-001 -8.1402819e-001 -1.6185435e+001 -4.8253551e+000  1.0000000e+000  4.7852292e-001
 -1.1015140e+000 -5.8044454e-001 -2.9501587e-001 -1.6574657e+001 -3.8591759e+000  1.0000000e+000  3.1468783e-001
 -1.1637661e-001  5.0517525e-002 -1.9432540e-001 -1.9355843e+001  4.9645275e-001  1.0000000e+000             Inf
 -1.0001721e-001 -2.9745969e-002 -3.6402993e-001 -1.9089025e+001  4.1791360e-001  1.0000000e+000  1.1629371e-001
 -1.1303927e+000  7.3996422e-003 -3.6004384e-002 -1.7903272e+001 -3.7675866e+000  1.0000000e+000  6.2869832e-001
 -7.8942746e-001 -1.2278170e-001  1.0729158e-001 -1.8202432e+001 -1.1827910e+000  1.0000000e+000  4.9702113e-001
 -4.8807912e-002  1.5474855e-002 -1.1823200e+000 -1.7792101e+001 -3.7155027e+000  1.0000000e+000  8.9301173e-001
 -1.1570125e+000 -4.8619291e-001 -8.4618107e-001 -1.6007046e+001 -5.8593187e+000  1.0000000e+000  1.8616212e-001
 -9.4144351e-001 -6.5238758e-001 -9.4733160e-001 -1.5897618e+001 -6.2109511e+000  1.0000000e+000  2.5505781e-001
 -1.0406903e+000 -1.1774524e+000 -6.3523098e-001 -1.4955411e+001 -7.9064219e+000  1.0000000e+000             Inf
 -7.7378139e-001 -3.1357028e-001 -1.2364247e+000 -1.6210445e+001 -4.7407825e+000  1.0000000e+000  5.4987412e-001
 -1.1685482e+000 -3.8457854e-001 -7.9078954e-001 -1.6206178e+001 -5.2286614e+000  1.0000000e+000  1.7693185e-001
  2.3558329e-001  6.9310232e-002 -7.6565874e-001 -1.8095527e+001 -8.6219933e-001  1.0000000e+000  6.0216003e-001
 -7.6369747e-001 -8.9856480e-001 -1.0170925e+000 -1.5521841e+001 -7.0766030e+000  1.0000000e+000  3.2704507e-001
  1.0488560e-001  3.9573098e-002  3.0774341e-001 -1.9176597e+001  7.8147274e-001  1.0000000e+000             Inf
 -4.5165142e-001 -1.3221908e-002  2.5071228e-001 -1.8646217e+001  5.1027959e-001  1.0000000e+000  1.9644554e-001
 -4.3663620e-002 -4.2111146e-001 -1.6529098e-001 -1.8323065e+001  4.2318827e-001  1.0000000e+000  2.4885135e-001
 -3.9858296e-001 -2.9180439e-001  4.5563310e-002 -1.8485698e+001  4.9675857e-001  1.0000000e+000  8.6579140e-002
 -1.0798025e+000 -1.2096776e+000  3.0208398e-002 -1.5080795e+001 -7.3711273e+000  1.0000000e+000  2.2970172e-001
 -1.1584386e+000  1.1723892e-002 -9.1830008e-001 -1.6253906e+001 -6.4082248e+000  1.0000000e+000  4.1365764e-001
 -3.2761272e-001  2.2905928e-002 -1.0538841e+000 -1.7463426e+001 -3.2793217e+000  1.0000000e+000  2.4430362e-001
 -4.0732848e-001 -6.3780666e-002 -3.8132195e-001 -1.8464399e+001  4.4445057e-001  1.0000000e+000  3.9032670e-001
 -9.7759969e-002 -2.8511959e-001  1.2647457e-001 -1.8810219e+001  6.0291190e-001  1.0000000e+000  1.5798480e-001
 -1.0054142e+000 -6.6464247e-001 -1.1872891e-001 -1.6594909e+001 -3.7989298e+000  1.0000000e+000  9.0721974e-002
 -1.1460709e+000 -6.4710836e-001 -1.2635884e+000 -1.5213859e+001 -7.8099694e+000  1.0000000e+000  1.3799507e-001
  5.0775286e-002  4.8637307e-002  4.6126607e-001 -1.8974441e+001  1.2108153e+000  1.0000000e+000             Inf
 -9.9386397e-001 -1.1238461e+000 -1.1272500e-001 -1.5385792e+001 -6.8398134e+000  1.0000000e+000  1.7973069e-001
  1.1150262e-001  2.1858754e-001 -4.7277939e-001 -1.8531773e+001  5.5014257e-001  1.0000000e+000  9.4387418e-002
 -2.9228135e-002 -8.7283612e-003 -9.9632133e-001 -1.8132449e+001 -3.0986962e+000  1.0000000e+000  5.3824355e-001
 -1.1886484e+000 -2.6438260e-001 -1.2942256e+000 -1.5516759e+001 -6.4754921e+000  1.0000000e+000  2.3968514e-001
 -1.1399337e+000 -3.1934448e-001  7.0545839e-003 -1.7272909e+001 -3.6120815e+000  1.0000000e+000  1.6098008e-001
 -1.0682462e+000 -1.0728341e+000 -1.1087352e+000 -1.4732526e+001 -1.1108472e+001  1.0000000e+000             Inf
 -5.8789952e-001 -1.0658831e+000 -1.1468314e+000 -1.5150680e+001 -7.8570089e+000  1.0000000e+000  3.8122169e-001
 -6.9116241e-002 -6.2804463e-001 -1.0088003e+000 -1.6697578e+001 -3.6912069e+000  1.0000000e+000  8.5944766e-002
  7.6521336e-002 -4.8133673e-001 -1.1115370e+000 -1.6919791e+001 -3.6836660e+000  1.0000000e+000  1.4205289e-001
 -6.4771846e-001 -3.0254717e-001 -1.1892627e+000 -1.6491415e+001 -4.2101018e+000  1.0000000e+000  2.9219469e-001
 -1.1071289e-001  1.1781132e-001 -4.3414404e-001 -1.8821429e+001  4.5832443e-001  1.0000000e+000  3.0453229e-001
 -8.8295998e-001 -7.5083979e-001 -1.0653190e+000 -1.5636365e+001 -7.1543377e+000  1.0000000e+000             Inf
 -8.8585138e-001  1.5926737e-001 -1.0633943e+000 -1.6417613e+001 -5.6590525e+000  1.0000000e+000  3.9188508e-001
 -2.1375408e-001 -8.6638170e-002  1.0024259e-001 -1.9287680e+001  5.4408354e-001  1.0000000e+000             Inf
 -1.0587698e+000 -1.3671658e-001  4.7200193e-003 -1.7807537e+001 -3.3847236e+000  1.0000000e+000  3.8950719e-001
 -1.0843617e+000  1.0653541e-001 -5.8631739e-001 -1.6918375e+001 -3.8917850e+000  1.0000000e+000  1.2743566e-001
 -1.1281304e+000  1.1000135e-001 -4.8242770e-002 -1.7734262e+001 -3.5876178e+000  1.0000000e+000  2.5977991e-001
 -1.0373695e+000  1.1236805e-001 -7.7842792e-001 -1.6660971e+001 -4.7351937e+000  1.0000000e+000  2.8887630e-001
  3.0937787e-001  7.5229356e-002 -7.9907799e-001 -1.7900054e+001 -9.3858217e-001  1.0000000e+000  6.1117959e-001
 -6.5625948e-001  1.5270946e-002 -2.0466205e-002 -1.8718716e+001 -6.0073224e-001  1.0000000e+000  4.3379429e-001
 -5.9538736e-001 -7.1652262e-004 -1.2219281e+000 -1.6709245e+001 -4.0500360e+000  1.0000000e+000  1.8005219e-001
 -6.6728283e-001  5.7232899e-002 -9.7199107e-001 -1.6976896e+001 -3.6332979e+000  1.0000000e+000  2.6296061e-001
 -1.0483301e+000  1.7850536e-001 -1.0413411e+000 -1.6179380e+001 -6.7367057e+000  1.0000000e+000  4.0819624e-001
 -5.3899293e-001 -6.5751621e-002 -3.7271824e-002 -1.8820887e+001  1.3790018e-002  1.0000000e+000  2.6466690e-001
 -1.2407791e+000 -1.0025699e+000 -5.0488104e-001 -1.5257581e+001 -6.8152856e+000  1.0000000e+000  4.6272904e-001
 -6.0736648e-001 -1.1002534e+000 -9.0912733e-001 -1.5294227e+001 -6.7051692e+000  1.0000000e+000  1.2030763e-001
 -5.6233098e-001 -4.9922481e-001 -1.1719647e+000 -1.6354637e+001 -4.1611845e+000  1.0000000e+000  4.0634764e-001
 -5.0183776e-002  5.6516374e-002 -3.3048851e-001 -1.9201391e+001  4.2392892e-001  1.0000000e+000  1.5513180e-001
 -9.6441116e-001 -1.2223093e+000 -1.2739558e+000 -1.4349329e+001 -9.7813130e+000  1.0000000e+000  5.3151455e-001
 -1.0437466e-001 -1.1556203e-001 -9.9151491e-001 -1.7883572e+001 -2.8160884e+000  1.0000000e+000  2.7575202e-001
 -7.9179784e-001  1.3068562e-001  2.8734077e-001 -1.7905350e+001 -8.5689291e-001  1.0000000e+000  2.8568145e-001
 -1.1696391e+000 -2.2762014e-002  3.3339969e-002 -1.7833426e+001 -3.7498452e+000  1.0000000e+000  4.2013319e-001
 -1.1021567e+000 -4.0804485e-001 -7.6184723e-001 -1.6317942e+001 -4.9715813e+000  1.0000000e+000  3.3394236e-001
 -1.0435416e+000 -1.2705083e+000 -1.1578907e+000 -1.4288411e+001 -1.0599406e+001  1.0000000e+000             Inf
 -9.3396227e-001 -6.6816691e-001 -1.0033799e+000 -1.5805580e+001 -6.6678452e+000  1.0000000e+000  3.5665925e-001
 -1.6526464e-001  1.1670737e-001 -6.9855092e-001 -1.8282718e+001 -5.1943406e-001  1.0000000e+000  2.5747980e-001
 -1.9837397e-001  6.9040704e-002 -5.6829041e-002 -1.9411359e+001  4.5452870e-001  1.0000000e+000             Inf
 -1.1659368e+000 -4.6155852e-002 -3.6672248e-001 -1.7206036e+001 -3.5822186e+000  1.0000000e+000  2.6369042e-001
 -7.2664105e-001 -9.8787236e-001 -1.0726752e+000 -1.5295239e+001 -7.8761297e+000  1.0000000e+000  2.4228012e-001
  1.8158450e-002  1.0993929e-001 -6.8988118e-001 -1.8475648e+001 -6.5117816e-001  1.0000000e+000  2.7180552e-001
 -1.1072233e+000  1.4034703e-001 -8.6202553e-001 -1.6396714e+001 -5.6802241e+000  1.0000000e+000  2.1762748e-001
 -1.0570771e+000 -2.3970510e-001 -1.1837353e+000 -1.5905125e+001 -7.1660202e+000  1.0000000e+000  1.7826671e-001
 -1.2614227e+000  7.4546320e-002  6.2672454e-002 -1.7573920e+001 -3.0896429e+000  1.0000000e+000  4.7377866e-002
 -9.6145972e-001 -2.3206758e-001 -8.9710909e-001 -1.6513543e+001 -5.0517667e+000  1.0000000e+000  2.1650219e-001
 -1.1733997e+000 -9.6412378e-001 -6.5565899e-001 -1.5300592e+001 -7.4693713e+000  1.0000000e+000  1.8433276e-001
 -2.4886224e-001 -3.6563919e-002 -1.0839387e+000 -1.7559392e+001 -3.3918824e+000  1.0000000e+000  6.6536590e-002
  1.6193468e-001 -1.6144541e-001 -9.1738800e-002 -1.9188403e+001  6.0981773e-001  1.0000000e+000             Inf
 -2.9039114e-001  6.7047729e-002 -1.0171602e+000 -1.7577010e+001 -2.9632380e+000  1.0000000e+000  8.7670085e-002
 -5.2760517e-001  1.2844725e-001 -1.3016009e-001 -1.8611737e+001  2.5677713e-001  1.0000000e+000  3.0010971e-001
 -2.4241485e-002  2.3308429e-001 -7.8214011e-001 -1.8036119e+001 -1.0544167e+000  1.0000000e+000  3.7677213e-001
 -9.5713922e-001  1.3292055e-001 -1.1217066e+000 -1.6220527e+001 -6.5076772e+000  1.0000000e+000  2.6892371e-001
 -7.3551371e-001 -1.0737797e-001 -1.0268446e+000 -1.6752957e+001 -4.3884571e+000  1.0000000e+000  3.1614877e-001
 -1.1883697e+000 -1.4394012e-001 -1.1078532e+000 -1.5868598e+001 -7.4295548e+000  1.0000000e+000  1.7751504e-001
 -1.0069785e+000 -8.8413372e-001 -1.1956478e+000 -1.5076442e+001 -9.3370840e+000  1.0000000e+000             Inf
 -2.1044589e-001 -8.0413627e-002 -1.1719103e+000 -1.7465665e+001 -3.4896051e+000  1.0000000e+000  1.0506893e-001
 -9.7022396e-001 -1.5979959e-001  2.5576640e-001 -1.7629370e+001 -2.3517324e+000  1.0000000e+000  3.0355317e-001
 -6.5653010e-001  5.2494619e-002 -1.1591442e+000 -1.6694754e+001 -4.4607233e+000  1.0000000e+000  4.2935229e-001
 -1.3378239e+000 -1.0973012e+000 -1.2938905e+000 -1.4197380e+001 -8.8145068e+000  1.0000000e+000             Inf
 -9.4653657e-001  1.4814898e-001 -1.2050967e+000 -1.6100290e+001 -6.3184670e+000  1.0000000e+000  3.2978447e-001
 -1.0184621e-002 -1.2874139e-001 -3.8177621e-001 -1.8970833e+001  3.9357829e-001  1.0000000e+000  7.5423899e-002
 -5.9830162e-001 -8.5549551e-002  2.1733676e-001 -1.8405033e+001  8.3353523e-002  1.0000000e+000  1.9761247e-001
 -3.0204972e-001 -1.2609625e-001 -6.7656090e-001 -1.8080443e+001 -3.6548045e-001  1.0000000e+000  4.5305523e-001
 -1.2417989e-001 -6.1076252e-002 -4.9720268e-001 -1.8773695e+001  2.4334158e-001  1.0000000e+000  1.4112947e-001
  1.8588453e-001  7.6039916e-002 -1.0582583e-002 -1.9453915e+001  4.4814325e-001  1.0000000e+000             Inf
 -8.5126712e-001  1.8673853e-001 -1.0677205e+000 -1.6451461e+001 -5.3564514e+000  1.0000000e+000  3.1365335e-001
 -1.0458318e+000  6.1910447e-002  5.0639727e-002 -1.7950939e+001 -3.3129703e+000  1.0000000e+000  4.1937178e-001
 -1.1182195e+000 -1.5205276e-001 -1.1361785e+000 -1.5930764e+001 -7.4935980e+000  1.0000000e+000  2.7933536e-001
 -1.2028188e+000 -8.2118223e-001 -8.5672896e-001 -1.5360243e+001 -7.6018014e+000  1.0000000e+000  4.2027063e-001
 -1.3689661e+000 -1.0551715e+000 -1.2445968e+000 -1.4292968e+001 -8.5004228e+000  1.0000000e+000  3.5214659e-001
 -1.1656247e+000 -6.9241543e-002 -5.2682510e-002 -1.7744787e+001 -3.6585088e+000  1.0000000e+000  3.6288789e-001
 -3.7283413e-001  2.9871310e-002  1.0207209e-001 -1.9068777e+001  4.2199612e-001  1.0000000e+000  9.7792107e-002
  2.4032835e-003  2.4094452e-002 -2.8076769e-002 -1.9877966e+001  1.1611848e-001  1.0000000e+000             Inf
  3.0522196e-002 -2.2880344e-001 -9.3959285e-001 -1.7790274e+001 -2.4277205e+000  1.0000000e+000  8.5824128e-002
 -6.6130601e-001  2.4237723e-002  3.8159567e-001 -1.8024123e+001  8.3813735e-002  1.0000000e+000  2.3185418e-001
 -9.4687856e-001  8.8834803e-002 -7.3081669e-001 -1.6898752e+001 -3.7723156e+000  1.0000000e+000  2.5716985e-001
 -1.2904244e-001 -1.5880990e-001 -9.9266764e-001 -1.7777654e+001 -2.7601984e+000  1.0000000e+000  1.4135344e-001
 -5.0759150e-001 -1.0539767e+000 -9.8986162e-001 -1.5402618e+001 -6.7653811e+000  1.0000000e+000  3.9483712e-001
 -9.1245590e-003 -9.9011934e-001 -1.0313232e+000 -1.5716552e+001 -6.5349407e+000  1.0000000e+000  3.1939162e-001
 -9.1850411e-001  7.1013012e-002  2.4582683e-001 -1.7818404e+001 -2.0419015e+000  1.0000000e+000  2.6533096e-001
 -1.1475411e+000  9.4922020e-002 -3.9028593e-002 -1.7739843e+001 -3.6440592e+000  1.0000000e+000  2.9687576e-001
 -8.7111891e-001 -6.7882076e-002 -1.0969960e+000 -1.6423295e+001 -5.8263955e+000  1.0000000e+000  4.8646261e-001
 -1.2837172e-001  2.9141493e-001 -7.0816147e-001 -1.7962946e+001 -3.0022990e-001  1.0000000e+000  2.7221839e-001
 -7.5369568e-002 -4.5757754e-002 -5.1676148e-001 -1.8839647e+001  1.1048137e-001  1.0000000e+000  4.0052286e-001
 -1.0111701e+000 -9.1791368e-001 -1.0207877e+000 -1.5208989e+001 -9.2007548e+000  1.0000000e+000             Inf
 -1.0410023e+000 -8.2752616e-002 -6.8759148e-001 -1.6821651e+001 -4.2078381e+000  1.0000000e+000  3.2230210e-001
