# Supplementary material for: An evolutionary algorithm for multi-objective optimization of freshwater consumption in textile dyeing industry
Source: PeerJ Comput Sci. 2022 Mar 22;8:e932. doi: 10.7717/peerj-cs.932 (PMC9044317; doi:10.7717/peerj-cs.932)
Supplement: Supplemental Information 1 — The data was collected manually from the Sitara Textile mills to conduct the thesis. [file peerj-cs-08-932-s001.zip › Code-and-Dataset/Algorithm Work/AMOCLPSO-matlab/Graphs/A-MOCLPSO_KUR_250.txt]

 -9.9064176e-001 -8.2726720e-001 -9.0931665e-001 -1.5545255e+001 -7.4490920e+000  1.0000000e+000             Inf
 -5.9403905e-001  1.7090885e-001 -1.1571182e+000 -1.6751230e+001 -3.9879272e+000  1.0000000e+000  4.9707462e-001
 -1.3838768e-002 -8.7204580e-001 -1.2539468e+000 -1.5767094e+001 -5.5543480e+000  1.0000000e+000  4.1105675e-001
 -1.1806029e+000 -7.8819065e-002 -1.7604626e-002 -1.7732480e+001 -3.6759651e+000  1.0000000e+000  7.3047588e-001
 -1.3903501e-001 -1.2910658e-001  2.0005294e-001 -1.9162608e+001  6.9256544e-001  1.0000000e+000             Inf
 -2.3025052e-001 -1.5438431e-001 -7.6339565e-001 -1.8018214e+001 -8.9227152e-001  1.0000000e+000  7.6898383e-001
 -8.6807710e-001  1.3147824e-001 -9.9475175e-001 -1.6571310e+001 -5.1095056e+000  1.0000000e+000  3.4744714e-001
 -5.1567010e-002  2.2783489e-002 -5.3028105e-001 -1.8880742e+001  4.1821659e-004  1.0000000e+000  4.6947034e-001
 -8.7220972e-001 -1.4456214e-001 -1.2420468e+000 -1.6166628e+001 -5.5009463e+000  1.0000000e+000  2.7695950e-001
 -8.0524886e-002 -2.3635095e-002 -3.5570776e-001 -1.9145397e+001  3.9301942e-001  1.0000000e+000  1.6293357e-001
 -6.0936376e-001  1.8621434e-001 -2.6748917e-001 -1.8172439e+001  9.6526567e-002  1.0000000e+000  3.9738179e-001
 -9.0315137e-001  3.0834909e-001 -8.4905319e-001 -1.6609592e+001 -3.8962563e+000  1.0000000e+000  2.6826073e-001
 -8.0112779e-001  2.1336328e-001 -1.1000603e+000 -1.6464321e+001 -5.0603488e+000  1.0000000e+000  3.3213461e-001
 -9.5656176e-001 -2.3133399e-001  9.7707014e-002 -1.7723484e+001 -2.4651052e+000  1.0000000e+000  2.2023497e-001
 -5.0853665e-001 -4.9965728e-002 -1.8312072e-001 -1.8656001e+001  2.4331614e-001  1.0000000e+000  3.0461195e-001
 -1.1192962e+000 -5.9005765e-001 -1.0117089e+000 -1.5675918e+001 -7.4904274e+000  1.0000000e+000  3.7923746e-001
  2.1186307e-001 -8.6043378e-001 -1.1931942e+000 -1.5827063e+001 -5.5581396e+000  1.0000000e+000  2.7748382e-001
  1.6853647e+000 -1.1605571e+000 -7.3376237e-001 -1.4240080e+001 -8.4847746e+000  1.0000000e+000             Inf
 -7.5103185e-001 -1.3192517e+000 -1.1276179e+000 -1.4448840e+001 -7.6058013e+000  1.0000000e+000  3.7403325e-001
  8.8608124e-002 -8.1247359e-002 -1.1807940e+000 -1.7654575e+001 -3.5646441e+000  1.0000000e+000  2.5713955e-001
 -9.2570643e-001  6.3382045e-002 -4.5357711e-002 -1.8151597e+001 -2.4280838e+000  1.0000000e+000  3.7476227e-001
 -1.1376171e+000 -9.2324925e-001 -4.4069995e-002 -1.5772256e+001 -6.3882060e+000  1.0000000e+000  2.4871864e-001
 -4.4438112e-001 -6.9517272e-002 -1.1586850e+000 -1.7067946e+001 -3.6731275e+000  1.0000000e+000  2.2730731e-001
 -3.8330103e-002  3.5378558e-002 -5.8944266e-002 -1.9759667e+001  2.4536807e-001  1.0000000e+000             Inf
 -4.2502481e-001 -1.2941923e-002 -1.0733340e+000 -1.7252692e+001 -3.5133127e+000  1.0000000e+000  2.2909974e-001
 -9.7644522e-001  3.0121427e-001 -1.1885555e+000 -1.5976886e+001 -6.3329423e+000  1.0000000e+000  3.1607399e-001
 -9.8375986e-001 -6.7432716e-001 -9.2306530e-001 -1.5834040e+001 -6.4671562e+000  1.0000000e+000  8.9111040e-002
 -1.1283312e+000 -1.1514507e-001 -4.8129284e-001 -1.7028151e+001 -3.6829865e+000  1.0000000e+000  3.6441536e-001
 -8.5380245e-001 -1.1953064e-001  3.7242142e-002 -1.8168920e+001 -1.7872873e+000  1.0000000e+000  5.8034116e-001
 -8.8424924e-002 -3.4558363e-002 -5.0842011e-001 -1.8842945e+001  1.3456486e-001  1.0000000e+000             Inf
 -1.0862125e+000 -9.9693285e-002 -2.8805216e-002 -1.7834600e+001 -3.5123542e+000  1.0000000e+000  2.1767015e-001
 -1.2114328e+000 -8.9389713e-001 -1.0188198e+000 -1.5025583e+001 -9.4292011e+000  1.0000000e+000             Inf
 -6.4639632e-002 -5.1829641e-002 -1.0320138e+000 -1.7968597e+001 -3.2251489e+000  1.0000000e+000  2.6795425e-001
 -1.0577863e+000 -6.4746046e-001 -5.5579933e-001 -1.6234359e+001 -4.4472321e+000  1.0000000e+000  5.5247332e-001
 -9.9550476e-001 -1.1025859e+000 -3.4052213e-001 -1.5368716e+001 -6.7359198e+000  1.0000000e+000  4.8384202e-001
 -1.2822516e+000  1.1390834e-001 -1.0918621e+000 -1.5758863e+001 -6.6389598e+000  1.0000000e+000  1.4999879e-001
 -1.3354881e-002 -9.6961335e-001 -1.1898084e+000 -1.5593777e+001 -6.7637429e+000  1.0000000e+000  2.0277623e-001
 -1.0534169e+000  1.3896357e-001 -8.1956439e-001 -1.6553858e+001 -5.1022707e+000  1.0000000e+000  1.9301769e-001
 -1.1526445e+000  2.6147842e-001 -9.5229708e-001 -1.6102489e+001 -6.2837505e+000  1.0000000e+000  2.4302445e-001
 -8.0952721e-001  1.4718454e-001 -6.4152253e-002 -1.8166656e+001 -1.3437438e+000  1.0000000e+000  4.9260107e-001
  4.5785199e-001 -5.1989338e-002  4.0372050e-002 -1.8988818e+001  1.1846893e+000  1.0000000e+000             Inf
 -1.0498048e+000 -1.4641926e-002 -7.8858640e-001 -1.6646673e+001 -5.0321825e+000  1.0000000e+000  2.9707073e-001
 -9.8341272e-001  2.3419383e-001 -9.9961077e-001 -1.6313195e+001 -5.9106517e+000  1.0000000e+000  2.6036359e-001
 -1.1142758e+000 -4.4564115e-001  9.0511146e-002 -1.6996795e+001 -3.5901931e+000  1.0000000e+000  4.3504570e-001
  2.8332660e-002 -1.8606040e-001 -5.1396162e-001 -1.8595015e+001  1.9654033e-001  1.0000000e+000  3.9457602e-002
  1.9243562e-001  5.5871660e-002 -5.2037756e-001 -1.8613343e+001  2.9430821e-001  1.0000000e+000  9.0242540e-002
 -6.3661548e-001 -9.0570914e-001 -1.0223947e+000 -1.5623464e+001 -6.4025142e+000  1.0000000e+000  1.9306009e-001
  1.5553382e-001  1.0218587e-001 -5.7051128e-001 -1.8540126e+001  1.2621284e-001  1.0000000e+000  2.9648424e-001
 -1.2464575e-001  1.2653546e-001 -1.1457538e+000 -1.7592017e+001 -3.4930784e+000  1.0000000e+000  3.5952640e-001
 -1.0749201e+000 -1.1332358e+000 -1.9868763e-001 -1.5261474e+001 -7.2988771e+000  1.0000000e+000             Inf
  7.1531734e-002  1.3576278e-001 -9.6972015e-001 -1.7919227e+001 -2.6396141e+000  1.0000000e+000  4.0752137e-001
 -1.3753702e-001 -1.3725602e-001 -4.1201573e-001 -1.8786935e+001  5.2530184e-001  1.0000000e+000  2.0568871e-001
 -6.3389680e-001  5.7522780e-002 -1.0383107e+000 -1.6926921e+001 -3.9313051e+000  1.0000000e+000  2.3990276e-001
 -9.8871687e-001 -1.2625393e-001 -9.1695351e-001 -1.6502677e+001 -5.4939076e+000  1.0000000e+000  2.9043233e-001
 -1.1009224e+000  1.3505459e-001 -9.7813979e-001 -1.6218408e+001 -6.6100738e+000  1.0000000e+000  3.9429757e-001
 -8.7333331e-001  1.0632860e-001 -1.3148755e-001 -1.8054000e+001 -1.8339132e+000  1.0000000e+000  4.4961950e-001
 -1.0220962e+000 -8.3743772e-001 -1.2917552e+000 -1.5027601e+001 -8.2080620e+000  1.0000000e+000             Inf
 -3.1002553e-001  6.5917311e-003  3.0195998e-002 -1.9337026e+001  3.2182245e-001  1.0000000e+000  4.1494757e-001
 -1.1521271e+000  1.2628087e-001  8.8517172e-002 -1.7627283e+001 -3.5274401e+000  1.0000000e+000  4.4046117e-001
 -1.1894464e+000 -8.6239291e-002 -1.1494726e+000 -1.5819021e+001 -7.5575510e+000  1.0000000e+000  4.5734376e-001
 -7.6954491e-001 -4.9253696e-002 -5.8800624e-002 -1.8418565e+001 -1.1976651e+000  1.0000000e+000  5.4263894e-001
 -1.7581269e-001  2.8416553e-002  1.3470375e-001 -1.9378499e+001  4.9313899e-001  1.0000000e+000             Inf
 -1.2193356e+000 -2.3029126e-002 -4.4044449e-001 -1.6991270e+001 -3.5411384e+000  1.0000000e+000  2.0738447e-001
 -8.6768338e-001  1.5482508e-001 -9.6675140e-001 -1.6605502e+001 -4.8570986e+000  1.0000000e+000  2.7709189e-001
 -3.7852594e-001 -1.1616102e+000 -1.1436135e+000 -1.5050092e+001 -7.5565634e+000  1.0000000e+000             Inf
 -6.3175505e-001 -4.4053177e-001 -1.0687374e+000 -1.6508260e+001 -4.1048908e+000  1.0000000e+000  1.5213788e-001
 -1.0683991e+000 -3.3151284e-001 -7.4973776e-001 -1.6483137e+001 -4.6602166e+000  1.0000000e+000  2.4740670e-001
 -4.8276563e-001  1.5817828e-001 -1.0356702e+000 -1.7143479e+001 -3.2064123e+000  1.0000000e+000  2.0398988e-001
 -2.6305298e-002  6.0232911e-002 -1.7263964e-002 -1.9744873e+001  1.9995866e-001  1.0000000e+000             Inf
 -2.6309781e-001 -1.0158745e-001 -8.8856821e-001 -1.7813690e+001 -1.9094471e+000  1.0000000e+000  2.0965265e-001
 -1.0512750e+000  1.9912428e-001 -9.1689873e-001 -1.6362549e+001 -5.7831689e+000  1.0000000e+000  4.6754524e-001
 -1.1191803e+000  1.2838254e-001 -1.1127424e+000 -1.5975689e+001 -7.4483572e+000  1.0000000e+000  5.0818926e-001
 -1.1551916e+000 -1.8161235e-001 -5.7729214e-001 -1.6774610e+001 -3.9617159e+000  1.0000000e+000  1.9085634e-001
 -7.1416884e-001 -1.0934437e-002 -3.4233205e-001 -1.8006759e+001 -7.6672481e-001  1.0000000e+000  1.5301653e-001
  2.1153734e-001 -9.1062989e-002 -1.0348844e+000 -1.7673721e+001 -2.9677848e+000  1.0000000e+000  2.3539428e-001
 -9.4137947e-002 -2.0823433e-001 -9.5068441e-001 -1.7784510e+001 -2.4396561e+000  1.0000000e+000  1.6625856e-001
 -5.9107555e-001  1.5222088e-001 -1.0134838e+000 -1.6997558e+001 -3.4329086e+000  1.0000000e+000  1.7594663e-001
 -1.0548715e-001 -2.5465414e-001 -7.8341166e-001 -1.7944682e+001 -1.0781098e+000  1.0000000e+000  1.8844818e-001
 -6.4781518e-001 -2.6383621e-001  2.2357864e-001 -1.8026206e+001 -2.5924027e-002  1.0000000e+000  4.9485109e-001
 -1.0745796e+000 -4.3674004e-001 -8.3370273e-001 -1.6213762e+001 -5.4449822e+000  1.0000000e+000  3.9523087e-001
 -1.1454136e+000 -4.0356817e-001  2.2122209e-002 -1.7067070e+001 -3.6707635e+000  1.0000000e+000  2.0953469e-001
  1.2360525e-001  5.6442182e-002 -1.0305112e-002 -1.9617801e+001  3.2413338e-001  1.0000000e+000             Inf
 -5.0318536e-001 -1.1577124e+000 -9.4042479e-001 -1.5189541e+001 -6.6761902e+000  1.0000000e+000             Inf
 -1.4031801e-001  1.3889643e-001 -1.1230451e+000 -1.7587447e+001 -3.4297147e+000  1.0000000e+000  1.8090687e-001
 -2.3087344e-002 -2.1393284e-001 -1.1228864e+000 -1.7535112e+001 -3.5516568e+000  1.0000000e+000  1.5194657e-001
  9.7428669e-002  4.2445579e-002 -6.7680153e-001 -1.8521386e+001 -5.5353284e-001  1.0000000e+000  5.4151086e-001
 -1.0269354e+000  5.5156221e-004 -8.0436860e-001 -1.6657316e+001 -5.0389982e+000  1.0000000e+000  3.5931821e-001
 -8.9891072e-001  5.3118989e-002 -8.0471320e-001 -1.6862330e+001 -3.9549135e+000  1.0000000e+000  2.8798479e-001
  7.3063631e-002  3.0830825e-002 -8.0558046e-001 -1.8353575e+001 -1.4680934e+000  1.0000000e+000  3.0171581e-001
 -9.9858317e-001 -1.0249220e-001  4.5835267e-002 -1.7958994e+001 -2.9553343e+000  1.0000000e+000  3.2005270e-001
  8.8349421e-002 -6.4603862e-002 -8.9048295e-001 -1.8148178e+001 -2.0756635e+000  1.0000000e+000  3.0155857e-001
  2.6284127e-001 -9.6243720e-001 -1.2469031e+000 -1.5488793e+001 -5.9585077e+000  1.0000000e+000  4.0717079e-001
 -1.0656692e+000 -1.2298257e-001 -1.0564611e+000 -1.6152890e+001 -7.0250154e+000  1.0000000e+000  4.0862457e-001
 -5.4810630e-001  1.4558442e-001  1.0274706e-001 -1.8577631e+001  1.9540372e-001  1.0000000e+000  3.2086856e-001
  6.8074386e-002 -3.7211250e-002 -4.7235679e-001 -1.8941911e+001  2.1251885e-001  1.0000000e+000  1.3061611e-001
 -2.9470504e-001  9.1441840e-002  1.2216665e-002 -1.9218709e+001  4.2917238e-001  1.0000000e+000  9.1920805e-002
 -1.1423237e+000 -1.2776089e+000 -1.9536212e+000 -1.3367742e+001 -9.9084900e+000  1.0000000e+000             Inf
 -1.2227474e-001  9.9044334e-002 -1.8002120e-001 -1.9287580e+001  5.6364040e-001  1.0000000e+000             Inf
 -9.5401463e-001 -3.6137099e-001 -9.9044922e-001 -1.6253209e+001 -5.7826495e+000  1.0000000e+000  2.4901741e-001
 -5.6001442e-001 -4.7332346e-001 -1.0913635e+000 -1.6518650e+001 -3.9694881e+000  1.0000000e+000  3.4723338e-001
 -7.4621845e-001 -9.8788787e-001 -1.1362857e+000 -1.5206419e+001 -8.2100595e+000  1.0000000e+000  7.4582448e-001
 -8.6128098e-001  5.9311444e-002  8.8241695e-002 -1.8203802e+001 -1.8419512e+000  1.0000000e+000  5.0283407e-001
 -7.6003953e-001  1.0638214e-001 -1.2075057e+000 -1.6424231e+001 -4.8972728e+000  1.0000000e+000  2.1798086e-001
 -1.1154096e+000 -1.0960229e-001 -3.4474192e-003 -1.7774977e+001 -3.6504534e+000  1.0000000e+000  4.8782357e-001
 -1.2368677e+000 -1.8921643e-002 -7.9193650e-001 -1.6343069e+001 -5.0695183e+000  1.0000000e+000  3.2823252e-001
 -3.3001482e-001  1.0859163e-001 -7.9418394e-001 -1.7847504e+001 -1.1615375e+000  1.0000000e+000  4.1608452e-001
 -2.9905494e-001 -1.0438931e+000 -1.0561445e+000 -1.5478351e+001 -6.8307294e+000  1.0000000e+000  2.3067779e-001
 -9.9402067e-001 -9.9937157e-001 -9.3127388e-001 -1.5152795e+001 -9.0348169e+000  1.0000000e+000  4.3149517e-001
 -1.0796930e+000 -1.0812324e+000  2.4957736e-001 -1.5376498e+001 -6.9900454e+000  1.0000000e+000  2.8060475e-001
 -1.4644680e-001 -8.6244314e-002 -1.1037647e+000 -1.7679556e+001 -3.4536396e+000  1.0000000e+000  2.4849739e-001
 -1.0294496e+000 -4.1536293e-001 -6.3187193e-001 -1.6605485e+001 -3.8301826e+000  1.0000000e+000  2.5392777e-001
 -9.9880725e-001 -3.7305176e-003  2.4382954e-001 -1.7713236e+001 -2.7913877e+000  1.0000000e+000  2.5675430e-001
 -9.8226427e-001 -2.7820504e-002 -6.6850662e-001 -1.6963254e+001 -3.7649217e+000  1.0000000e+000  2.5720457e-001
  2.5885500e-002 -5.5788727e-002  1.8155373e-001 -1.9505011e+001  4.3765428e-001  1.0000000e+000             Inf
 -6.1917574e-001 -1.3691159e-001  6.3449039e-002 -1.8511576e+001 -1.9194185e-001  1.0000000e+000  4.9563566e-001
 -9.6947889e-001 -1.2121867e+000 -9.9582955e-001 -1.4638233e+001 -9.8757370e+000  1.0000000e+000             Inf
 -1.0534134e+000 -4.7901234e-001 -9.1392617e-001 -1.6069209e+001 -6.0789291e+000  1.0000000e+000  3.4844724e-001
 -1.2959080e+000  5.8459357e-002 -1.2198821e+000 -1.5547663e+001 -6.4553550e+000  1.0000000e+000  2.8164548e-001
 -3.0766956e-001 -9.3871922e-001 -9.8479021e-001 -1.5824977e+001 -5.5795726e+000  1.0000000e+000  1.0627308e-001
 -7.0680330e-001 -9.6963662e-001 -1.0898653e+000 -1.5335959e+001 -7.6875304e+000  1.0000000e+000  4.5517249e-001
 -2.6062939e-001  2.5267719e-002 -1.0847956e+000 -1.7538929e+001 -3.4125049e+000  1.0000000e+000  1.5108568e-001
 -1.2124840e+000 -5.3845543e-002 -5.1362982e-001 -1.6863451e+001 -3.7145265e+000  1.0000000e+000  1.5394565e-001
 -9.0289246e-001 -2.0418350e-002 -8.3473612e-001 -1.6809506e+001 -4.2723755e+000  1.0000000e+000  3.6244368e-001
 -3.7157339e-001 -2.7627771e-002 -1.1830892e+000 -1.7174310e+001 -3.5848402e+000  1.0000000e+000  1.9118554e-001
 -8.6746812e-001  4.4375543e-002 -2.0789937e-001 -1.7989065e+001 -1.8215802e+000  1.0000000e+000  3.8225473e-001
 -8.6505558e-003 -2.0365927e-001 -5.0446228e-001 -1.8569572e+001  1.9843185e-001  1.0000000e+000  2.0978365e-001
 -1.0896042e+000 -8.8029869e-001 -1.2050881e+000 -1.4976168e+001 -9.7463504e+000  1.0000000e+000             Inf
 -1.0872300e+000 -1.2947414e-001  8.0174819e-002 -1.7733374e+001 -3.4088417e+000  1.0000000e+000  2.6173410e-001
 -7.7610743e-001  2.7458285e-002 -2.3116294e-002 -1.8489894e+001 -1.3312340e+000  1.0000000e+000  3.3447661e-001
 -4.4661230e-001  2.1383236e-001 -3.0065578e-002 -1.8634452e+001  4.8037589e-001  1.0000000e+000  1.7694530e-001
 -2.0371297e-001 -1.5459586e-001  9.3989602e-002 -1.9146014e+001  5.9884037e-001  1.0000000e+000             Inf
 -1.3325581e+000 -2.3837853e-001 -1.0629391e+000 -1.5670444e+001 -5.6036968e+000  1.0000000e+000  1.5116063e-001
 -2.9546526e-001 -9.8302070e-001 -8.6203711e-001 -1.5843116e+001 -4.9326716e+000  1.0000000e+000  3.6246490e-001
 -1.0208058e+000 -9.1266340e-002 -8.4541620e-001 -1.6582767e+001 -5.1771329e+000  1.0000000e+000  2.9299575e-001
 -1.2727638e+000 -6.6329259e-003 -1.0874574e+000 -1.5797917e+001 -6.9076265e+000  1.0000000e+000  4.0602119e-001
 -5.5252289e-001 -6.3202525e-002  2.8571745e-002 -1.8809609e+001 -5.0425750e-002  1.0000000e+000  5.5743933e-001
  4.9375828e-002 -6.0225132e-002  6.9973818e-002 -1.9662500e+001  3.1608931e-001  1.0000000e+000             Inf
 -1.0139720e+000 -6.7367393e-001 -1.0213635e+000 -1.5668358e+001 -7.4411415e+000  1.0000000e+000             Inf
 -1.4910439e-001 -1.4001438e-001 -8.7728459e-001 -1.7971300e+001 -1.8293097e+000  1.0000000e+000  3.6048721e-001
 -8.7331812e-001 -1.7790309e-001 -1.0865975e+000 -1.6390804e+001 -5.6946418e+000  1.0000000e+000  4.1958172e-001
 -1.0508616e+000 -9.7971424e-002 -9.2123887e-002 -1.7831685e+001 -3.2487581e+000  1.0000000e+000  3.0245911e-001
 -1.2061543e-001  5.3780183e-002 -7.9437843e-001 -1.8267255e+001 -1.2983197e+000  1.0000000e+000  4.3920392e-001
 -1.2261432e+000 -1.1656716e-001 -7.6204542e-002 -1.7541920e+001 -3.3416320e+000  1.0000000e+000  3.8305652e-001
 -1.0240704e+000 -2.9359899e-002 -7.0497092e-001 -1.6831184e+001 -4.2770914e+000  1.0000000e+000  4.7675795e-001
  2.1216753e-003  2.8736198e-001 -1.3771564e-001 -1.8824034e+001  6.8633587e-001  1.0000000e+000             Inf
 -4.6290520e-001  7.1658946e-002 -2.7185463e-001 -1.8558942e+001  4.2039416e-001  1.0000000e+000  1.5339371e-001
 -1.2124348e+000  5.2257170e-002 -9.1387047e-001 -1.6172050e+001 -6.1527829e+000  1.0000000e+000  6.1347605e-001
 -1.0228547e+000 -4.1047221e-001 -6.5344683e-001 -1.6591600e+001 -3.8887041e+000  1.0000000e+000  5.9871083e-001
 -6.7857185e-001 -8.1965817e-002  7.3553863e-002 -1.8504460e+001 -5.4531187e-001  1.0000000e+000  2.9981070e-001
 -1.1398024e+000 -6.2277031e-001 -1.0625756e+000 -1.5528976e+001 -7.9906617e+000  1.0000000e+000  7.7117596e-001
 -2.8219764e-002  5.8470233e-002 -1.1565774e+000 -1.7803539e+001 -3.7135264e+000  1.0000000e+000  4.2639120e-001
 -9.5785052e-001  1.5903068e-001 -2.1883277e-002 -1.7919034e+001 -2.5869841e+000  1.0000000e+000  2.4461873e-001
 -8.3627716e-001 -1.8530137e-001 -9.7942166e-003 -1.8061268e+001 -1.6411979e+000  1.0000000e+000  3.1857271e-001
 -5.1025867e-002 -3.0670343e-001 -1.2344665e-001 -1.8757259e+001  5.1427988e-001  1.0000000e+000  8.5683777e-002
 -1.1728654e+000 -1.1806169e+000 -9.5412534e-001 -1.4550504e+001 -1.0557342e+001  1.0000000e+000             Inf
  2.5301103e-001 -5.5363860e-001 -1.1314332e+000 -1.6626793e+001 -3.6660231e+000  1.0000000e+000  1.3839627e-001
 -5.5715726e-001  3.2494757e-002 -1.0384272e-002 -1.8875838e+001 -1.4363292e-001  1.0000000e+000  6.4689441e-001
 -1.1148729e+000 -1.1231355e-001 -8.2572716e-001 -1.6457149e+001 -5.4675605e+000  1.0000000e+000  4.4342185e-001
 -3.7117087e-001 -1.0282618e+000 -1.2579452e+000 -1.5261770e+001 -6.5714477e+000  1.0000000e+000             Inf
 -5.2791578e-001  2.1810740e-001 -1.0701266e+000 -1.6958278e+001 -3.4346093e+000  1.0000000e+000  1.3357085e-001
  9.9509219e-002 -3.9791176e-002  1.5861243e-001 -1.9466176e+001  4.8748728e-001  1.0000000e+000             Inf
 -1.2157946e+000 -5.5482422e-001 -2.2895072e-001 -1.6523412e+001 -3.6814269e+000  1.0000000e+000  2.9556306e-001
 -1.1831643e+000  1.4696435e-001 -2.1173244e-001 -1.7376053e+001 -3.3648207e+000  1.0000000e+000  2.1289177e-001
 -4.5064244e-001 -9.3556084e-001 -9.6189090e-001 -1.5770887e+001 -5.5480707e+000  1.0000000e+000  3.2655853e-001
 -9.6962141e-001  8.3751258e-002 -6.3386206e-001 -1.7030898e+001 -3.4016209e+000  1.0000000e+000  1.0925267e-001
  6.3637450e-002 -9.7656136e-002 -8.6899678e-001 -1.8165040e+001 -1.8943721e+000  1.0000000e+000  6.8746047e-001
 -2.6195083e-001  1.8048643e-002 -1.0066666e+000 -1.7664541e+001 -2.9626789e+000  1.0000000e+000  3.9596733e-001
 -1.1426588e+000 -9.6227074e-001  2.6903457e-001 -1.5605940e+001 -6.3435905e+000  1.0000000e+000  2.6606746e-001
  1.5986447e-001 -1.0921982e-002 -5.4820284e-001 -1.8645973e+001  7.6260635e-002  1.0000000e+000  2.9848404e-001
 -1.0753440e+000 -7.6729934e-001  1.0310073e-001 -1.6243688e+001 -4.8804784e+000  1.0000000e+000  3.5679111e-001
 -1.1002250e+000  2.4175357e-001 -6.8799873e-001 -1.6625707e+001 -4.2449422e+000  1.0000000e+000  1.1973851e-001
 -9.6893864e-001 -1.2295463e-001 -7.1683356e-001 -1.6871776e+001 -3.8279524e+000  1.0000000e+000  2.0592135e-001
  2.0957170e-002 -1.8512953e-002 -1.0753765e-001 -1.9728355e+001  2.4828695e-001  1.0000000e+000             Inf
 -1.0463619e+000 -9.3772883e-002 -1.1874087e+000 -1.5985226e+001 -7.1975148e+000  1.0000000e+000  7.9254376e-001
 -1.1854096e+000 -1.8193784e-002 -4.8357556e-002 -1.7786245e+001 -3.7031441e+000  1.0000000e+000  5.7989629e-001
 -5.8369751e-001  1.8608779e-001 -1.1355244e+000 -1.6791076e+001 -3.9096167e+000  1.0000000e+000  5.8614329e-002
 -6.3014408e-001 -1.8464498e-002 -2.0273495e-001 -1.8416447e+001 -2.6866814e-001  1.0000000e+000  1.7761464e-001
 -1.0432096e+000 -1.1945960e-001 -6.9485852e-001 -1.6790601e+001 -4.2235693e+000  1.0000000e+000  6.7450913e-002
 -1.1766291e+000 -4.2848703e-001 -6.7256824e-001 -1.6310310e+001 -4.5076018e+000  1.0000000e+000  1.4046144e-001
 -1.2513516e+000 -1.2865721e+000 -8.9410979e-001 -1.4294027e+001 -8.8095530e+000  1.0000000e+000             Inf
 -7.5515709e-001  1.1658697e-001  4.9787518e-002 -1.8332477e+001 -1.0100145e+000  1.0000000e+000  4.9513850e-001
 -7.5711584e-001 -5.6257174e-002 -9.3191250e-001 -1.6887997e+001 -3.8768949e+000  1.0000000e+000  1.7349765e-001
 -1.0417191e+000 -9.5994678e-003  2.3522782e-001 -1.7659272e+001 -3.0862133e+000  1.0000000e+000  2.9362404e-001
 -1.3175519e+000 -5.2326841e-001 -1.0786403e+000 -1.5399260e+001 -6.3325781e+000  1.0000000e+000  4.3627217e-001
 -8.7906080e-002 -3.4240755e-001 -1.1345529e+000 -1.7207153e+001 -3.5001446e+000  1.0000000e+000  1.5267697e-001
 -8.7107596e-001 -1.2541192e-001 -3.3465513e-002 -1.8129823e+001 -1.9279407e+000  1.0000000e+000  2.7388562e-001
  5.6034017e-002  1.5630439e-001 -2.1089066e-001 -1.9161908e+001  5.8725178e-001  1.0000000e+000             Inf
 -9.8288499e-001 -3.3249828e-001 -8.0697209e-001 -1.6524251e+001 -4.5146703e+000  1.0000000e+000  1.9780202e-001
 -5.2297128e-001 -8.9719716e-003  3.4510584e-001 -1.8339612e+001  5.3805073e-001  1.0000000e+000  3.8428864e-001
 -1.2490918e+000 -1.0069064e+000 -1.1839197e+000 -1.4583423e+001 -1.0545163e+001  1.0000000e+000             Inf
 -9.9152596e-001  3.0962098e-002 -7.6095299e-001 -1.6787567e+001 -4.4113838e+000  1.0000000e+000  1.3673676e-001
 -1.1381697e+000 -1.2915239e+000 -1.1371915e-001 -1.4803086e+001 -6.6449702e+000  1.0000000e+000  5.5659634e-001
 -1.1872988e+000 -4.7788813e-002 -2.2849398e-001 -1.7428625e+001 -3.4917481e+000  1.0000000e+000  1.3593112e-001
 -8.2404569e-001 -1.3685035e-003  7.7276620e-002 -1.8327165e+001 -1.6611606e+000  1.0000000e+000  2.6733503e-001
 -8.7108156e-001  1.1080263e-001 -1.0885932e+000 -1.6423841e+001 -5.7290115e+000  1.0000000e+000  4.0901111e-001
  4.1885662e-002 -4.4945689e-001 -1.0853501e+000 -1.7042877e+001 -3.5668139e+000  1.0000000e+000  1.6456118e-001
 -9.0908218e-002 -6.1767990e-001 -1.2343914e+000 -1.6413807e+001 -3.9222525e+000  1.0000000e+000  4.0204845e-001
 -7.0796576e-001 -1.3555978e-001  6.2868732e-002 -1.8363009e+001 -6.7833963e-001  1.0000000e+000  2.9356159e-001
  2.6585659e-002 -4.0132640e-002 -6.6437134e-001 -1.8657814e+001 -5.9328131e-001  1.0000000e+000  1.6210375e-001
  6.3428806e-002  2.3327562e-001 -1.2060293e+000 -1.7349764e+001 -3.2675268e+000  1.0000000e+000  2.0091296e-001
 -7.1005345e-001  1.6132455e-001 -9.7543363e-001 -1.6850634e+001 -3.7603391e+000  1.0000000e+000  1.8136465e-001
 -1.0175164e+000 -2.0278195e-002  3.0476280e-001 -1.7565756e+001 -2.7595366e+000  1.0000000e+000  2.7321680e-001
  1.3924600e-001 -4.5175826e-002 -9.0534543e-001 -1.8053360e+001 -2.1520119e+000  1.0000000e+000  3.8967557e-001
  3.8641871e-001  9.4779542e-003 -1.0303763e-001 -1.9051238e+001  9.3662168e-001  1.0000000e+000             Inf
 -9.0371234e-001 -9.9436001e-001 -8.9152148e-001 -1.5299430e+001 -7.9494790e+000  1.0000000e+000  4.5661634e-001
 -1.0193209e+000  1.5911967e-001 -1.0237838e+000 -1.6264068e+001 -6.4685143e+000  1.0000000e+000  4.5284416e-001
  4.1750934e-002 -9.9091970e-001 -1.0790955e+000 -1.5660896e+001 -6.7533679e+000  1.0000000e+000  3.6983767e-001
 -1.9454521e-001 -1.2408790e-003 -4.9076716e-001 -1.8683470e+001  2.1403633e-001  1.0000000e+000  2.4158119e-001
 -1.0463208e+000 -9.6407565e-001 -1.3001199e+000 -1.4758099e+001 -9.2667442e+000  1.0000000e+000             Inf
 -8.6930493e-001  1.7962155e-001 -9.2877294e-001 -1.6649567e+001 -4.5255162e+000  1.0000000e+000  6.2725758e-001
 -1.0715654e+000 -9.2856807e-001 -4.3859662e-001 -1.5674115e+001 -6.2070694e+000  1.0000000e+000  1.9180022e-001
 -1.2400157e-001 -4.2727992e-002 -1.1890355e+000 -1.7623435e+001 -3.5624646e+000  1.0000000e+000  4.3034928e-001
 -1.0823628e+000 -7.3866145e-002 -1.7260471e-001 -1.7680962e+001 -3.3652403e+000  1.0000000e+000  1.3810204e-001
  2.0153345e-001  4.1085225e-002 -9.2619805e-001 -1.7904527e+001 -2.2304658e+000  1.0000000e+000  2.3921465e-001
 -9.7946047e-001 -1.0401189e+000  9.5966712e-002 -1.5629281e+001 -6.3753239e+000  1.0000000e+000             Inf
 -1.8462366e-002 -1.0541944e+000 -8.2088098e-001 -1.5753825e+001 -5.2955644e+000  1.0000000e+000  2.5331508e-001
 -6.0327334e-001  9.1917426e-003 -3.2692968e-002 -1.8795585e+001 -3.3342722e-001  1.0000000e+000  7.0587054e-001
 -9.2331179e-002 -4.5880032e-002 -8.7489895e-001 -1.8188629e+001 -1.9758674e+000  1.0000000e+000  5.0492844e-001
 -1.5528016e-001  1.0734741e-001 -1.0117708e+000 -1.7788276e+001 -2.9111962e+000  1.0000000e+000  2.2472619e-001
 -1.1467520e+000 -6.1065860e-001 -6.7743789e-001 -1.6044341e+001 -5.1264084e+000  1.0000000e+000  3.3838583e-001
 -9.2803871e-002 -3.9579793e-002 -7.5121236e-002 -1.9631852e+001  3.4444666e-001  1.0000000e+000             Inf
 -8.9807941e-002 -8.6128220e-002 -8.5153788e-001 -1.8180934e+001 -1.7362398e+000  1.0000000e+000  7.3921570e-001
 -7.6228183e-001 -1.0129693e+000 -1.1236648e+000 -1.5149576e+001 -8.4829266e+000  1.0000000e+000             Inf
 -3.5257392e-001 -2.0983876e-002  9.8410371e-002 -1.9118743e+001  4.2187808e-001  1.0000000e+000  5.3496075e-001
 -1.3674980e-001 -1.0552741e-001 -6.7429036e-002 -1.9413083e+001  4.6447939e-001  1.0000000e+000             Inf
 -1.0703106e+000 -1.3432579e-001 -3.2737993e-002 -1.7786710e+001 -3.3967774e+000  1.0000000e+000  3.1656956e-001
 -1.1311782e+000 -2.0338243e-001 -9.8625588e-001 -1.6122262e+001 -6.7257990e+000  1.0000000e+000  3.9073077e-001
 -7.7890009e-001 -3.7477153e-001 -9.0842449e-001 -1.6628126e+001 -3.7449036e+000  1.0000000e+000  4.7798424e-001
 -1.1374241e+000 -6.9271837e-002  1.0900100e-001 -1.7706995e+001 -3.5741078e+000  1.0000000e+000  3.1065238e-001
 -8.0309566e-001  4.0918648e-001 -1.1430209e+000 -1.6194677e+001 -4.6770725e+000  1.0000000e+000  4.5180718e-001
 -1.1981262e+000 -4.6602475e-002 -1.1083572e+000 -1.5878018e+001 -7.5085574e+000  1.0000000e+000  4.2452630e-001
 -4.7347102e-002  9.4850301e-002  8.1589773e-002 -1.9543087e+001  3.8020236e-001  1.0000000e+000             Inf
 -3.1686567e-002  2.1422606e-001 -8.5506935e-001 -1.7959802e+001 -1.6402063e+000  1.0000000e+000  1.3782485e-001
 -8.7780848e-001  2.5144914e-002 -1.1173630e+000 -1.6386168e+001 -6.0064541e+000  1.0000000e+000  4.4191476e-001
 -1.2138281e+000 -8.5197020e-001 -1.1173146e+000 -1.4983607e+001 -9.5633496e+000  1.0000000e+000             Inf
 -9.7592577e-001 -1.0570544e+000 -6.7535671e-001 -1.5280786e+001 -7.3910996e+000  1.0000000e+000  3.0736333e-001
 -1.1777931e+000  3.6488952e-001 -1.0910578e+000 -1.5759109e+001 -6.9049562e+000  1.0000000e+000  3.5795968e-001
 -1.1117208e+000  4.0473500e-002  4.1975569e-002 -1.7889276e+001 -3.6583634e+000  1.0000000e+000  2.0565247e-001
  9.9233603e-002 -5.6385203e-002 -5.4645959e-001 -1.8733804e+001  6.6084952e-002  1.0000000e+000  3.8549859e-001
 -1.1385437e+000  1.1414158e-002 -3.5536781e-002 -1.7889099e+001 -3.7711373e+000  1.0000000e+000  3.5178266e-001
 -8.4477898e-001 -2.3182678e-002 -9.3807232e-001 -1.6733793e+001 -4.6363947e+000  1.0000000e+000  5.5442832e-001
 -1.0824924e+000 -1.1040159e+000 -1.8290457e-001 -1.5334737e+001 -7.2728309e+000  1.0000000e+000  1.5379771e-001
  2.6144435e-002 -1.6244161e-001 -3.4287797e-003 -1.9356559e+001  2.7715971e-001  1.0000000e+000  2.0908465e-001
 -2.3275831e-001 -6.0497580e-002 -8.7028673e-001 -1.7929359e+001 -1.8140220e+000  1.0000000e+000  2.1842936e-001
 -7.8549752e-001 -1.0702165e-001  5.0743385e-002 -1.8299694e+001 -1.2512013e+000  1.0000000e+000  3.4135441e-001
 -1.0270847e+000  1.6672856e-001 -7.8337989e-003 -1.7792896e+001 -3.1139419e+000  1.0000000e+000  3.0445488e-001
 -1.2220881e+000 -6.3421204e-001 -1.5004488e-001 -1.6370842e+001 -4.0296736e+000  1.0000000e+000  6.0790757e-001
 -1.4429012e-001 -3.8849206e-002 -5.9577241e-001 -1.8580025e+001 -1.1708767e-001  1.0000000e+000  3.9695544e-001
 -1.1060129e+000 -7.1894061e-002  1.7851877e-001 -1.7634211e+001 -3.3976000e+000  1.0000000e+000  4.1597412e-001
 -1.1734910e+000  1.6775173e-002 -8.9343015e-001 -1.6271326e+001 -6.1776455e+000  1.0000000e+000  3.4785165e-001
 -1.1752037e+000  1.5161567e-001 -1.2025380e+000 -1.5737333e+001 -7.3872320e+000  1.0000000e+000  4.9759144e-001
 -1.0787435e+000 -2.6370783e-001 -1.0078239e+000 -1.6127561e+001 -6.7019734e+000  1.0000000e+000  2.5142002e-001
 -7.5390479e-001  1.6603778e-001  2.4531131e-001 -1.7994108e+001 -6.2041505e-001  1.0000000e+000  2.6603695e-001
 -2.6393069e-001  5.2979569e-002 -1.1976298e-001 -1.9217330e+001  5.2316544e-001  1.0000000e+000  2.3446851e-001
 -2.2070112e-001  2.0965923e-001 -8.0909730e-001 -1.7869949e+001 -1.1046584e+000  1.0000000e+000  3.1886264e-001
 -1.2079247e-001 -5.0127148e-002  2.4947051e-001 -1.9245649e+001  6.7306095e-001  1.0000000e+000             Inf
 -7.4527109e-001 -1.1392074e+000 -1.2612299e+000 -1.4734848e+001 -8.4189078e+000  1.0000000e+000             Inf
 -1.8737703e-001 -2.0575284e-001 -5.4524871e-001 -1.8358435e+001  2.7636580e-001  1.0000000e+000  3.9172276e-001
 -6.1651988e-001  1.4873259e-001 -1.1240322e+000 -1.6779807e+001 -4.0929945e+000  1.0000000e+000  2.4476810e-001
 -3.6905366e-001  2.2075605e-003 -6.8911430e-001 -1.8000986e+001 -6.5803210e-001  1.0000000e+000  5.5371407e-001
 -1.1034135e+000 -7.9272204e-001 -1.2733562e+000 -1.5028859e+001 -8.5372593e+000  1.0000000e+000             Inf
 -1.1224019e+000 -8.1033917e-002 -7.7524280e-001 -1.6541151e+001 -5.1410843e+000  1.0000000e+000  3.8663888e-001
 -5.7307713e-001 -1.0607479e+000 -1.1070650e+000 -1.5216505e+001 -7.6961926e+000  1.0000000e+000  3.8682137e-001
  2.0263955e-001 -1.5331829e-001  5.9270709e-002 -1.9181081e+001  6.3086564e-001  1.0000000e+000             Inf
  4.1903696e-002  6.0737760e-002 -1.1225558e+000 -1.7839947e+001 -3.6553302e+000  1.0000000e+000  5.9579375e-001
 -1.0899438e+000  1.6411874e-001 -5.6094157e-001 -1.6918426e+001 -3.7300448e+000  1.0000000e+000  3.0305617e-001
 -1.4862096e-001 -2.0327831e-001  2.4181201e-002 -1.9107689e+001  4.8972671e-001  1.0000000e+000  2.3678851e-001
 -1.0830549e+000  1.8904046e-001 -9.7327652e-001 -1.6227399e+001 -6.4180279e+000  1.0000000e+000  3.4782416e-001
 -1.1372098e+000 -4.5671113e-002 -1.0462479e+000 -1.6074537e+001 -7.2996951e+000  1.0000000e+000  3.8287252e-001
 -8.2722679e-001 -4.9327769e-001 -9.3231839e-001 -1.6346010e+001 -4.5302247e+000  1.0000000e+000  3.7949452e-001
  1.3786808e-001 -1.0812503e+000 -1.1998803e+000 -1.5280721e+001 -7.2659741e+000  1.0000000e+000  2.3922566e-001
 -1.2160310e+000 -1.0278057e+000 -5.9305966e-001 -1.5160152e+001 -7.4800407e+000  1.0000000e+000  2.1179750e-001
 -4.4115119e-001 -2.8065105e-002 -1.1692339e+000 -1.7068165e+001 -3.7167519e+000  1.0000000e+000  1.9905092e-001
 -8.0844449e-002  1.1776018e-001 -7.3858569e-001 -1.8329032e+001 -8.5587762e-001  1.0000000e+000  4.9045372e-001
 -7.3233501e-002 -1.4220689e-001 -1.0741606e+000 -1.7736813e+001 -3.3517833e+000  1.0000000e+000  2.6670427e-001
 -1.1910615e+000 -5.0433528e-001 -4.7319420e-001 -1.6428897e+001 -3.8550924e+000  1.0000000e+000  1.4424187e-001
 -1.0204626e+000 -3.3854801e-001 -6.5450612e-001 -1.6694857e+001 -3.7966152e+000  1.0000000e+000  1.4569800e-001
  5.9791833e-002  3.6268222e-003 -9.9275065e-002 -1.9684189e+001  2.6993541e-001  1.0000000e+000             Inf
 -1.1359696e+000  2.3414675e-001  8.0589753e-002 -1.7446508e+001 -3.3519450e+000  1.0000000e+000  1.7406040e-001
 -1.0469443e+000 -1.1212980e+000 -9.1505631e-001 -1.4844558e+001 -9.8964271e+000  1.0000000e+000             Inf
 -2.0749691e-001  4.5756228e-002 -8.6410155e-001 -1.7994790e+001 -1.7922802e+000  1.0000000e+000  2.6817276e-001
 -1.0043830e+000 -6.7591567e-003 -1.1445116e+000 -1.6134127e+001 -7.0939637e+000  1.0000000e+000  4.8921584e-001
 -1.2258877e+000 -7.9315624e-001 -1.2522567e+000 -1.4901972e+001 -8.6235642e+000  1.0000000e+000  3.0289495e-001
 -8.1859467e-001  7.1611698e-002  2.0298287e-001 -1.8063144e+001 -1.3109499e+000  1.0000000e+000  1.6117146e-001
  1.4544094e-001  6.5689812e-005 -1.2050181e+000 -1.7571696e+001 -3.5295322e+000  1.0000000e+000  2.4328614e-002
 -8.3016025e-001 -3.9813906e-002 -9.3078809e-001 -1.6768589e+001 -4.4346542e+000  1.0000000e+000  5.1093720e-001
 -3.1786697e-002  6.9961815e-002 -9.9833313e-002 -1.9606620e+001  3.3730548e-001  1.0000000e+000             Inf
 -9.9852501e-001  6.4000679e-002 -1.2708352e+000 -1.5939492e+001 -6.3041914e+000  1.0000000e+000  4.5412254e-001
 -1.1818107e+000 -1.5353689e-001  4.7333238e-002 -1.7563054e+001 -3.5482067e+000  1.0000000e+000  1.8597938e-001
 -6.5270306e-001 -1.0869751e-001  3.4712092e-001 -1.8058793e+001  1.3935998e-001  1.0000000e+000  2.5312471e-001
  1.6478980e-001  6.7004611e-002 -1.0581923e+000 -1.7739615e+001 -3.2108082e+000  1.0000000e+000  2.6147124e-001
 -1.9985284e-001 -1.3700508e-001 -5.3317786e-001 -1.8484393e+001  2.7658511e-001  1.0000000e+000  3.4040007e-001
 -1.3799389e+000 -1.0102965e+000 -9.4863026e-001 -1.4682384e+001 -7.2550708e+000  1.0000000e+000             Inf
 -8.9311986e-001 -1.0859358e-001  2.4252007e-001 -1.7835637e+001 -1.7985857e+000  1.0000000e+000  3.5745100e-001
  2.8334967e-001 -8.9462484e-002 -7.8068255e-001 -1.7968726e+001 -8.5015769e-001  1.0000000e+000  3.0056673e-001
 -1.0988713e+000 -1.8865591e-001 -1.1149424e-001 -1.7572419e+001 -3.3779338e+000  1.0000000e+000  7.6080056e-002
 -6.0769141e-002 -5.3571649e-001 -1.0886115e+000 -1.6823200e+001 -3.7874975e+000  1.0000000e+000  2.7809259e-001
 -9.9249814e-001 -3.7639462e-001 -1.2542274e+000 -1.5783162e+001 -6.3631539e+000  1.0000000e+000  3.8053140e-001
 -9.2331920e-001 -8.2258597e-003 -2.5657269e-001 -1.7813324e+001 -2.3297066e+000  1.0000000e+000  2.3417426e-001
 -6.7421668e-001 -4.7029669e-001 -9.6184994e-001 -1.6556363e+001 -3.6668189e+000  1.0000000e+000  2.2232909e-001
 -4.7191941e-001 -4.8080940e-002  3.9349681e-002 -1.8971397e+001  1.8698727e-001  1.0000000e+000             Inf
 -1.0138535e+000  3.3699058e-001 -1.0254701e+000 -1.6134365e+001 -6.0817965e+000  1.0000000e+000  1.6114157e-001
 -1.0033554e+000 -2.8098822e-001 -1.1250773e+000 -1.6048931e+001 -6.8279007e+000  1.0000000e+000  9.9568591e-002
 -6.3148252e-002 -6.9680838e-002 -7.7822272e-001 -1.8366988e+001 -1.2265682e+000  1.0000000e+000  4.7923628e-001
 -9.5709379e-001 -4.2442371e-001 -8.3268393e-001 -1.6405825e+001 -4.6211263e+000  1.0000000e+000  1.9426031e-001
 -1.1082055e+000 -4.0018818e-001  1.7912913e-002 -1.7130650e+001 -3.6042395e+000  1.0000000e+000  2.7921998e-001
 -1.0344550e+000 -3.1203696e-001 -1.0452086e+000 -1.6096539e+001 -6.7132818e+000  1.0000000e+000  9.8936641e-002
 -9.3680679e-001 -9.9673541e-001 -1.2471631e+000 -1.4873086e+001 -9.3673896e+000  1.0000000e+000             Inf
 -1.1556858e+000 -1.1510214e-001  5.7070749e-002 -1.7673561e+001 -3.6035649e+000  1.0000000e+000  2.9997231e-001
  2.3748179e-002 -6.1522316e-001 -1.2010999e+000 -1.6475996e+001 -4.2022629e+000  1.0000000e+000  1.3661344e-001
 -1.0653396e+000 -3.2266709e-001 -1.1270579e+000 -1.5914059e+001 -7.2391820e+000  1.0000000e+000  5.5270281e-001
  2.9164935e-001 -1.9818188e-002 -8.7970187e-001 -1.7818424e+001 -1.7038945e+000  1.0000000e+000  2.5055459e-001
 -8.8037338e-001  3.8085630e-001 -1.1108122e+000 -1.6161184e+001 -5.3243792e+000  1.0000000e+000  2.1911658e-001
 -1.0010610e+000  2.6542317e-001  3.0289453e-001 -1.7355256e+001 -2.2519954e+000  1.0000000e+000  3.1644218e-001
 -1.5346069e-001  1.5695869e-001 -8.0869897e-001 -1.8051460e+001 -1.2272390e+000  1.0000000e+000  1.4888756e-001
 -8.8593421e-001 -3.6047529e-001 -8.3986318e-001 -1.6588332e+001 -4.0097947e+000  1.0000000e+000  1.9947830e-001
 -1.2573507e+000  2.5678910e-002 -3.8613848e-001 -1.7031371e+001 -3.1376330e+000  1.0000000e+000  2.0758123e-001
 -5.8685365e-001 -1.1238373e+000 -9.8840133e-001 -1.5173430e+001 -7.3170021e+000  1.0000000e+000  3.4926534e-001
 -5.6897593e-001  2.8990741e-001 -1.1252210e+000 -1.6727381e+001 -3.6334212e+000  1.0000000e+000  1.1143318e-001
 -2.0437263e-001 -3.0990283e-001 -1.0491335e+000 -1.7319351e+001 -3.0533632e+000  1.0000000e+000  1.9290569e-001
 -1.1301794e+000 -4.5058375e-001 -8.3870725e-001 -1.6106219e+001 -5.6979869e+000  1.0000000e+000  3.6816510e-001
 -2.4589965e-001  9.8752694e-002 -7.5201221e-001 -1.8076337e+001 -8.5383380e-001  1.0000000e+000  2.2219769e-001
 -7.5523069e-001 -1.0716474e+000 -9.8525949e-001 -1.5167582e+001 -8.0431831e+000  1.0000000e+000             Inf
 -1.2273591e+000  1.5469670e-001 -1.0384638e+000 -1.5914142e+001 -6.8561933e+000  1.0000000e+000  4.5156460e-001
  1.4884125e-001 -6.9963846e-001 -1.1530688e+000 -1.6302769e+001 -4.5690304e+000  1.0000000e+000  2.1134961e-001
 -3.6596587e-001  3.2456689e-002  3.5043795e-001 -1.8611868e+001  9.1439817e-001  1.0000000e+000             Inf
 -1.2556963e+000  8.7515141e-002 -7.5029044e-001 -1.6372231e+001 -4.4966240e+000  1.0000000e+000  1.4534077e-001
 -3.7324292e-001  2.7167181e-001  8.0672414e-004 -1.8589203e+001  6.5085887e-001  1.0000000e+000  1.7959563e-001
 -1.0933784e+000 -3.6196636e-001 -4.8715508e-001 -1.6799533e+001 -3.5608960e+000  1.0000000e+000  1.4360763e-001
 -6.5953723e-002 -4.1038530e-001 -3.6139078e-001 -1.8166341e+001  4.6434091e-001  1.0000000e+000  3.1688330e-001
 -8.2495932e-001 -3.0168893e-001  6.8209285e-002 -1.7789014e+001 -1.4402629e+000  1.0000000e+000  3.1653398e-001
 -9.4223817e-001 -2.2853398e-001 -1.1215083e+000 -1.6191301e+001 -6.3506709e+000  1.0000000e+000  2.3481419e-001
 -6.3784177e-002 -7.5341796e-001 -9.8268028e-001 -1.6402871e+001 -4.2449951e+000  1.0000000e+000  1.6230530e-001
 -6.5110740e-001 -5.1437482e-002  1.9147630e-002 -1.8666277e+001 -5.1853745e-001  1.0000000e+000  2.8670339e-001
 -1.1599274e+000 -2.7184969e-001 -9.5580171e-001 -1.6077500e+001 -6.4888154e+000  1.0000000e+000  2.0377204e-001
 -1.0556661e+000 -1.1811136e+000 -1.0954352e+000 -1.4530252e+001 -1.1175798e+001  1.0000000e+000             Inf
 -2.8091310e-001 -2.8222712e-002 -1.0918390e+000 -1.7488702e+001 -3.4383065e+000  1.0000000e+000  2.3923591e-001
 -9.6255910e-001 -4.0331209e-002 -1.3353218e-001 -1.7972328e+001 -2.6570199e+000  1.0000000e+000  2.4079090e-001
 -3.8157708e-001 -5.1933320e-002 -1.2521547e-001 -1.8991249e+001  4.5805938e-001  1.0000000e+000             Inf
 -1.1513867e+000 -6.8405860e-001  2.0237611e-001 -1.6320576e+001 -4.3909395e+000  1.0000000e+000  2.2842231e-001
 -6.8154695e-001 -1.0290668e+000 -1.1746593e+000 -1.5129884e+001 -8.0864363e+000  1.0000000e+000  5.8332583e-001
 -1.1392207e+000 -8.0087548e-001 -7.9321494e-001 -1.5550732e+001 -7.0507836e+000  1.0000000e+000  3.4974775e-001
  1.8783255e-001 -2.5472369e-002 -1.0721232e+000 -1.7697560e+001 -3.3105099e+000  1.0000000e+000  1.4424030e-001
  2.3174549e-001 -4.9385116e-001 -1.1931257e+000 -1.6690321e+001 -3.4669627e+000  1.0000000e+000  3.1274522e-001
 -3.3119196e-005 -8.0699044e-002 -7.7754858e-001 -1.8392538e+001 -1.3160257e+000  1.0000000e+000  3.3937466e-001
  9.0660793e-002 -1.1322312e-001 -9.9310332e-001 -1.7902138e+001 -2.8384361e+000  1.0000000e+000  1.1776478e-001
 -1.2097833e+000 -4.8831121e-001 -1.1366487e+000 -1.5511526e+001 -7.6192027e+000  1.0000000e+000  3.3796305e-001
 -1.1771844e+000  1.9793330e-001 -1.1032903e+000 -1.5867888e+001 -7.3280151e+000  1.0000000e+000  1.7968230e-001
 -7.8789333e-001 -4.7993912e-001 -1.0669671e+000 -1.6228812e+001 -5.1516198e+000  1.0000000e+000  1.7790337e-001
  1.7311413e-001 -1.2751411e-001 -1.1054471e+000 -1.7583805e+001 -3.3421375e+000  1.0000000e+000  1.5783589e-001
 -1.2912206e+000 -9.9259649e-001 -8.8949867e-001 -1.4880045e+001 -8.4276160e+000  1.0000000e+000             Inf
 -1.0242006e+000 -3.7223948e-001 -1.0921183e+000 -1.5980940e+001 -6.9295416e+000  1.0000000e+000  2.6424128e-001
 -1.0252887e+000 -2.6613554e-002 -8.0152250e-001 -1.6663531e+001 -4.9541243e+000  1.0000000e+000  3.4772116e-001
 -1.0051841e+000  2.4463288e-002 -1.4477775e-001 -1.7888946e+001 -2.9955553e+000  1.0000000e+000  3.7813673e-001
 -5.7432573e-001  8.5938453e-003 -2.1642966e-001 -1.8490798e+001 -3.4357728e-002  1.0000000e+000  4.5222186e-001
 -5.2636237e-003 -8.8315092e-002 -1.2010837e-001 -1.9530849e+001  3.2992575e-001  1.0000000e+000             Inf
 -7.7313138e-001 -3.3865806e-002  2.1775907e-001 -1.8134901e+001 -1.0018332e+000  1.0000000e+000  4.6753916e-001
 -9.7286646e-001 -7.1785657e-001 -7.4152355e-001 -1.5987020e+001 -5.2382385e+000  1.0000000e+000  2.5631261e-001
  2.2031798e-001 -4.7026604e-001 -1.0914972e+000 -1.6897887e+001 -3.3663161e+000  1.0000000e+000  3.8194262e-001
  1.3752888e-001  1.6190392e-001 -1.0972381e+000 -1.7594602e+001 -3.2959881e+000  1.0000000e+000  1.0518567e-001
  1.5017059e-001  1.5007993e-001  4.2037123e-002 -1.9277366e+001  5.5216467e-001  1.0000000e+000             Inf
 -1.0173978e+000 -9.6048752e-001 -1.3040752e+000 -1.4792176e+001 -8.9887270e+000  1.0000000e+000  5.4574399e-001
 -1.3307367e+000 -1.1038545e+000 -9.6705381e-001 -1.4533001e+001 -9.0249939e+000  1.0000000e+000  8.1298092e-002
  1.4329358e-001  1.0290127e-001 -6.0999321e-001 -1.8489576e+001 -5.8111972e-002  1.0000000e+000  2.8773591e-001
 -7.3497571e-001 -1.2300290e-001 -1.1493104e+000 -1.6551359e+001 -4.8492987e+000  1.0000000e+000  4.5364287e-001
 -8.6049548e-001  5.0745754e-003 -1.5204195e-001 -1.8119261e+001 -1.8691876e+000  1.0000000e+000  2.9524061e-001
 -3.9052762e-001  4.4372692e-002 -1.5110319e-002 -1.9150710e+001  2.9180460e-001  1.0000000e+000  1.1143922e-001
  5.8120838e-002  1.8044951e-002 -4.8707589e-001 -1.8950209e+001  1.2991566e-001  1.0000000e+000  1.7275467e-001
 -1.0680437e+000 -1.7778546e-001 -8.0223764e-001 -1.6537472e+001 -5.0454951e+000  1.0000000e+000  3.0541297e-001
 -1.1111229e+000 -7.1045238e-002 -1.0152163e+000 -1.6162099e+001 -7.0104323e+000  1.0000000e+000  7.7064330e-001
  1.0872963e-002  3.2032127e-003 -1.0792863e+000 -1.8035851e+001 -3.6562670e+000  1.0000000e+000  6.3372651e-001
  1.8363851e-001  2.6240656e-004 -7.7647588e-001 -1.8201010e+001 -1.1493375e+000  1.0000000e+000  2.6503566e-001
 -1.0233563e+000 -1.1177716e+000 -1.3515435e+000 -1.4426705e+001 -9.0458692e+000  1.0000000e+000             Inf
 -7.8043236e-001 -1.9582366e-001 -1.6698657e-001 -1.8011872e+001 -1.0187483e+000  1.0000000e+000  1.9066884e-001
 -6.2522999e-001 -2.8433611e-001 -1.0315254e+000 -1.6789971e+001 -3.6978107e+000  1.0000000e+000  1.2660681e-001
  1.3924482e-002  1.8532575e-001 -3.7104056e-001 -1.8839100e+001  5.2131938e-001  1.0000000e+000  1.3711605e-001
 -1.2259901e+000 -5.9132643e-002 -4.3206841e-001 -1.6988027e+001 -3.4280042e+000  1.0000000e+000  1.3421344e-001
 -2.1830734e-001  1.0146818e-001 -7.7298986e-001 -1.8086175e+001 -1.0047558e+000  1.0000000e+000  2.5074515e-002
 -1.3711267e-001  8.8661238e-002 -1.6629340e-001 -1.9308822e+001  5.5362763e-001  1.0000000e+000             Inf
 -2.5175964e-001  1.1016783e-001 -9.5206088e-001 -1.7720901e+001 -2.4075226e+000  1.0000000e+000  2.4789604e-001
 -5.9594764e-001 -2.4479129e-001  6.7323978e-002 -1.8295948e+001 -2.1394139e-002  1.0000000e+000  1.7249861e-001
 -1.1240320e+000 -1.2020753e+000 -1.1347952e+000 -1.4380156e+001 -1.1481433e+001  1.0000000e+000             Inf
 -1.0476649e+000 -1.6233774e-001 -1.6002673e-001 -1.7643708e+001 -3.1031924e+000  1.0000000e+000  1.5786416e-001
 -4.6013535e-001  8.3916555e-002 -3.5533918e-001 -1.8402768e+001  4.0454658e-001  1.0000000e+000  9.5183096e-002
 -7.8079182e-001 -2.4853990e-001 -9.6871312e-001 -1.6675610e+001 -4.1888494e+000  1.0000000e+000  1.7137222e-001
 -1.1509357e+000 -9.2738646e-001 -3.6278598e-001 -1.5634895e+001 -6.3068544e+000  1.0000000e+000  4.2725851e-001
 -7.9798467e-002  1.8636524e-001 -7.7845986e-002 -1.9206757e+001  5.5028067e-001  1.0000000e+000  9.7988541e-002
 -1.4124333e-001 -1.6459043e-001 -7.6937567e-001 -1.8119492e+001 -9.7976873e-001  1.0000000e+000  1.2426991e-001
 -8.0655897e-001 -1.0740608e+000 -8.6376335e-001 -1.5234927e+001 -7.4456280e+000  1.0000000e+000  6.8453855e-001
 -1.1169326e+000 -4.2991026e-001 -7.3976699e-001 -1.6298472e+001 -4.9005630e+000  1.0000000e+000  2.7977337e-001
 -1.0910750e+000  2.1413816e-001 -3.3747490e-001 -1.7237880e+001 -3.1762700e+000  1.0000000e+000  7.5624427e-002
  4.7083462e-002 -3.5986140e-001 -1.4263559e-001 -1.8554874e+001  4.9188133e-001  1.0000000e+000  9.8232271e-002
 -1.2156970e+000 -2.5105658e-001 -7.4562111e-001 -1.6345538e+001 -4.6750472e+000  1.0000000e+000  1.3565590e-001
 -2.0941902e-001  2.0540881e-001 -1.2119048e+000 -1.7250686e+001 -3.1592334e+000  1.0000000e+000  8.8412440e-002
 -7.5864081e-001  1.2423388e-001  3.6602773e-002 -1.8319169e+001 -1.0433917e+000  1.0000000e+000  3.1811496e-001
 -1.0006729e+000 -7.1369767e-002 -7.1794278e-001 -1.6838357e+001 -4.1342870e+000  1.0000000e+000  2.2711808e-001
 -2.7905212e-001  8.0736962e-002 -9.1415736e-001 -1.7758721e+001 -2.1404187e+000  1.0000000e+000  2.2107171e-001
 -4.8599140e-001  1.4340680e-001 -1.1666066e+000 -1.6941338e+001 -3.6530912e+000  1.0000000e+000  2.1742672e-001
  7.4387407e-003  1.9830124e-001 -1.0611561e+000 -1.7669009e+001 -3.2694092e+000  1.0000000e+000  1.9025404e-001
 -1.3538907e+000 -8.2135078e-001 -1.1763298e+000 -1.4790982e+001 -7.4205504e+000  1.0000000e+000  4.0555219e-001
 -1.1185050e+000 -9.5841761e-002 -1.2406098e+000 -1.5785871e+001 -7.2119203e+000  1.0000000e+000  3.3984864e-001
 -1.1723216e+000 -7.9697640e-001  1.6241918e+000 -1.4495274e+001 -8.5260902e+000  1.0000000e+000             Inf
 -1.1576651e+000  6.0532795e-002  1.7654758e-001 -1.7564263e+001 -3.4903754e+000  1.0000000e+000  1.8860460e-001
 -8.9016293e-001  1.2737339e-001 -6.4876716e-002 -1.8072149e+001 -2.0169844e+000  1.0000000e+000  2.3512296e-001
 -1.0334411e+000 -9.3492495e-002 -8.2182244e-001 -1.6601207e+001 -5.0718930e+000  1.0000000e+000  4.3821370e-001
 -6.2533430e-001  8.1775700e-003  7.3086028e-003 -1.8802373e+001 -4.8268451e-001  1.0000000e+000  3.9602462e-001
  2.9411046e-002 -8.1327799e-002 -1.4978056e-001 -1.9493395e+001  3.9347195e-001  1.0000000e+000             Inf
 -9.8085295e-001 -5.2183923e-001 -1.0145125e+000 -1.5967383e+001 -6.4886355e+000  1.0000000e+000  4.0305363e-001
 -6.5356684e-001 -2.7680735e-002 -1.0866545e+000 -1.6819734e+001 -4.3354012e+000  1.0000000e+000  1.5811965e-001
 -9.4163177e-001 -1.3561174e-001 -8.7979601e-002 -1.7949233e+001 -2.4237704e+000  1.0000000e+000  4.9181986e-001
 -1.1502333e+000 -3.9784157e-001 -1.0614816e+000 -1.5810893e+001 -7.3158357e+000  1.0000000e+000  2.0265562e-001
 -1.1204949e+000 -6.4123455e-001 -9.7472450e-001 -1.5643190e+001 -7.4564912e+000  1.0000000e+000  1.6560010e-001
 -1.2261347e-001  2.3270762e-002 -4.0326447e-001 -1.8977386e+001  3.8269980e-001  1.0000000e+000             Inf
 -1.0041177e+000  7.2690274e-002 -1.2545118e+000 -1.5953979e+001 -6.5119960e+000  1.0000000e+000  2.4626258e-001
 -6.7303977e-001  3.5182018e-002 -3.7605474e-001 -1.8011411e+001 -5.1191039e-001  1.0000000e+000  3.5808145e-001
 -1.1482183e+000 -1.7350820e-001 -5.1659860e-002 -1.7571879e+001 -3.5620456e+000  1.0000000e+000  5.2410822e-001
 -6.6353483e-001  1.6797042e-001 -1.3866600e-001 -1.8294362e+001 -2.6353662e-001  1.0000000e+000  3.8556825e-001
 -1.1629185e+000  3.4386519e-002 -9.1324650e-001 -1.6253553e+001 -6.3246430e+000  1.0000000e+000  1.9222799e-001
 -9.7838435e-001 -7.5031605e-001 -1.0746482e+000 -1.5508669e+001 -7.9713958e+000  1.0000000e+000             Inf
 -1.0531936e+000 -1.7352145e-001 -9.1953089e-001 -1.6370872e+001 -5.9101543e+000  1.0000000e+000  2.7356275e-001
 -5.7861370e-001  5.7040695e-002 -1.1655658e+000 -1.6820656e+001 -4.0841448e+000  1.0000000e+000  3.0940868e-001
 -1.0079080e+000 -1.2655244e-002 -8.2182104e-001 -1.6658403e+001 -5.0143187e+000  1.0000000e+000  3.1790344e-001
 -9.9953911e-002 -5.4725068e-001 -1.1889378e+000 -1.6643953e+001 -3.8663559e+000  1.0000000e+000  1.1037938e-001
 -1.1031408e+000  1.7021288e+000 -1.3591129e+000 -1.3133857e+001 -8.8103840e+000  1.0000000e+000             Inf
 -8.8058583e-003 -5.5391537e-002 -7.6515766e-001 -1.8466043e+001 -1.2378298e+000  1.0000000e+000  4.2392262e-001
 -5.6268596e-002 -1.1007498e+000 -1.2075142e+000 -1.5234053e+001 -7.4284930e+000  1.0000000e+000  7.3166100e-001
 -1.0561389e+000 -5.0759199e-001 -7.8804198e-001 -1.6201303e+001 -5.1692755e+000  1.0000000e+000  2.4780038e-001
 -1.3209857e-001  2.5664590e-002 -2.4380276e-001 -1.9255978e+001  4.9083751e-001  1.0000000e+000             Inf
 -1.1042299e+000 -5.2576656e-001 -7.9796378e-002 -1.6821192e+001 -3.7885674e+000  1.0000000e+000  1.9652606e-001
 -8.7216120e-001  3.9835664e-001 -9.9405044e-001 -1.6327034e+001 -4.5515299e+000  1.0000000e+000  1.3931831e-001
 -9.0960795e-001  1.1943375e-001 -2.5960072e-003 -1.8087567e+001 -2.2909347e+000  1.0000000e+000  3.2225972e-001
 -1.0802054e+000  4.2208859e-001 -1.0326931e+000 -1.5930022e+001 -6.2532029e+000  1.0000000e+000  4.0088737e-001
 -1.0246521e+000 -1.9850742e-001 -1.4849797e-002 -1.7725753e+001 -3.1105303e+000  1.0000000e+000  2.0865480e-001
 -4.3883520e-001 -2.5206063e-002 -8.0035559e-002 -1.8991996e+001  2.7798223e-001  1.0000000e+000  3.1488338e-001
 -2.9170858e-001  8.6167168e-002 -1.0767802e+000 -1.7466791e+001 -3.2885459e+000  1.0000000e+000  2.2065052e-001
 -1.1450627e+000 -6.4028269e-001 -1.7356638e-001 -1.6449627e+001 -4.2507186e+000  1.0000000e+000  1.2543109e-001
 -3.4568089e-002 -5.9593345e-002 -1.0326998e+000 -1.7994301e+001 -3.2617605e+000  1.0000000e+000  3.4971356e-001
 -1.1196804e+000  5.6620727e-002 -1.6351156e-001 -1.7651220e+001 -3.5212556e+000  1.0000000e+000  2.8051321e-001
 -7.9714594e-002 -2.0130595e-001 -5.4428877e-001 -1.8480391e+001  1.7822624e-001  1.0000000e+000  1.9061220e-001
 -5.3500013e-001 -1.0772895e-001  1.0659188e-001 -1.8667427e+001  1.7844330e-001  1.0000000e+000  2.0404460e-001
 -1.1397733e+000 -2.4119103e-001 -1.1165864e+000 -1.5879034e+001 -7.4471429e+000  1.0000000e+000  3.0648636e-001
 -1.2069624e+000 -8.7131603e-001 -8.6418137e-001 -1.5248696e+001 -8.0435665e+000  1.0000000e+000             Inf
 -6.9652685e-001  6.2773508e-002 -1.0417107e+000 -1.6810937e+001 -4.2881501e+000  1.0000000e+000  3.7721273e-001
 -1.0237254e+000 -1.0816051e-001 -5.9199333e-001 -1.7005294e+001 -3.5840074e+000  1.0000000e+000  2.9597398e-001
 -1.4094637e-001 -2.1192400e-002 -7.2286176e-001 -1.8372349e+001 -8.3233021e-001  1.0000000e+000  2.8634679e-001
 -1.1052729e+000 -1.9230323e-001 -9.7924181e-001 -1.6180823e+001 -6.6151523e+000  1.0000000e+000  2.6893579e-001
 -8.5280715e-001  6.8978273e-002  2.6327082e-002 -1.8280639e+001 -1.8517335e+000  1.0000000e+000  3.7682357e-001
 -1.0470334e+000  2.4678801e-001 -1.1344233e+000 -1.5992190e+001 -6.9834395e+000  1.0000000e+000  1.7136054e-001
 -3.2369775e-001  7.3772462e-002 -5.0477859e-002 -1.9180379e+001  4.5340314e-001  1.0000000e+000  1.9941615e-001
 -1.1689238e-001 -5.6448109e-002 -2.0828118e-001 -1.9321315e+001  5.1085965e-001  1.0000000e+000             Inf
 -1.1689039e+000 -7.5014118e-001 -1.7636562e-002 -1.6181112e+001 -5.0796734e+000  1.0000000e+000  4.2674269e-001
 -2.6430237e-002 -1.1231244e+000 -1.1738470e+000 -1.5213513e+001 -7.6465985e+000  1.0000000e+000  2.7807836e-001
 -1.1874178e+000 -1.1585992e+000 -1.0353198e+000 -1.4505218e+001 -1.1150153e+001  1.0000000e+000             Inf
 -5.9711242e-001 -8.4358991e-001 -9.9703071e-001 -1.5833808e+001 -5.5318678e+000  1.0000000e+000  2.8836712e-001
 -1.0619159e+000 -4.9829681e-001 -7.9160360e-001 -1.6202654e+001 -5.2009515e+000  1.0000000e+000  1.5412394e-001
 -7.1053278e-001 -1.2309380e+000 -1.0541158e+000 -1.4757348e+001 -8.1619257e+000  1.0000000e+000  4.5308625e-001
 -3.8550292e-001  6.0383481e-002 -3.4252267e-001 -1.8577301e+001  5.1063755e-001  1.0000000e+000  2.1878674e-001
 -1.8152227e-001  1.9185195e-001 -7.8486689e-001 -1.7993334e+001 -9.7286280e-001  1.0000000e+000  1.3865027e-001
 -5.3074240e-002  1.2623065e-001 -2.8892721e-001 -1.9118722e+001  5.4552427e-001  1.0000000e+000             Inf
 -4.6456396e-003 -1.4616570e-001 -1.0430861e+000 -1.7812288e+001 -3.2854418e+000  1.0000000e+000  5.2183555e-001
 -8.3429147e-001  2.5898431e-001 -6.6216959e-002 -1.7876390e+001 -1.3392882e+000  1.0000000e+000  2.3697192e-001
 -1.0278047e+000 -3.1929138e-001 -8.5048730e-001 -1.6401990e+001 -5.1696814e+000  1.0000000e+000  1.7113376e-001
 -3.8431344e-001  5.0577997e-002 -2.3154819e-001 -1.8791078e+001  5.2235628e-001  1.0000000e+000  1.2033841e-001
 -1.1534622e+000  5.2210221e-002 -1.1901344e+000 -1.5817972e+001 -7.5983941e+000  1.0000000e+000  3.1526496e-001
 -1.3432767e-001 -5.5101798e-002 -7.3820309e-001 -1.8337664e+001 -8.8705404e-001  1.0000000e+000  2.5341972e-001
  2.4559399e-002 -6.6581082e-001 -1.0354066e+000 -1.6570091e+001 -4.1309150e+000  1.0000000e+000  4.6679481e-001
 -9.5154633e-001 -1.0858447e-001 -7.2472612e-002 -1.7999112e+001 -2.5497999e+000  1.0000000e+000  7.2813521e-001
 -9.9863488e-001 -1.0126745e+000 -1.1150316e+000 -1.4923207e+001 -1.0319619e+001  1.0000000e+000             Inf
  2.0876820e-002 -1.9735916e-002  1.2449342e-002 -1.9896147e+001  1.1848107e-001  1.0000000e+000             Inf
 -7.0159918e-001 -1.7005260e-001 -1.0633860e+000 -1.6717919e+001 -4.3360056e+000  1.0000000e+000  4.6935412e-001
 -7.9263290e-001  1.4688401e-002 -1.1113581e+000 -1.6540594e+001 -5.3377941e+000  1.0000000e+000  4.7202475e-001
  4.6089684e-002 -1.2731998e-002 -1.0611616e+000 -1.7992468e+001 -3.4860841e+000  1.0000000e+000  4.2875670e-001
 -1.1035644e+000 -2.6331642e-001 -1.2003006e+000 -1.5790965e+001 -7.3173910e+000  1.0000000e+000  8.0251067e-001
 -1.0748041e+000 -1.4484927e-001 -5.1465022e-001 -1.7035965e+001 -3.5658368e+000  1.0000000e+000  7.1126123e-002
 -1.0811331e+000  1.3571375e-002 -5.4771641e-001 -1.7017522e+001 -3.8696387e+000  1.0000000e+000  1.2571365e-001
 -1.3127814e-001  1.8281031e-002 -5.4474992e-001 -1.8705596e+001  3.6812114e-002  1.0000000e+000  4.8165951e-001
  3.8977811e-002 -7.5446002e-002 -9.9974949e-001 -1.8014659e+001 -3.0062848e+000  1.0000000e+000  4.9795313e-001
 -9.0737267e-001 -1.9000590e-001 -1.1212247e+000 -1.6273317e+001 -6.0809637e+000  1.0000000e+000  5.1046284e-001
 -7.8864699e-001 -6.4821033e-003 -9.5347548e-001 -1.6804572e+001 -4.3593891e+000  1.0000000e+000  4.5351775e-001
  2.0417152e-001 -6.2409121e-002 -7.5235853e-001 -1.8180570e+001 -8.3856646e-001  1.0000000e+000  5.4899431e-001
 -1.9494404e-001 -1.3577449e-001 -1.1492599e+000 -1.7469798e+001 -3.4520786e+000  1.0000000e+000  2.5079669e-001
 -1.5303682e-001 -1.1167327e+000 -1.1337864e+000 -1.5255684e+001 -7.4859499e+000  1.0000000e+000             Inf
 -5.8592807e-001 -9.1016952e-004 -1.0327291e+000 -1.7028089e+001 -3.7764664e+000  1.0000000e+000  4.3415702e-002
 -5.0005638e-002 -3.2338648e-001 -1.1877367e+000 -1.7184196e+001 -3.4983760e+000  1.0000000e+000  1.1249695e-001
 -6.3587636e-003 -2.6284253e-002 -1.2608707e-001 -1.9691755e+001  2.5257294e-001  1.0000000e+000             Inf
 -9.6154008e-001 -4.4351797e-001 -1.1715527e+000 -1.5875240e+001 -6.6884406e+000  1.0000000e+000  2.9651740e-001
 -5.9683538e-001 -9.7496543e-001 -1.0517550e+000 -1.5462658e+001 -6.9614134e+000  1.0000000e+000  2.4272027e-001
 -3.7350887e-001 -7.5906689e-002 -2.9890943e-002 -1.9104206e+001  3.7951863e-001  1.0000000e+000  1.1851879e-001
  1.7734806e-003 -2.3665206e-001 -2.3627134e-002 -1.9073187e+001  3.0564659e-001  1.0000000e+000  2.9161637e-001
 -1.0436058e+000 -6.9996432e-001 -1.0701273e+000 -1.5521126e+001 -8.0800344e+000  1.0000000e+000             Inf
 -1.1615633e+000 -2.7114156e-002 -5.8536538e-001 -1.6820566e+001 -4.1616241e+000  1.0000000e+000  2.9701629e-001
 -4.6202558e-002 -6.4397939e-002 -1.6423634e-001 -1.9496065e+001  4.0863857e-001  1.0000000e+000             Inf
 -1.0307859e+000 -3.9387510e-002 -2.3716646e-002 -1.8044296e+001 -3.2956511e+000  1.0000000e+000  4.9263167e-001
 -1.0374424e+000 -9.5270368e-003 -4.2077914e-001 -1.7318837e+001 -3.3108810e+000  1.0000000e+000  3.1231185e-001
 -4.4866733e-002  3.4021488e-002 -7.9933229e-001 -1.8409360e+001 -1.4579569e+000  1.0000000e+000  4.0798159e-001
 -7.7917848e-001 -6.1864875e-002 -1.1340013e+000 -1.6520914e+001 -5.2147847e+000  1.0000000e+000  5.1358153e-001
 -7.1123322e-001 -7.3997643e-002  1.3672982e-002 -1.8518042e+001 -8.4413619e-001  1.0000000e+000  3.7476276e-001
 -1.1398459e+000 -8.2454878e-001 -6.0855492e-001 -1.5694338e+001 -6.1161357e+000  1.0000000e+000  4.2939014e-001
 -4.9291959e-001 -2.2658090e-001 -1.1107824e+000 -1.6943135e+001 -3.5951828e+000  1.0000000e+000  2.2557396e-001
 -1.2438674e+000 -4.1727525e-001 -1.0656433e+000 -1.5646240e+001 -6.9918288e+000  1.0000000e+000  2.7493130e-001
 -4.6915911e-002 -1.3450618e-001  1.5769744e-001 -1.9313050e+001  5.2250974e-001  1.0000000e+000             Inf
 -1.1283401e+000 -1.2254002e+000 -5.2248725e-002 -1.4991289e+001 -7.4032595e+000  1.0000000e+000             Inf
 -1.1379045e+000 -1.0810083e+000  2.9941816e-001 -1.5296306e+001 -7.0532209e+000  1.0000000e+000  3.2234782e-001
  1.6999436e-003 -6.6451045e-002 -3.5468848e-001 -1.9171644e+001  3.3226822e-001  1.0000000e+000  2.0209176e-001
 -1.1777775e+000 -6.3049722e-001  2.2624225e-001 -1.6401465e+001 -4.0364724e+000  1.0000000e+000  2.5556530e-001
 -1.0324922e+000  8.7838342e-003 -5.2283572e-002 -1.8028742e+001 -3.3153917e+000  1.0000000e+000  7.8776840e-001
 -8.8242314e-001 -4.1787775e-002 -1.2414533e+000 -1.6180694e+001 -5.7089127e+000  1.0000000e+000  3.6883977e-001
 -9.8862470e-001 -7.5686165e-001 -3.6974837e-001 -1.6245245e+001 -4.2247231e+000  1.0000000e+000  2.6209668e-001
 -5.2441513e-001  7.8867218e-002 -1.8867496e-001 -1.8592945e+001  2.4139294e-001  1.0000000e+000  7.2468057e-001
  1.7045512e-001 -4.3085082e-001 -1.1409572e+000 -1.6950462e+001 -3.4924847e+000  1.0000000e+000  2.5905317e-001
 -1.0546710e+000  1.1758279e-001 -1.0636550e+000 -1.6160964e+001 -6.9934974e+000  1.0000000e+000  3.7424819e-001
 -1.1963215e+000 -3.1472175e-001  1.0158822e-001 -1.7168218e+001 -3.3894418e+000  1.0000000e+000  2.7184400e-001
 -8.1644719e-001 -4.3476566e-001 -1.2344626e+000 -1.6008039e+001 -5.2129479e+000  1.0000000e+000  3.8473552e-001
 -1.1063503e+000 -6.7661661e-002  5.2604765e-002 -1.7841740e+001 -3.5890122e+000  1.0000000e+000  3.5140510e-001
  4.4014053e-003 -1.6351223e-001 -4.6813335e-001 -1.8734005e+001  2.5886509e-001  1.0000000e+000  2.0099220e-001
 -1.3104268e+000  2.2186681e-002 -1.2704378e+000 -1.5450103e+001 -5.8250333e+000  1.0000000e+000  5.8304281e-001
 -5.5461540e-002  1.7519839e-001 -5.7935083e-001 -1.8499013e+001  5.3154916e-002  1.0000000e+000  1.9598146e-001
  1.4875501e-001  1.5593629e-001 -9.0639981e-001 -1.7897970e+001 -1.9849203e+000  1.0000000e+000  3.1821522e-001
 -1.2022106e+000 -3.6444897e-002 -4.5068960e-001 -1.6997296e+001 -3.6299679e+000  1.0000000e+000  2.5072268e-001
 -9.3217129e-001 -1.1303952e+000 -1.2795458e+000 -1.4567214e+001 -9.6440102e+000  1.0000000e+000             Inf
  6.8250182e-002 -1.0852398e-001  2.1333908e-001 -1.9279424e+001  6.2028586e-001  1.0000000e+000             Inf
 -7.8026088e-001 -1.3949055e-001  8.3953491e-002 -1.8213637e+001 -1.1328370e+000  1.0000000e+000  3.2610984e-001
 -2.8431830e-001 -2.0333535e-002 -4.9654096e-001 -1.8499739e+001  2.5557775e-001  1.0000000e+000  6.9910129e-002
 -1.1323236e+000 -3.9875010e-002 -5.7351129e-001 -1.6886203e+001 -4.0811203e+000  1.0000000e+000  1.5745608e-001
 -8.9121628e-001 -5.9692829e-002 -8.9841254e-001 -1.6716092e+001 -4.6336162e+000  1.0000000e+000  2.9662772e-001
 -1.0740954e+000 -1.2452100e+000 -7.3610987e-001 -1.4685069e+001 -8.3157341e+000  1.0000000e+000  5.5942608e-001
  2.1291613e-001 -2.4769811e-002  2.8907831e-001 -1.9016595e+001  8.8148835e-001  1.0000000e+000             Inf
 -5.9990619e-001 -2.0918559e-001  1.6229127e-001 -1.8291011e+001  8.8446459e-002  1.0000000e+000  3.0412583e-001
 -1.0620717e+000 -5.5240908e-001 -5.5558246e-001 -1.6420428e+001 -4.0524547e+000  1.0000000e+000  1.8998570e-001
 -8.6837369e-001 -1.2520246e-001 -1.2791598e+000 -1.6123881e+001 -5.0877894e+000  1.0000000e+000  3.1717886e-001
 -1.0228335e+000  2.7942020e-001 -1.1034665e+000 -1.6053099e+001 -6.6878907e+000  1.0000000e+000  2.7274022e-001
 -1.1098235e+000  1.9331206e-002 -1.2164122e+000 -1.5849426e+001 -7.4666816e+000  1.0000000e+000  1.4649686e-001
  2.0599280e-002 -1.1367997e-001 -9.7171793e-001 -1.7994430e+001 -2.7801198e+000  1.0000000e+000  1.4668617e-001
 -1.1359033e+000  1.0978029e-001  6.0574313e-002 -1.7711690e+001 -3.5804274e+000  1.0000000e+000  3.4193348e-001
 -7.8819879e-002 -5.9008190e-001 -1.1973632e+000 -1.6534436e+001 -4.0277354e+000  1.0000000e+000  4.9383572e-002
 -1.1367839e+000 -5.7851761e-001 -2.1510005e-001 -1.6587079e+001 -3.9400250e+000  1.0000000e+000  6.4871327e-002
 -8.2924500e-001 -7.3258453e-002 -1.2417074e-001 -1.8182047e+001 -1.5377505e+000  1.0000000e+000  2.2278455e-001
 -9.4572985e-001 -9.0374665e-001 -9.0158412e-001 -1.5444757e+001 -7.6532480e+000  1.0000000e+000  4.8932306e-001
 -1.1544166e+000  1.7127806e-001 -5.8236440e-001 -1.6775027e+001 -3.9390342e+000  1.0000000e+000  2.9843106e-001
 -1.1806584e+000  1.6873441e-002 -1.1865096e+000 -1.5783918e+001 -7.6342812e+000  1.0000000e+000  1.1237314e-001
 -9.9552859e-001 -1.6565466e-001  9.4522849e-002 -1.7797963e+001 -2.8041475e+000  1.0000000e+000  1.3697039e-001
 -1.8825489e-001 -3.0812052e-001  2.6885717e-002 -1.8703462e+001  5.2873597e-001  1.0000000e+000  2.4149600e-001
  8.9523503e-002 -6.9775627e-002 -8.8934945e-001 -1.8141489e+001 -2.0579210e+000  1.0000000e+000  1.5295354e-001
 -1.1650901e+000 -9.5210676e-001 -1.1626354e+000 -1.4805434e+001 -1.0579350e+001  1.0000000e+000             Inf
 -1.1511549e+000  1.5223758e-001  2.3293273e-002 -1.7624271e+001 -3.5867248e+000  1.0000000e+000  1.9655784e-001
 -1.7068814e-001 -4.0291203e-001 -1.1345443e-001 -1.8358972e+001  5.4269079e-001  1.0000000e+000  2.0497474e-001
 -1.2302529e-001 -1.2258787e-001 -9.9263494e-001 -1.7845633e+001 -2.7979132e+000  1.0000000e+000  3.5695215e-001
 -1.0427606e+000 -3.2193081e-002 -9.9288057e-001 -1.6314899e+001 -6.5871516e+000  1.0000000e+000  4.3280276e-001
 -1.1209884e+000 -1.0627753e+000  2.5809876e-001 -1.5377604e+001 -7.0253815e+000  1.0000000e+000  1.3867796e-001
 -1.1305713e+000  2.2957057e-002 -4.0172044e-001 -1.7202676e+001 -3.6503069e+000  1.0000000e+000  2.4803716e-001
 -6.7299980e-001  5.4603763e-002 -1.1140213e+000 -1.6737364e+001 -4.4951004e+000  1.0000000e+000  4.2340390e-001
 -1.1431312e+000 -9.5750330e-001 -4.8055447e-001 -1.5492628e+001 -6.7505427e+000  1.0000000e+000  2.1706485e-001
 -1.0967771e+000  1.7161118e+000 -1.2432778e+000 -1.3199597e+001 -1.0441565e+001  1.0000000e+000             Inf
  2.6280094e-001  2.8002049e-001 -3.3136456e-001 -1.8429607e+001  1.1364438e+000  1.0000000e+000             Inf
 -9.9989124e-002  7.4485442e-002 -7.5917270e-001 -1.8338760e+001 -1.0356408e+000  1.0000000e+000  3.8668277e-001
 -1.1206753e+000 -1.1678893e+000 -6.4192985e-002 -1.5148691e+001 -7.5947607e+000  1.0000000e+000  7.1150209e-001
 -4.5228567e-001 -1.7595950e-002  1.7365819e-002 -1.9085187e+001  1.4665987e-001  1.0000000e+000  2.8306416e-001
 -8.5775428e-001 -5.1423358e-002 -9.6498153e-001 -1.6663573e+001 -4.9135433e+000  1.0000000e+000  3.3201104e-001
 -1.1228934e+000 -1.0349328e+000 -2.6996063e-002 -1.5497900e+001 -7.2347433e+000  1.0000000e+000  2.3562205e-001
 -9.4651119e-001  9.4959568e-002 -8.9590561e-001 -1.6618662e+001 -5.0140564e+000  1.0000000e+000  2.8147049e-001
 -1.3445811e-001 -4.2463374e-002 -7.0186970e-001 -1.8410033e+001 -6.7298774e-001  1.0000000e+000  2.4271469e-001
  2.5589560e-001 -1.1455585e-001 -1.1082000e+000 -1.7457278e+001 -3.2156533e+000  1.0000000e+000  3.7639720e-001
 -7.0435669e-002 -1.2923573e-001 -6.0447589e-001 -1.8547014e+001 -1.2510817e-001  1.0000000e+000  2.3285580e-001
 -1.1699701e+000 -1.8576140e-001 -9.4759575e-001 -1.6134282e+001 -6.4372308e+000  1.0000000e+000  4.0343206e-001
  3.4044282e-002  6.5375550e-002  5.1623112e-002 -1.9688444e+001  2.7540509e-001  1.0000000e+000             Inf
 -1.2615638e+000 -1.0263526e+000 -8.3891134e-001 -1.4894519e+001 -8.6318308e+000  1.0000000e+000             Inf
 -7.9937045e-001  1.0172755e-001 -2.6676430e-001 -1.7956521e+001 -1.1898733e+000  1.0000000e+000  4.8420284e-001
  4.6964208e-002 -2.6559135e-001 -1.1294350e+000 -1.7403944e+001 -3.5158311e+000  1.0000000e+000  3.5618400e-001
 -1.2813252e+000 -1.6189588e-001 -1.1824187e+000 -1.5600205e+001 -6.7152020e+000  1.0000000e+000  2.2228282e-001
 -1.1629962e+000 -6.3618544e-001 -1.1756620e+000 -1.5325139e+001 -8.3028632e+000  1.0000000e+000  2.8271238e-001
 -1.1636534e+000 -1.7360139e-002 -8.9612870e-001 -1.6282355e+001 -6.2115477e+000  1.0000000e+000  2.7604650e-001
 -1.1407332e+000  1.0736035e-001 -7.8436539e-002 -1.7689637e+001 -3.5682371e+000  1.0000000e+000  1.5373022e-001
 -2.1748615e-001 -4.3032744e-002 -9.2987704e-001 -1.7867569e+001 -2.3333396e+000  1.0000000e+000  2.8533247e-001
 -6.4534503e-002 -6.3811981e-001 -1.1068279e+000 -1.6541250e+001 -4.2766735e+000  1.0000000e+000  2.8424690e-001
 -6.2231187e-001 -3.9036102e-001 -1.0348665e+000 -1.6649106e+001 -3.7821160e+000  1.0000000e+000  1.2616910e-001
 -1.2383561e+000 -8.3125002e-001 -9.8038016e-001 -1.5153964e+001 -8.4607580e+000  1.0000000e+000  6.6489799e-001
 -1.2263383e+000 -1.1866317e+000 -1.0769143e+000 -1.4366452e+001 -1.1147305e+001  1.0000000e+000             Inf
  5.2533327e-002 -1.7089652e-001  7.4186532e-002 -1.9282988e+001  4.4064832e-001  1.0000000e+000             Inf
 -8.2651540e-001 -5.0897050e-002 -1.0500329e-001 -1.8243039e+001 -1.5661495e+000  1.0000000e+000  5.2727495e-001
 -1.1160396e+000  1.1009153e-001 -9.7712849e-001 -1.6205504e+001 -6.6841582e+000  1.0000000e+000  1.5072623e-001
 -1.1158597e+000  8.7015951e-002 -1.0828413e+000 -1.6041510e+001 -7.3905014e+000  1.0000000e+000  3.6719263e-001
 -5.6314631e-001  1.9147176e-001 -1.0835553e+000 -1.6903059e+001 -3.6673937e+000  1.0000000e+000  2.1912370e-001
 -1.4524234e-001 -6.2777600e-002 -1.1471096e+000 -1.7635699e+001 -3.5682549e+000  1.0000000e+000  1.6854304e-001
 -4.3857409e-002 -5.1467373e-002 -9.6443125e-002 -1.9649411e+001  3.2349985e-001  1.0000000e+000             Inf
 -8.5263377e-001  1.3333979e-002  9.5490468e-002 -1.8241043e+001 -1.8355817e+000  1.0000000e+000  3.2125396e-001
  2.6188331e-001 -6.1268601e-001 -1.0873189e+000 -1.6543395e+001 -3.7605544e+000  1.0000000e+000  1.9866450e-001
 -1.1890652e+000 -8.9407804e-001 -7.0140451e-001 -1.5393448e+001 -7.1219623e+000  1.0000000e+000             Inf
 -7.0482401e-001  9.0645614e-003  1.6548114e-001 -1.8359072e+001 -6.7622863e-001  1.0000000e+000  6.2090266e-001
 -9.3594092e-001 -8.3911716e-001 -5.5882757e-002 -1.6228967e+001 -4.5244504e+000  1.0000000e+000  5.3709024e-001
 -3.3151269e-001  1.0361757e-001 -8.8690016e-001 -1.7693438e+001 -1.9036394e+000  1.0000000e+000  3.4717076e-001
 -1.1478844e+000  1.4171443e-001 -1.0135748e+000 -1.6083882e+001 -6.9555584e+000  1.0000000e+000  5.4518910e-001
 -2.2227041e-001 -6.7618184e-002 -1.0749391e+000 -1.7608060e+001 -3.3130756e+000  1.0000000e+000  2.4260088e-001
 -9.1472583e-001  3.3886461e-001 -8.2128830e-001 -1.6599583e+001 -3.6936634e+000  1.0000000e+000  2.7702061e-001
 -1.1180698e+000 -1.9492367e-001 -6.3105754e-002 -1.7567826e+001 -3.4901679e+000  1.0000000e+000  2.8807298e-001
 -9.3168256e-001 -5.0500871e-002  1.7594056e-002 -1.8191287e+001 -2.5414822e+000  1.0000000e+000  3.2833587e-001
 -6.8612923e-001 -7.5933495e-002  1.0517865e-001 -1.8454320e+001 -5.5149071e-001  1.0000000e+000  1.3287985e-001
 -9.5375248e-001  4.9832204e-002 -1.0362957e+000 -1.6387381e+001 -6.2155458e+000  1.0000000e+000  4.0748886e-001
 -7.7742907e-001 -8.9307017e-002 -9.3661775e-001 -1.6835956e+001 -4.0174687e+000  1.0000000e+000  2.9009515e-001
  1.8899217e-001 -4.2026890e-002 -1.1819808e+000 -1.7513683e+001 -3.4643622e+000  1.0000000e+000  2.7973735e-001
 -6.9208777e-001  1.5547743e-001 -1.1736493e+000 -1.6569008e+001 -4.4960513e+000  1.0000000e+000  2.8671388e-001
 -1.1209036e+000 -7.8153141e-001 -9.4885456e-001 -1.5429061e+001 -8.1262843e+000  1.0000000e+000  5.6991313e-001
 -7.3648267e-001 -5.8002030e-002  7.7413140e-002 -1.8434841e+001 -9.2873384e-001  1.0000000e+000  2.2926146e-001
 -2.5213235e-001 -1.5248668e-001 -4.7241534e-001 -1.8482577e+001  4.7905259e-001  1.0000000e+000  2.7921322e-001
 -1.0254451e+000  8.4408857e-003  1.9678257e-001 -1.7759422e+001 -3.0530319e+000  1.0000000e+000  2.2402818e-001
  1.1795806e-001  9.4111252e-002  1.9682108e-001 -1.9275762e+001  6.5478232e-001  1.0000000e+000             Inf
 -1.1571690e+000 -1.0384925e+000 -1.2474336e+000 -1.4555356e+001 -1.0812348e+001  1.0000000e+000             Inf
 -1.2769708e+000 -4.8148397e-002 -1.1938781e+000 -1.5619093e+001 -6.8611810e+000  1.0000000e+000  3.6964402e-001
  1.7612537e-001 -1.8946354e-001 -5.7700292e-001 -1.8352033e+001  1.9629411e-001  1.0000000e+000  5.0293587e-001
 -1.1687742e+000 -8.3421201e-001 -2.3541440e-001 -1.5912057e+001 -5.4936509e+000  1.0000000e+000  3.7640723e-001
 -7.5908189e-001  2.0174054e-001  5.9200850e-002 -1.8134524e+001 -8.9161063e-001  1.0000000e+000  1.1964485e-001
 -1.6197575e-001  1.1686642e-001 -8.2418328e-001 -1.8074755e+001 -1.3992349e+000  1.0000000e+000  4.3897669e-001
 -1.1460900e+000 -4.0326289e-001 -1.2918301e+000 -1.5471512e+001 -6.6592427e+000  1.0000000e+000             Inf
 -1.1214090e+000  3.3430392e-001 -6.1383199e-001 -1.6608722e+001 -3.7060912e+000  1.0000000e+000  3.6249666e-001
 -1.0927400e+000  4.8235077e-002  3.3380894e-002 -1.7918506e+001 -3.5955706e+000  1.0000000e+000  6.8186363e-001
 -2.2113833e-001 -3.5176830e-002 -7.2697265e-001 -1.8207383e+001 -7.8576897e-001  1.0000000e+000  2.0793322e-001
 -6.7909137e-002 -7.3364521e-001 -1.0332192e+000 -1.6391139e+001 -4.4645488e+000  1.0000000e+000  2.8655713e-001
  5.7968357e-002  2.4073980e-002 -1.1566262e-001 -1.9641734e+001  3.2454879e-001  1.0000000e+000             Inf
 -8.3169183e-001 -3.7516469e-003 -1.2415823e+000 -1.6268704e+001 -5.3655351e+000  1.0000000e+000  2.6223736e-001
 -6.9588147e-001 -4.3724868e-001 -9.7764328e-001 -1.6556201e+001 -3.8457460e+000  1.0000000e+000  1.6077800e-001
 -1.0049205e+000  1.6528328e-001 -1.2350886e+000 -1.5951284e+001 -6.5561933e+000  1.0000000e+000  9.5809815e-002
 -6.6097453e-001 -1.0692622e+000 -1.3002375e+000 -1.4918342e+001 -7.1646290e+000  1.0000000e+000  5.9577721e-001
 -9.5618728e-001 -1.3795094e-001 -1.1993347e+000 -1.6097920e+001 -6.4626449e+000  1.0000000e+000  1.4125822e-001
 -7.5646001e-001 -6.1968286e-001 -8.7385836e-001 -1.6295039e+001 -3.9907999e+000  1.0000000e+000  4.8655336e-001
 -1.1497480e+000  2.0487149e-001 -8.7216874e-001 -1.6276550e+001 -5.7339086e+000  1.0000000e+000  2.6324760e-001
 -1.1509870e+000 -1.0018513e-001  5.4731809e-002 -1.7711122e+001 -3.6232699e+000  1.0000000e+000  4.8801251e-001
 -9.4588212e-001 -1.1283733e-001  6.1311947e-002 -1.8011743e+001 -2.5119177e+000  1.0000000e+000  5.4346602e-001
  7.2061911e-002  2.4627406e-002  2.4982584e-001 -1.9359168e+001  5.8320041e-001  1.0000000e+000             Inf
 -1.1704417e+000  3.3815114e-001 -1.0708242e+000 -1.5825966e+001 -6.9024575e+000  1.0000000e+000  2.6830701e-001
 -1.2801923e+000 -1.0607411e+000 -1.1149603e+000 -1.4521944e+001 -1.0526357e+001  1.0000000e+000             Inf
  2.7536440e-002 -2.4861921e-002 -5.7270099e-001 -1.8842875e+001 -1.8487572e-001  1.0000000e+000  5.5715287e-001
  2.1626119e-001 -5.7673446e-002 -9.9003853e-001 -1.7763114e+001 -2.6881635e+000  1.0000000e+000  1.2823051e-001
  1.7100691e-001  1.4405503e-001 -1.1202246e+000 -1.7540720e+001 -3.3413579e+000  1.0000000e+000  3.8532865e-001
 -9.0236299e-001 -1.0069896e+000 -1.1252325e+000 -1.5023869e+001 -9.5365601e+000  1.0000000e+000  4.4042338e-001
 -9.5362454e-001 -3.3023697e-001 -1.1701843e+000 -1.6013600e+001 -6.4813733e+000  1.0000000e+000  3.3148328e-001
  1.4830328e-002 -3.0938633e-002 -7.7546472e-001 -1.8493915e+001 -1.3357992e+000  1.0000000e+000  5.3786600e-001
 -1.0846031e+000 -1.8531278e-001 -7.7303071e-001 -1.6554753e+001 -4.9037982e+000  1.0000000e+000  3.8634850e-001
 -9.4121627e-001 -9.6564694e-002  7.9785571e-002 -1.8028539e+001 -2.4653547e+000  1.0000000e+000  2.6737805e-001
 -9.1153390e-001  2.1215604e-001 -1.2152591e+000 -1.6106482e+001 -5.8758592e+000  1.0000000e+000  1.3178678e-001
 -7.7316503e-001 -3.0842656e-001 -1.1349641e+000 -1.6370305e+001 -5.0358358e+000  1.0000000e+000  1.1738049e-001
 -2.1345494e-001 -1.4785804e-001 -1.0298237e+000 -1.7615375e+001 -2.9717252e+000  1.0000000e+000  1.0283115e-001
 -1.1236787e+000  1.6789153e-001 -8.6997764e-001 -1.6343445e+001 -5.7459460e+000  1.0000000e+000  1.2777361e-001
 -1.1422347e+000 -1.1245734e+000 -3.2531666e-001 -1.5169784e+001 -7.4828490e+000  1.0000000e+000  4.7080105e-001
 -1.1676360e+000 -1.0735495e+000 -1.2643914e+000 -1.4458406e+001 -1.0827504e+001  1.0000000e+000             Inf
 -6.2869159e-002  1.3160873e-001 -6.7388131e-002 -1.9421119e+001  4.3097042e-001  1.0000000e+000             Inf
  2.1178924e-002 -6.2238912e-002 -3.0911764e-002 -1.9731350e+001  2.1489257e-001  1.0000000e+000             Inf
 -1.1874869e+000 -8.9572088e-001 -1.0909667e+000 -1.4967205e+001 -9.9455629e+000  1.0000000e+000             Inf
 -1.1635480e+000 -1.5530272e-001 -8.5550626e-001 -1.6311330e+001 -5.7119234e+000  1.0000000e+000  1.1445619e-001
 -1.4662485e-001  2.9432798e-001 -8.5371599e-001 -1.7711148e+001 -1.3301625e+000  1.0000000e+000  3.6240320e-001
  2.7883462e-001  3.1803165e-002 -7.4916487e-001 -1.8061532e+001 -7.1531505e-001  1.0000000e+000  2.2630970e-001
 -1.1392026e+000  1.2510571e-001  8.5457683e-002 -1.7653143e+001 -3.5265281e+000  1.0000000e+000  3.6611025e-001
 -8.6110744e-001 -4.4672103e-001 -1.1695509e+000 -1.6021391e+001 -5.8774966e+000  1.0000000e+000  2.2265850e-001
 -1.1684346e+000  8.1535874e-003 -4.2941222e-001 -1.7092930e+001 -3.7315403e+000  1.0000000e+000  4.5943491e-001
 -1.0433921e+000 -8.7890486e-001 -8.6471982e-001 -1.5426670e+001 -7.8600329e+000  1.0000000e+000  4.7615308e-001
 -1.4118462e-001 -4.9638358e-001 -1.8090594e-002 -1.8073661e+001  1.9611868e-001  1.0000000e+000  4.4204852e-001
 -1.1822981e+000 -4.1227834e-001 -1.0060119e+000 -1.5830445e+001 -6.9486556e+000  1.0000000e+000  3.1995542e-001
 -1.0790645e+000 -1.3772747e-001 -8.6309615e-001 -1.6440986e+001 -5.6094379e+000  1.0000000e+000  3.5896980e-001
 -8.8580792e-001 -8.3478849e-001  1.0925755e-003 -1.6301649e+001 -4.1722168e+000  1.0000000e+000  2.5985840e-001
 -2.2824442e-001 -1.0884013e+000 -1.1174207e+000 -1.5325810e+001 -7.3161572e+000  1.0000000e+000  2.7469394e-001
 -1.2380580e+000 -9.8973366e-001 -4.0919624e-002 -1.5485994e+001 -6.6030237e+000  1.0000000e+000  2.2796195e-001
 -1.0325968e+000 -1.6776023e-002 -6.3903129e-002 -1.8002616e+001 -3.2849002e+000  1.0000000e+000  4.0547690e-001
 -1.1321566e+000 -1.6548085e-001  4.3934041e-002 -1.7617949e+001 -3.5628884e+000  1.0000000e+000  3.1898365e-001
 -9.0065910e-001 -8.9066497e-001 -7.5454642e-001 -1.5679944e+001 -6.0356661e+000  1.0000000e+000  3.4818752e-001
 -6.8326765e-002  1.2518450e-001 -1.1065375e+000 -1.7722190e+001 -3.4847716e+000  1.0000000e+000  1.3280848e-001
 -9.4668403e-001 -8.8542456e-001 -1.0725246e+000 -1.5288124e+001 -8.7465700e+000  1.0000000e+000             Inf
 -6.8807636e-001 -1.0351149e-001  3.0042838e-001 -1.8085107e+001 -1.8363379e-001  1.0000000e+000  1.1711369e-001
  3.1228386e-001 -1.2400178e-001  1.4052369e-001 -1.8982190e+001  9.4703756e-001  1.0000000e+000             Inf
 -7.3730855e-001 -6.1174355e-001 -1.0167730e+000 -1.6143656e+001 -4.9536046e+000  1.0000000e+000  3.6053328e-001
 -1.0691774e-001 -3.8668996e-001 -1.3487403e-001 -1.8442524e+001  5.2883970e-001  1.0000000e+000  2.7568590e-001
 -4.9350707e-001  1.8394934e-001 -3.9646848e-001 -1.8163218e+001  4.2371439e-001  1.0000000e+000  1.7025358e-001
 -7.1261359e-001 -2.8826573e-002  3.3152214e-001 -1.8026786e+001 -3.5352837e-001  1.0000000e+000  3.4225990e-001
 -1.2366145e-001 -5.4172447e-001 -1.2307899e+000 -1.6590046e+001 -3.6060125e+000  1.0000000e+000  4.1918695e-001
