# Supplementary material for: An evolutionary algorithm for multi-objective optimization of freshwater consumption in textile dyeing industry
Source: PeerJ Comput Sci. 2022 Mar 22;8:e932. doi: 10.7717/peerj-cs.932 (PMC9044317; doi:10.7717/peerj-cs.932)
Supplement: Supplemental Information 1 — The data was collected manually from the Sitara Textile mills to conduct the thesis. [file peerj-cs-08-932-s001.zip › Code-and-Dataset/Algorithm Work/AMOCLPSO-matlab/Graphs/A-MOCLPSO_KUR_50.txt]

 -1.0270925e+000 -2.9941622e-001 -1.1804886e+000 -1.5911951e+001 -6.9937642e+000  1.0000000e+000  6.5956677e-001
 -1.5344785e-001 -2.7988323e-002 -1.0355771e+000 -1.7821500e+001 -3.1891185e+000  1.0000000e+000  2.1555871e-001
 -6.2981926e-002 -5.7209954e-001 -1.1007149e+000 -1.6715470e+001 -3.9630393e+000  1.0000000e+000  3.2098050e-002
 -1.2056482e+000  1.2474092e-001 -4.2548735e-002 -1.7587138e+001 -3.4778130e+000  1.0000000e+000  2.3055661e-001
 -1.0267336e+000 -6.1367325e-001 -3.1295092e-002 -1.6715910e+001 -3.8002429e+000  1.0000000e+000  6.1756265e-002
 -8.8375912e-001  8.2198284e-002  2.1761411e-001 -1.7918902e+001 -1.7927387e+000  1.0000000e+000  3.4819781e-001
 -8.2017191e-001 -3.2316607e-001 -1.1040868e+000 -1.6328276e+001 -5.3226764e+000  1.0000000e+000  3.1004451e-001
 -9.7482279e-001 -5.2406887e-002 -1.1708963e+000 -1.6136667e+001 -6.7860681e+000  1.0000000e+000  2.3146879e-001
 -1.1284950e+000 -2.3985976e-001 -6.2160964e-001 -1.6691859e+001 -4.1095477e+000  1.0000000e+000  5.5745275e-002
 -9.8918068e-001 -6.2477844e-002 -6.7100260e-001 -1.6940882e+001 -3.7805183e+000  1.0000000e+000  2.0498036e-001
 -6.9918283e-001  2.5101566e-002  1.2159934e-001 -1.8448952e+001 -6.7801115e-001  1.0000000e+000  5.3968709e-001
 -7.4431333e-001 -2.9881026e-001 -1.0220612e+000 -1.6599749e+001 -4.3298949e+000  1.0000000e+000  1.8047124e-001
 -1.1132250e-001 -3.9058010e-002 -1.7120192e-002 -1.9681883e+001  2.7879643e-001  1.0000000e+000             Inf
 -1.0832092e+000 -1.0457929e+000 -1.1307696e+000 -1.4748603e+001 -1.1083149e+001  1.0000000e+000             Inf
  1.2289769e-001  1.3533564e-001 -1.1512178e+000 -1.7571799e+001 -3.4651892e+000  1.0000000e+000  2.8777551e-001
 -7.0636618e-002  1.3858954e-002 -8.4678032e-001 -1.8298956e+001 -1.8264434e+000  1.0000000e+000  6.0021574e-001
 -9.0204517e-001 -9.7476314e-001 -6.0064761e-001 -1.5620649e+001 -5.8551501e+000  1.0000000e+000  3.3594660e-001
 -1.0038545e+000 -1.1265527e+000 -3.9869105e-001 -1.5269091e+001 -6.9231261e+000  1.0000000e+000  3.5296710e-001
 -3.5366984e-001 -1.1648447e-001  5.0620940e-002 -1.9031520e+001  4.7801672e-001  1.0000000e+000             Inf
  3.9471933e-001 -1.1434614e+000 -9.5285748e-001 -1.5276412e+001 -5.9336054e+000  1.0000000e+000  2.0652293e-001
 -9.7813472e-001  2.2868519e-002 -8.2382606e-001 -1.6703140e+001 -4.7900657e+000  1.0000000e+000  3.1074209e-001
 -6.7955440e-001 -1.1172524e+000 -1.1139770e+000 -1.4992591e+001 -8.4604797e+000  1.0000000e+000             Inf
 -8.3364745e-001 -2.6840450e-001 -8.3380563e-001 -1.6786233e+001 -3.4945453e+000  1.0000000e+000  3.6329320e-001
 -9.1105899e-001 -1.4708338e-001 -2.5060682e-001 -1.7750012e+001 -2.0509222e+000  1.0000000e+000  2.7337999e-001
 -1.0156317e+000  1.9784712e-001 -1.6181578e-001 -1.7632307e+001 -2.7946980e+000  1.0000000e+000  2.0234565e-001
 -1.0495664e+000 -2.3046699e-001 -8.7040997e-001 -1.6418131e+001 -5.4574707e+000  1.0000000e+000  3.8717137e-001
 -9.0420416e-001 -7.8795261e-002 -9.8411085e-001 -1.6548159e+001 -5.4063538e+000  1.0000000e+000  2.9815257e-001
 -1.0964726e+000  1.2011315e-001 -9.4259975e-002 -1.7719572e+001 -3.4257580e+000  1.0000000e+000  3.0163542e-001
 -9.5686323e-001 -6.0593064e-001 -8.8454081e-001 -1.6043033e+001 -5.5934461e+000  1.0000000e+000  2.9280269e-001
  1.5039281e-001  3.3000129e-002  1.0272500e-001 -1.9483272e+001  4.6950302e-001  1.0000000e+000             Inf
 -1.1655957e+000 -4.3350040e-001 -1.0901688e+000 -1.5706546e+001 -7.5040614e+000  1.0000000e+000  4.8085845e-001
 -8.3700220e-001 -1.6305547e-001 -3.1854386e-002 -1.8105216e+001 -1.6234472e+000  1.0000000e+000  3.4376374e-001
 -1.0243419e+000 -1.2141521e+000 -1.1010317e+000 -1.4483181e+001 -1.0871971e+001  1.0000000e+000             Inf
 -7.0968364e-001 -1.0740832e-001  1.0321039e-001 -1.8369223e+001 -6.5962188e-001  1.0000000e+000  3.3212391e-001
 -7.0566446e-001 -2.0276467e-001  1.1548772e-002 -1.8236243e+001 -6.9890956e-001  1.0000000e+000  1.3778283e-001
 -1.1189963e+000 -1.0671061e-001 -1.1058624e+000 -1.5994196e+001 -7.4706402e+000  1.0000000e+000  2.3575890e-001
 -2.3571179e-001 -9.5554596e-002 -1.1723155e+000 -1.7407840e+001 -3.4626124e+000  1.0000000e+000  2.2827844e-001
 -1.2229485e+000 -9.4057258e-001 -1.2427177e+000 -1.4666980e+001 -9.9138199e+000  1.0000000e+000  5.4162373e-001
 -8.4214023e-001  3.4177031e-001 -8.7579066e-001 -1.6623889e+001 -3.5294832e+000  1.0000000e+000  3.4331659e-001
 -1.3925429e-001 -1.5548368e-002 -1.6757251e-001 -1.9392668e+001  4.4479923e-001  1.0000000e+000  3.2236297e-001
 -6.2470282e-001  7.6988769e-002 -1.1785584e+000 -1.6713272e+001 -4.2383109e+000  1.0000000e+000  9.3631717e-002
  6.0358565e-002 -5.8730942e-002 -8.8312871e-001 -1.8210642e+001 -2.0631224e+000  1.0000000e+000  2.1737246e-001
 -3.6501933e-001 -5.8224471e-002 -1.2037979e+000 -1.7145491e+001 -3.4595447e+000  1.0000000e+000  2.4692775e-001
 -1.0736708e+000 -1.0780134e+000 -1.2028447e+000 -1.4615849e+001 -1.1123090e+001  1.0000000e+000             Inf
 -1.0214909e+000  3.3792553e-001 -8.4110536e-001 -1.6405839e+001 -4.6781935e+000  1.0000000e+000  2.3372080e-001
 -7.5867716e-001 -9.1217998e-002 -4.2942647e-002 -1.8383149e+001 -1.0892820e+000  1.0000000e+000  2.0754265e-001
 -1.1328219e+000 -2.4481347e-001 -5.8248798e-001 -1.6743989e+001 -3.9426041e+000  1.0000000e+000  1.5250855e-001
  8.9999340e-003  3.4378201e-002 -9.8661615e-001 -1.8137448e+001 -3.0170266e+000  1.0000000e+000  2.0343048e-001
 -6.3291014e-001  8.1164541e-002  1.8627023e-001 -1.8403665e+001 -1.3076890e-001  1.0000000e+000  3.8508083e-001
 -9.6763632e-001 -8.1460164e-001 -9.7646924e-001 -1.5519255e+001 -7.7156983e+000  1.0000000e+000  7.1799660e-001
 -1.8962931e-001 -6.5599825e-001 -1.1287884e+000 -1.6425382e+001 -4.3031457e+000  1.0000000e+000  9.8442107e-002
 -1.0859462e+000 -6.3551658e-002  1.1802382e-001 -1.7780256e+001 -3.4246264e+000  1.0000000e+000  2.3167821e-001
 -9.4132132e-001  1.4874239e-001 -1.2144087e+000 -1.6094049e+001 -6.2275956e+000  1.0000000e+000  4.3955048e-001
 -7.2769390e-002  2.4677419e-002  3.4828043e-002 -1.9762490e+001  2.4116541e-001  1.0000000e+000             Inf
  5.7546430e-002  1.0575050e-001 -6.0720866e-001 -1.8602339e+001 -1.6468123e-001  1.0000000e+000  5.6467695e-001
 -1.1703506e+000 -1.5081966e-001 -1.1249688e+000 -1.5866916e+001 -7.5075012e+000  1.0000000e+000  8.2935940e-001
 -1.5531797e-001 -7.9058075e-002 -1.0674238e+000 -1.7730366e+001 -3.2998411e+000  1.0000000e+000  1.4787640e-001
 -9.9226332e-001 -7.5571943e-002  1.0674518e-001 -1.7937089e+001 -2.8526371e+000  1.0000000e+000  5.5698343e-001
 -9.9017442e-001 -2.4599086e-001 -9.2472296e-001 -1.6412395e+001 -5.4984426e+000  1.0000000e+000  4.2041926e-001
 -1.1759642e+000 -1.5124272e-001 -2.2469504e-001 -1.7361589e+001 -3.4043334e+000  1.0000000e+000  2.1997253e-001
 -1.9440360e+000 -1.3440192e+000 -1.2988810e+000 -1.3114322e+001 -7.5109180e+000  1.0000000e+000             Inf
 -4.7513355e-001  2.0115960e-002 -8.5795657e-002 -1.8918012e+001  1.9712636e-001  1.0000000e+000             Inf
 -1.1046018e+000 -5.9801947e-002 -6.2683741e-001 -1.6831918e+001 -4.2202248e+000  1.0000000e+000  3.6944192e-001
 -7.9100199e-001 -2.5295505e-001 -1.0945004e+000 -1.6457473e+001 -5.0512256e+000  1.0000000e+000  2.3811472e-001
 -1.7224917e-001 -3.5558994e-002 -1.2183115e+000 -1.7491062e+001 -3.4000940e+000  1.0000000e+000  7.7098028e-002
 -8.6930164e-001 -6.1799376e-003 -1.1356514e+000 -1.6372249e+001 -6.0070473e+000  1.0000000e+000  1.4362087e-001
 -1.0778957e+000 -1.6856863e-001  5.2179733e-002 -1.7692886e+001 -3.3751700e+000  1.0000000e+000  1.8342667e-001
 -5.9524534e-001  9.6676110e-002 -1.8943430e-001 -1.8447370e+001  2.6061564e-003  1.0000000e+000  1.7099644e-001
 -9.4492606e-001 -2.1559262e-001 -7.9750924e-001 -1.6714893e+001 -4.1313302e+000  1.0000000e+000  1.2732215e-001
 -1.1496594e+000 -1.0275879e+000 -9.9709796e-001 -1.4856142e+001 -1.0461127e+001  1.0000000e+000  3.7009324e-001
 -1.1859224e+000 -8.3532074e-001 -9.1897457e-001 -1.5282433e+001 -8.2842289e+000  1.0000000e+000  6.0451678e-001
 -1.1280725e+000 -2.8666551e-002 -7.9896524e-001 -1.6502001e+001 -5.4002118e+000  1.0000000e+000  1.6002730e-001
 -9.2546306e-001 -1.6522051e-001 -1.1460797e+000 -1.6218737e+001 -6.2809083e+000  1.0000000e+000  1.4063275e-001
 -4.2701890e-002  1.9070261e-001 -7.3579219e-001 -1.8206394e+001 -7.7698164e-001  1.0000000e+000  1.9195642e-001
 -2.5958206e-001 -1.9864847e-001 -1.3899965e-002 -1.8976729e+001  5.2043649e-001  1.0000000e+000             Inf
 -1.0227325e+000 -9.7913373e-002 -6.8178409e-001 -1.6855664e+001 -4.0382440e+000  1.0000000e+000  2.6957356e-001
 -9.9859541e-001 -1.2183425e+000 -1.0644824e+000 -1.4533054e+001 -1.0505431e+001  1.0000000e+000             Inf
  2.0107980e-001  1.1753976e-001 -5.3342266e-001 -1.8509974e+001  3.5514462e-001  1.0000000e+000  1.6609149e-001
 -8.2316389e-001 -2.3020496e-001 -9.9920846e-001 -1.6574489e+001 -4.7444174e+000  1.0000000e+000  1.6299128e-001
 -1.0179829e+000  1.4218270e-001 -1.1178199e+000 -1.6124054e+001 -6.9418121e+000  1.0000000e+000  3.9239771e-001
  2.0510274e-001  1.6782408e-001 -7.9296882e-001 -1.7987280e+001 -9.7228198e-001  1.0000000e+000  1.8687101e-001
 -4.5530098e-002 -2.6905538e-001 -8.7080777e-001 -1.7802501e+001 -1.8352368e+000  1.0000000e+000  2.8418185e-001
 -1.2017615e+000  3.4687298e-002 -8.0755902e-002 -1.7688476e+001 -3.5747500e+000  1.0000000e+000  2.4854571e-001
 -4.8670227e-002 -3.5641835e-001 -1.1852311e+000 -1.7113068e+001 -3.5319194e+000  1.0000000e+000  1.4212294e-001
  4.9743551e-002 -1.4268643e-001 -1.0527657e+000 -1.7788083e+001 -3.2681178e+000  1.0000000e+000  1.0866167e-001
 -1.0726114e+000 -6.7286338e-001 -8.8711978e-001 -1.5766490e+001 -6.7382127e+000  1.0000000e+000  3.0621454e-001
 -1.1002467e+000 -1.1815943e+000 -2.0424989e+000 -1.3478386e+001 -9.7782210e+000  1.0000000e+000             Inf
 -1.0855470e+000  3.2057886e-001 -6.6522246e-001 -1.6601165e+001 -3.8828871e+000  1.0000000e+000  3.7699530e-001
 -1.0619988e+000  2.4920234e-002 -3.3668180e-001 -1.7433026e+001 -3.3268105e+000  1.0000000e+000  1.3452666e-001
 -1.1607692e+000 -1.1206763e-001 -5.3618185e-001 -1.6882029e+001 -3.8669620e+000  1.0000000e+000  1.1703189e-001
 -1.3380938e+000 -8.1966895e-001 -1.0798369e+000 -1.4931483e+001 -7.5894669e+000  1.0000000e+000  6.6946669e-001
 -1.0843065e+000 -9.0706524e-001  9.9080876e-002 -1.5869101e+001 -6.0232528e+000  1.0000000e+000  4.1793924e-001
 -1.0136714e+000  9.5555003e-002 -3.9199677e-002 -1.7953170e+001 -3.0732722e+000  1.0000000e+000  3.9951718e-001
 -5.9946159e-001  3.0334358e-001 -1.7648339e-002 -1.8153064e+001  1.5944439e-001  1.0000000e+000  4.1719842e-001
 -3.4667698e-002  4.9477501e-002 -6.8624550e-002 -1.9712120e+001  2.7422791e-001  1.0000000e+000             Inf
  2.0499940e-001  2.5313343e-002 -5.5235742e-001 -1.8548385e+001  1.6075656e-001  1.0000000e+000  2.6151834e-001
 -6.8526867e-001 -5.3500884e-003 -1.0905218e+000 -1.6759592e+001 -4.5688803e+000  1.0000000e+000  3.6837033e-001
 -9.5583253e-001  1.5586772e+000 -1.1789129e+000 -1.3701972e+001 -8.2958555e+000  1.0000000e+000             Inf
 -5.1209473e-001 -1.2595861e-001 -4.1851166e-001 -1.8162003e+001  2.2859551e-001  1.0000000e+000  6.6352682e-001
  1.0367164e-001  1.6312894e-002 -1.1625699e-001 -1.9560236e+001  3.7680663e-001  1.0000000e+000             Inf
  1.3197698e-001 -9.0078061e-004 -1.0833848e+000 -1.7791393e+001 -3.4986548e+000  1.0000000e+000  3.8480218e-001
 -1.0312069e+000 -2.8705655e-001 -8.3952705e-001 -1.6446847e+001 -5.0926235e+000  1.0000000e+000  1.5872825e-001
 -1.0619501e+000 -1.1118666e+000 -4.4658417e-001 -1.5221901e+001 -7.3420864e+000  1.0000000e+000  5.3374003e-001
 -9.7082999e-001 -1.2685891e-002 -8.5725500e-001 -1.6659333e+001 -5.0174872e+000  1.0000000e+000  1.1377534e-001
 -1.1634968e+000 -6.6377704e-001 -8.5440039e-001 -1.5704029e+001 -6.6307837e+000  1.0000000e+000  3.5467755e-001
 -9.1156928e-001 -1.1795608e-002 -1.0561838e+000 -1.6428987e+001 -6.0530768e+000  1.0000000e+000  3.0415563e-001
 -2.6064701e-002  5.8168555e-002 -1.0108287e+000 -1.8040190e+001 -3.1274380e+000  1.0000000e+000  4.9303284e-001
  1.7510724e-001 -3.2361758e-001 -1.0674581e+000 -1.7290968e+001 -3.1244919e+000  1.0000000e+000  9.6948257e-002
 -2.1819751e-001 -2.7841095e-001 -1.1680352e+000 -1.7182077e+001 -3.3708339e+000  1.0000000e+000  5.9909607e-002
 -1.1704676e+000 -2.4078627e-001 -1.0778905e+000 -1.5892221e+001 -7.2995766e+000  1.0000000e+000  3.3613378e-001
 -1.0163775e+000 -8.1947184e-001 -1.2220915e+000 -1.5152571e+001 -8.7508823e+000  1.0000000e+000  7.2874656e-001
 -1.0423509e+000 -9.7865568e-002 -5.2469266e-001 -1.7098331e+001 -3.4653757e+000  1.0000000e+000  3.7840571e-002
 -1.2828435e+000  1.2160430e-001  1.2178762e-001 -1.7389773e+001 -2.6781888e+000  1.0000000e+000  1.6586300e-001
 -4.9781484e-002 -4.6795304e-001 -1.0706529e+000 -1.7017817e+001 -3.5284259e+000  1.0000000e+000  1.1980088e-001
 -1.0829246e+000 -5.8783949e-001 -8.8857277e-001 -1.5896690e+001 -6.3819198e+000  1.0000000e+000  2.1160289e-001
 -1.1342966e+000 -1.0969260e+000 -3.2173070e+000 -1.2360626e+001 -9.8354554e+000  1.0000000e+000             Inf
 -4.8770867e-002  4.7885937e-003 -6.4420595e-002 -1.9774102e+001  2.1274015e-001  1.0000000e+000             Inf
 -1.0035962e+000  1.2967303e-001 -7.4167521e-001 -1.6769826e+001 -4.2239039e+000  1.0000000e+000  3.1553453e-001
  9.5527176e-002  2.1333691e-001 -9.2940805e-001 -1.7806938e+001 -2.1572116e+000  1.0000000e+000  2.1273018e-001
 -5.5311887e-002  3.6225471e-002 -6.0609228e-001 -1.8725121e+001 -2.6570754e-001  1.0000000e+000  3.9659700e-001
 -9.3260808e-001  6.5130887e-002 -1.0210212e+000 -1.6444212e+001 -5.9215168e+000  1.0000000e+000  3.3254338e-001
 -8.3680010e-001  1.1271732e-001 -1.1043162e-001 -1.8135506e+001 -1.5513969e+000  1.0000000e+000  3.1209634e-001
  8.8903415e-002 -1.3121918e-001 -5.7215620e-001 -1.8580247e+001  4.2146956e-002  1.0000000e+000  2.3922379e-001
  1.0251535e-001 -6.5677026e-002 -1.1229011e+000 -1.7744892e+001 -3.5640862e+000  1.0000000e+000  4.5081718e-001
 -6.8201973e-001  3.5948320e-002 -1.1120362e+000 -1.6728212e+001 -4.5692883e+000  1.0000000e+000  4.3007228e-001
 -5.4271063e-002 -1.1144303e-001  4.3689033e-002 -1.9518579e+001  3.4444828e-001  1.0000000e+000             Inf
 -9.2619674e-001 -1.7771679e-001 -9.7130473e-001 -1.6488941e+001 -5.3941426e+000  1.0000000e+000  5.2902342e-001
 -1.1226997e+000 -9.4433448e-001 -2.0516628e+000 -1.3822546e+001 -8.3877104e+000  1.0000000e+000             Inf
 -1.1792754e+000 -5.4798463e-001 -1.0346318e+000 -1.5622303e+001 -7.4934196e+000  1.0000000e+000  8.1093551e-001
  7.4619364e-002 -4.9982530e-003 -9.5844850e-001 -1.8107148e+001 -2.7466249e+000  1.0000000e+000  3.7056550e-001
  2.8511265e-002 -1.2342166e-001 -7.7322881e-001 -1.8300269e+001 -1.1796568e+000  1.0000000e+000  4.0242561e-001
 -5.1127661e-001  4.7718998e-002  1.2595432e-001 -1.8758193e+001  2.0727397e-001  1.0000000e+000  1.9935350e-001
 -1.0517246e+000 -4.9279718e-001 -5.7292164e-001 -1.6524424e+001 -3.8730224e+000  1.0000000e+000  3.8460617e-001
 -1.0621778e+000 -1.9343875e-001 -1.0775614e+000 -1.6091481e+001 -7.0605365e+000  1.0000000e+000  2.0118508e-001
  1.2710583e-001  4.8711601e-002 -2.1260979e-001 -1.9304573e+001  5.3373267e-001  1.0000000e+000             Inf
 -1.1236103e+000  7.8130615e-002 -8.8982285e-001 -1.6347041e+001 -6.0395759e+000  1.0000000e+000  1.8593653e-001
 -1.1557890e+000 -1.1253399e+000 -7.7046025e-001 -1.4855152e+001 -9.1195243e+000  1.0000000e+000  4.7222381e-001
 -1.0441515e+000 -1.0509017e+000 -6.4123789e-001 -1.5253261e+001 -7.6516273e+000  1.0000000e+000  2.3238918e-001
 -1.4139187e-001  1.1358910e-001 -1.1641169e+000 -1.7557944e+001 -3.4928320e+000  1.0000000e+000  2.4143809e-001
 -9.3142305e-001  4.3294104e-002 -1.3902441e-001 -1.8011684e+001 -2.3955914e+000  1.0000000e+000  1.7452231e-001
 -1.0542378e+000  1.0271537e-001 -8.8573230e-001 -1.6457525e+001 -5.6905195e+000  1.0000000e+000  2.2650119e-001
 -1.1278195e+000  1.7075085e+000 -1.0187750e+000 -1.3360198e+001 -1.0482973e+001  1.0000000e+000             Inf
 -8.5422408e-001 -9.4025072e-001 -1.1546708e+000 -1.5180777e+001 -8.6547009e+000  1.0000000e+000  2.0021512e-001
 -1.1917782e-001 -1.2758004e-002 -6.4896355e-001 -1.8545687e+001 -4.3761530e-001  1.0000000e+000  3.1634884e-001
  7.0573028e-003  1.3547586e-001 -8.9765237e-001 -1.8071981e+001 -2.1585953e+000  1.0000000e+000  7.1028570e-002
 -4.8439611e-001 -6.2105478e-003  5.8056938e-002 -1.8960487e+001  1.1361636e-001  1.0000000e+000  2.1583494e-001
 -1.0553955e-001  6.4357960e-002 -8.6871369e-001 -1.8156932e+001 -1.8822782e+000  1.0000000e+000  2.3590540e-001
 -1.2641945e+000  5.6330413e-002 -1.1496261e+000 -1.5707720e+001 -7.0711208e+000  1.0000000e+000  1.9466465e-001
 -1.0964242e+000  8.4012510e-002  1.3840737e-001 -1.7707136e+001 -3.4050906e+000  1.0000000e+000  1.7592885e-001
 -6.3212095e-001  1.0451376e-001  2.7469393e-002 -1.8583489e+001 -3.3029487e-001  1.0000000e+000  6.6598216e-001
 -1.0059056e+000 -7.6510754e-001 -1.1644097e+000 -1.5334511e+001 -8.4785641e+000  1.0000000e+000             Inf
 -1.1575662e+000 -8.0096145e-001 -1.4372507e-001 -1.6044301e+001 -5.2981878e+000  1.0000000e+000  2.7217842e-001
 -1.0537392e+000 -4.8047002e-001 -1.1246889e+000 -1.5762606e+001 -7.4048422e+000  1.0000000e+000  2.9928869e-001
  1.0073903e-001 -8.3972578e-001 -9.8816405e-001 -1.6159329e+001 -4.8759746e+000  1.0000000e+000  1.5655718e-001
 -4.1001325e-002  2.2820890e-001 -8.9320311e-001 -1.7863067e+001 -1.9120257e+000  1.0000000e+000  5.5032257e-001
 -1.1119464e+000  2.1471619e-002 -8.6567755e-002 -1.7828905e+001 -3.6313981e+000  1.0000000e+000  6.0599355e-001
 -1.2774974e-001 -8.5221897e-001 -8.6505895e-001 -1.6260623e+001 -3.9634630e+000  1.0000000e+000  5.3007423e-001
 -1.1091418e+000 -3.7665404e-001 -1.0358313e+000 -1.5933159e+001 -7.0697277e+000  1.0000000e+000  3.0465004e-001
 -7.6114311e-001 -5.7133361e-001 -1.0430255e+000 -1.6149959e+001 -5.1160424e+000  1.0000000e+000  7.4699180e-002
  1.0100262e-001  6.2538873e-002  2.9205499e-002 -1.9628111e+001  3.3433850e-001  1.0000000e+000             Inf
 -1.1172654e+000 -9.3160309e-001 -6.6218067e-001 -1.5432122e+001 -7.2137023e+000  1.0000000e+000  3.4925165e-001
 -4.8909712e-002  9.7414797e-002 -1.1203690e+000 -1.7770159e+001 -3.5886535e+000  1.0000000e+000  3.5339532e-001
 -1.2692379e+000 -7.1592230e-001 -7.7252915e-001 -1.5572396e+001 -5.6782192e+000  1.0000000e+000  4.3432676e-001
 -1.0587102e+000 -9.8477856e-001 -5.3222581e-001 -1.5482872e+001 -6.8299559e+000  1.0000000e+000  1.9032715e-001
  6.0481253e-002 -7.6138686e-002 -3.1450709e-002 -1.9643997e+001  2.9499611e-001  1.0000000e+000             Inf
 -3.2589245e-002  1.7331585e-001 -6.7301688e-001 -1.8355765e+001 -4.3566933e-001  1.0000000e+000  6.8051461e-001
 -1.4863698e-001  1.2559586e-001 -9.5946591e-001 -1.7858735e+001 -2.4953260e+000  1.0000000e+000  4.5589024e-001
 -9.3128473e-001 -9.4598571e-001 -1.1688652e+000 -1.5070960e+001 -9.3226300e+000  1.0000000e+000             Inf
 -9.5697625e-001  2.9631837e-002 -7.7164608e-001 -1.6826227e+001 -4.2213952e+000  1.0000000e+000  1.8251166e-001
 -7.8622350e-001 -2.9080673e-002 -1.0627324e+000 -1.6628615e+001 -5.0623939e+000  1.0000000e+000  4.2565358e-001
 -1.1598248e+000  2.1310741e-002 -5.2405078e-001 -1.6933603e+001 -3.9484911e+000  1.0000000e+000  2.7220222e-001
 -1.1185719e+000  2.7559451e-002 -8.3272153e-001 -1.6459973e+001 -5.6420542e+000  1.0000000e+000  1.9636505e-001
 -6.5406395e-001  1.6553427e+000 -1.1870344e+000 -1.3658731e+001 -7.9216462e+000  1.0000000e+000             Inf
 -9.8274756e-001 -6.6784124e-002 -9.0745971e-001 -1.6548040e+001 -5.4380821e+000  1.0000000e+000  4.6403424e-001
  9.1317811e-002 -9.9974344e-001 -1.0472217e+000 -1.5666826e+001 -6.5773577e+000  1.0000000e+000  2.7339854e-001
 -2.6607563e-001 -1.8460797e-001 -5.9941876e-001 -1.8193920e+001  7.5390568e-002  1.0000000e+000  3.0600198e-001
  6.3337601e-002 -1.4035714e-001 -8.5506231e-001 -1.8105565e+001 -1.7385870e+000  1.0000000e+000  5.2025541e-001
 -1.2138784e+000 -1.1230126e+000  9.3936110e-002 -1.5166021e+001 -7.4023826e+000  1.0000000e+000  4.9927765e-001
 -8.3446480e-001 -7.7345519e-001 -9.3926142e-001 -1.5804757e+001 -6.0308907e+000  1.0000000e+000  2.4628889e-001
 -3.3801067e-002  3.5557281e-003  1.5149694e-001 -1.9633725e+001  3.1569015e-001  1.0000000e+000             Inf
 -2.2674913e-002  4.8413640e-003 -1.2098380e+000 -1.7804536e+001 -3.6733104e+000  1.0000000e+000  7.0978700e-001
 -5.2834627e-001  2.1770617e-001 -1.5522708e-002 -1.8492880e+001  2.4808931e-001  1.0000000e+000  2.7014381e-001
 -5.4198219e-001 -6.3234649e-003 -1.0913707e+000 -1.7011673e+001 -3.9078738e+000  1.0000000e+000  2.1853757e-001
  1.1366735e-001  1.7144453e-001 -1.3408545e-001 -1.9170979e+001  6.4043195e-001  1.0000000e+000             Inf
 -8.2392326e-001  2.1282851e-001 -9.2132507e-001 -1.6711908e+001 -4.0455213e+000  1.0000000e+000  1.2228457e-001
  6.7065619e-002  6.8872234e-002 -3.3567666e-001 -1.9147193e+001  4.6438647e-001  1.0000000e+000  2.7856181e-001
 -9.8028952e-001  1.1269140e-001 -7.2192953e-001 -1.6849456e+001 -3.9446834e+000  1.0000000e+000  9.3634921e-002
 -5.0401331e-001  7.4499934e-003 -3.7761139e-001 -1.8313469e+001  1.4918600e-001  1.0000000e+000  3.7258327e-001
 -1.0689399e+000 -1.0086923e+000 -4.7937980e-001 -1.5451426e+001 -6.9075154e+000  1.0000000e+000  3.1124345e-001
 -6.5095115e-001 -2.1644748e-002 -3.5849773e-001 -1.8085542e+001 -3.9603910e-001  1.0000000e+000  5.4677978e-001
 -9.4147827e-001 -8.5871067e-001 -1.0679503e+000 -1.5353060e+001 -8.4633722e+000  1.0000000e+000             Inf
 -1.0632406e+000  4.1567558e-001 -1.2243489e+000 -1.5680022e+001 -6.4095099e+000  1.0000000e+000  3.8632476e-001
 -9.3814514e-001 -1.0322858e-001 -8.6201435e-001 -1.6685879e+001 -4.6678913e+000  1.0000000e+000  2.5819770e-001
 -1.0485548e+000 -8.1392346e-001  1.1875941e-001 -1.6151514e+001 -5.0598466e+000  1.0000000e+000  4.5476377e-001
 -3.1279175e-001  1.1864832e-001 -1.0165354e+000 -1.7501836e+001 -2.8932563e+000  1.0000000e+000  4.9501978e-001
 -1.1051894e+000  1.5151045e-002  3.5682737e-001 -1.7327313e+001 -3.0946090e+000  1.0000000e+000  2.3983491e-001
 -2.0557648e-002 -1.8140514e-001 -8.4012601e-001 -1.8062107e+001 -1.6541844e+000  1.0000000e+000  2.8594202e-001
 -1.2865074e-001  7.4548018e-002 -1.1682913e+000 -1.7619562e+001 -3.5554728e+000  1.0000000e+000  1.4563173e-001
 -2.2348542e-001  1.0196745e-001  2.0305021e-001 -1.9076317e+001  7.3321351e-001  1.0000000e+000             Inf
 -1.1220503e+000 -1.0532506e+000 -1.0893445e+000 -1.4736322e+001 -1.1136406e+001  1.0000000e+000             Inf
 -7.7960077e-001  1.3741564e-001  1.5390435e-002 -1.8262973e+001 -1.2092238e+000  1.0000000e+000  1.6603882e-001
 -8.0877445e-001  6.4928698e-002 -1.0961421e+000 -1.6530368e+001 -5.3297765e+000  1.0000000e+000  5.2499241e-001
  1.8289834e-002  6.9704948e-002 -7.2135672e-001 -1.8507618e+001 -9.0181042e-001  1.0000000e+000  2.5150294e-001
 -1.0857697e+000  8.1306063e-002 -4.1833948e-002 -1.7861957e+001 -3.5064915e+000  1.0000000e+000  2.6215008e-001
 -1.1387818e+000 -5.7395995e-002 -3.6388559e-001 -1.7250599e+001 -3.5630595e+000  1.0000000e+000  4.0044945e-001
 -1.0958922e+000  2.9885890e-001 -1.1854860e+000 -1.5798594e+001 -7.0802944e+000  1.0000000e+000  1.9821378e-001
 -1.0273963e+000  4.3632480e-001 -1.0792203e+000 -1.5922198e+001 -6.1614255e+000  1.0000000e+000  3.1609056e-001
 -1.0978020e+000 -1.0684206e+000  1.8728978e-001 -1.5410844e+001 -7.1156263e+000  1.0000000e+000  1.8087583e-001
 -4.1184124e-001  2.0395507e-001  3.7688786e-002 -1.8715493e+001  5.3840603e-001  1.0000000e+000  2.6878549e-001
 -1.2450817e+000 -8.5890508e-001 -8.6257867e-001 -1.5228690e+001 -7.6685688e+000  1.0000000e+000  4.9416560e-001
 -5.8766914e-002  2.6060161e-002 -9.6433223e-001 -1.8117591e+001 -2.7784968e+000  1.0000000e+000  2.1858178e-001
 -1.0614564e+000 -1.1128945e+000 -2.0101541e+000 -1.3667987e+001 -1.0494978e+001  1.0000000e+000             Inf
 -1.1182079e+000 -7.7730973e-001 -8.6545773e-001 -1.5540001e+001 -7.4057400e+000  1.0000000e+000  7.0937994e-001
 -1.1042007e+000  1.0279346e-001 -9.8660966e-001 -1.6211295e+001 -6.7322906e+000  1.0000000e+000  9.1334280e-002
 -5.9068078e-002 -8.7413787e-002 -1.0871811e+000 -1.7831356e+001 -3.4860801e+000  1.0000000e+000  1.5345445e-001
 -1.1251459e+000 -2.9419697e-001 -1.0316733e+000 -1.5993711e+001 -7.0254949e+000  1.0000000e+000  1.7443386e-001
 -7.8619693e-002  1.0229866e-001 -8.3940949e-001 -1.8189303e+001 -1.6234627e+000  1.0000000e+000  7.0251939e-002
  2.3105696e-002 -1.2509760e-002 -7.9813069e-001 -1.8472045e+001 -1.5198512e+000  1.0000000e+000  4.2432654e-001
 -8.5009771e-001  1.0187055e-001  1.1251706e-001 -1.8127225e+001 -1.6564853e+000  1.0000000e+000  1.1876309e-001
 -8.3027440e-001  3.6064510e-002 -8.6548016e-001 -1.6877976e+001 -3.9042761e+000  1.0000000e+000  6.4741430e-002
 -1.2076622e+000  4.1153859e-002 -1.2592610e-001 -1.7591651e+001 -3.4877463e+000  1.0000000e+000  1.7163353e-001
  6.8671548e-002 -2.3244452e-002 -1.0025594e-001 -1.9652322e+001  3.2198869e-001  1.0000000e+000             Inf
 -9.2980950e-001  5.9962585e-002 -8.0439940e-001 -1.6809989e+001 -4.1967716e+000  1.0000000e+000  1.6255199e-001
 -9.2659782e-001 -1.5395691e-001 -9.3188628e-001 -1.6565968e+001 -5.0986261e+000  1.0000000e+000  3.0657622e-001
 -1.0146739e+000  1.1209534e-001 -1.0311851e+000 -1.6279765e+001 -6.5545912e+000  1.0000000e+000  2.1029492e-001
 -4.9826262e-001  1.6491646e-001 -1.1772981e+000 -1.6887453e+001 -3.6364852e+000  1.0000000e+000  1.5776420e-001
 -2.9141799e-001 -2.9791822e-001  3.4349849e-002 -1.8618142e+001  5.6416683e-001  1.0000000e+000  1.7091557e-001
 -9.1724718e-001 -4.5503275e-001 -9.0639044e-001 -1.6312336e+001 -4.9555063e+000  1.0000000e+000  2.0115978e-001
  1.6479494e-002 -2.7792764e-002 -9.3010413e-001 -1.8237460e+001 -2.5649017e+000  1.0000000e+000  5.1838169e-001
 -5.6165686e-001  2.6205043e-001 -4.2968517e-002 -1.8316942e+001  2.6181952e-001  1.0000000e+000  3.3197669e-001
  1.5715379e+000 -9.3891281e-001 -8.4912645e-001 -1.4697361e+001 -6.6617895e+000  1.0000000e+000  5.8779317e-001
 -1.1720743e+000 -8.3666303e-001 -5.4918268e-001 -1.5683524e+001 -5.9627015e+000  1.0000000e+000  4.0117817e-001
 -9.8299640e-001 -1.2693353e+000 -9.7337427e-001 -1.4515663e+001 -9.3240729e+000  1.0000000e+000             Inf
  1.3959392e-001 -1.3244711e-001 -1.8121316e-001 -1.9183470e+001  6.3264269e-001  1.0000000e+000             Inf
 -8.4403674e-001 -3.9891421e-001 -1.1845195e+000 -1.6085013e+001 -5.6273174e+000  1.0000000e+000  2.3586995e-001
 -1.0850427e+000 -5.5358652e-001 -1.7745186e-001 -1.6740229e+001 -3.7172001e+000  1.0000000e+000  2.7923712e-001
 -2.5541696e-001  1.9349953e-001 -5.0534966e-001 -1.8353480e+001  4.9301763e-001  1.0000000e+000  9.4893150e-002
 -1.1644483e+000 -5.8452950e-001  1.9615072e-001 -1.6545879e+001 -3.9020589e+000  1.0000000e+000  1.3105147e-001
  7.2457942e-002  1.4479214e-002 -1.1864097e+000 -1.7740855e+001 -3.6707308e+000  1.0000000e+000  4.3648759e-001
 -1.4675924e-001  7.3948245e-002 -2.8120112e-001 -1.9111731e+001  5.7738043e-001  1.0000000e+000  1.2798957e-001
 -1.1560623e+000 -6.4700828e-001 -5.2496455e-002 -1.6454838e+001 -4.4132865e+000  1.0000000e+000  1.5583536e-001
  1.8530762e-002 -6.3385262e-002 -4.7826876e-001 -1.8948980e+001  1.5833622e-001  1.0000000e+000  1.8751910e-001
  1.2119319e-001 -3.3355971e-002 -9.6248050e-001 -1.7999757e+001 -2.6611597e+000  1.0000000e+000  1.2171531e-001
 -8.7227207e-001  3.7136442e-002  7.9844187e-002 -1.8223250e+001 -1.9767158e+000  1.0000000e+000  1.7296524e-001
 -1.0762815e+000 -7.0017372e-002 -6.2047469e-003 -1.7920079e+001 -3.5445941e+000  1.0000000e+000  2.5900081e-001
 -8.6667477e-001 -1.6500726e-001 -1.0229640e+000 -1.6510686e+001 -5.2927106e+000  1.0000000e+000  3.0832699e-001
 -1.0034560e+000 -2.3129380e-001 -7.0815304e-001 -1.6754456e+001 -3.9641394e+000  1.0000000e+000  1.4987237e-001
 -5.4697067e-001 -6.4089483e-002  1.3331094e-001 -1.8665565e+001  1.2359786e-001  1.0000000e+000  3.0125952e-001
 -9.7059102e-001  8.8291136e-002 -8.0342611e-001 -1.6736375e+001 -4.4764764e+000  1.0000000e+000  1.0317544e-001
 -5.6654623e-001  9.8188832e-003 -1.0284694e+000 -1.7069339e+001 -3.6502151e+000  1.0000000e+000  2.7433882e-001
 -9.8410362e-001 -9.1542908e-002 -1.0514122e-001 -1.7931436e+001 -2.7857095e+000  1.0000000e+000  9.7299909e-002
 -8.3559471e-002  3.3024141e-002 -8.1931199e-001 -1.8309366e+001 -1.5608664e+000  1.0000000e+000  3.0058977e-001
 -1.1396784e+000 -4.7764090e-001 -9.8153744e-001 -1.5848986e+001 -6.9284560e+000  1.0000000e+000  4.0039564e-001
 -9.6410766e-001 -6.8168062e-003 -1.2611712e-001 -1.7996813e+001 -2.7341580e+000  1.0000000e+000  2.6197984e-002
  1.6258540e+000 -8.8992454e-001 -9.0384065e-001 -1.4661912e+001 -7.8726972e+000  1.0000000e+000  5.3835675e-001
  1.8368304e-002  1.8178909e-002 -2.2651507e-001 -1.9504134e+001  3.2816949e-001  1.0000000e+000             Inf
 -9.1454653e-001 -5.0302045e-001 -1.1201629e+000 -1.5938444e+001 -6.4257832e+000  1.0000000e+000  2.9720507e-001
 -1.2076348e+000 -1.2308015e+000 -8.7415183e-001 -1.4477090e+001 -9.5508853e+000  1.0000000e+000             Inf
 -9.2447070e-001 -1.4806396e-001 -8.9172379e-001 -1.6638495e+001 -4.7555310e+000  1.0000000e+000  1.2751760e-001
 -1.0797489e-001 -1.5362841e-001 -9.9135705e-001 -1.7813496e+001 -2.7759021e+000  1.0000000e+000  1.2563504e-001
 -9.5162145e-001 -9.7316316e-002  8.0635049e-002 -1.8009112e+001 -2.5473730e+000  1.0000000e+000  5.8522498e-001
 -1.1710090e+000  5.7051106e-002 -8.1335442e-001 -1.6405136e+001 -5.4749788e+000  1.0000000e+000  3.8021900e-001
  2.7412392e-002 -1.8287770e-001 -1.0266666e+000 -1.7754393e+001 -3.1108916e+000  1.0000000e+000  1.8728605e-001
 -1.3928792e+000 -1.0062165e+000 -1.0405557e+000 -1.4578081e+001 -7.5576944e+000  1.0000000e+000             Inf
 -1.1762601e+000  2.0987819e-002 -2.5776234e-001 -1.7399338e+001 -3.5553730e+000  1.0000000e+000  3.6350884e-001
 -1.2099963e-001 -1.0322057e-001 -4.8897171e-001 -1.8735746e+001  3.1377471e-001  1.0000000e+000  6.2819922e-001
 -1.0571162e+000 -3.5577658e-001 -1.1674242e+000 -1.5834739e+001 -7.2348705e+000  1.0000000e+000  5.0243789e-001
 -3.1006252e-001 -4.7007510e-002 -1.0977220e-001 -1.9156056e+001  4.9313564e-001  1.0000000e+000             Inf
 -9.3180761e-001  2.0381608e-002 -1.2338865e+000 -1.6112249e+001 -6.2106414e+000  1.0000000e+000  3.4319344e-001
 -1.1080538e+000 -2.6056586e-001 -6.3852270e-001 -1.6675595e+001 -4.1402645e+000  1.0000000e+000  4.5560653e-001
 -1.0319671e+000 -3.7807909e-002 -6.5320121e-001 -1.6907419e+001 -4.0200215e+000  1.0000000e+000  2.9596307e-001
 -1.8629299e-002  9.4875960e-003 -5.3490657e-001 -1.8943549e+001 -9.0682329e-002  1.0000000e+000  3.1025212e-001
 -2.4219112e-001 -7.6407349e-002 -1.1770455e+000 -1.7403328e+001 -3.4755917e+000  1.0000000e+000  2.6890191e-001
  4.9603005e-002 -3.7417772e-002 -7.1172618e-001 -1.8548015e+001 -8.3903914e-001  1.0000000e+000  4.8438825e-001
 -1.1186973e+000  1.9568265e-003 -1.0968694e+000 -1.6025443e+001 -7.5929738e+000  1.0000000e+000  5.2106613e-001
 -5.6102873e-002  1.0612903e-001  1.3740132e-001 -1.9421496e+001  4.8844964e-001  1.0000000e+000  1.6109627e-001
 -6.2119864e-001 -1.1111461e+000 -1.1684386e+000 -1.4995739e+001 -8.1831787e+000  1.0000000e+000  4.9864199e-001
 -6.1177020e-002 -4.6514386e-002  2.0363431e-001 -1.9438319e+001  5.1340943e-001  1.0000000e+000             Inf
 -8.7267774e-001  2.8211139e-001 -1.2540451e+000 -1.6057197e+001 -5.1154783e+000  1.0000000e+000  3.9382355e-001
 -1.0279718e+000 -8.0842002e-004  1.8371040e-001 -1.7780876e+001 -3.1100240e+000  1.0000000e+000  1.6608687e-001
 -9.7882710e-001 -1.2502990e+000 -9.8496030e-001 -1.4552726e+001 -9.5842435e+000  1.0000000e+000             Inf
 -6.3580557e-002  5.0042753e-002 -1.0071918e+000 -1.8012987e+001 -3.0585605e+000  1.0000000e+000  3.8192300e-001
 -8.5305893e-001  1.5682036e-002 -9.6751459e-001 -1.6671710e+001 -4.9520000e+000  1.0000000e+000  2.8251260e-001
 -1.1480086e-001 -1.5690832e-001 -9.5614850e-001 -1.7856950e+001 -2.4927964e+000  1.0000000e+000  1.3190152e-001
 -1.0481620e+000 -6.7861810e-001  5.2976329e-002 -1.6517321e+001 -4.2365154e+000  1.0000000e+000  1.8281617e-001
 -1.0438707e+000 -1.2767323e+000 -1.9148781e+000 -1.3501423e+001 -8.3332405e+000  1.0000000e+000  5.3647126e-001
 -1.2205508e+000  8.5673229e-002  8.8420755e-002 -1.7586080e+001 -3.3844908e+000  1.0000000e+000  1.6499291e-001
 -1.1071805e+000  1.6246751e+000  2.6201178e+000 -1.2146666e+001 -8.5205451e+000  1.0000000e+000             Inf
 -9.8267627e-001 -1.7331739e-001 -1.0805411e+000 -1.6225097e+001 -6.5567535e+000  1.0000000e+000  4.2426356e-001
 -9.5089252e-001  4.3537723e-002 -3.3677798e-001 -1.7609857e+001 -2.5183887e+000  1.0000000e+000  1.3684692e-001
 -5.7699975e-001  1.8789676e-002 -1.2148610e+000 -1.6752257e+001 -3.9774776e+000  1.0000000e+000  1.7764457e-001
  5.8987556e-002 -5.7338468e-002 -2.3021191e-001 -1.9373411e+001  4.5336589e-001  1.0000000e+000             Inf
  6.4693422e-002 -5.4911887e-002 -7.0593808e-001 -1.8511281e+001 -7.5559595e-001  1.0000000e+000  3.5903765e-001
  2.2865292e-001 -3.7436911e-002 -8.7286591e-001 -1.7943984e+001 -1.7496237e+000  1.0000000e+000  1.7910541e-001
 -3.6599729e-001  2.8349405e-002 -1.1246047e+000 -1.7277340e+001 -3.5861128e+000  1.0000000e+000  1.8145904e-001
 -4.6315692e-001 -1.2641243e+000 -1.0918541e+000 -1.4799445e+001 -7.0004251e+000  1.0000000e+000  5.7484936e-001
  5.9600360e-002  6.1906953e-002 -8.0988865e-001 -1.8330184e+001 -1.4731648e+000  1.0000000e+000  1.8926828e-001
 -1.1035967e+000  2.3954545e-001 -8.2221798e-001 -1.6404158e+001 -5.1857967e+000  1.0000000e+000  2.9899023e-001
 -1.0437842e+000 -4.7363066e-001 -6.5349940e-001 -1.6460721e+001 -4.1484974e+000  1.0000000e+000  1.0711405e-001
  9.6848912e-002  1.3529332e-002  2.9275850e-001 -1.9237027e+001  6.9076057e-001  1.0000000e+000             Inf
 -4.3414992e-001  1.2042925e-001 -1.0819566e+000 -1.7181763e+001 -3.4084235e+000  1.0000000e+000  2.9292207e-001
 -4.9916319e-001 -6.5148589e-002 -7.2156194e-001 -1.7693322e+001 -9.9988491e-001  1.0000000e+000  5.4647779e-001
 -6.8718894e-001 -1.1923280e+000 -8.9979304e-001 -1.5011383e+001 -7.0735712e+000  1.0000000e+000             Inf
 -1.4070431e-001  2.4831167e-001 -5.7481420e-001 -1.8268105e+001  2.9719619e-001  1.0000000e+000  3.2590232e-001
 -1.3665888e-001  1.7836587e-001 -8.2262302e-003 -1.9209739e+001  4.9236634e-001  1.0000000e+000  2.7998442e-001
 -6.2434075e-001 -4.4252259e-002 -3.1486336e-001 -1.8207250e+001 -1.9604273e-001  1.0000000e+000  3.0307886e-001
 -9.4406171e-001 -7.2442030e-001 -6.6493936e-001 -1.6096725e+001 -4.5830106e+000  1.0000000e+000  3.4081003e-001
 -2.7819239e-002 -6.7575168e-001 -1.1150716e+000 -1.6439427e+001 -4.5550655e+000  1.0000000e+000  1.4210249e-001
 -5.9913710e-001 -4.7945001e-001 -1.0414948e+000 -1.6528067e+001 -3.8862680e+000  1.0000000e+000  2.6595196e-001
 -2.6337045e-001  9.9692551e-002 -1.0626856e+000 -1.7530114e+001 -3.1948863e+000  1.0000000e+000  3.5458497e-001
 -1.8230435e-002 -9.5880167e-001 -1.0034496e+000 -1.5830940e+001 -6.0831756e+000  1.0000000e+000  5.7761610e-001
 -1.1424997e+000  1.0452932e-001  2.1970804e-001 -1.7474710e+001 -3.3513149e+000  1.0000000e+000  1.0993963e-001
 -2.1235697e-002  1.9188162e-001 -4.6789549e-001 -1.8659296e+001  3.8148133e-001  1.0000000e+000  4.2709579e-001
  2.1902138e-001 -5.0472724e-002  3.3438476e-001 -1.8906450e+001  1.0435445e+000  1.0000000e+000             Inf
  3.8137463e-002 -2.1621373e-002 -1.1727744e+000 -1.7821616e+001 -3.7394867e+000  1.0000000e+000  3.5975027e-001
 -5.9627608e-001 -7.6185531e-002 -1.0422343e+000 -1.6981140e+001 -3.7585158e+000  1.0000000e+000  3.5661299e-001
 -1.0846547e+000 -6.9542982e-001 -1.0452428e+000 -1.5507874e+001 -8.1307351e+000  1.0000000e+000  1.6056031e-001
 -1.2580276e+000 -7.8319662e-001 -1.0101252e+000 -1.5179282e+001 -8.1319116e+000  1.0000000e+000  5.3837733e-001
 -1.1547823e+000  1.4034136e-001 -1.0562487e+000 -1.6004966e+001 -7.2291853e+000  1.0000000e+000  3.3373683e-001
 -8.2750317e-001 -7.1371779e-002 -1.0667947e+000 -1.6544296e+001 -5.3375096e+000  1.0000000e+000  5.0686242e-001
 -1.0635224e+000 -1.9528713e+000 -1.9246670e+000 -1.2188770e+001 -8.5559194e+000  1.0000000e+000             Inf
 -1.1749061e+000  1.3132255e-001 -1.1477977e+000 -1.5831238e+001 -7.5222546e+000  1.0000000e+000  1.6791418e-001
 -8.7747305e-001 -1.4851584e-002 -9.6572959e-002 -1.8196689e+001 -2.0421076e+000  1.0000000e+000  5.5398920e-001
 -8.7985575e-001  2.0557023e-001 -1.0880304e+000 -1.6360283e+001 -5.6517991e+000  1.0000000e+000  2.8180223e-001
 -1.0379993e+000  2.1990934e-001 -7.5110031e-001 -1.6639058e+001 -4.3762950e+000  1.0000000e+000  2.4658078e-001
 -1.0329403e+000 -1.0986613e-001 -6.2625491e-001 -1.6929968e+001 -3.7983581e+000  1.0000000e+000  2.7929564e-001
 -1.1405320e+000 -7.5340174e-001 -1.0541671e+000 -1.5325153e+001 -8.7099117e+000  1.0000000e+000  5.2390381e-001
 -9.3770467e-001 -4.7141513e-003 -7.7824335e-001 -1.6848506e+001 -4.1596816e+000  1.0000000e+000  1.1764885e-001
 -1.1867607e+000  1.3505030e-001 -9.2960749e-001 -1.6162260e+001 -6.2691357e+000  1.0000000e+000  2.7162104e-001
 -9.7862066e-002  1.2615316e-002 -8.4827765e-001 -1.8243987e+001 -1.8079691e+000  1.0000000e+000  6.7859872e-001
 -1.2651912e+000  2.3009732e-001 -1.1901164e+000 -1.5579399e+001 -6.7336092e+000  1.0000000e+000  4.1172082e-001
 -4.2947040e-002  2.4878894e-002 -1.1051409e+000 -1.7917718e+001 -3.6627157e+000  1.0000000e+000  4.7306096e-001
 -1.2023510e+000 -9.5649736e-001 -1.2378839e+000 -1.4667867e+001 -1.0194593e+001  1.0000000e+000             Inf
 -2.8298486e-001 -1.7499569e-002 -9.0550723e-002 -1.9265965e+001  4.3291543e-001  1.0000000e+000             Inf
 -8.6528679e-001 -7.3722686e-002 -8.7666597e-001 -1.6792204e+001 -4.2240990e+000  1.0000000e+000  2.7784231e-001
 -1.0506059e+000  1.9387924e-002 -4.1713956e-001 -1.7303316e+001 -3.3660506e+000  1.0000000e+000  4.1403560e-002
 -7.9413801e-001 -6.3123898e-002 -8.2791974e-002 -1.8321092e+001 -1.3272935e+000  1.0000000e+000  1.0191659e-001
 -7.5705242e-001  6.9926535e-002  6.6855684e-002 -1.8397782e+001 -1.0645271e+000  1.0000000e+000  2.4100679e-001
 -6.9248628e-001 -1.0971318e-001 -1.0329484e+000 -1.6815716e+001 -4.1552368e+000  1.0000000e+000  1.9394051e-001
 -4.2520142e-001  7.3079401e-002 -1.0260915e+000 -1.7313770e+001 -3.1439642e+000  1.0000000e+000  2.1835733e-001
 -7.7992240e-001 -6.4192539e-001 -1.1532106e+000 -1.5850739e+001 -5.9459302e+000  1.0000000e+000  3.1826654e-001
  1.9815839e-001 -1.1772501e+000 -1.0283862e+000 -1.5191200e+001 -6.9434272e+000  1.0000000e+000  5.3640752e-001
 -1.4252312e+000 -1.2217455e+000 -1.1731451e+000 -1.3996391e+001 -7.4187185e+000  1.0000000e+000             Inf
 -6.0642997e-002  6.0197718e-002 -2.6535008e-001 -1.9300913e+001  4.6437165e-001  1.0000000e+000             Inf
 -1.3281167e-001  1.0900687e-001 -8.2761208e-001 -1.8124603e+001 -1.4619718e+000  1.0000000e+000  2.3213631e-001
 -1.1511990e+000 -1.5923370e-001 -2.9458071e-001 -1.7278246e+001 -3.4175592e+000  1.0000000e+000  1.9203276e-001
 -1.1695997e+000  2.6912258e-001 -8.5566916e-001 -1.6223749e+001 -5.4657664e+000  1.0000000e+000  3.2850931e-001
 -5.3827355e-001 -7.2660719e-002 -1.8234065e-001 -1.8585649e+001  1.7942452e-001  1.0000000e+000  3.6420338e-001
 -9.4933153e-001 -4.3136273e-002  2.7536075e-001 -1.7726891e+001 -2.2741986e+000  1.0000000e+000  3.6622417e-001
 -1.1216861e+000  2.9572309e-001 -9.1830949e-001 -1.6174670e+001 -5.8960457e+000  1.0000000e+000  1.3122994e-001
 -4.7345385e-001  4.3506539e-002 -1.3605930e-001 -1.8811264e+001  2.9219321e-001  1.0000000e+000  2.1300218e-001
 -8.1324883e-001 -1.9999642e-002  2.0421639e-001 -1.8096390e+001 -1.3470591e+000  1.0000000e+000  2.8522247e-001
  5.4140405e-002  2.4403497e-001 -5.7110845e-002 -1.9023453e+001  5.9434524e-001  1.0000000e+000             Inf
 -9.1028109e-001  1.1327768e-001  2.1104919e-002 -1.8096029e+001 -2.2681424e+000  1.0000000e+000  2.7659026e-001
 -1.2825672e+000  4.0599023e-001 -1.0269123e+000 -1.5659352e+001 -5.6454817e+000  1.0000000e+000  4.8935429e-001
 -6.7786039e-001  2.1188396e-002 -3.2083177e-002 -1.8654982e+001 -6.9011693e-001  1.0000000e+000  3.2602200e-001
 -1.0675558e+000 -7.5579990e-001 -1.0083407e+000 -1.5470373e+001 -8.1964813e+000  1.0000000e+000  6.1658518e-001
 -1.1071391e+000  5.8298597e-003 -3.5753432e-002 -1.7941524e+001 -3.7157285e+000  1.0000000e+000  6.9863231e-001
 -1.1034299e+000 -1.0349815e+000 -1.3469017e+000 -1.4508812e+001 -9.1819474e+000  1.0000000e+000             Inf
 -1.0524232e+000  1.4176731e-001 -8.7703893e-001 -1.6458592e+001 -5.5523633e+000  1.0000000e+000  7.0289587e-001
 -5.5103808e-001 -2.3564214e-002 -1.1406420e+000 -1.6915412e+001 -4.0322900e+000  1.0000000e+000  2.9355657e-001
 -6.5924613e-001 -5.7514301e-002  9.4006019e-002 -1.8542345e+001 -4.4064209e-001  1.0000000e+000  2.1144430e-001
 -1.0389409e+000  1.9906582e-001 -9.6659235e-002 -1.7660209e+001 -3.0085016e+000  1.0000000e+000  2.4586195e-001
 -7.5597976e-001 -3.3642957e-001 -1.0939177e+000 -1.6428874e+001 -4.8214261e+000  1.0000000e+000  2.3171726e-001
 -1.1978320e+000 -1.0242078e+000 -6.0929315e-001 -1.5175704e+001 -7.6158642e+000  1.0000000e+000  3.7641615e-001
 -1.0045683e+000  2.9411524e-001 -1.1185450e+000 -1.6046040e+001 -6.5706490e+000  1.0000000e+000  2.5775527e-001
 -8.2244085e-001 -8.4105469e-002 -3.7529548e-001 -1.7735635e+001 -1.4576267e+000  1.0000000e+000  4.2718960e-001
  5.8119348e-002 -1.0658527e-001 -1.2107236e+000 -1.7602199e+001 -3.4666949e+000  1.0000000e+000  2.9758196e-001
 -8.4901667e-001 -4.4378098e-001 -1.0636535e+000 -1.6197699e+001 -5.5252782e+000  1.0000000e+000  1.9825017e-001
  1.0144304e-001  2.8963979e-002 -3.5996401e-001 -1.9094428e+001  4.3292456e-001  1.0000000e+000             Inf
 -1.0855242e+000  3.6986458e-001 -8.6555470e-001 -1.6234461e+001 -5.1457334e+000  1.0000000e+000  1.3308500e-001
 -9.1626675e-001 -9.8034033e-001 -1.0342759e+000 -1.5166273e+001 -9.0486023e+000  1.0000000e+000             Inf
 -1.2886267e+000 -1.1521775e-001 -1.1429367e+000 -1.5667489e+001 -6.6894046e+000  1.0000000e+000  3.3180047e-001
 -6.1260731e-001 -1.1781271e-001 -1.1671731e+000 -1.6735736e+001 -4.1586461e+000  1.0000000e+000  2.0708802e-001
 -7.0378789e-001 -1.0054558e-001 -1.3424403e-001 -1.8344711e+001 -6.1029776e-001  1.0000000e+000  3.1262578e-001
 -4.6564530e-001 -1.3418561e-001 -2.4307721e-002 -1.8807244e+001  2.7808515e-001  1.0000000e+000  2.3267849e-001
 -8.1246371e-001 -9.8410395e-001 -1.2310158e+000 -1.5043774e+001 -8.4001821e+000  1.0000000e+000  5.6963842e-001
 -8.5593110e-001 -2.4029257e-001  1.1060173e-001 -1.7855765e+001 -1.6221176e+000  1.0000000e+000  3.3719589e-001
 -9.9530454e-001 -9.6016451e-001 -1.9779013e+000 -1.4025774e+001 -9.3155626e+000  1.0000000e+000             Inf
 -1.1541253e+000 -8.3064364e-002 -1.0979225e-002 -1.7767867e+001 -3.7148660e+000  1.0000000e+000  4.0721703e-001
 -7.9189771e-001 -1.5038954e-001 -1.1596084e+000 -1.6425826e+001 -5.2237077e+000  1.0000000e+000  2.4714407e-001
 -5.3152057e-001 -1.5862767e-001 -1.1299202e+000 -1.6909599e+001 -3.7918791e+000  1.0000000e+000  2.3438835e-001
 -9.4743581e-001  9.3648322e-002 -1.1711261e+000 -1.6172120e+001 -6.5078322e+000  1.0000000e+000  3.1998179e-001
 -6.5708032e-001  1.0166546e-002  8.0212552e-004 -1.8748015e+001 -6.5608807e-001  1.0000000e+000  3.5483028e-001
 -1.1964036e+000 -1.9367936e-001 -1.0864452e+000 -1.5866909e+001 -7.2879278e+000  1.0000000e+000  4.1505640e-001
 -1.1488540e+000 -5.5543711e-001  1.4765905e-001 -1.6661638e+001 -3.8704568e+000  1.0000000e+000  1.7427935e-001
 -7.2684089e-001 -1.1826157e-001 -1.1645838e+000 -1.6543236e+001 -4.7955768e+000  1.0000000e+000  1.8396526e-001
 -2.7152093e-002 -2.0790649e-001  1.5276328e-001 -1.9086422e+001  5.3572417e-001  1.0000000e+000             Inf
  2.1549973e-001  1.6113547e-001 -7.7836884e-001 -1.8006243e+001 -8.5708446e-001  1.0000000e+000  2.7437278e-001
 -8.8678911e-001  7.8143499e-003 -8.0542096e-001 -1.6886882e+001 -3.9361321e+000  1.0000000e+000  5.0504722e-001
  4.5959863e-002  1.7948441e-001 -1.1469339e+000 -1.7564276e+001 -3.5069136e+000  1.0000000e+000  3.7969081e-001
 -9.2465780e-001 -3.2437877e-001 -1.2629610e+000 -1.5924702e+001 -5.6893286e+000  1.0000000e+000  1.6625304e-001
 -4.0004306e-001 -6.1690866e-002  1.5259712e-001 -1.8898526e+001  5.0713719e-001  1.0000000e+000  1.4628480e-001
 -7.6460571e-001 -1.1785461e+000 -1.1187163e+000 -1.4775846e+001 -9.0366094e+000  1.0000000e+000             Inf
 -7.2489115e-001 -1.0968076e+000 -1.0010718e+000 -1.5118357e+001 -8.0670755e+000  1.0000000e+000  3.6351213e-001
 -9.9441894e-001 -1.9464303e-002  2.6804711e-002 -1.8130106e+001 -3.0681269e+000  1.0000000e+000  4.1303279e-001
 -7.5591236e-001  4.1287904e-002 -1.7267325e-001 -1.8246120e+001 -9.9564432e-001  1.0000000e+000  3.5937637e-001
  1.8687739e-001  8.6214311e-002 -6.3278465e-001 -1.8397688e+001 -1.2198688e-001  1.0000000e+000  2.2855106e-001
  3.5689170e-001 -1.2078779e-001 -2.9803792e-002 -1.9028386e+001  9.0134238e-001  1.0000000e+000             Inf
 -8.0676476e-001 -6.6456677e-001 -1.0996471e+000 -1.5847464e+001 -6.1661670e+000  1.0000000e+000  2.4346337e-001
  1.2883710e-001  1.0461618e-001 -5.1648463e-001 -1.8673216e+001  2.7758470e-001  1.0000000e+000  1.8107917e-001
 -1.1346530e+000 -6.0459318e-001 -9.9669231e-001 -1.5653010e+001 -7.4739271e+000  1.0000000e+000  3.6272978e-001
 -7.7453911e-001 -4.8216131e-001 -1.1199295e+000 -1.6168044e+001 -5.2631309e+000  1.0000000e+000  4.0267449e-001
  2.3006230e-001 -1.6916525e-001  6.7558673e-002 -1.9087122e+001  7.0403762e-001  1.0000000e+000             Inf
 -1.0561469e-001  5.2375064e-002 -8.6378001e-001 -1.8177741e+001 -1.8595937e+000  1.0000000e+000  1.9265820e-001
 -4.4530854e-001 -6.6193577e-001 -1.1896030e+000 -1.6141679e+001 -4.4477696e+000  1.0000000e+000  2.2957377e-001
 -1.1460360e+000 -1.0181391e-001 -5.8582131e-002 -1.7712271e+001 -3.6162029e+000  1.0000000e+000  2.8061948e-001
  1.3669637e-001 -1.9960985e-001 -9.7685293e-001 -1.7719818e+001 -2.5810493e+000  1.0000000e+000  2.6159345e-001
 -3.8046948e-001  7.4585993e-002  2.3165309e-001 -1.8778806e+001  6.8629350e-001  1.0000000e+000  1.6799257e-001
 -1.2315868e+000  7.8693596e-002 -1.1245124e+000 -1.5794365e+001 -7.3123759e+000  1.0000000e+000  3.6320882e-001
  1.7184323e+000  1.6946698e+000 -1.3427694e+000 -1.2660456e+001 -8.5820574e+000  1.0000000e+000             Inf
 -6.4795021e-001 -2.5365591e-001 -1.0531397e+000 -1.6752941e+001 -3.9422642e+000  1.0000000e+000  7.1350437e-002
 -8.7333029e-001 -4.4864071e-001 -1.2217921e+000 -1.5925232e+001 -5.7834742e+000  1.0000000e+000  3.6252604e-001
 -1.0713789e+000 -2.3581996e-001 -6.1080107e-001 -1.6802592e+001 -3.8615793e+000  1.0000000e+000  1.8438626e-001
 -8.2861495e-001  7.4980921e-002  4.4234240e-002 -1.8294468e+001 -1.6223369e+000  1.0000000e+000  2.4958070e-001
 -6.5980596e-001 -1.0360912e+000 -1.1735703e+000 -1.5133598e+001 -8.0124084e+000  1.0000000e+000  6.2437084e-001
 -4.9795061e-001 -5.7725099e-001 -1.1446706e+000 -1.6324196e+001 -4.2281052e+000  1.0000000e+000  9.4614320e-002
  1.3882012e-001 -2.2954481e-001 -5.5921963e-001 -1.8338854e+001  2.2523935e-001  1.0000000e+000  3.2397525e-001
 -8.8510508e-001 -3.5821900e-001 -8.6130482e-001 -1.6559622e+001 -4.1730704e+000  1.0000000e+000  9.7495129e-002
 -6.5988680e-001 -2.4027916e-001 -1.0378288e-001 -1.8179630e+001 -2.9206271e-001  1.0000000e+000  3.2030141e-001
 -9.3816846e-001 -2.2962975e-001 -7.6395548e-001 -1.6768722e+001 -3.8273438e+000  1.0000000e+000  2.6174785e-001
 -8.8257957e-001  7.0800113e-002  1.0574207e-001 -1.8125803e+001 -1.9744133e+000  1.0000000e+000  3.0074920e-001
 -1.0606059e+000  2.9078516e-001 -9.3570131e-001 -1.6245976e+001 -5.8090332e+000  1.0000000e+000  2.0685004e-001
 -1.1580245e+000  1.2242939e-001 -6.4772729e-001 -1.6687181e+001 -4.3147546e+000  1.0000000e+000  1.7455532e-001
  1.0297674e-001  5.9724686e-002 -5.3671074e-001 -1.8740959e+001  1.1161300e-001  1.0000000e+000  1.8783340e-001
 -9.6151737e-001 -2.2352940e-001 -1.2404304e+000 -1.5980173e+001 -6.1964319e+000  1.0000000e+000  1.6926488e-001
 -9.0456682e-001 -8.5046520e-001 -1.0151396e+000 -1.5474244e+001 -7.7712965e+000  1.0000000e+000  6.0489631e-001
 -7.5114309e-001 -7.6524337e-001 -1.1178510e+000 -1.5696417e+001 -6.4511865e+000  1.0000000e+000  2.4995843e-001
  1.8872173e-001 -7.9700333e-002 -1.1925361e-002 -1.9438675e+001  4.5559203e-001  1.0000000e+000             Inf
 -4.4782539e-001  1.2877228e-001 -1.1043271e-001 -1.8776575e+001  4.4698482e-001  1.0000000e+000  1.6979839e-001
 -1.0073031e+000 -6.1810748e-002 -7.2549278e-002 -1.7983446e+001 -3.0327364e+000  1.0000000e+000  1.8855149e-001
 -1.0785058e+000  8.7681475e-003  6.0608697e-002 -1.7937972e+001 -3.5597244e+000  1.0000000e+000  1.1524067e-001
 -7.9041478e-001 -2.2087529e-001 -1.0967207e+000 -1.6481403e+001 -5.0624239e+000  1.0000000e+000  2.2954901e-001
 -9.7105997e-001 -1.2780053e+000 -1.1531678e+000 -1.4341484e+001 -9.9946055e+000  1.0000000e+000             Inf
 -1.1613331e+000 -5.0120707e-002 -1.1419384e-001 -1.7679300e+001 -3.6134685e+000  1.0000000e+000  2.5500002e-001
 -4.8751564e-002 -1.1457255e-001 -6.0064437e-001 -1.8602923e+001 -1.5209549e-001  1.0000000e+000  6.9349085e-002
 -6.3890443e-002  9.0200640e-002 -9.8702749e-001 -1.7983182e+001 -2.8518353e+000  1.0000000e+000  4.7630902e-001
 -1.1034225e+000  2.5862904e-001 -2.9508415e-001 -1.7217114e+001 -3.1157815e+000  1.0000000e+000  5.5792429e-002
 -1.2271672e+000 -3.9819906e-001 -2.5289657e-001 -1.6825410e+001 -3.2158354e+000  1.0000000e+000  2.0546134e-001
 -1.0669991e+000 -3.8560453e-001  1.5650802e-001 -1.7171327e+001 -3.2071825e+000  1.0000000e+000  9.7869260e-002
  4.5805395e-002 -5.2274682e-002 -5.7819060e-001 -1.8765729e+001 -1.3634856e-001  1.0000000e+000  9.2976292e-002
 -1.2241872e+000 -8.4741080e-001 -1.0552471e+000 -1.5053317e+001 -9.2033505e+000  1.0000000e+000             Inf
 -1.2723946e-001  4.9179235e-003 -1.0792507e-001 -1.9534790e+001  3.5828809e-001  1.0000000e+000             Inf
 -6.7041805e-001  2.1609478e-001 -1.0897517e+000 -1.6693562e+001 -4.1523720e+000  1.0000000e+000  2.8138994e-001
 -1.2480370e+000 -1.7867773e-001  1.2945143e-001 -1.7339571e+001 -3.0326783e+000  1.0000000e+000  1.9854588e-001
 -1.1374395e+000 -1.8007019e-002 -1.1964572e+000 -1.5836735e+001 -7.6221287e+000  1.0000000e+000  5.1441931e-001
 -1.0097689e+000 -1.9737322e-001 -8.7144931e-001 -1.6503690e+001 -5.2199657e+000  1.0000000e+000  3.7984091e-001
  5.8383348e-002  5.7053229e-002 -5.0189177e-001 -1.8877169e+001  1.5178167e-001  1.0000000e+000  2.2334038e-001
 -9.9429943e-001  1.0973853e-001 -1.0960601e+000 -1.6209473e+001 -6.7514248e+000  1.0000000e+000  4.0005426e-001
  1.0244126e-001 -2.3113298e-001 -6.6362202e-001 -1.8195788e+001 -3.0520324e-001  1.0000000e+000  3.8926721e-001
 -3.0211737e-002  1.4439782e-001 -6.2617986e-001 -1.8503197e+001 -2.3930427e-001  1.0000000e+000  1.0686105e-001
 -1.0152219e+000  3.7802847e-002  6.5551540e-002 -1.8011070e+001 -3.1283749e+000  1.0000000e+000  3.0293030e-001
 -9.7127408e-001 -8.2556321e-001 -1.2207640e+000 -1.5196827e+001 -8.4725661e+000  1.0000000e+000             Inf
 -4.8671617e-002  8.1450329e-002 -7.9520979e-001 -1.8334531e+001 -1.3514442e+000  1.0000000e+000  1.9907353e-001
 -9.4893253e-001 -2.9424503e-002 -7.7501270e-001 -1.6833776e+001 -4.1816444e+000  1.0000000e+000  3.5685892e-001
 -7.9172553e-001  8.3000308e-002 -9.9989438e-001 -1.6709999e+001 -4.6183743e+000  1.0000000e+000  3.0084432e-001
 -6.4120881e-001  5.5414954e-002 -2.1418263e-001 -1.8359379e+001 -2.6008618e-001  1.0000000e+000  5.0172339e-001
 -3.1957509e-002  6.9924062e-002 -1.1149912e+000 -1.7845073e+001 -3.6398193e+000  1.0000000e+000  3.7457325e-001
  8.9608960e-002  5.6002096e-002 -8.4768380e-001 -1.8228317e+001 -1.7352383e+000  1.0000000e+000  2.7531405e-001
 -9.9046809e-001  5.1308740e-002 -9.7153740e-001 -1.6432570e+001 -6.0349858e+000  1.0000000e+000  7.7122674e-001
  3.0990848e-002 -7.7601372e-003  3.7865067e-002 -1.9859302e+001  1.5588672e-001  1.0000000e+000             Inf
 -2.1348011e-001 -1.0745579e-001 -6.5260779e-001 -1.8294211e+001 -2.5738289e-001  1.0000000e+000  2.4679174e-001
  7.6240098e-002  3.6231599e-002 -1.4917121e-001 -1.9530243e+001  4.0202405e-001  1.0000000e+000             Inf
 -8.4656331e-001 -6.8104411e-002 -1.0572570e+000 -1.6528372e+001 -5.4414934e+000  1.0000000e+000  1.8455963e-001
 -1.2760448e+000 -1.1350115e+000  1.0000089e-001 -1.5068809e+001 -6.8561804e+000  1.0000000e+000  5.5449280e-001
 -2.3580292e+000 -1.1711507e+000 -1.0825830e+000 -1.3175233e+001 -8.1760015e+000  1.0000000e+000             Inf
 -1.1842779e-002 -1.6828057e-001 -8.3844249e-001 -1.8096175e+001 -1.6655854e+000  1.0000000e+000  2.4035246e-001
 -9.9107709e-001 -3.4470168e-001 -7.8681514e-001 -1.6528420e+001 -4.4344100e+000  1.0000000e+000  1.8239703e-001
 -1.0761749e+000 -4.0113381e-001 -9.8915349e-001 -1.6025405e+001 -6.6465741e+000  1.0000000e+000  2.2477552e-001
 -1.0103754e+000  1.9496000e-001 -9.5172409e-001 -1.6374066e+001 -5.8092199e+000  1.0000000e+000  2.1962963e-001
 -1.1855682e-002 -1.4628089e-001 -7.1788308e-002 -1.9390104e+001  3.4770646e-001  1.0000000e+000  2.1990322e-001
 -1.2080425e+000 -6.0675046e-001 -9.2057501e-001 -1.5652068e+001 -6.7627929e+000  1.0000000e+000  1.7496144e-001
 -1.6037863e-003  1.4299627e-001 -5.9934612e-001 -1.8558611e+001 -1.7279769e-001  1.0000000e+000  2.4298501e-001
 -1.1067291e+000 -5.6947438e-002 -6.3400055e-001 -1.6816650e+001 -4.2660059e+000  1.0000000e+000  2.9315630e-001
  1.5516673e-002 -1.9462218e-002 -1.1384946e+000 -1.7913717e+001 -3.7895896e+000  1.0000000e+000  2.5891067e-001
  3.9389943e-003  8.3843303e-003 -1.0848232e+000 -1.8031022e+001 -3.6842298e+000  1.0000000e+000  2.3129443e-001
  1.3077690e-001 -8.9958152e-002 -8.9087588e-001 -1.8047907e+001 -1.9866695e+000  1.0000000e+000  2.4557963e-001
 -9.5642294e-001  3.7255598e-001 -1.0719608e+000 -1.6113594e+001 -5.8182931e+000  1.0000000e+000  3.6189864e-001
  1.8972108e-002  2.2670824e-001 -6.1078612e-001 -1.8333510e+001 -5.0113534e-002  1.0000000e+000  1.4390941e-001
  1.0754362e-001 -9.2713231e-004 -1.1675172e+000 -1.7704750e+001 -3.6890778e+000  1.0000000e+000  3.0033332e-001
 -7.5684170e-003  1.2743291e-001 -1.0808012e+000 -1.7791925e+001 -3.4772974e+000  1.0000000e+000  2.4251472e-001
 -1.0886125e+000 -6.1885569e-001 -5.7467026e-003 -1.6620321e+001 -4.2106866e+000  1.0000000e+000  4.0255603e-001
 -1.2280100e+000 -7.4798256e-001 -9.1086512e-001 -1.5400784e+001 -7.3654236e+000  1.0000000e+000  4.7519175e-001
 -8.8756221e-001  2.0030005e-001 -1.0155804e+000 -1.6466171e+001 -5.3109214e+000  1.0000000e+000  2.5954886e-001
 -4.7808558e-001 -9.7889743e-001 -1.1557909e+000 -1.5428752e+001 -6.9154187e+000  1.0000000e+000  2.9333931e-001
 -1.1385042e+000 -1.1095244e+000 -1.3515322e+000 -1.4325245e+001 -9.5202568e+000  1.0000000e+000             Inf
 -7.4843423e-001  1.5314908e-002 -2.1336339e-001 -1.8190704e+001 -9.6485428e-001  1.0000000e+000  2.4473970e-001
 -8.6352132e-001  7.4462915e-002 -2.2503366e-001 -1.7945468e+001 -1.7388411e+000  1.0000000e+000  3.2957855e-001
  1.8757054e-001 -5.8469129e-002  1.5279757e-002 -1.9494538e+001  4.3258141e-001  1.0000000e+000             Inf
 -5.9519494e-001  1.6670245e-002  2.3435149e-001 -1.8418299e+001  2.9246041e-002  1.0000000e+000  2.7309916e-001
 -1.1636131e+000  1.4028168e-001 -9.7436258e-001 -1.6123269e+001 -6.6632803e+000  1.0000000e+000  4.5059226e-001
 -5.6133953e-001  2.2846274e-002 -1.2351137e+000 -1.6748116e+001 -3.7734796e+000  1.0000000e+000  2.7344110e-001
  2.5693221e-003 -1.2178747e-001 -3.8969119e-001 -1.8975207e+001  3.5979660e-001  1.0000000e+000             Inf
 -7.2838664e-001 -2.3262796e-001 -1.0027325e+000 -1.6721296e+001 -4.0872011e+000  1.0000000e+000  4.3023538e-001
 -1.1598646e+000 -1.2740685e+000 -1.1824797e-001 -1.4827242e+001 -6.8812580e+000  1.0000000e+000  6.0788943e-001
 -9.8144588e-001 -1.1939467e+000 -1.3155855e+000 -1.4350495e+001 -9.4319925e+000  1.0000000e+000             Inf
  4.7992653e-003 -8.4769896e-002 -8.4155500e-001 -1.8275337e+001 -1.7858126e+000  1.0000000e+000  5.4171707e-001
 -4.9483323e-001 -2.6466552e-001  5.1953241e-002 -1.8413215e+001  3.1239485e-001  1.0000000e+000  3.7045584e-001
 -1.1664874e+000  2.1996609e-002  4.3833599e-002 -1.7821244e+001 -3.7386183e+000  1.0000000e+000  5.3322381e-001
 -1.0210114e+000 -4.4101793e-001 -1.0616721e+000 -1.5951577e+001 -6.8696003e+000  1.0000000e+000  3.0250087e-001
  8.2702595e-002  2.1525266e-002 -1.0240269e+000 -1.7978227e+001 -3.1905703e+000  1.0000000e+000  3.8788717e-001
 -1.2143477e+000 -1.2161390e-001 -1.0012741e+000 -1.6007399e+001 -6.7517690e+000  1.0000000e+000  2.1953222e-001
 -1.1231648e+000  1.0431414e-001 -3.8344422e-002 -1.7760550e+001 -3.6005665e+000  1.0000000e+000  4.1265591e-001
 -8.9978861e-001 -8.3765319e-001 -1.1723660e+000 -1.5316563e+001 -8.1745221e+000  1.0000000e+000             Inf
 -1.0660043e+000  2.3344344e-001 -1.2023833e+000 -1.5866522e+001 -7.0232802e+000  1.0000000e+000  1.3659675e-001
  6.1371659e-002 -5.0138272e-002  2.1688380e-002 -1.9734091e+001  2.4571441e-001  1.0000000e+000             Inf
 -1.1495419e+000 -4.3735055e-001 -1.0694536e+000 -1.5756056e+001 -7.4228615e+000  1.0000000e+000  1.1644432e-001
  1.4220048e-001  5.0318143e-002 -7.0376543e-001 -1.8386741e+001 -6.3620081e-001  1.0000000e+000  5.1565521e-001
 -6.4863153e-001 -1.4359511e-002 -1.1079319e+000 -1.6795397e+001 -4.4106421e+000  1.0000000e+000  4.2010782e-001
 -1.1273151e-001  1.3342807e-001 -7.8687552e-001 -1.8181345e+001 -1.1365394e+000  1.0000000e+000  3.9583656e-001
 -1.0163434e+000 -7.7145758e-001 -9.4071235e-001 -1.5587886e+001 -7.4726603e+000  1.0000000e+000  1.8875672e-001
 -1.1030564e+000  1.3722370e-001 -9.0864968e-001 -1.6327757e+001 -6.0539246e+000  1.0000000e+000  3.5099633e-001
 -7.9283356e-001 -3.0335197e-001 -1.0318233e+000 -1.6503150e+001 -4.7412462e+000  1.0000000e+000  3.0101881e-001
 -1.1555070e+000 -4.7828789e-001 -1.9981212e-001 -1.6802333e+001 -3.6312758e+000  1.0000000e+000  2.7781518e-001
  2.6750237e-001 -1.2180513e-001 -6.6387820e-001 -1.8166317e+001 -1.0114847e-001  1.0000000e+000  6.6073268e-001
 -1.1786265e+000 -2.3536600e-001 -1.0627567e+000 -1.5906949e+001 -7.2101863e+000  1.0000000e+000  5.0215294e-001
 -1.2396910e+000  9.9894640e-002 -6.0179682e-001 -1.6649241e+001 -3.7871399e+000  1.0000000e+000  1.5874974e-001
  1.2580968e-001  5.4260295e-002 -1.1137761e+000 -1.7730690e+001 -3.5223997e+000  1.0000000e+000  3.8792620e-001
 -1.0903554e+000 -7.8269404e-001 -1.1825742e+000 -1.5176205e+001 -9.0649762e+000  1.0000000e+000             Inf
 -8.5156250e-001  1.2072851e-001 -9.6839714e-001 -1.6646537e+001 -4.7898445e+000  1.0000000e+000  3.9731508e-001
 -9.4326367e-001  7.7696434e-002  1.7608748e-001 -1.7897832e+001 -2.3580359e+000  1.0000000e+000  4.6314345e-001
 -9.5651083e-001 -1.4739565e-001 -1.1367327e+000 -1.6191501e+001 -6.5389749e+000  1.0000000e+000  4.2728147e-001
  4.9734373e-002  2.1980349e-002 -1.9544184e-001 -1.9506127e+001  3.7205169e-001  1.0000000e+000             Inf
 -9.7068481e-001  1.9980858e-002 -4.4086663e-001 -1.7390305e+001 -2.8499811e+000  1.0000000e+000  3.9853918e-001
  7.9864967e-002  9.6059258e-002 -8.1233362e-001 -1.8244076e+001 -1.4140456e+000  1.0000000e+000  5.2348459e-001
 -1.2104000e+000 -1.5580495e-002 -1.1996202e+000 -1.5716493e+001 -7.4798537e+000  1.0000000e+000             Inf
 -9.6614229e-001 -5.7447291e-002 -8.4451572e-002 -1.8037919e+001 -2.7132753e+000  1.0000000e+000  4.0835750e-001
 -1.1674531e+000 -6.7110299e-001 -5.6638422e-001 -1.6028252e+001 -4.8975073e+000  1.0000000e+000  4.7300357e-001
 -1.1147011e+000  1.5906767e-001 -1.0818263e+000 -1.6019271e+001 -7.2781579e+000  1.0000000e+000  4.1196228e-001
 -5.3401927e-001 -1.2864568e-001 -1.2437326e-001 -1.8608057e+001  2.0920728e-001  1.0000000e+000  5.5928313e-001
 -2.5266728e-002 -2.7811228e-002 -2.0926846e-001 -1.9511704e+001  3.4978175e-001  1.0000000e+000             Inf
 -1.0952513e+000  6.1992297e-002 -7.4383317e-001 -1.6643256e+001 -4.8620132e+000  1.0000000e+000  2.5664863e-001
 -2.2327273e-001 -5.3528875e-001 -1.0322079e+000 -1.6829877e+001 -3.3414644e+000  1.0000000e+000  3.6374846e-001
 -1.0833760e+000 -1.8748650e-001 -6.8007074e-001 -1.6710150e+001 -4.2948186e+000  1.0000000e+000  2.4337707e-001
 -8.3858312e-001 -4.2901828e-002  2.6801791e-001 -1.7925692e+001 -1.3868048e+000  1.0000000e+000  3.0495981e-001
 -9.9702834e-001  2.3449843e-003 -9.1531378e-001 -1.6519324e+001 -5.7153744e+000  1.0000000e+000  3.2100199e-001
 -1.0322203e-001 -1.6044154e-001 -4.5377047e-001 -1.8707911e+001  4.3271750e-001  1.0000000e+000  3.4659294e-001
  2.6246760e-001  1.0062007e-001 -3.3900871e-002 -1.9243207e+001  6.6425492e-001  1.0000000e+000             Inf
 -1.9437203e-001  4.8868269e-002 -6.8353350e-001 -1.8326303e+001 -5.0925442e-001  1.0000000e+000  3.7879731e-001
 -1.1071659e+000 -4.7808714e-003  1.9714445e-001 -1.7626950e+001 -3.4764857e+000  1.0000000e+000  1.3702873e-001
 -1.1365652e+000 -8.3075236e-001 -1.0379180e+000 -1.5211283e+001 -9.1821303e+000  1.0000000e+000             Inf
 -1.1201632e+000 -3.2260707e-001 -1.9151956e-002 -1.7294533e+001 -3.5579726e+000  1.0000000e+000  3.3776408e-001
 -1.0966665e+000 -2.3995848e-001 -6.8809382e-001 -1.6632742e+001 -4.3742810e+000  1.0000000e+000  4.1137357e-001
 -9.5758294e-001  1.1095301e-001  1.3016705e-001 -1.7910195e+001 -2.4958268e+000  1.0000000e+000  2.4001571e-001
 -9.1883250e-001 -5.3281220e-001 -1.0199225e+000 -1.6030395e+001 -6.0639936e+000  1.0000000e+000  2.7404838e-001
 -1.0174924e+000 -8.5180221e-001 -8.0550211e-001 -1.5578935e+001 -7.0039255e+000  1.0000000e+000  3.0144389e-001
 -1.1802418e+000 -6.8178975e-001 -1.1062999e+000 -1.5325216e+001 -8.4657550e+000  1.0000000e+000  3.1240385e-001
 -1.0802751e+000 -8.2095618e-001 -6.9641446e-001 -1.5686301e+001 -6.3794284e+000  1.0000000e+000  2.0743096e-001
  1.0354513e-001  9.3442761e-002 -1.0812006e+000 -1.7773834e+001 -3.3792381e+000  1.0000000e+000  1.6984638e-001
  7.0965176e-003 -1.0724781e-001 -8.8253622e-001 -1.8158379e+001 -2.0871670e+000  1.0000000e+000  3.2413502e-001
 -7.3948075e-001 -1.4386462e-001 -7.8459026e-002 -1.8278899e+001 -8.5647217e-001  1.0000000e+000  2.7645712e-001
 -9.1100088e-001  6.2227067e-002 -1.0000438e+000 -1.6514877e+001 -5.6001905e+000  1.0000000e+000  3.2561873e-001
 -7.9049294e-002 -1.7002554e-001 -1.1399536e+000 -1.7573201e+001 -3.5229374e+000  1.0000000e+000  1.7841170e-001
 -1.1177035e+000  2.7044946e-001 -6.4509719e-001 -1.6639863e+001 -4.0027922e+000  1.0000000e+000  2.1487225e-001
 -1.2626910e+000  3.5553809e-002  2.6032517e-002 -1.7679744e+001 -3.1898314e+000  1.0000000e+000  2.3835219e-001
 -4.0200114e-001  7.1279671e-002 -3.4801891e-002 -1.9058513e+001  3.4837962e-001  1.0000000e+000  1.6819390e-001
 -1.0768637e+000 -7.4127174e-001 -1.0404314e+000 -1.5444523e+001 -8.3575128e+000  1.0000000e+000  5.3327720e-001
 -1.0297182e+000 -9.3234523e-001  3.2949923e-002 -1.5872214e+001 -6.0257840e+000  1.0000000e+000  4.4813832e-001
 -8.3284279e-001 -1.2388106e+000 -1.1260570e+000 -1.4573593e+001 -9.2586877e+000  1.0000000e+000  4.8597327e-001
 -5.0351894e-001  5.8631301e-002 -2.8707727e-001 -1.8466691e+001  2.9561093e-001  1.0000000e+000  2.5186813e-001
 -1.9366464e+000 -1.1499344e+000 -1.1009281e+000 -1.3646474e+001 -1.0113167e+001  1.0000000e+000             Inf
 -1.4482360e-001 -1.0736484e-001  1.9434800e-001 -1.9211512e+001  6.6592097e-001  1.0000000e+000             Inf
 -1.6968056e-001 -4.4239341e-001 -1.1830074e+000 -1.6863634e+001 -3.5321998e+000  1.0000000e+000  1.6801295e-001
  1.5435944e-002 -5.7752234e-001 -1.0472679e+000 -1.6781448e+001 -3.8003928e+000  1.0000000e+000  8.3868167e-002
 -1.2743738e+000 -9.7977102e-001 -8.7215140e-001 -1.4943110e+001 -8.4149107e+000  1.0000000e+000             Inf
 -8.3001039e-001 -1.0087267e-001 -1.6147288e-002 -1.8257864e+001 -1.6529504e+000  1.0000000e+000  3.9586595e-001
 -1.0533375e+000  8.1292510e-002 -8.6186865e-001 -1.6505569e+001 -5.5207358e+000  1.0000000e+000  4.0961220e-001
 -1.0106725e+000 -2.2996405e-001 -1.2130064e+000 -1.5939762e+001 -6.7551742e+000  1.0000000e+000  5.4124527e-001
  9.4837762e-002  1.0648452e-001 -9.1460340e-001 -1.8036898e+001 -2.2029710e+000  1.0000000e+000  2.0702950e-001
  8.0463858e-002 -3.1282628e-002 -8.7241633e-001 -1.8226787e+001 -1.9866232e+000  1.0000000e+000  1.1646268e-001
 -1.0337700e-001 -6.4428966e-002 -4.8893922e-001 -1.8820072e+001  2.4845225e-001  1.0000000e+000  4.1623636e-001
 -8.7384796e-001 -3.2664016e-001 -8.3669296e-001 -1.6653643e+001 -3.8591534e+000  1.0000000e+000  1.0760970e-001
 -1.0717057e+000 -3.1518739e-001 -7.1473153e-001 -1.6551437e+001 -4.4373649e+000  1.0000000e+000  2.1985941e-001
  1.4442618e-001 -2.0308001e-001 -1.0580294e+000 -1.7575453e+001 -3.1199763e+000  1.0000000e+000  2.3833671e-001
  2.3888861e-002  2.6074711e-001 -1.7664796e-001 -1.8879326e+001  7.0258504e-001  1.0000000e+000             Inf
 -1.0495164e+000 -2.4883186e-001 -4.8080515e-001 -1.7033393e+001 -3.2829754e+000  1.0000000e+000  2.6580220e-001
 -6.0974312e-001  2.9182654e-001 -1.1101684e+000 -1.6684146e+001 -3.7636299e+000  1.0000000e+000  4.9457065e-002
 -1.2961515e+000 -6.3505301e-001 -1.1840947e+000 -1.5136081e+001 -7.2833782e+000  1.0000000e+000  4.3523917e-001
 -1.0024423e+000  1.5455886e-001  1.5376825e-001 -1.7737274e+001 -2.7403487e+000  1.0000000e+000  2.1780688e-001
 -1.1349395e+000 -3.4466434e-001 -4.8808474e-001 -1.6761765e+001 -3.6586718e+000  1.0000000e+000  1.4144428e-001
 -1.0334131e+000 -1.0767912e+000  1.7781099e-001 -1.5458415e+001 -6.8399151e+000  1.0000000e+000  2.7105091e-001
 -1.0618903e+000 -1.0771668e+000 -5.6014808e-001 -1.5233683e+001 -7.5349005e+000  1.0000000e+000  3.7326980e-001
 -6.7991600e-001 -2.3768707e-002 -1.2060357e+000 -1.6584269e+001 -4.5156840e+000  1.0000000e+000  5.9770502e-001
 -9.1001258e-001 -4.3035900e-001 -1.1417689e+000 -1.6011026e+001 -6.2538814e+000  1.0000000e+000  4.3531043e-001
  3.9523920e-002 -1.5560034e-001 -4.1583769e-001 -1.8834310e+001  4.1901573e-001  1.0000000e+000  4.7072767e-001
 -1.0552788e+000  1.0067773e-002 -1.5318626e-001 -1.7794843e+001 -3.3395777e+000  1.0000000e+000  1.9579429e-001
 -1.0200316e-001 -4.3666485e-002 -1.1089821e+000 -1.7789938e+001 -3.5700808e+000  1.0000000e+000  3.4747722e-001
  7.1389075e-002 -6.0739823e-002  4.9291045e-001 -1.8868741e+001  1.3932762e+000  1.0000000e+000             Inf
 -9.1032829e-001 -1.1259230e+000 -1.9766238e+000 -1.3830512e+001 -9.5779274e+000  1.0000000e+000             Inf
 -9.1305376e-001 -1.1868069e+000 -1.3288014e+000 -1.4414486e+001 -8.6618818e+000  1.0000000e+000  4.6472210e-001
 -9.1484998e-001  1.4163560e-002 -3.3705673e-002 -1.8254894e+001 -2.4344660e+000  1.0000000e+000  5.4890296e-001
 -5.7939641e-001  8.3751907e-002 -1.6885334e-002 -1.8725685e+001 -1.4153886e-001  1.0000000e+000  1.6379503e-001
 -1.0566909e+000 -4.3437383e-001 -1.0481606e+000 -1.5927126e+001 -7.0024948e+000  1.0000000e+000  4.2170503e-001
 -9.0893618e-001 -9.7204268e-001 -9.6314038e-001 -1.5268924e+001 -8.4066610e+000  1.0000000e+000  4.0818150e-001
 -9.7758113e-001  1.7033872e-001 -1.0429434e+000 -1.6294796e+001 -6.2685942e+000  1.0000000e+000  1.8349216e-001
 -8.4749419e-004 -3.9744355e-001 -1.1102457e+000 -1.7134890e+001 -3.6430322e+000  1.0000000e+000  7.0790777e-002
 -9.8385828e-001 -9.8028704e-002 -9.0690287e-001 -1.6538153e+001 -5.4039420e+000  1.0000000e+000  1.9550077e-001
 -5.2461429e-001  7.6847535e-002 -1.0058139e-001 -1.8743884e+001  1.6223244e-001  1.0000000e+000  2.3140703e-001
 -1.0966731e+000 -1.0560658e+000 -8.0275512e-001 -1.5044646e+001 -8.9737891e+000  1.0000000e+000             Inf
 -6.2115074e-002  6.9164798e-003 -9.7074058e-001 -1.8111099e+001 -2.8597847e+000  1.0000000e+000  2.9626870e-001
 -6.7492808e-001 -1.8311524e-001 -1.9798723e-002 -1.8333089e+001 -5.1321051e-001  1.0000000e+000  2.3668517e-001
 -5.2222120e-002 -1.0112814e-001  6.2271758e-003 -1.9574340e+001  2.6548278e-001  1.0000000e+000             Inf
 -1.0922742e+000  1.9535551e-001 -1.6319337e-001 -1.7513425e+001 -3.2279565e+000  1.0000000e+000  1.5817139e-001
 -7.3098823e-001  2.7169288e-001 -1.0191665e+000 -1.6653985e+001 -4.0156582e+000  1.0000000e+000  2.4239320e-001
  1.5313513e-001  3.6931665e-002 -1.0434932e+000 -1.7805197e+001 -3.1881143e+000  1.0000000e+000  1.7179422e-001
 -7.7942003e-001  1.9669869e-001 -1.9402079e-002 -1.8127272e+001 -1.1077466e+000  1.0000000e+000  3.0298601e-001
 -1.0357838e+000 -8.0166132e-002 -1.0090990e+000 -1.6291115e+001 -6.5953881e+000  1.0000000e+000  1.6060147e-001
 -1.0553168e+000  5.4700824e-002 -8.0247523e-001 -1.6608983e+001 -5.1031601e+000  1.0000000e+000  1.7583060e-001
 -1.1266895e+000  2.1905981e-001 -3.6025243e-001 -1.7140174e+001 -3.2930466e+000  1.0000000e+000  1.2849267e-001
 -4.6984574e-001  1.0611126e-001 -1.1582832e+000 -1.7006084e+001 -3.6735954e+000  1.0000000e+000  1.4649799e-001
 -1.0055242e+000 -4.0275332e-001 -8.8012002e-001 -1.6292269e+001 -5.3385787e+000  1.0000000e+000  1.9227535e-001
 -1.5957797e-001 -1.7902005e-002 -6.1299871e-001 -1.8529659e+001 -2.1551238e-001  1.0000000e+000  1.4899590e-001
 -1.2873561e+000 -1.2861527e+000  2.5894801e+000 -1.2558004e+001 -8.8682604e+000  1.0000000e+000             Inf
 -1.1468883e+000  6.7267132e-003 -2.0103110e-001 -1.7555948e+001 -3.6196873e+000  1.0000000e+000  1.2038906e-001
 -1.1795458e+000 -2.1588562e-002 -5.5278794e-001 -1.6850805e+001 -4.0181793e+000  1.0000000e+000  7.0024819e-002
 -1.0632402e-001 -2.2200613e-001 -9.3692205e-001 -1.7767955e+001 -2.3091506e+000  1.0000000e+000  1.2671391e-001
 -9.9792407e-001  5.2247709e-002 -3.0853346e-001 -1.7581799e+001 -2.8536357e+000  1.0000000e+000  1.3408764e-001
 -1.1740745e+000 -1.2879784e-001 -1.0273463e+000 -1.6025606e+001 -7.0720428e+000  1.0000000e+000  7.6013730e-001
 -9.4256877e-001  8.4533517e-002 -3.3095769e-001 -1.7615275e+001 -2.3875451e+000  1.0000000e+000  8.4864889e-002
 -1.1695060e-002 -2.4418045e-001 -7.2620570e-002 -1.9026100e+001  4.0017570e-001  1.0000000e+000  1.9737020e-001
 -1.0563075e+000 -5.5689590e-002 -1.0290400e+000 -1.6230691e+001 -6.8864402e+000  1.0000000e+000  2.2106715e-001
 -1.1705682e+000 -1.6128219e-001 -1.5282743e-002 -1.7576421e+001 -3.6163974e+000  1.0000000e+000  8.3834195e-002
 -8.0959453e-001 -3.7084969e-001 -1.0796425e+000 -1.6327364e+001 -5.1834591e+000  1.0000000e+000  5.1504351e-002
 -6.9361646e-001  1.0765083e-001 -1.0361629e-001 -1.8395833e+001 -5.5959235e-001  1.0000000e+000  1.2240592e-001
  5.4042804e-002  1.5105109e-001 -6.3167345e-001 -1.8466100e+001 -2.1912864e-001  1.0000000e+000  5.6067861e-002
  2.0518261e-001 -7.8595133e-003 -7.6139350e-001 -1.8185071e+001 -9.8639226e-001  1.0000000e+000  1.8163712e-001
 -1.0563795e+000 -2.3047404e-001 -8.2345105e-001 -1.6483426e+001 -5.1210034e+000  1.0000000e+000  1.6129674e-001
 -6.6962740e-001 -3.4554691e-002 -9.9440485e-001 -1.6940485e+001 -3.8519305e+000  1.0000000e+000  1.4782088e-001
 -6.3621660e-001 -2.0570816e-001 -1.1239605e+000 -1.6705326e+001 -4.1834570e+000  1.0000000e+000  1.7043214e-001
  1.2340167e-003  2.1835977e-001 -8.5238611e-001 -1.7959002e+001 -1.6695204e+000  1.0000000e+000  2.0087620e-001
 -5.4446179e-002 -1.0491323e-001  2.7457920e-001 -1.9195440e+001  7.1463402e-001  1.0000000e+000             Inf
  3.5757810e-001  1.7311997e-002  5.3706755e-002 -1.9196816e+001  8.0391239e-001  1.0000000e+000             Inf
 -1.3056660e-001 -9.3878014e-002 -1.1406939e+000 -1.7637492e+001 -3.5386348e+000  1.0000000e+000  5.6548733e-002
 -1.2643517e+000 -1.2583883e+000  7.8195921e-002 -1.4770512e+001 -6.5221161e+000  1.0000000e+000  6.6773703e-001
 -1.0919847e+000 -3.3796742e-001 -9.5691976e-001 -1.6119355e+001 -6.3971153e+000  1.0000000e+000  4.1197442e-001
 -1.4453723e-001 -1.8063351e-001 -1.0303060e+000 -1.7660152e+001 -2.9948972e+000  1.0000000e+000  9.2986460e-002
 -8.8921205e-001 -3.2437727e-002 -1.0411754e+000 -1.6489094e+001 -5.7447964e+000  1.0000000e+000  4.2310060e-001
 -7.3639134e-002 -1.2676749e-001 -7.6937152e-001 -1.8267077e+001 -1.0848908e+000  1.0000000e+000  3.6729221e-001
  1.2489721e-001 -2.1955022e-002 -9.9846524e-001 -1.7938991e+001 -2.9499681e+000  1.0000000e+000  3.1287818e-001
 -6.1416410e-001  1.9040939e-001  5.6604032e-002 -1.8403749e+001 -6.9654895e-002  1.0000000e+000  1.0543127e-001
 -2.0143727e-001  1.1591489e-001 -3.5002411e-001 -1.8834920e+001  6.4025830e-001  1.0000000e+000  1.1632911e-001
 -1.1689444e+000 -1.9411621e-001  1.5612818e-002 -1.7507989e+001 -3.5964794e+000  1.0000000e+000  1.6310283e-001
 -3.3074829e-001  8.2691828e-002 -4.0603438e-001 -1.8545542e+001  5.2254442e-001  1.0000000e+000  1.5605698e-001
 -6.3418898e-001  1.7040219e-001 -1.0294624e+000 -1.6885661e+001 -3.7113729e+000  1.0000000e+000  4.1695417e-001
 -2.3205263e-001  8.0761451e-003  2.4223261e-001 -1.9073058e+001  6.6220599e-001  1.0000000e+000  8.6749499e-002
 -1.1940814e+000 -1.3655133e+000 -1.0685880e+000 -1.4026878e+001 -8.9667855e+000  1.0000000e+000             Inf
 -6.2309897e-001 -7.9352900e-002 -2.2732845e-001 -1.8349294e+001 -1.3670258e-001  1.0000000e+000  1.3034217e-001
 -1.8158854e-001 -1.0210074e-001 -1.0775325e+000 -1.7645465e+001 -3.3037747e+000  1.0000000e+000  6.0032708e-002
 -5.1453710e-001 -3.1617554e-001 -1.1400586e+000 -1.6755188e+001 -3.7209355e+000  1.0000000e+000  2.6288320e-001
 -2.7363553e-002 -9.3476569e-001 -1.0313141e+000 -1.5864247e+001 -6.0652308e+000  1.0000000e+000  1.9689381e-001
  1.6038459e-001  6.7445772e-002 -1.0264917e+000 -1.7798446e+001 -3.0233216e+000  1.0000000e+000  9.6697665e-002
 -1.6711355e-001 -1.5032575e-001 -1.1394480e+000 -1.7506815e+001 -3.4507612e+000  1.0000000e+000  8.7465297e-002
 -1.0130687e+000 -6.9687076e-001 -7.5801238e-001 -1.5958709e+001 -5.5200955e+000  1.0000000e+000  1.3444715e-001
 -9.9690228e-001 -2.4327400e+000 -1.9955501e+000 -1.1240384e+001 -9.2201979e+000  1.0000000e+000             Inf
 -4.5652176e-001  1.9690554e-001 -1.1722334e+000 -1.6937632e+001 -3.4907113e+000  1.0000000e+000  1.1745645e-001
 -1.9317301e+000 -8.3640830e-001 -1.1624833e+000 -1.4073312e+001 -8.0671022e+000  1.0000000e+000  7.5066500e-001
  7.2580381e-002  1.9789537e-001 -7.5527915e-001 -1.8141458e+001 -8.5238310e-001  1.0000000e+000  2.6127079e-001
 -8.9195857e-001 -4.4463392e-001 -9.7024408e-001 -1.6270700e+001 -5.2429521e+000  1.0000000e+000  2.8316441e-001
 -4.6790271e-001 -2.2431046e-002 -3.6959641e-001 -1.8391871e+001  2.7991495e-001  1.0000000e+000  2.7806137e-001
  5.0629676e-002  4.1503767e-002 -8.9401435e-002 -1.9674719e+001  3.1270797e-001  1.0000000e+000             Inf
 -6.8707621e-002 -2.3300066e-001 -1.0814519e+000 -1.7540908e+001 -3.3387657e+000  1.0000000e+000  7.9414901e-002
 -9.9463055e-001 -4.0102258e-002  7.7830433e-002 -1.8021195e+001 -2.9598003e+000  1.0000000e+000  2.6839961e-001
 -1.2316889e+000  1.6253616e-001 -1.1221847e+000 -1.5770876e+001 -7.1847675e+000  1.0000000e+000  4.2233464e-001
 -1.0702244e-001 -1.0720151e-001 -7.3251728e-001 -1.8325344e+001 -8.1289419e-001  1.0000000e+000  1.4846761e-001
 -1.1838493e+000  1.9686486e-002 -1.4369136e-001 -1.7605570e+001 -3.5957362e+000  1.0000000e+000  1.8905237e-001
 -5.6612867e-001 -2.9202501e-001 -2.5798605e-001 -1.8054071e+001  2.3356415e-001  1.0000000e+000  4.5716986e-001
 -1.1621057e+000 -9.0886103e-001 -1.0002986e+000 -1.5076329e+001 -9.5663424e+000  1.0000000e+000  4.0491467e-001
 -9.8209621e-001 -1.0605108e+000 -3.0439597e-002 -1.5577629e+001 -6.6111322e+000  1.0000000e+000  2.0630986e-001
 -9.2098348e-001 -2.8032254e-001 -1.2369791e+000 -1.6008100e+001 -5.8906321e+000  1.0000000e+000  2.3245004e-001
 -1.0777579e+000 -1.1848012e+000 -1.0655302e+000 -1.4530077e+001 -1.1145094e+001  1.0000000e+000             Inf
 -9.9424742e-001  4.5184458e-001 -1.1827818e+000 -1.5800764e+001 -6.0134273e+000  1.0000000e+000  1.4998122e-001
 -4.1368022e-002 -1.5159644e-001 -1.0906350e+000 -1.7713998e+001 -3.4607500e+000  1.0000000e+000  2.6590316e-001
 -1.1374483e+000 -1.4030143e-002 -7.5541672e-001 -1.6562705e+001 -5.1242492e+000  1.0000000e+000  2.5365445e-001
  4.0523445e-002 -1.8499295e-002  2.6098695e-001 -1.9401475e+001  5.4863689e-001  1.0000000e+000             Inf
 -1.1232128e+000 -9.5697779e-001 -6.5610801e-001 -1.5373407e+001 -7.4000942e+000  1.0000000e+000  1.9785258e-001
 -7.5697173e-001  7.0054594e-002 -1.0345728e+000 -1.6716568e+001 -4.6251331e+000  1.0000000e+000  1.8954060e-001
 -9.3428024e-001 -1.0160630e+000 -8.6382321e-001 -1.5246480e+001 -8.1298487e+000  1.0000000e+000  2.4623282e-001
 -1.0390821e+000  1.8419459e-001 -6.1963135e-001 -1.6884512e+001 -3.6803066e+000  1.0000000e+000  2.7052406e-001
 -8.1967259e-001 -1.4109876e-001 -2.2248148e-001 -1.7954272e+001 -1.3233914e+000  1.0000000e+000  3.8573269e-001
 -1.0567646e+000 -4.3870039e-001 -5.5595403e-001 -1.6633889e+001 -3.7122541e+000  1.0000000e+000  4.9024264e-001
  7.9979525e-002  2.3962673e-001 -3.8321391e-002 -1.9033554e+001  5.9608302e-001  1.0000000e+000             Inf
 -5.5266620e-001  9.8435242e-002 -4.6815635e-001 -1.8025565e+001 -2.3735286e-002  1.0000000e+000  5.4414560e-001
 -1.3479755e-001 -1.2371134e-001 -5.5797775e-001 -1.8560545e+001  1.3023969e-001  1.0000000e+000  3.3511369e-001
 -4.2317254e-001 -7.9357549e-001 -9.6133460e-001 -1.6147141e+001 -4.3523733e+000  1.0000000e+000  2.7310635e-001
 -1.0051308e+000  1.1109661e-002 -1.5077325e-001 -1.7880971e+001 -3.0142289e+000  1.0000000e+000  5.0463694e-001
 -7.1161228e-001 -5.0950627e-001 -1.1779967e+000 -1.6130284e+001 -4.9274219e+000  1.0000000e+000  4.6432276e-001
 -1.2033587e+000  1.2513923e-001 -1.1844722e+000 -1.5731150e+001 -7.4016591e+000  1.0000000e+000  5.9849934e-001
 -9.0268417e-001 -1.0597565e+000 -8.4261247e-001 -1.5197623e+001 -7.9722890e+000  1.0000000e+000             Inf
 -1.1706979e+000  2.6870822e-002 -9.4293902e-002 -1.7717840e+001 -3.6602843e+000  1.0000000e+000  4.0657084e-001
