# Supplementary material for: An evolutionary algorithm for multi-objective optimization of freshwater consumption in textile dyeing industry
Source: PeerJ Comput Sci. 2022 Mar 22;8:e932. doi: 10.7717/peerj-cs.932 (PMC9044317; doi:10.7717/peerj-cs.932)
Supplement: Supplemental Information 1 — The data was collected manually from the Sitara Textile mills to conduct the thesis. [file peerj-cs-08-932-s001.zip › Code-and-Dataset/Algorithm Work/AMOCLPSO-matlab/Graphs/A-MOCLPSO_SCH_100.txt]

  1.9026075e+000  3.6199153e+000  9.4852991e-003  1.0000000e+000  1.8511929e-001
  1.3641139e+000  1.8608067e+000  4.0435113e-001  1.0000000e+000  8.2274217e-002
  1.7282645e+000  2.9868982e+000  7.3840177e-002  1.0000000e+000  9.2946251e-003
  8.9331966e-001  7.9802001e-001  1.2247414e+000  1.0000000e+000  8.9697463e-002
  1.4369023e+000  2.0646883e+000  3.1707899e-001  1.0000000e+000  1.6588188e-001
  2.1016378e-001  4.4168815e-002  3.2035137e+000  1.0000000e+000  1.5781700e-001
  1.6116202e+000  2.5973198e+000  1.5083884e-001  1.0000000e+000  2.0032728e-002
  4.5635288e-001  2.0825796e-001  2.3828464e+000  1.0000000e+000  7.0695933e-002
  1.6575339e+000  2.7474186e+000  1.1728305e-001  1.0000000e+000  5.1737818e-002
  7.2172643e-001  5.2088904e-001  1.6339833e+000  1.0000000e+000  1.4498907e-002
  1.2970062e-001  1.6822250e-002  3.4980198e+000  1.0000000e+000  9.0195129e-002
  1.9113494e+000  3.6532566e+000  7.8589256e-003  1.0000000e+000  1.4141425e-002
  1.9434575e+000  3.7770270e+000  3.1970568e-003  1.0000000e+000  3.0905462e-002
  1.5522587e+000  2.4095070e+000  2.0047230e-001  1.0000000e+000  1.2260689e-001
  1.0364968e-001  1.0743255e-002  3.5961445e+000  1.0000000e+000             Inf
  1.2449997e+000  1.5500243e+000  5.7002545e-001  1.0000000e+000  4.7916377e-002
  3.2806222e-001  1.0762482e-001  2.7953760e+000  1.0000000e+000  1.7357974e-001
  1.2158478e+000  1.4782859e+000  6.1489467e-001  1.0000000e+000  9.0542024e-003
  1.3800041e+000  1.9044112e+000  3.8439497e-001  1.0000000e+000  2.4225922e-002
  7.1217716e-001  5.0719631e-001  1.6584877e+000  1.0000000e+000  1.5526841e-001
  5.1503662e-001  2.6526272e-001  2.2051162e+000  1.0000000e+000  8.5952594e-002
  5.7519678e-001  3.3085133e-001  2.0300642e+000  1.0000000e+000  4.8574868e-002
  4.5051944e-001  2.0296777e-001  2.4008900e+000  1.0000000e+000  9.2535032e-002
  1.6382375e+000  2.6838223e+000  1.3087207e-001  1.0000000e+000  3.7169088e-002
  1.6957575e+000  2.8755936e+000  9.2563475e-002  1.0000000e+000  9.6008851e-003
  1.6223042e+000  2.6318710e+000  1.4265409e-001  1.0000000e+000  2.8096672e-002
  8.3340488e-001  6.9456370e-001  1.3609442e+000  1.0000000e+000  1.3480637e-001
  1.5979272e+000  2.5533714e+000  1.6166252e-001  1.0000000e+000  5.3688652e-002
  1.1067781e+000  1.2249578e+000  7.9784535e-001  1.0000000e+000  1.4537317e-001
  1.1635524e+000  1.3538542e+000  6.9964456e-001  1.0000000e+000  9.5771502e-002
  1.1960972e+000  1.4306485e+000  6.4625975e-001  1.0000000e+000  4.9187709e-002
  1.9457125e+000  3.7857972e+000  2.9471305e-003  1.0000000e+000  1.9004828e-002
  5.3482559e-001  2.8603841e-001  2.1467360e+000  1.0000000e+000  6.5789682e-002
  1.6033339e+000  2.5706797e+000  1.5734396e-001  1.0000000e+000  1.4463774e-002
  1.7202131e+000  2.9591329e+000  7.8280736e-002  1.0000000e+000  3.1098300e-002
  3.6759257e-001  1.3512430e-001  2.6647540e+000  1.0000000e+000  4.8450787e-002
  1.0282202e+000  1.0572368e+000  9.4435593e-001  1.0000000e+000  1.7438564e-001
  1.9616605e+000  3.8481118e+000  1.4699205e-003  1.0000000e+000             Inf
  5.7926104e-001  3.3554335e-001  2.0184992e+000  1.0000000e+000  1.4932328e-001
  1.2627594e+000  1.5945613e+000  5.4352368e-001  1.0000000e+000  5.4400819e-002
  1.2094791e+000  1.4628396e+000  6.2492336e-001  1.0000000e+000  2.1139514e-002
  7.2550995e-001  5.2636469e-001  1.6243249e+000  1.0000000e+000  5.1259366e-002
  3.7209083e-001  1.3845158e-001  2.6500883e+000  1.0000000e+000  9.1083831e-002
  1.7348110e+000  3.0095693e+000  7.0325189e-002  1.0000000e+000  1.8286408e-001
  9.4480924e-001  8.9266450e-001  1.1134275e+000  1.0000000e+000  9.5892555e-002
  1.6873131e+000  2.8470257e+000  9.7773067e-002  1.0000000e+000  4.0278535e-002
  7.6890352e-001  5.9121262e-001  1.5155985e+000  1.0000000e+000  1.1710156e-001
  1.2959343e+000  1.6794458e+000  4.9570847e-001  1.0000000e+000  1.0809860e-001
  1.8507694e-001  3.4253473e-002  3.2939457e+000  1.0000000e+000  8.9054826e-002
  1.2179405e+000  1.4833792e+000  6.1161699e-001  1.0000000e+000  3.1176819e-002
  1.7259747e+000  2.9789888e+000  7.5089850e-002  1.0000000e+000  8.4708136e-003
  1.5525517e+000  2.4104167e+000  2.0021000e-001  1.0000000e+000  4.8286854e-002
  1.6964289e+000  2.8778709e+000  9.2155435e-002  1.0000000e+000  2.5743254e-002
  9.3927772e-001  8.8224263e-001  1.1251318e+000  1.0000000e+000  1.8779293e-002
  1.3731293e+000  1.8854841e+000  3.9296687e-001  1.0000000e+000  1.6914705e-002
  1.9161326e+000  3.6715641e+000  7.0337433e-003  1.0000000e+000  3.3550852e-002
  1.3958972e+000  1.9485290e+000  3.6494020e-001  1.0000000e+000  6.0494031e-002
  9.2741806e-001  8.6010426e-001  1.1504320e+000  1.0000000e+000  2.4811264e-002
  9.1630667e-001  8.3961791e-001  1.1743912e+000  1.0000000e+000  3.6850925e-002
  1.8055888e+000  3.2601508e+000  3.7795725e-002  1.0000000e+000  5.0709665e-002
  5.7573195e-001  3.3146728e-001  2.0285395e+000  1.0000000e+000  3.4551582e-002
  1.7611385e+000  3.1016088e+000  5.7054812e-002  1.0000000e+000  1.5783036e-001
  2.0553238e+000  4.2243559e+000  3.0607214e-003  1.0000000e+000             Inf
  8.4689554e-002  7.1723205e-003  3.6684141e+000  1.0000000e+000  3.2813237e-002
  6.9685758e-001  4.8561048e-001  1.6981802e+000  1.0000000e+000  1.8202873e-002
  1.9131830e+000  3.6602692e+000  7.5371931e-003  1.0000000e+000  1.8235364e-002
  1.1587737e+000  1.3427565e+000  7.0766168e-001  1.0000000e+000  1.2614712e-001
  5.9628230e-001  3.5555258e-001  1.9704234e+000  1.0000000e+000  1.0562790e-001
  1.4128993e+000  1.9962844e+000  3.4468726e-001  1.0000000e+000  8.1706654e-002
  1.2400740e+000  1.5377836e+000  5.7748748e-001  1.0000000e+000  5.1053876e-002
  9.7945143e-001  9.5932510e-001  1.0415194e+000  1.0000000e+000  2.8868526e-002
  9.1248535e-001  8.3262951e-001  1.1826881e+000  1.0000000e+000  4.6236523e-002
  1.8145415e+000  3.2925607e+000  3.4394871e-002  1.0000000e+000  1.3266721e-002
  5.4605289e-001  2.9817376e-001  2.1139622e+000  1.0000000e+000  9.4895802e-002
  2.9341954e-001  8.6095028e-002  2.9124169e+000  1.0000000e+000  4.5213283e-002
  1.1947140e+000  1.4273415e+000  6.4848557e-001  1.0000000e+000  4.7547059e-002
  3.1396913e-001  9.8576616e-002  2.8427001e+000  1.0000000e+000  3.1745912e-002
  2.6047767e-001  6.7848616e-002  3.0259379e+000  1.0000000e+000  4.9038876e-002
  1.3866806e+000  1.9228831e+000  3.7616069e-001  1.0000000e+000  7.3361795e-003
  4.1498818e-001  1.7221519e-001  2.5122625e+000  1.0000000e+000  4.3491562e-002
  1.3889341e+000  1.9291379e+000  3.7340153e-001  1.0000000e+000  2.5185032e-002
  5.8132333e-001  3.3793681e-001  2.0126435e+000  1.0000000e+000  2.0121056e-002
  1.8970266e+000  3.5987097e+000  1.0603530e-002  1.0000000e+000  6.0323120e-002
  1.2918286e+000  1.6688211e+000  5.0150675e-001  1.0000000e+000  5.0246635e-002
  2.4370154e-001  5.9390438e-002  3.0845843e+000  1.0000000e+000  8.0128962e-002
  1.9113972e+000  3.6534391e+000  7.8504620e-003  1.0000000e+000  1.1362891e-002
  1.0007707e-001  1.0015420e-002  3.6097071e+000  1.0000000e+000  9.3642209e-002
  7.0796883e-001  5.0121987e-001  1.6693445e+000  1.0000000e+000  4.8675511e-002
  1.1907910e+000  1.4179831e+000  6.5481928e-001  1.0000000e+000  2.5552777e-002
  1.9306185e+000  3.7272878e+000  4.8137931e-003  1.0000000e+000  1.3464489e-001
  6.8932875e-001  4.7517413e-001  1.7178591e+000  1.0000000e+000  9.8335560e-002
  1.3014527e+000  1.6937791e+000  4.8796837e-001  1.0000000e+000  5.4708978e-002
  1.7933019e-001  3.2159316e-002  3.3148386e+000  1.0000000e+000  1.4197883e-001
 -8.3481010e-003  6.9690791e-005  4.0334621e+000  1.0000000e+000             Inf
  3.9960601e-001  1.5968497e-001  2.5612609e+000  1.0000000e+000  4.8046485e-002
  1.9012097e+000  3.6145983e+000  9.7595249e-003  1.0000000e+000  1.3638964e-002
  1.3486757e+000  1.8189262e+000  4.2422329e-001  1.0000000e+000  7.6805139e-002
  8.0478471e-001  6.4767842e-001  1.4285396e+000  1.0000000e+000  8.8917203e-002
  3.0633282e-001  9.3839798e-002  2.8685085e+000  1.0000000e+000  2.0252446e-002
  1.0230348e+000  1.0466001e+000  9.5446106e-001  1.0000000e+000  4.6361488e-002
  1.8195365e+000  3.3107131e+000  3.2567076e-002  1.0000000e+000  2.2024056e-002
  1.7612602e+000  3.1020376e+000  5.6996672e-002  1.0000000e+000  4.2309522e-002
  1.0311909e+000  1.0633548e+000  9.3859099e-001  1.0000000e+000  8.0339934e-003
  9.8337170e-001  9.6701991e-001  1.0335331e+000  1.0000000e+000  4.2260719e-002
  1.0313253e+000  1.0636318e+000  9.3833076e-001  1.0000000e+000  1.2343862e-001
  4.4649630e-001  1.9935894e-001  2.4133738e+000  1.0000000e+000  5.1837513e-002
  1.5958589e+000  2.5467656e+000  1.6333003e-001  1.0000000e+000  2.5177786e-001
  4.6775414e-001  2.1879393e-001  2.3477774e+000  1.0000000e+000  3.1860591e-002
  4.1739469e-002  1.7421833e-003  3.8347843e+000  1.0000000e+000  7.4680819e-002
  9.5362257e-001  9.0939600e-001  1.0949057e+000  1.0000000e+000  6.5018162e-002
  1.4740582e+000  2.1728475e+000  2.7661480e-001  1.0000000e+000  8.1247313e-002
  3.5340813e-001  1.2489730e-001  2.7112648e+000  1.0000000e+000  5.6958657e-002
  1.2492977e+000  1.5607446e+000  5.6355401e-001  1.0000000e+000  4.2578250e-002
  3.3855848e-001  1.1462184e-001  2.7603879e+000  1.0000000e+000  2.7336369e-002
  1.3812995e+000  1.9079883e+000  3.8279033e-001  1.0000000e+000  3.6534339e-002
  9.0601885e-001  8.2087015e-001  1.1967948e+000  1.0000000e+000  7.2456767e-002
  1.2476391e+000  1.5566033e+000  5.6604694e-001  1.0000000e+000  8.8925740e-003
  4.0224321e-001  1.6179960e-001  2.5528267e+000  1.0000000e+000  1.5123444e-002
  4.7894359e-001  2.2938697e-001  2.3136126e+000  1.0000000e+000  7.6804175e-002
  1.1682494e+000  1.3648068e+000  6.9180898e-001  1.0000000e+000  2.8080426e-002
  6.6950952e-002  4.4824299e-003  3.7366786e+000  1.0000000e+000  4.2564274e-002
  8.3798143e-001  7.0221288e-001  1.3502872e+000  1.0000000e+000  9.8498249e-002
  3.4172207e-001  1.1677397e-001  2.7498857e+000  1.0000000e+000  1.4620624e-002
  1.8377036e+000  3.3771544e+000  2.6340132e-002  1.0000000e+000  7.3625882e-002
  1.4975925e+000  2.2427834e+000  2.5241327e-001  1.0000000e+000  1.1662385e-001
  7.4672913e-001  5.5760439e-001  1.5706879e+000  1.0000000e+000  9.4417739e-002
  1.1617122e+000  1.3495752e+000  7.0272649e-001  1.0000000e+000  9.1531637e-003
  6.8230411e-001  4.6553889e-001  1.7363225e+000  1.0000000e+000  1.0024663e-001
  1.8118988e+000  3.2829771e+000  3.5382074e-002  1.0000000e+000  3.0423858e-002
  7.4632327e-001  5.5699843e-001  1.5717053e+000  1.0000000e+000  6.8246965e-002
  1.5573977e+000  2.4254877e+000  1.9589675e-001  1.0000000e+000  6.4505942e-002
  1.9102610e+000  3.6490972e+000  8.0530841e-003  1.0000000e+000  1.8364002e-002
  1.4446121e+000  2.0869041e+000  3.0845571e-001  1.0000000e+000  1.9421581e-002
  9.1022561e-001  8.2851067e-001  1.1876082e+000  1.0000000e+000  1.7824497e-001
  5.4530236e-001  2.9735466e-001  2.1161452e+000  1.0000000e+000  6.1651076e-002
  1.9214170e+000  3.6918434e+000  6.1752815e-003  1.0000000e+000  1.2155057e-002
  3.2355018e-001  1.0468472e-001  2.8104840e+000  1.0000000e+000  3.4300476e-002
  1.4283386e-001  2.0401511e-002  3.4490661e+000  1.0000000e+000  9.0629430e-002
  6.1226804e-001  3.7487215e-001  1.9258000e+000  1.0000000e+000  8.8877251e-003
  1.2844143e+000  1.6497201e+000  5.1206290e-001  1.0000000e+000  1.4942988e-001
  3.0119705e-001  9.0719665e-002  2.8859315e+000  1.0000000e+000  1.0849190e-001
  1.4901925e+000  2.2206737e+000  2.5990368e-001  1.0000000e+000  2.8155576e-002
  5.7877441e-001  3.3497982e-001  2.0198822e+000  1.0000000e+000  3.2889135e-002
  1.7363818e+000  3.0150218e+000  6.9494542e-002  1.0000000e+000  2.5188955e-002
  1.0903903e+000  1.1889511e+000  8.2738975e-001  1.0000000e+000  1.2610004e-001
  1.6351586e+000  2.6737438e+000  1.3310922e-001  1.0000000e+000  9.4910921e-002
  1.8219709e+000  3.3195779e+000  3.1694369e-002  1.0000000e+000  3.0617225e-002
  5.4386067e-002  2.9578443e-003  3.7854136e+000  1.0000000e+000             Inf
  8.4741468e-002  7.1811163e-003  3.6682152e+000  1.0000000e+000  4.4661864e-002
  6.1622723e-001  3.7973600e-001  1.9148271e+000  1.0000000e+000  7.3555860e-002
  1.9037089e+000  3.6241077e+000  9.2719687e-003  1.0000000e+000  1.3765352e-002
  1.7491782e+000  3.0596243e+000  6.2911579e-002  1.0000000e+000  5.8454627e-002
  1.6823896e+000  2.8304348e+000  1.0087637e-001  1.0000000e+000  9.3316341e-002
  7.1169270e-001  5.0650650e-001  1.6597357e+000  1.0000000e+000  6.1374115e-002
  1.7249318e+000  2.9753896e+000  7.5662533e-002  1.0000000e+000  5.6106667e-002
  1.1169609e+000  1.2476017e+000  7.7975802e-001  1.0000000e+000  7.0214208e-002
  1.5911221e+000  2.5316696e+000  1.6718111e-001  1.0000000e+000  8.0898029e-002
  5.7646962e-001  3.3231723e-001  2.0264387e+000  1.0000000e+000  2.6057182e-002
  1.2002624e+000  1.4406298e+000  6.3958024e-001  1.0000000e+000  9.4467832e-002
  1.8413969e+000  3.3907426e+000  2.5154937e-002  1.0000000e+000  5.0027740e-002
  3.6737437e-001  1.3496393e-001  2.6654664e+000  1.0000000e+000  8.1503450e-002
  4.1114118e-001  1.6903707e-001  2.5244723e+000  1.0000000e+000  4.9217733e-002
  1.1834188e+000  1.4004800e+000  6.6680489e-001  1.0000000e+000  1.4896896e-002
  1.1796737e+000  1.3916300e+000  6.7293524e-001  1.0000000e+000  2.7013749e-002
  7.4563808e-002  5.5597615e-003  3.7073045e+000  1.0000000e+000  2.4326674e-002
  1.1575631e+000  1.3399524e+000  7.0969987e-001  1.0000000e+000  6.5536298e-002
  4.2277017e-001  1.7873461e-001  2.4876540e+000  1.0000000e+000  8.5483076e-002
  1.3434311e+000  1.8048072e+000  4.3108268e-001  1.0000000e+000  8.8983531e-002
  1.5165333e+000  2.2998732e+000  2.3374006e-001  1.0000000e+000  4.0554187e-002
  3.3374940e-001  1.1138866e-001  2.7763911e+000  1.0000000e+000  4.6164831e-002
  7.7415490e-002  5.9931581e-003  3.6963312e+000  1.0000000e+000  1.0749507e-002
  1.3883033e+000  1.9273862e+000  3.7417280e-001  1.0000000e+000  7.6409907e-002
  2.2063390e-001  4.8679318e-002  3.1661437e+000  1.0000000e+000  8.7311988e-002
  1.3697165e+000  1.8761234e+000  3.9725723e-001  1.0000000e+000  4.6790518e-002
  1.1939343e+000  1.4254790e+000  6.4974196e-001  1.0000000e+000  1.7594308e-002
  8.2624164e-001  6.8267525e-001  1.3777087e+000  1.0000000e+000  1.0406903e-001
  2.0558803e-001  4.2266437e-002  3.2199143e+000  1.0000000e+000  7.9713574e-002
  1.9655767e+000  3.8634917e+000  1.1849642e-003  1.0000000e+000             Inf
  1.9219824e+000  3.6940162e+000  6.0867517e-003  1.0000000e+000  4.5781032e-002
  1.7926647e+000  3.2136468e+000  4.2987917e-002  1.0000000e+000  6.5130215e-002
  7.4585978e-001  5.5630681e-001  1.5728677e+000  1.0000000e+000  5.1900347e-003
  1.1970936e-001  1.4330332e-002  3.5354929e+000  1.0000000e+000  6.1335684e-002
  5.5398407e-001  3.0689835e-001  2.0909621e+000  1.0000000e+000  3.2761763e-002
  6.0776777e-001  3.6938167e-001  1.9383106e+000  1.0000000e+000  3.5195027e-002
  7.4077872e-001  5.4875311e-001  1.5856382e+000  1.0000000e+000  3.1151403e-002
  1.5291402e+000  2.3382697e+000  2.2170898e-001  1.0000000e+000  4.2538395e-002
  1.8969885e+000  3.5985654e+000  1.0611366e-002  1.0000000e+000  3.4780316e-002
  2.1838230e-001  4.7690829e-002  3.1741616e+000  1.0000000e+000  1.5870273e-002
  8.1092584e-001  6.5760071e-001  1.4138974e+000  1.0000000e+000  8.3818773e-002
  1.4616651e+000  2.1364647e+000  2.8980452e-001  1.0000000e+000  4.6754088e-002
  1.4894949e+000  2.2185950e+000  2.6061548e-001  1.0000000e+000  2.9714212e-002
  9.9640411e-001  9.9282115e-001  1.0072047e+000  1.0000000e+000  1.8855483e-001
  4.9535462e-001  2.4537620e-001  2.2639577e+000  1.0000000e+000  1.2889924e-001
  1.8701795e+000  3.4975714e+000  1.6853360e-002  1.0000000e+000  5.7675868e-002
  4.1411766e-001  1.7149344e-001  2.5150228e+000  1.0000000e+000  1.2241402e-002
  1.4430236e+000  2.0823170e+000  3.1022275e-001  1.0000000e+000  5.8686227e-002
  7.4137684e-001  5.4963962e-001  1.5841323e+000  1.0000000e+000  5.3313205e-003
  1.3486665e-001  1.8189014e-002  3.4787224e+000  1.0000000e+000  6.1618706e-002
  1.6859379e+000  2.8423867e+000  9.8634994e-002  1.0000000e+000  7.2540872e-002
  3.4850131e-001  1.2145316e-001  2.7274479e+000  1.0000000e+000  1.5716590e-001
 -9.2103133e-003  8.4829871e-005  4.0369261e+000  1.0000000e+000             Inf
  1.0025896e+000  1.0051860e+000  9.9482745e-001  1.0000000e+000  6.5783648e-002
  1.5373508e+000  2.3634475e+000  2.1404428e-001  1.0000000e+000  1.9815918e-002
  5.6550845e-001  3.1979981e-001  2.0577660e+000  1.0000000e+000  9.7120097e-003
  5.5595389e-001  3.0908473e-001  2.0852692e+000  1.0000000e+000  6.5344681e-003
  9.3966035e-001  8.8296157e-001  1.1243202e+000  1.0000000e+000  5.5792500e-002
  1.3884725e+000  1.9278558e+000  3.7396590e-001  1.0000000e+000  1.9543471e-002
  1.2667419e+000  1.6046351e+000  5.3766742e-001  1.0000000e+000  1.5766316e-001
  9.1478986e-001  8.3684049e-001  1.1776811e+000  1.0000000e+000  9.8367219e-002
  7.4765661e-001  5.5899041e-001  1.5683640e+000  1.0000000e+000  7.0217893e-002
  1.4811400e+000  2.1937757e+000  2.6921570e-001  1.0000000e+000  9.3996028e-002
  1.1517603e+000  1.3265517e+000  7.1951064e-001  1.0000000e+000  1.4366002e-001
  1.5584582e+000  2.4287920e+000  1.9495916e-001  1.0000000e+000  1.0856152e-001
  1.3504603e+000  1.8237429e+000  4.2190188e-001  1.0000000e+000  3.8800980e-002
  4.6278277e-001  2.1416789e-001  2.3630368e+000  1.0000000e+000  8.9330567e-002
  5.6561826e-001  3.1992401e-001  2.0574510e+000  1.0000000e+000  1.0950256e-002
  2.0625549e-001  4.2541326e-002  3.2175194e+000  1.0000000e+000  1.8852675e-001
  7.7263351e-001  5.9696255e-001  1.5064285e+000  1.0000000e+000  4.6645420e-002
  1.1749514e+000  1.3805107e+000  6.8070524e-001  1.0000000e+000  1.1773425e-001
  6.0693984e-001  3.6837598e-001  1.9406166e+000  1.0000000e+000  3.8288628e-002
  1.3736733e+000  1.8869784e+000  3.9228508e-001  1.0000000e+000  2.2585878e-002
  7.0319517e-001  4.9448345e-001  1.6817028e+000  1.0000000e+000  5.7794707e-002
  1.3665120e+000  1.8673550e+000  4.0130706e-001  1.0000000e+000  2.3864471e-002
  8.4960954e-002  7.2183636e-003  3.6673745e+000  1.0000000e+000  6.9707263e-002
  6.7703296e-001  4.5837363e-001  1.7502418e+000  1.0000000e+000  4.5311850e-002
  1.7525765e+000  3.0715243e+000  6.1218406e-002  1.0000000e+000  1.8179701e-002
  4.4397663e-001  1.9711525e-001  2.4212087e+000  1.0000000e+000  2.5084608e-002
  1.0342623e+000  1.0696985e+000  9.3264934e-001  1.0000000e+000  1.5221031e-001
  1.5963005e-001  2.5481753e-002  3.3869615e+000  1.0000000e+000  7.1097833e-002
  1.7325188e+000  3.0016215e+000  7.1546177e-002  1.0000000e+000  6.3142182e-002
  9.7688848e-002  9.5431110e-003  3.6187877e+000  1.0000000e+000  4.9620631e-002
  1.3926728e+000  1.9395377e+000  3.6884627e-001  1.0000000e+000  4.3940548e-002
  4.3778487e-001  1.9165559e-001  2.4405161e+000  1.0000000e+000  5.0072513e-002
  5.4947448e-001  3.0192220e-001  2.1040243e+000  1.0000000e+000  2.3185125e-002
  2.7491005e-002  7.5575535e-004  3.8907917e+000  1.0000000e+000  6.6902874e-002
  1.3287558e+000  1.7655920e+000  4.5056878e-001  1.0000000e+000  8.5946857e-002
  1.7981597e+000  3.2333781e+000  4.0739526e-002  1.0000000e+000  1.3053019e-001
  1.5223163e+000  2.3174470e+000  2.2818170e-001  1.0000000e+000  5.8011287e-002
  1.9133337e+000  3.6608457e+000  7.5110520e-003  1.0000000e+000  1.8733270e-003
  5.3290722e-001  2.8399011e-001  2.1523612e+000  1.0000000e+000  8.7122973e-002
  1.5515644e+000  2.4073522e+000  2.0109445e-001  1.0000000e+000  1.7513994e-002
  1.7467910e+000  3.0512786e+000  6.4114819e-002  1.0000000e+000  2.0826318e-002
  6.1439362e-001  3.7747952e-001  1.9199050e+000  1.0000000e+000  3.8959898e-002
  1.9139179e+000  3.6630816e+000  7.4101346e-003  1.0000000e+000  4.4767918e-002
  1.7867573e+000  3.1925017e+000  4.5472447e-002  1.0000000e+000  3.5199098e-002
  3.9403521e-001  1.5526374e-001  2.5791229e+000  1.0000000e+000  7.4365538e-002
  7.9374388e-001  6.3002934e-001  1.4550538e+000  1.0000000e+000  7.1067385e-002
  9.6966392e-001  9.4024811e-001  1.0615924e+000  1.0000000e+000  6.4031596e-002
  1.6564966e+000  2.7439810e+000  1.1799458e-001  1.0000000e+000  1.0773473e-001
  5.5596848e-001  3.0910095e-001  2.0852270e+000  1.0000000e+000  9.6161626e-003
  1.5415058e+000  2.3762403e+000  2.1021689e-001  1.0000000e+000  1.4682423e-002
  5.7638558e-001  3.3222033e-001  2.0266780e+000  1.0000000e+000  4.1616481e-002
  1.9121216e+000  3.6562091e+000  7.7226076e-003  1.0000000e+000  1.1993957e-001
  1.7566503e-002  3.0858201e-004  3.9300426e+000  1.0000000e+000  3.6391919e-002
  6.4558230e-001  4.1677650e-001  1.8344473e+000  1.0000000e+000  6.3186785e-002
  1.6625736e+000  2.7641510e+000  1.1385656e-001  1.0000000e+000  3.0512958e-002
  8.4278133e-001  7.1028038e-001  1.3391550e+000  1.0000000e+000  1.2278478e-001
  3.6357743e-001  1.3218855e-001  2.6778788e+000  1.0000000e+000  4.5594791e-002
  1.4311602e+000  2.0482195e+000  3.2357874e-001  1.0000000e+000  9.1128240e-002
  6.9047478e-001  4.7675543e-001  1.7148563e+000  1.0000000e+000  2.6422188e-002
  1.9562350e+000  3.8268554e+000  1.9153745e-003  1.0000000e+000             Inf
  1.7642938e+000  3.1127324e+000  5.5557436e-002  1.0000000e+000  3.5515779e-002
  1.5989599e-001  2.5566727e-002  3.3859828e+000  1.0000000e+000  1.6206488e-001
  3.6004341e-001  1.2963126e-001  2.6894576e+000  1.0000000e+000  5.3036576e-002
  8.3272929e-001  6.9343807e-001  1.3625209e+000  1.0000000e+000  1.6926458e-002
  1.8257062e+000  3.3332033e+000  3.0378316e-002  1.0000000e+000  2.9437362e-002
  1.5825095e+000  2.5043363e+000  1.7429832e-001  1.0000000e+000  6.1770217e-003
  3.4532927e-001  1.1925230e-001  2.7379352e+000  1.0000000e+000  2.0220406e-002
  1.3800025e+000  1.9044070e+000  3.8439686e-001  1.0000000e+000  1.8503777e-002
  6.1382158e-001  3.7677693e-001  1.9214906e+000  1.0000000e+000  6.1659802e-002
  8.2075664e-001  6.7364147e-001  1.3906149e+000  1.0000000e+000  1.8358845e-002
  4.4780703e-001  2.0053113e-001  2.4093030e+000  1.0000000e+000  7.0708402e-002
  1.6231629e+000  2.6346579e+000  1.4200619e-001  1.0000000e+000  2.7993470e-002
  5.5376109e-001  3.0665134e-001  2.0916070e+000  1.0000000e+000  8.6974288e-002
  8.0889542e-001  6.5431179e-001  1.4187301e+000  1.0000000e+000  1.3724859e-001
  4.7165512e-001  2.2245855e-001  2.3358381e+000  1.0000000e+000  1.8575027e-002
  1.9751729e+000  3.9013079e+000  6.1638563e-004  1.0000000e+000             Inf
  6.4016749e-001  4.0981442e-001  1.8491444e+000  1.0000000e+000  7.0718902e-002
  1.5929644e+000  2.5375356e+000  1.6567797e-001  1.0000000e+000  3.9727545e-002
  6.8188179e-001  4.6496277e-001  1.7374356e+000  1.0000000e+000  1.7519218e-001
  1.4788388e+000  2.1869641e+000  2.7160903e-001  1.0000000e+000  1.6518236e-002
  1.0327954e+000  1.0666664e+000  9.3548470e-001  1.0000000e+000  8.0502703e-002
  1.8470383e+000  3.4115504e+000  2.3397288e-002  1.0000000e+000  1.1622203e-001
  1.3866030e+000  1.9226678e+000  3.7625593e-001  1.0000000e+000  3.4945267e-002
  1.8048251e+000  3.2573935e+000  3.8093260e-002  1.0000000e+000  9.2329985e-002
  1.0659093e+000  1.1361626e+000  8.7252549e-001  1.0000000e+000  6.2121554e-002
  1.9667786e+000  3.8682181e+000  1.1036615e-003  1.0000000e+000  7.5040273e-003
  1.7358868e+000  3.0133030e+000  6.9755784e-002  1.0000000e+000  1.0533008e-001
  1.9466523e+000  3.7894552e+000  2.8459764e-003  1.0000000e+000  1.1713409e-001
  1.6500409e+000  2.7226351e+000  1.2247134e-001  1.0000000e+000  5.4549927e-002
  1.1924484e+000  1.4219333e+000  6.5213954e-001  1.0000000e+000  1.5756761e-001
  2.5685500e-001  6.5974493e-002  3.0385545e+000  1.0000000e+000  7.9234710e-002
  1.1500261e+000  1.3225600e+000  7.2245563e-001  1.0000000e+000  5.1473622e-002
  1.3686713e+000  1.8732611e+000  3.9857593e-001  1.0000000e+000  1.8063000e-002
  1.6228461e+000  2.6336295e+000  1.4224506e-001  1.0000000e+000  3.1093746e-002
  1.4635119e+000  2.1418670e+000  2.8781952e-001  1.0000000e+000  6.6994190e-002
  1.5842640e+000  2.5098926e+000  1.7283638e-001  1.0000000e+000  1.0766943e-002
  1.8334725e+000  3.3616213e+000  2.7731420e-002  1.0000000e+000  2.1916667e-002
  4.8199658e-001  2.3232070e-001  2.3043344e+000  1.0000000e+000  2.5607701e-002
  3.4063770e-001  1.1603404e-001  2.7534832e+000  1.0000000e+000  2.4878199e-002
  1.0928166e+000  1.1942481e+000  8.2298170e-001  1.0000000e+000  5.2840112e-002
  1.1378611e+000  1.2947278e+000  7.4328355e-001  1.0000000e+000  3.4183010e-002
  1.5782664e+000  2.4909248e+000  1.7785922e-001  1.0000000e+000  9.5901044e-003
  1.6838914e+000  2.8354901e+000  9.9924668e-002  1.0000000e+000  2.6978813e-002
  1.1169767e+000  1.2476369e+000  7.7973016e-001  1.0000000e+000  4.6597508e-002
  1.4847821e+000  2.2045780e+000  2.6544945e-001  1.0000000e+000  9.6516291e-002
  9.8815477e-001  9.7644985e-001  1.0238308e+000  1.0000000e+000  7.9515123e-002
  1.4138735e+000  1.9990384e+000  3.4354423e-001  1.0000000e+000  7.9326956e-002
  1.6761633e+000  2.8095233e+000  1.0487024e-001  1.0000000e+000  3.4834367e-002
  4.9722815e-001  2.4723583e-001  2.2583232e+000  1.0000000e+000  5.9814483e-002
  4.6414933e-001  2.1543460e-001  2.3588373e+000  1.0000000e+000  2.4823696e-002
  8.9972781e-001  8.0951013e-001  1.2105989e+000  1.0000000e+000  1.1185160e-001
  8.3179335e-001  6.9188018e-001  1.3647068e+000  1.0000000e+000  1.2419338e-002
  8.4811305e-001  7.1929575e-001  1.3268435e+000  1.0000000e+000  6.9472228e-002
  4.9626202e-001  2.4627599e-001  2.2612279e+000  1.0000000e+000  1.5850214e-002
  1.5731982e+000  2.4749525e+000  1.8215979e-001  1.0000000e+000  9.6325831e-002
  5.8084672e-001  3.3738291e-001  2.0139960e+000  1.0000000e+000  6.2444428e-002
  3.9623876e-001  1.5700516e-001  2.5720501e+000  1.0000000e+000  9.1401986e-002
  1.9611216e+000  3.8459979e+000  1.5115315e-003  1.0000000e+000  2.0654115e-002
  1.3624991e+000  1.8564038e+000  4.0640742e-001  1.0000000e+000  2.9414714e-002
  4.3770156e-002  1.9158266e-003  3.8268352e+000  1.0000000e+000             Inf
  9.5601851e-001  9.1397140e-001  1.0898973e+000  1.0000000e+000  9.1624441e-002
  1.9684344e+000  3.8747340e+000  9.9638689e-004  1.0000000e+000  8.6132559e-003
  1.1876415e+000  1.4104923e+000  6.5992636e-001  1.0000000e+000  4.3861722e-002
  8.1409546e-001  6.6275142e-001  1.4063696e+000  1.0000000e+000  1.2305147e-002
  6.4889046e-002  4.2105883e-003  3.7446544e+000  1.0000000e+000  4.0474706e-002
  3.1375552e-001  9.8442527e-002  2.8434204e+000  1.0000000e+000  6.7353137e-002
  1.3401724e+000  1.7960619e+000  4.3537253e-001  1.0000000e+000  1.7564329e-001
  1.4795337e+000  2.1890199e+000  2.7088520e-001  1.0000000e+000  6.1269206e-003
  2.3776658e-001  5.6532944e-002  3.1054666e+000  1.0000000e+000  1.0116457e-001
  8.2509376e-002  6.8077971e-003  3.6767703e+000  1.0000000e+000  9.9217277e-002
  3.2145723e-001  1.0333475e-001  2.8175058e+000  1.0000000e+000  2.8016851e-002
  1.7023856e+000  2.8981167e+000  8.8574339e-002  1.0000000e+000  5.3484921e-002
  5.9296105e-001  3.5160281e-001  1.9797586e+000  1.0000000e+000  6.4494298e-002
  1.2253785e+000  1.5015524e+000  6.0003850e-001  1.0000000e+000  8.1173392e-002
  1.5731251e+000  2.4747226e+000  1.8222219e-001  1.0000000e+000  9.3667699e-002
  1.1259287e-001  1.2677155e-002  3.5623057e+000  1.0000000e+000  6.3265032e-002
  9.6661299e-001  9.3434067e-001  1.0678887e+000  1.0000000e+000  1.2168409e-001
  3.1061468e-001  9.6481478e-002  2.8540228e+000  1.0000000e+000  3.6491737e-002
  4.0979679e-001  1.6793341e-001  2.5287462e+000  1.0000000e+000  2.4161179e-002
  1.4934612e+000  2.2304264e+000  2.5658154e-001  1.0000000e+000  1.2535195e-001
  3.8547077e-001  1.4858772e-001  2.6067046e+000  1.0000000e+000  4.3451512e-002
  1.5860595e+000  2.5155848e+000  1.7134672e-001  1.0000000e+000  7.9730471e-002
  8.8256952e-001  7.7892895e-001  1.2486509e+000  1.0000000e+000  5.5644851e-002
  1.9848013e+000  3.9394362e+000  2.3100074e-004  1.0000000e+000             Inf
  8.7965810e-001  7.7379838e-001  1.2551660e+000  1.0000000e+000  6.5752767e-002
  4.0983561e-001  1.6796523e-001  2.5286228e+000  1.0000000e+000  8.5492185e-002
  1.5769132e-001  2.4866554e-002  3.3941013e+000  1.0000000e+000  2.0665945e-002
  4.9998453e-001  2.4998453e-001  2.2500464e+000  1.0000000e+000  5.1301441e-003
  1.0698073e+000  1.1444877e+000  8.6525840e-001  1.0000000e+000  1.9342489e-001
  1.7918284e-001  3.2106491e-002  3.3153751e+000  1.0000000e+000  1.3547584e-001
  1.9201500e-002  3.6869760e-004  3.9235627e+000  1.0000000e+000  2.0562478e-002
  7.5750167e-001  5.7380879e-001  1.5438021e+000  1.0000000e+000  6.1809660e-002
  9.4898598e-001  9.0057439e-001  1.1046305e+000  1.0000000e+000  1.8771473e-002
  5.0810016e-001  2.5816577e-001  2.2257651e+000  1.0000000e+000  1.1357977e-002
  3.3440841e-001  1.1182898e-001  2.7741954e+000  1.0000000e+000  3.0516232e-002
  1.6518982e+000  2.7287676e+000  1.2117487e-001  1.0000000e+000  7.0826542e-002
  7.2415731e-001  5.2440381e-001  1.6277746e+000  1.0000000e+000  8.4356132e-002
  1.9236576e+000  3.7004584e+000  5.8281677e-003  1.0000000e+000  6.9813537e-002
  1.3917514e-001  1.9369719e-002  3.4626692e+000  1.0000000e+000  2.9316974e-002
  1.1888613e+000  1.4133911e+000  6.5794604e-001  1.0000000e+000  6.7374590e-002
 -1.3081210e-003  1.7111805e-006  4.0052342e+000  1.0000000e+000             Inf
  1.6258107e-001  2.6432605e-002  3.3761083e+000  1.0000000e+000  2.1494757e-002
  1.3456796e+000  1.8108535e+000  4.2813523e-001  1.0000000e+000  1.8166918e-001
  4.9507482e-001  2.4509908e-001  2.2647998e+000  1.0000000e+000  9.0377159e-002
  3.8572403e-001  1.4878303e-001  2.6058869e+000  1.0000000e+000  2.4376030e-002
  5.0019020e-001  2.5019023e-001  2.2494294e+000  1.0000000e+000  8.1394939e-003
  1.6560307e+000  2.7424377e+000  1.1831488e-001  1.0000000e+000  1.0132261e-001
  1.2693133e+000  1.6111562e+000  5.3390308e-001  1.0000000e+000  1.2143621e-001
  8.1719687e-001  6.6781073e-001  1.3990232e+000  1.0000000e+000  8.2334384e-002
  3.6803745e-002  1.3545157e-003  3.8541395e+000  1.0000000e+000  3.7207514e-002
  5.4415462e-001  2.9610425e-001  2.1194858e+000  1.0000000e+000  8.1718444e-002
  1.4191546e-001  2.0139998e-002  3.4524782e+000  1.0000000e+000  1.8515898e-002
  2.9796692e-001  8.8784283e-002  2.8969166e+000  1.0000000e+000  1.3153518e-001
  7.8565791e-001  6.1725835e-001  1.4746267e+000  1.0000000e+000  4.0500571e-002
  5.1151471e-001  2.6164729e-001  2.2155885e+000  1.0000000e+000  3.6167083e-002
  3.4108645e-001  1.1633996e-001  2.7519942e+000  1.0000000e+000  7.9535840e-003
  1.4491751e+000  2.1001086e+000  3.0340803e-001  1.0000000e+000  1.4934072e-001
  6.3446577e-001  4.0254681e-001  1.8646837e+000  1.0000000e+000  2.8325547e-002
  3.4234958e-001  1.1720323e-001  2.7478049e+000  1.0000000e+000  4.4462894e-002
  5.6520844e-002  3.1946058e-003  3.7771112e+000  1.0000000e+000  3.9053344e-002
  1.9160169e+000  3.6711208e+000  7.0531602e-003  1.0000000e+000  5.9835462e-002
  6.3663617e-001  4.0530561e-001  1.8587609e+000  1.0000000e+000  3.9237813e-002
  7.5887610e-002  5.7589293e-003  3.7022085e+000  1.0000000e+000  5.6041388e-002
  1.9278537e-002  3.7166201e-004  3.9232575e+000  1.0000000e+000  1.7584353e-002
  1.1585822e+000  1.3423128e+000  7.0798388e-001  1.0000000e+000  1.2002273e-001
  9.3495503e-001  8.7414090e-001  1.1343208e+000  1.0000000e+000  6.5812879e-002
  1.7519307e+000  3.0692613e+000  6.1538363e-002  1.0000000e+000  2.1143846e-001
  7.9779216e-001  6.3647233e-001  1.4453037e+000  1.0000000e+000  3.1709656e-002
  6.0842137e-001  3.7017656e-001  1.9364911e+000  1.0000000e+000  4.1664579e-002
  6.7353999e-001  4.5365612e-001  1.7594962e+000  1.0000000e+000  8.7906759e-002
  1.8646770e+000  3.4770203e+000  1.8312315e-002  1.0000000e+000  1.6638243e-001
  9.4796659e-001  8.9864065e-001  1.1067743e+000  1.0000000e+000  1.4123279e-002
  1.2378609e+000  1.5322995e+000  5.8085605e-001  1.0000000e+000  2.4898158e-002
  1.7374024e+000  3.0185669e+000  6.8957524e-002  1.0000000e+000  4.7662699e-002
  5.8213001e-001  3.3887535e-001  2.0103553e+000  1.0000000e+000  3.2151146e-002
  1.3980751e+000  1.9546141e+000  3.6231353e-001  1.0000000e+000  8.6346552e-002
  1.1983791e+000  1.4361125e+000  6.4259607e-001  1.0000000e+000  6.2590256e-002
  3.7275597e-001  1.3894701e-001  2.6479231e+000  1.0000000e+000  1.0287333e-002
  1.7083132e+000  2.9183341e+000  8.5081169e-002  1.0000000e+000  1.2325984e-001
  3.0562782e-001  9.3408365e-002  2.8708971e+000  1.0000000e+000  1.9716366e-002
  1.0603336e+000  1.1243074e+000  8.8297286e-001  1.0000000e+000  1.0231401e-001
  3.1590408e-001  9.9795390e-002  2.8361791e+000  1.0000000e+000  1.5036062e-002
  1.9364773e+000  3.7499443e+000  4.0351355e-003  1.0000000e+000  6.8094879e-002
  6.0258256e-001  3.6310574e-001  1.9527755e+000  1.0000000e+000  4.9658557e-002
  2.8418298e-001  8.0759968e-002  2.9440280e+000  1.0000000e+000  8.7453471e-002
  1.5993610e+000  2.5579557e+000  1.6051158e-001  1.0000000e+000  4.1293006e-002
  1.6139317e+000  2.6047754e+000  1.4904875e-001  1.0000000e+000  1.0876972e-001
  1.4721016e+000  2.1670831e+000  2.7867674e-001  1.0000000e+000  6.2530637e-002
  6.9501688e-001  4.8304847e-001  1.7029809e+000  1.0000000e+000  9.9522963e-002
  1.2566188e+000  1.5790907e+000  5.5261566e-001  1.0000000e+000  5.0558913e-002
  8.6162844e-001  7.4240357e-001  1.2958898e+000  1.0000000e+000  4.6986472e-002
  7.7292138e-001  5.9740745e-001  1.5057220e+000  1.0000000e+000  6.7913655e-002
  3.8291301e-001  1.4662237e-001  2.6149703e+000  1.0000000e+000  1.5564415e-001
  8.8566838e-001  7.8440849e-001  1.2417349e+000  1.0000000e+000  4.3484009e-002
  1.3855887e+000  1.9198561e+000  3.7750121e-001  1.0000000e+000  6.2805447e-002
  1.9626742e+000  3.8520898e+000  1.3932190e-003  1.0000000e+000  6.5578923e-002
  2.7996542e-002  7.8380638e-004  3.8887976e+000  1.0000000e+000  2.9009115e-002
  9.8098374e-001  9.6232910e-001  1.0383941e+000  1.0000000e+000  8.1659417e-002
  9.0513510e-001  8.1926954e-001  1.1987292e+000  1.0000000e+000  6.3735541e-002
  1.3351914e+000  1.7827362e+000  4.4197043e-001  1.0000000e+000  9.6997246e-002
  3.7262812e-001  1.3885171e-001  2.6483392e+000  1.0000000e+000  5.2111884e-002
  5.6347106e-001  3.1749964e-001  2.0636154e+000  1.0000000e+000  5.3748263e-002
  2.0243337e-001  4.0979271e-002  3.2312458e+000  1.0000000e+000  1.8206361e-001
  1.5346724e+000  2.3552192e+000  2.1652982e-001  1.0000000e+000  1.0032309e-001
  1.8253536e+000  3.3319158e+000  3.0501357e-002  1.0000000e+000  1.0301837e-001
  1.1690415e+000  1.3666581e+000  6.9049197e-001  1.0000000e+000  1.1490099e-001
  1.2884749e+000  1.6601676e+000  5.0626793e-001  1.0000000e+000  7.8483208e-002
  5.9562430e-001  3.5476831e-001  1.9722711e+000  1.0000000e+000  2.0450821e-002
  8.3865894e-001  7.0334882e-001  1.3487131e+000  1.0000000e+000  3.3830243e-002
  5.2838020e-001  2.7918563e-001  2.1656648e+000  1.0000000e+000  1.8057504e-001
  4.1145728e-002  1.6929709e-003  3.8371101e+000  1.0000000e+000  7.2475917e-002
  1.0221284e-001  1.0447465e-002  3.6015961e+000  1.0000000e+000  1.6138775e-001
  9.4944038e-001  9.0143704e-001  1.1036755e+000  1.0000000e+000  7.3435250e-002
  7.5984265e-001  5.7736085e-001  1.5379903e+000  1.0000000e+000  2.8076165e-002
  8.2778254e-001  6.8522394e-001  1.3740938e+000  1.0000000e+000  6.5710991e-002
  1.8944369e+000  3.5888911e+000  1.1143569e-002  1.0000000e+000  1.1089973e-001
  8.0143172e-004  6.4229281e-007  3.9967949e+000  1.0000000e+000             Inf
  1.2316942e+000  1.5170705e+000  5.9029387e-001  1.0000000e+000  3.9441420e-002
  3.2065886e-001  1.0282211e-001  2.8201866e+000  1.0000000e+000  5.6740331e-002
  2.9787931e-002  8.8732082e-004  3.8817356e+000  1.0000000e+000  1.3159065e-002
  9.7861503e-001  9.5768738e-001  1.0432273e+000  1.0000000e+000  3.1523074e-002
  1.5725731e+000  2.4729863e+000  1.8269371e-001  1.0000000e+000  6.4588750e-002
  2.8984888e-001  8.4012373e-002  2.9246169e+000  1.0000000e+000  1.2015949e-002
  1.7560615e+000  3.0837520e+000  5.9505986e-002  1.0000000e+000  5.3715021e-002
  7.4483583e-001  5.5478042e-001  1.5754371e+000  1.0000000e+000  6.4807169e-002
  1.0833739e+000  1.1736990e+000  8.4020345e-001  1.0000000e+000  1.0861363e-001
  2.9619451e-001  8.7731187e-002  2.9029532e+000  1.0000000e+000  1.5784575e-002
  2.0021973e+000  4.0087942e+000  4.8283430e-006  1.0000000e+000             Inf
  1.4720509e+000  2.1669340e+000  2.7873020e-001  1.0000000e+000  7.3926712e-002
  1.7912164e+000  3.2084562e+000  4.3590585e-002  1.0000000e+000  6.9161841e-002
  6.4528914e-001  4.1639808e-001  1.8352415e+000  1.0000000e+000  9.2418705e-002
  1.4749839e+000  2.1755777e+000  2.7564185e-001  1.0000000e+000  1.1486314e-001
  1.7395763e+000  3.0261257e+000  6.7820499e-002  1.0000000e+000  4.6277782e-002
  1.6399025e+000  2.6892802e+000  1.2967020e-001  1.0000000e+000  6.6996426e-002
  1.8386713e+000  3.3807120e+000  2.6026958e-002  1.0000000e+000  6.8882223e-002
  1.7802737e+000  3.1693746e+000  4.8279625e-002  1.0000000e+000  6.7549904e-002
  5.0431143e-001  2.5433002e-001  2.2370843e+000  1.0000000e+000  2.8701662e-002
  2.2852328e-001  5.2222888e-002  3.1381298e+000  1.0000000e+000  3.3400230e-002
  1.6294242e+000  2.6550232e+000  1.3732643e-001  1.0000000e+000  3.5844915e-002
  2.4052641e-001  5.7852953e-002  3.0957473e+000  1.0000000e+000  1.9452631e-002
  3.7756528e-001  1.4255554e-001  2.6322944e+000  1.0000000e+000  1.1566828e-001
  7.9809545e-001  6.3695635e-001  1.4445745e+000  1.0000000e+000  9.3910181e-002
  1.5914283e+000  2.5326441e+000  1.6693081e-001  1.0000000e+000  5.9460456e-002
  1.5464908e+000  2.3916338e+000  2.0567060e-001  1.0000000e+000  6.0987979e-002
  1.0868314e+000  1.1812025e+000  8.3387691e-001  1.0000000e+000  1.2776866e-001
  1.0142626e+000  1.0287285e+000  9.7167830e-001  1.0000000e+000  9.6273719e-002
  2.4761574e-001  6.1313555e-002  3.0708506e+000  1.0000000e+000  9.6833122e-002
  8.5070215e-002  7.2369415e-003  3.6669561e+000  1.0000000e+000  6.2884992e-002
  3.0620919e-002  9.3764067e-004  3.8784540e+000  1.0000000e+000  3.4549010e-002
  6.0017964e-001  3.6021560e-001  1.9594970e+000  1.0000000e+000  1.3183897e-002
  1.7404374e+000  3.0291222e+000  6.7372767e-002  1.0000000e+000  4.1529513e-002
  1.6950848e+000  2.8733126e+000  9.2973260e-002  1.0000000e+000  1.0170439e-001
  1.1905348e+000  1.4173731e+000  6.5523389e-001  1.0000000e+000  8.4246417e-002
  4.7247116e-001  2.2322900e-001  2.3333444e+000  1.0000000e+000  2.7463841e-002
  9.9241735e-001  9.8489220e-001  1.0152228e+000  1.0000000e+000  4.9965643e-002
  6.0294704e-001  3.6354513e-001  1.9517570e+000  1.0000000e+000  5.9316400e-002
  1.3311483e+000  1.7719558e+000  4.4736257e-001  1.0000000e+000  4.1007980e-002
  8.2669128e-001  6.8341847e-001  1.3766534e+000  1.0000000e+000  6.2532066e-002
  5.2248266e-001  2.7298813e-001  2.1830575e+000  1.0000000e+000  5.3721488e-002
  1.2913176e+000  1.6675012e+000  5.0223074e-001  1.0000000e+000  3.9213442e-002
  1.5132845e+000  2.2900301e+000  2.3689195e-001  1.0000000e+000  4.6536487e-002
  1.5206002e+000  2.3122250e+000  2.2982415e-001  1.0000000e+000  1.8736644e-002
  5.9001197e-001  3.4811413e-001  1.9880662e+000  1.0000000e+000  4.3986508e-002
  2.0774412e-001  4.3157620e-002  3.2121811e+000  1.0000000e+000  2.6890359e-002
  4.6737150e-001  2.1843612e-001  2.3489501e+000  1.0000000e+000  9.6714659e-002
  1.6047709e+000  2.5752895e+000  1.5620608e-001  1.0000000e+000  3.8766809e-002
  9.2510886e-001  8.5582640e-001  1.1553910e+000  1.0000000e+000  9.9290755e-002
  1.8741295e+000  3.5123615e+000  1.5843376e-002  1.0000000e+000  6.0096003e-002
  9.6525959e-001  9.3172608e-001  1.0706877e+000  1.0000000e+000  3.6297511e-002
  6.6665615e-001  4.4443042e-001  1.7778058e+000  1.0000000e+000  1.7010900e-002
  7.3457082e-001  5.3959428e-001  1.6013110e+000  1.0000000e+000  9.6286769e-002
  1.2910476e+000  1.6668040e+000  5.0261344e-001  1.0000000e+000  6.2664986e-002
  1.2298769e+000  1.5125972e+000  5.9308955e-001  1.0000000e+000  7.0254369e-002
  1.3866355e+000  1.9227581e+000  3.7621597e-001  1.0000000e+000  1.5659183e-002
  5.5702253e-001  3.1027410e-001  2.0821840e+000  1.0000000e+000  6.8825533e-002
  1.9797052e+000  3.9192329e+000  4.1187693e-004  1.0000000e+000             Inf
  1.3853369e+000  1.9191582e+000  3.7781078e-001  1.0000000e+000  1.7278978e-002
  1.2221656e+000  1.4936887e+000  6.0502638e-001  1.0000000e+000  4.0124007e-002
  1.8066329e+000  3.2639226e+000  3.7390823e-002  1.0000000e+000  5.9594484e-002
  1.4006880e+000  1.9619269e+000  3.5917484e-001  1.0000000e+000  9.0124520e-002
  1.3696962e+000  1.8760676e+000  3.9728292e-001  1.0000000e+000  5.5273825e-002
  6.8740286e-001  4.7252269e-001  1.7229113e+000  1.0000000e+000  2.9130100e-002
  4.9432017e-001  2.4435244e-001  2.2670717e+000  1.0000000e+000  3.2449201e-002
  1.9149268e+000  3.6669447e+000  7.2374453e-003  1.0000000e+000  8.3843324e-002
  9.5681863e-001  9.1550189e-001  1.0882274e+000  1.0000000e+000  4.0937648e-002
  3.5386480e-001  1.2522030e-001  2.7097611e+000  1.0000000e+000  3.4379978e-002
  6.7506323e-001  4.5571036e-001  1.7554575e+000  1.0000000e+000  2.1147546e-002
  8.5943279e-001  7.3862472e-001  1.3008936e+000  1.0000000e+000  1.0033938e-001
  1.8257214e-002  3.3332587e-004  3.9273045e+000  1.0000000e+000             Inf
  6.5837458e-001  4.3345709e-001  1.7999588e+000  1.0000000e+000  6.4937200e-002
  1.3294930e+000  1.7675517e+000  4.4957961e-001  1.0000000e+000  4.0626499e-002
  2.0213019e-001  4.0856612e-002  3.2323359e+000  1.0000000e+000  9.5602848e-002
  1.1390398e-001  1.2974117e-002  3.5573582e+000  1.0000000e+000  1.1925675e-001
  1.8975567e+000  3.6007215e+000  1.0494624e-002  1.0000000e+000  4.1637117e-002
  7.0364083e-001  4.9511042e-001  1.6805471e+000  1.0000000e+000  4.8080925e-002
  3.3556181e-001  1.1260173e-001  2.7703545e+000  1.0000000e+000  9.8031040e-002
  3.4382607e-001  1.1821636e-001  2.7429121e+000  1.0000000e+000  1.8650296e-002
  1.1395584e+000  1.2985934e+000  7.4035974e-001  1.0000000e+000  1.0575675e-001
  1.5316502e+000  2.3459524e+000  2.1935153e-001  1.0000000e+000  2.6413824e-002
  5.2173559e-002  2.7220802e-003  3.7940278e+000  1.0000000e+000  5.5466257e-002
  1.1378254e+000  1.2946466e+000  7.4334506e-001  1.0000000e+000  3.2382851e-002
  2.0163147e-001  4.0655250e-002  3.2341294e+000  1.0000000e+000  6.1232345e-002
  1.9080662e+000  3.6407167e+000  8.4518177e-003  1.0000000e+000  3.3994461e-002
  1.5604236e+000  2.4349218e+000  1.9322743e-001  1.0000000e+000  1.1077448e-001
  8.9963686e-001  8.0934648e-001  1.2107990e+000  1.0000000e+000  3.0672813e-002
  4.0445534e-001  1.6358413e-001  2.5457627e+000  1.0000000e+000  4.0704036e-002
  8.3677536e-001  7.0019300e-001  1.3530916e+000  1.0000000e+000  5.6248200e-002
  8.7394943e-001  7.6378761e-001  1.2679899e+000  1.0000000e+000  3.4667471e-002
  1.8523817e+000  3.4313180e+000  2.1791162e-002  1.0000000e+000  7.6387828e-002
  5.7373064e-002  3.2916685e-003  3.7737994e+000  1.0000000e+000  7.7481499e-002
  2.1249227e-001  4.5152963e-002  3.1951839e+000  1.0000000e+000  1.7447098e-002
  1.6852442e+000  2.8400481e+000  9.9071188e-002  1.0000000e+000  2.0654241e-001
  4.3812852e-001  1.9195660e-001  2.4394425e+000  1.0000000e+000  3.9204267e-002
  3.9719824e-001  1.5776644e-001  2.5689735e+000  1.0000000e+000  6.9383265e-002
  8.0865817e-001  6.5392804e-001  1.4192954e+000  1.0000000e+000  1.1258803e-001
  1.3604059e-001  1.8507042e-002  3.4743447e+000  1.0000000e+000  2.2355849e-002
  5.0008912e-002  2.5008913e-003  3.8024652e+000  1.0000000e+000  2.1626578e-002
  1.9305852e+000  3.7271592e+000  4.8184134e-003  1.0000000e+000  3.6333147e-002
  3.3464901e-001  1.1198996e-001  2.7733939e+000  1.0000000e+000  8.5669923e-002
  1.2820727e-001  1.6437104e-002  3.5036080e+000  1.0000000e+000  7.7952990e-002
  1.9439976e+000  3.7791268e+000  3.1362648e-003  1.0000000e+000  5.8212725e-002
  6.2334124e-001  3.8855430e-001  1.8951893e+000  1.0000000e+000  1.5790319e-001
  1.5652438e+000  2.4499882e+000  1.8901294e-001  1.0000000e+000  1.2579704e-001
  7.1405236e-001  5.0987078e-001  1.6536613e+000  1.0000000e+000  1.0040487e-001
  1.3204942e+000  1.7437050e+000  4.6172810e-001  1.0000000e+000  1.2732012e-001
  5.5565468e-001  3.0875213e-001  2.0861334e+000  1.0000000e+000  9.8315761e-002
  1.4338190e+000  2.0558370e+000  3.2056090e-001  1.0000000e+000  1.5609200e-002
  7.2401711e-001  5.2420077e-001  1.6281323e+000  1.0000000e+000  9.4443034e-002
  5.2465086e-001  2.7525852e-001  2.1766551e+000  1.0000000e+000  3.4925291e-002
  1.1490304e+000  1.3202708e+000  7.2414928e-001  1.0000000e+000  1.1933214e-001
  3.2811797e-002  1.0766140e-003  3.8698294e+000  1.0000000e+000  4.5344545e-002
  1.7866622e+000  3.1921617e+000  4.5513026e-002  1.0000000e+000  3.1538874e-002
  1.9881333e+000  3.9526738e+000  1.4081970e-004  1.0000000e+000             Inf
  2.5380237e-001  6.4415643e-002  3.0492062e+000  1.0000000e+000  5.9027983e-002
  8.6495618e-001  7.4814919e-001  1.2883245e+000  1.0000000e+000  3.7148826e-002
  3.5535985e-002  1.2628062e-003  3.8591189e+000  1.0000000e+000  1.7030381e-002
  1.8841606e+000  3.5500612e+000  1.3418766e-002  1.0000000e+000  2.0241808e-002
  4.4387467e-001  1.9702472e-001  2.4215260e+000  1.0000000e+000  2.0629745e-002
  4.5886581e-001  2.1055783e-001  2.3750946e+000  1.0000000e+000  7.6338497e-002
  1.1167249e+000  1.2470745e+000  7.8017489e-001  1.0000000e+000  1.9117028e-001
  1.3013598e+000  1.6935373e+000  4.8809813e-001  1.0000000e+000  6.3968987e-002
  2.1921614e-001  4.8055716e-002  3.1711912e+000  1.0000000e+000  4.0997321e-002
  1.8969621e+000  3.5984653e+000  1.0616806e-002  1.0000000e+000  2.4164990e-002
  1.4280512e+000  2.0393301e+000  3.2712547e-001  1.0000000e+000  1.1390285e-001
 -1.0267247e-002  1.0541636e-004  4.0411744e+000  1.0000000e+000             Inf
  3.1099108e-001  9.6715454e-002  2.8527511e+000  1.0000000e+000  5.5586862e-002
  5.2058232e-001  2.7100595e-001  2.1886767e+000  1.0000000e+000  6.5475399e-002
  2.7868398e-001  7.7664761e-002  2.9629288e+000  1.0000000e+000  5.6786901e-002
  1.8013204e+000  3.2447551e+000  3.9473595e-002  1.0000000e+000  6.6376783e-002
  9.0463155e-001  8.1835825e-001  1.1998320e+000  1.0000000e+000  1.3041056e-002
  1.5075725e-001  2.2727750e-002  3.4196987e+000  1.0000000e+000  6.5047526e-002
  1.7700822e+000  3.1331910e+000  5.2862191e-002  1.0000000e+000  1.0233834e-001
  9.1267943e-001  8.3298375e-001  1.1822660e+000  1.0000000e+000  4.2293628e-002
  1.4551929e+000  2.1175864e+000  2.9681478e-001  1.0000000e+000  1.1761011e-001
  1.4435711e+000  2.0838976e+000  3.0961310e-001  1.0000000e+000  2.1498852e-002
  1.8769356e+000  3.5228871e+000  1.5144859e-002  1.0000000e+000  3.2113885e-002
  9.4692092e-001  8.9665923e-001  1.1089756e+000  1.0000000e+000  2.0426703e-001
  1.2567877e+000  1.5795154e+000  5.5236448e-001  1.0000000e+000  1.5285000e-001
  1.6246995e-001  2.6396485e-002  3.3765167e+000  1.0000000e+000  2.3305968e-002
  1.8185664e+000  3.3071838e+000  3.2918143e-002  1.0000000e+000  2.4566141e-002
  1.0594458e+000  1.1224255e+000  8.8464213e-001  1.0000000e+000  4.1144238e-002
  1.8060698e+000  3.2618881e+000  3.7608928e-002  1.0000000e+000  8.2792816e-002
  7.5925190e-001  5.7646345e-001  1.5394558e+000  1.0000000e+000  5.7736368e-003
  4.6967789e-002  2.2059732e-003  3.8143348e+000  1.0000000e+000  5.3968717e-002
  1.3115974e+000  1.7202877e+000  4.7389814e-001  1.0000000e+000  7.2922272e-002
  7.6847386e-002  5.9055207e-003  3.6985160e+000  1.0000000e+000  3.1128587e-002
  5.4380035e-001  2.9571882e-001  2.1205174e+000  1.0000000e+000  4.0037630e-002
  4.0131335e-001  1.6105241e-001  2.5557990e+000  1.0000000e+000  1.2258140e-001
  7.4702858e-001  5.5805170e-001  1.5699374e+000  1.0000000e+000  2.1983042e-002
  1.4705522e+000  2.1625238e+000  2.8031498e-001  1.0000000e+000  1.1318420e-002
  4.3992411e-001  1.9353322e-001  2.4338368e+000  1.0000000e+000  4.6248668e-002
  4.7138509e-001  2.2220391e-001  2.3366635e+000  1.0000000e+000  3.2028393e-002
  1.7865808e-001  3.1918711e-002  3.3172864e+000  1.0000000e+000  2.9234376e-002
  6.4205917e-003  4.1223998e-005  3.9743589e+000  1.0000000e+000  4.5691285e-002
  4.2512292e-001  1.8072950e-001  2.4802378e+000  1.0000000e+000  2.9424894e-002
  1.7027554e+000  2.8993761e+000  8.8354332e-002  1.0000000e+000  2.1919985e-002
  5.5152329e-001  3.0417794e-001  2.0980848e+000  1.0000000e+000  2.9469183e-002
  1.8158607e+000  3.2973503e+000  3.3907264e-002  1.0000000e+000  1.2430774e-002
  5.7329001e-001  3.2866144e-001  2.0355014e+000  1.0000000e+000  6.3303844e-002
  1.0063160e-001  1.0126719e-002  3.6076003e+000  1.0000000e+000  5.1441038e-002
  7.5312438e-001  5.6719633e-001  1.5546988e+000  1.0000000e+000  9.1823569e-003
  1.2954066e+000  1.6780784e+000  4.9645181e-001  1.0000000e+000  9.8025938e-002
  4.1049310e-001  1.6850459e-001  2.5265322e+000  1.0000000e+000  2.3805667e-002
  1.9237446e+000  3.7007933e+000  5.8148858e-003  1.0000000e+000  9.2618495e-002
  6.1487683e-001  3.7807351e-001  1.9185662e+000  1.0000000e+000  1.3193739e-001
  1.9336933e+000  3.7391697e+000  4.3965824e-003  1.0000000e+000  2.7408977e-002
  1.1439107e+000  1.3085317e+000  7.3288892e-001  1.0000000e+000  7.5843063e-002
  1.9531492e-001  3.8147918e-002  3.2568882e+000  1.0000000e+000  1.0931598e-001
  1.4630279e+000  2.1404507e+000  2.8833901e-001  1.0000000e+000  4.5111251e-002
  1.9868852e+000  3.9477130e+000  1.7199686e-004  1.0000000e+000  2.2237572e-002
  1.6810431e+000  2.8259057e+000  1.0173353e-001  1.0000000e+000  1.1850807e-001
  5.1146179e-001  2.6159317e-001  2.2157460e+000  1.0000000e+000  7.1800991e-002
  6.0323422e-002  3.6389153e-003  3.7623452e+000  1.0000000e+000  2.9913007e-002
  1.7296719e+000  2.9917650e+000  7.3077263e-002  1.0000000e+000  2.9425775e-002
  7.8665134e-001  6.1882033e-001  1.4722150e+000  1.0000000e+000  1.9380206e-002
  1.7326409e+000  3.0020445e+000  7.1480894e-002  1.0000000e+000  7.6007597e-002
  7.5622380e-001  5.7187444e-001  1.5469792e+000  1.0000000e+000  6.1188499e-003
  1.0195579e+000  1.0394984e+000  9.6126664e-001  1.0000000e+000  2.6153837e-001
  7.7796178e-001  6.0522453e-001  1.4933774e+000  1.0000000e+000  2.4609130e-002
  1.4252625e+000  2.0313732e+000  3.3032321e-001  1.0000000e+000  9.4080541e-002
  2.8792024e-001  8.2898062e-002  2.9312171e+000  1.0000000e+000  2.0605103e-001
  1.7030695e+000  2.9004456e+000  8.8167747e-002  1.0000000e+000  2.6784082e-002
  1.3338194e-003  1.7790742e-006  3.9946665e+000  1.0000000e+000             Inf
  1.9706712e+000  3.8835449e+000  8.6018036e-004  1.0000000e+000  3.2112218e-002
  1.9836122e+000  3.9347174e+000  2.6855961e-004  1.0000000e+000  1.6118769e-002
  7.6200569e-001  5.8065267e-001  1.5326299e+000  1.0000000e+000  1.8682537e-002
  1.3685863e+000  1.8730285e+000  3.9868325e-001  1.0000000e+000  1.1325017e-001
  4.7196275e-001  2.2274884e-001  2.3348978e+000  1.0000000e+000  4.0058688e-002
  7.0535805e-001  4.9752998e-001  1.6760978e+000  1.0000000e+000  1.1610520e-001
  1.9513115e+000  3.8076164e+000  2.3705734e-003  1.0000000e+000  3.6764133e-002
  7.3111130e-001  5.3452373e-001  1.6100785e+000  1.0000000e+000  4.1616094e-002
  7.9737169e-001  6.3580162e-001  1.4463148e+000  1.0000000e+000  2.3245196e-001
  1.8405585e+000  3.3876555e+000  2.5421596e-002  1.0000000e+000  1.0460126e-001
  9.1418824e-002  8.3574013e-003  3.6426821e+000  1.0000000e+000  2.3808483e-002
  1.5836933e+000  2.5080846e+000  1.7331124e-001  1.0000000e+000  2.0573888e-001
  1.1371834e+000  1.2931861e+000  7.4445245e-001  1.0000000e+000  8.2884701e-002
  1.2132505e+000  1.4719768e+000  6.1897476e-001  1.0000000e+000  1.5102520e-001
  1.6610054e-001  2.7589391e-002  3.3631872e+000  1.0000000e+000  1.6199813e-002
  1.4281275e-001  2.0395481e-002  3.4491445e+000  1.0000000e+000  6.1891778e-002
  1.0608033e+000  1.1253037e+000  8.8209040e-001  1.0000000e+000  7.7530456e-002
  1.4743920e+000  2.1738317e+000  2.7626379e-001  1.0000000e+000  1.1266261e-001
  2.0059826e+000  4.0239661e+000  3.5791302e-005  1.0000000e+000             Inf
  2.7148888e-001  7.3706214e-002  2.9877507e+000  1.0000000e+000  5.8629287e-002
  1.0000918e+000  1.0001835e+000  9.9981649e-001  1.0000000e+000  7.5892966e-002
  6.8103918e-002  4.6381436e-003  3.7322225e+000  1.0000000e+000  3.7815750e-002
  1.5967705e+000  2.5496760e+000  1.6259403e-001  1.0000000e+000  2.0833356e-002
  4.5198289e-001  2.0428853e-001  2.3963570e+000  1.0000000e+000  1.3639636e-002
  3.5773392e-001  1.2797356e-001  2.6970379e+000  1.0000000e+000  3.7673321e-002
  1.3068970e-001  1.7079797e-002  3.4943210e+000  1.0000000e+000  9.2514006e-002
  4.5818650e-001  2.0993487e-001  2.3771889e+000  1.0000000e+000  9.7672109e-002
  1.8693905e+000  3.4946207e+000  1.7058855e-002  1.0000000e+000  7.6836930e-002
  2.7732518e-001  7.6909257e-002  2.9676085e+000  1.0000000e+000  2.5339702e-002
  1.4958880e+000  2.2376808e+000  2.5412895e-001  1.0000000e+000  6.9575949e-002
  5.0407882e-002  2.5409545e-003  3.8009094e+000  1.0000000e+000  1.8352914e-002
  1.2491725e+000  1.5604319e+000  5.6374194e-001  1.0000000e+000  2.6300103e-001
  7.2653010e-001  5.2784599e-001  1.6217256e+000  1.0000000e+000  1.4899246e-001
  1.7967899e+000  3.2284538e+000  4.1294360e-002  1.0000000e+000  6.3824410e-002
  1.8312731e-001  3.3535610e-002  3.3010264e+000  1.0000000e+000  5.7220284e-002
  1.7324275e+000  3.0013051e+000  7.1595041e-002  1.0000000e+000  1.1115734e-002
  1.1496005e+000  1.3215813e+000  7.2317930e-001  1.0000000e+000  1.0718875e-001
  1.8867727e+000  3.5599113e+000  1.2820415e-002  1.0000000e+000  3.1206076e-002
  8.4389801e-001  7.1216386e-001  1.3365718e+000  1.0000000e+000  2.6773261e-002
  2.1881107e-001  4.7878285e-002  3.1726340e+000  1.0000000e+000  5.7350399e-002
  8.6699111e-001  7.5167359e-001  1.2837091e+000  1.0000000e+000  9.7300340e-002
  9.0795499e-002  8.2438227e-003  3.6450618e+000  1.0000000e+000  4.2624652e-002
  1.8824313e+000  3.5435475e+000  1.3822403e-002  1.0000000e+000  1.2503792e-002
  1.6168837e+000  2.6143130e+000  1.4677807e-001  1.0000000e+000  1.1222660e-001
  1.9755880e-003  3.9029480e-006  3.9921016e+000  1.0000000e+000             Inf
  1.4935658e+000  2.2307387e+000  2.5647563e-001  1.0000000e+000  1.3914006e-002
  7.7270961e-001  5.9708014e-001  1.5062417e+000  1.0000000e+000  5.9052578e-002
  9.5000574e-001  9.0251091e-001  1.1024879e+000  1.0000000e+000  1.1008897e-001
  1.4120970e+000  1.9940178e+000  3.4562999e-001  1.0000000e+000  2.0839788e-001
  1.1421898e+000  1.3045976e+000  7.3583833e-001  1.0000000e+000  1.2738406e-002
  1.5647265e+000  2.4483692e+000  1.8946298e-001  1.0000000e+000  1.0039352e-001
  3.6352359e-001  1.3214940e-001  2.6780550e+000  1.0000000e+000  2.2344044e-002
  1.7976012e+000  3.2313700e+000  4.0965283e-002  1.0000000e+000  7.2738353e-002
  1.7087836e+000  2.9199415e+000  8.4806966e-002  1.0000000e+000  1.0612124e-001
  2.1425116e-001  4.5903560e-002  3.1888989e+000  1.0000000e+000  3.1074831e-002
  1.7338978e+000  3.0064017e+000  7.0810358e-002  1.0000000e+000  6.4484688e-002
  1.9981135e+000  3.9924577e+000  3.5587928e-006  1.0000000e+000             Inf
  8.8149043e-002  7.7702538e-003  3.6551741e+000  1.0000000e+000  2.2736417e-002
  1.1368866e+000  1.2925112e+000  7.4496471e-001  1.0000000e+000  5.7182388e-002
  6.2400685e-001  3.8938455e-001  1.8933571e+000  1.0000000e+000  1.2159106e-001
  3.8524554e-001  1.4841413e-001  2.6074320e+000  1.0000000e+000  8.1208912e-002
  8.5289372e-001  7.2742769e-001  1.3158528e+000  1.0000000e+000  2.3137929e-002
  5.6499375e-001  3.1921794e-001  2.0592429e+000  1.0000000e+000  5.2701606e-002
  1.4813959e+000  2.1945337e+000  2.6895025e-001  1.0000000e+000  3.6464190e-002
  1.0619242e+000  1.1276830e+000  8.7998621e-001  1.0000000e+000  3.2566759e-002
  5.4946422e-001  3.0191093e-001  2.1040541e+000  1.0000000e+000  9.4574992e-002
  1.9444631e+000  3.7809367e+000  3.0843475e-003  1.0000000e+000  7.7611956e-002
  1.4571712e+000  2.1233480e+000  2.9466308e-001  1.0000000e+000  6.9431609e-002
  5.5257679e-001  3.0534111e-001  2.0950340e+000  1.0000000e+000  1.5559885e-002
  4.9787212e-002  2.4787665e-003  3.8033299e+000  1.0000000e+000  1.5515562e-002
  2.9677885e-001  8.8077683e-002  2.9009623e+000  1.0000000e+000  4.8115019e-002
  1.8779735e-001  3.5267844e-002  3.2840785e+000  1.0000000e+000  3.1185185e-002
  8.2617235e-001  6.8256075e-001  1.3778714e+000  1.0000000e+000  5.8543540e-002
  7.8546800e-001  6.1695999e-001  1.4750880e+000  1.0000000e+000  5.3566657e-002
  3.4922942e-002  1.2196119e-003  3.8615278e+000  1.0000000e+000  4.7906208e-002
  1.0851176e+000  1.1774801e+000  8.3700990e-001  1.0000000e+000  7.5107119e-002
  1.9135783e+000  3.6617821e+000  7.4687026e-003  1.0000000e+000  5.7799630e-002
  1.9910437e+000  3.9642551e+000  8.0215036e-005  1.0000000e+000  5.3751901e-002
  6.0517564e-001  3.6623755e-001  1.9455350e+000  1.0000000e+000  5.9128349e-002
  4.4457354e-001  1.9764563e-001  2.4193515e+000  1.0000000e+000  6.6868195e-002
  1.5960900e+000  2.5475034e+000  1.6314325e-001  1.0000000e+000  3.2105124e-002
  3.6294527e-001  1.3172927e-001  2.6799482e+000  1.0000000e+000  5.8010421e-003
  1.7228032e+000  2.9680509e+000  7.6838059e-002  1.0000000e+000  2.3688844e-002
  1.0526136e+000  1.1079953e+000  8.9754103e-001  1.0000000e+000  6.1951987e-002
  1.8742926e+000  3.5129727e+000  1.5802353e-002  1.0000000e+000  1.3065553e-002
  3.2534580e-001  1.0584989e-001  2.8044667e+000  1.0000000e+000  6.1074838e-002
  9.7686712e-001  9.5426936e-001  1.0468009e+000  1.0000000e+000  5.0182980e-002
  1.4952833e+000  2.2358722e+000  2.5473894e-001  1.0000000e+000  2.3266289e-003
  2.3303308e-001  5.4304418e-002  3.1221721e+000  1.0000000e+000  5.6086347e-002
  1.6039782e+000  2.5727460e+000  1.5683327e-001  1.0000000e+000  1.1576185e-001
  9.3164068e-001  8.6795436e-001  1.1413916e+000  1.0000000e+000  3.2584161e-002
  1.9096663e+000  3.6468255e+000  8.1601692e-003  1.0000000e+000  2.0106193e-002
  8.4565204e-002  7.1512737e-003  3.6688905e+000  1.0000000e+000  5.2440173e-002
  1.8351325e+000  3.3677112e+000  2.7181301e-002  1.0000000e+000  8.5410482e-002
  6.3740842e-001  4.0628949e-001  1.8566558e+000  1.0000000e+000  6.8633752e-002
  7.7721286e-001  6.0405983e-001  1.4952084e+000  1.0000000e+000  1.0235170e-001
  6.5516139e-001  4.2923644e-001  1.8085909e+000  1.0000000e+000  2.0255726e-002
  1.9879882e+000  3.9520971e+000  1.4428318e-004  1.0000000e+000             Inf
  1.1804055e-001  1.3933573e-002  3.5417714e+000  1.0000000e+000  6.2178844e-002
  1.3127085e+000  1.7232037e+000  4.7236955e-001  1.0000000e+000  7.2387305e-002
  1.6985886e+000  2.8852033e+000  9.0848812e-002  1.0000000e+000  7.9743337e-002
  1.4076978e+000  1.9816131e+000  3.5082191e-001  1.0000000e+000  1.3156477e-001
  9.6804191e-001  9.3710514e-001  1.0649375e+000  1.0000000e+000  5.0531280e-002
  1.3343063e+000  1.7803734e+000  4.4314807e-001  1.0000000e+000  2.2893185e-002
  1.2272929e+000  1.5062480e+000  5.9707620e-001  1.0000000e+000  5.4644222e-002
  1.5087854e+000  2.2764335e+000  2.4129173e-001  1.0000000e+000  7.4223190e-002
  6.3030096e-002  3.9727930e-003  3.7518524e+000  1.0000000e+000  2.5711426e-002
  1.5767845e+000  2.4862493e+000  1.7911137e-001  1.0000000e+000  9.6199619e-002
  1.2550185e+000  1.5750715e+000  5.5499742e-001  1.0000000e+000  8.6233578e-002
  4.3244798e-001  1.8701125e-001  2.4572193e+000  1.0000000e+000  6.9124618e-002
  8.8537102e-001  7.8388184e-001  1.2423978e+000  1.0000000e+000  2.6894948e-002
  1.0125592e-002  1.0252762e-004  3.9596002e+000  1.0000000e+000  3.5411327e-002
  1.9072123e+000  3.6374587e+000  8.6095604e-003  1.0000000e+000  7.5404544e-002
  4.0309860e-002  1.6248848e-003  3.8403854e+000  1.0000000e+000  5.3183101e-002
  1.8018195e+000  3.2465535e+000  3.9275508e-002  1.0000000e+000  4.3148320e-002
  1.3493847e+000  1.8208390e+000  4.2330028e-001  1.0000000e+000  3.9169503e-002
  2.0442038e-001  4.1787693e-002  3.2241062e+000  1.0000000e+000  8.7134286e-002
  8.7264228e-001  7.6150455e-001  1.2709354e+000  1.0000000e+000  1.7232771e-002
  1.5033340e+000  2.2600131e+000  2.4667711e-001  1.0000000e+000  1.0212222e-001
  1.0474709e+000  1.0971954e+000  9.0731159e-001  1.0000000e+000  2.1231984e-001
  3.9700395e-001  1.5761213e-001  2.5695963e+000  1.0000000e+000  9.7948158e-002
  9.0803334e-001  8.2452454e-001  1.1923912e+000  1.0000000e+000  4.6654304e-002
  8.8135885e-001  7.7679342e-001  1.2513580e+000  1.0000000e+000  1.2833244e-002
  1.7701651e+000  3.1334846e+000  5.2824072e-002  1.0000000e+000  1.0439269e-001
  8.4299241e-001  7.1063620e-001  1.3386666e+000  1.0000000e+000  6.4259804e-002
  1.3730930e+000  1.8853845e+000  3.9301233e-001  1.0000000e+000  5.8893647e-002
  1.9559008e+000  3.8255479e+000  1.9447412e-003  1.0000000e+000  6.1634549e-002
  5.0823328e-003  2.5830107e-005  3.9796965e+000  1.0000000e+000             Inf
  6.9895548e-001  4.8853876e-001  1.6927168e+000  1.0000000e+000  8.4826570e-002
  4.6567222e-001  2.1685062e-001  2.3541617e+000  1.0000000e+000  1.1816596e-001
  1.8128271e+000  3.2863422e+000  3.5033679e-002  1.0000000e+000  2.1206862e-002
  6.5885128e-002  4.3408501e-003  3.7408003e+000  1.0000000e+000  2.1651314e-002
  1.2008847e+000  1.4421242e+000  6.3858520e-001  1.0000000e+000  1.8146070e-001
  6.9303507e-001  4.8029760e-001  1.7081573e+000  1.0000000e+000  4.1751291e-002
  1.6913040e+000  2.8605091e+000  9.5293243e-002  1.0000000e+000  9.5642530e-002
  8.0051922e-001  6.4083101e-001  1.4387542e+000  1.0000000e+000  6.6303756e-002
  9.9045189e-001  9.8099495e-001  1.0191874e+000  1.0000000e+000  8.0116892e-002
  1.4640137e-001  2.1433360e-002  3.4358279e+000  1.0000000e+000  8.6872337e-002
  1.8227859e+000  3.3225483e+000  3.1404854e-002  1.0000000e+000  2.2562120e-002
  8.6426604e-001  7.4695579e-001  1.2898916e+000  1.0000000e+000  2.9891104e-002
  3.3513038e-001  1.1231237e-001  2.7717908e+000  1.0000000e+000  1.0269248e-001
  5.4980948e-001  3.0229046e-001  2.1030526e+000  1.0000000e+000  1.2220015e-001
  2.6017499e-001  6.7691025e-002  3.0269911e+000  1.0000000e+000  6.2301413e-002
  1.3267140e+000  1.7601700e+000  4.5331404e-001  1.0000000e+000  2.1808650e-002
  5.8702562e-001  3.4459908e-001  1.9964966e+000  1.0000000e+000  8.8230765e-002
  2.9495917e-001  8.7000915e-002  2.9071642e+000  1.0000000e+000  7.5418496e-002
  1.9270832e+000  3.7136498e+000  5.3168533e-003  1.0000000e+000  4.6784282e-002
  6.5751534e-001  4.3232642e-001  1.8022651e+000  1.0000000e+000  3.8157504e-002
  9.4034710e-001  8.8425267e-001  1.1228643e+000  1.0000000e+000  3.6709096e-002
  6.5938990e-001  4.3479504e-001  1.7972354e+000  1.0000000e+000  5.8392790e-002
  1.3395692e+000  1.7944457e+000  4.3616880e-001  1.0000000e+000  7.8506452e-002
  3.4248183e-002  1.1729381e-003  3.8641802e+000  1.0000000e+000  7.7388508e-002
  6.5600375e-001  4.3034092e-001  1.8063259e+000  1.0000000e+000  1.8852300e-002
  7.1325425e-001  5.0873163e-001  1.6557146e+000  1.0000000e+000  1.3040646e-001
  3.9351462e-001  1.5485375e-001  2.5807953e+000  1.0000000e+000  1.2330474e-001
  1.5524432e+000  2.4100799e+000  2.0030708e-001  1.0000000e+000  5.4127187e-002
  3.1452483e-001  9.8925867e-002  2.8408266e+000  1.0000000e+000  1.3447805e-001
  1.3416295e-001  1.7999697e-002  3.4813479e+000  1.0000000e+000  6.2015322e-002
  1.9085753e+000  3.6426596e+000  8.3584778e-003  1.0000000e+000  2.0368465e-002
  1.5812747e-001  2.5004297e-002  3.3924944e+000  1.0000000e+000  8.4447782e-002
  1.3832849e+000  1.9134770e+000  3.8033756e-001  1.0000000e+000  5.8137167e-002
  9.3905089e-001  8.8181658e-001  1.1256130e+000  1.0000000e+000  9.3229266e-002
  5.2899050e-001  2.7983095e-001  2.1638689e+000  1.0000000e+000  5.7399450e-002
  5.6702534e-001  3.2151774e-001  2.0534164e+000  1.0000000e+000  1.1418628e-001
  1.1393615e+000  1.2981447e+000  7.4069857e-001  1.0000000e+000  2.6979741e-002
  1.6672709e+000  2.7797924e+000  1.1070863e-001  1.0000000e+000  5.6995398e-002
  9.2034732e-001  8.4703919e-001  1.1656499e+000  1.0000000e+000  1.5473278e-001
  1.5754689e+000  2.4821021e+000  1.8022669e-001  1.0000000e+000  3.0472851e-002
  1.3830153e+000  1.9127314e+000  3.8067008e-001  1.0000000e+000  4.4494008e-002
  1.0540814e+000  1.1110877e+000  8.9476193e-001  1.0000000e+000  4.3395337e-002
  1.7582484e+000  3.0914374e+000  5.8443846e-002  1.0000000e+000  1.1259182e-001
  1.1115932e+000  1.2356395e+000  7.8926661e-001  1.0000000e+000  1.4043601e-002
  1.4532402e+000  2.1119072e+000  2.9894623e-001  1.0000000e+000  2.7088753e-002
  1.8111073e+000  3.2801097e+000  3.5680443e-002  1.0000000e+000  1.3025688e-002
  1.4667669e+000  2.1514050e+000  2.8433758e-001  1.0000000e+000  5.2489799e-002
  5.0354196e-001  2.5355451e-001  2.2393867e+000  1.0000000e+000  8.0694598e-003
  2.6181344e-001  6.8546276e-002  3.0212925e+000  1.0000000e+000  9.9776072e-002
  1.5094936e+000  2.2785708e+000  2.4059656e-001  1.0000000e+000  1.7728688e-002
  2.1702985e-002  4.7101955e-004  3.9136591e+000  1.0000000e+000             Inf
  1.9845230e+000  3.9383314e+000  2.3953854e-004  1.0000000e+000             Inf
  1.2958128e+000  1.6791307e+000  4.9587968e-001  1.0000000e+000  6.1035960e-002
  1.9006634e+000  3.6125215e+000  9.8677520e-003  1.0000000e+000  9.0419498e-002
  1.9669381e+000  3.8688453e+000  1.0930919e-003  1.0000000e+000  6.3646911e-002
  7.8726073e-001  6.1977946e-001  1.4707365e+000  1.0000000e+000  2.1113824e-001
  1.1111985e+000  1.2347622e+000  7.8996807e-001  1.0000000e+000  7.7466885e-003
  1.1514753e+000  1.3258954e+000  7.1999414e-001  1.0000000e+000  2.8137032e-002
  6.4090837e-001  4.1076354e-001  1.8471301e+000  1.0000000e+000  9.0774368e-002
  1.1249860e+000  1.2655935e+000  7.6564952e-001  1.0000000e+000  2.8283527e-002
  4.7555601e-001  2.2615352e-001  2.3239295e+000  1.0000000e+000  5.9531636e-002
  9.7430408e-002  9.4926845e-003  3.6197711e+000  1.0000000e+000  1.0209859e-001
  1.6212105e+000  2.6283235e+000  1.4348149e-001  1.0000000e+000  8.6308968e-002
  1.3058864e+000  1.7053392e+000  4.8179375e-001  1.0000000e+000  4.4541661e-002
  1.9218740e+000  3.6935995e+000  6.1036780e-003  1.0000000e+000  4.6965887e-002
  1.0899131e+000  1.1879105e+000  8.2825819e-001  1.0000000e+000  5.0489414e-002
  1.1039881e+000  1.2187896e+000  8.0283739e-001  1.0000000e+000  2.1682049e-002
  2.1682787e-001  4.7014326e-002  3.1797028e+000  1.0000000e+000  1.0591086e-001
  1.8067824e+000  3.2644625e+000  3.7333059e-002  1.0000000e+000  5.3729163e-002
  5.1077424e-001  2.6089032e-001  2.2177934e+000  1.0000000e+000  2.5969889e-002
  1.5222575e+000  2.3172679e+000  2.2823790e-001  1.0000000e+000  4.3691288e-002
  4.4453819e-001  1.9761421e-001  2.4194614e+000  1.0000000e+000  4.1087311e-002
  1.2459341e+000  1.5523519e+000  5.6861532e-001  1.0000000e+000  1.3117128e-001
  1.9207099e+000  3.6891265e+000  6.2869211e-003  1.0000000e+000  1.3512102e-002
  1.8195982e+000  3.3109377e+000  3.2544805e-002  1.0000000e+000  9.1010256e-002
  1.1669884e+000  1.3618619e+000  6.9390832e-001  1.0000000e+000  9.6189477e-002
  1.5824022e+000  2.5039967e+000  1.7438792e-001  1.0000000e+000  4.6521719e-002
  1.4401444e+000  2.0740158e+000  3.1343833e-001  1.0000000e+000  7.1188371e-002
  5.0286701e-001  2.5287523e-001  2.2414072e+000  1.0000000e+000  2.8561656e-002
  1.5048307e+000  2.2645154e+000  2.4519264e-001  1.0000000e+000  4.3470304e-002
  1.6772591e+000  2.8131980e+000  1.0416170e-001  1.0000000e+000  2.9237461e-002
  4.3530115e-001  1.8948709e-001  2.4482825e+000  1.0000000e+000  5.2084605e-002
  1.0118329e+000  1.0238058e+000  9.7647419e-001  1.0000000e+000  1.1721186e-001
  1.6960256e+000  2.8765029e+000  9.2400428e-002  1.0000000e+000  8.2339818e-002
  1.0544255e+000  1.1118132e+000  8.9411112e-001  1.0000000e+000  3.6502549e-002
  1.1805544e+000  1.3937086e+000  6.7149114e-001  1.0000000e+000  8.6836946e-002
  7.5723263e-001  5.7340126e-001  1.5444707e+000  1.0000000e+000  5.3585049e-002
  7.4338517e-001  5.5262152e-001  1.5790808e+000  1.0000000e+000  5.4083092e-002
  1.2928096e+000  1.6713565e+000  5.0011833e-001  1.0000000e+000  3.2067756e-002
  1.4247887e+000  2.0300229e+000  3.3086801e-001  1.0000000e+000  9.6547725e-002
  7.9703247e-001  6.3526076e-001  1.4471309e+000  1.0000000e+000  4.5890967e-002
  1.2735436e+000  1.6219134e+000  5.2773887e-001  1.0000000e+000  1.0137046e-002
  7.0313064e-001  4.9439270e-001  1.6818701e+000  1.0000000e+000  5.8671613e-002
  9.9274277e-001  9.8553820e-001  1.0145671e+000  1.0000000e+000  5.5441393e-002
  1.9039737e+000  3.6251157e+000  9.2210587e-003  1.0000000e+000  1.3406522e-001
  8.3354858e-001  6.9480323e-001  1.3606089e+000  1.0000000e+000  4.0534293e-002
  1.9187406e+000  3.6815656e+000  6.6030870e-003  1.0000000e+000  3.4262881e-002
  5.7941366e-001  3.3572019e-001  2.0180656e+000  1.0000000e+000  2.5534236e-002
  1.6010951e+000  2.5635056e+000  1.5912510e-001  1.0000000e+000  2.7755495e-001
  6.1943975e-001  3.8370560e-001  1.9059466e+000  1.0000000e+000  6.8407295e-002
  3.3614990e-001  1.1299676e-001  2.7683972e+000  1.0000000e+000  1.4435915e-001
  1.4921573e+000  2.2265334e+000  2.5790420e-001  1.0000000e+000  7.2735065e-002
  4.6578494e-001  2.1695561e-001  2.3538158e+000  1.0000000e+000  3.9882956e-002
  1.0969874e+000  1.2033813e+000  8.1543183e-001  1.0000000e+000  4.5472747e-002
  4.9850281e-001  2.4850506e-001  2.2544938e+000  1.0000000e+000  9.1260832e-002
  6.5040802e-001  4.2303059e-001  1.8213985e+000  1.0000000e+000  6.2004646e-002
  9.9955820e-001  9.9911659e-001  1.0008838e+000  1.0000000e+000  2.1635793e-002
  6.8136592e-001  4.6425951e-001  1.7387958e+000  1.0000000e+000  3.1867478e-002
  2.3205432e-001  5.3849208e-002  3.1256319e+000  1.0000000e+000  2.5092371e-002
  1.2807221e+000  1.6402491e+000  5.1736071e-001  1.0000000e+000  1.9025375e-002
  8.4381153e-001  7.1201790e-001  1.3367718e+000  1.0000000e+000  1.0248993e-001
  4.5880830e-001  2.1050506e-001  2.3752718e+000  1.0000000e+000  1.3045453e-001
  1.0968585e+000  1.2030986e+000  8.1566450e-001  1.0000000e+000  8.1907691e-002
  1.0145067e+000  1.0292239e+000  9.7119695e-001  1.0000000e+000  9.6639343e-002
  5.8213447e-001  3.3888054e-001  2.0103427e+000  1.0000000e+000  4.0118160e-002
  1.9449268e+000  3.7827403e+000  3.0330552e-003  1.0000000e+000  7.7955792e-003
  1.7815133e+000  3.1737898e+000  4.7736418e-002  1.0000000e+000  2.9649841e-001
  3.1539603e-001  9.9474653e-002  2.8378906e+000  1.0000000e+000  8.8285949e-002
  6.8471225e-001  4.6883086e-001  1.7299819e+000  1.0000000e+000  2.0893791e-002
  1.9390967e+000  3.7600959e+000  3.7092146e-003  1.0000000e+000  2.5539453e-002
  1.1427093e+000  1.3057845e+000  7.3494741e-001  1.0000000e+000  8.2845960e-002
  1.2704681e+000  1.6140893e+000  5.3221674e-001  1.0000000e+000  4.2684655e-002
  1.2006881e-001  1.4416520e-002  3.5341413e+000  1.0000000e+000  1.0731061e-001
  1.3252512e+000  1.7562907e+000  4.5528594e-001  1.0000000e+000  6.1440029e-002
  9.3639702e-001  8.7683937e-001  1.1312513e+000  1.0000000e+000  9.9646520e-002
  5.5667428e-001  3.0988626e-001  2.0831891e+000  1.0000000e+000  8.1196090e-002
  1.2927914e+000  1.6713096e+000  5.0014402e-001  1.0000000e+000  1.1946919e-002
  2.2375767e-001  5.0067493e-002  3.1550368e+000  1.0000000e+000  1.1320377e-001
  2.0266499e+000  4.1073097e+000  7.1021525e-004  1.0000000e+000             Inf
  1.9470915e+000  3.7911655e+000  2.7993053e-003  1.0000000e+000  7.9615299e-002
  1.1761334e-001  1.3832897e-002  3.5433795e+000  1.0000000e+000  2.5723756e-002
  6.8224543e-001  4.6545882e-001  1.7364771e+000  1.0000000e+000  3.3483578e-003
  8.0318623e-001  6.4510812e-001  1.4323632e+000  1.0000000e+000  3.6440381e-002
  1.3941596e+000  1.9436810e+000  3.6704260e-001  1.0000000e+000  3.9496236e-002
  1.4112750e-002  1.9916971e-004  3.9437482e+000  1.0000000e+000             Inf
  9.4656882e-002  8.9599253e-003  3.6303324e+000  1.0000000e+000  2.8091242e-002
  8.9864632e-002  8.0756521e-003  3.6486171e+000  1.0000000e+000  8.1618933e-002
  9.4382460e-001  8.9080487e-001  1.1155065e+000  1.0000000e+000  5.6058467e-002
  1.3847310e+000  1.9174798e+000  3.7855600e-001  1.0000000e+000  3.8615120e-002
  1.4986443e+000  2.2459349e+000  2.5135750e-001  1.0000000e+000  1.0709756e-001
  1.3550197e+000  1.8360785e+000  4.1599954e-001  1.0000000e+000  5.8705945e-002
  2.4860995e-001  6.1806908e-002  3.0673671e+000  1.0000000e+000  8.4083430e-002
  1.2303876e+000  1.5138537e+000  5.9230323e-001  1.0000000e+000  8.8979925e-002
  3.4402635e-001  1.1835413e-001  2.7422487e+000  1.0000000e+000  2.2940329e-002
  1.7567402e+000  3.0861362e+000  5.9175319e-002  1.0000000e+000  7.1342277e-002
  8.4070472e-001  7.0678442e-001  1.3439656e+000  1.0000000e+000  1.2209297e-001
  3.5312918e-001  1.2470022e-001  2.7121835e+000  1.0000000e+000  2.5089155e-002
  1.7312118e+000  2.9970943e+000  7.2247104e-002  1.0000000e+000  6.7426697e-002
  1.8345579e+000  3.3656028e+000  2.7371075e-002  1.0000000e+000  7.8092951e-002
  7.1671341e-001  5.1367811e-001  1.6468245e+000  1.0000000e+000  2.8295224e-002
  1.6729502e+000  2.7987624e+000  1.0696157e-001  1.0000000e+000  3.7612851e-002
  1.9852146e+000  3.9410769e+000  2.1860918e-004  1.0000000e+000             Inf
  6.6199865e-001  4.3824221e-001  1.7902476e+000  1.0000000e+000  5.8382874e-002
  9.0891300e-001  8.2612284e-001  1.1904708e+000  1.0000000e+000  7.3696501e-002
  2.5929159e-001  6.7232128e-002  3.0300658e+000  1.0000000e+000  9.5344973e-002
  1.8971869e+000  3.5993181e+000  1.0570535e-002  1.0000000e+000  2.1852056e-002
  7.3063830e-001  5.3383232e-001  1.6112791e+000  1.0000000e+000  1.5515255e-002
  1.4414720e+000  2.0778416e+000  3.1195349e-001  1.0000000e+000  1.6412663e-001
  1.3486070e+000  1.8187408e+000  4.2431286e-001  1.0000000e+000  1.0961135e-001
  3.1393960e-001  9.8558075e-002  2.8427997e+000  1.0000000e+000  7.1446247e-002
  3.6896288e-001  1.3613361e-001  2.6602821e+000  1.0000000e+000  2.5399226e-002
  1.1890885e+000  1.4139314e+000  6.5757750e-001  1.0000000e+000  1.1620921e-002
  1.0327515e-001  1.0665757e-002  3.5975651e+000  1.0000000e+000  6.0458741e-002
  1.1975509e+000  1.4341282e+000  6.4392452e-001  1.0000000e+000  2.3837343e-002
  1.9001401e+000  3.6105322e+000  9.9720082e-003  1.0000000e+000  5.1015590e-002
  1.4512544e-001  2.1061394e-002  3.4405596e+000  1.0000000e+000  5.3946238e-002
  1.6530864e+000  2.7326948e+000  1.2034902e-001  1.0000000e+000  1.6421431e-001
  3.3032661e-001  1.0911567e-001  2.7878092e+000  1.0000000e+000  3.0266452e-002
  1.9474715e+000  3.7926451e+000  2.7592483e-003  1.0000000e+000  8.6320616e-002
  5.9163474e-002  3.5003166e-003  3.7668464e+000  1.0000000e+000  5.8237562e-002
  4.8898290e-001  2.3910428e-001  2.2831727e+000  1.0000000e+000  9.0818835e-002
  1.2126744e+000  1.4705792e+000  6.1988160e-001  1.0000000e+000  1.0235742e-001
  4.1363571e-003  1.7109450e-005  3.9834717e+000  1.0000000e+000             Inf
  4.5304470e-002  2.0524950e-003  3.8208346e+000  1.0000000e+000  1.4760629e-002
  7.3210402e-001  5.3597630e-001  1.6075602e+000  1.0000000e+000  1.1099403e-001
  9.0551352e-001  8.1995473e-001  1.1979007e+000  1.0000000e+000  5.6239222e-002
  6.3263146e-001  4.0022256e-001  1.8696967e+000  1.0000000e+000  5.6444367e-002
  7.0256921e-001  4.9360349e-001  1.6833267e+000  1.0000000e+000  2.6357524e-002
  4.4468719e-002  1.9774670e-003  3.8241026e+000  1.0000000e+000  5.6182841e-003
  6.0598071e-001  3.6721262e-001  1.9432898e+000  1.0000000e+000  1.0023330e-001
  1.1860520e+000  1.4067194e+000  6.6251131e-001  1.0000000e+000  8.3461660e-002
  4.4096043e-001  1.9444610e-001  2.4306044e+000  1.0000000e+000  1.1133317e-001
  1.8015899e+000  3.2457262e+000  3.9366566e-002  1.0000000e+000  7.8896033e-002
  1.2988033e+000  1.6868900e+000  4.9167684e-001  1.0000000e+000  1.0463727e-001
  6.9056473e-001  4.7687964e-001  1.7146207e+000  1.0000000e+000  4.0889929e-002
  5.3116433e-001  2.8213554e-001  2.1574782e+000  1.0000000e+000  4.4452252e-002
  1.5108051e+000  2.2825321e+000  2.3931164e-001  1.0000000e+000  2.1426421e-001
  3.9710981e-002  1.5769620e-003  3.8427330e+000  1.0000000e+000  4.0507201e-002
  1.1934034e-001  1.4242117e-002  3.5368808e+000  1.0000000e+000  3.0372308e-002
  1.3350115e-001  1.7822556e-002  3.4838180e+000  1.0000000e+000  2.5911840e-002
  1.8717546e-001  3.5034651e-002  3.2863328e+000  1.0000000e+000  4.5867765e-002
  1.9076014e-001  3.6389433e-002  3.2733489e+000  1.0000000e+000  3.2122871e-002
  2.1912909e-001  4.8017558e-002  3.1715012e+000  1.0000000e+000  6.8902471e-002
  1.3161730e+000  1.7323115e+000  4.6761931e-001  1.0000000e+000  3.4708016e-002
  9.7853325e-001  9.5752733e-001  1.0433943e+000  1.0000000e+000  1.8180889e-001
  1.1064838e+000  1.2243064e+000  7.9837123e-001  1.0000000e+000  9.8055824e-002
  1.0889977e+000  1.1859160e+000  8.2992517e-001  1.0000000e+000  1.2920552e-001
  3.7837264e-001  1.4316585e-001  2.6296753e+000  1.0000000e+000  7.2456981e-002
  1.6902096e+000  2.8568086e+000  9.5970077e-002  1.0000000e+000  5.9039608e-002
  8.5317212e-001  7.2790267e-001  1.3152142e+000  1.0000000e+000  6.5385455e-002
  5.3312828e-001  2.8422576e-001  2.1517127e+000  1.0000000e+000  7.5359607e-002
  1.3331242e+000  1.7772202e+000  4.4472332e-001  1.0000000e+000  3.2802611e-002
  1.8785974e+000  3.5291281e+000  1.4738599e-002  1.0000000e+000  6.3520441e-002
  9.6144092e-001  9.2436865e-001  1.0786050e+000  1.0000000e+000  1.8491332e-002
  1.8646979e+000  3.4770984e+000  1.8306651e-002  1.0000000e+000  3.8850341e-002
  7.8546437e-002  6.1695428e-003  3.6919838e+000  1.0000000e+000  3.0307854e-002
  6.4166540e-003  4.1173448e-005  3.9743746e+000  1.0000000e+000             Inf
  1.4494221e-001  2.1008245e-002  3.4412394e+000  1.0000000e+000  5.1275617e-002
  3.8613945e-001  1.4910367e-001  2.6045459e+000  1.0000000e+000  6.4391992e-002
  1.8404558e+000  3.3872775e+000  2.5454360e-002  1.0000000e+000  3.0111638e-002
  1.8964224e+000  3.5964179e+000  1.0728321e-002  1.0000000e+000  5.3800857e-002
  9.5663786e-001  9.1515600e-001  1.0886045e+000  1.0000000e+000  1.5385073e-002
  1.9596243e+000  3.8401274e+000  1.6301977e-003  1.0000000e+000  7.0878589e-002
  1.5353886e+000  2.3574180e+000  2.1586379e-001  1.0000000e+000  1.4819662e-001
  7.5589815e-001  5.7138202e-001  1.5477894e+000  1.0000000e+000  7.8663159e-002
  3.9423338e-001  1.5541995e-001  2.5784865e+000  1.0000000e+000  1.2031947e-001
  1.3929957e+000  1.9404370e+000  3.6845424e-001  1.0000000e+000  1.6074774e-001
  6.3347332e-001  4.0128844e-001  1.8673952e+000  1.0000000e+000  1.9716478e-001
  1.1970709e+000  1.4329787e+000  6.4469516e-001  1.0000000e+000  2.0397288e-001
  2.6060213e-001  6.7913469e-002  3.0255050e+000  1.0000000e+000  2.9420182e-002
  1.8282666e+000  3.3425588e+000  2.9492355e-002  1.0000000e+000  2.0556333e-002
  1.0864239e+000  1.1803170e+000  8.3462121e-001  1.0000000e+000  7.1008576e-003
  8.2566830e-001  6.8172815e-001  1.3790549e+000  1.0000000e+000  1.3582512e-001
  8.9053216e-001  7.9304753e-001  1.2309189e+000  1.0000000e+000  1.2161613e-001
  7.4768687e-001  5.5903566e-001  1.5682882e+000  1.0000000e+000  2.8413104e-002
  2.7937840e-001  7.8052292e-002  2.9605387e+000  1.0000000e+000  2.3103339e-002
  1.0876509e+000  1.1829845e+000  8.3238085e-001  1.0000000e+000  1.1172697e-001
  7.1616170e-001  5.1288758e-001  1.6482408e+000  1.0000000e+000  2.0611055e-002
  1.8580279e+000  3.4522675e+000  2.0156091e-002  1.0000000e+000  2.4528227e-002
  1.6050836e+000  2.5762935e+000  1.5595893e-001  1.0000000e+000  1.1465143e-001
  1.2896251e+000  1.6631330e+000  5.0463244e-001  1.0000000e+000  1.0149983e-001
  1.1246034e-001  1.2647328e-002  3.5628060e+000  1.0000000e+000  6.3942639e-002
  1.2975594e+000  1.6836604e+000  4.9342279e-001  1.0000000e+000  8.7605534e-002
  8.0811806e-002  6.5305480e-003  3.6832833e+000  1.0000000e+000  3.4143119e-002
  1.6904556e+000  2.8576400e+000  9.5817753e-002  1.0000000e+000  8.9011251e-002
  1.8201379e+000  3.3129020e+000  3.2350371e-002  1.0000000e+000  3.3772070e-002
  9.4619643e-001  8.9528769e-001  1.1105020e+000  1.0000000e+000  6.6709579e-002
  3.2403267e-001  1.0499717e-001  2.8088665e+000  1.0000000e+000  4.7128035e-002
  1.9878975e+000  3.9517363e+000  1.4647157e-004  1.0000000e+000             Inf
  1.0488334e+000  1.1000516e+000  9.0471784e-001  1.0000000e+000  1.0665473e-001
  1.0806176e+000  1.1677343e+000  8.4526409e-001  1.0000000e+000  3.7949438e-002
  5.1173661e-001  2.6187436e-001  2.2149279e+000  1.0000000e+000  1.2898013e-001
  1.3763367e+000  1.8943027e+000  3.8895592e-001  1.0000000e+000  9.6423583e-002
  1.6530211e+000  2.7324789e+000  1.2039433e-001  1.0000000e+000  8.6329219e-002
  1.5396245e+000  2.3704436e+000  2.1194560e-001  1.0000000e+000  7.0461066e-002
  2.8353882e-001  8.0394263e-002  2.9462390e+000  1.0000000e+000  4.4982495e-002
  1.9524268e-001  3.8119705e-002  3.2571490e+000  1.0000000e+000  1.0596964e-001
  1.7410331e+000  3.0311961e+000  6.7063871e-002  1.0000000e+000  8.7049012e-002
  1.7948846e+000  3.2216106e+000  4.2072347e-002  1.0000000e+000  4.4127482e-002
  1.9178655e+000  3.6782079e+000  6.7460830e-003  1.0000000e+000  6.3961419e-002
  7.0729124e-001  5.0026090e-001  1.6710959e+000  1.0000000e+000  8.3384717e-002
  1.4432208e-001  2.0828863e-002  3.4435405e+000  1.0000000e+000  3.2704508e-002
  7.2772769e-001  5.2958760e-001  1.6186768e+000  1.0000000e+000  3.1795816e-002
  5.0553194e-001  2.5556254e-001  2.2334348e+000  1.0000000e+000  1.1841795e-001
  3.3032227e-001  1.0911280e-001  2.7878237e+000  1.0000000e+000  6.2572811e-002
  5.0704869e-002  2.5709838e-003  3.7997515e+000  1.0000000e+000  7.2606320e-002
  9.7495961e-001  9.5054624e-001  1.0507078e+000  1.0000000e+000  8.8211295e-002
  1.7765184e+000  3.1560176e+000  4.9944033e-002  1.0000000e+000  5.4473898e-002
  2.5016982e-001  6.2584940e-002  3.0619056e+000  1.0000000e+000  6.5826033e-002
  5.8070945e-001  3.3722347e-001  2.0143857e+000  1.0000000e+000  2.1188819e-002
  1.3853115e+000  1.9190879e+000  3.7784196e-001  1.0000000e+000  5.8505060e-002
  1.0241628e+000  1.0489095e+000  9.5225819e-001  1.0000000e+000  1.0356244e-002
  3.1387289e-001  9.8516193e-002  2.8430246e+000  1.0000000e+000  2.1174450e-002
  5.6386463e-001  3.1794332e-001  2.0624848e+000  1.0000000e+000  4.0667726e-002
  1.2767239e+000  1.6300239e+000  5.2312834e-001  1.0000000e+000  8.9972016e-002
  1.5208444e+000  2.3129675e+000  2.2959014e-001  1.0000000e+000  7.3825703e-002
  1.1463275e+000  1.3140667e+000  7.2875679e-001  1.0000000e+000  8.1642590e-002
  1.1925474e-001  1.4221694e-002  3.5372027e+000  1.0000000e+000  7.6413801e-002
  8.1754492e-001  6.6837970e-001  1.3982000e+000  1.0000000e+000  2.5593142e-001
  1.9988347e+000  3.9953403e+000  1.3578672e-006  1.0000000e+000             Inf
  1.0324215e+000  1.0658942e+000  9.3620807e-001  1.0000000e+000  1.9937623e-002
  1.5832695e+000  2.5067425e+000  1.7366427e-001  1.0000000e+000  4.5489711e-002
  6.1726482e-001  3.8101586e-001  1.9119566e+000  1.0000000e+000  9.3007714e-002
  1.0436525e+000  1.0892105e+000  9.1460060e-001  1.0000000e+000  3.6920036e-002
  1.2080953e+000  1.4594943e+000  6.2711301e-001  1.0000000e+000  5.6001934e-002
  1.3179268e+000  1.7369311e+000  4.6522385e-001  1.0000000e+000  6.4734586e-002
  1.5477149e+000  2.3954215e+000  2.0456178e-001  1.0000000e+000  4.3257444e-002
  1.1571643e+000  1.3390291e+000  7.1037207e-001  1.0000000e+000  6.2992219e-002
  1.3403812e+000  1.7966218e+000  4.3509692e-001  1.0000000e+000  5.2926592e-002
  6.7943875e-001  4.6163701e-001  1.7438820e+000  1.0000000e+000  1.1477693e-001
  1.1401098e-001  1.2998504e-002  3.5569546e+000  1.0000000e+000  2.1321056e-002
  1.4381350e+000  2.0682322e+000  3.1569231e-001  1.0000000e+000  8.1644385e-002
  1.4658017e+000  2.1485746e+000  2.8536784e-001  1.0000000e+000  2.9859786e-002
  1.8490731e+000  3.4190715e+000  2.2778917e-002  1.0000000e+000  1.5475727e-001
  1.0772124e+000  1.1603866e+000  8.5153691e-001  1.0000000e+000  7.9464609e-002
  5.8437385e-001  3.4149280e-001  2.0039974e+000  1.0000000e+000  8.8711026e-003
  1.0222994e+000  1.0450961e+000  9.5589841e-001  1.0000000e+000  2.1188281e-001
  1.2169160e+000  1.4808846e+000  6.1322051e-001  1.0000000e+000  1.3936560e-002
  9.8820591e-002  9.7655091e-003  3.6144831e+000  1.0000000e+000  7.2789338e-002
  1.3804774e+000  1.9057178e+000  3.8380827e-001  1.0000000e+000  1.5534356e-002
  1.0685249e+000  1.1417455e+000  8.6764581e-001  1.0000000e+000  3.4311699e-002
  3.8162486e-001  1.4563753e-001  2.6191381e+000  1.0000000e+000  5.4727866e-002
  7.2859556e-001  5.3085149e-001  1.6164693e+000  1.0000000e+000  5.7610113e-002
  1.4675901e+000  2.1538208e+000  2.8346026e-001  1.0000000e+000  5.5749605e-002
  1.2120865e+000  1.4691537e+000  6.2080765e-001  1.0000000e+000  7.8919482e-003
  1.2158397e+000  1.4782662e+000  6.1490736e-001  1.0000000e+000  4.9212573e-003
  3.2908374e-001  1.0829611e-001  2.7919611e+000  1.0000000e+000  5.1028388e-002
  7.3536039e-001  5.4075490e-001  1.5993134e+000  1.0000000e+000  4.5550817e-002
  3.0869959e-001  9.5295437e-002  2.8604971e+000  1.0000000e+000  5.0909961e-002
  7.7285243e-001  5.9730088e-001  1.5058912e+000  1.0000000e+000  8.4540698e-002
  1.5927032e+000  2.5367035e+000  1.6589069e-001  1.0000000e+000  2.6341386e-001
  1.5404967e+000  2.3731302e+000  2.1114326e-001  1.0000000e+000  2.7191403e-002
  3.6316128e-001  1.3188611e-001  2.6792410e+000  1.0000000e+000  4.3368413e-003
  2.6489377e-001  7.0168710e-002  3.0105936e+000  1.0000000e+000  1.2628512e-001
  3.6301716e-001  1.3178146e-001  2.6797128e+000  1.0000000e+000  3.5378245e-002
  1.8731071e-001  3.5085302e-002  3.2858425e+000  1.0000000e+000  1.5169322e-001
  4.6798482e-001  2.1900979e-001  2.3470705e+000  1.0000000e+000  1.2566469e-001
  1.8445997e+000  3.4025482e+000  2.4149240e-002  1.0000000e+000  2.5837471e-001
  5.8929803e-001  3.4727217e-001  1.9900801e+000  1.0000000e+000  3.3961450e-002
  1.2295189e+000  1.5117166e+000  5.9364120e-001  1.0000000e+000  6.0901470e-002
  1.3700127e+000  1.8769348e+000  3.9688401e-001  1.0000000e+000  4.0728763e-002
  4.4293580e-002  1.9619213e-003  3.8247876e+000  1.0000000e+000             Inf
  5.4135707e-001  2.9306748e-001  2.1276392e+000  1.0000000e+000  9.9180045e-002
  4.1996525e-001  1.7637081e-001  2.4965098e+000  1.0000000e+000  8.9506232e-002
  3.6719624e-001  1.3483308e-001  2.6660481e+000  1.0000000e+000  1.9157612e-002
  1.7554679e+000  3.0816674e+000  5.9795963e-002  1.0000000e+000  2.7504225e-002
  1.4958080e+000  2.2374416e+000  2.5420955e-001  1.0000000e+000  3.1125096e-002
  7.8764944e-001  6.2039163e-001  1.4697939e+000  1.0000000e+000  1.5339610e-001
  1.7663730e+000  3.1200735e+000  5.4581579e-002  1.0000000e+000  1.7607191e-002
  1.9038009e+000  3.6244577e+000  9.2542751e-003  1.0000000e+000  8.1693044e-003
  4.0268774e-001  1.6215742e-001  2.5514064e+000  1.0000000e+000  2.9399568e-002
  1.9626705e+000  3.8520756e+000  1.3934895e-003  1.0000000e+000  7.6908845e-002
  6.6660473e-002  4.4436187e-003  3.7378017e+000  1.0000000e+000  3.2261080e-002
  1.2759961e+000  1.6281660e+000  5.2418170e-001  1.0000000e+000  1.1488289e-001
  4.4732633e-001  2.0010084e-001  2.4107955e+000  1.0000000e+000  1.3299600e-001
  9.5343517e-002  9.0903862e-003  3.6277163e+000  1.0000000e+000  3.1628316e-002
  1.8543874e+000  3.4387526e+000  2.1203032e-002  1.0000000e+000  1.2223275e-001
  6.7457184e-001  4.5504716e-001  1.7567598e+000  1.0000000e+000  2.4706210e-002
  9.1095935e-001  8.2984694e-001  1.1860095e+000  1.0000000e+000  1.9900326e-001
  1.1097354e+000  1.2315126e+000  7.9257107e-001  1.0000000e+000  1.0270810e-001
  1.9849242e+000  3.9399241e+000  2.2727978e-004  1.0000000e+000  4.2255052e-002
  4.3543266e-001  1.8960160e-001  2.4478710e+000  1.0000000e+000  2.4311079e-002
  1.9836468e-001  3.9348547e-002  3.2458898e+000  1.0000000e+000  1.9699201e-001
  3.1079856e-001  9.6595745e-002  2.8534015e+000  1.0000000e+000  1.0427182e-001
  1.0368887e+000  1.0751382e+000  9.2758336e-001  1.0000000e+000  1.0054675e-002
  1.8957235e+000  3.5937677e+000  1.0873580e-002  1.0000000e+000  4.4926448e-002
  2.9156588e-001  8.5010660e-002  2.9187472e+000  1.0000000e+000  1.1419063e-001
  1.2939459e+000  1.6742959e+000  4.9851246e-001  1.0000000e+000  1.8912778e-002
  1.3071421e+000  1.7086205e+000  4.8005205e-001  1.0000000e+000  9.7415115e-002
  1.7731146e+000  3.1439353e+000  5.1477000e-002  1.0000000e+000  8.7769361e-002
  1.3910936e+000  1.9351415e+000  3.7076696e-001  1.0000000e+000  1.7670965e-001
  3.9433935e-001  1.5550353e-001  2.5781461e+000  1.0000000e+000  9.3213854e-002
  1.7388109e+000  3.0234633e+000  6.8219758e-002  1.0000000e+000  6.2783942e-002
  9.9703703e-001  9.9408283e-001  1.0059347e+000  1.0000000e+000  1.5676100e-002
  1.0459195e+000  1.0939475e+000  9.1026969e-001  1.0000000e+000  3.3202400e-002
  1.0359279e+000  1.0731467e+000  9.2943496e-001  1.0000000e+000  2.7413478e-002
  6.7039467e-001  4.4942901e-001  1.7678503e+000  1.0000000e+000  1.6997914e-002
  9.7739790e-002  9.5530665e-003  3.6185939e+000  1.0000000e+000  1.0476216e-001
  6.3643417e-002  4.0504845e-003  3.7494768e+000  1.0000000e+000  8.3328384e-003
  1.2864613e+000  1.6549826e+000  5.0913752e-001  1.0000000e+000  1.2337754e-002
  7.5889502e-001  5.7592165e-001  1.5403416e+000  1.0000000e+000  6.7104991e-002
  1.0698874e+000  1.1446591e+000  8.6510943e-001  1.0000000e+000  6.4191416e-002
  6.5363687e-001  4.2724115e-001  1.8126937e+000  1.0000000e+000  1.7768237e-002
  4.2333874e-001  1.7921569e-001  2.4858607e+000  1.0000000e+000  3.3192815e-002
  1.6850273e+000  2.8393170e+000  9.9207804e-002  1.0000000e+000  1.7583322e-002
  1.6494503e+000  2.7206863e+000  1.2288510e-001  1.0000000e+000  1.5425804e-001
  7.1986813e-001  5.1821012e-001  1.6387376e+000  1.0000000e+000  2.6617405e-002
  5.6675977e-001  3.2121663e-001  2.0541776e+000  1.0000000e+000  1.6934246e-001
  9.9408257e-001  9.8820015e-001  1.0118699e+000  1.0000000e+000  6.2896410e-003
  1.9076761e+000  3.6392279e+000  8.5237112e-003  1.0000000e+000  5.8620195e-002
  1.4834767e+000  2.2007030e+000  2.6679636e-001  1.0000000e+000  1.0487748e-001
  9.8504404e-001  9.7031177e-001  1.0301356e+000  1.0000000e+000  8.0420616e-002
  6.5775479e-001  4.3264136e-001  1.8016222e+000  1.0000000e+000  1.6938848e-002
  1.0096531e+000  1.0193993e+000  9.8078706e-001  1.0000000e+000  3.9147958e-002
  1.8373906e-002  3.3760040e-004  3.9268420e+000  1.0000000e+000             Inf
  1.5145738e+000  2.2939337e+000  2.3563862e-001  1.0000000e+000  1.5364674e-001
  1.6688622e+000  2.7851009e+000  1.0965226e-001  1.0000000e+000  3.5538215e-002
  1.6925731e+000  2.8648037e+000  9.4511304e-002  1.0000000e+000  5.2258823e-002
  6.4017915e-001  4.0982934e-001  1.8491128e+000  1.0000000e+000  1.4212254e-002
  1.2882912e+000  1.6596942e+000  5.0652941e-001  1.0000000e+000  7.5098107e-003
  7.2118980e-001  5.2011473e-001  1.6353555e+000  1.0000000e+000  3.9412804e-002
  6.9484270e-001  4.8280638e-001  1.7034356e+000  1.0000000e+000  4.5766795e-002
  5.8474143e-002  3.4192254e-003  3.7695227e+000  1.0000000e+000  4.6091236e-002
  1.8994749e+000  3.6080048e+000  1.0105301e-002  1.0000000e+000  8.0462863e-003
  2.0051310e+000  4.0205502e+000  2.6326875e-005  1.0000000e+000             Inf
  9.9079034e-001  9.8166550e-001  1.0185041e+000  1.0000000e+000  9.1011457e-003
  6.3957905e-001  4.0906137e-001  1.8507452e+000  1.0000000e+000  2.5863778e-002
  6.1460218e-001  3.7773584e-001  1.9193271e+000  1.0000000e+000  7.3656718e-002
  1.1720466e+000  1.3736932e+000  6.8550688e-001  1.0000000e+000  1.6701260e-001
  1.6864669e+000  2.8441705e+000  9.8303030e-002  1.0000000e+000  7.5356418e-003
  3.8766258e-001  1.5028228e-001  2.5996320e+000  1.0000000e+000  3.5350686e-002
  2.0769183e-001  4.3135895e-002  3.2123686e+000  1.0000000e+000  4.1285140e-002
  6.1714646e-001  3.8086975e-001  1.9122839e+000  1.0000000e+000  2.9863620e-002
  1.7541974e+000  3.0772085e+000  6.0418917e-002  1.0000000e+000  2.0116517e-002
  1.1345355e+000  1.2871708e+000  7.4902880e-001  1.0000000e+000  8.3062652e-002
  5.6734880e-001  3.2188466e-001  2.0524895e+000  1.0000000e+000  2.1971346e-002
  1.4690449e+000  2.1580929e+000  2.8191331e-001  1.0000000e+000  5.0620984e-002
  1.8175352e+000  3.3034341e+000  3.3293410e-002  1.0000000e+000  7.7040530e-003
  3.6523134e-001  1.3339393e-001  2.6724686e+000  1.0000000e+000  1.3372221e-001
  1.4576174e+000  2.1246484e+000  2.9417892e-001  1.0000000e+000  6.9973099e-002
  1.5259604e+000  2.3285552e+000  2.2471353e-001  1.0000000e+000  9.8978975e-002
  1.1739328e+000  1.3781183e+000  6.8238698e-001  1.0000000e+000  7.2193742e-002
  1.7223217e+000  2.9663921e+000  7.7105223e-002  1.0000000e+000  3.5517988e-002
  1.9192228e+000  3.6834163e+000  6.5249513e-003  1.0000000e+000  1.0302688e-001
  9.8669307e-001  9.7356321e-001  1.0267909e+000  1.0000000e+000  7.1670664e-002
  1.6204777e+000  2.6259479e+000  1.4403720e-001  1.0000000e+000  7.8031079e-002
  1.0540796e+000  1.1110839e+000  8.9476531e-001  1.0000000e+000  1.4882170e-002
  1.9102761e-001  3.6491549e-002  3.2723811e+000  1.0000000e+000  1.0238271e-001
  4.1601987e-001  1.7307253e-001  2.5089931e+000  1.0000000e+000  6.0382579e-002
  8.0168700e-001  6.4270205e-001  1.4359540e+000  1.0000000e+000  9.9800235e-002
  1.3698881e+000  1.8765933e+000  3.9704105e-001  1.0000000e+000  4.4960671e-002
  1.3856318e+000  1.9199754e+000  3.7744834e-001  1.0000000e+000  2.8585959e-002
  1.0661230e+000  1.1366183e+000  8.7212621e-001  1.0000000e+000  8.0261907e-002
  2.0126297e+000  4.0506785e+000  1.5951025e-004  1.0000000e+000             Inf
  9.6549377e-003  9.3217823e-005  3.9614735e+000  1.0000000e+000             Inf
  6.1079805e-001  3.7307425e-001  1.9298821e+000  1.0000000e+000  2.9000809e-002
  9.1708779e-001  8.4105002e-001  1.1726989e+000  1.0000000e+000  6.2685486e-002
  1.9046901e+000  3.6278445e+000  9.0839690e-003  1.0000000e+000  5.9961557e-003
  1.1699552e+000  1.3687951e+000  6.8897445e-001  1.0000000e+000  2.4456407e-002
  6.4198012e-001  4.1213848e-001  1.8442180e+000  1.0000000e+000  1.2786487e-001
  1.0302163e-001  1.0613455e-002  3.5985270e+000  1.0000000e+000  1.0386205e-001
  1.8196873e+000  3.3112617e+000  3.2512687e-002  1.0000000e+000  5.7854795e-003
  3.7845960e-001  1.4323167e-001  2.6293933e+000  1.0000000e+000  1.5713088e-002
  8.8011685e-002  7.7460566e-003  3.6556993e+000  1.0000000e+000  9.4219973e-002
  1.7741525e+000  3.1476172e+000  5.1007085e-002  1.0000000e+000  5.7123192e-002
  1.3192314e+000  1.7403714e+000  4.6344593e-001  1.0000000e+000  4.9124048e-002
  6.4057817e-001  4.1034039e-001  1.8480277e+000  1.0000000e+000  2.4902226e-002
  1.6955904e+000  2.8750267e+000  9.2665228e-002  1.0000000e+000  3.0669511e-002
  1.8233820e+000  3.3247219e+000  3.1193918e-002  1.0000000e+000  8.1689911e-002
  5.0511576e-001  2.5514193e-001  2.2346789e+000  1.0000000e+000  7.1535215e-002
  1.5085817e+000  2.2758187e+000  2.4149197e-001  1.0000000e+000  5.6522959e-002
  1.6083162e+000  2.5866809e+000  1.5341623e-001  1.0000000e+000  9.3785737e-002
  4.8041934e-001  2.3080274e-001  2.3091254e+000  1.0000000e+000  5.7634245e-002
  7.6819697e-001  5.9012659e-001  1.5173387e+000  1.0000000e+000  1.5998381e-001
  1.6870216e+000  2.8460418e+000  9.7955491e-002  1.0000000e+000  7.4460467e-002
  4.4773769e-001  2.0046904e-001  2.4095183e+000  1.0000000e+000  6.4707203e-002
  1.7538356e+000  3.0759394e+000  6.0596896e-002  1.0000000e+000  3.1570437e-002
  1.3404269e+000  1.7967444e+000  4.3503661e-001  1.0000000e+000  5.0393525e-002
  2.0458628e-001  4.1855545e-002  3.2235104e+000  1.0000000e+000  1.6789990e-002
  5.8823411e-001  3.4601937e-001  1.9930829e+000  1.0000000e+000  4.3588774e-002
  5.5166786e-001  3.0433742e-001  2.0976660e+000  1.0000000e+000  6.1453133e-002
  5.6633596e-001  3.2073642e-001  2.0553926e+000  1.0000000e+000  1.5736456e-002
  1.2910623e+000  1.6668418e+000  5.0259270e-001  1.0000000e+000  7.6473005e-002
  1.0023732e+000  1.0047520e+000  9.9525922e-001  1.0000000e+000  6.4416327e-002
  1.1493989e+000  1.3211178e+000  7.2352225e-001  1.0000000e+000  3.5311438e-002
  1.0512108e+000  1.1050442e+000  9.0020091e-001  1.0000000e+000  5.1619819e-002
  8.6793106e-001  7.5330433e-001  1.2815801e+000  1.0000000e+000  1.1542426e-001
  1.8119019e+000  3.2829886e+000  3.5380884e-002  1.0000000e+000  4.2939436e-002
  1.3986361e+000  1.9561829e+000  3.6163857e-001  1.0000000e+000  7.1549899e-002
  9.3063163e-001  8.6607522e-001  1.1435487e+000  1.0000000e+000  6.9547790e-002
  1.9022809e+000  3.6186725e+000  9.5490299e-003  1.0000000e+000  8.0415747e-002
  1.2424138e+000  1.5435920e+000  5.7393690e-001  1.0000000e+000  1.1666699e-001
  1.7179752e+000  2.9514387e+000  7.9537996e-002  1.0000000e+000  2.6484103e-002
  3.8085669e-001  1.4505182e-001  2.6216251e+000  1.0000000e+000  9.2536281e-003
  2.4557379e-001  6.0306486e-002  3.0780113e+000  1.0000000e+000  1.5857588e-001
  1.9083464e+000  3.6417859e+000  8.4003869e-003  1.0000000e+000  1.4365435e-002
  1.9034696e+000  3.6231964e+000  9.3181228e-003  1.0000000e+000  1.0277339e-001
  1.7361485e+000  3.0142115e+000  6.9617627e-002  1.0000000e+000  3.7982860e-002
  9.1666876e-002  8.4028162e-003  3.6417353e+000  1.0000000e+000  1.1570543e-001
  1.8063820e-001  3.2630158e-002  3.3100774e+000  1.0000000e+000  1.7763721e-001
  7.8570181e-001  6.1732734e-001  1.4745201e+000  1.0000000e+000  1.5316619e-001
  1.3787942e+000  1.9010735e+000  3.8589662e-001  1.0000000e+000  6.7156200e-002
  1.6510652e+000  2.7260164e+000  1.2175548e-001  1.0000000e+000  7.2367823e-002
  9.0015946e-001  8.1028706e-001  1.2096492e+000  1.0000000e+000  4.9408175e-002
  4.8249743e-001  2.3280377e-001  2.3028141e+000  1.0000000e+000  1.1278701e-001
  1.3021836e+000  1.6956820e+000  4.8694780e-001  1.0000000e+000  6.5739652e-002
  1.3264019e+000  1.7593420e+000  4.5373441e-001  1.0000000e+000  5.3736322e-002
  1.6630483e+000  2.7657298e+000  1.1353642e-001  1.0000000e+000  1.3626017e-002
  9.3972621e-001  8.8308534e-001  1.1241805e+000  1.0000000e+000  5.4802565e-002
  1.3939030e+000  1.9429656e+000  3.6735358e-001  1.0000000e+000  3.6489018e-002
  1.8339172e-003  3.3632523e-006  3.9926677e+000  1.0000000e+000             Inf
  4.2497131e-001  1.8060061e-001  2.4807154e+000  1.0000000e+000  6.9954950e-003
  6.5074370e-002  4.2346737e-003  3.7439372e+000  1.0000000e+000  7.8099663e-002
  1.0581028e+000  1.1195815e+000  8.8717035e-001  1.0000000e+000  7.2392347e-002
  1.5298299e+000  2.3403795e+000  2.2105994e-001  1.0000000e+000  5.2223731e-002
  7.0180789e-001  4.9253431e-001  1.6853028e+000  1.0000000e+000  1.9655293e-002
  6.4019073e-001  4.0984417e-001  1.8490813e+000  1.0000000e+000  2.4679357e-002
  6.8635138e-001  4.7107821e-001  1.7256727e+000  1.0000000e+000  2.1203402e-002
  9.5512115e-001  9.1225642e-001  1.0917718e+000  1.0000000e+000  9.0410638e-002
  4.0279428e-001  1.6224323e-001  2.5510661e+000  1.0000000e+000  3.9054507e-002
  1.1502896e-002  1.3231661e-004  3.9541207e+000  1.0000000e+000  1.1878373e-002
  7.0604034e-001  4.9849296e-001  1.6743316e+000  1.0000000e+000  1.5181266e-002
  1.8712891e+000  3.5017229e+000  1.6566494e-002  1.0000000e+000  9.6773630e-002
  1.7713387e+000  3.1376409e+000  5.2285978e-002  1.0000000e+000  6.5939072e-002
  1.5884697e+000  2.5232360e+000  1.6935719e-001  1.0000000e+000  3.1658769e-003
  6.1936649e-001  3.8361485e-001  1.9061489e+000  1.0000000e+000  2.2400625e-002
  1.0304261e+000  1.0617780e+000  9.4007353e-001  1.0000000e+000  1.0264185e-001
  6.0774291e-001  3.6935145e-001  1.9383798e+000  1.0000000e+000  4.8845584e-002
  2.0084396e+000  4.0338295e+000  7.1226280e-005  1.0000000e+000             Inf
  6.5488786e-001  4.2887811e-001  1.8093267e+000  1.0000000e+000  2.3854421e-002
  1.4591759e+000  2.1291942e+000  2.9249076e-001  1.0000000e+000  9.9912162e-002
  3.8199893e-001  1.4592318e-001  2.6179275e+000  1.0000000e+000  3.3300247e-002
  5.4091672e-001  2.9259090e-001  2.1289240e+000  1.0000000e+000  8.3988105e-002
  4.2805904e-001  1.8323454e-001  2.4709984e+000  1.0000000e+000  5.7499155e-002
  6.6408062e-001  4.4100306e-001  1.7846806e+000  1.0000000e+000  2.5640672e-002
  1.6698901e+000  2.7885328e+000  1.0897257e-001  1.0000000e+000  3.6254046e-002
  1.9748905e+000  3.9001923e+000  6.3048901e-004  1.0000000e+000  1.0411342e-001
  1.2587302e+000  1.5844017e+000  5.4948090e-001  1.0000000e+000  1.8340186e-001
  7.1701619e-001  5.1411222e-001  1.6460474e+000  1.0000000e+000  1.9920980e-002
  7.2599748e-001  5.2707234e-001  1.6230824e+000  1.0000000e+000  1.9604054e-002
  8.9017780e-001  7.9241651e-001  1.2317053e+000  1.0000000e+000  1.1417592e-001
  1.3247842e+000  1.7550533e+000  4.5591632e-001  1.0000000e+000  2.4100279e-002
  1.5902090e+000  2.5287646e+000  1.6792869e-001  1.0000000e+000  6.2192484e-002
  5.6655541e-001  3.2098503e-001  2.0547634e+000  1.0000000e+000  2.9516634e-002
  7.3665692e-001  5.4266341e-001  1.5960357e+000  1.0000000e+000  5.9583996e-002
  2.8635054e-001  8.1996633e-002  2.9365945e+000  1.0000000e+000  9.7303617e-002
  1.3690775e-002  1.8743731e-004  3.9454243e+000  1.0000000e+000  5.3660311e-002
  3.6642042e-001  1.3426393e-001  2.6685822e+000  1.0000000e+000  8.3153979e-002
  6.8056871e-001  4.6317377e-001  1.7408989e+000  1.0000000e+000  2.2235067e-002
  2.6913892e-001  7.2435757e-002  2.9958801e+000  1.0000000e+000  1.0578199e-001
  1.4154776e+000  2.0035769e+000  3.4166641e-001  1.0000000e+000  6.4917150e-002
  1.5870231e+000  2.5186423e+000  1.7054993e-001  1.0000000e+000  1.9846643e-002
  1.7012831e+000  2.8943643e+000  8.9231766e-002  1.0000000e+000  6.5803546e-002
  3.6948994e-001  1.3652282e-001  2.6585631e+000  1.0000000e+000  1.5577545e-002
  1.5159575e+000  2.2981272e+000  2.3429713e-001  1.0000000e+000  7.0244409e-002
  1.7395320e+000  3.0259715e+000  6.7843589e-002  1.0000000e+000  3.4939527e-002
  1.8059507e+000  3.2614580e+000  3.7655118e-002  1.0000000e+000  9.9203675e-002
  5.7046263e-001  3.2542761e-001  2.0435771e+000  1.0000000e+000  4.1140064e-002
  1.5684987e+000  2.4601881e+000  1.8619339e-001  1.0000000e+000  5.6842911e-002
  1.6647822e+000  2.7714999e+000  1.1237095e-001  1.0000000e+000  6.7960234e-003
  1.1030806e+000  1.2167867e+000  8.0446450e-001  1.0000000e+000  5.9656699e-002
  1.1179820e+000  1.2498838e+000  7.7795571e-001  1.0000000e+000  1.5499719e-001
  6.3017303e-001  3.9711805e-001  1.8764259e+000  1.0000000e+000  2.0795706e-002
  4.2106131e-001  1.7729262e-001  2.4930474e+000  1.0000000e+000  2.2171160e-002
  1.4702036e+000  2.1614986e+000  2.8068422e-001  1.0000000e+000  5.9255113e-002
  1.0201138e+000  1.0406323e+000  9.6017687e-001  1.0000000e+000  6.8704461e-002
  1.3111757e+000  1.7191818e+000  4.7447889e-001  1.0000000e+000  5.5119399e-002
  1.6127496e+000  2.6009612e+000  1.4996288e-001  1.0000000e+000  5.5356132e-002
  1.6658542e+000  2.7750703e+000  1.1165340e-001  1.0000000e+000  1.2871994e-002
  1.1888470e+000  1.4133572e+000  6.5796918e-001  1.0000000e+000  1.9575133e-002
  9.6161706e-001  9.2470737e-001  1.0782391e+000  1.0000000e+000  6.6401574e-002
  2.0248158e+000  4.0998790e+000  6.1582369e-004  1.0000000e+000             Inf
  5.8978781e-001  3.4784966e-001  1.9886984e+000  1.0000000e+000  5.2662227e-003
  7.8230782e-001  6.1200552e-001  1.4827742e+000  1.0000000e+000  1.2549005e-001
  5.3553496e-001  2.8679769e-001  2.1446579e+000  1.0000000e+000  6.1322918e-002
  6.9283870e-001  4.8002546e-001  1.7086707e+000  1.0000000e+000  9.9962617e-002
  1.1115142e+000  1.2354639e+000  7.8940696e-001  1.0000000e+000  7.2117872e-002
  1.2191580e+000  1.4863462e+000  6.0971425e-001  1.0000000e+000  3.1450798e-002
  3.7793812e-001  1.4283722e-001  2.6310847e+000  1.0000000e+000  1.8609504e-001
  1.7398831e+000  3.0271932e+000  6.7660798e-002  1.0000000e+000  1.1742377e-001
  1.2958845e+000  1.6793167e+000  4.9577862e-001  1.0000000e+000  7.8364505e-002
  1.9055167e+000  3.6309940e+000  8.9270897e-003  1.0000000e+000  4.6040623e-002
  1.6761388e+000  2.8094412e+000  1.0488610e-001  1.0000000e+000  7.2808493e-002
  8.7421020e-001  7.6424348e-001  1.2674027e+000  1.0000000e+000  6.8124487e-002
  1.8365863e+000  3.3730492e+000  2.6704044e-002  1.0000000e+000  9.1011361e-002
  1.5273141e+000  2.3326882e+000  2.2343200e-001  1.0000000e+000  7.2172636e-002
  1.5751416e+000  2.4810711e+000  1.8050465e-001  1.0000000e+000  3.5965866e-002
  1.6630625e+000  2.7657768e+000  1.1352689e-001  1.0000000e+000  2.5862353e-002
  1.4666088e+000  2.1509413e+000  2.8450619e-001  1.0000000e+000  8.3187110e-003
  1.4512291e+000  2.1060660e+000  3.0114947e-001  1.0000000e+000  2.8862495e-002
  1.5888801e-001  2.5245398e-002  3.3896934e+000  1.0000000e+000  1.4367344e-001
  1.3513731e+000  1.8262092e+000  4.2071687e-001  1.0000000e+000  1.1539720e-001
  6.7096572e-001  4.5019500e-001  1.7663321e+000  1.0000000e+000  9.0219610e-002
  1.8885124e+000  3.5664791e+000  1.2429481e-002  1.0000000e+000  6.7493551e-002
  1.9355843e+000  3.7464866e+000  4.1493813e-003  1.0000000e+000  1.1652113e-001
  1.4274845e+000  2.0377121e+000  3.2777395e-001  1.0000000e+000  7.7806273e-002
  1.5796413e+000  2.4952667e+000  1.7670141e-001  1.0000000e+000  3.7094211e-002
  8.6533822e-001  7.4881023e-001  1.2874574e+000  1.0000000e+000  1.3098249e-002
  1.2323930e+000  1.5187924e+000  5.8922058e-001  1.0000000e+000  7.6347560e-002
  1.1811814e+000  1.3951896e+000  6.7046384e-001  1.0000000e+000  6.8660850e-002
  2.9267521e-001  8.5658778e-002  2.9149579e+000  1.0000000e+000  3.7024683e-002
  1.7956347e+000  3.2243041e+000  4.1765156e-002  1.0000000e+000  9.4894976e-002
  1.6709507e-001  2.7920763e-002  3.3595405e+000  1.0000000e+000  1.1777401e-001
  1.1200302e+000  1.2544676e+000  7.7434691e-001  1.0000000e+000  6.6823879e-002
  1.4589853e+000  2.1286382e+000  2.9269687e-001  1.0000000e+000  1.5223397e-002
  8.5384080e-001  7.2904412e-001  1.3136809e+000  1.0000000e+000  1.8362976e-002
  1.4298376e+000  2.0444357e+000  3.2508512e-001  1.0000000e+000  2.3515367e-002
  1.4673904e+000  2.1532345e+000  2.8367302e-001  1.0000000e+000  3.5574064e-003
  4.9335720e-001  2.4340133e-001  2.2699725e+000  1.0000000e+000  1.6009031e-001
  6.8320402e-001  4.6676773e-001  1.7339517e+000  1.0000000e+000  2.2091361e-002
  8.1732205e-001  6.6801533e-001  1.3987271e+000  1.0000000e+000  6.5190913e-002
  5.5382817e-001  3.0672565e-001  2.0914129e+000  1.0000000e+000  5.3935275e-002
  9.3640530e-001  8.7685489e-001  1.1312337e+000  1.0000000e+000  1.9209273e-002
  1.0420788e+000  1.0859282e+000  9.1761309e-001  1.0000000e+000  8.1311019e-002
  3.1041677e-001  9.6358569e-002  2.8546915e+000  1.0000000e+000  8.6880352e-002
  2.6946075e-002  7.2609097e-004  3.8929418e+000  1.0000000e+000             Inf
  8.6686925e-001  7.5146229e-001  1.2839853e+000  1.0000000e+000  8.9173528e-003
  1.2008197e+000  1.4419680e+000  6.3868915e-001  1.0000000e+000  3.0203329e-002
  9.3470141e-001  8.7366673e-001  1.1348611e+000  1.0000000e+000  6.2455835e-002
  1.6357845e+000  2.6757909e+000  1.3265294e-001  1.0000000e+000  2.6454360e-002
  8.4707505e-001  7.1753615e-001  1.3292359e+000  1.0000000e+000  3.6737866e-002
  1.6395931e+000  2.6882655e+000  1.2989314e-001  1.0000000e+000  2.6866106e-002
  2.7412111e-001  7.5142384e-002  2.9786579e+000  1.0000000e+000  1.2830563e-001
  5.8877341e-001  3.4665412e-001  1.9915605e+000  1.0000000e+000  3.6421305e-002
  1.1142175e+000  1.2414806e+000  7.8461068e-001  1.0000000e+000  8.5051678e-003
  9.5384976e-001  9.0982936e-001  1.0944303e+000  1.0000000e+000  2.5288888e-002
  1.0301951e+000  1.0613020e+000  9.4052153e-001  1.0000000e+000  2.1985370e-002
  1.5432085e+000  2.3814924e+000  2.0865851e-001  1.0000000e+000  4.7227135e-002
  5.9397548e-001  3.5280687e-001  1.9769049e+000  1.0000000e+000  8.2096850e-002
  1.7996672e-001  3.2388021e-002  3.3125211e+000  1.0000000e+000  5.8389040e-002
  1.6697480e+000  2.7880585e+000  1.0906635e-001  1.0000000e+000  1.8728540e-001
  3.5141644e-001  1.2349352e-001  2.7178277e+000  1.0000000e+000  4.3843111e-003
  4.6486807e-001  2.1610233e-001  2.3566300e+000  1.0000000e+000  5.1924025e-002
  5.8322539e-002  3.4015185e-003  3.7701114e+000  1.0000000e+000  6.7015225e-003
  3.8425318e-001  1.4765050e-001  2.6106378e+000  1.0000000e+000  8.8126372e-002
  2.0474498e+000  4.1920506e+000  2.2514808e-003  1.0000000e+000             Inf
 -5.0759718e-002  2.5765490e-003  4.2056154e+000  1.0000000e+000             Inf
  1.6310078e+000  2.6601863e+000  1.3615527e-001  1.0000000e+000  4.7672580e-002
  2.7272087e-001  7.4376672e-002  2.9834932e+000  1.0000000e+000  4.2760368e-002
  1.0589007e+000  1.1212706e+000  8.8566798e-001  1.0000000e+000  6.3836726e-002
  1.1322250e+000  1.2819336e+000  7.5303336e-001  1.0000000e+000  7.8962158e-002
  1.2473891e+000  1.5559796e+000  5.6642312e-001  1.0000000e+000  5.7452119e-002
  1.5589801e+000  2.4304190e+000  1.9449853e-001  1.0000000e+000  5.3201206e-002
  1.1870744e+000  1.4091456e+000  6.6084802e-001  1.0000000e+000  8.3540424e-002
  6.2487221e-001  3.9046528e-001  1.8909764e+000  1.0000000e+000  5.1216634e-002
  1.7232880e-001  2.9697217e-002  3.3403820e+000  1.0000000e+000  1.4991641e-002
  1.2198419e+000  1.4880144e+000  6.0864660e-001  1.0000000e+000  5.7512440e-002
  5.5239903e-002  3.0514469e-003  3.7820918e+000  1.0000000e+000  1.0211350e-001
  1.0085959e+000  1.0172657e+000  9.8288212e-001  1.0000000e+000  8.0071806e-002
  1.9011299e+000  3.6142949e+000  9.7752946e-003  1.0000000e+000  4.1017782e-003
  1.2935651e+000  1.6733108e+000  4.9905021e-001  1.0000000e+000  1.0310587e-001
  6.3586347e-002  4.0432236e-003  3.7496978e+000  1.0000000e+000  7.1798898e-002
  1.2800901e+000  1.6386308e+000  5.1827021e-001  1.0000000e+000  3.2091079e-002
  1.4747218e+000  2.1748043e+000  2.7591721e-001  1.0000000e+000  5.8454222e-002
  1.3928404e+000  1.9400044e+000  3.6864279e-001  1.0000000e+000  1.2495093e-001
  1.4245735e+000  2.0294098e+000  3.3111561e-001  1.0000000e+000  7.8105068e-002
  1.0372916e+000  1.0759739e+000  9.2680739e-001  1.0000000e+000  4.7952996e-002
  6.5083883e-001  4.2359119e-001  1.8202359e+000  1.0000000e+000  9.7809677e-002
  2.7858104e-001  7.7607395e-002  2.9632832e+000  1.0000000e+000  7.1993882e-002
  2.3366576e-001  5.4599688e-002  3.1199366e+000  1.0000000e+000  8.8299706e-002
  1.1042550e+000  1.2193792e+000  8.0235906e-001  1.0000000e+000  6.9903596e-002
  1.9029182e+000  3.6210978e+000  9.4248720e-003  1.0000000e+000  2.3379876e-003
  1.6421738e-001  2.6967349e-002  3.3700978e+000  1.0000000e+000  8.3073334e-003
  7.2753954e-001  5.2931378e-001  1.6191556e+000  1.0000000e+000  9.4966226e-002
  1.2847324e+000  1.6505375e+000  5.1160768e-001  1.0000000e+000  1.1943421e-002
  8.3039822e-001  6.8956120e-001  1.3679683e+000  1.0000000e+000  1.1220808e-001
  7.5051746e-001  5.6327645e-001  1.5612066e+000  1.0000000e+000  6.1369257e-002
  5.5068226e-001  3.0325096e-001  2.1005219e+000  1.0000000e+000  6.2715654e-002
  3.5875286e-001  1.2870362e-001  2.6936922e+000  1.0000000e+000  2.9815840e-002
  1.5939771e+000  2.5407629e+000  1.6485461e-001  1.0000000e+000  6.8724083e-002
  1.9035790e+000  3.6236132e+000  9.2970015e-003  1.0000000e+000  1.3798928e-001
  3.5294060e-001  1.2456707e-001  2.7128047e+000  1.0000000e+000  6.9855829e-003
  1.8986214e+000  3.6047634e+000  1.0277612e-002  1.0000000e+000  2.3315293e-002
  1.5353278e+000  2.3572313e+000  2.1592029e-001  1.0000000e+000  4.9955493e-002
  9.5328750e-001  9.0875706e-001  1.0956071e+000  1.0000000e+000  9.4266025e-002
  1.6360155e-001  2.6765467e-002  3.3723593e+000  1.0000000e+000  1.8267684e-002
  3.4833607e-001  1.2133801e-001  2.7279938e+000  1.0000000e+000  6.9347731e-002
  4.5129753e-001  2.0366946e-001  2.3984793e+000  1.0000000e+000  7.6768640e-002
  7.9194775e-001  6.2718124e-001  1.4593902e+000  1.0000000e+000  7.6115638e-002
  1.6439393e+000  2.7025364e+000  1.2677923e-001  1.0000000e+000  3.6966843e-002
  1.8401798e+000  3.3862615e+000  2.5542510e-002  1.0000000e+000  1.9752373e-001
  1.8767057e+000  3.5220244e+000  1.5201478e-002  1.0000000e+000  5.5786550e-002
  5.7907785e-001  3.3533115e-001  2.0190198e+000  1.0000000e+000  2.4204403e-002
  1.4858518e+000  2.2077556e+000  2.6434836e-001  1.0000000e+000  5.7817677e-002
  5.7166354e-001  3.2679921e-001  2.0401450e+000  1.0000000e+000  2.7047074e-002
  9.0969453e-001  8.2754415e-001  1.1887660e+000  1.0000000e+000  1.1711664e-001
  5.6544814e-002  3.1973160e-003  3.7770181e+000  1.0000000e+000  2.9337703e-003
  1.3375975e-001  1.7891672e-002  3.4828527e+000  1.0000000e+000  7.7512779e-002
  5.0581817e-001  2.5585202e-001  2.2325793e+000  1.0000000e+000  8.1731134e-002
  1.2810412e+000  1.6410666e+000  5.1690172e-001  1.0000000e+000  4.4270943e-003
  1.4502587e-001  2.1032503e-002  3.4409290e+000  1.0000000e+000  2.8405011e-002
  1.5382158e+000  2.3661080e+000  2.1324461e-001  1.0000000e+000  2.2565759e-002
  5.9707391e-001  3.5649725e-001  1.9682016e+000  1.0000000e+000  4.3622262e-002
  7.4066795e-001  5.4858901e-001  1.5859172e+000  1.0000000e+000  5.9187402e-002
  1.2467356e+000  1.5543497e+000  5.6740723e-001  1.0000000e+000  1.3148365e-001
  1.5210237e+000  2.3135132e+000  2.2941827e-001  1.0000000e+000  9.9818657e-002
  1.5972551e+000  2.5512240e+000  1.6220343e-001  1.0000000e+000  3.1013975e-002
  3.6599912e-001  1.3395535e-001  2.6699589e+000  1.0000000e+000  6.4956411e-003
  7.1599021e-001  5.1264197e-001  1.6486812e+000  1.0000000e+000  2.5119773e-002
  1.3479150e+000  1.8168749e+000  4.2521483e-001  1.0000000e+000  1.2900641e-001
  7.3861803e-001  5.4555659e-001  1.5910845e+000  1.0000000e+000  2.4708830e-002
  1.5760593e+000  2.4839630e+000  1.7972569e-001  1.0000000e+000  7.7255362e-002
  4.7654604e-001  2.2709613e-001  2.3209120e+000  1.0000000e+000  6.4630583e-002
  1.7304207e+000  2.9943559e+000  7.2672979e-002  1.0000000e+000  4.6839246e-002
  1.9104750e+000  3.6499147e+000  8.0147269e-003  1.0000000e+000  9.7957180e-002
  8.4222267e-002  7.0933903e-003  3.6702043e+000  1.0000000e+000  8.1996745e-002
  9.6807026e-001  9.3716002e-001  1.0648790e+000  1.0000000e+000  1.3393433e-001
  1.3466898e-001  1.8135734e-002  3.4794598e+000  1.0000000e+000  6.3068866e-002
  1.6887893e+000  2.8520092e+000  9.6852125e-002  1.0000000e+000  1.2563367e-001
  3.6665347e-001  1.3443477e-001  2.6678209e+000  1.0000000e+000  8.9813562e-003
  2.1937026e-001  4.8123309e-002  3.1706423e+000  1.0000000e+000  5.9530232e-002
  1.7450265e+000  3.0451174e+000  6.5011493e-002  1.0000000e+000  4.9889950e-002
  1.7349059e+000  3.0098984e+000  7.0274894e-002  1.0000000e+000  7.9815685e-003
  1.8055233e+000  3.2599143e+000  3.7821198e-002  1.0000000e+000  4.9496682e-002
  6.2019942e-001  3.8464733e-001  1.9038496e+000  1.0000000e+000  1.3676478e-001
  1.6254218e-002  2.6419960e-004  3.9352473e+000  1.0000000e+000  7.2157050e-002
  1.9804237e+000  3.9220779e+000  3.8323287e-004  1.0000000e+000             Inf
  7.9769653e-001  6.3631975e-001  1.4455336e+000  1.0000000e+000  1.2335108e-001
  9.3771470e-001  8.7930885e-001  1.1284501e+000  1.0000000e+000  1.0475764e-001
  1.4414833e+000  2.0778742e+000  3.1194087e-001  1.0000000e+000  3.7572963e-002
  1.8385467e+000  3.3802540e+000  2.6067162e-002  1.0000000e+000  4.7238086e-002
  4.4369260e-001  1.9686312e-001  2.4220927e+000  1.0000000e+000  3.7019815e-002
  4.5484464e-001  2.0688365e-001  2.3875051e+000  1.0000000e+000  2.6922930e-002
  1.8709298e+000  3.5003782e+000  1.6659123e-002  1.0000000e+000  3.2909884e-002
  2.6719714e-001  7.1394311e-002  3.0026058e+000  1.0000000e+000  5.4881716e-002
  1.6250469e-001  2.6407776e-002  3.3763890e+000  1.0000000e+000  3.0329346e-002
  1.2693868e+000  1.6113429e+000  5.3379562e-001  1.0000000e+000  1.0215034e-001
  2.0731148e-001  4.2978051e-002  3.2137321e+000  1.0000000e+000  4.5201452e-002
  3.6013117e-001  1.2969446e-001  2.6891698e+000  1.0000000e+000  2.2275653e-002
  2.7457174e-001  7.5389639e-002  2.9771027e+000  1.0000000e+000  2.0370966e-002
  3.4362923e-001  1.1808105e-001  2.7435641e+000  1.0000000e+000  5.3964101e-002
  1.6521872e-001  2.7297225e-002  3.3664223e+000  1.0000000e+000  1.1288019e-002
 -9.5734443e-003  9.1650836e-005  4.0383854e+000  1.0000000e+000             Inf
  7.1352903e-001  5.0912368e-001  1.6550076e+000  1.0000000e+000  5.9532391e-002
  3.8955312e-001  1.5175163e-001  2.5935392e+000  1.0000000e+000  3.7264762e-002
  1.8519543e+000  3.4297347e+000  2.1917534e-002  1.0000000e+000  3.2958280e-002
  1.3971004e+000  1.9518896e+000  3.6348788e-001  1.0000000e+000  9.3492440e-002
  1.7382766e+000  3.0216056e+000  6.8499129e-002  1.0000000e+000  5.9919201e-003
  1.1182402e+000  1.2504612e+000  7.7750034e-001  1.0000000e+000  3.1865254e-002
  1.4403889e+000  2.0747201e+000  3.1316463e-001  1.0000000e+000  4.4888121e-002
  1.7387168e-001  3.0231361e-002  3.3347446e+000  1.0000000e+000  4.1811494e-002
  4.4955220e-001  2.0209718e-001  2.4038884e+000  1.0000000e+000  1.1120498e-002
  3.0592140e-001  9.3587903e-002  2.8699023e+000  1.0000000e+000  5.5683819e-002
  1.1389767e+000  1.2972678e+000  7.4136119e-001  1.0000000e+000  1.2951230e-001
  1.1073343e+000  1.2261893e+000  7.9685203e-001  1.0000000e+000  1.5383718e-002
  4.1241739e-001  1.7008810e-001  2.5204185e+000  1.0000000e+000  5.3960436e-002
  6.5649608e-001  4.3098710e-001  1.8050028e+000  1.0000000e+000  9.3363138e-002
  5.1962244e-001  2.7000748e-001  2.1915177e+000  1.0000000e+000  1.4345561e-001
  8.6373080e-001  7.4603090e-001  1.2911077e+000  1.0000000e+000  1.4048049e-001
  1.1431176e-002  1.3067179e-004  3.9544060e+000  1.0000000e+000  2.5585859e-002
  1.7898855e+000  3.2036902e+000  4.4148095e-002  1.0000000e+000  6.1500965e-002
  1.0709424e+000  1.1469177e+000  8.6314794e-001  1.0000000e+000  1.3566809e-001
  1.7408031e+000  3.0303956e+000  6.7183011e-002  1.0000000e+000  6.8585827e-003
  1.6066480e+000  2.5813178e+000  1.5472580e-001  1.0000000e+000  9.2876131e-002
  2.8767760e-001  8.2758402e-002  2.9320480e+000  1.0000000e+000  3.1187940e-002
  3.7501639e-001  1.4063729e-001  2.6405717e+000  1.0000000e+000  2.2810995e-002
  1.1029613e+000  1.2165236e+000  8.0467842e-001  1.0000000e+000  3.6630094e-002
  9.8959510e-002  9.7929846e-003  3.6139549e+000  1.0000000e+000  5.0052843e-002
  1.8842836e+000  3.5505245e+000  1.3390294e-002  1.0000000e+000  4.0268503e-002
  1.4775176e+000  2.1830582e+000  2.7298786e-001  1.0000000e+000  8.0518030e-002
  1.8111539e+000  3.2802784e+000  3.5662850e-002  1.0000000e+000  8.5918343e-002
  1.9057922e+000  3.6320437e+000  8.8751181e-003  1.0000000e+000  8.6149068e-002
  7.7132338e-001  5.9493975e-001  1.5096462e+000  1.0000000e+000  2.7589583e-002
  1.4945954e+000  2.2338153e+000  2.5543386e-001  1.0000000e+000  9.6572019e-003
  1.2386402e+000  1.5342295e+000  5.7966875e-001  1.0000000e+000  2.9026467e-002
  1.8638909e+000  3.4740894e+000  1.8525682e-002  1.0000000e+000  9.4983714e-002
  3.2685119e-001  1.0683170e-001  2.7994270e+000  1.0000000e+000  1.0123355e-002
  6.8574459e-002  4.7024564e-003  3.7304046e+000  1.0000000e+000  9.2829840e-002
  3.1741112e-001  1.0074982e-001  2.8311053e+000  1.0000000e+000  2.9653529e-002
  1.0952188e+000  1.1995042e+000  8.1862907e-001  1.0000000e+000  1.1777513e-001
  1.4948043e+000  2.2344399e+000  2.5522268e-001  1.0000000e+000  9.2454056e-003
  5.5502277e-001  3.0805027e-001  2.0879592e+000  1.0000000e+000  1.7027304e-002
  9.7297794e-001  9.4668607e-001  1.0547743e+000  1.0000000e+000  8.4063864e-002
  4.1294810e-001  1.7052613e-001  2.5187337e+000  1.0000000e+000  1.1307650e-001
  1.0828365e+000  1.1725350e+000  8.4118881e-001  1.0000000e+000  4.4247357e-002
  1.5459725e+000  2.3900311e+000  2.0614095e-001  1.0000000e+000  1.2520994e-001
  1.7608546e+000  3.1006089e+000  5.7190522e-002  1.0000000e+000  6.6258053e-002
  1.2004575e+000  1.4410981e+000  6.3926829e-001  1.0000000e+000  1.1778668e-001
  2.6281371e-001  6.9071045e-002  3.0178162e+000  1.0000000e+000  4.5447291e-002
  1.2643811e+000  1.5986596e+000  5.4113517e-001  1.0000000e+000  3.8430252e-002
  7.2348989e-001  5.2343762e-001  1.6294781e+000  1.0000000e+000  1.8097086e-001
  3.3444335e-001  1.1185236e-001  2.7740789e+000  1.0000000e+000  8.5992976e-002
  7.4126962e-001  5.4948066e-001  1.5844022e+000  1.0000000e+000  4.5316862e-003
  3.2430642e-001  1.0517466e-001  2.8079490e+000  1.0000000e+000  9.4271992e-003
 -2.4227712e-003  5.8698204e-006  4.0096970e+000  1.0000000e+000             Inf
  1.7782747e+000  3.1622608e+000  4.9162128e-002  1.0000000e+000  5.0471012e-002
  1.9959020e+000  3.9836247e+000  1.6793702e-005  1.0000000e+000             Inf
  1.9497132e+000  3.8013815e+000  2.5287645e-003  1.0000000e+000  9.0465923e-002
  5.3359123e-001  2.8471960e-001  2.1503547e+000  1.0000000e+000  6.0110494e-002
  8.1744421e-001  6.6821503e-001  1.3984382e+000  1.0000000e+000  1.0579736e-001
  9.0618300e-002  8.2116762e-003  3.6457385e+000  1.0000000e+000  1.1293115e-001
  1.7122333e+000  2.9317428e+000  8.2809688e-002  1.0000000e+000  9.0076850e-002
  1.2128465e+000  1.4709966e+000  6.1961069e-001  1.0000000e+000  3.8242517e-002
  9.9957238e-001  9.9914494e-001  1.0008554e+000  1.0000000e+000  5.0124239e-002
  1.2801918e+000  1.6388911e+000  5.1812379e-001  1.0000000e+000  8.3280574e-002
  7.7325683e-001  5.9792613e-001  1.5048988e+000  1.0000000e+000  3.8496235e-002
  1.4851707e+000  2.2057320e+000  2.6504921e-001  1.0000000e+000  2.5053269e-002
  7.4113739e-001  5.4928462e-001  1.5847351e+000  1.0000000e+000  1.7779301e-002
  1.4696026e+000  2.1597319e+000  2.8132138e-001  1.0000000e+000  1.1171034e-001
  1.3475081e+000  1.8157781e+000  4.2574566e-001  1.0000000e+000  9.3698504e-002
  4.4764870e-001  2.0038936e-001  2.4097946e+000  1.0000000e+000  3.6304926e-002
  7.4566902e-001  5.5602229e-001  1.5733462e+000  1.0000000e+000  3.0055365e-002
  1.8173258e-001  3.3026730e-002  3.3060964e+000  1.0000000e+000  1.4154769e-001
  1.6710638e+000  2.7924541e+000  1.0819905e-001  1.0000000e+000  5.3239491e-002
  1.5038179e+000  2.2614683e+000  2.4619667e-001  1.0000000e+000  2.0515421e-002
  2.9461119e-001  8.6795753e-002  2.9083510e+000  1.0000000e+000  3.9401301e-002
  4.4928963e-001  2.0186117e-001  2.4047026e+000  1.0000000e+000  3.5240744e-002
  1.3737112e+000  1.8870824e+000  3.9223770e-001  1.0000000e+000  1.2236093e-001
  8.0981324e-001  6.5579748e-001  1.4165445e+000  1.0000000e+000  4.4195376e-002
  1.6591576e+000  2.7528039e+000  1.1617354e-001  1.0000000e+000  1.2544582e-001
  1.2418268e+000  1.5421339e+000  5.7482655e-001  1.0000000e+000  2.5783881e-002
  2.3243361e-001  5.4025383e-002  3.1242909e+000  1.0000000e+000  8.0944194e-002
  9.1556820e-001  8.3826513e-001  1.1759923e+000  1.0000000e+000  1.5561259e-001
  1.5342968e+000  2.3540667e+000  2.1687947e-001  1.0000000e+000  3.0783122e-002
  1.0230600e+000  1.0466517e+000  9.5441179e-001  1.0000000e+000  5.1495031e-002
  5.6011383e-001  3.1372751e-001  2.0732722e+000  1.0000000e+000  1.6841183e-001
  2.7795289e-001  7.7257808e-002  2.9654463e+000  1.0000000e+000  3.1749635e-002
  1.5152686e+000  2.2960390e+000  2.3496450e-001  1.0000000e+000  3.0556396e-002
  1.0510195e+000  1.1046420e+000  9.0056402e-001  1.0000000e+000  5.9837636e-002
  4.8292104e-001  2.3321273e-001  2.3015286e+000  1.0000000e+000  8.4233264e-002
  5.4307606e-001  2.9493161e-001  2.1226274e+000  1.0000000e+000  2.1417865e-002
  3.2377598e-001  1.0483089e-001  2.8097270e+000  1.0000000e+000  4.0555046e-002
  1.4426390e+000  2.0812074e+000  3.1065125e-001  1.0000000e+000  1.1557636e-001
  1.0012100e-002  1.0024215e-004  3.9600518e+000  1.0000000e+000  1.6603247e-002
  1.8116914e+000  3.2822257e+000  3.5460133e-002  1.0000000e+000  1.1964264e-002
  1.8440229e+000  3.4004203e+000  2.4328868e-002  1.0000000e+000  4.4591484e-002
  1.6525081e+000  2.7307830e+000  1.2075062e-001  1.0000000e+000  4.1489376e-002
  1.9468534e+000  3.7902383e+000  2.8245582e-003  1.0000000e+000  6.7183688e-002
  1.8311543e+000  3.3531260e+000  2.8508875e-002  1.0000000e+000  1.9829928e-002
  1.9647574e+000  3.8602716e+000  1.2420415e-003  1.0000000e+000  2.2155578e-002
  7.6038451e-001  5.7818460e-001  1.5366466e+000  1.0000000e+000  1.6882348e-001
  1.6970513e+000  2.8799833e+000  9.1777886e-002  1.0000000e+000  4.6218553e-002
  1.8393566e+000  3.3832326e+000  2.5806311e-002  1.0000000e+000  1.2874952e-002
  1.9949527e+000  3.9798362e+000  2.5475378e-005  1.0000000e+000  2.2990699e-002
  1.7330994e+000  3.0036336e+000  7.1235920e-002  1.0000000e+000  5.9958439e-002
  7.9368940e-002  6.2994287e-003  3.6888237e+000  1.0000000e+000  6.2862145e-002
  6.7620525e-002  4.5725355e-003  3.7340904e+000  1.0000000e+000  3.1414050e-002
  1.8023459e-001  3.2484508e-002  3.3115461e+000  1.0000000e+000  1.0074000e-001
  1.7569660e+000  3.0869294e+000  5.9065541e-002  1.0000000e+000  7.4527253e-002
  1.9768690e+000  3.9080110e+000  5.3504377e-004  1.0000000e+000  2.1716064e-002
  8.4168029e-001  7.0842571e-001  1.3417045e+000  1.0000000e+000  1.0851097e-002
  1.2558874e+000  1.5772533e+000  5.5370350e-001  1.0000000e+000  1.9767235e-001
  1.9998557e+000  3.9994228e+000  2.0826429e-008  1.0000000e+000             Inf
  6.6370143e-001  4.4049959e-001  1.7856939e+000  1.0000000e+000  1.1567426e-001
  1.3407943e+000  1.7977294e+000  4.3455215e-001  1.0000000e+000  6.6892232e-002
  9.6410819e-001  9.2950461e-001  1.0730718e+000  1.0000000e+000  8.0010268e-002
  1.5929979e+000  2.5376424e+000  1.6565068e-001  1.0000000e+000  7.5453183e-002
  9.2598836e-001  8.5745444e-001  1.1535010e+000  1.0000000e+000  4.2753110e-002
  1.4247834e+000  2.0300076e+000  3.3087419e-001  1.0000000e+000  8.2241327e-002
  1.6279380e+000  2.6501823e+000  1.3843010e-001  1.0000000e+000  2.4867003e-002
  1.3605148e+000  1.8510004e+000  4.0894137e-001  1.0000000e+000  7.4499628e-002
  1.9732406e+000  3.8936785e+000  7.1606561e-004  1.0000000e+000  1.2114156e-002
  1.2836070e+000  1.6476469e+000  5.1321894e-001  1.0000000e+000  8.5046577e-002
  8.3205026e-001  6.9230763e-001  1.3641066e+000  1.0000000e+000  8.1515777e-002
  9.2145761e-001  8.4908412e-001  1.1632537e+000  1.0000000e+000  6.6250370e-002
  4.3998163e-003  1.9358384e-005  3.9824201e+000  1.0000000e+000             Inf
  2.8510176e-001  8.1283012e-002  2.9408760e+000  1.0000000e+000  9.3577172e-002
  1.3503920e+000  1.8235585e+000  4.2199058e-001  1.0000000e+000  1.9750707e-002
  2.5959526e-002  6.7389700e-004  3.8968358e+000  1.0000000e+000  3.2374082e-002
  1.9510901e+000  3.8067526e+000  2.3921772e-003  1.0000000e+000  1.7908322e-002
  1.8839283e+000  3.5491857e+000  1.3472650e-002  1.0000000e+000  1.0286883e-001
  3.2550475e-001  1.0595335e-001  2.8039343e+000  1.0000000e+000  6.4805992e-002
  9.4286290e-003  8.8899045e-005  3.9623744e+000  1.0000000e+000  5.6369724e-003
  8.5255507e-001  7.2685015e-001  1.3166299e+000  1.0000000e+000  1.7075215e-002
  8.5990386e-001  7.3943466e-001  1.2998192e+000  1.0000000e+000  6.9076360e-002
  6.2496261e-001  3.9057827e-001  1.8907278e+000  1.0000000e+000  2.8698512e-002
  4.8088722e-002  2.3125251e-003  3.8099576e+000  1.0000000e+000  2.5483880e-002
  8.4287291e-001  7.1043474e-001  1.3389431e+000  1.0000000e+000  1.0903138e-002
  1.0863070e+000  1.1800629e+000  8.3483488e-001  1.0000000e+000  2.5057760e-001
  1.0058107e+000  1.0116551e+000  9.8841240e-001  1.0000000e+000  1.2247108e-001
  1.8075791e+000  3.2673421e+000  3.7025808e-002  1.0000000e+000  5.4758756e-002
  6.0736651e-001  3.6889407e-001  1.9394281e+000  1.0000000e+000  4.7979470e-002
  3.8834597e-001  1.5081259e-001  2.5974287e+000  1.0000000e+000  1.7039415e-001
  5.7713297e-001  3.3308247e-001  2.0245506e+000  1.0000000e+000  4.2569781e-002
  6.4504654e-001  4.1608504e-001  1.8358989e+000  1.0000000e+000  2.7808744e-002
  1.8195368e+000  3.3107142e+000  3.2566963e-002  1.0000000e+000  1.9473213e-002
  1.6454626e+000  2.7075473e+000  1.2569674e-001  1.0000000e+000  1.2086218e-002
  4.9529798e-001  2.4532009e-001  2.2641282e+000  1.0000000e+000  1.7718505e-001
  6.3597665e-001  4.0446630e-001  1.8605597e+000  1.0000000e+000  2.0145389e-002
  5.6493101e-001  3.1914704e-001  2.0594230e+000  1.0000000e+000  8.2102664e-002
  1.6155892e+000  2.6101284e+000  1.4777167e-001  1.0000000e+000  3.4974352e-002
  1.6404328e+000  2.6910197e+000  1.2928858e-001  1.0000000e+000  1.7540782e-002
  4.2245687e-002  1.7846981e-003  3.8328019e+000  1.0000000e+000  2.2225135e-002
  1.5402151e+000  2.3722626e+000  2.1140215e-001  1.0000000e+000  1.5053594e-001
  2.3055522e-001  5.3155711e-002  3.1309348e+000  1.0000000e+000  1.0527806e-001
  1.6869163e+000  2.8456867e+000  9.8021392e-002  1.0000000e+000  4.4580790e-002
  1.3021954e-001  1.6957129e-002  3.4960790e+000  1.0000000e+000  1.0128299e-001
  9.5178196e-001  9.0588890e-001  1.0987611e+000  1.0000000e+000  3.9144619e-002
  9.7582067e-001  9.5222598e-001  1.0489433e+000  1.0000000e+000  5.3113427e-002
  1.5048676e+000  2.2646265e+000  2.4515610e-001  1.0000000e+000  1.1056167e-002
  1.6219242e+000  2.6306381e+000  1.4294132e-001  1.0000000e+000  1.1769606e-001
 -9.2164099e-003  8.4942212e-005  4.0369506e+000  1.0000000e+000             Inf
  3.2355962e-001  1.0469083e-001  2.8104523e+000  1.0000000e+000  6.2790713e-002
  2.6969852e-001  7.2737291e-002  2.9939432e+000  1.0000000e+000  7.7231589e-002
  4.3616438e-002  1.9023937e-003  3.8274366e+000  1.0000000e+000  3.7605804e-002
  6.0865723e-001  3.7046362e-001  1.9358347e+000  1.0000000e+000  9.5371999e-002
  9.0080603e-001  8.1145150e-001  1.2082274e+000  1.0000000e+000  3.6386303e-002
  1.7655450e+000  3.1171491e+000  5.4969157e-002  1.0000000e+000  3.5927110e-002
  1.0745229e+000  1.1545994e+000  8.5650795e-001  1.0000000e+000  1.6070906e-002
  5.4924686e-001  3.0167211e-001  2.1046847e+000  1.0000000e+000  1.0540186e-001
  1.2998867e+000  1.6897054e+000  4.9015865e-001  1.0000000e+000  1.5773319e-001
  1.8545191e+000  3.4392412e+000  2.1164683e-002  1.0000000e+000  2.6948088e-002
  1.4935498e+000  2.2306909e+000  2.5649185e-001  1.0000000e+000  2.1746659e-002
  4.2602982e-001  1.8150141e-001  2.4773821e+000  1.0000000e+000  1.1123307e-001
  1.7525427e+000  3.0714058e+000  6.1235138e-002  1.0000000e+000  3.0739839e-002
  1.7349782e+000  3.0101495e+000  7.0236535e-002  1.0000000e+000  3.4290096e-002
  8.7331475e-001  7.6267865e-001  1.2694197e+000  1.0000000e+000  2.2233980e-001
  1.0630417e+000  1.1300576e+000  8.7789094e-001  1.0000000e+000  1.5920228e-002
  1.6661561e+000  2.7760762e+000  1.1145174e-001  1.0000000e+000  9.6998424e-002
  4.4479343e-001  1.9784119e-001  2.4186675e+000  1.0000000e+000  1.2259914e-001
  1.3737014e+000  1.8870554e+000  3.9224999e-001  1.0000000e+000  6.8742741e-002
  1.7184414e+000  2.9530409e+000  7.9275239e-002  1.0000000e+000  6.9182927e-002
  1.1953075e+000  1.4287599e+000  6.4753008e-001  1.0000000e+000  8.4417444e-002
  9.3663483e-001  8.7728480e-001  1.1307455e+000  1.0000000e+000  4.1969378e-002
  1.5489822e+000  2.3993459e+000  2.0341705e-001  1.0000000e+000  8.4998012e-002
  2.1273455e-001  4.5255989e-002  3.1943178e+000  1.0000000e+000  3.0641302e-002
  3.8256393e-002  1.4635516e-003  3.8484380e+000  1.0000000e+000  5.2357720e-002
  1.8802106e+000  3.5351919e+000  1.4349501e-002  1.0000000e+000  1.0387852e-001
  1.0845316e+000  1.1762088e+000  8.3808241e-001  1.0000000e+000  3.8457284e-002
  1.0525372e+000  1.1078345e+000  8.9768578e-001  1.0000000e+000  5.8077387e-002
  9.0975933e-001  8.2766203e-001  1.1886247e+000  1.0000000e+000  3.5779748e-002
  1.5126580e+000  2.2881341e+000  2.3750227e-001  1.0000000e+000  3.2536489e-002
  2.4580466e-001  6.0419933e-002  3.0772013e+000  1.0000000e+000  4.5433814e-002
  5.5071740e-001  3.0328966e-001  2.1004200e+000  1.0000000e+000  3.2790170e-002
  1.1129759e+000  1.2387153e+000  7.8681181e-001  1.0000000e+000  3.5433312e-002
  2.2394206e-001  5.0150048e-002  3.1543818e+000  1.0000000e+000  3.2832021e-002
  1.1199584e+000  1.2543069e+000  7.7447317e-001  1.0000000e+000  8.2382781e-002
  1.2043177e+000  1.4503812e+000  6.3311029e-001  1.0000000e+000  1.0472689e-001
  1.8048092e+000  3.2573364e+000  3.8099433e-002  1.0000000e+000  4.0895813e-002
  1.0049414e+000  1.0099071e+000  9.9014170e-001  1.0000000e+000  7.6673408e-002
  1.4799700e+000  2.1903113e+000  2.7043117e-001  1.0000000e+000  6.3412370e-002
  1.8556826e+000  3.4435580e+000  2.0827506e-002  1.0000000e+000  2.5862397e-002
  1.0684601e+000  1.1416070e+000  8.6776654e-001  1.0000000e+000  1.1480044e-002
  1.9922915e+000  3.9692254e+000  5.9421078e-005  1.0000000e+000             Inf
  7.6190501e-002  5.8049925e-003  3.7010430e+000  1.0000000e+000  1.3643994e-001
  1.4303412e+000  2.0458760e+000  3.2451113e-001  1.0000000e+000  1.0657981e-001
  1.9307310e-001  3.7277221e-002  3.2649848e+000  1.0000000e+000  3.1316002e-002
  5.8218043e-001  3.3893406e-001  2.0102123e+000  1.0000000e+000  5.7694376e-002
  1.5016415e+000  2.2549273e+000  2.4836118e-001  1.0000000e+000  1.1357900e-002
  1.8289070e+000  3.3449008e+000  2.9272814e-002  1.0000000e+000  5.0024774e-002
  1.8118277e-001  3.2827194e-002  3.3080961e+000  1.0000000e+000  1.1594754e-001
  1.9588400e+000  3.8370542e+000  1.6941448e-003  1.0000000e+000  1.1289189e-001
  3.3290580e-001  1.1082627e-001  2.7792031e+000  1.0000000e+000  1.0185856e-001
  1.3617814e+000  1.8544485e+000  4.0732303e-001  1.0000000e+000  7.3974584e-002
  6.7791723e-001  4.5957177e-001  1.7479029e+000  1.0000000e+000  2.6389736e-001
  1.5372833e+000  2.3632401e+000  2.1410671e-001  1.0000000e+000  3.6462553e-002
  1.7882614e+000  3.1978789e+000  4.4833231e-002  1.0000000e+000  3.9498202e-002
  7.2931274e-001  5.3189708e-001  1.6146461e+000  1.0000000e+000  4.9801718e-002
  1.7503948e+000  3.0638820e+000  6.2302756e-002  1.0000000e+000  2.9938762e-002
  9.5985028e-001  9.2131255e-001  1.0819114e+000  1.0000000e+000  3.5478795e-002
  1.5279815e+000  2.3347273e+000  2.2280150e-001  1.0000000e+000  3.6102925e-002
  1.3985245e+000  1.9558707e+000  3.6177283e-001  1.0000000e+000  2.9558192e-002
  3.5634738e-002  1.2698345e-003  3.8587309e+000  1.0000000e+000  5.6029088e-002
  1.0856771e+000  1.1786949e+000  8.3598629e-001  1.0000000e+000  3.0782434e-002
  2.9280052e-001  8.5732142e-002  2.9145301e+000  1.0000000e+000  6.0247523e-002
  4.5247574e-001  2.0473429e-001  2.3948313e+000  1.0000000e+000  7.2862477e-002
  1.1858758e-001  1.4063013e-002  3.5397127e+000  1.0000000e+000  1.4412029e-002
  1.0249140e+000  1.0504487e+000  9.5079272e-001  1.0000000e+000  6.3311211e-002
  1.6062558e+000  2.5800578e+000  1.5503448e-001  1.0000000e+000  1.3366069e-001
  2.2534423e-002  5.0780024e-004  3.9103701e+000  1.0000000e+000  3.0670730e-002
  1.0869036e+000  1.1813594e+000  8.3374510e-001  1.0000000e+000  3.9712006e-002
  1.3818995e+000  1.9096463e+000  3.8204818e-001  1.0000000e+000  2.2906832e-002
  1.1254236e+000  1.2665782e+000  7.6488395e-001  1.0000000e+000  6.9969154e-002
  2.0057607e+000  4.0230759e+000  3.3185457e-005  1.0000000e+000             Inf
  3.7399432e-001  1.3987175e-001  2.6438945e+000  1.0000000e+000  4.1680510e-002
  1.4562414e+000  2.1206391e+000  2.9567339e-001  1.0000000e+000  4.7724075e-002
  8.7334908e-001  7.6273862e-001  1.2693423e+000  1.0000000e+000  1.7273576e-001
  1.2311604e+000  1.5157560e+000  5.9111429e-001  1.0000000e+000  7.6087456e-002
  5.0560629e-001  2.5563772e-001  2.2332126e+000  1.0000000e+000  3.5012676e-002
  1.2461004e-001  1.5527661e-002  3.5170875e+000  1.0000000e+000  1.3637652e-001
  1.8009975e+000  3.2435920e+000  3.9601995e-002  1.0000000e+000  7.4135662e-002
  3.1443441e-001  9.8868997e-002  2.8411314e+000  1.0000000e+000  2.2134143e-002
  1.5572987e+000  2.4251793e+000  1.9598441e-001  1.0000000e+000  7.8010135e-002
  1.2526609e+000  1.5691592e+000  5.5851580e-001  1.0000000e+000  6.8248446e-002
  1.2995275e+000  1.6887716e+000  4.9066177e-001  1.0000000e+000  1.2265597e-001
  1.9411065e+000  3.7678946e+000  3.4684395e-003  1.0000000e+000  6.7741400e-002
  1.5210790e+000  2.3136815e+000  2.2936528e-001  1.0000000e+000  5.5543889e-002
  1.7989446e+000  3.2362016e+000  4.0423283e-002  1.0000000e+000  2.1834789e-002
  9.3212288e-001  8.6885306e-001  1.1403615e+000  1.0000000e+000  6.6451447e-002
  2.5440295e-001  6.4720862e-002  3.0471091e+000  1.0000000e+000  1.6886508e-001
  1.4722698e+000  2.1675784e+000  2.7849916e-001  1.0000000e+000  5.7208661e-002
  1.0494998e+000  1.1014499e+000  9.0345061e-001  1.0000000e+000  3.1170201e-002
  9.3978617e-001  8.8319804e-001  1.1240534e+000  1.0000000e+000  2.7727451e-002
  3.3074819e-001  1.0939437e-001  2.7864016e+000  1.0000000e+000  3.8667551e-002
  7.5948149e-001  5.7681213e-001  1.5388862e+000  1.0000000e+000  1.4414991e-001
  4.2649989e-001  1.8190215e-001  2.4759026e+000  1.0000000e+000  5.7691124e-002
  1.7489896e+000  3.0589646e+000  6.3006218e-002  1.0000000e+000  3.6805407e-002
  1.0561002e+000  1.1153476e+000  8.9094690e-001  1.0000000e+000  3.6153477e-002
  1.8734407e+000  3.5097801e+000  1.6017256e-002  1.0000000e+000  1.3595619e-001
  1.1569396e+000  1.3385092e+000  7.1075086e-001  1.0000000e+000  5.0981911e-002
  1.1026267e-001  1.2157857e-002  3.5711072e+000  1.0000000e+000  2.6184133e-002
  7.0973704e-001  5.0372666e-001  1.6647785e+000  1.0000000e+000  1.0213304e-001
  1.7108773e+000  2.9271012e+000  8.3591920e-002  1.0000000e+000  2.1887098e-002
  3.5339686e-001  1.2488934e-001  2.7113019e+000  1.0000000e+000  4.3385804e-002
  1.4637000e+000  2.1424177e+000  2.8761767e-001  1.0000000e+000  1.2851764e-002
  1.7790621e+000  3.1650619e+000  4.8813565e-002  1.0000000e+000  4.8331101e-002
  5.7679125e-001  3.3268814e-001  2.0255232e+000  1.0000000e+000  9.3411296e-002
  1.3755626e+000  1.8921725e+000  3.8992207e-001  1.0000000e+000  8.2195427e-002
  1.9376395e+000  3.7544467e+000  3.8888357e-003  1.0000000e+000  6.7312270e-002
  3.9494809e-001  1.5598400e-001  2.5761916e+000  1.0000000e+000  5.2661471e-002
  9.8616398e-001  9.7251939e-001  1.0278635e+000  1.0000000e+000  4.9632361e-002
  9.2522606e-002  8.5604326e-003  3.6384700e+000  1.0000000e+000  3.2118915e-002
  1.4115303e+000  1.9924178e+000  3.4629660e-001  1.0000000e+000  5.7565988e-002
  5.3410237e-001  2.8526534e-001  2.1488559e+000  1.0000000e+000  7.1341774e-002
  3.1485760e-001  9.9135308e-002  2.8397049e+000  1.0000000e+000  1.6369114e-002
  4.9917131e-001  2.4917199e-001  2.2524868e+000  1.0000000e+000  5.3265553e-002
  1.6914540e+000  2.8610168e+000  9.5200609e-002  1.0000000e+000  1.0421633e-001
  6.2732832e-001  3.9354083e-001  1.8842275e+000  1.0000000e+000  1.3316488e-001
  5.1176593e-003  2.6190436e-005  3.9795556e+000  1.0000000e+000             Inf
  7.8291882e-002  6.1296188e-003  3.6929621e+000  1.0000000e+000  5.7160777e-002
  1.4593816e+000  2.1297948e+000  2.9226822e-001  1.0000000e+000  7.4377621e-003
  9.7526712e-001  9.5114596e-001  1.0500775e+000  1.0000000e+000  2.6309882e-002
  1.7134315e+000  2.9358475e+000  8.2121506e-002  1.0000000e+000  3.7949887e-002
  1.1764623e+000  1.3840634e+000  6.7821441e-001  1.0000000e+000  7.4120858e-002
  1.8004088e+000  3.2414719e+000  3.9836636e-002  1.0000000e+000  7.6320258e-002
  1.5528464e+000  2.4113318e+000  1.9994637e-001  1.0000000e+000  1.2895832e-001
  8.2372660e-001  6.7852552e-001  1.3836191e+000  1.0000000e+000  3.1126174e-002
  1.2359563e+000  1.5275880e+000  5.8376278e-001  1.0000000e+000  1.0082144e-001
  5.4771479e-001  2.9999149e-001  2.1091323e+000  1.0000000e+000  1.4166101e-001
  7.3014529e-001  5.3311214e-001  1.6125310e+000  1.0000000e+000  5.5870760e-002
  9.3141579e-002  8.6753537e-003  3.6361090e+000  1.0000000e+000  3.4943163e-002
  1.9083908e+000  3.6419554e+000  8.3922465e-003  1.0000000e+000  4.7261601e-002
  8.9878495e-001  8.0781439e-001  1.2126746e+000  1.0000000e+000  5.3477057e-002
  2.6100431e-001  6.8123251e-002  3.0241060e+000  1.0000000e+000  5.3872357e-002
  2.0146304e+000  4.0587356e+000  2.1404791e-004  1.0000000e+000             Inf
  6.9526357e-001  4.8339143e-001  1.7023371e+000  1.0000000e+000  7.1299397e-002
  3.7719962e-001  1.4227955e-001  2.6334811e+000  1.0000000e+000  1.0691025e-001
  1.7120848e+000  2.9312345e+000  8.2895141e-002  1.0000000e+000  2.9080557e-002
  1.2595000e+000  1.5863401e+000  5.4834031e-001  1.0000000e+000  4.8149014e-002
  7.7180232e-001  5.9567881e-001  1.5084696e+000  1.0000000e+000  3.6651102e-002
  1.2575784e+000  1.5815034e+000  5.5118985e-001  1.0000000e+000  2.3399267e-002
  1.0356719e+000  1.0726162e+000  9.2992878e-001  1.0000000e+000  4.5648361e-002
  1.0736468e+000  1.1527175e+000  8.5813017e-001  1.0000000e+000  9.0017754e-002
  9.2846880e-001  8.6205431e-001  1.1481791e+000  1.0000000e+000  1.1526980e-001
  1.1561809e+000  1.3367543e+000  7.1203064e-001  1.0000000e+000  1.6148092e-001
  1.0465952e-002  1.0953616e-004  3.9582457e+000  1.0000000e+000  1.3268243e-002
  4.3593431e-001  1.9003873e-001  2.4463015e+000  1.0000000e+000  8.0463238e-002
  1.3499107e+000  1.8222588e+000  4.2261615e-001  1.0000000e+000  4.9562418e-002
  1.3474572e-001  1.8156408e-002  3.4791735e+000  1.0000000e+000  3.4088607e-002
  8.7486827e-001  7.6539449e-001  1.2659214e+000  1.0000000e+000  6.1496224e-002
  6.5884510e-001  4.3407687e-001  1.7986965e+000  1.0000000e+000  1.4766635e-001
  1.4519476e+000  2.1081519e+000  3.0036142e-001  1.0000000e+000  1.0560682e-001
  1.0657454e+000  1.1358132e+000  8.7283167e-001  1.0000000e+000  1.3377328e-002
  4.5741769e-001  2.0923094e-001  2.3795602e+000  1.0000000e+000  8.1610187e-002
  1.3060429e+000  1.7057481e+000  4.8157644e-001  1.0000000e+000  5.3331129e-002
  7.5115270e-001  5.6423038e-001  1.5596196e+000  1.0000000e+000  2.2607103e-002
  1.4276711e+000  2.0382447e+000  3.2756040e-001  1.0000000e+000  5.0571419e-002
  1.8954842e+000  3.5928604e+000  1.0923550e-002  1.0000000e+000  7.3339177e-002
  1.0143913e+000  1.0289897e+000  9.7142448e-001  1.0000000e+000  1.0686073e-001
  1.4741040e-001  2.1729827e-002  3.4320882e+000  1.0000000e+000  1.5205894e-002
  7.5765302e-003  5.7403810e-005  3.9697513e+000  1.0000000e+000             Inf
  8.3716977e-001  7.0085322e-001  1.3521742e+000  1.0000000e+000  5.1053498e-002
  1.7403752e+000  3.0289060e+000  6.7405013e-002  1.0000000e+000  8.7285289e-002
  1.3131833e+000  1.7244503e+000  4.7171723e-001  1.0000000e+000  4.3559750e-002
  1.8275588e+000  3.3399710e+000  2.9735981e-002  1.0000000e+000  1.6253548e-002
  1.8340832e+000  3.3638612e+000  2.7528386e-002  1.0000000e+000  6.7047507e-002
  1.5342062e+000  2.3537887e+000  2.1696387e-001  1.0000000e+000  9.9995601e-002
  8.0599941e-001  6.4963506e-001  1.4256374e+000  1.0000000e+000  5.1864380e-002
  1.4985942e-001  2.2457847e-002  3.4230201e+000  1.0000000e+000  1.3241641e-002
  5.4560020e-002  2.9767958e-003  3.7847367e+000  1.0000000e+000  5.8487053e-002
  1.3631018e+000  1.8580464e+000  4.0563935e-001  1.0000000e+000  5.0666765e-002
  1.4009627e+000  1.9626964e+000  3.5884572e-001  1.0000000e+000  6.4067792e-002
  1.9433958e+000  3.7767872e+000  3.2040379e-003  1.0000000e+000  1.0474888e-001
  1.1353286e-001  1.2889711e-002  3.5587583e+000  1.0000000e+000  4.1870955e-002
  7.6931009e-001  5.9183801e-001  1.5145977e+000  1.0000000e+000  1.9023433e-002
  1.0602140e+000  1.1240537e+000  8.8319771e-001  1.0000000e+000  2.9954665e-002
  2.3743266e-001  5.6374268e-002  3.1066436e+000  1.0000000e+000  1.0096731e-001
  2.0745774e-002  4.3038713e-004  3.9174473e+000  1.0000000e+000  4.4416587e-002
  1.6644703e+000  2.7704612e+000  1.1258021e-001  1.0000000e+000  1.3974385e-001
  1.7109587e+000  2.9273797e+000  8.3544873e-002  1.0000000e+000  1.7840067e-002
  3.2939054e-001  1.0849813e-001  2.7909360e+000  1.0000000e+000  8.5895561e-002
  2.9105033e-001  8.4710294e-002  2.9205090e+000  1.0000000e+000  3.0781149e-002
  5.1734913e-001  2.6765012e-001  2.1982536e+000  1.0000000e+000  9.0487886e-002
  2.9164402e-001  8.5056232e-002  2.9184802e+000  1.0000000e+000  3.8502821e-002
  1.6940432e+000  2.8697824e+000  9.3609553e-002  1.0000000e+000  4.5976985e-002
  1.6057346e-001  2.5783835e-002  3.3834900e+000  1.0000000e+000  8.8057629e-002
  1.8176234e+000  3.3037548e+000  3.3261224e-002  1.0000000e+000  2.6813301e-002
  7.5276439e-001  5.6665423e-001  1.5555967e+000  1.0000000e+000  1.8143974e-002
  7.8819155e-002  6.2124592e-003  3.6909358e+000  1.0000000e+000  3.8846109e-002
  1.7567650e-001  3.0862234e-002  3.3281562e+000  1.0000000e+000  1.4250869e-001
  1.1911625e+000  1.4188680e+000  6.5421817e-001  1.0000000e+000  4.3064144e-002
  1.8560630e+000  3.4449698e+000  2.0717862e-002  1.0000000e+000  2.0273386e-001
  2.3257629e-002  5.4091733e-004  3.9075104e+000  1.0000000e+000  4.3894106e-002
  1.1892163e+000  1.4142353e+000  6.5737025e-001  1.0000000e+000  3.6101301e-002
  8.5207242e-001  7.2602741e-001  1.3177377e+000  1.0000000e+000  8.8276459e-003
  9.5324373e-002  9.0867361e-003  3.6277892e+000  1.0000000e+000  7.9431449e-002
  1.4710203e-001  2.1639006e-002  3.4332309e+000  1.0000000e+000  3.9829088e-002
  1.5829728e+000  2.5058029e+000  1.7391167e-001  1.0000000e+000  1.1686301e-001
  8.5367597e-001  7.2876266e-001  1.3140588e+000  1.0000000e+000  5.4755270e-003
  3.6753116e-001  1.3507916e-001  2.6649545e+000  1.0000000e+000  8.5622021e-002
  1.8223724e+000  3.3210413e+000  3.1551554e-002  1.0000000e+000  6.4764330e-002
  1.0091035e+000  1.0182900e+000  9.8187578e-001  1.0000000e+000  1.2350259e-001
  3.0750805e-001  9.4561203e-002  2.8645290e+000  1.0000000e+000  3.8109333e-002
  6.9827300e-001  4.8758518e-001  1.6944932e+000  1.0000000e+000  1.7763508e-002
  1.3185738e+000  1.7386368e+000  4.6434168e-001  1.0000000e+000  1.5452024e-001
  4.7928576e-001  2.2971484e-001  2.3125718e+000  1.0000000e+000  7.8133887e-002
  3.3314930e-001  1.1098845e-001  2.7783913e+000  1.0000000e+000  5.9918808e-002
  5.3618227e-001  2.8749143e-001  2.1427623e+000  1.0000000e+000  3.5598440e-002
  6.9758441e-001  4.8662401e-001  1.6962864e+000  1.0000000e+000  4.6288119e-003
  6.4778106e-001  4.1962030e-001  1.8284961e+000  1.0000000e+000  1.2731148e-001
  1.6857895e+000  2.8418861e+000  9.8728259e-002  1.0000000e+000  5.2564434e-002
  1.1521001e+000  1.3273346e+000  7.1893429e-001  1.0000000e+000  1.0879543e-001
  9.0080682e-001  8.1145293e-001  1.2082256e+000  1.0000000e+000  1.9889873e-002
  8.8684402e-001  7.8649232e-001  1.2391162e+000  1.0000000e+000  3.7223415e-002
  1.5223541e+000  2.3175619e+000  2.2814563e-001  1.0000000e+000  6.7686267e-002
  2.0312094e+000  4.1258115e+000  9.7402485e-004  1.0000000e+000             Inf
  1.4534293e+000  2.1124566e+000  2.9873957e-001  1.0000000e+000  7.0826391e-002
  1.7894724e+000  3.2022115e+000  4.4321865e-002  1.0000000e+000  3.7632061e-002
  4.4294742e-001  1.9620241e-001  2.4244127e+000  1.0000000e+000  6.0086867e-002
  5.2141397e-001  2.7187253e-001  2.1862166e+000  1.0000000e+000  4.9655033e-002
  4.1897768e-001  1.7554229e-001  2.4996316e+000  1.0000000e+000  7.5196871e-002
  1.0440250e+000  1.0899881e+000  9.1388829e-001  1.0000000e+000  1.4091030e-001
  1.3904650e+000  1.9333930e+000  3.7153290e-001  1.0000000e+000  1.3217573e-001
  1.6420005e+000  2.6961658e+000  1.2816361e-001  1.0000000e+000  1.0033189e-001
  2.9498913e-001  8.7018587e-002  2.9070621e+000  1.0000000e+000  1.7924362e-002
  8.4475386e-001  7.1360909e-001  1.3345936e+000  1.0000000e+000  1.4807696e-002
  1.6958998e+000  2.8760761e+000  9.2476946e-002  1.0000000e+000  7.7125362e-002
  1.7649525e+000  3.1150574e+000  5.5247312e-002  1.0000000e+000  8.4494996e-002
  5.6496165e-001  3.1918167e-001  2.0593351e+000  1.0000000e+000  1.1091372e-001
  8.5760709e-001  7.3548991e-001  1.3050616e+000  1.0000000e+000  4.1247867e-003
  1.1544673e+000  1.3327947e+000  7.1492559e-001  1.0000000e+000  3.6516893e-002
  6.9780797e-001  4.8693596e-001  1.6957041e+000  1.0000000e+000  6.8309874e-004
  1.2680350e-001  1.6079127e-002  3.5088651e+000  1.0000000e+000  4.0664156e-002
  7.4574282e-001  5.5613236e-001  1.5731611e+000  1.0000000e+000  6.5184244e-002
  8.5784537e-001  7.3589869e-001  1.3045172e+000  1.0000000e+000  2.8915753e-002
  4.7577380e-002  2.2636071e-003  3.8119541e+000  1.0000000e+000  7.2288294e-002
  7.1571697e-001  5.1225078e-001  1.6493829e+000  1.0000000e+000  4.7071674e-002
  2.8956461e-001  8.3847663e-002  2.9255892e+000  1.0000000e+000  1.1931616e-001
  1.4627792e+000  2.1397229e+000  2.8860621e-001  1.0000000e+000  5.8986914e-002
  1.5137159e+000  2.2913357e+000  2.3647225e-001  1.0000000e+000  5.8281271e-002
  9.1560769e-001  8.3833745e-001  1.1759067e+000  1.0000000e+000  1.7894054e-002
  8.3710748e-001  7.0074894e-001  1.3523190e+000  1.0000000e+000  6.2640418e-002
  7.8148307e-001  6.1071578e-001  1.4847835e+000  1.0000000e+000  9.0488655e-002
  8.9548517e-001  8.0189369e-001  1.2199530e+000  1.0000000e+000  1.3804200e-002
  1.7836928e+000  3.1815599e+000  4.6788814e-002  1.0000000e+000  6.6410052e-003
  1.3590331e-001  1.8469709e-002  3.4748565e+000  1.0000000e+000  2.0333667e-002
  1.2330183e+000  1.5203342e+000  5.8826088e-001  1.0000000e+000  1.2516848e-001
  3.8431238e-003  1.4769601e-005  3.9846423e+000  1.0000000e+000             Inf
  9.1891155e-001  8.4439844e-001  1.1687522e+000  1.0000000e+000  9.2323019e-002
  5.2917131e-001  2.8002228e-001  2.1633370e+000  1.0000000e+000  1.4693782e-002
  1.7826486e+000  3.1778360e+000  4.7241633e-002  1.0000000e+000  1.8241994e-002
  6.9314216e-001  4.8044606e-001  1.7078774e+000  1.0000000e+000  4.9428113e-002
  1.5431163e+000  2.3812080e+000  2.0874270e-001  1.0000000e+000  6.2064443e-002
  4.2194139e-001  1.7803454e-001  2.4902690e+000  1.0000000e+000  3.6174179e-002
  1.7667008e+000  3.1212317e+000  5.4428524e-002  1.0000000e+000  3.7395173e-002
  1.9611697e+000  3.8461864e+000  1.5077961e-003  1.0000000e+000  6.3158841e-002
 -2.1104582e-002  4.4540339e-004  4.0848637e+000  1.0000000e+000             Inf
  1.5480552e+000  2.3964748e+000  2.0425413e-001  1.0000000e+000  1.4886952e-002
  1.4077232e-001  1.9816847e-002  3.4567276e+000  1.0000000e+000  5.4661440e-002
  6.2779987e-001  3.9413268e-001  1.8829332e+000  1.0000000e+000  2.9024532e-002
  1.7993597e+000  3.2376952e+000  4.0256543e-002  1.0000000e+000  5.8917770e-002
  1.8252458e+000  3.3315223e+000  3.0539021e-002  1.0000000e+000  3.4033103e-002
  5.1256916e-001  2.6272715e-001  2.2124505e+000  1.0000000e+000  6.6336983e-002
  1.1952681e+000  1.4286658e+000  6.4759347e-001  1.0000000e+000  6.9971808e-002
  1.3749926e+000  1.8906047e+000  3.9063422e-001  1.0000000e+000  1.3623569e-001
  1.9778319e+000  3.9118189e+000  4.9142603e-004  1.0000000e+000  2.2291005e-002
  1.0003910e+000  1.0007821e+000  9.9921824e-001  1.0000000e+000  1.1858517e-001
  1.8004366e-001  3.2415720e-002  3.3122411e+000  1.0000000e+000  4.5941358e-002
  1.0853104e+000  1.1778986e+000  8.3665709e-001  1.0000000e+000  4.9100899e-002
  1.9060152e+000  3.6328941e+000  8.8331371e-003  1.0000000e+000  8.5713062e-002
  6.9122011e-001  4.7778524e-001  1.7129048e+000  1.0000000e+000  6.0149928e-002
  1.7621926e+000  3.1053227e+000  5.6552365e-002  1.0000000e+000  3.8741002e-002
  1.7141997e+000  2.9384807e+000  8.1681797e-002  1.0000000e+000  1.8902261e-002
  6.3991546e-001  4.0949180e-001  1.8498299e+000  1.0000000e+000  2.7212464e-002
  7.8611499e-001  6.1797677e-001  1.4735168e+000  1.0000000e+000  9.3939239e-002
  1.8331672e+000  3.3605019e+000  2.7833191e-002  1.0000000e+000  5.1275704e-002
  1.5435309e+000  2.3824876e+000  2.0836405e-001  1.0000000e+000  1.7352952e-003
  3.0782471e-001  9.4756050e-002  2.8634572e+000  1.0000000e+000  1.3346585e-001
  1.0187547e-001  1.0378611e-002  3.6028767e+000  1.0000000e+000  3.0066862e-002
  1.7281768e+000  2.9865951e+000  7.3887847e-002  1.0000000e+000  3.4942320e-002
  1.0645965e+000  1.1333657e+000  8.7497970e-001  1.0000000e+000  2.9092955e-002
  1.1908159e+000  1.4180425e+000  6.5477890e-001  1.0000000e+000  8.1088308e-002
  1.7274447e+000  2.9840650e+000  7.4286419e-002  1.0000000e+000  1.4050285e-002
  1.1139097e+000  1.2407949e+000  7.8515596e-001  1.0000000e+000  1.0512901e-001
  4.5639050e-001  2.0829229e-001  2.3827303e+000  1.0000000e+000  1.3970536e-002
  1.0560834e+000  1.1153121e+000  8.9097856e-001  1.0000000e+000  6.3874068e-002
  6.5531685e-001  4.2944018e-001  1.8081728e+000  1.0000000e+000  5.0755489e-002
  5.5474329e-001  3.0774012e-001  2.0887670e+000  1.0000000e+000  7.3768418e-002
  1.8756891e-001  3.5182095e-002  3.2849065e+000  1.0000000e+000  7.4500776e-002
  5.3486488e-001  2.8608043e-001  2.1466209e+000  1.0000000e+000  2.3018480e-002
  1.4815957e+000  2.1951258e+000  2.6874304e-001  1.0000000e+000  7.7422891e-002
  3.9148624e-001  1.5326148e-001  2.5873165e+000  1.0000000e+000  9.1539521e-002
  1.6697964e+000  2.7882201e+000  1.0903440e-001  1.0000000e+000  1.1981958e-001
  7.1609889e-001  5.1279762e-001  1.6484021e+000  1.0000000e+000  7.9683727e-002
  1.8761553e+000  3.5199589e+000  1.5337500e-002  1.0000000e+000  7.3392826e-002
  1.2609450e+000  1.5899822e+000  5.4620232e-001  1.0000000e+000  1.7948232e-001
  1.3972739e+000  1.9523743e+000  3.6327879e-001  1.0000000e+000  9.0915779e-002
  1.5448472e+000  2.3865528e+000  2.0716409e-001  1.0000000e+000  4.5359998e-003
  1.7086400e+000  2.9194506e+000  8.4890662e-002  1.0000000e+000  4.4616277e-002
  1.5893152e+000  2.5259228e+000  1.6866200e-001  1.0000000e+000  1.1050182e-001
  1.9686417e+000  3.8755500e+000  9.8334452e-004  1.0000000e+000  1.6811962e-002
  6.1055882e-001  3.7278208e-001  1.9305468e+000  1.0000000e+000  7.2192636e-002
  1.2435441e-001  1.5464019e-002  3.5180464e+000  1.0000000e+000  3.8160828e-002
  2.5586858e-001  6.5468732e-002  3.0419944e+000  1.0000000e+000  1.1820976e-001
  1.9907308e+000  3.9630090e+000  8.5918640e-005  1.0000000e+000             Inf
  9.3701833e-002  8.7800335e-003  3.6339727e+000  1.0000000e+000  1.2050265e-001
  5.3588700e-001  2.8717488e-001  2.1436269e+000  1.0000000e+000  1.9629388e-002
  4.1678088e-001  1.7370630e-001  2.5065828e+000  1.0000000e+000  2.0837520e-002
  1.5596942e+000  2.4326461e+000  1.9386916e-001  1.0000000e+000  4.1381105e-002
  8.6641874e-001  7.5068143e-001  1.2850065e+000  1.0000000e+000  1.4953531e-001
  9.3681757e-001  8.7762715e-001  1.1303569e+000  1.0000000e+000  1.3308007e-001
  4.6764154e-001  2.1868861e-001  2.3481224e+000  1.0000000e+000  5.5423708e-002
  4.5347552e-001  2.0564005e-001  2.3917380e+000  1.0000000e+000  3.3962596e-002
  7.7168506e-001  5.9549783e-001  1.5087576e+000  1.0000000e+000  6.9357098e-002
  1.4658452e+000  2.1487023e+000  2.8532131e-001  1.0000000e+000  8.4404650e-002
  4.0079637e-001  1.6063773e-001  2.5574522e+000  1.0000000e+000  2.4924026e-002
  4.4379488e-001  1.9695389e-001  2.4217744e+000  1.0000000e+000  6.8713172e-002
  1.8239092e+000  3.3266448e+000  3.1007969e-002  1.0000000e+000  6.7821280e-002
  9.1715434e-001  8.4117208e-001  1.1725547e+000  1.0000000e+000  6.8542497e-002
  3.7634778e-001  1.4163765e-001  2.6362465e+000  1.0000000e+000  9.7811597e-002
  1.8511018e+000  3.4265777e+000  2.2170684e-002  1.0000000e+000  4.3810587e-002
  2.2869068e-001  5.2299427e-002  3.1375367e+000  1.0000000e+000  7.7166325e-002
  1.1965933e+000  1.4318355e+000  6.4546235e-001  1.0000000e+000  9.5373590e-002
  1.9955741e+000  3.9823162e+000  1.9588160e-005  1.0000000e+000             Inf
  1.5094830e+000  2.2785389e+000  2.4060695e-001  1.0000000e+000  2.2897905e-002
  1.0078036e+000  1.0156682e+000  9.8445362e-001  1.0000000e+000  1.9413957e-001
  1.1530889e+000  1.3296139e+000  7.1725847e-001  1.0000000e+000  1.6287039e-001
  9.5497337e-001  9.1197414e-001  1.0920807e+000  1.0000000e+000  4.3711377e-002
  1.6566002e+000  2.7443244e+000  1.1792339e-001  1.0000000e+000  3.3078827e-002
  1.5867348e+000  2.5177275e+000  1.7078809e-001  1.0000000e+000  1.5598146e-002
  1.6924783e+000  2.8644829e+000  9.4569583e-002  1.0000000e+000  2.7700890e-002
  1.5321976e+000  2.3476295e+000  2.1883910e-001  1.0000000e+000  6.6081069e-002
  1.2746535e+000  1.6247415e+000  5.2612755e-001  1.0000000e+000  8.3450369e-002
  1.3507087e+000  1.8244140e+000  4.2157917e-001  1.0000000e+000  8.0821894e-002
  2.7715758e-001  7.6816323e-002  2.9681860e+000  1.0000000e+000  5.0722613e-002
  5.3156921e-001  2.8256582e-001  2.1562890e+000  1.0000000e+000  2.3646534e-001
  7.9068018e-001  6.2517515e-001  1.4624544e+000  1.0000000e+000  2.4379287e-002
  1.6110526e+000  2.5954904e+000  1.5128009e-001  1.0000000e+000  6.4780048e-002
  1.7154981e+000  2.9429336e+000  8.0941355e-002  1.0000000e+000  3.5010418e-002
  1.3003973e+000  1.6910331e+000  4.8944398e-001  1.0000000e+000  7.1777971e-002
  1.3806599e+000  1.9062216e+000  3.8358222e-001  1.0000000e+000  9.3909619e-002
  1.4439883e+000  2.0851023e+000  3.0914897e-001  1.0000000e+000  8.3189409e-002
  4.6820686e-002  2.1921767e-003  3.8149094e+000  1.0000000e+000  1.2210767e-001
  1.5751565e+000  2.4811179e+000  1.8049202e-001  1.0000000e+000  5.4872179e-002
  1.6879515e+000  2.8491804e+000  9.7374249e-002  1.0000000e+000  3.6082810e-002
  3.9252878e-002  1.5407885e-003  3.8445293e+000  1.0000000e+000  3.5314900e-002
  7.4096406e-001  5.4902774e-001  1.5851715e+000  1.0000000e+000  5.7986989e-002
  2.3625859e-001  5.5818121e-002  3.1107838e+000  1.0000000e+000  4.4597831e-002
  1.6550608e+000  2.7392261e+000  1.1898308e-001  1.0000000e+000  4.5814572e-002
  3.2297475e-001  1.0431269e-001  2.8124137e+000  1.0000000e+000  7.0604077e-002
  1.4632988e+000  2.1412434e+000  2.8804816e-001  1.0000000e+000  2.9026783e-002
  1.8674992e+000  3.4875534e+000  1.7556450e-002  1.0000000e+000  8.7595540e-002
  1.7272947e+000  2.9835470e+000  7.4368172e-002  1.0000000e+000  3.7412327e-002
  7.0974803e-001  5.0374226e-001  1.6647502e+000  1.0000000e+000  1.8615116e-001
  1.1693941e+000  1.3674826e+000  6.8990610e-001  1.0000000e+000  2.7096353e-002
  1.9939441e+000  3.9758131e+000  3.6673895e-005  1.0000000e+000  5.7565419e-002
  7.9755367e-001  6.3609185e-001  1.4458772e+000  1.0000000e+000  4.5351998e-002
  1.7836291e+000  3.1813327e+000  4.6816371e-002  1.0000000e+000  7.1578461e-002
  1.9382724e+000  3.7568999e+000  3.8102966e-003  1.0000000e+000  1.2704398e-001
  1.5906608e+000  2.5302017e+000  1.6755860e-001  1.0000000e+000  2.4463463e-002
  1.7527064e+000  3.0719799e+000  6.1154107e-002  1.0000000e+000  5.6638609e-002
  1.1921898e-002  1.4213164e-004  3.9524545e+000  1.0000000e+000             Inf
  2.7279949e-001  7.4419559e-002  2.9832216e+000  1.0000000e+000  4.1351507e-002
  1.5995342e-001  2.5585098e-002  3.3857714e+000  1.0000000e+000  1.8396401e-001
  1.2794343e+000  1.6369521e+000  5.1921496e-001  1.0000000e+000  2.5928329e-002
  8.8701221e-001  7.8679066e-001  1.2387418e+000  1.0000000e+000  8.2236071e-002
  3.4700348e-001  1.2041141e-001  2.7323975e+000  1.0000000e+000  5.3944812e-002
  9.6049788e-001  9.2255617e-001  1.0805647e+000  1.0000000e+000  5.3270121e-002
  4.4434806e-001  1.9744520e-001  2.4200530e+000  1.0000000e+000  3.2108715e-002
  4.7557633e-001  2.2617285e-001  2.3238675e+000  1.0000000e+000  8.8109965e-002
  7.7339342e-001  5.9813738e-001  1.5045637e+000  1.0000000e+000  5.0170541e-002
  1.4728270e+000  2.1692194e+000  2.7791137e-001  1.0000000e+000  4.6440054e-002
  1.1799801e+000  1.3923531e+000  6.7243256e-001  1.0000000e+000  2.7404880e-002
  1.5094428e+000  2.2784174e+000  2.4064642e-001  1.0000000e+000  3.6890549e-002
  8.3562937e-001  6.9827644e-001  1.3557590e+000  1.0000000e+000  9.0250376e-002
  7.1593620e-001  5.1256465e-001  1.6488198e+000  1.0000000e+000  3.1506138e-002
  1.4097389e+000  1.9873637e+000  3.4840819e-001  1.0000000e+000  1.4844167e-001
  6.1939269e-001  3.8364730e-001  1.9060766e+000  1.0000000e+000  1.5284650e-002
  5.7387962e-001  3.2933782e-001  2.0338193e+000  1.0000000e+000  1.1716865e-001
  1.5740101e+000  2.4775079e+000  1.8146737e-001  1.0000000e+000  3.5123228e-002
  6.8715149e-001  4.7217716e-001  1.7235712e+000  1.0000000e+000  5.6394621e-002
  1.2971217e+000  1.6825246e+000  4.9403794e-001  1.0000000e+000  1.4372275e-001
  1.4452279e+000  2.0886837e+000  3.0777207e-001  1.0000000e+000  7.1995591e-002
  7.3107139e-001  5.3446538e-001  1.6101798e+000  1.0000000e+000  7.2450120e-002
  9.4979297e-001  9.0210669e-001  1.1029348e+000  1.0000000e+000  7.1593863e-002
  3.2140849e-001  1.0330342e-001  2.8176694e+000  1.0000000e+000  4.7098394e-003
  8.9859284e-001  8.0746909e-001  1.2130977e+000  1.0000000e+000  9.5652610e-003
  1.9190032e+000  3.6825733e+000  6.5604792e-003  1.0000000e+000  8.6185524e-002
  1.4965658e-001  2.2397093e-002  3.4237708e+000  1.0000000e+000  1.0329537e-001
  8.2663420e-001  6.8332411e-001  1.3767873e+000  1.0000000e+000  7.8690628e-002
  1.0590841e+000  1.1216592e+000  8.8532265e-001  1.0000000e+000  5.0243612e-003
  1.5858288e+000  2.5148528e+000  1.7153782e-001  1.0000000e+000  4.6842325e-002
  1.2663399e+000  1.6036167e+000  5.3825719e-001  1.0000000e+000  3.3776992e-002
  3.5593797e-001  1.2669184e-001  2.7029400e+000  1.0000000e+000  9.1240404e-002
  3.2593872e-001  1.0623605e-001  2.8024812e+000  1.0000000e+000  3.4599872e-002
  6.2077276e-001  3.8535882e-001  1.9022678e+000  1.0000000e+000  5.1832789e-002
  1.0702367e+000  1.1454066e+000  8.6445979e-001  1.0000000e+000  5.9640689e-002
  1.8307706e+000  3.3517211e+000  2.8638577e-002  1.0000000e+000  2.1752261e-002
  4.2649005e-001  1.8189377e-001  2.4759336e+000  1.0000000e+000  3.7232721e-002
  6.7111655e-001  4.5039743e-001  1.7659312e+000  1.0000000e+000  5.4137026e-002
  8.4773658e-001  7.1865731e-001  1.3277110e+000  1.0000000e+000  2.8884374e-002
  1.8251353e+000  3.3311190e+000  3.0577653e-002  1.0000000e+000  5.1111262e-002
  4.7732505e-001  2.2783920e-001  2.3185390e+000  1.0000000e+000  1.1997929e-001
  1.1187121e+000  1.2515168e+000  7.7666836e-001  1.0000000e+000  1.5767984e-001
  6.7479599e-001  4.5534963e-001  1.7561657e+000  1.0000000e+000  1.6068820e-002
  1.6207443e+000  2.6268121e+000  1.4383489e-001  1.0000000e+000  1.2014163e-001
  1.9602061e-003  3.8424079e-006  3.9921630e+000  1.0000000e+000             Inf
  1.5507864e+000  2.4049385e+000  2.0179286e-001  1.0000000e+000  8.7627815e-002
  2.3721197e-001  5.6269518e-002  3.1074216e+000  1.0000000e+000  8.8776894e-002
  1.2634203e+000  1.5962310e+000  5.4254960e-001  1.0000000e+000  3.8858746e-002
  1.7056917e+000  2.9093842e+000  8.6617374e-002  1.0000000e+000  1.5940706e-001
  1.2275679e+000  1.5069229e+000  5.9665138e-001  1.0000000e+000  1.4503027e-001
  8.7187987e-001  7.6017450e-001  1.2726550e+000  1.0000000e+000  2.9257112e-002
  6.0552012e-001  3.6665462e-001  1.9445741e+000  1.0000000e+000  2.5195147e-002
  4.5414902e-001  2.0625134e-001  2.3896552e+000  1.0000000e+000  5.0939893e-002
  3.2123845e-001  1.0319414e-001  2.8182403e+000  1.0000000e+000  4.2963764e-002
  1.9829091e+000  3.9319286e+000  2.9209824e-004  1.0000000e+000  6.3916414e-002
  7.5944812e-001  5.7676145e-001  1.5389690e+000  1.0000000e+000  9.5766848e-002
  2.7853178e-001  7.7579952e-002  2.9634528e+000  1.0000000e+000  8.3150898e-002
  1.4865834e+000  2.2099301e+000  2.6359664e-001  1.0000000e+000  6.9374742e-002
  8.3797076e-001  7.0219499e-001  1.3503120e+000  1.0000000e+000  2.1147702e-002
  1.9338391e+000  3.7397335e+000  4.3772697e-003  1.0000000e+000  5.0211743e-002
  8.6679313e-001  7.5133033e-001  1.2841578e+000  1.0000000e+000  2.4195261e-002
  5.9425027e-001  3.5313339e-001  1.9761323e+000  1.0000000e+000  3.1706743e-002
  1.3412331e-001  1.7989062e-002  3.4814958e+000  1.0000000e+000  1.2893565e-001
  1.9976028e+000  3.9904168e+000  5.7467527e-006  1.0000000e+000             Inf
  1.0592025e+000  1.1219100e+000  8.8509991e-001  1.0000000e+000  1.1177070e-002
  1.8468362e+000  3.4108041e+000  2.3459140e-002  1.0000000e+000  8.8442141e-002
  9.8506647e-001  9.7035595e-001  1.0300901e+000  1.0000000e+000  4.2450907e-002
  9.0553188e-001  8.1998799e-001  1.1978605e+000  1.0000000e+000  5.1311084e-002
  1.7797797e+000  3.1676158e+000  4.8496977e-002  1.0000000e+000  1.1972446e-001
  1.9328173e+000  3.7357826e+000  4.5135205e-003  1.0000000e+000  1.4871252e-002
  9.7697067e-001  9.5447170e-001  1.0465890e+000  1.0000000e+000  3.5350266e-002
  1.0193291e+000  1.0390318e+000  9.6171540e-001  1.0000000e+000  6.9273919e-002
  2.3825566e-001  5.6765759e-002  3.1037431e+000  1.0000000e+000  4.1403317e-002
  2.0976136e-002  4.3999827e-004  3.9165355e+000  1.0000000e+000  1.3242471e-001
  1.4815706e+000  2.1950515e+000  2.6876903e-001  1.0000000e+000  4.1449975e-002
  8.9598725e-001  8.0279316e-001  1.2188441e+000  1.0000000e+000  2.6770628e-002
  4.1699284e-001  1.7388303e-001  2.5059117e+000  1.0000000e+000  7.0696729e-002
  1.0541892e+000  1.1113148e+000  8.9455814e-001  1.0000000e+000  3.9842181e-002
  2.7692863e-001  7.6689466e-002  2.9689749e+000  1.0000000e+000  1.0940355e-001
  1.4959722e-001  2.2379327e-002  3.4239905e+000  1.0000000e+000  3.6129397e-002
  1.8104224e+000  3.2776294e+000  3.5939650e-002  1.0000000e+000  8.0281355e-002
  1.7262034e+000  2.9797782e+000  7.4964574e-002  1.0000000e+000  5.5480606e-002
  1.6316627e+000  2.6623230e+000  1.3567240e-001  1.0000000e+000  7.4687359e-002
  1.9302577e+000  3.7258950e+000  4.8639818e-003  1.0000000e+000  6.1861805e-002
  1.9244869e+000  3.7036497e+000  5.7022326e-003  1.0000000e+000  3.1407623e-002
  1.6674157e+000  2.7802750e+000  1.1061233e-001  1.0000000e+000  4.0329264e-002
  1.2045837e+000  1.4510218e+000  6.3268716e-001  1.0000000e+000  5.7780268e-002
  1.0809849e+000  1.1685283e+000  8.4458879e-001  1.0000000e+000  6.4258937e-002
  1.7047769e+000  2.9062641e+000  8.7156704e-002  1.0000000e+000  5.8342469e-002
  4.4319729e-001  1.9642384e-001  2.4236347e+000  1.0000000e+000  1.1847414e-001
  1.8416529e+000  3.3916855e+000  2.5073793e-002  1.0000000e+000  3.3660140e-002
  3.6050756e-001  1.2996570e-001  2.6879355e+000  1.0000000e+000  9.2813670e-002
  1.4472683e+000  2.0945856e+000  3.0551230e-001  1.0000000e+000  2.0976597e-001
  3.2252065e-001  1.0401957e-001  2.8139370e+000  1.0000000e+000  1.9119158e-002
  1.0431697e+000  1.0882029e+000  9.1552430e-001  1.0000000e+000  5.3511565e-002
  1.5463634e-001  2.3912398e-002  3.4053670e+000  1.0000000e+000  5.4700259e-002
  4.9431915e-003  2.4435142e-005  3.9802517e+000  1.0000000e+000             Inf
  3.1316557e-001  9.8072676e-002  2.8454104e+000  1.0000000e+000  4.5718208e-002
  1.8443725e+000  3.4017101e+000  2.4219906e-002  1.0000000e+000  2.6189379e-002
  4.8340871e-001  2.3368398e-001  2.3000491e+000  1.0000000e+000  5.8906367e-003
  4.8464166e-001  2.3487754e-001  2.2963109e+000  1.0000000e+000  4.5200852e-002
  5.2855354e-001  2.7936885e-001  2.1651547e+000  1.0000000e+000  1.2768224e-001
  1.7606959e+000  3.1000499e+000  5.7266468e-002  1.0000000e+000  8.3536581e-002
  1.3292691e+000  1.7669564e+000  4.4987991e-001  1.0000000e+000  7.9785788e-002
  1.0273222e+000  1.0553908e+000  9.4610219e-001  1.0000000e+000  3.8498011e-002
  1.5889256e+000  2.5246846e+000  1.6898215e-001  1.0000000e+000  8.1099109e-002
  1.1864999e-001  1.4077819e-002  3.5394779e+000  1.0000000e+000  8.2508478e-002
  1.5500092e+000  2.4025284e+000  2.0249176e-001  1.0000000e+000  4.1993875e-002
  2.0409707e-001  4.1655613e-002  3.2252673e+000  1.0000000e+000  1.2270674e-001
  1.2555325e+000  1.5763618e+000  5.5423189e-001  1.0000000e+000  9.4105704e-002
  6.5172727e-001  4.2474844e-001  1.8178394e+000  1.0000000e+000  2.0424153e-001
  1.1076203e+000  1.2268227e+000  7.9634157e-001  1.0000000e+000  9.5421410e-002
  1.5466519e+000  2.3921322e+000  2.0552447e-001  1.0000000e+000  1.0211337e-001
  2.0098973e+000  4.0396873e+000  9.7957174e-005  1.0000000e+000             Inf
  1.0045716e+000  1.0091640e+000  9.9087775e-001  1.0000000e+000  3.2174506e-002
  4.7875938e-001  2.2921054e-001  2.3141730e+000  1.0000000e+000  4.0274020e-002
  4.2573349e-002  1.8124900e-003  3.8315191e+000  1.0000000e+000  5.1827289e-002
  1.1767289e+000  1.3846910e+000  6.7777524e-001  1.0000000e+000  9.6617071e-002
  1.9869414e+000  3.9479361e+000  1.7052695e-004  1.0000000e+000  7.8875295e-002
  6.1220568e-001  3.7479580e-001  1.9259731e+000  1.0000000e+000  1.0315790e-001
  1.8680733e+000  3.4896980e+000  1.7404645e-002  1.0000000e+000  5.3705972e-002
  6.7432437e-002  4.5471336e-003  3.7348174e+000  1.0000000e+000  7.6410582e-002
  1.3356873e+000  1.7840606e+000  4.4131134e-001  1.0000000e+000  1.1737498e-001
  1.5846472e-002  2.5111068e-004  3.9368652e+000  1.0000000e+000  3.7811175e-002
  1.2347377e+000  1.5245772e+000  5.8562639e-001  1.0000000e+000  5.0738964e-002
  1.6641435e+000  2.7693738e+000  1.1279956e-001  1.0000000e+000  3.5494738e-002
  3.3223520e-001  1.1038023e-001  2.7814394e+000  1.0000000e+000  2.8122694e-002
  1.8985590e+000  3.6045262e+000  1.0290281e-002  1.0000000e+000  5.5902960e-002
  6.3164009e-001  3.9896920e-001  1.8724089e+000  1.0000000e+000  3.9533771e-002
  8.3597265e-001  6.9885028e-001  1.3549597e+000  1.0000000e+000  3.4295910e-001
  3.5057336e-001  1.2290168e-001  2.7206083e+000  1.0000000e+000  2.8340849e-002
  9.9506705e-001  9.9015843e-001  1.0098902e+000  1.0000000e+000  1.6829108e-001
  1.4530903e+000  2.1114714e+000  2.9911024e-001  1.0000000e+000  1.0526639e-001
  1.9069747e+000  3.6365524e+000  8.6537105e-003  1.0000000e+000  6.2517268e-002
  1.7164773e+000  2.9462944e+000  8.0385102e-002  1.0000000e+000  3.9330151e-002
  1.8631017e+000  3.4711478e+000  1.8741156e-002  1.0000000e+000  6.9605632e-002
  7.3595028e-001  5.4162282e-001  1.5978217e+000  1.0000000e+000  5.1174156e-002
  1.2348725e+000  1.5249101e+000  5.8542007e-001  1.0000000e+000  2.9729987e-002
  1.8381854e+000  3.3789255e+000  2.6183971e-002  1.0000000e+000  3.5329105e-002
  1.5952372e+000  2.5447817e+000  1.6383294e-001  1.0000000e+000  9.1224147e-002
  1.2772848e+000  1.6314563e+000  5.2231733e-001  1.0000000e+000  2.5253771e-002
  2.6137823e-001  6.8318579e-002  3.0228057e+000  1.0000000e+000  6.1482746e-002
  1.8228297e+000  3.3227081e+000  3.1389320e-002  1.0000000e+000  1.8136979e-002
  7.8694963e-001  6.1928972e-001  1.4714912e+000  1.0000000e+000  1.1618010e-001
  5.1526334e-002  2.6549631e-003  3.7965496e+000  1.0000000e+000  2.7170348e-002
  1.8281766e+000  3.3422296e+000  2.9523284e-002  1.0000000e+000  1.5530764e-002
  1.2302479e+000  1.5135099e+000  5.9251829e-001  1.0000000e+000  2.7430906e-001
  6.7256970e-001  4.5235000e-001  1.7620712e+000  1.0000000e+000  3.4861878e-002
  1.0804681e-001  1.1674114e-002  3.5794869e+000  1.0000000e+000  8.3821579e-002
  8.9851363e-001  8.0732675e-001  1.2132722e+000  1.0000000e+000  5.5382193e-002
  5.3193864e-001  2.8295872e-001  2.1552041e+000  1.0000000e+000  1.4620959e-001
  1.7642904e+000  3.1127207e+000  5.5559008e-002  1.0000000e+000  3.8913886e-002
  1.5055585e+000  2.2667065e+000  2.4447238e-001  1.0000000e+000  9.1889706e-002
  2.8362234e-001  8.0441632e-002  2.9459523e+000  1.0000000e+000  1.0571976e-001
  9.3278731e-001  8.7009216e-001  1.1389429e+000  1.0000000e+000  3.4950605e-002
  3.8242972e-001  1.4625249e-001  2.6165336e+000  1.0000000e+000  4.7716857e-002
 -8.9799584e-003  8.0639653e-005  4.0360005e+000  1.0000000e+000             Inf
  1.2598325e+000  1.5871779e+000  5.4784796e-001  1.0000000e+000  4.2625890e-002
  5.7915372e-002  3.3541903e-003  3.7716927e+000  1.0000000e+000  5.1676962e-002
  9.2656700e-001  8.5852641e-001  1.1522584e+000  1.0000000e+000  2.5346717e-002
  1.7103936e+000  2.9254464e+000  8.3871846e-002  1.0000000e+000  1.3261801e-002
  2.8553952e-002  8.1532818e-004  3.8865995e+000  1.0000000e+000  5.9983406e-002
  1.9868724e+000  3.9476618e+000  1.7233477e-004  1.0000000e+000             Inf
  1.4010470e+000  1.9629326e+000  3.5874475e-001  1.0000000e+000  5.2419228e-002
  1.7493234e+000  3.0601322e+000  6.2838781e-002  1.0000000e+000  4.1482133e-002
  1.8537509e-001  3.4363924e-002  3.2928636e+000  1.0000000e+000  5.3151848e-002
  1.6540794e+000  2.7359786e+000  1.1966107e-001  1.0000000e+000  1.0912604e-001
  1.2849552e+000  1.6511097e+000  5.1128914e-001  1.0000000e+000  1.9744770e-002
  1.4239317e-001  2.0275816e-002  3.4507031e+000  1.0000000e+000  4.9550686e-002
  1.7575339e+000  3.0889254e+000  5.8789807e-002  1.0000000e+000  1.5125483e-002
  9.6146246e-001  9.2441006e-001  1.0785602e+000  1.0000000e+000  2.9838381e-001
  1.7033477e+000  2.9013933e+000  8.8002597e-002  1.0000000e+000  5.6863795e-002
  8.5213979e-001  7.2614223e-001  1.3175831e+000  1.0000000e+000  1.1161514e-001
  6.5309460e-001  4.2653255e-001  1.8141542e+000  1.0000000e+000  1.0818734e-001
  3.6767125e-001  1.3518215e-001  2.6644972e+000  1.0000000e+000  9.8294741e-002
  1.8102418e+000  3.2769755e+000  3.6008158e-002  1.0000000e+000  2.7097166e-002
  1.5796711e-001  2.4953609e-002  3.3930852e+000  1.0000000e+000  4.2678377e-002
  9.0747390e-001  8.2350887e-001  1.1936133e+000  1.0000000e+000  2.8087921e-002
  6.7073232e-001  4.4988185e-001  1.7669526e+000  1.0000000e+000  1.9445218e-002
  7.3575278e-001  5.4133216e-001  1.5983210e+000  1.0000000e+000  3.0285270e-002
  1.5636641e+000  2.4450453e+000  1.9038904e-001  1.0000000e+000  5.1395417e-002
  4.1560567e-001  1.7272807e-001  2.5103054e+000  1.0000000e+000  1.4893888e-001
  2.1148454e-001  4.4725712e-002  3.1987875e+000  1.0000000e+000  3.6147541e-002
  1.5442756e+000  2.3847871e+000  2.0768475e-001  1.0000000e+000  5.8577546e-002
  5.5954725e-002  3.1309312e-003  3.7793120e+000  1.0000000e+000  6.3361924e-003
  1.9248712e+000  3.7051293e+000  5.6443292e-003  1.0000000e+000  8.0911648e-002
  1.4010319e+000  1.9628904e+000  3.5876278e-001  1.0000000e+000  1.0475479e-001
  2.2176361e-001  4.9179098e-002  3.1621247e+000  1.0000000e+000  4.9581436e-002
  7.0563796e-001  4.9792493e-001  1.6753731e+000  1.0000000e+000  6.3115051e-002
  5.6232300e-001  3.1620716e-001  2.0669151e+000  1.0000000e+000  1.2087565e-001
  1.7960318e+000  3.2257302e+000  4.1603032e-002  1.0000000e+000  4.6453310e-002
  1.2969238e+000  1.6820115e+000  4.9431608e-001  1.0000000e+000  1.1677325e-001
  5.5691630e-001  3.1015577e-001  2.0824906e+000  1.0000000e+000  2.3570617e-001
  1.8495583e-001  3.4208660e-002  3.2943853e+000  1.0000000e+000  5.9774977e-002
  4.8003686e-001  2.3043539e-001  2.3102879e+000  1.0000000e+000  7.2360940e-002
  1.6038128e+000  2.5722156e+000  1.5696428e-001  1.0000000e+000  3.9939278e-002
  1.4743632e+000  2.1737467e+000  2.7629409e-001  1.0000000e+000  7.9147454e-002
  1.5104976e+000  2.2816029e+000  2.3961264e-001  1.0000000e+000  7.0442896e-002
  3.5909998e-001  1.2895279e-001  2.6925529e+000  1.0000000e+000  2.7980720e-002
  2.4022828e-001  5.7709627e-002  3.0967965e+000  1.0000000e+000  8.5188933e-002
  1.0680851e+000  1.1408058e+000  8.6846539e-001  1.0000000e+000  9.2971042e-002
  1.2086155e+000  1.4607514e+000  6.2628945e-001  1.0000000e+000  5.0029206e-002
  3.5447209e-001  1.2565047e-001  2.7077621e+000  1.0000000e+000  1.1316322e-002
  1.4884026e+000  2.2153422e+000  2.6173192e-001  1.0000000e+000  3.6321386e-002
  1.6253167e+000  2.6416543e+000  1.4038758e-001  1.0000000e+000  4.5664052e-002
  1.3810497e+000  1.9072982e+000  3.8309951e-001  1.0000000e+000  8.1109285e-002
  2.3117568e-001  5.3442194e-002  3.1287395e+000  1.0000000e+000  5.6603106e-002
  1.7737520e+000  3.1461961e+000  5.1188170e-002  1.0000000e+000  1.3976304e-001
  1.4097127e+000  1.9872899e+000  3.4843908e-001  1.0000000e+000  8.7459980e-002
  1.9548526e+000  3.8214488e+000  2.0382862e-003  1.0000000e+000  4.6922787e-002
  1.9799361e+000  3.9201470e+000  4.0255934e-004  1.0000000e+000  4.0883000e-002
  3.8185646e-001  1.4581436e-001  2.6183885e+000  1.0000000e+000  6.6080658e-002
  3.4802718e-001  1.2112292e-001  2.7290142e+000  1.0000000e+000  4.0929705e-002
  1.3069121e+000  1.7080193e+000  4.8037082e-001  1.0000000e+000  1.2557863e-001
  1.2068538e+000  1.4564961e+000  6.2908088e-001  1.0000000e+000  1.1556190e-001
  1.7281484e-001  2.9864970e-002  3.3386056e+000  1.0000000e+000  1.6945542e-002
  1.9145464e+000  3.6654879e+000  7.3023196e-003  1.0000000e+000  1.0939476e-001
  1.3874320e+000  1.9249676e+000  3.7523954e-001  1.0000000e+000  2.8852450e-002
  1.6743675e+000  2.8035064e+000  1.0603655e-001  1.0000000e+000  4.7927263e-002
  1.5855170e+000  2.5138640e+000  1.7179619e-001  1.0000000e+000  4.5473081e-002
  1.9615352e+000  3.8476205e+000  1.4795383e-003  1.0000000e+000  2.5037366e-002
  2.6669226e-002  7.1124759e-004  3.8940343e+000  1.0000000e+000             Inf
  9.9004235e-001  9.8018386e-001  1.0200144e+000  1.0000000e+000  3.0569836e-001
  1.5585148e+000  2.4289683e+000  1.9490919e-001  1.0000000e+000  7.5346027e-002
  1.0819187e+000  1.1705480e+000  8.4287333e-001  1.0000000e+000  2.6430498e-002
  3.1443423e-001  9.8868886e-002  2.8411320e+000  1.0000000e+000  1.1026431e-001
  1.8453653e+000  3.4053730e+000  2.3911899e-002  1.0000000e+000  7.7763119e-002
  1.4952725e-001  2.2358399e-002  3.4242494e+000  1.0000000e+000  1.4540134e-001
  2.0025024e+000  4.0100160e+000  6.2621659e-006  1.0000000e+000             Inf
  1.6493315e+000  2.7202944e+000  1.2296840e-001  1.0000000e+000  4.9190579e-002
  5.3488028e-001  2.8609692e-001  2.1465758e+000  1.0000000e+000  7.8383004e-002
  1.2564355e+000  1.5786302e+000  5.5288817e-001  1.0000000e+000  9.9145916e-002
  7.6650865e-001  5.8753552e-001  1.5215009e+000  1.0000000e+000  4.3996585e-001
  1.0942216e+000  1.1973209e+000  8.2043450e-001  1.0000000e+000  1.2622377e-001
  4.2379403e-001  1.7960138e-001  2.4844253e+000  1.0000000e+000  8.3791463e-002
  1.6971390e+000  2.8802809e+000  9.1724773e-002  1.0000000e+000  9.9558837e-002
  1.8367456e+000  3.3736343e+000  2.6652005e-002  1.0000000e+000  7.1648500e-002
  4.6392699e-001  2.1522825e-001  2.3595203e+000  1.0000000e+000  5.7398083e-002
  1.6841722e-001  2.8364360e-002  3.3546955e+000  1.0000000e+000  2.3865911e-002
  1.9283028e+000  3.7183519e+000  5.1404821e-003  1.0000000e+000  1.0721273e-001
  5.5456089e-001  3.0753778e-001  2.0892942e+000  1.0000000e+000  1.0253957e-001
  1.2147572e-001  1.4756351e-002  3.5288535e+000  1.0000000e+000  5.7237325e-002
  1.5112378e+000  2.2838398e+000  2.3888846e-001  1.0000000e+000  6.0409528e-002
  1.3439421e+000  1.8061803e+000  4.3041200e-001  1.0000000e+000  7.6181156e-002
  1.1332452e+000  1.2842446e+000  7.5126393e-001  1.0000000e+000  3.9281644e-002
  2.6700906e-001  7.1293837e-002  3.0032576e+000  1.0000000e+000  1.7678021e-001
  1.0598252e+000  1.1232295e+000  8.8392864e-001  1.0000000e+000  4.4088518e-002
  1.5129791e+000  2.2891056e+000  2.3718939e-001  1.0000000e+000  7.0573863e-003
  1.8730708e+000  3.5083941e+000  1.6111030e-002  1.0000000e+000  1.0011444e-001
  1.3976849e+000  1.9535230e+000  3.6278353e-001  1.0000000e+000  4.0086254e-002
  1.8281095e+000  3.3419844e+000  2.9546334e-002  1.0000000e+000  9.3137363e-002
  3.2987342e-001  1.0881647e-001  2.7893228e+000  1.0000000e+000  1.6071378e-001
  7.9832810e-001  6.3732776e-001  1.4440153e+000  1.0000000e+000  1.2201800e-001
  1.9990728e+000  3.9962919e+000  8.5978402e-007  1.0000000e+000             Inf
  1.6676226e+000  2.7809652e+000  1.1047472e-001  1.0000000e+000  3.4006558e-002
  8.6333586e-001  7.4534882e-001  1.2920054e+000  1.0000000e+000  9.8562485e-002
  1.9802838e+000  3.9215240e+000  3.8872751e-004  1.0000000e+000  7.0812069e-002
  1.2444345e+000  1.5486173e+000  5.7087915e-001  1.0000000e+000  1.9169081e-002
  1.6435882e+000  2.7013821e+000  1.2702939e-001  1.0000000e+000  3.1419527e-002
  8.9864072e-001  8.0755514e-001  1.2129923e+000  1.0000000e+000  1.4546146e-001
  1.3484997e+000  1.8184513e+000  4.2445269e-001  1.0000000e+000  7.5830683e-003
  1.6360627e+000  2.6767010e+000  1.3245038e-001  1.0000000e+000  2.2979046e-002
  1.2828250e-001  1.6456401e-002  3.5033264e+000  1.0000000e+000  2.5881769e-002
  1.5853366e+000  2.5132920e+000  1.7194576e-001  1.0000000e+000  5.8424602e-002
  1.0337002e+000  1.0685362e+000  9.3373521e-001  1.0000000e+000  4.7959308e-002
  1.0784188e+000  1.1629871e+000  8.4931194e-001  1.0000000e+000  3.3766677e-002
  1.1314357e+000  1.2801469e+000  7.5440386e-001  1.0000000e+000  3.1096882e-002
  1.0940627e+000  1.1969731e+000  8.2072244e-001  1.0000000e+000  2.2694180e-002
  1.1014245e+000  1.2131359e+000  8.0743798e-001  1.0000000e+000  3.6880824e-002
  1.2457733e+000  1.5519510e+000  5.6885797e-001  1.0000000e+000  2.2242658e-002
  1.3984106e+000  1.9555523e+000  3.6190976e-001  1.0000000e+000  4.9903492e-002
  1.4479986e+000  2.0967000e+000  3.0470551e-001  1.0000000e+000  5.3285551e-002
  1.7414165e+000  3.0325316e+000  6.6865405e-002  1.0000000e+000  1.0171295e-001
  5.0113510e-001  2.5113638e-001  2.2465960e+000  1.0000000e+000  1.1978494e-001
  1.2263875e+000  1.5040264e+000  5.9847626e-001  1.0000000e+000  7.0887158e-002
  1.6204990e+000  2.6260170e+000  1.4402102e-001  1.0000000e+000  3.2206358e-002
  1.5183426e+000  2.3053642e+000  2.3199387e-001  1.0000000e+000  3.1751007e-002
  6.0600466e-001  3.6724165e-001  1.9432230e+000  1.0000000e+000  5.4761077e-002
  4.3193168e-001  1.8656498e-001  2.4588382e+000  1.0000000e+000  1.6707402e-001
  1.4521321e+000  2.1086878e+000  3.0015918e-001  1.0000000e+000  6.2781608e-002
  7.3194644e-001  5.3574559e-001  1.6079598e+000  1.0000000e+000  1.0356304e-001
  7.3905447e-001  5.4620151e-001  1.5899836e+000  1.0000000e+000  6.5134008e-002
  1.1329341e+000  1.2835397e+000  7.5180324e-001  1.0000000e+000  1.7861666e-003
  1.6036956e+000  2.5718394e+000  1.5705722e-001  1.0000000e+000  3.4978131e-002
  1.3515969e+000  1.8268141e+000  4.2042663e-001  1.0000000e+000  9.2373359e-003
  1.4813029e-001  2.1942583e-002  3.4294214e+000  1.0000000e+000  1.3484548e-001
  1.7797818e+000  3.1676233e+000  4.8496051e-002  1.0000000e+000  8.6493675e-002
  1.5449358e+000  2.3868266e+000  2.0708343e-001  1.0000000e+000  6.6587510e-002
  4.7741989e-002  2.2792975e-003  3.8113113e+000  1.0000000e+000  9.8098408e-002
  6.3337012e-001  4.0115771e-001  1.8676772e+000  1.0000000e+000  1.1894069e-001
  1.2669214e+000  1.6050898e+000  5.3740425e-001  1.0000000e+000  2.5498648e-002
  1.3578235e+000  1.8436848e+000  4.1239061e-001  1.0000000e+000  6.3095542e-003
  1.6777418e+000  2.8148176e+000  1.0385033e-001  1.0000000e+000  7.3528465e-002
 -3.1922595e-002  1.0190520e-003  4.1287094e+000  1.0000000e+000             Inf
  6.1053945e-001  3.7275842e-001  1.9306006e+000  1.0000000e+000  2.6786730e-002
  6.9300749e-002  4.8025938e-003  3.7275996e+000  1.0000000e+000  7.1536086e-002
  1.0111642e+000  1.0224529e+000  9.7779633e-001  1.0000000e+000  1.3296034e-001
  1.1727139e+000  1.3752579e+000  6.8440225e-001  1.0000000e+000  9.2016613e-002
  1.2715506e+000  1.6168409e+000  5.3063856e-001  1.0000000e+000  7.6246324e-002
  1.3579654e+000  1.8440699e+000  4.1220848e-001  1.0000000e+000  3.9507196e-002
  1.5291376e+000  2.3382619e+000  2.2171137e-001  1.0000000e+000  3.0645527e-002
  1.2344249e+000  1.5238049e+000  5.8610517e-001  1.0000000e+000  3.4734587e-002
  1.1828040e+000  1.3990253e+000  6.6780928e-001  1.0000000e+000  1.1337989e-001
  1.0759787e+000  1.1577302e+000  8.5381531e-001  1.0000000e+000  3.1256575e-002
  1.1446065e-001  1.3101240e-002  3.5552586e+000  1.0000000e+000  1.4649651e-001
  3.5736918e-001  1.2771273e-001  2.6982360e+000  1.0000000e+000  7.9657861e-002
  1.0433671e+000  1.0886148e+000  9.1514659e-001  1.0000000e+000  3.6060313e-002
  6.4593962e-001  4.1723800e-001  1.8334795e+000  1.0000000e+000  2.5008367e-002
  1.9789608e+000  3.9162857e+000  4.4264927e-004  1.0000000e+000  4.8742225e-002
  4.0381576e-001  1.6306717e-001  2.5478041e+000  1.0000000e+000  4.9054117e-002
  1.5894601e+000  2.5263834e+000  1.6854301e-001  1.0000000e+000  4.7565208e-002
  1.0670514e+000  1.1385987e+000  8.7039310e-001  1.0000000e+000  3.2534733e-002
  6.5197221e-001  4.2506777e-001  1.8171789e+000  1.0000000e+000  3.7090354e-002
  4.2094063e-001  1.7719102e-001  2.4934285e+000  1.0000000e+000  4.7814655e-002
  1.7502257e+000  3.0632900e+000  6.2387208e-002  1.0000000e+000  8.3257945e-002
  1.6776999e-001  2.8146771e-002  3.3570668e+000  1.0000000e+000  4.1773241e-002
  1.6221359e+000  2.6313250e+000  1.4278125e-001  1.0000000e+000  8.6706508e-002
  1.6807820e+000  2.8250280e+000  1.0190015e-001  1.0000000e+000  1.2724919e-001
  1.5148743e+000  2.2948443e+000  2.3534690e-001  1.0000000e+000  2.9330608e-002
  1.2224959e+000  1.4944962e+000  6.0451265e-001  1.0000000e+000  2.2239963e-002
  5.1828475e-001  2.6861909e-001  2.1954801e+000  1.0000000e+000  9.0817359e-002
  1.5935316e+000  2.5393430e+000  1.6521656e-001  1.0000000e+000  3.2479039e-002
  1.5456899e+000  2.3891571e+000  2.0639770e-001  1.0000000e+000  5.9977959e-002
  1.7646106e+000  3.1138504e+000  5.5408191e-002  1.0000000e+000  1.0906669e-001
  7.6142682e-001  5.7977081e-001  1.5340635e+000  1.0000000e+000  1.8284444e-001
  4.0631619e-001  1.6509285e-001  2.5398281e+000  1.0000000e+000  1.7158834e-002
  1.2573549e+000  1.5809413e+000  5.5152180e-001  1.0000000e+000  3.5863961e-002
  1.2704204e+000  1.6139679e+000  5.3228643e-001  1.0000000e+000  1.0676149e-001
  1.4402487e+000  2.0743164e+000  3.1332148e-001  1.0000000e+000  8.6696910e-002
  6.8957369e-001  4.7551187e-001  1.7172171e+000  1.0000000e+000  7.8400196e-002
  1.4996475e+000  2.2489426e+000  2.5035263e-001  1.0000000e+000  2.9310892e-002
  1.4516560e+000  2.1073051e+000  3.0068117e-001  1.0000000e+000  1.2884153e-002
  2.4360887e-001  5.9345283e-002  3.0849098e+000  1.0000000e+000  1.0945730e-001
  2.0087298e+000  4.0349955e+000  7.6209988e-005  1.0000000e+000             Inf
  6.2697534e-001  3.9309807e-001  1.8851967e+000  1.0000000e+000  8.2375466e-002
  4.7138306e-003  2.2220199e-005  3.9811669e+000  1.0000000e+000             Inf
  1.4854069e+000  2.2064335e+000  2.6480610e-001  1.0000000e+000  4.6210982e-002
  1.9221685e-001  3.6947316e-002  3.2680799e+000  1.0000000e+000  7.6094446e-002
  1.4531971e+000  2.1117817e+000  2.9899346e-001  1.0000000e+000  3.3578676e-002
  1.9847636e+000  3.9392867e+000  2.3214679e-004  1.0000000e+000  2.9512269e-002
  9.9956873e-001  9.9913765e-001  1.0008627e+000  1.0000000e+000  5.3279660e-002
  1.8601011e+000  3.4599761e+000  1.9571701e-002  1.0000000e+000  1.3722979e-001
  1.9028846e+000  3.6209699e+000  9.4313966e-003  1.0000000e+000  7.4904659e-002
  1.0983867e+000  1.2064534e+000  8.1290647e-001  1.0000000e+000  1.0652330e-001
  1.9356085e+000  3.7465802e+000  4.1462671e-003  1.0000000e+000  7.5446904e-002
  4.7291926e-001  2.2365262e-001  2.3319756e+000  1.0000000e+000  6.0951688e-002
  3.2434127e-001  1.0519726e-001  2.8078322e+000  1.0000000e+000  5.6175011e-002
  3.0133650e-001  9.0803688e-002  2.8854577e+000  1.0000000e+000  8.0962061e-002
  1.5059344e-001  2.2678385e-002  3.4203046e+000  1.0000000e+000  5.3512087e-002
  8.7250776e-001  7.6126979e-001  1.2712387e+000  1.0000000e+000  2.1586175e-001
  4.5404189e-001  2.0615404e-001  2.3899865e+000  1.0000000e+000  3.6548114e-002
  5.6362116e-001  3.1766882e-001  2.0631842e+000  1.0000000e+000  1.0878930e-001
  1.0309084e+000  1.0627721e+000  9.3913852e-001  1.0000000e+000  4.3706222e-002
  9.7752266e-001  9.5555055e-001  1.0454599e+000  1.0000000e+000  1.2686659e-001
  4.5742295e-001  2.0923576e-001  2.3795439e+000  1.0000000e+000  1.8908333e-002
  6.8301915e-001  4.6651516e-001  1.7344386e+000  1.0000000e+000  3.7610869e-002
  1.3645500e+000  1.8619966e+000  4.0379676e-001  1.0000000e+000  1.6909085e-001
  1.2121078e+000  1.4692054e+000  6.2077406e-001  1.0000000e+000  3.9560158e-002
  2.4641414e-001  6.0719930e-002  3.0750634e+000  1.0000000e+000  1.9157389e-002
  1.8704556e+000  3.4986042e+000  1.6781750e-002  1.0000000e+000  6.2887489e-002
  6.0987075e-001  3.7194234e-001  1.9324593e+000  1.0000000e+000  1.2512452e-001
  7.3646479e-001  5.4238038e-001  1.5965212e+000  1.0000000e+000  2.8693975e-002
  1.2970253e+000  1.6822747e+000  4.9417341e-001  1.0000000e+000  6.1637323e-002
  1.0277751e+000  1.0563217e+000  9.4522119e-001  1.0000000e+000  8.9454525e-002
  1.0357087e+000  1.0726925e+000  9.2985775e-001  1.0000000e+000  1.1692094e-002
  1.9621359e+000  3.8499775e+000  1.4336863e-003  1.0000000e+000  1.0681524e-001
  2.3767299e-001  5.6488450e-002  3.1057965e+000  1.0000000e+000  1.6447549e-001
  2.5679128e-001  6.5941763e-002  3.0387766e+000  1.0000000e+000  1.4160023e-001
  1.1489787e+000  1.3201520e+000  7.2423732e-001  1.0000000e+000  1.6869145e-002
  6.5462513e-003  4.2853406e-005  3.9738578e+000  1.0000000e+000             Inf
  9.4513057e-001  8.9327179e-001  1.1127495e+000  1.0000000e+000  1.0618129e-001
  1.6662012e+000  2.7762266e+000  1.1142161e-001  1.0000000e+000  4.4530398e-002
  3.8791742e-001  1.5047992e-001  2.5988103e+000  1.0000000e+000  1.4742555e-001
  1.8567347e+000  3.4474637e+000  2.0524949e-002  1.0000000e+000  1.6417217e-001
  1.0399902e+000  1.0815796e+000  9.2161880e-001  1.0000000e+000  3.2012018e-002
  1.3801182e+000  1.9047262e+000  3.8425348e-001  1.0000000e+000  6.0245297e-002
  7.2516079e-001  5.2585817e-001  1.6252150e+000  1.0000000e+000  3.6422184e-002
  1.9225340e+000  3.6961370e+000  6.0009809e-003  1.0000000e+000  3.9323002e-002
  8.8911433e-001  7.9052429e-001  1.2340670e+000  1.0000000e+000  8.9777742e-002
  1.7015763e+000  2.8953618e+000  8.9056730e-002  1.0000000e+000  1.8531364e-001
  6.8489614e-001  4.6908273e-001  1.7294982e+000  1.0000000e+000  8.8602954e-002
  9.4035755e-003  8.8427233e-005  3.9624741e+000  1.0000000e+000  1.4973421e-002
  1.5101743e+000  2.2806264e+000  2.3992923e-001  1.0000000e+000  1.7702852e-001
  1.1539951e+000  1.3317048e+000  7.1572422e-001  1.0000000e+000  1.3442227e-002
  1.6558672e+000  2.7418961e+000  1.1842741e-001  1.0000000e+000  9.6185772e-002
  5.5911231e-001  3.1260657e-001  2.0761573e+000  1.0000000e+000  9.4786339e-002
  4.4754575e-001  2.0029720e-001  2.4101142e+000  1.0000000e+000  4.8018688e-002
  8.2537439e-002  6.8124288e-003  3.6766627e+000  1.0000000e+000  2.1718820e-001
  2.1421794e-002  4.5889325e-004  3.9147717e+000  1.0000000e+000  7.3569588e-002
  8.2959563e-001  6.8822891e-001  1.3698464e+000  1.0000000e+000  9.6497121e-002
  1.1626342e+000  1.3517183e+000  7.0118150e-001  1.0000000e+000  8.4809645e-002
  4.8535774e-001  2.3557213e-001  2.2941412e+000  1.0000000e+000  6.2293372e-002
  7.3567953e-001  5.4122437e-001  1.5985063e+000  1.0000000e+000  1.1220833e-002
  1.0720801e+000  1.1493557e+000  8.6103536e-001  1.0000000e+000  9.5485379e-002
  6.9899707e-001  4.8859691e-001  1.6926086e+000  1.0000000e+000  3.9988598e-002
  7.9169288e-001  6.2677762e-001  1.4600061e+000  1.0000000e+000  4.2748115e-002
  1.3816388e+000  1.9089257e+000  3.8237062e-001  1.0000000e+000  1.2729299e-001
  1.5675912e+000  2.4573420e+000  1.8697741e-001  1.0000000e+000  8.9182771e-002
  5.1469605e-001  2.6491203e-001  2.2061278e+000  1.0000000e+000  7.3511040e-002
  7.8646545e-001  6.1852790e-001  1.4726661e+000  1.0000000e+000  2.6871482e-002
  1.2574204e+000  1.5811061e+000  5.5142443e-001  1.0000000e+000  5.5792544e-002
  1.5644489e+000  2.4475002e+000  1.8970480e-001  1.0000000e+000  4.8666555e-003
  7.6459712e-001  5.8460875e-001  1.5262203e+000  1.0000000e+000  4.9602999e-002
  9.2029483e-001  8.4694257e-001  1.1657633e+000  1.0000000e+000  5.5401211e-002
  1.1368618e+000  1.2924548e+000  7.4500750e-001  1.0000000e+000  7.5765097e-002
  1.2402209e+000  1.5381478e+000  5.7726431e-001  1.0000000e+000  9.3205737e-002
  4.5224354e-001  2.0452422e-001  2.3955501e+000  1.0000000e+000  3.7728147e-002
  1.3202007e+000  1.7429300e+000  4.6212705e-001  1.0000000e+000  8.1499668e-002
  2.0328347e+000  4.1324169e+000  1.0781167e-003  1.0000000e+000             Inf
  1.9215590e+000  3.6923890e+000  6.1529892e-003  1.0000000e+000  5.0514951e-002
  1.5626070e+000  2.4417406e+000  1.9131265e-001  1.0000000e+000  5.3024220e-002
  1.0396242e+000  1.0808184e+000  9.2232171e-001  1.0000000e+000  4.2244703e-003
  4.0415399e-001  1.6334045e-001  2.5467245e+000  1.0000000e+000  5.9552600e-002
  3.1549320e-002  9.9535958e-004  3.8747981e+000  1.0000000e+000             Inf
  1.0692708e+000  1.1433399e+000  8.6625693e-001  1.0000000e+000  3.1248619e-002
  8.0297937e-001  6.4477588e-001  1.4328584e+000  1.0000000e+000  6.9287916e-002
  1.1384985e+000  1.2961788e+000  7.4218488e-001  1.0000000e+000  3.3433638e-002
  4.1807631e-001  1.7478780e-001  2.5024825e+000  1.0000000e+000  3.5743773e-002
  1.9027488e+000  3.6204531e+000  9.4577916e-003  1.0000000e+000  5.1404570e-002
  1.6930923e+000  2.8665614e+000  9.4192365e-002  1.0000000e+000  8.0180558e-002
  4.1471099e-001  1.7198520e-001  2.5131412e+000  1.0000000e+000  7.0225269e-003
  1.1180665e+000  1.2500726e+000  7.7780676e-001  1.0000000e+000  4.5827637e-002
  1.9941612e+000  3.9766790e+000  3.4091312e-005  1.0000000e+000  1.7847813e-002
  9.6970425e-001  9.4032634e-001  1.0615093e+000  1.0000000e+000  4.7720292e-002
  1.8981333e+000  3.6029101e+000  1.0376821e-002  1.0000000e+000  3.5915159e-002
  1.9495075e+000  3.8005793e+000  2.5494966e-003  1.0000000e+000  7.0666447e-002
  6.6706495e-002  4.4497565e-003  3.7376238e+000  1.0000000e+000  3.7365202e-002
  4.1122824e-001  1.6910867e-001  2.5241957e+000  1.0000000e+000  2.2469047e-002
  1.5013955e+000  2.2541885e+000  2.4860644e-001  1.0000000e+000  2.6909927e-001
  9.8852007e-001  9.7717194e-001  1.0230916e+000  1.0000000e+000  7.6211640e-002
  2.0125717e-001  4.0504450e-002  3.2354758e+000  1.0000000e+000  5.5452529e-002
  1.1221537e+000  1.2592290e+000  7.7061408e-001  1.0000000e+000  2.0712109e-002
  3.1890985e-001  1.0170349e-001  2.8260641e+000  1.0000000e+000  4.8878608e-002
  3.1819307e-001  1.0124683e-001  2.8284745e+000  1.0000000e+000  1.5450233e-002
  1.9777122e+000  3.9113456e+000  4.9674540e-004  1.0000000e+000  2.0762963e-002
  4.8985044e-002  2.3995345e-003  3.8064594e+000  1.0000000e+000  3.6264699e-002
  1.9955679e+000  3.9822914e+000  1.9643099e-005  1.0000000e+000  6.7474447e-003
  1.8149005e+000  3.2938639e+000  3.4261813e-002  1.0000000e+000  8.9809785e-002
  6.3301779e-001  4.0071153e-001  1.8686404e+000  1.0000000e+000  1.1869341e-001
  3.9280397e-001  1.5429495e-001  2.5830791e+000  1.0000000e+000  4.6603274e-002
  1.3362783e+000  1.7856396e+000  4.4052652e-001  1.0000000e+000  6.9963631e-002
  1.8668780e+000  3.4852334e+000  1.7721473e-002  1.0000000e+000  6.1842309e-002
  1.9981928e-001  3.9927743e-002  3.2406506e+000  1.0000000e+000  2.6628006e-002
  1.3421113e+000  1.8012628e+000  4.3281750e-001  1.0000000e+000  7.9897125e-003
  2.7980359e-001  7.8290050e-002  2.9590757e+000  1.0000000e+000  1.6185534e-002
  8.8840348e-001  7.8926074e-001  1.2356468e+000  1.0000000e+000  5.8907451e-002
  1.2716672e-001  1.6171374e-002  3.5075045e+000  1.0000000e+000  4.8197360e-002
  1.4993974e-001  2.2481926e-002  3.4227230e+000  1.0000000e+000  4.4687656e-002
  6.4950262e-001  4.2185365e-001  1.8238432e+000  1.0000000e+000  6.0658928e-002
  7.6751880e-001  5.8908511e-001  1.5190099e+000  1.0000000e+000  7.4341466e-002
  7.8416160e-001  6.1490941e-001  1.4782630e+000  1.0000000e+000  3.6147263e-002
  4.4957660e-001  2.0211912e-001  2.4038127e+000  1.0000000e+000  6.1445656e-002
  3.0386841e-001  9.2336010e-002  2.8768624e+000  1.0000000e+000  2.2593215e-002
  2.7629708e-001  7.6340077e-002  2.9711518e+000  1.0000000e+000  2.6799988e-002
  8.5216945e-001  7.2619278e-001  1.3175150e+000  1.0000000e+000  5.8503985e-002
  6.9240667e-001  4.7942700e-001  1.7098003e+000  1.0000000e+000  6.3077080e-002
  8.5219524e-002  7.2623672e-003  3.6663843e+000  1.0000000e+000  6.2317184e-002
  2.9204748e-001  8.5291733e-002  2.9171018e+000  1.0000000e+000  1.6847453e-002
  2.9619913e-001  8.7733922e-002  2.9029374e+000  1.0000000e+000  1.2144810e-002
  8.8366211e-001  7.8085872e-001  1.2462103e+000  1.0000000e+000  2.8489220e-002
  1.6520462e+000  2.7292566e+000  1.2107186e-001  1.0000000e+000  8.2343301e-002
  2.0009129e+000  4.0036523e+000  8.3334197e-007  1.0000000e+000             Inf
  1.8363852e+000  3.3723105e+000  2.6769815e-002  1.0000000e+000  5.2079300e-002
  5.3342786e-001  2.8454528e-001  2.1508338e+000  1.0000000e+000  1.5857852e-001
  8.6041511e-001  7.4031415e-001  1.2986537e+000  1.0000000e+000  3.2059583e-002
  7.1127664e-001  5.0591446e-001  1.6608079e+000  1.0000000e+000  7.6635143e-002
  1.2216860e+000  1.4925166e+000  6.0577272e-001  1.0000000e+000  1.1919911e-001
  1.9733900e+000  3.8942682e+000  7.0809057e-004  1.0000000e+000  2.8202954e-002
  1.7468237e+000  3.0513929e+000  6.4098259e-002  1.0000000e+000  8.3281356e-002
  1.0755294e+000  1.1567635e+000  8.5464592e-001  1.0000000e+000  7.8087126e-003
  1.7318743e+000  2.9993885e+000  7.1891401e-002  1.0000000e+000  5.3943835e-002
  1.7538482e-001  3.0759836e-002  3.3292205e+000  1.0000000e+000  5.1347423e-002
  1.6111645e+000  2.5958510e+000  1.5119306e-001  1.0000000e+000  1.5160206e-001
  4.7802770e-001  2.2851049e-001  2.3163997e+000  1.0000000e+000  8.5881143e-002
  1.3198940e-001  1.7421202e-002  3.4894636e+000  1.0000000e+000  2.3456846e-002
  9.4156979e-001  8.8655367e-001  1.1202745e+000  1.0000000e+000  8.2682393e-002
  1.3441872e+000  1.8068393e+000  4.3009042e-001  1.0000000e+000  1.6069707e-001
  1.0769670e+000  1.1598578e+000  8.5199000e-001  1.0000000e+000  4.3142303e-002
  1.1551408e+000  1.3343502e+000  7.1378710e-001  1.0000000e+000  8.4256865e-002
  2.5373137e-001  6.4379610e-002  3.0494541e+000  1.0000000e+000  7.7169175e-002
  1.0447375e+000  1.0914764e+000  9.1252646e-001  1.0000000e+000  8.1990016e-002
  1.2728921e+000  1.6202543e+000  5.2868591e-001  1.0000000e+000  1.1587852e-001
  3.6580180e-001  1.3381096e-001  2.6706038e+000  1.0000000e+000  7.5848228e-002
  2.7260447e-001  7.4313196e-002  2.9838953e+000  1.0000000e+000  8.4201171e-002
  1.7053895e+000  2.9083532e+000  8.6795374e-002  1.0000000e+000  9.3945845e-002
  1.1450202e+000  1.3110714e+000  7.3099038e-001  1.0000000e+000  4.6582451e-002
  1.7559761e+000  3.0834519e+000  5.9547685e-002  1.0000000e+000  6.0534556e-002
  4.3573144e-001  1.8986189e-001  2.4469361e+000  1.0000000e+000  1.2548034e-001
  3.3606342e-001  1.1293862e-001  2.7686850e+000  1.0000000e+000  1.0145075e-001
  8.7639217e-001  7.6806323e-001  1.2624946e+000  1.0000000e+000  2.6644434e-002
  1.1837056e+000  1.4011591e+000  6.6633647e-001  1.0000000e+000  5.2350459e-002
  1.4539758e+000  2.1140457e+000  2.9814239e-001  1.0000000e+000  1.4180242e-002
  1.6303591e+000  2.6580708e+000  1.3663440e-001  1.0000000e+000  1.8366938e-001
  1.3057856e-001  1.7050761e-002  3.4947365e+000  1.0000000e+000  1.2186823e-001
  1.9145298e+000  3.6654244e+000  7.3051552e-003  1.0000000e+000  3.5204523e-002
  1.0408632e+000  1.0833962e+000  9.1994341e-001  1.0000000e+000  4.7962921e-002
  1.1097143e+000  1.2314658e+000  7.9260864e-001  1.0000000e+000  8.1762687e-002
  1.3607168e+000  1.8515502e+000  4.0868303e-001  1.0000000e+000  4.9858660e-002
  7.7227180e-002  5.9640373e-003  3.6970553e+000  1.0000000e+000  5.6563755e-002
  5.6306415e-001  3.1704124e-001  2.0647846e+000  1.0000000e+000  5.5170037e-002
  9.2730376e-001  8.5989226e-001  1.1506772e+000  1.0000000e+000  1.1765217e-001
  1.3326479e+000  1.7759505e+000  4.4535879e-001  1.0000000e+000  6.6535377e-002
  1.9990817e+000  3.9963275e+000  8.4336349e-007  1.0000000e+000             Inf
  6.4921594e-002  4.2148133e-003  3.7445284e+000  1.0000000e+000  6.7016015e-002
  4.2147464e-001  1.7764087e-001  2.4917423e+000  1.0000000e+000  3.6888860e-002
  1.0019345e+000  1.0038727e+000  9.9613474e-001  1.0000000e+000  4.5224827e-002
  1.1371161e+000  1.2930330e+000  7.4456862e-001  1.0000000e+000  1.2937052e-002
  1.5217983e+000  2.3158702e+000  2.2867683e-001  1.0000000e+000  1.0932912e-001
  1.8030127e+000  3.2508549e+000  3.8803980e-002  1.0000000e+000  9.8231117e-002
  8.7791955e-001  7.7074273e-001  1.2590645e+000  1.0000000e+000  5.0887029e-002
  8.5126098e-001  7.2464526e-001  1.3196013e+000  1.0000000e+000  6.4219680e-002
  3.9880192e-001  1.5904297e-001  2.5638353e+000  1.0000000e+000  4.7242138e-002
  1.7934060e+000  3.2163050e+000  4.2681092e-002  1.0000000e+000  1.2165476e-002
  1.7847552e+000  3.1853510e+000  4.6330344e-002  1.0000000e+000  3.7453571e-002
  3.7417925e-001  1.4001011e-001  2.6432931e+000  1.0000000e+000  6.2665422e-002
  7.4591787e-001  5.5639348e-001  1.5727220e+000  1.0000000e+000  1.2136558e-001
  6.8932979e-001  4.7517556e-001  1.7178564e+000  1.0000000e+000  6.4955417e-002
  2.4361035e-001  5.9346002e-002  3.0849046e+000  1.0000000e+000  1.2100914e-001
  8.1213676e-001  6.5956612e-001  1.4110191e+000  1.0000000e+000  4.0460289e-002
  1.8950728e+000  3.5913011e+000  1.1009709e-002  1.0000000e+000  1.1159951e-001
  6.0230230e-001  3.6276806e-001  1.9535589e+000  1.0000000e+000  1.1775234e-001
  1.0499130e+000  1.1023172e+000  9.0266536e-001  1.0000000e+000  9.4324736e-003
  1.4474488e+000  2.0951080e+000  3.0531285e-001  1.0000000e+000  4.8430080e-002
 -1.6361775e-003  2.6770768e-006  4.0065474e+000  1.0000000e+000             Inf
  1.7242573e+000  2.9730631e+000  7.6034053e-002  1.0000000e+000  5.0615730e-002
  1.1320809e+000  1.2816071e+000  7.5328363e-001  1.0000000e+000  2.7396338e-002
  8.1077750e-001  6.5736016e-001  1.4142502e+000  1.0000000e+000  6.6176551e-002
  1.0105233e-002  1.0211573e-004  3.9596812e+000  1.0000000e+000  6.6451707e-002
  1.2157117e-001  1.4779549e-002  3.5284949e+000  1.0000000e+000  5.3271286e-002
  5.4708255e-001  2.9929932e-001  2.1109691e+000  1.0000000e+000  1.2720584e-001
  1.7969127e+000  3.2288952e+000  4.1244453e-002  1.0000000e+000  9.6131286e-003
  1.4055550e+000  1.9755849e+000  3.5336482e-001  1.0000000e+000  8.6745764e-002
  1.9302489e+000  3.7258610e+000  4.8652109e-003  1.0000000e+000  8.4624948e-002
  6.8091546e-001  4.6364586e-001  1.7399840e+000  1.0000000e+000  8.6957052e-002
  1.1973780e+000  1.4337140e+000  6.4420214e-001  1.0000000e+000  1.0545957e-001
  1.4616259e+000  2.1363501e+000  2.8984672e-001  1.0000000e+000  6.7113245e-002
  1.5210713e+000  2.3136578e+000  2.2937272e-001  1.0000000e+000  6.0188763e-002
  1.3557028e+000  1.8379301e+000  4.1511889e-001  1.0000000e+000  2.8071258e-002
  2.5175613e-001  6.3381148e-002  3.0563566e+000  1.0000000e+000  2.8956299e-002
  1.0502985e+000  1.1031269e+000  9.0193296e-001  1.0000000e+000  5.9786058e-002
  9.9562326e-001  9.9126568e-001  1.0087726e+000  1.0000000e+000  7.4600718e-002
  1.2891710e+000  1.6619620e+000  5.0527781e-001  1.0000000e+000  1.3526742e-001
  7.1951601e-001  5.1770329e-001  1.6396393e+000  1.0000000e+000  4.5638278e-002
  1.1309538e+000  1.2790564e+000  7.5524136e-001  1.0000000e+000  5.7051713e-002
  1.0448892e+000  1.0917935e+000  9.1223661e-001  1.0000000e+000  3.6034618e-002
  9.4532871e-001  8.9364636e-001  1.1123315e+000  1.0000000e+000  5.1624713e-002
  1.6290403e+000  2.6537722e+000  1.3761113e-001  1.0000000e+000  1.7572544e-001
  4.9147238e-001  2.4154510e-001  2.2756556e+000  1.0000000e+000  1.3139069e-001
  1.1063736e+000  1.2240626e+000  7.9856809e-001  1.0000000e+000  2.9799494e-002
  1.9025723e+000  3.6197815e+000  9.4921513e-003  1.0000000e+000  7.3731758e-002
  5.3466744e-001  2.8586927e-001  2.1471995e+000  1.0000000e+000  3.9064824e-002
  9.9131682e-001  9.8270904e-001  1.0174418e+000  1.0000000e+000  4.4876317e-002
  1.2691760e-001  1.6108076e-002  3.5084377e+000  1.0000000e+000  6.2167242e-002
  1.5562675e+000  2.4219685e+000  1.9689855e-001  1.0000000e+000  1.1956582e-002
  1.1655964e+000  1.3586151e+000  6.9622930e-001  1.0000000e+000  6.6464994e-002
  1.2164844e+000  1.4798343e+000  6.1389667e-001  1.0000000e+000  3.5123229e-002
  1.9379148e+000  3.7555139e+000  3.8545672e-003  1.0000000e+000  3.6899328e-002
  2.4456864e-001  5.9813818e-002  3.0815393e+000  1.0000000e+000  1.3478415e-001
  2.0902675e-001  4.3692184e-002  3.2075852e+000  1.0000000e+000  4.4964759e-002
  1.3769384e+000  1.8959594e+000  3.8820572e-001  1.0000000e+000  1.1234247e-002
  1.3059819e-002  1.7055887e-004  3.9479313e+000  1.0000000e+000             Inf
  1.8644623e+000  3.4762198e+000  1.8370460e-002  1.0000000e+000  1.1562793e-001
  1.0794044e+000  1.1651139e+000  8.4749626e-001  1.0000000e+000  4.1096476e-002
  7.6952085e-001  5.9216234e-001  1.5140789e+000  1.0000000e+000  6.1040920e-002
  1.3778370e+000  1.8984348e+000  3.8708679e-001  1.0000000e+000  1.7285410e-001
  5.8200500e-001  3.3872982e-001  2.0107098e+000  1.0000000e+000  8.1463755e-002
  5.5609331e-001  3.0923977e-001  2.0848665e+000  1.0000000e+000  4.7831477e-002
  1.6648533e-001  2.7717364e-002  3.3617761e+000  1.0000000e+000  6.2243594e-002
  8.4492156e-001  7.1389244e-001  1.3342062e+000  1.0000000e+000  5.6498762e-002
  6.7748189e-001  4.5898171e-001  1.7490541e+000  1.0000000e+000  6.2237379e-002
  1.9643152e+000  3.8585341e+000  1.2734069e-003  1.0000000e+000  5.7600966e-002
  5.1743596e-001  2.6773997e-001  2.1979961e+000  1.0000000e+000  4.3655417e-002
  1.6125274e+000  2.6002446e+000  1.5013501e-001  1.0000000e+000  6.8745388e-002
  7.5082946e-001  5.6374487e-001  1.5604270e+000  1.0000000e+000  5.0480612e-002
  7.0562491e-001  4.9790652e-001  1.6754069e+000  1.0000000e+000  4.2443603e-002
  1.5606583e+000  2.4356544e+000  1.9302112e-001  1.0000000e+000  5.6561841e-002
  1.9967372e+000  3.9869593e+000  1.0646069e-005  1.0000000e+000             Inf
  8.1130589e-001  6.5821725e-001  1.4129937e+000  1.0000000e+000  5.6463913e-002
  8.3943092e-001  7.0464427e-001  1.3469206e+000  1.0000000e+000  1.6779423e-002
  1.3666744e+000  1.8677988e+000  4.0110137e-001  1.0000000e+000  1.4611795e-001
  1.9393355e+000  3.7610221e+000  3.6801840e-003  1.0000000e+000  2.6494192e-002
  2.0014116e-001  4.0056483e-002  3.2394919e+000  1.0000000e+000  4.3063169e-002
  6.4399513e-001  4.1472972e-001  1.8387492e+000  1.0000000e+000  4.1156349e-002
  8.2546710e-001  6.8139594e-001  1.3795275e+000  1.0000000e+000  2.8381396e-002
  1.0298483e+000  1.0605876e+000  9.4119426e-001  1.0000000e+000  5.4009717e-002
  3.8746931e-001  1.5013246e-001  2.6002552e+000  1.0000000e+000  1.1371435e-001
  1.3865719e-001  1.9225818e-002  3.4645970e+000  1.0000000e+000  4.0061021e-002
  6.3673086e-001  4.0542619e-001  1.8585027e+000  1.0000000e+000  6.2620198e-002
  9.4927935e-001  9.0113128e-001  1.1040139e+000  1.0000000e+000  4.0346002e-002
  8.4209564e-001  7.0912507e-001  1.3407425e+000  1.0000000e+000  5.5402282e-003
  8.9809632e-001  8.0657700e-001  1.2141917e+000  1.0000000e+000  1.0128778e-001
  7.7267052e-002  5.9701973e-003  3.6969020e+000  1.0000000e+000  1.1532039e-001
  1.1969277e+000  1.4326360e+000  6.4492509e-001  1.0000000e+000  5.1259923e-002
  1.1089736e+000  1.2298225e+000  7.9392800e-001  1.0000000e+000  2.4768583e-002
  3.7899995e-001  1.4364096e-001  2.6276412e+000  1.0000000e+000  4.5749496e-002
  3.4223501e-001  1.1712480e-001  2.7481848e+000  1.0000000e+000  1.3599767e-001
  1.2318001e+000  1.5173314e+000  5.9013112e-001  1.0000000e+000  1.5121312e-001
  1.5487673e+000  2.3986801e+000  2.0361097e-001  1.0000000e+000  1.7949141e-001
  1.0655964e+000  1.1354956e+000  8.7311016e-001  1.0000000e+000  3.4789434e-002
  1.7874142e+000  3.1948494e+000  4.5192736e-002  1.0000000e+000  2.3649666e-001
  9.8533768e-001  9.7089034e-001  1.0295396e+000  1.0000000e+000  4.2390565e-002
  1.5137836e+000  2.2915409e+000  2.3640635e-001  1.0000000e+000  1.6149797e-002
  8.4955102e-001  7.2173693e-001  1.3235329e+000  1.0000000e+000  4.8628838e-003
  1.6846062e+000  2.8378982e+000  9.9473224e-002  1.0000000e+000  8.3904164e-002
  1.7654274e+000  3.1167338e+000  5.5024317e-002  1.0000000e+000  3.8903473e-002
  1.4988236e+000  2.2464720e+000  2.5117783e-001  1.0000000e+000  5.8225401e-002
  4.7596713e-002  2.2654471e-003  3.8118786e+000  1.0000000e+000  3.1803750e-001
  8.7347581e-001  7.6295998e-001  1.2690568e+000  1.0000000e+000  3.0037369e-003
  1.1830297e+000  1.3995593e+000  6.6744046e-001  1.0000000e+000  3.9108895e-002
  1.4522595e+000  2.1090575e+000  3.0001970e-001  1.0000000e+000  1.3900336e-002
  1.9088747e+000  3.6438025e+000  8.3038260e-003  1.0000000e+000  1.1878654e-001
  1.8762749e+000  3.5204076e+000  1.5307895e-002  1.0000000e+000  4.0176983e-002
  1.3535720e+000  1.8321572e+000  4.1786915e-001  1.0000000e+000  1.4662065e-002
  1.6032503e+000  2.5704115e+000  1.5741034e-001  1.0000000e+000  1.3271096e-001
  6.9127779e-001  4.7786498e-001  1.7127538e+000  1.0000000e+000  3.0213419e-002
  5.1149853e-001  2.6163075e-001  2.2156366e+000  1.0000000e+000  7.5557603e-002
  1.0623316e+000  1.1285483e+000  8.7922210e-001  1.0000000e+000  1.0924443e-001
  1.8011562e+000  3.2441637e+000  3.9538857e-002  1.0000000e+000  7.8397604e-002
  1.0445974e+000  1.0911838e+000  9.1279406e-001  1.0000000e+000  8.0120583e-002
  1.7579848e+000  3.0905105e+000  5.8571369e-002  1.0000000e+000  7.7434443e-002
  8.7386505e-001  7.6364012e-001  1.2681799e+000  1.0000000e+000  6.0036983e-002
  1.2218210e+000  1.4928466e+000  6.0556254e-001  1.0000000e+000  6.9664029e-003
  3.2438944e-001  1.0522851e-001  2.8076707e+000  1.0000000e+000  3.1477229e-001
  1.7621725e+000  3.1052519e+000  5.6561918e-002  1.0000000e+000  7.4281951e-003
  3.5998074e-001  1.2958613e-001  2.6896632e+000  1.0000000e+000  9.1157344e-002
  1.2642818e+000  1.5984086e+000  5.4128120e-001  1.0000000e+000  3.4911447e-002
  8.5075123e-001  7.2377765e-001  1.3207727e+000  1.0000000e+000  2.1397811e-002
  9.7554035e-001  9.5167897e-001  1.0495176e+000  1.0000000e+000  3.5816681e-002
  1.2777383e+000  1.6326152e+000  5.2166192e-001  1.0000000e+000  8.1078885e-002
  2.0034287e+000  4.0137264e+000  1.1755745e-005  1.0000000e+000             Inf
  1.1768847e+000  1.3850575e+000  6.7751887e-001  1.0000000e+000  2.9471500e-002
  1.5149793e+000  2.2951623e+000  2.3524508e-001  1.0000000e+000  2.7302408e-002
  1.3452899e+000  1.8098048e+000  4.2864535e-001  1.0000000e+000  7.5894944e-002
  9.8241966e-001  9.6514839e-001  1.0354697e+000  1.0000000e+000  6.9242647e-002
  1.6739416e+000  2.8020805e+000  1.0631407e-001  1.0000000e+000  8.1257452e-002
  5.1638297e-001  2.6665137e-001  2.2011195e+000  1.0000000e+000  3.7815957e-002
  1.2228900e+000  1.4954600e+000  6.0389990e-001  1.0000000e+000  2.1073694e-002
  1.4130851e+000  1.9968094e+000  3.4446912e-001  1.0000000e+000  4.2655722e-002
  1.3599434e+000  1.8494461e+000  4.0967241e-001  1.0000000e+000  4.4597968e-002
  1.3981505e+000  1.9548247e+000  3.6222286e-001  1.0000000e+000  5.3161429e-002
  1.4407990e+000  2.0759016e+000  3.1270580e-001  1.0000000e+000  3.9177837e-002
  1.2159334e+000  1.4784940e+000  6.1476048e-001  1.0000000e+000  3.8849656e-002
  9.4670893e-001  8.9625780e-001  1.1094221e+000  1.0000000e+000  4.2355517e-002
  6.9826076e-001  4.8756809e-001  1.6945250e+000  1.0000000e+000  1.5527351e-001
  4.4127257e-001  1.9472148e-001  2.4296312e+000  1.0000000e+000  7.4785801e-002
  1.4546994e+000  2.1161502e+000  2.9735279e-001  1.0000000e+000  3.2851563e-003
  6.0290461e-001  3.6349397e-001  1.9518755e+000  1.0000000e+000  9.2629438e-002
  8.4590618e-001  7.1555727e-001  1.3319325e+000  1.0000000e+000  1.5191650e-001
  1.5410996e+000  2.3749878e+000  2.1058962e-001  1.0000000e+000  8.8210141e-002
  1.8439978e+000  3.4003279e+000  2.4336687e-002  1.0000000e+000  7.4937785e-002
  6.4124923e-001  4.1120058e-001  1.8462036e+000  1.0000000e+000  6.5609759e-002
  4.1494682e-001  1.7218087e-001  2.5123936e+000  1.0000000e+000  7.7511727e-002
  1.4555448e+000  2.1186105e+000  2.9643151e-001  1.0000000e+000  4.4116127e-002
  1.8842781e+000  3.5505040e+000  1.3391558e-002  1.0000000e+000  3.2510429e-002
  4.3699587e-001  1.9096539e-001  2.4429819e+000  1.0000000e+000  2.2350038e-002
  4.3715741e-001  1.9110660e-001  2.4424770e+000  1.0000000e+000  4.3032067e-003
  8.8365726e-003  7.8085015e-005  3.9647318e+000  1.0000000e+000             Inf
  9.3331275e-001  8.7107269e-001  1.1378217e+000  1.0000000e+000  7.3084317e-002
  1.2428669e+000  1.5447182e+000  5.7325050e-001  1.0000000e+000  4.1443595e-002
  1.1536086e+000  1.3308129e+000  7.1637835e-001  1.0000000e+000  1.1478374e-001
  5.4910250e-001  3.0151356e-001  2.1051036e+000  1.0000000e+000  8.6993786e-002
  8.7087189e-001  7.5841785e-001  1.2749303e+000  1.0000000e+000  2.2806316e-002
  6.6818859e-001  4.4647599e-001  1.7737216e+000  1.0000000e+000  5.0268754e-002
  6.9007350e-001  4.7620144e-001  1.7159074e+000  1.0000000e+000  2.3748996e-002
  1.9186838e+000  3.6813477e+000  6.6123164e-003  1.0000000e+000  6.1275640e-002
  9.3604889e-001  8.7618753e-001  1.1319920e+000  1.0000000e+000  8.6959404e-002
  8.4572194e-001  7.1524560e-001  1.3323578e+000  1.0000000e+000  4.4977878e-002
  1.6313619e+000  2.6613417e+000  1.3589404e-001  1.0000000e+000  7.8353271e-002
  1.0155717e+000  1.0313859e+000  9.6909904e-001  1.0000000e+000  1.1359699e-001
  1.8091427e+000  3.2729973e+000  3.6426514e-002  1.0000000e+000  7.9642622e-002
  1.5153826e+000  2.2963843e+000  2.3485407e-001  1.0000000e+000  2.7703371e-002
  8.7355019e-001  7.6308993e-001  1.2688892e+000  1.0000000e+000  6.4052703e-002
  1.9451093e+000  3.7834502e+000  3.0129875e-003  1.0000000e+000  3.9178422e-002
  6.8302973e-001  4.6652961e-001  1.7344107e+000  1.0000000e+000  1.4992967e-002
  3.7996083e-001  1.4437024e-001  2.6245269e+000  1.0000000e+000  3.2104452e-002
  3.9655989e-002  1.5725974e-003  3.8429486e+000  1.0000000e+000  4.0681322e-002
  1.9589003e+000  3.8372902e+000  1.6891888e-003  1.0000000e+000  8.0885184e-002
  1.3425755e+000  1.8025090e+000  4.3220698e-001  1.0000000e+000  1.2245820e-001
  1.4983326e+000  2.2450007e+000  2.5167013e-001  1.0000000e+000  2.1187353e-002
  9.2867946e-001  8.6244555e-001  1.1477277e+000  1.0000000e+000  6.2662709e-002
  7.5005248e-001  5.6257872e-001  1.5623688e+000  1.0000000e+000  9.5981998e-002
  1.8007261e+000  3.2426144e+000  3.9710102e-002  1.0000000e+000  5.8510583e-002
  3.6399471e-001  1.3249215e-001  2.6765133e+000  1.0000000e+000  5.0432999e-002
  1.5353521e+000  2.3573061e+000  2.1589766e-001  1.0000000e+000  5.7054209e-002
  3.7470537e-001  1.4040411e-001  2.6415826e+000  1.0000000e+000  1.6241961e-002
  7.0658092e-001  4.9925659e-001  1.6729329e+000  1.0000000e+000  3.4845650e-002
  1.2069902e+000  1.4568253e+000  6.2886455e-001  1.0000000e+000  1.0272172e-001
  4.0628039e-001  1.6506375e-001  2.5399422e+000  1.0000000e+000  8.2230942e-002
  1.1554553e+000  1.3350769e+000  7.1325576e-001  1.0000000e+000  6.0731086e-002
  1.5843705e+000  2.5102300e+000  1.7274786e-001  1.0000000e+000  9.4470218e-002
  1.3692596e-001  1.8748719e-002  3.4710449e+000  1.0000000e+000  1.8424292e-001
  4.7953540e-001  2.2995420e-001  2.3118126e+000  1.0000000e+000  9.8414584e-002
  1.6640918e+000  2.7692015e+000  1.1283432e-001  1.0000000e+000  3.7336612e-002
  4.6150864e-001  2.1299022e-001  2.3669557e+000  1.0000000e+000  1.8905738e-002
  1.1843421e+000  1.4026662e+000  6.6529783e-001  1.0000000e+000  5.1278393e-002
  6.6390452e-002  4.4076921e-003  3.7388459e+000  1.0000000e+000  9.9709284e-002
  1.1233534e+000  1.2619228e+000  7.6850934e-001  1.0000000e+000  1.0553473e-001
  1.2877343e+000  1.6582596e+000  5.0732246e-001  1.0000000e+000  1.3456161e-001
  3.2515840e-001  1.0572799e-001  2.8050944e+000  1.0000000e+000  6.0384399e-002
  4.6090126e-001  2.1242997e-001  2.3688249e+000  1.0000000e+000  5.6088366e-002
  6.3511422e-001  4.0337007e-001  1.8629132e+000  1.0000000e+000  7.6485411e-002
  8.6480852e-001  7.4789377e-001  1.2886597e+000  1.0000000e+000  2.7935838e-002
  2.0282498e+000  4.1137974e+000  7.9805370e-004  1.0000000e+000             Inf
  1.7064098e+000  2.9118343e+000  8.6195225e-002  1.0000000e+000  7.8413459e-002
  1.4938972e+000  2.2317288e+000  2.5614007e-001  1.0000000e+000  6.8474794e-002
  2.8116943e-001  7.9056250e-002  2.9543785e+000  1.0000000e+000  5.3272875e-002
  1.5264318e+000  2.3299939e+000  2.2426687e-001  1.0000000e+000  1.9681169e-002
  3.0469615e-001  9.2839745e-002  2.8740551e+000  1.0000000e+000  2.6976619e-002
  5.9948064e-001  3.5937704e-001  1.9614545e+000  1.0000000e+000  7.7348462e-002
  1.4289739e+000  2.0419665e+000  3.2607076e-001  1.0000000e+000  8.1490312e-002
  2.4645512e-001  6.0740128e-002  3.0749196e+000  1.0000000e+000  1.4738177e-001
  2.6748736e-002  7.1549489e-004  3.8937205e+000  1.0000000e+000             Inf
  6.7521034e-001  4.5590900e-001  1.7550676e+000  1.0000000e+000  4.8365032e-002
  1.4113803e+000  1.9919943e+000  3.4647319e-001  1.0000000e+000  8.5482424e-002
  1.0496228e+000  1.1017080e+000  9.0321682e-001  1.0000000e+000  1.0757642e-001
  1.6693782e+000  2.7868236e+000  1.0931077e-001  1.0000000e+000  4.1520791e-002
  1.8822548e+000  3.5428831e+000  1.3863933e-002  1.0000000e+000  1.0693946e-001
  7.2464076e-001  5.2510423e-001  1.6265412e+000  1.0000000e+000  4.3796613e-002
  2.9868291e-001  8.9211482e-002  2.8944798e+000  1.0000000e+000  2.3984318e-002
  5.5861431e-001  3.1204995e-001  2.0775927e+000  1.0000000e+000  1.2146488e-001
  1.7493512e+000  3.0602297e+000  6.2824814e-002  1.0000000e+000  9.2362395e-002
  8.2002499e-001  6.7244098e-001  1.3923410e+000  1.0000000e+000  9.6201788e-002
  1.5630916e+000  2.4432552e+000  1.9088899e-001  1.0000000e+000  9.0791085e-003
  6.1595001e-001  3.7939442e-001  1.9155944e+000  1.0000000e+000  5.3812253e-002
  5.2835233e-001  2.7915618e-001  2.1657469e+000  1.0000000e+000  8.0066838e-002
  4.2924029e-001  1.8424723e-001  2.4672861e+000  1.0000000e+000  4.9333587e-002
  9.0317316e-003  8.1572176e-005  3.9639546e+000  1.0000000e+000             Inf
  1.1300465e+000  1.2770051e+000  7.5681906e-001  1.0000000e+000  5.4568031e-002
  1.4179507e+000  2.0105841e+000  3.3878141e-001  1.0000000e+000  1.2193445e-001
  1.6035472e+000  2.5713635e+000  1.5717485e-001  1.0000000e+000  7.1282050e-002
  4.7633143e-001  2.2689163e-001  2.3215659e+000  1.0000000e+000  8.2247393e-002
  1.3491761e+000  1.8202762e+000  4.2357173e-001  1.0000000e+000  2.9095805e-002
  7.4495253e-001  5.5495426e-001  1.5751442e+000  1.0000000e+000  3.3290412e-002
  1.0949060e+000  1.1988192e+000  8.1919511e-001  1.0000000e+000  3.9961095e-002
  6.5030453e-001  4.2289598e-001  1.8216779e+000  1.0000000e+000  1.1835503e-001
  2.6948695e-002  7.2623219e-004  3.8929315e+000  1.0000000e+000  4.2419957e-002
  3.8904484e-001  1.5135589e-001  2.5951765e+000  1.0000000e+000  1.2646027e-002
  1.9376708e+000  3.7545682e+000  3.8849276e-003  1.0000000e+000  1.0254027e-001
  1.4014246e+000  1.9639908e+000  3.5829256e-001  1.0000000e+000  6.2211247e-002
  3.9785193e-001  1.5828616e-001  2.5668784e+000  1.0000000e+000  4.0532125e-002
  1.2532464e+000  1.5706264e+000  5.5764100e-001  1.0000000e+000  1.1861464e-002
  1.9584048e+000  3.8353494e+000  1.7301609e-003  1.0000000e+000  5.7135375e-002
  1.1539338e+000  1.3315632e+000  7.1582804e-001  1.0000000e+000  1.5803815e-002
  1.1647818e+000  1.3567168e+000  6.9758936e-001  1.0000000e+000  9.0020573e-002
  6.6841095e-002  4.4677320e-003  3.7371034e+000  1.0000000e+000  4.2950780e-003
  1.3561500e+000  1.8391427e+000  4.1454287e-001  1.0000000e+000  5.2596602e-002
  1.6536242e+000  2.7344729e+000  1.1997622e-001  1.0000000e+000  9.5530246e-002
  5.9691914e-001  3.5631246e-001  1.9686359e+000  1.0000000e+000  6.0687278e-002
  1.1772363e-001  1.3858852e-002  3.5429644e+000  1.0000000e+000  7.2295633e-002
  1.5662514e+000  2.4531435e+000  1.8813784e-001  1.0000000e+000  1.7299093e-002
  1.6984911e+000  2.8848722e+000  9.0907589e-002  1.0000000e+000  8.0067071e-002
  6.5564679e-002  4.2987271e-003  3.7420400e+000  1.0000000e+000  1.5911643e-002
  1.1490887e+000  1.3204048e+000  7.2405008e-001  1.0000000e+000  2.4056315e-002
  1.0903685e+000  1.1889034e+000  8.2742953e-001  1.0000000e+000  3.9203534e-002
  3.8531133e-001  1.4846482e-001  2.6072195e+000  1.0000000e+000  5.0460834e-002
  8.3920460e-002  7.0426436e-003  3.6713608e+000  1.0000000e+000  4.8330096e-002
  9.7841511e-001  9.5729612e-001  1.0436357e+000  1.0000000e+000  1.9434889e-002
  7.6641042e-001  5.8738493e-001  1.5217433e+000  1.0000000e+000  4.6282077e-002
  7.9087913e-001  6.2548980e-001  1.4619733e+000  1.0000000e+000  3.8708595e-002
  5.1071325e-002  2.6082802e-003  3.7983230e+000  1.0000000e+000  3.8964263e-002
  1.8564478e+000  3.4463983e+000  2.0607241e-002  1.0000000e+000  8.4104083e-002
  1.0559825e+000  1.1150991e+000  8.9116896e-001  1.0000000e+000  1.0656967e-001
  1.5565711e+000  2.4229136e+000  1.9662919e-001  1.0000000e+000  2.1653174e-002
  1.3272485e+000  1.7615885e+000  4.5259462e-001  1.0000000e+000  2.5916499e-002
  1.7598184e-001  3.0969609e-002  3.3270422e+000  1.0000000e+000  3.3017043e-002
  1.5827837e+000  2.5052041e+000  1.7406947e-001  1.0000000e+000  3.7530435e-002
  9.1520638e-001  8.3760271e-001  1.1767772e+000  1.0000000e+000  1.6166021e-001
  1.2551110e+000  1.5753036e+000  5.5485963e-001  1.0000000e+000  1.4049795e-002
  1.5328057e+000  2.3494933e+000  2.1827051e-001  1.0000000e+000  1.9126015e-002
  1.3234329e+000  1.7514747e+000  4.5774299e-001  1.0000000e+000  4.8449667e-002
  1.5557913e-001  2.4204867e-002  3.4018883e+000  1.0000000e+000  5.8773262e-002
  1.2433307e+000  1.5458711e+000  5.7254849e-001  1.0000000e+000  8.9080072e-002
  7.3337674e-001  5.3784145e-001  1.6043345e+000  1.0000000e+000  9.5392364e-002
  8.0482290e-001  6.4773991e-001  1.4284483e+000  1.0000000e+000  1.2527079e-001
  1.5655931e+000  2.4510816e+000  1.8870939e-001  1.0000000e+000  3.1798412e-003
  1.7332058e+000  3.0040023e+000  7.1179145e-002  1.0000000e+000  1.5648168e-001
  4.4677687e-001  1.9960957e-001  2.4125021e+000  1.0000000e+000  4.7481922e-002
  6.9821526e-002  4.8750455e-003  3.7255889e+000  1.0000000e+000  1.7232523e-002
  9.8456716e-001  9.6937250e-001  1.0311038e+000  1.0000000e+000  7.8133539e-002
  1.2672003e+000  1.6057967e+000  5.3699537e-001  1.0000000e+000  2.4179253e-002
  1.5415750e+000  2.3764535e+000  2.1015347e-001  1.0000000e+000  2.3916621e-002
  1.8830828e-001  3.5460009e-002  3.2822269e+000  1.0000000e+000  4.4754478e-002
  1.5225704e+000  2.3182205e+000  2.2793907e-001  1.0000000e+000  1.1560000e-001
  3.3900712e-001  1.1492583e-001  2.7588974e+000  1.0000000e+000  1.6637600e-001
  1.2791256e+000  1.6361624e+000  5.1965987e-001  1.0000000e+000  5.6615298e-002
  9.6527452e-001  9.3175490e-001  1.0706568e+000  1.0000000e+000  6.3677928e-002
  5.5574813e-001  3.0885598e-001  2.0858635e+000  1.0000000e+000  6.9122463e-002
  2.2034812e-001  4.8553295e-002  3.1671608e+000  1.0000000e+000  1.5199993e-001
  1.8540468e+000  3.4374896e+000  2.1302333e-002  1.0000000e+000  1.2397157e-001
  1.9944871e+000  3.9779787e+000  3.0392324e-005  1.0000000e+000             Inf
  3.9690065e-001  1.5753013e-001  2.5699275e+000  1.0000000e+000  2.1676765e-002
  4.6297059e-001  2.1434177e-001  2.3624594e+000  1.0000000e+000  5.0375872e-002
  1.5509139e+000  2.4053338e+000  2.0167835e-001  1.0000000e+000  6.7624397e-002
  1.3412378e+000  1.7989189e+000  4.3396759e-001  1.0000000e+000  8.4559310e-002
  1.9620844e+000  3.8497753e+000  1.4375909e-003  1.0000000e+000  3.6471379e-002
  1.2863374e+000  1.6546639e+000  5.0931430e-001  1.0000000e+000  1.0728481e-001
  6.5626458e-001  4.3068320e-001  1.8056249e+000  1.0000000e+000  7.0879914e-002
  1.4575017e+000  2.1243111e+000  2.9430446e-001  1.0000000e+000  3.6676894e-002
  6.4730297e-001  4.1900114e-001  1.8297892e+000  1.0000000e+000  1.3525524e-001
  9.7383819e-001  9.4836083e-001  1.0530081e+000  1.0000000e+000  6.5867466e-002
  2.5203199e-001  6.3520124e-002  3.0553922e+000  1.0000000e+000  7.2878437e-002
  8.3434816e-001  6.9613685e-001  1.3587442e+000  1.0000000e+000  1.2686190e-001
  1.8388965e+000  3.3815402e+000  2.5954350e-002  1.0000000e+000  4.2080496e-002
  9.6756543e-001  9.3618286e-001  1.0659211e+000  1.0000000e+000  8.2305419e-002
  4.6355128e-001  2.1487979e-001  2.3606747e+000  1.0000000e+000  5.9779840e-002
  5.2218600e-001  2.7267822e-001  2.1839342e+000  1.0000000e+000  1.8541286e-001
  1.9956663e+000  3.9826840e+000  1.8780980e-005  1.0000000e+000  1.5800964e-002
  1.4387483e+000  2.0699966e+000  3.1500350e-001  1.0000000e+000  4.9062214e-002
  1.5075706e+000  2.2727692e+000  2.4248668e-001  1.0000000e+000  4.1365696e-002
  1.0512619e+000  1.1051515e+000  9.0010404e-001  1.0000000e+000  1.5753931e-001
  7.6603823e-001  5.8681457e-001  1.5226617e+000  1.0000000e+000  1.1758495e-001
  1.0330687e+000  1.0672309e+000  9.3495618e-001  1.0000000e+000  7.7846770e-002
  1.4455504e+000  2.0896160e+000  3.0741435e-001  1.0000000e+000  1.8791960e-002
  1.3122753e+000  1.7220663e+000  4.7296532e-001  1.0000000e+000  5.5071076e-002
  1.9864708e+000  3.9460664e+000  1.8303811e-004  1.0000000e+000  1.7631405e-002
  3.7918591e-001  1.4378195e-001  2.6270383e+000  1.0000000e+000  1.2242081e-001
  1.8029445e+000  3.2506089e+000  3.8830867e-002  1.0000000e+000  4.4771245e-002
  1.2053687e+000  1.4529137e+000  6.3143889e-001  1.0000000e+000  9.4130055e-002
  1.0990559e-001  1.2079239e-002  3.5724569e+000  1.0000000e+000  9.6116793e-002
  1.9414544e+000  3.7692451e+000  3.4275910e-003  1.0000000e+000  1.1684613e-001
  1.0409582e-001  1.0835940e-002  3.5944527e+000  1.0000000e+000  4.2068523e-002
  1.3250566e-002  1.7557751e-004  3.9471733e+000  1.0000000e+000             Inf
  4.1367190e-001  1.7112444e-001  2.5164368e+000  1.0000000e+000  6.6732078e-002
  1.7846903e+000  3.1851193e+000  4.6358285e-002  1.0000000e+000  8.8529861e-002
  1.8450622e+000  3.4042544e+000  2.4005729e-002  1.0000000e+000  1.0241431e-001
  1.5441106e+000  2.3842777e+000  2.0783511e-001  1.0000000e+000  2.7496368e-002
  2.7110079e-001  7.3495637e-002  2.9890925e+000  1.0000000e+000  1.2854194e-001
  7.1761710e-001  5.1497430e-001  1.6445059e+000  1.0000000e+000  1.1063231e-001
  8.9203077e-001  7.9571889e-001  1.2275958e+000  1.0000000e+000  1.3406154e-001
  1.5234549e+000  2.3209147e+000  2.2709526e-001  1.0000000e+000  3.6592976e-002
  2.0023069e+000  4.0092329e+000  5.3217305e-006  1.0000000e+000             Inf
  1.9779968e+000  3.9124713e+000  4.8414112e-004  1.0000000e+000  2.4336231e-002
  1.1925534e+000  1.4221836e+000  6.5197001e-001  1.0000000e+000  1.5558512e-002
  1.4821565e+000  2.1967878e+000  2.6816191e-001  1.0000000e+000  5.0158531e-002
  3.9221471e-001  1.5383238e-001  2.5849735e+000  1.0000000e+000  1.7898085e-002
  1.7940883e+000  3.2187528e+000  4.2399626e-002  1.0000000e+000  1.8242450e-002
  1.1898724e+000  1.4157964e+000  6.5630666e-001  1.0000000e+000  1.4194277e-001
  4.2170381e-002  1.7783410e-003  3.8330968e+000  1.0000000e+000  5.5833655e-002
  1.6116646e+000  2.5974628e+000  1.5080437e-001  1.0000000e+000  7.7822738e-002
  1.3965993e+000  1.9504895e+000  3.6409244e-001  1.0000000e+000  9.7755416e-002
  6.8364130e-002  4.6736542e-003  3.7312171e+000  1.0000000e+000  6.2718876e-002
  1.7055317e+000  2.9088383e+000  8.6711592e-002  1.0000000e+000  1.5603296e-001
  1.6286628e+000  2.6525425e+000  1.3789133e-001  1.0000000e+000  9.3905669e-002
  1.9905420e-001  3.9622575e-002  3.2434058e+000  1.0000000e+000  1.4382754e-001
  6.7222767e-001  4.5189005e-001  1.7629793e+000  1.0000000e+000  6.6604797e-002
  5.6535237e-001  3.1962330e-001  2.0582138e+000  1.0000000e+000  6.3228186e-002
  9.1195877e-001  8.3166879e-001  1.1838337e+000  1.0000000e+000  1.6311311e-002
 -2.2328429e-002  4.9855874e-004  4.0898123e+000  1.0000000e+000             Inf
  7.3972181e-001  5.4718836e-001  1.5883011e+000  1.0000000e+000  2.0704561e-002
  1.5019305e+000  2.2557953e+000  2.4807322e-001  1.0000000e+000  1.4870470e-002
  1.5041418e+000  2.2624425e+000  2.4587537e-001  1.0000000e+000  2.9243386e-002
  3.0573363e-001  9.3473051e-002  2.8705385e+000  1.0000000e+000  1.4622484e-001
  1.8562353e+000  3.4456096e+000  2.0668277e-002  1.0000000e+000  2.6180113e-002
  5.6964407e-001  3.2449436e-001  2.0459181e+000  1.0000000e+000  2.3895871e-002
  1.6739281e+000  2.8020351e+000  1.0632291e-001  1.0000000e+000  2.6574361e-002
  7.2729427e-001  5.2895696e-001  1.6197799e+000  1.0000000e+000  6.6147879e-002
  8.9104263e-001  7.9395697e-001  1.2297864e+000  1.0000000e+000  1.5828684e-001
  2.0167052e+000  4.0670997e+000  2.7906251e-004  1.0000000e+000             Inf
  3.1683448e-001  1.0038409e-001  2.8330462e+000  1.0000000e+000  4.0110493e-002
  4.3149515e-001  1.8618806e-001  2.4602075e+000  1.0000000e+000  8.0950587e-002
  1.8204834e+000  3.3141597e+000  3.2226221e-002  1.0000000e+000  4.7167657e-002
  6.3623135e-001  4.0479033e-001  1.8598649e+000  1.0000000e+000  2.5614660e-002
  1.9225589e+000  3.6962328e+000  5.9971217e-003  1.0000000e+000  1.0933943e-001
  9.2650405e-001  8.5840975e-001  1.1523936e+000  1.0000000e+000  9.2529333e-002
  5.0509842e-001  2.5512442e-001  2.2347307e+000  1.0000000e+000  6.0544919e-002
  1.0720012e+000  1.1491867e+000  8.6118169e-001  1.0000000e+000  8.8803938e-002
  1.3029115e+000  1.6975784e+000  4.8593234e-001  1.0000000e+000  6.1351094e-002
  9.9247965e-002  9.8501586e-003  3.6128583e+000  1.0000000e+000  3.2704394e-002
  6.3319113e-001  4.0093101e-001  1.8681665e+000  1.0000000e+000  2.6620167e-002
  1.3333210e+000  1.7777448e+000  4.4446095e-001  1.0000000e+000  1.5873082e-002
  3.5711917e-001  1.2753411e-001  2.6990574e+000  1.0000000e+000  5.9941690e-002
  7.7721427e-002  6.0406202e-003  3.6951549e+000  1.0000000e+000  7.4546979e-002
  1.6062457e+000  2.5800252e+000  1.5504247e-001  1.0000000e+000  2.2940905e-002
  9.0987070e-001  8.2786468e-001  1.1883819e+000  1.0000000e+000  2.0510215e-002
  1.9055331e+000  3.6310563e+000  8.9239981e-003  1.0000000e+000  4.6078530e-002
  1.3485810e+000  1.8186707e+000  4.2434671e-001  1.0000000e+000  8.1864010e-002
  5.0354539e-001  2.5355796e-001  2.2393764e+000  1.0000000e+000  3.0927424e-002
  1.1114895e-001  1.2354090e-002  3.5677583e+000  1.0000000e+000  6.6052510e-002
  6.0906303e-001  3.7095777e-001  1.9347057e+000  1.0000000e+000  4.2569792e-002
  3.7805789e-001  1.4292777e-001  2.6306962e+000  1.0000000e+000  7.2828521e-002
  1.3242852e+000  1.7537312e+000  4.5659053e-001  1.0000000e+000  2.9854207e-002
  4.7352230e-001  2.2422337e-001  2.3301342e+000  1.0000000e+000  4.1942136e-002
  1.0063041e+000  1.0126479e+000  9.8743160e-001  1.0000000e+000  9.0876331e-002
  2.3045516e-002  5.3109582e-004  3.9083490e+000  1.0000000e+000  9.7867080e-002
  1.2570356e+000  1.5801385e+000  5.5199613e-001  1.0000000e+000  1.6895953e-002
  1.8010971e+000  3.2439507e+000  3.9562373e-002  1.0000000e+000  1.0756450e-001
  1.6955973e+000  2.8750503e+000  9.2660994e-002  1.0000000e+000  2.7417373e-002
  4.6072267e-001  2.1226538e-001  2.3693747e+000  1.0000000e+000  4.1159491e-002
  1.3404528e+000  1.7968137e+000  4.3500250e-001  1.0000000e+000  1.4982395e-002
  7.4841832e-001  5.6012999e-001  1.5664567e+000  1.0000000e+000  1.4834819e-001
  1.2617887e+000  1.5921107e+000  5.4495594e-001  1.0000000e+000  4.5033510e-002
  1.1096803e+000  1.2313904e+000  7.9266911e-001  1.0000000e+000  1.1503201e-001
  5.8974339e-001  3.4779727e-001  1.9888237e+000  1.0000000e+000  3.8620021e-002
  1.6685564e+000  2.7840804e+000  1.0985487e-001  1.0000000e+000  6.5118552e-002
  1.5339020e+000  2.3528553e+000  2.1724736e-001  1.0000000e+000  5.1682333e-002
  1.8756999e+000  3.5182502e+000  1.5450512e-002  1.0000000e+000  4.8474169e-002
  1.5843092e+000  2.5100356e+000  1.7279885e-001  1.0000000e+000  7.1073096e-002
  1.7110560e+000  2.9277127e+000  8.3488621e-002  1.0000000e+000  9.7576871e-002
  1.7018263e+000  2.8962129e+000  8.8907527e-002  1.0000000e+000  1.5192884e-002
  1.5317011e+000  2.3461084e+000  2.1930383e-001  1.0000000e+000  2.9233326e-002
  1.4238243e+000  2.0272757e+000  3.3197843e-001  1.0000000e+000  9.0148194e-002
  1.2445754e+000  1.5489679e+000  5.7066637e-001  1.0000000e+000  6.6545571e-002
  1.0191603e+000  1.0386878e+000  9.6204644e-001  1.0000000e+000  6.4447125e-002
  1.6076585e+000  2.5845659e+000  1.5393184e-001  1.0000000e+000  6.1227896e-002
  1.1892343e+000  1.4142783e+000  6.5734098e-001  1.0000000e+000  1.3237966e-001
  1.4403861e+000  2.0747120e+000  3.1316777e-001  1.0000000e+000  6.4012872e-002
  6.5933150e-001  4.3471802e-001  1.7973920e+000  1.0000000e+000  3.5273198e-002
  1.4890023e+000  2.2171280e+000  2.6111860e-001  1.0000000e+000  6.0446746e-002
  1.8490736e+000  3.4190732e+000  2.2778773e-002  1.0000000e+000  3.5150506e-002
  3.1614976e-001  9.9950673e-002  2.8353516e+000  1.0000000e+000  1.0867353e-002
  1.6675363e-001  2.7806774e-002  3.3607922e+000  1.0000000e+000  1.9043644e-001
  1.0336433e+000  1.0684185e+000  9.3384521e-001  1.0000000e+000  1.2734339e-001
  2.4368428e-001  5.9382030e-002  3.0846449e+000  1.0000000e+000  2.1272318e-002
  1.2335098e+000  1.5215464e+000  5.8750727e-001  1.0000000e+000  8.2471708e-002
  1.5507236e+000  2.4047436e+000  2.0184932e-001  1.0000000e+000  1.0612944e-001
 -1.7999592e-002  3.2398532e-004  4.0723224e+000  1.0000000e+000             Inf
  9.4638171e-001  8.9563834e-001  1.1101115e+000  1.0000000e+000  2.4132633e-002
  1.2631075e+000  1.5954407e+000  5.4301049e-001  1.0000000e+000  1.3138333e-001
  9.5601501e-001  9.1396469e-001  1.0899047e+000  1.0000000e+000  3.3024439e-002
  6.3595015e-001  4.0443260e-001  1.8606320e+000  1.0000000e+000  6.3149028e-002
  3.1128441e-001  9.6897983e-002  2.8517603e+000  1.0000000e+000  5.6575257e-002
  8.9247937e-001  7.9651943e-001  1.2266019e+000  1.0000000e+000  5.5830033e-002
  8.7373949e-001  7.6342070e-001  1.2684627e+000  1.0000000e+000  6.7575300e-002
  8.0326469e-001  6.4523416e-001  1.4321754e+000  1.0000000e+000  4.2401469e-002
  7.1972330e-001  5.1800163e-001  1.6391084e+000  1.0000000e+000  2.8043540e-002
  7.4880320e-001  5.6070623e-001  1.5654934e+000  1.0000000e+000  2.2479897e-002
  1.4477784e+000  2.0960623e+000  3.0494870e-001  1.0000000e+000  8.1936176e-002
  3.5799619e-001  1.2816127e-001  2.6961765e+000  1.0000000e+000  4.0290790e-002
  7.6646960e-001  5.8747565e-001  1.5215972e+000  1.0000000e+000  5.3019640e-002
  4.9479644e-001  2.4482351e-001  2.2656378e+000  1.0000000e+000  1.1482084e-001
  7.1459450e-001  5.1064530e-001  1.6522673e+000  1.0000000e+000  1.0237844e-002
  1.1016270e-001  1.2135821e-002  3.5714850e+000  1.0000000e+000  3.4954745e-002
  1.0312783e+000  1.0635350e+000  9.3842169e-001  1.0000000e+000  5.1706894e-002
  1.4425741e+000  2.0810202e+000  3.1072359e-001  1.0000000e+000  2.1030316e-002
  2.6041987e-001  6.7818507e-002  3.0261390e+000  1.0000000e+000  6.6207656e-002
  3.5003677e-001  1.2252574e-001  2.7223787e+000  1.0000000e+000  3.3878383e-002
  1.7473550e+000  3.0532495e+000  6.3829490e-002  1.0000000e+000  1.3760944e-001
  1.8966147e+000  3.5971473e+000  1.0688522e-002  1.0000000e+000  7.1695454e-002
  7.4338427e-001  5.5262018e-001  1.5790831e+000  1.0000000e+000  2.8324338e-002
  2.0926208e-001  4.3790619e-002  3.2067423e+000  1.0000000e+000  4.9208120e-002
  7.0921488e-001  5.0298574e-001  1.6661262e+000  1.0000000e+000  2.5963954e-002
  6.8794858e-001  4.7327325e-001  1.7214789e+000  1.0000000e+000  7.1414400e-002
  5.1205142e-001  2.6219666e-001  2.2139910e+000  1.0000000e+000  1.0901676e-001
  1.4547763e-001  2.1163741e-002  3.4392532e+000  1.0000000e+000  5.2734715e-002
  1.0985195e-001  1.2067451e-002  3.5726596e+000  1.0000000e+000  1.2587187e-001
  1.1779347e+000  1.3875302e+000  6.7579132e-001  1.0000000e+000  6.8684671e-002
  3.5280830e-001  1.2447370e-001  2.7132405e+000  1.0000000e+000  7.7882870e-003
  1.9349227e+000  3.7439260e+000  4.2350511e-003  1.0000000e+000  1.1335937e-001
  1.3763879e+000  1.8944437e+000  3.8889203e-001  1.0000000e+000  5.4756444e-002
  1.4260019e+000  2.0334815e+000  3.2947377e-001  1.0000000e+000  6.3939833e-002
  9.8038135e-001  9.6114759e-001  1.0396222e+000  1.0000000e+000  7.3077712e-002
  2.0422787e+000  4.1709023e+000  1.7874895e-003  1.0000000e+000             Inf
  1.8850298e-001  3.5533375e-002  3.2815214e+000  1.0000000e+000  2.5408287e-002
  1.8334473e-001  3.3615291e-002  3.3002364e+000  1.0000000e+000  2.4110191e-002
  1.7805242e+000  3.1702666e+000  4.8169606e-002  1.0000000e+000  6.2594525e-002
  1.8494606e+000  3.4205044e+000  2.2662124e-002  1.0000000e+000  8.0873537e-002
  1.8124428e+000  3.2849489e+000  3.5177700e-002  1.0000000e+000  6.6267104e-002
  1.6391568e-001  2.6868349e-002  3.3712056e+000  1.0000000e+000  3.7137557e-002
  8.1003060e-001  6.5614958e-001  1.4160272e+000  1.0000000e+000  1.9201924e-002
  3.9399402e-001  1.5523129e-001  2.5792552e+000  1.0000000e+000  1.3374225e-001
  9.3117571e-001  8.6708820e-001  1.1423854e+000  1.0000000e+000  5.2384197e-002
  1.1625949e+000  1.3516270e+000  7.0124725e-001  1.0000000e+000  1.3991054e-001
  3.1819322e-001  1.0124693e-001  2.8284740e+000  1.0000000e+000  3.7929831e-002
  1.9241096e+000  3.7021977e+000  5.7593560e-003  1.0000000e+000  3.6779252e-002
  5.1147753e-001  2.6160926e-001  2.2156992e+000  1.0000000e+000  1.6853610e-002
  2.3870745e-001  5.6981245e-002  3.1021515e+000  1.0000000e+000  3.3733846e-002
  1.6375577e+000  2.6815952e+000  1.3136442e-001  1.0000000e+000  1.8940251e-001
  1.5274672e+000  2.3331561e+000  2.2328724e-001  1.0000000e+000  9.9342234e-002
  8.2299766e-001  6.7732515e-001  1.3853345e+000  1.0000000e+000  6.1972778e-002
  6.2317672e-001  3.8834922e-001  1.8956424e+000  1.0000000e+000  1.2091359e-001
  1.3693299e+000  1.8750644e+000  3.9774476e-001  1.0000000e+000  1.0955539e-001
  1.4910178e+000  2.2231340e+000  2.5906290e-001  1.0000000e+000  4.4833084e-002
  1.7499892e+000  3.0624621e+000  6.2505418e-002  1.0000000e+000  1.5621246e-001
  1.3737447e+000  1.8871746e+000  3.9219567e-001  1.0000000e+000  4.7956695e-002
  5.4660236e-001  2.9877414e-001  2.1123647e+000  1.0000000e+000  7.0612108e-002
  1.9082874e+000  3.6415607e+000  8.4112070e-003  1.0000000e+000  5.5325064e-002
  1.1463303e+000  1.3140733e+000  7.2875187e-001  1.0000000e+000  3.7810590e-002
  1.3049444e+000  1.7028798e+000  4.8310232e-001  1.0000000e+000  3.4007592e-002
  1.0539934e-001  1.1109020e-002  3.5895117e+000  1.0000000e+000  5.3277192e-002
  2.4427256e-001  5.9669085e-002  3.0825788e+000  1.0000000e+000  3.9075396e-002
  1.9369640e+000  3.7518294e+000  3.9735405e-003  1.0000000e+000  9.6686225e-003
  1.5244894e+000  2.3240679e+000  2.2611033e-001  1.0000000e+000  3.5637978e-002
  5.1879257e-001  2.6914573e-001  2.1939755e+000  1.0000000e+000  2.8453133e-002
  2.1460272e-001  4.6054328e-002  3.1876434e+000  1.0000000e+000  4.3937956e-002
  8.8144841e-001  7.7695129e-001  1.2511577e+000  1.0000000e+000  6.4110063e-002
  1.0665016e-001  1.1374256e-002  3.5847736e+000  1.0000000e+000  6.5530419e-002
  6.4005156e-001  4.0966600e-001  1.8494598e+000  1.0000000e+000  9.9564328e-002
  1.8448785e+000  3.4035765e+000  2.4062695e-002  1.0000000e+000  1.0884226e-001
  2.0098588e+000  4.0395322e+000  9.7195220e-005  1.0000000e+000             Inf
  4.3416463e-002  1.8849893e-003  3.8282191e+000  1.0000000e+000  1.5010179e-002
  1.2608472e+000  1.5897357e+000  5.4634683e-001  1.0000000e+000  3.7471676e-002
  3.7836477e-002  1.4315990e-003  3.8500857e+000  1.0000000e+000  4.6740483e-002
  1.0773830e+000  1.1607541e+000  8.5122217e-001  1.0000000e+000  1.3335978e-001
 -3.4890810e-003  1.2173686e-005  4.0139685e+000  1.0000000e+000             Inf
  1.1513587e+000  1.3256268e+000  7.2019210e-001  1.0000000e+000  3.5569439e-002
  1.9156900e+000  3.6698680e+000  7.1081820e-003  1.0000000e+000  2.3165511e-002
  6.8988741e-001  4.7594464e-001  1.7163950e+000  1.0000000e+000  9.1281945e-002
  2.1530328e-001  4.6355501e-002  3.1851424e+000  1.0000000e+000  2.9545769e-002
  1.5362444e+000  2.3600469e+000  2.1506925e-001  1.0000000e+000  7.9859265e-002
  1.9414379e+000  3.7691813e+000  3.4295144e-003  1.0000000e+000  4.3024521e-002
  9.0538898e-001  8.1972920e-001  1.1981733e+000  1.0000000e+000  3.6252464e-002
  1.1084490e+000  1.2286592e+000  7.9486316e-001  1.0000000e+000  3.5648653e-002
  7.5200429e-001  5.6551046e-001  1.5574933e+000  1.0000000e+000  8.9879446e-002
  9.4565217e-001  8.9425803e-001  1.1116493e+000  1.0000000e+000  5.0267501e-002
  1.9804078e+000  3.9220152e+000  3.8385258e-004  1.0000000e+000  6.7756705e-002
  7.3184997e-001  5.3560438e-001  1.6082045e+000  1.0000000e+000  6.1760537e-002
  1.5003096e+000  2.2509290e+000  2.4969047e-001  1.0000000e+000  3.3196287e-002
  1.7118589e-001  2.9304608e-002  3.3445611e+000  1.0000000e+000  1.0752464e-001
  9.7418289e-001  9.4903230e-001  1.0523007e+000  1.0000000e+000  1.0478962e-001
  1.6050257e+000  2.5761075e+000  1.5600471e-001  1.0000000e+000  1.4970426e-001
  5.3174641e-002  2.8275424e-003  3.7901290e+000  1.0000000e+000  5.2303885e-002
  1.4066558e+000  1.9786806e+000  3.5205731e-001  1.0000000e+000  7.9055886e-002
  2.5454345e-001  6.4792366e-002  3.0466186e+000  1.0000000e+000  1.6169680e-002
  8.4087777e-001  7.0707542e-001  1.3435643e+000  1.0000000e+000  5.8820221e-002
  5.1752678e-001  2.6783397e-001  2.1977268e+000  1.0000000e+000  3.0885633e-003
  5.2900879e-002  2.7985030e-003  3.7911950e+000  1.0000000e+000  9.7229641e-003
  1.2550683e+000  1.5751963e+000  5.5492331e-001  1.0000000e+000  7.8115618e-002
  1.6872404e+000  2.8467803e+000  9.7818546e-002  1.0000000e+000  1.4369315e-001
  3.7718986e-001  1.4227219e-001  2.6335128e+000  1.0000000e+000  1.8097425e-001
  5.1800223e-001  2.6832631e-001  2.1963174e+000  1.0000000e+000  1.2593375e-003
  1.9316758e+000  3.7313713e+000  4.6681998e-003  1.0000000e+000  2.1070837e-002
  1.2928226e+000  1.6713902e+000  5.0009992e-001  1.0000000e+000  4.3765780e-002
  1.3270906e+000  1.7611695e+000  4.5280705e-001  1.0000000e+000  6.8271055e-002
  2.6051133e-001  6.7866152e-002  3.0258208e+000  1.0000000e+000  1.2210000e-001
  9.2129293e-001  8.4878066e-001  1.1636089e+000  1.0000000e+000  2.7543857e-002
  8.2226415e-001  6.7611833e-001  1.3870617e+000  1.0000000e+000  8.8342403e-002
  1.8598383e+000  3.4589986e+000  1.9645298e-002  1.0000000e+000  6.2813323e-002
  1.3754209e+000  1.8917828e+000  3.9009900e-001  1.0000000e+000  3.2652610e-002
  4.4231599e-001  1.9564344e-001  2.4263795e+000  1.0000000e+000  1.3703778e-001
  5.8977445e-001  3.4783390e-001  1.9887361e+000  1.0000000e+000  9.2950838e-002
  1.1821556e+000  1.3974917e+000  6.6886954e-001  1.0000000e+000  1.0295639e-001
  9.1793079e-001  8.4259694e-001  1.1708738e+000  1.0000000e+000  1.5803033e-002
  5.1489786e-001  2.6511981e-001  2.2055284e+000  1.0000000e+000  7.4836673e-002
  9.7188679e-001  9.4456393e-001  1.0570168e+000  1.0000000e+000  2.8345476e-002
  1.4551090e+000  2.1173423e+000  2.9690618e-001  1.0000000e+000  8.3683721e-002
  1.1132801e+000  1.2393925e+000  7.8627222e-001  1.0000000e+000  3.7615309e-002
  1.8954949e+000  3.5929010e+000  1.0921311e-002  1.0000000e+000  1.4426947e-001
  2.2104450e-001  4.8860671e-002  3.1646827e+000  1.0000000e+000  1.1790864e-002
  1.5874669e+000  2.5200512e+000  1.7018356e-001  1.0000000e+000  5.7824374e-002
  1.2109410e+000  1.4663780e+000  6.2261418e-001  1.0000000e+000  2.7153774e-001
  1.0022951e+000  1.0045956e+000  9.9541497e-001  1.0000000e+000  4.1296813e-002
  1.7802556e+000  3.1693101e+000  4.8287584e-002  1.0000000e+000  3.8609315e-002
  1.2576838e-001  1.5817685e-002  3.5127442e+000  1.0000000e+000  7.6444721e-002
  6.9208895e-001  4.7898712e-001  1.7106313e+000  1.0000000e+000  1.1445612e-002
  9.7812410e-001  9.5672675e-001  1.0442304e+000  1.0000000e+000  4.8466516e-002
  3.4604800e-001  1.1974922e-001  2.7355572e+000  1.0000000e+000  4.6279084e-002
  1.6851026e+000  2.8395707e+000  9.9160380e-002  1.0000000e+000  4.2876836e-002
  1.6985648e+000  2.8851224e+000  9.0863179e-002  1.0000000e+000  4.5104786e-002
  1.2966220e+000  1.6812287e+000  4.9474059e-001  1.0000000e+000  1.2358051e-001
  6.2217141e-001  3.8709727e-001  1.8984116e+000  1.0000000e+000  4.9377670e-002
  8.7592400e-002  7.6724285e-003  3.6573028e+000  1.0000000e+000  1.6638215e-001
  2.5079985e-001  6.2900564e-002  3.0597012e+000  1.0000000e+000  2.1566942e-002
  8.8855700e-001  7.8953355e-001  1.2353055e+000  1.0000000e+000  2.3914610e-001
  1.9963028e+000  3.9852250e+000  1.3669015e-005  1.0000000e+000             Inf
  1.7303512e+000  2.9941154e+000  7.2710452e-002  1.0000000e+000  3.4398373e-002
  3.7581886e-001  1.4123982e-001  2.6379644e+000  1.0000000e+000  3.4402502e-002
  6.9280276e-001  4.7997566e-001  1.7087646e+000  1.0000000e+000  1.9122893e-001
  1.3363134e+000  1.7857336e+000  4.4047986e-001  1.0000000e+000  6.6121822e-002
  3.0038540e-001  9.0231390e-002  2.8886898e+000  1.0000000e+000  4.8816240e-002
  1.8329364e+000  3.3596560e+000  2.7910232e-002  1.0000000e+000  1.4060063e-002
  1.6164429e+000  2.6128877e+000  1.4711604e-001  1.0000000e+000  3.1666078e-002
  1.6555173e+000  2.7407375e+000  1.1866835e-001  1.0000000e+000  3.0970568e-002
  1.5050056e+000  2.2650419e+000  2.4501944e-001  1.0000000e+000  1.0520979e-001
  2.2186341e-001  4.9223373e-002  3.1617697e+000  1.0000000e+000  2.2279585e-002
  2.6674920e-001  7.1155133e-002  3.0041584e+000  1.0000000e+000  2.3087172e-002
  2.0956361e-001  4.3916908e-002  3.2056625e+000  1.0000000e+000  5.1275703e-002
  5.5592591e-001  3.0905362e-001  2.0853500e+000  1.0000000e+000  4.8924860e-002
  1.6540027e+000  2.7357251e+000  1.1971410e-001  1.0000000e+000  3.6017696e-002
  1.5483421e+000  2.3973632e+000  2.0399487e-001  1.0000000e+000  5.2839214e-002
  1.3636044e+000  1.8594169e+000  4.0499941e-001  1.0000000e+000  4.8519417e-002
  5.7488587e-001  3.3049377e-001  2.0309503e+000  1.0000000e+000  2.4896350e-002
  4.4252485e-001  1.9582824e-001  2.4257289e+000  1.0000000e+000  6.5053192e-002
  1.7330657e+000  3.0035168e+000  7.1253907e-002  1.0000000e+000  2.4874641e-002
  1.6193193e+000  2.6221951e+000  1.4491777e-001  1.0000000e+000  3.7370690e-002
  1.8018795e+000  3.2467697e+000  3.9251738e-002  1.0000000e+000  1.7794172e-002
  5.0015082e-001  2.5015084e-001  2.2495476e+000  1.0000000e+000  5.8381753e-002
  6.4792846e-001  4.1981129e-001  1.8280974e+000  1.0000000e+000  3.8994323e-002
  2.4427524e-001  5.9670391e-002  3.0825694e+000  1.0000000e+000  2.7754394e-002
  3.4852226e-001  1.2146777e-001  2.7273787e+000  1.0000000e+000  1.4040748e-002
  1.8417712e+000  3.3921211e+000  2.5036356e-002  1.0000000e+000  1.0584697e-002
  9.5274477e-001  9.0772259e-001  1.0967435e+000  1.0000000e+000  3.8896437e-002
  3.9637324e-001  1.5711174e-001  2.5716188e+000  1.0000000e+000  6.4276243e-002
  1.8117562e+000  3.2824606e+000  3.5435721e-002  1.0000000e+000  2.5821336e-002
  1.8277121e+000  3.3405317e+000  2.9683105e-002  1.0000000e+000  2.1175034e-002
  5.2430031e-001  2.7489081e-001  2.1776896e+000  1.0000000e+000  5.3913238e-002
  1.4422177e+000  2.0799918e+000  3.1112113e-001  1.0000000e+000  1.1839662e-001
  1.8435194e+000  3.3985639e+000  2.4486169e-002  1.0000000e+000  1.0606845e-002
  1.3854251e+000  1.9194028e+000  3.7770228e-001  1.0000000e+000  7.7749869e-002
  1.7552828e+000  3.0810176e+000  5.9886529e-002  1.0000000e+000  4.7098992e-002
  2.9526700e-001  8.7182602e-002  2.9061146e+000  1.0000000e+000  2.4522671e-002
  6.8101150e-001  4.6377666e-001  1.7397307e+000  1.0000000e+000  4.2846857e-002
  3.6064115e-001  1.3006204e-001  2.6874974e+000  1.0000000e+000  2.6269487e-002
  6.3263036e-001  4.0022117e-001  1.8696997e+000  1.0000000e+000  1.8067713e-002
  1.5582542e+000  2.4281561e+000  1.9513935e-001  1.0000000e+000  3.8860355e-002
 -4.8620409e-002  2.3639442e-003  4.1968456e+000  1.0000000e+000             Inf
  5.8165427e-001  3.3832169e-001  2.0117046e+000  1.0000000e+000  4.5792413e-002
  4.6384800e-001  2.1515497e-001  2.3597630e+000  1.0000000e+000  5.5618681e-002
  1.0203205e+000  1.0410539e+000  9.5977198e-001  1.0000000e+000  2.0477149e-001
  2.7485328e-001  7.5544325e-002  2.9761312e+000  1.0000000e+000  2.7385483e-002
  9.3833773e-001  8.8047769e-001  1.1271268e+000  1.0000000e+000  6.2690268e-002
  1.8523739e+000  3.4312891e+000  2.1793459e-002  1.0000000e+000  5.2025513e-002
  1.7939488e+000  3.2182523e+000  4.2457099e-002  1.0000000e+000  2.1601231e-002
  6.4081200e-001  4.1064002e-001  1.8473920e+000  1.0000000e+000  1.4831388e-002
  1.6752493e-001  2.8064602e-002  3.3579649e+000  1.0000000e+000  8.0224922e-002
  4.7320610e-002  2.2392402e-003  3.8129568e+000  1.0000000e+000  6.5978039e-002
  1.5030743e+000  2.2592323e+000  2.4693518e-001  1.0000000e+000  7.7961668e-003
  2.0650983e-001  4.2646312e-002  3.2166070e+000  1.0000000e+000  2.3628423e-001
  9.7397680e-001  9.4863080e-001  1.0527236e+000  1.0000000e+000  3.9570530e-002
  1.6459343e+000  2.7090997e+000  1.2536251e-001  1.0000000e+000  9.1921272e-002
  1.3282160e+000  1.7641579e+000  4.5129368e-001  1.0000000e+000  8.1352314e-002
  1.8408529e+000  3.3887394e+000  2.5327803e-002  1.0000000e+000  3.5069150e-002
  1.6380171e+000  2.6831001e+000  1.3103160e-001  1.0000000e+000  2.8905493e-002
  1.9263675e+000  3.7108918e+000  5.4217440e-003  1.0000000e+000  3.5696342e-002
  1.8685927e+000  3.4916387e+000  1.7267879e-002  1.0000000e+000  4.6084888e-002
  1.0722120e+000  1.1496385e+000  8.6079063e-001  1.0000000e+000  4.6441247e-002
  1.4180662e+000  2.0109119e+000  3.3864690e-001  1.0000000e+000  4.0045153e-002
  1.7747269e+000  3.1496556e+000  5.0747960e-002  1.0000000e+000  4.5711545e-002
  1.9733485e+000  3.8941044e+000  7.1030149e-004  1.0000000e+000  1.2833163e-002
  1.8651411e+000  3.4787515e+000  1.8186912e-002  1.0000000e+000  1.2353248e-002
  7.3376755e-001  5.3841482e-001  1.6033446e+000  1.0000000e+000  4.3649774e-002
  7.1197599e-001  5.0690980e-001  1.6590059e+000  1.0000000e+000  4.8229054e-002
  2.0015650e+000  4.0062623e+000  2.4490892e-006  1.0000000e+000             Inf
  9.3308988e-001  8.7065673e-001  1.1382972e+000  1.0000000e+000  1.0554947e-001
  8.1420974e-001  6.6293750e-001  1.4060985e+000  1.0000000e+000  7.4789333e-002
  9.4703969e-001  8.9688417e-001  1.1087254e+000  1.0000000e+000  2.9857493e-002
  1.9541236e+000  3.8185991e+000  2.1046436e-003  1.0000000e+000  1.4989922e-002
  1.7488652e+000  3.0585295e+000  6.3068690e-002  1.0000000e+000  4.4656253e-002
  1.9529444e+000  3.8139918e+000  2.2142295e-003  1.0000000e+000  2.7716110e-002
  1.8562236e+000  3.4455660e+000  2.0671660e-002  1.0000000e+000  2.4257547e-002
  1.2809407e+000  1.6408092e+000  5.1704621e-001  1.0000000e+000  6.0297310e-002
  1.2652262e+000  1.6007972e+000  5.3989259e-001  1.0000000e+000  6.9996303e-002
  4.3555898e-001  1.8971163e-001  2.4474757e+000  1.0000000e+000  3.3279606e-001
  1.9171969e+000  3.6756441e+000  6.8563482e-003  1.0000000e+000  1.5058781e-002
  1.4995884e+000  2.2487655e+000  2.5041172e-001  1.0000000e+000  2.3272304e-002
  1.9808091e+000  3.9236048e+000  3.6828945e-004  1.0000000e+000  2.8173092e-002
  1.9204811e-001  3.6882475e-002  3.2686901e+000  1.0000000e+000  1.3063996e-001
  1.3826766e+000  1.9117946e+000  3.8108819e-001  1.0000000e+000  4.2407428e-002
  1.2679102e+000  1.6075963e+000  5.3595547e-001  1.0000000e+000  1.5713155e-002
  1.1720631e+000  1.3737318e+000  6.8547956e-001  1.0000000e+000  5.8741642e-002
  1.5073890e+000  2.2722215e+000  2.4266564e-001  1.0000000e+000  2.2840801e-002
  1.9679566e+000  3.8728530e+000  1.0267818e-003  1.0000000e+000  1.9196302e-002
  1.4227359e+000  2.0241774e+000  3.3323384e-001  1.0000000e+000  2.9744027e-002
  1.4605318e+000  2.1331530e+000  2.9102598e-001  1.0000000e+000  3.1951725e-002
  1.0784036e+000  1.1629543e+000  8.4933991e-001  1.0000000e+000  6.6983276e-002
  9.8816752e-001  9.7647504e-001  1.0238050e+000  1.0000000e+000  1.6036761e-002
  1.6170052e+000  2.6147058e+000  1.4668501e-001  1.0000000e+000  1.1200856e-001
  1.3756443e+000  1.8923973e+000  3.8982000e-001  1.0000000e+000  2.0362192e-002
  1.0026185e+000  1.0052439e+000  9.9476985e-001  1.0000000e+000  2.1928267e-002
  1.9112877e+000  3.6530205e+000  7.8698804e-003  1.0000000e+000  4.8538865e-002
  9.8658931e-001  9.7335847e-001  1.0270012e+000  1.0000000e+000  1.4197813e-002
  6.7214901e-001  4.5178429e-001  1.7631883e+000  1.0000000e+000  1.7345635e-001
  1.7300233e+000  2.9929805e+000  7.2887443e-002  1.0000000e+000  1.0283317e-001
  6.8298577e-002  4.6646956e-003  3.7314704e+000  1.0000000e+000  2.2089158e-002
  1.4478226e+000  2.0961903e+000  3.0489988e-001  1.0000000e+000  3.7779542e-002
  1.5259283e+000  2.3284572e+000  2.2474396e-001  1.0000000e+000  1.0954216e-001
  1.1391787e+000  1.2977280e+000  7.4101338e-001  1.0000000e+000  9.3678958e-002
  1.0319786e+000  1.0649798e+000  9.3706543e-001  1.0000000e+000  5.8606441e-002
  1.0136275e+000  1.0274407e+000  9.7293075e-001  1.0000000e+000  2.1902145e-002
  2.4793597e-003  6.1472245e-006  3.9900887e+000  1.0000000e+000             Inf
  1.3623085e+000  1.8558843e+000  4.0665051e-001  1.0000000e+000  4.7416401e-002
  1.4797896e+000  2.1897772e+000  2.7061890e-001  1.0000000e+000  3.9036774e-002
  7.2032622e-001  5.1886987e-001  1.6375650e+000  1.0000000e+000  2.1813842e-002
  1.7946271e+000  3.2206863e+000  4.2178040e-002  1.0000000e+000  4.6330667e-002
  6.9357617e-002  4.8104790e-003  3.7273800e+000  1.0000000e+000  1.2402441e-001
  1.9970918e-001  3.9883757e-002  3.2410470e+000  1.0000000e+000  1.4491830e-002
  5.3873090e-001  2.9023098e-001  2.1353074e+000  1.0000000e+000  2.3691276e-001
  8.3865793e-001  7.0334712e-001  1.3487154e+000  1.0000000e+000  1.1896539e-001
  7.6393312e-001  5.8359382e-001  1.5278613e+000  1.0000000e+000  8.0516094e-002
  1.0100856e+000  1.0202730e+000  9.7993046e-001  1.0000000e+000  1.1013876e-002
  1.8211111e+000  3.3164455e+000  3.2001254e-002  1.0000000e+000  4.6170677e-002
  1.1979132e+000  1.4349961e+000  6.4334320e-001  1.0000000e+000  9.3164878e-002
  9.4413555e-001  8.9139193e-001  1.1148497e+000  1.0000000e+000  1.3957939e-002
