# Supplementary material for: An evolutionary algorithm for multi-objective optimization of freshwater consumption in textile dyeing industry
Source: PeerJ Comput Sci. 2022 Mar 22;8:e932. doi: 10.7717/peerj-cs.932 (PMC9044317; doi:10.7717/peerj-cs.932)
Supplement: Supplemental Information 1 — The data was collected manually from the Sitara Textile mills to conduct the thesis. [file peerj-cs-08-932-s001.zip › Code-and-Dataset/Algorithm Work/AMOCLPSO-matlab/Graphs/A-MOCLPSO_SCH_150.txt]

  3.0878635e-001  9.5349009e-002  2.8602036e+000  1.0000000e+000  5.0486850e-002
  1.4722753e+000  2.1675947e+000  2.7849331e-001  1.0000000e+000  2.3600799e-002
  1.4300897e+000  2.0451567e+000  3.2479770e-001  1.0000000e+000  7.0625268e-002
  1.0984131e+000  1.2065114e+000  8.1285885e-001  1.0000000e+000  1.0321032e-001
  3.7832009e-001  1.4312609e-001  2.6298457e+000  1.0000000e+000  4.9107824e-002
  1.7571120e+000  3.0874426e+000  5.8994581e-002  1.0000000e+000  1.6889497e-001
  1.1335554e+000  1.2849479e+000  7.5072622e-001  1.0000000e+000  6.1212322e-002
  1.9949569e+000  3.9798530e+000  2.5433041e-005  1.0000000e+000  1.6128808e-002
  1.1736408e+000  1.3774328e+000  6.8286945e-001  1.0000000e+000  8.5668534e-002
  4.3204546e-001  1.8666328e-001  2.4584815e+000  1.0000000e+000  8.9562806e-003
  1.4450064e+000  2.0880434e+000  3.0801792e-001  1.0000000e+000  2.0039314e-002
  5.1301288e-001  2.6318222e-001  2.2111307e+000  1.0000000e+000  5.2379873e-002
  1.6587231e+000  2.7513622e+000  1.1646994e-001  1.0000000e+000  1.2297194e-001
  6.6724817e-001  4.4522012e-001  1.7762274e+000  1.0000000e+000  3.7933088e-001
  1.9138700e+000  3.6628983e+000  7.4183807e-003  1.0000000e+000  1.7553196e-001
  1.9989862e+000  3.9959458e+000  1.0277862e-006  1.0000000e+000             Inf
  4.4070432e-001  1.9422030e-001  2.4314030e+000  1.0000000e+000  1.0838637e-002
  4.3182745e-001  1.8647495e-001  2.4591651e+000  1.0000000e+000  3.5656948e-003
  1.3631480e+000  1.8581725e+000  4.0558046e-001  1.0000000e+000  5.7644830e-002
  3.5780895e-001  1.2802724e-001  2.6967914e+000  1.0000000e+000  3.2683263e-002
  1.0101393e+000  1.0203813e+000  9.7982430e-001  1.0000000e+000  9.3804769e-002
  5.2510091e-001  2.7573096e-001  2.1753273e+000  1.0000000e+000  5.5175632e-002
  1.2230839e+000  1.4959343e+000  6.0359861e-001  1.0000000e+000  1.1571690e-002
  1.1213701e-001  1.2574709e-002  3.5640267e+000  1.0000000e+000  3.1166625e-002
  1.2302947e+000  1.5136250e+000  5.9244626e-001  1.0000000e+000  9.3074278e-002
  1.0051526e+000  1.0103318e+000  9.8972128e-001  1.0000000e+000  5.9629718e-003
  1.3746644e+000  1.8897021e+000  3.9104466e-001  1.0000000e+000  6.7215773e-002
  4.7316910e-001  2.2388900e-001  2.3312126e+000  1.0000000e+000  5.2232805e-002
  1.3770809e-001  1.8963517e-002  3.4681312e+000  1.0000000e+000  2.9894111e-002
  4.2177389e-001  1.7789321e-001  2.4907977e+000  1.0000000e+000  2.2242584e-002
  2.1113766e-001  4.4579111e-002  3.2000285e+000  1.0000000e+000  4.9186481e-002
  3.4465645e-001  1.1878807e-001  2.7401623e+000  1.0000000e+000  1.3836264e-002
  1.9828750e+000  3.9317932e+000  2.9326661e-004  1.0000000e+000  2.2226751e-002
  4.2851148e-001  1.8362209e-001  2.4695762e+000  1.0000000e+000  1.0143983e-002
  1.7452963e+000  3.0460593e+000  6.4873953e-002  1.0000000e+000  3.9814521e-002
  3.3223171e-001  1.1037791e-001  2.7814511e+000  1.0000000e+000  3.6210837e-002
  1.9708177e+000  3.8841226e+000  8.5160414e-004  1.0000000e+000  1.6917348e-002
  1.9440520e+000  3.7793380e+000  3.1301841e-003  1.0000000e+000  2.3566381e-002
  1.4500517e+000  2.1026500e+000  3.0244311e-001  1.0000000e+000  2.7372053e-002
  2.3395817e-001  5.4736425e-002  3.1189037e+000  1.0000000e+000  5.4375926e-002
  2.8222480e-001  7.9650840e-002  2.9507516e+000  1.0000000e+000  7.5559900e-002
  1.0042122e+000  1.0084422e+000  9.9159334e-001  1.0000000e+000  1.3655783e-002
  1.0686629e-001  1.1420403e-002  3.5839553e+000  1.0000000e+000  3.1662209e-002
  5.6772783e-001  3.2231489e-001  2.0514036e+000  1.0000000e+000  1.4330402e-001
  9.4429839e-001  8.9169945e-001  1.1145059e+000  1.0000000e+000  3.1056803e-001
  1.7968603e-001  3.2287070e-002  3.3135429e+000  1.0000000e+000  7.0129523e-002
  1.1127557e+000  1.2382253e+000  7.8720241e-001  1.0000000e+000  3.5335951e-002
  1.2187801e+000  1.4854250e+000  6.1030446e-001  1.0000000e+000  4.9694990e-002
  1.5947610e+000  2.5432628e+000  1.6421862e-001  1.0000000e+000  1.3189025e-001
  4.4278806e-001  1.9606126e-001  2.4249090e+000  1.0000000e+000  2.0707767e-002
  1.7173917e+000  2.9494343e+000  7.9867439e-002  1.0000000e+000  8.6794099e-002
  9.7569327e-001  9.5197736e-001  1.0492043e+000  1.0000000e+000  1.6020649e-002
  3.4593863e-001  1.1967353e-001  2.7359190e+000  1.0000000e+000  1.3275804e-002
  1.9323234e+000  3.7338736e+000  4.5801260e-003  1.0000000e+000  3.0224352e-002
  1.9558585e+000  3.8253825e+000  1.9484715e-003  1.0000000e+000  2.6799523e-002
  2.2837978e-001  5.2157326e-002  3.1386382e+000  1.0000000e+000  2.3049295e-002
  8.0808832e-002  6.5300674e-003  3.6832947e+000  1.0000000e+000  9.6848887e-002
  9.7565748e-001  9.5190752e-001  1.0492776e+000  1.0000000e+000  3.1592658e-002
  1.5272406e+000  2.3324639e+000  2.2350144e-001  1.0000000e+000  1.2160894e-001
  9.9157972e-001  9.8323035e-001  1.0169115e+000  1.0000000e+000  2.8694273e-002
  4.6123000e-001  2.1273311e-001  2.3678131e+000  1.0000000e+000  3.0649488e-002
  1.4735640e+000  2.1713909e+000  2.7713485e-001  1.0000000e+000  5.5161640e-002
  1.1057105e-002  1.2225958e-004  3.9558938e+000  1.0000000e+000             Inf
  1.9727551e+000  3.8917629e+000  7.4228201e-004  1.0000000e+000  1.2071241e-002
  1.3157194e+000  1.7311176e+000  4.6823990e-001  1.0000000e+000  8.7384508e-002
  1.3172692e+000  1.7351981e+000  4.6612138e-001  1.0000000e+000  4.7636431e-002
  1.4172025e-001  2.0084628e-002  3.4532036e+000  1.0000000e+000  4.2412330e-002
  4.0646818e-001  1.6521638e-001  2.5393437e+000  1.0000000e+000  4.3850467e-002
  1.8535754e-001  3.4357416e-002  3.2929273e+000  1.0000000e+000  5.1124795e-003
  1.2770725e-001  1.6309140e-002  3.5054802e+000  1.0000000e+000  6.8962344e-002
  1.2814213e+000  1.6420404e+000  5.1635542e-001  1.0000000e+000  6.8619639e-002
  3.3293591e-001  1.1084632e-001  2.7791027e+000  1.0000000e+000  9.4914665e-002
  1.8770845e+000  3.5234463e+000  1.5108215e-002  1.0000000e+000  1.6459086e-001
  8.6742472e-001  7.5242564e-001  1.2827268e+000  1.0000000e+000  2.0490691e-002
  1.5188563e+000  2.3069246e+000  2.3149922e-001  1.0000000e+000  6.7005739e-002
  1.3988762e+000  1.9568548e+000  3.6134977e-001  1.0000000e+000  6.9620537e-002
  5.0176211e-002  2.5176522e-003  3.8018128e+000  1.0000000e+000  7.3723469e-002
  1.6145449e+000  2.6067553e+000  1.4857562e-001  1.0000000e+000  6.1190623e-002
  1.4544459e+000  2.1154129e+000  2.9762927e-001  1.0000000e+000  1.2294457e-001
  1.7875907e+000  3.1954804e+000  4.5117726e-002  1.0000000e+000  1.5011089e-002
  2.4096098e-001  5.8062195e-002  3.0942183e+000  1.0000000e+000  5.2941455e-002
  8.3905833e-001  7.0401888e-001  1.3477856e+000  1.0000000e+000  1.2894540e-001
  4.3013748e-001  1.8501825e-001  2.4644683e+000  1.0000000e+000  7.9801093e-002
  3.6196437e-001  1.3101820e-001  2.6831607e+000  1.0000000e+000  4.3061783e-002
  1.2576468e+000  1.5816754e+000  5.5108830e-001  1.0000000e+000  1.2148141e-001
  1.5809025e+000  2.4992526e+000  1.7564275e-001  1.0000000e+000  3.6471816e-002
  1.3248684e+000  1.7552762e+000  4.5580273e-001  1.0000000e+000  5.2840634e-002
  1.0071722e-001  1.0143958e-002  3.6072751e+000  1.0000000e+000  1.0085746e-002
  1.0174321e-001  1.0351680e-002  3.6033789e+000  1.0000000e+000  1.4511759e-002
  1.1887161e-002  1.4130459e-004  3.9525927e+000  1.0000000e+000  2.6734685e-002
  1.7972404e+000  3.2300732e+000  4.1111440e-002  1.0000000e+000  9.2484835e-002
  3.7604326e-001  1.4140853e-001  2.6372355e+000  1.0000000e+000  2.4218700e-002
  1.7298360e+000  2.9923327e+000  7.2988564e-002  1.0000000e+000  3.4396710e-002
 -9.7206877e-003  9.4491769e-005  4.0389772e+000  1.0000000e+000             Inf
  1.6875188e+000  2.8477195e+000  9.7644530e-002  1.0000000e+000  7.0409942e-002
  1.7603194e+000  3.0987243e+000  5.7446801e-002  1.0000000e+000  4.4812432e-002
  9.1585625e-002  8.3879267e-003  3.6420454e+000  1.0000000e+000  5.0158563e-002
  1.8983296e-001  3.6036554e-002  3.2767047e+000  1.0000000e+000  2.0086303e-002
  8.8111473e-001  7.7636317e-001  1.2519042e+000  1.0000000e+000  5.7701901e-002
  1.5790640e+000  2.4934430e+000  1.7718716e-001  1.0000000e+000  4.3837023e-002
  8.6084684e-001  7.4105728e-001  1.2976699e+000  1.0000000e+000  2.8666475e-002
  1.1231614e+000  1.2614915e+000  7.6884592e-001  1.0000000e+000  6.7808114e-002
  1.1448320e+000  1.3106403e+000  7.3131231e-001  1.0000000e+000  3.9741399e-002
  1.9637053e+000  3.8561383e+000  1.3173083e-003  1.0000000e+000             Inf
  1.7269683e+000  2.9824195e+000  7.4546318e-002  1.0000000e+000  4.0008663e-003
  2.1372106e-001  4.5676691e-002  3.1907925e+000  1.0000000e+000  3.5275036e-002
  1.7178154e+000  2.9508898e+000  7.9628147e-002  1.0000000e+000  1.7694783e-002
  4.9829938e-001  2.4830228e-001  2.2551047e+000  1.0000000e+000  1.9177622e-001
  1.9563487e+000  3.8273003e+000  1.9054352e-003  1.0000000e+000  8.9693646e-002
  1.0101828e+000  1.0204692e+000  9.7973816e-001  1.0000000e+000  6.2904484e-002
  1.7263308e-002  2.9802179e-004  3.9312448e+000  1.0000000e+000  3.7959642e-002
  1.1532844e-001  1.3300648e-002  3.5519869e+000  1.0000000e+000  2.5791362e-002
  1.7087883e+000  2.9199576e+000  8.4804236e-002  1.0000000e+000  3.1217543e-002
  1.7732785e+000  3.1445165e+000  5.1402659e-002  1.0000000e+000  2.3097781e-002
  1.3331663e+000  1.7773325e+000  4.4466712e-001  1.0000000e+000  4.2902955e-002
  1.1622258e+000  1.3507687e+000  7.0186569e-001  1.0000000e+000  1.1492415e-001
  1.5197939e+000  2.3097736e+000  2.3059785e-001  1.0000000e+000  1.9873869e-002
  7.3308527e-001  5.3741402e-001  1.6050729e+000  1.0000000e+000  1.6200984e-001
  1.5382203e+000  2.3661217e+000  2.1324050e-001  1.0000000e+000  6.0859678e-002
  1.0781314e+000  1.1623672e+000  8.4984180e-001  1.0000000e+000  8.0231157e-002
  1.3864446e+000  1.9222286e+000  3.7645024e-001  1.0000000e+000  2.2871741e-002
  2.6686026e-001  7.1214397e-002  3.0037734e+000  1.0000000e+000  9.1732788e-002
  1.3765198e+000  1.8948067e+000  3.8872760e-001  1.0000000e+000  1.2964400e-002
  1.0441902e+000  1.0903332e+000  9.1357232e-001  1.0000000e+000  6.8970051e-002
  6.5700535e-001  4.3165603e-001  1.8036346e+000  1.0000000e+000  1.8088670e-001
  1.6404120e+000  2.6909514e+000  1.2930355e-001  1.0000000e+000  7.5104023e-002
  3.8619760e-001  1.4914859e-001  2.6043582e+000  1.0000000e+000  5.4098383e-002
  9.8217322e-001  9.6466424e-001  1.0359714e+000  1.0000000e+000  8.6851330e-002
  2.0554006e-001  4.2246715e-002  3.2200865e+000  1.0000000e+000  2.3777741e-002
  1.3668448e+000  1.8682648e+000  4.0088546e-001  1.0000000e+000  4.1507113e-002
  1.3737701e+000  1.8872442e+000  3.9216393e-001  1.0000000e+000  9.8943041e-003
  4.6594980e-001  2.1710922e-001  2.3533100e+000  1.0000000e+000  6.8264349e-002
  1.8469501e-001  3.4112246e-002  3.2953322e+000  1.0000000e+000  5.7323109e-002
  9.2446636e-001  8.5463804e-001  1.1567726e+000  1.0000000e+000  1.0231242e-001
  1.7259554e+000  2.9789221e+000  7.5100434e-002  1.0000000e+000  9.4353031e-003
  1.7827009e+000  3.1780225e+000  4.7218897e-002  1.0000000e+000  1.4773206e-002
  6.7839386e-001  4.6021823e-001  1.7466428e+000  1.0000000e+000  7.6603975e-002
  6.8494520e-001  4.6914992e-001  1.7293691e+000  1.0000000e+000  1.4076839e-002
  6.6984108e-001  4.4868707e-001  1.7693228e+000  1.0000000e+000  2.2840068e-002
  1.3131975e-001  1.7244877e-002  3.4919659e+000  1.0000000e+000  1.2567574e-002
  8.5366440e-001  7.2874290e-001  1.3140853e+000  1.0000000e+000  1.9448029e-002
  1.3137294e+000  1.7258850e+000  4.7096728e-001  1.0000000e+000  6.6442136e-002
  1.1484967e+000  1.3190448e+000  7.2505781e-001  1.0000000e+000  7.0709229e-003
  8.6799450e-001  7.5341445e-001  1.2814364e+000  1.0000000e+000  8.4708184e-002
  8.3706336e-001  7.0067508e-001  1.3524216e+000  1.0000000e+000  2.9870245e-002
  9.3694343e-001  8.7786299e-001  1.1300893e+000  1.0000000e+000  2.1787401e-001
  8.1512945e-001  6.6443602e-001  1.4039182e+000  1.0000000e+000  3.3416746e-002
  1.1441137e+000  1.3089961e+000  7.3254141e-001  1.0000000e+000  4.7287968e-002
  5.5899652e-001  3.1247711e-001  2.0764910e+000  1.0000000e+000  7.4498815e-002
  1.6890263e+000  2.8528098e+000  9.6704642e-002  1.0000000e+000  6.4256016e-002
  1.2717891e+000  1.6174475e+000  5.3029112e-001  1.0000000e+000  1.0937921e-001
  1.7469505e+000  3.0518360e+000  6.4034056e-002  1.0000000e+000  2.5336924e-002
  2.5490898e-001  6.4978590e-002  3.0453427e+000  1.0000000e+000  8.9654854e-002
  5.8393741e-001  3.4098290e-001  2.0052332e+000  1.0000000e+000  7.9541318e-002
  1.1967874e+000  1.4323001e+000  6.4515050e-001  1.0000000e+000  1.8216737e-002
  6.0363973e-002  3.6438093e-003  3.7621879e+000  1.0000000e+000             Inf
  7.6114566e-002  5.7934272e-003  3.7013352e+000  1.0000000e+000  3.1896394e-002
  8.1963560e-001  6.7180252e-001  1.3932601e+000  1.0000000e+000  2.2389262e-002
  3.3463177e-001  1.1197842e-001  2.7734513e+000  1.0000000e+000  1.0225055e-001
  2.1137791e-001  4.4680621e-002  3.1991690e+000  1.0000000e+000  5.6132156e-002
  4.9269367e-001  2.4274705e-001  2.2719724e+000  1.0000000e+000  8.5641148e-002
  6.9648981e-001  4.8509806e-001  1.6991388e+000  1.0000000e+000  6.4598776e-002
  8.4891054e-001  7.2064911e-001  1.3250069e+000  1.0000000e+000  1.6929037e-002
  1.3572337e-001  1.8420832e-002  3.4755274e+000  1.0000000e+000  2.7215231e-002
  6.6059356e-001  4.3638385e-001  1.7940096e+000  1.0000000e+000  1.5161248e-002
  4.6121738e-001  2.1272147e-001  2.3678520e+000  1.0000000e+000  1.8928693e-002
  1.5848867e+000  2.5118659e+000  1.7231903e-001  1.0000000e+000  9.4047192e-002
  4.5818412e-001  2.0993269e-001  2.3771962e+000  1.0000000e+000  6.9484536e-002
  1.8782615e+000  3.5278664e+000  1.4820255e-002  1.0000000e+000  1.1560714e-002
  1.7438684e+000  3.0410771e+000  6.5603381e-002  1.0000000e+000  3.3603224e-002
  1.5708635e-001  2.4676122e-002  3.3963307e+000  1.0000000e+000  3.1542419e-002
  1.3385083e+000  1.7916044e+000  4.3757128e-001  1.0000000e+000  3.8789281e-002
  7.4787850e-001  5.5932225e-001  1.5678083e+000  1.0000000e+000  5.4395428e-002
  3.9449963e-001  1.5562996e-001  2.5776314e+000  1.0000000e+000  1.2887815e-001
  1.7064073e+000  2.9118258e+000  8.6196694e-002  1.0000000e+000  2.2836839e-002
  1.6559632e-001  2.7422141e-002  3.3650369e+000  1.0000000e+000  1.3734796e-002
  1.7699257e+000  3.1326370e+000  5.2934177e-002  1.0000000e+000  1.1693479e-001
  1.2383319e-001  1.5334659e-002  3.5200019e+000  1.0000000e+000  4.3227058e-002
  2.9672213e-001  8.8044024e-002  2.9011555e+000  1.0000000e+000  8.3580660e-002
  1.1014542e+000  1.2132014e+000  8.0738456e-001  1.0000000e+000  6.1221432e-002
  1.8794986e+000  3.5325149e+000  1.4520591e-002  1.0000000e+000  5.0112651e-002
  1.5943646e+000  2.5419986e+000  1.6454004e-001  1.0000000e+000  5.4608110e-002
  1.1859704e+000  1.4065257e+000  6.6264423e-001  1.0000000e+000  1.4265019e-002
  5.6458784e-001  3.1875942e-001  2.0604081e+000  1.0000000e+000  2.5788929e-002
  6.8279447e-001  4.6620829e-001  1.7350304e+000  1.0000000e+000  1.5534481e-002
  1.7124421e+000  2.9324579e+000  8.2689555e-002  1.0000000e+000  3.6487413e-002
  1.2041585e+000  1.4499977e+000  6.3336367e-001  1.0000000e+000  7.4966645e-002
  4.7639496e-001  2.2695215e-001  2.3213723e+000  1.0000000e+000  3.2701247e-002
  1.8675346e+000  3.4876854e+000  1.7547091e-002  1.0000000e+000  1.0496227e-001
  6.5511097e-001  4.2917038e-001  1.8087265e+000  1.0000000e+000  1.9523458e-002
  2.0154390e-001  4.0619942e-002  3.2344444e+000  1.0000000e+000  4.3496081e-002
  1.4987196e+000  2.2461605e+000  2.5128202e-001  1.0000000e+000  2.2920919e-001
  9.0460629e-002  8.1831253e-003  3.6463406e+000  1.0000000e+000  5.0511181e-002
  1.7010249e-001  2.8934858e-002  3.3485249e+000  1.0000000e+000  3.7895000e-002
  6.4163617e-001  4.1169697e-001  1.8451523e+000  1.0000000e+000  7.3415708e-002
  1.9302083e+000  3.7257040e+000  4.8708836e-003  1.0000000e+000  1.5670711e-001
  7.8693648e-001  6.1926902e-001  1.4715231e+000  1.0000000e+000  6.7140832e-002
  1.1511561e+000  1.3251605e+000  7.2053589e-001  1.0000000e+000  3.4157871e-002
  2.0424395e+000  4.1715589e+000  1.8011071e-003  1.0000000e+000             Inf
  1.0830749e+000  1.1730512e+000  8.4075163e-001  1.0000000e+000  1.4793946e-001
  1.6406178e+000  2.6916267e+000  1.2915559e-001  1.0000000e+000  9.2611819e-002
  1.3527377e+000  1.8298992e+000  4.1894852e-001  1.0000000e+000  1.5860069e-001
  1.0832456e+000  1.1734209e+000  8.4043872e-001  1.0000000e+000  1.8506449e-002
  1.1825488e+000  1.3984216e+000  6.6822654e-001  1.0000000e+000  3.4916945e-002
  7.4950051e-001  5.6175101e-001  1.5637490e+000  1.0000000e+000  3.9988037e-002
  1.4037539e+000  1.9705251e+000  3.5550938e-001  1.0000000e+000  6.9421318e-002
  1.8247020e+000  3.3295374e+000  3.0729387e-002  1.0000000e+000  4.2720774e-002
  1.6331449e+000  2.6671623e+000  1.3458265e-001  1.0000000e+000  6.9196688e-002
  3.8728537e-001  1.4998996e-001  2.6008485e+000  1.0000000e+000  3.5135043e-002
  2.7719849e-001  7.6839005e-002  2.9680450e+000  1.0000000e+000  2.5509030e-002
  1.7966112e+000  3.2278119e+000  4.1366988e-002  1.0000000e+000  3.1489498e-002
  6.0871264e-001  3.7053108e-001  1.9356805e+000  1.0000000e+000  5.1336600e-002
  5.2138345e-002  2.7184070e-003  3.7941650e+000  1.0000000e+000  1.4483602e-003
  1.3507505e+000  1.8245268e+000  4.2152497e-001  1.0000000e+000  7.5083064e-002
  8.2933014e-001  6.8778847e-001  1.3704679e+000  1.0000000e+000  1.0351764e-001
  1.0402194e+000  1.0820564e+000  9.2117878e-001  1.0000000e+000  1.2698545e-001
  1.4708208e+000  2.1633138e+000  2.8003064e-001  1.0000000e+000  1.2456714e-001
  8.0321168e-001  6.4514901e-001  1.4323023e+000  1.0000000e+000  5.0690888e-002
  1.3576702e+000  1.8432684e+000  4.1258755e-001  1.0000000e+000  5.3364202e-002
  1.1367544e+000  1.2922106e+000  7.4519292e-001  1.0000000e+000  7.5330221e-002
  3.4347953e-001  1.1797819e-001  2.7440601e+000  1.0000000e+000  3.0441870e-002
  9.6866968e-001  9.3832094e-001  1.0636422e+000  1.0000000e+000  6.6170192e-002
  1.6555856e+000  2.7409637e+000  1.1862127e-001  1.0000000e+000  7.7974123e-002
  1.7127657e+000  2.9335664e+000  8.2503527e-002  1.0000000e+000  8.2761077e-002
  1.2304728e-001  1.5140633e-002  3.5229515e+000  1.0000000e+000  1.4079693e-001
  7.7925100e-001  6.0723213e-001  1.4902281e+000  1.0000000e+000  7.9313240e-002
  9.0552783e-001  8.1998066e-001  1.1978693e+000  1.0000000e+000  8.3222671e-002
  1.1785509e+000  1.3889822e+000  6.7477867e-001  1.0000000e+000  1.4760747e-001
  5.3279724e-001  2.8387290e-001  2.1526839e+000  1.0000000e+000  1.4795934e-001
  1.7108066e+000  2.9268593e+000  8.3632814e-002  1.0000000e+000  5.7403563e-002
  5.1892707e-002  2.6928530e-003  3.7951220e+000  1.0000000e+000  8.9215407e-003
  1.4433213e+000  2.0831764e+000  3.0989115e-001  1.0000000e+000  4.4459801e-002
  1.1027857e+000  1.2161362e+000  8.0499356e-001  1.0000000e+000  6.4292566e-002
  4.3386237e-002  1.8823656e-003  3.8283374e+000  1.0000000e+000  3.3002765e-002
  9.1159923e-001  8.3101316e-001  1.1846162e+000  1.0000000e+000  6.3833990e-002
  1.9867597e+000  3.9472143e+000  1.7530430e-004  1.0000000e+000  4.8000616e-002
  3.5880442e-001  1.2874061e-001  2.6935229e+000  1.0000000e+000  4.4522507e-002
  1.4266319e+000  2.0352786e+000  3.2875098e-001  1.0000000e+000  3.9819390e-002
  3.2885856e-001  1.0814795e-001  2.7927137e+000  1.0000000e+000  4.4247723e-002
  2.9996170e-001  8.9977021e-002  2.8901302e+000  1.0000000e+000  5.2535641e-002
  5.3909156e-001  2.9061971e-001  2.1342535e+000  1.0000000e+000  3.7272918e-002
  1.9512253e+000  3.8072802e+000  2.3789695e-003  1.0000000e+000  1.4779821e-001
  6.5538995e-001  4.2953598e-001  1.8079762e+000  1.0000000e+000  4.8775279e-002
  3.9337734e-001  1.5474574e-001  2.5812364e+000  1.0000000e+000  1.4776239e-001
  5.6953359e-001  3.2436851e-001  2.0462341e+000  1.0000000e+000  7.0623012e-002
  7.2488503e-001  5.2545830e-001  1.6259182e+000  1.0000000e+000  8.5626441e-002
  1.5866991e+000  2.5176141e+000  1.7081763e-001  1.0000000e+000  6.6259811e-002
  2.4522081e-001  6.0133246e-002  3.0792500e+000  1.0000000e+000  1.5455676e-001
  1.2831344e+000  1.6464340e+000  5.1389624e-001  1.0000000e+000  1.7355461e-001
  5.3313625e-002  2.8423426e-003  3.7895878e+000  1.0000000e+000  5.5839451e-002
  1.1038951e+000  1.2185844e+000  8.0300396e-001  1.0000000e+000  3.4282526e-002
  1.7932982e+000  3.2159185e+000  4.2725630e-002  1.0000000e+000  8.4117331e-002
  9.7705637e-001  9.5463914e-001  1.0464137e+000  1.0000000e+000  7.2288546e-002
  6.4489932e-001  4.1589513e-001  1.8362979e+000  1.0000000e+000  3.5724067e-002
  1.9520326e-002  3.8104312e-004  3.9222997e+000  1.0000000e+000             Inf
  1.0693345e-001  1.1434763e-002  3.5837010e+000  1.0000000e+000  7.1057022e-002
  1.5671951e+000  2.4561006e+000  1.8732006e-001  1.0000000e+000  1.1650119e-001
  1.8392193e+000  3.3827277e+000  2.5850427e-002  1.0000000e+000  1.2677427e-001
  6.9471101e-001  4.8262339e-001  1.7037793e+000  1.0000000e+000  3.2277692e-002
  6.2015175e-001  3.8458819e-001  1.9039812e+000  1.0000000e+000  3.6689364e-002
  2.7488145e-001  7.5559809e-002  2.9760340e+000  1.0000000e+000  3.2532293e-002
  1.9991703e+000  3.9966820e+000  6.8835673e-007  1.0000000e+000             Inf
  6.9302520e-001  4.8028393e-001  1.7081831e+000  1.0000000e+000  3.9849387e-002
  1.3491391e-001  1.8201762e-002  3.4785461e+000  1.0000000e+000  7.3264179e-002
  2.5230208e-001  6.3656341e-002  3.0544480e+000  1.0000000e+000  8.8106629e-002
  2.1494830e-002  4.6202772e-004  3.9144827e+000  1.0000000e+000             Inf
  8.8051621e-001  7.7530879e-001  1.2532440e+000  1.0000000e+000  4.3234504e-002
  1.1717294e+000  1.3729498e+000  6.8603220e-001  1.0000000e+000  2.4657419e-002
  1.0265068e-001  1.0537161e-002  3.5999345e+000  1.0000000e+000  3.6627254e-002
  9.2344074e-001  8.5274280e-001  1.1589798e+000  1.0000000e+000  3.4248024e-002
  1.9417071e+000  3.7702265e+000  3.3980615e-003  1.0000000e+000  4.3807182e-002
  4.1103353e-001  1.6894856e-001  2.5248144e+000  1.0000000e+000  4.8939111e-002
  1.4309287e+000  2.0475570e+000  3.2384212e-001  1.0000000e+000  2.0863285e-001
  7.2942939e-001  5.3206724e-001  1.6143497e+000  1.0000000e+000  3.8562375e-002
  1.2194066e+000  1.4869526e+000  6.0932599e-001  1.0000000e+000  5.4203919e-002
  1.9055002e-001  3.6309310e-002  3.2741092e+000  1.0000000e+000  6.3576915e-002
  1.5559489e+000  2.4209771e+000  1.9718135e-001  1.0000000e+000  5.0950161e-002
  1.5984525e+000  2.5550503e+000  1.6124041e-001  1.0000000e+000  6.7061395e-002
  1.7955005e+000  3.2238221e+000  4.1820041e-002  1.0000000e+000  1.6571158e-001
  8.3838375e-001  7.0288732e-001  1.3493523e+000  1.0000000e+000  3.4105755e-002
  5.3623439e-001  2.8754732e-001  2.1426098e+000  1.0000000e+000  1.2352094e-001
  7.1492208e-001  5.1111359e-001  1.6514252e+000  1.0000000e+000  1.3799003e-001
  4.3613106e-001  1.9021030e-001  2.4456861e+000  1.0000000e+000  1.0756548e-001
  8.2914204e-002  6.8747653e-003  3.6752179e+000  1.0000000e+000  5.2460671e-002
  4.3063844e-001  1.8544946e-001  2.4628957e+000  1.0000000e+000  1.6996100e-002
  1.6256008e+000  2.6425780e+000  1.4017475e-001  1.0000000e+000  1.4921798e-002
  1.8553888e+000  3.4424677e+000  2.0912394e-002  1.0000000e+000  2.1851007e-002
  1.1657194e+000  1.3589018e+000  6.9602406e-001  1.0000000e+000  2.9872444e-002
  1.8411089e+000  3.3896821e+000  2.5246375e-002  1.0000000e+000  5.4897614e-002
  1.6370198e+000  2.6798337e+000  1.3175464e-001  1.0000000e+000  1.7168288e-001
  3.6470634e-001  1.3301072e-001  2.6741853e+000  1.0000000e+000  8.9612818e-002
  1.4528907e+000  2.1108913e+000  2.9932863e-001  1.0000000e+000  2.4695852e-002
  1.2469134e+000  1.5547930e+000  5.6713943e-001  1.0000000e+000  2.1428393e-001
  1.1878127e-001  1.4108991e-002  3.5389839e+000  1.0000000e+000  3.2943187e-002
  1.0821348e+000  1.1710158e+000  8.4247644e-001  1.0000000e+000  1.4740265e-001
  1.4553252e+000  2.1179713e+000  2.9667069e-001  1.0000000e+000  9.6318272e-002
  1.9915990e+000  3.9664666e+000  7.0576581e-005  1.0000000e+000             Inf
  8.1182777e-001  6.5906433e-001  1.4117532e+000  1.0000000e+000  6.7978272e-002
  5.9380830e-001  3.5260830e-001  1.9773751e+000  1.0000000e+000  1.5171267e-001
  1.8627531e+000  3.4698491e+000  1.8836711e-002  1.0000000e+000  3.4172757e-002
  1.6222608e+000  2.6317302e+000  1.4268689e-001  1.0000000e+000  2.7451056e-002
  5.5740086e-001  3.1069572e-001  2.0810923e+000  1.0000000e+000  3.0139024e-002
  1.1934449e+000  1.4243108e+000  6.5053109e-001  1.0000000e+000  2.9778100e-002
  1.1012553e+000  1.2127633e+000  8.0774198e-001  1.0000000e+000  6.1009992e-002
  4.1945221e-001  1.7594016e-001  2.4981313e+000  1.0000000e+000  1.9978727e-002
  1.8010193e+000  3.2436706e+000  3.9593310e-002  1.0000000e+000  4.6054432e-002
  1.9031071e+000  3.6218167e+000  9.3882319e-003  1.0000000e+000  4.3839728e-003
  1.8998698e+000  3.6095053e+000  1.0026052e-002  1.0000000e+000  8.8105403e-003
  3.7143675e-001  1.3796526e-001  2.6522183e+000  1.0000000e+000  4.7220690e-002
  1.9719774e-001  3.8886948e-002  3.2500960e+000  1.0000000e+000  6.3011378e-002
  9.2231381e-001  8.5066277e-001  1.1614075e+000  1.0000000e+000  4.3605732e-002
  7.5284034e-001  5.6676858e-001  1.5554072e+000  1.0000000e+000  3.9087587e-002
  1.8892427e+000  3.5692378e+000  1.2267189e-002  1.0000000e+000  3.1920772e-002
  8.7975498e-001  7.7396882e-001  1.2549489e+000  1.0000000e+000  3.5698230e-002
  8.4538462e-001  7.1467516e-001  1.3331367e+000  1.0000000e+000  4.2039572e-002
  5.6583462e-001  3.2016881e-001  2.0568303e+000  1.0000000e+000  3.7064198e-002
  1.9148447e+000  3.6666303e+000  7.2514207e-003  1.0000000e+000  3.7833953e-002
  1.9042137e+000  3.6260299e+000  9.1750088e-003  1.0000000e+000  1.1845327e-002
  1.1422745e+000  1.3047910e+000  7.3569309e-001  1.0000000e+000  6.5387942e-002
  5.1286791e-002  2.6303349e-003  3.7974832e+000  1.0000000e+000  4.0343361e-002
  1.1900356e+000  1.4161846e+000  6.5604241e-001  1.0000000e+000  2.2019651e-002
  2.8355417e-001  8.0402968e-002  2.9461863e+000  1.0000000e+000  1.1463148e-001
  1.5480770e+000  2.3965424e+000  2.0423440e-001  1.0000000e+000  1.0181692e-001
  4.3417841e-002  1.8851089e-003  3.8282137e+000  1.0000000e+000  3.0436150e-002
  1.8943773e+000  3.5886653e+000  1.1156160e-002  1.0000000e+000  1.0725707e-002
  7.7150988e-001  5.9522750e-001  1.5091880e+000  1.0000000e+000  4.4690369e-002
  7.6786780e-001  5.8962096e-001  1.5181498e+000  1.0000000e+000  1.8983171e-002
  1.9582614e+000  3.8347879e+000  1.7421071e-003  1.0000000e+000  5.0330623e-002
  9.5603503e-001  9.1400298e-001  1.0898629e+000  1.0000000e+000  1.6110621e-001
  8.8725255e-001  7.8721709e-001  1.2382069e+000  1.0000000e+000  2.4634792e-003
  1.2655816e+000  1.6016968e+000  5.3937037e-001  1.0000000e+000  7.5790578e-002
  1.3556648e+000  1.8378271e+000  4.1516781e-001  1.0000000e+000  2.0918502e-002
  1.3150827e+000  1.7294425e+000  4.6911173e-001  1.0000000e+000  3.1606794e-002
  8.4575403e-001  7.1529988e-001  1.3322838e+000  1.0000000e+000  1.4112713e-002
  2.5951675e-001  6.7348946e-002  3.0292819e+000  1.0000000e+000  4.0783424e-002
  7.7829279e-001  6.0573966e-001  1.4925685e+000  1.0000000e+000  2.2041847e-002
  8.1168952e-001  6.5883988e-001  1.4120818e+000  1.0000000e+000  1.6981534e-002
  7.0597481e-001  4.9840043e-001  1.6745012e+000  1.0000000e+000  1.3591395e-001
  5.0264972e-001  2.5265674e-001  2.2420579e+000  1.0000000e+000  2.3924835e-001
  6.2239984e-001  3.8738157e-001  1.8977822e+000  1.0000000e+000  1.9970981e-001
  1.1850484e+000  1.4043398e+000  6.6414605e-001  1.0000000e+000  3.7204939e-002
  9.8937656e-001  9.7886599e-001  1.0213597e+000  1.0000000e+000  9.3979208e-002
  1.7110526e+000  2.9277012e+000  8.3490573e-002  1.0000000e+000  5.5499712e-002
  1.9572249e+000  3.8307292e+000  1.8297108e-003  1.0000000e+000  8.6603526e-002
  8.5064461e-001  7.2359626e-001  1.3210178e+000  1.0000000e+000  3.9992585e-002
  1.1779323e+000  1.3875245e+000  6.7579532e-001  1.0000000e+000  9.9404674e-003
  1.8256804e+000  3.3331090e+000  3.0387311e-002  1.0000000e+000  2.1045994e-002
  7.7031936e-001  5.9339192e-001  1.5121145e+000  1.0000000e+000  1.6076845e-002
  1.7634836e+000  3.1098746e+000  5.5939988e-002  1.0000000e+000  5.9854057e-002
  1.8437706e+000  3.3994901e+000  2.4407622e-002  1.0000000e+000  3.9078347e-002
  3.7895969e-001  1.4361045e-001  2.6277717e+000  1.0000000e+000  1.8609036e-001
  1.3726845e+000  1.8842626e+000  3.9352480e-001  1.0000000e+000  7.2627239e-002
  1.9335741e+000  3.7387087e+000  4.4124029e-003  1.0000000e+000  5.4787489e-002
  8.8904152e-001  7.9039482e-001  1.2342288e+000  1.0000000e+000  1.9559022e-002
  1.8783074e+000  3.5280388e+000  1.4809079e-002  1.0000000e+000  8.7581450e-002
  8.8652951e-001  7.8593457e-001  1.2398165e+000  1.0000000e+000  3.5904503e-002
  1.4299300e+000  2.0446998e+000  3.2497982e-001  1.0000000e+000  5.6726108e-002
  1.8166718e+000  3.3002964e+000  3.3609228e-002  1.0000000e+000  6.0689575e-002
  1.6782752e+000  2.8166078e+000  1.0350682e-001  1.0000000e+000  4.3243178e-002
  2.4185226e-001  5.8492514e-002  3.0910835e+000  1.0000000e+000  7.2949975e-002
  1.8382444e+000  3.3791425e+000  2.6164870e-002  1.0000000e+000  1.7647861e-002
  1.9367517e+000  3.7510073e+000  4.0003431e-003  1.0000000e+000  2.4922066e-003
  9.2844157e-001  8.6200374e-001  1.1482375e+000  1.0000000e+000  8.0564244e-002
  4.4140965e-002  1.9484248e-003  3.8253846e+000  1.0000000e+000  1.3947785e-001
  1.5765728e+000  2.4855817e+000  1.7929061e-001  1.0000000e+000  1.5064072e-001
  1.7553342e+000  3.0811982e+000  5.9861354e-002  1.0000000e+000  5.1176720e-002
  1.6415832e+000  2.6947955e+000  1.2846259e-001  1.0000000e+000  5.1936250e-002
  1.9370466e+000  3.7521494e+000  3.9631334e-003  1.0000000e+000  1.9960106e-002
  1.2947166e+000  1.6762911e+000  4.9742467e-001  1.0000000e+000  2.1238781e-002
  1.0971885e+000  1.2038226e+000  8.1506861e-001  1.0000000e+000  8.0246434e-002
  2.0258931e+000  4.1042430e+000  6.7045454e-004  1.0000000e+000             Inf
  1.5848290e+000  2.5116829e+000  1.7236697e-001  1.0000000e+000  2.3874993e-002
  9.0719788e-001  8.2300800e-001  1.1942165e+000  1.0000000e+000  3.8634466e-002
  1.6010128e+000  2.5632419e+000  1.5919082e-001  1.0000000e+000  5.5434700e-002
  1.1062264e+000  1.2237369e+000  7.9883123e-001  1.0000000e+000  1.2826374e-002
  1.2159350e+000  1.4784980e+000  6.1475788e-001  1.0000000e+000  7.8830126e-002
  1.3332028e+000  1.7774296e+000  4.4461854e-001  1.0000000e+000  2.3747945e-002
  1.3270215e+000  1.7609862e+000  4.5290001e-001  1.0000000e+000  1.7727193e-002
  7.9968737e-001  6.3949990e-001  1.4407504e+000  1.0000000e+000  3.2768398e-002
  1.1748958e+000  1.3803801e+000  6.8079700e-001  1.0000000e+000  6.6248327e-002
  1.9344905e+000  3.7422534e+000  4.2914982e-003  1.0000000e+000  3.0982289e-003
  1.6984775e+000  2.8848259e+000  9.0915797e-002  1.0000000e+000  3.2000862e-002
  2.4575502e-001  6.0395530e-002  3.0773755e+000  1.0000000e+000  1.7384272e-002
  1.0243189e+000  1.0492293e+000  9.5195355e-001  1.0000000e+000  1.0563840e-001
  8.1699581e-001  6.6748215e-001  1.3994989e+000  1.0000000e+000  2.4101818e-002
  1.4306927e+000  2.0468817e+000  3.2411077e-001  1.0000000e+000  1.4332077e-001
  1.2933756e+000  1.6728204e+000  4.9931808e-001  1.0000000e+000  2.8510210e-002
  2.8838136e-001  8.3163808e-002  2.9296384e+000  1.0000000e+000  2.5773565e-002
  8.3625743e-001  6.9932649e-001  1.3542968e+000  1.0000000e+000  2.8211480e-002
  2.8719946e-001  8.2483530e-002  2.9336857e+000  1.0000000e+000  2.8403060e-002
  7.6084091e-001  5.7887889e-001  1.5355153e+000  1.0000000e+000  6.3153777e-002
  1.3512978e+000  1.8260058e+000  4.2081450e-001  1.0000000e+000  2.1972546e-002
  1.7164626e-001  2.9462439e-002  3.3428774e+000  1.0000000e+000  1.1332432e-001
  7.7722368e-001  6.0407665e-001  1.4951819e+000  1.0000000e+000  7.8243010e-003
  1.1102832e+000  1.2327287e+000  7.9159607e-001  1.0000000e+000  6.7248739e-002
  1.6541895e+000  2.7363429e+000  1.1958489e-001  1.0000000e+000  3.5829648e-002
  3.1339564e-001  9.8216829e-002  2.8446343e+000  1.0000000e+000  8.9100665e-002
  1.2674329e-001  1.6063861e-002  3.5090907e+000  1.0000000e+000  1.2558127e-001
 -1.4831031e-002  2.1995949e-004  4.0595441e+000  1.0000000e+000             Inf
  1.5811430e+000  2.5000131e+000  1.7544122e-001  1.0000000e+000  7.2445751e-002
  1.6023511e+000  2.5675292e+000  1.5812461e-001  1.0000000e+000  4.5101797e-002
  1.2070005e-001  1.4568503e-002  3.5317683e+000  1.0000000e+000  8.7911732e-002
  6.0036869e-001  3.6044257e-001  1.9589678e+000  1.0000000e+000  5.7083162e-002
  5.3306094e-001  2.8415396e-001  2.1519102e+000  1.0000000e+000  2.7292345e-002
  7.2348084e-001  5.2342452e-001  1.6295012e+000  1.0000000e+000  5.2470843e-003
  1.5958044e+000  2.5465916e+000  1.6337412e-001  1.0000000e+000  2.1349796e-002
  4.7785695e-001  2.2834726e-001  2.3169195e+000  1.0000000e+000  1.7435011e-001
 -2.5094992e-003  6.2975860e-006  4.0100443e+000  1.0000000e+000             Inf
  1.6728683e+000  2.7984884e+000  1.0701515e-001  1.0000000e+000  5.2075702e-002
  1.7028574e+000  2.8997232e+000  8.8293747e-002  1.0000000e+000  2.2926409e-002
  1.4443993e+000  2.0862894e+000  3.0869212e-001  1.0000000e+000  9.8883353e-002
  1.1146611e+000  1.2424693e+000  7.8382502e-001  1.0000000e+000  7.8157231e-002
  3.4823550e-002  1.2126796e-003  3.8619185e+000  1.0000000e+000  3.5299360e-002
  1.0783680e+000  1.1628775e+000  8.4940561e-001  1.0000000e+000  6.7381655e-002
  2.0228410e-001  4.0918855e-002  3.2317825e+000  1.0000000e+000  1.9281214e-001
  1.1423379e-001  1.3049358e-002  3.5561142e+000  1.0000000e+000  5.5371760e-002
  7.1839147e-001  5.1608631e-001  1.6425204e+000  1.0000000e+000  9.9038429e-002
  1.2653869e+000  1.6012041e+000  5.3965634e-001  1.0000000e+000  9.6229325e-002
  1.8998522e+000  3.6094382e+000  1.0029590e-002  1.0000000e+000  6.9605634e-002
  1.5238260e+000  2.3220457e+000  2.2674168e-001  1.0000000e+000  1.3759456e-001
  6.0487678e-001  3.6587592e-001  1.9463688e+000  1.0000000e+000  2.4236869e-002
  6.5220124e-002  4.2536646e-003  3.7433732e+000  1.0000000e+000  7.9246984e-002
  1.8493986e+000  3.4202752e+000  2.2680778e-002  1.0000000e+000  7.9891782e-002
  7.4391556e-001  5.5341036e-001  1.5777481e+000  1.0000000e+000  4.5603828e-002
  1.3642152e+000  1.8610832e+000  4.0422225e-001  1.0000000e+000  9.6448162e-002
  3.4621647e-001  1.1986584e-001  2.7350000e+000  1.0000000e+000  1.4382571e-001
  1.9910351e+000  3.9642206e+000  8.0370142e-005  1.0000000e+000             Inf
  9.4426300e-001  8.9163261e-001  1.1145806e+000  1.0000000e+000  6.4955416e-003
  1.8206119e+000  3.3146279e+000  3.2180074e-002  1.0000000e+000  3.9900339e-002
  1.1633882e+000  1.3534720e+000  6.9991935e-001  1.0000000e+000  6.3254687e-002
  1.1776567e+000  1.3868753e+000  6.7624852e-001  1.0000000e+000  4.5381398e-002
  5.4784111e-001  3.0012989e-001  2.1087654e+000  1.0000000e+000  6.7360066e-002
  1.2085734e+000  1.4606496e+000  6.2635608e-001  1.0000000e+000  8.8129101e-002
  1.7362865e+000  3.0146908e+000  6.9544811e-002  1.0000000e+000  8.4687050e-002
  3.1375051e-001  9.8439381e-002  2.8434374e+000  1.0000000e+000  1.1931282e-001
  1.6406002e+000  2.6915691e+000  1.2916820e-001  1.0000000e+000  7.1006638e-002
  2.9842537e-002  8.9057700e-004  3.8815204e+000  1.0000000e+000  7.5407652e-003
  1.9572606e+000  3.8308692e+000  1.8266538e-003  1.0000000e+000  2.4345079e-002
  3.3400992e-001  1.1156262e-001  2.7755230e+000  1.0000000e+000  2.4489113e-002
  2.7265354e-002  7.4339955e-004  3.8916820e+000  1.0000000e+000  3.2274193e-002
  1.3296068e+000  1.7678544e+000  4.4942698e-001  1.0000000e+000  6.0178242e-002
  5.2056486e-001  2.7098778e-001  2.1887283e+000  1.0000000e+000  5.5227431e-002
  9.4136298e-001  8.8616425e-001  1.1207123e+000  1.0000000e+000  7.4117385e-002
  6.2458037e-001  3.9010063e-001  1.8917792e+000  1.0000000e+000  1.1366493e-001
  1.8098168e+000  3.2754367e+000  3.6169663e-002  1.0000000e+000  8.4979133e-002
  1.9184272e+000  3.6803631e+000  6.6541157e-003  1.0000000e+000  4.3307377e-002
  1.9427914e+000  3.7744383e+000  3.2728280e-003  1.0000000e+000  3.9170056e-002
  1.0183994e+000  1.0371374e+000  9.6353968e-001  1.0000000e+000  6.3784299e-002
  8.7034797e-001  7.5750558e-001  1.2761137e+000  1.0000000e+000  1.4093355e-001
  1.7150682e+000  2.9414589e+000  8.1186137e-002  1.0000000e+000  2.3087880e-002
  1.3043480e+000  1.7013238e+000  4.8393166e-001  1.0000000e+000  6.4539950e-002
  1.4255327e+000  2.0321436e+000  3.3001263e-001  1.0000000e+000  8.0632973e-002
  9.4783940e-001  8.9839952e-001  1.1070419e+000  1.0000000e+000  7.0768083e-002
  1.7257760e+000  2.9783029e+000  7.5198781e-002  1.0000000e+000  2.1376348e-002
  8.0078496e-001  6.4125655e-001  1.4381167e+000  1.0000000e+000  1.0142281e-001
  7.6915120e-001  5.9159357e-001  1.5149888e+000  1.0000000e+000  5.6980911e-002
  1.0855414e+000  1.1784001e+000  8.3623460e-001  1.0000000e+000  3.6431994e-002
  1.6923084e+000  2.8639078e+000  9.4674110e-002  1.0000000e+000  3.0205893e-002
  3.2171357e-001  1.0349962e-001  2.8166453e+000  1.0000000e+000  2.0246836e-002
  7.2362983e-001  5.2364013e-001  1.6291208e+000  1.0000000e+000  2.0470246e-002
  1.9669249e+000  3.8687934e+000  1.0939651e-003  1.0000000e+000  3.4074293e-002
  1.0148086e+000  1.0298365e+000  9.7060205e-001  1.0000000e+000  7.0783990e-002
  8.7538155e-001  7.6629285e-001  1.2647667e+000  1.0000000e+000  9.5253874e-003
  1.1907776e+000  1.4179513e+000  6.5484086e-001  1.0000000e+000  8.9626792e-003
  8.1788105e-001  6.6892941e-001  1.3974052e+000  1.0000000e+000  8.1651472e-002
  1.9752209e+000  3.9014978e+000  6.1400169e-004  1.0000000e+000  2.3979163e-002
  1.0758546e+000  1.1574631e+000  8.5404471e-001  1.0000000e+000  1.0462977e-001
  1.2109841e-002  1.4664825e-004  3.9517073e+000  1.0000000e+000  9.4515369e-002
  1.7537915e+000  3.0757847e+000  6.0618619e-002  1.0000000e+000  2.7591995e-002
  1.8801312e+000  3.5348933e+000  1.4368530e-002  1.0000000e+000  8.3113033e-002
  1.9443219e+000  3.7803878e+000  3.1000466e-003  1.0000000e+000  8.5723499e-002
  1.0230781e+000  1.0466888e+000  9.5437641e-001  1.0000000e+000  7.8526866e-002
  7.8430803e-001  6.1513909e-001  1.4779070e+000  1.0000000e+000  4.0037847e-002
  8.6546769e-001  7.4903432e-001  1.2871636e+000  1.0000000e+000  5.3616689e-002
  1.8230340e+000  3.3234531e+000  3.1316951e-002  1.0000000e+000  3.5943514e-002
  1.5456607e+000  2.3890671e+000  2.0642418e-001  1.0000000e+000  4.3494733e-002
  4.9155487e-001  2.4162619e-001  2.2754067e+000  1.0000000e+000  1.4496627e-002
  1.1959562e+000  1.4303111e+000  6.4648651e-001  1.0000000e+000  4.5936401e-002
  4.9290628e-001  2.4295660e-001  2.2713315e+000  1.0000000e+000  2.6296901e-002
  4.1558524e-001  1.7271109e-001  2.5103701e+000  1.0000000e+000  1.2251040e-002
  3.4680039e-001  1.2027051e-001  2.7330690e+000  1.0000000e+000  3.6571022e-002
  9.9787648e-001  9.9575747e-001  1.0042515e+000  1.0000000e+000  6.5060493e-002
  5.1773180e-001  2.6804621e-001  2.1971190e+000  1.0000000e+000  1.4896504e-001
  1.5674452e+000  2.4568843e+000  1.8710369e-001  1.0000000e+000  2.8635305e-002
  9.5845861e-001  9.1864290e-001  1.0848085e+000  1.0000000e+000  1.1028986e-001
  4.0624422e-001  1.6503437e-001  2.5400575e+000  1.0000000e+000  3.0212180e-002
  9.6501671e-002  9.3125726e-003  3.6233059e+000  1.0000000e+000  1.2951977e-001
  2.2205265e-003  4.9307380e-006  3.9911228e+000  1.0000000e+000             Inf
  3.8388061e-001  1.4736432e-001  2.6118419e+000  1.0000000e+000  8.6179285e-003
  4.6154453e-001  2.1302335e-001  2.3668452e+000  1.0000000e+000  4.2041009e-002
  1.1269586e+000  1.2700356e+000  7.6220134e-001  1.0000000e+000  5.8234292e-002
  1.4549244e+000  2.1168051e+000  2.9710739e-001  1.0000000e+000  6.8535483e-002
  1.5998930e+000  2.5596577e+000  1.6008559e-001  1.0000000e+000  1.1441125e-001
  1.3093890e+000  1.7144995e+000  4.7694359e-001  1.0000000e+000  3.0716156e-002
  1.5869041e+000  2.5182647e+000  1.7064821e-001  1.0000000e+000  2.6112642e-002
  1.7002012e+000  2.8906841e+000  8.9879333e-002  1.0000000e+000  1.1770373e-001
  1.5243548e+000  2.3236575e+000  2.2623837e-001  1.0000000e+000  2.9613807e-002
  3.3589468e-001  1.1282524e-001  2.7692465e+000  1.0000000e+000  8.0345201e-002
  4.7847453e-001  2.2893788e-001  2.3150397e+000  1.0000000e+000  2.6016384e-002
  4.6565409e-001  2.1683374e-001  2.3542174e+000  1.0000000e+000  1.7004899e-002
  1.7350111e+000  3.0102635e+000  7.0219113e-002  1.0000000e+000  3.7731845e-002
  7.7807946e-001  6.0540764e-001  1.4930898e+000  1.0000000e+000  3.7237731e-002
  2.0026914e-001  4.0107727e-002  3.2390312e+000  1.0000000e+000  6.7470610e-002
  1.3538904e+000  1.8330193e+000  4.1745759e-001  1.0000000e+000  9.6912810e-002
  1.1707781e+000  1.3707212e+000  6.8760904e-001  1.0000000e+000  5.3804591e-002
  1.5163202e+000  2.2992270e+000  2.3394612e-001  1.0000000e+000  2.3481645e-002
  8.8063579e-001  7.7551940e-001  1.2529762e+000  1.0000000e+000  1.1341818e-002
  3.8549653e-001  1.4860757e-001  2.6066215e+000  1.0000000e+000  2.2454810e-002
  1.3370828e+000  1.7877903e+000  4.3945926e-001  1.0000000e+000  4.4875094e-002
  1.2373919e+000  1.5311388e+000  5.8157107e-001  1.0000000e+000  7.0835323e-002
  3.7691306e-001  1.4206345e-001  2.6344112e+000  1.0000000e+000  3.7226362e-002
  1.8098552e+000  3.2755759e+000  3.6155040e-002  1.0000000e+000  6.1351555e-002
  8.7116999e-001  7.5893715e-001  1.2742572e+000  1.0000000e+000  9.9760131e-003
  6.4114923e-001  4.1107233e-001  1.8464754e+000  1.0000000e+000  1.7984395e-001
  1.9318232e-001  3.7319407e-002  3.2645901e+000  1.0000000e+000  5.9156273e-002
  1.2363561e+000  1.5285765e+000  5.8315194e-001  1.0000000e+000  4.1761718e-002
  3.4048449e-001  1.1592969e-001  2.7539917e+000  1.0000000e+000  1.0947480e-002
  6.9667099e-001  4.8535047e-001  1.6986665e+000  1.0000000e+000  1.0671457e-001
  1.5010879e+000  2.2532649e+000  2.4891327e-001  1.0000000e+000  6.1954893e-002
  1.4331652e+000  2.0539624e+000  3.2130174e-001  1.0000000e+000  1.0191619e-001
  1.9886215e+000  3.9546154e+000  1.2947093e-004  1.0000000e+000             Inf
  1.4129240e-001  1.9963541e-002  3.4547940e+000  1.0000000e+000  9.6963389e-002
  4.2379338e-001  1.7960083e-001  2.4844273e+000  1.0000000e+000  4.3284694e-002
  1.7164427e+000  2.9461757e+000  8.0404724e-002  1.0000000e+000  3.5164143e-002
  1.5740280e+000  2.4775642e+000  1.8145214e-001  1.0000000e+000  1.9644373e-002
  8.8665215e-001  7.8615203e-001  1.2395434e+000  1.0000000e+000  7.7231082e-003
  1.1336640e+000  1.2851940e+000  7.5053809e-001  1.0000000e+000  4.4150474e-002
  2.6043084e-001  6.7824224e-002  3.0261009e+000  1.0000000e+000  1.3609925e-001
  1.8454188e+000  3.4055706e+000  2.3895346e-002  1.0000000e+000  3.9501916e-002
  1.1870624e+000  1.4091171e+000  6.6086754e-001  1.0000000e+000  2.0153576e-002
  4.1844453e-001  1.7509583e-001  2.5013177e+000  1.0000000e+000  8.2425463e-003
  1.9649119e+000  3.8608788e+000  1.2311749e-003  1.0000000e+000  3.1247921e-002
  1.3066210e+000  1.7072584e+000  4.8077444e-001  1.0000000e+000  7.2582207e-002
  1.8621158e+000  3.4674751e+000  1.9012064e-002  1.0000000e+000  3.5088848e-002
  8.8831028e-001  7.8909516e-001  1.2358540e+000  1.0000000e+000  7.2273927e-002
  7.4728457e-001  5.5843423e-001  1.5692959e+000  1.0000000e+000  8.1868942e-002
  1.7623213e+000  3.1057763e+000  5.6491168e-002  1.0000000e+000  5.6650785e-002
  1.3393083e-001  1.7937466e-002  3.4822142e+000  1.0000000e+000  7.6981534e-002
  1.5339294e+000  2.3529393e+000  2.1722182e-001  1.0000000e+000  1.0630584e-001
  1.9220397e+000  3.6942365e+000  6.0778124e-003  1.0000000e+000  1.1874147e-001
  7.8945655e-001  6.2324164e-001  1.4654154e+000  1.0000000e+000  7.0383217e-002
  5.9536525e-001  3.5445979e-001  1.9729988e+000  1.0000000e+000  5.8938636e-002
  1.7420602e+000  3.0347737e+000  6.6532948e-002  1.0000000e+000  3.1916346e-002
  1.9372545e+000  3.7529551e+000  3.9369941e-003  1.0000000e+000             Inf
  1.6694546e+000  2.7870787e+000  1.0926025e-001  1.0000000e+000  6.8122388e-002
  9.0262665e-001  8.1473487e-001  1.2042283e+000  1.0000000e+000  4.4263831e-002
  1.1403315e+000  1.3003559e+000  7.3902995e-001  1.0000000e+000  1.2339936e-001
  6.3840419e-001  4.0755990e-001  1.8539432e+000  1.0000000e+000  5.7256444e-002
  1.0497899e+000  1.1020588e+000  9.0289930e-001  1.0000000e+000  6.5320718e-002
  3.7321859e-001  1.3929211e-001  2.6464178e+000  1.0000000e+000  1.6092823e-002
  1.5044040e+000  2.2632315e+000  2.4561536e-001  1.0000000e+000  1.3328936e-001
  5.1467666e-001  2.6489206e-001  2.2061854e+000  1.0000000e+000  6.0924743e-002
  1.7208177e+000  2.9612137e+000  7.7942730e-002  1.0000000e+000  4.4868684e-002
  4.4866093e-002  2.0129663e-003  3.8225486e+000  1.0000000e+000  9.4958381e-002
  2.0457401e-001  4.1850525e-002  3.2235545e+000  1.0000000e+000  1.4494763e-002
  5.8202721e-001  3.3875568e-001  2.0106468e+000  1.0000000e+000  4.1970614e-002
  3.8420149e-001  1.4761079e-001  2.6108048e+000  1.0000000e+000  1.3280515e-002
  6.7310513e-001  4.5307051e-001  1.7606500e+000  1.0000000e+000  3.1027248e-002
  1.2898866e+000  1.6638074e+000  5.0426105e-001  1.0000000e+000  3.8827054e-002
  8.1253971e-001  6.6022078e-001  1.4100619e+000  1.0000000e+000  3.8609870e-002
  3.5960215e-001  1.2931370e-001  2.6909051e+000  1.0000000e+000  2.6209517e-002
  1.3974982e+000  1.9530012e+000  3.6300843e-001  1.0000000e+000  1.5954988e-001
  1.0510247e+000  1.1046530e+000  9.0055404e-001  1.0000000e+000  3.6635097e-002
  1.6880451e+000  2.8494962e+000  9.7315864e-002  1.0000000e+000  3.4868153e-002
  1.8062096e+000  3.2623932e+000  3.7554711e-002  1.0000000e+000  5.4874172e-002
  7.4420237e-001  5.5383716e-001  1.5770277e+000  1.0000000e+000  1.1486464e-001
  1.7303013e+000  2.9939425e+000  7.2737410e-002  1.0000000e+000  2.2562820e-002
  9.2590524e-001  8.5730051e-001  1.1536796e+000  1.0000000e+000  7.4548031e-002
  1.2521111e+000  1.5677823e+000  5.5933777e-001  1.0000000e+000  4.5453088e-002
  3.4805865e-001  1.2114483e-001  2.7289102e+000  1.0000000e+000  4.6507581e-002
  3.4375632e-002  1.1816841e-003  3.8636792e+000  1.0000000e+000             Inf
  1.2746177e+000  1.6246503e+000  5.2617949e-001  1.0000000e+000  3.9864141e-002
  1.2017512e+000  1.4442060e+000  6.3720111e-001  1.0000000e+000  8.8114569e-002
  1.6237737e+000  2.6366409e+000  1.4154626e-001  1.0000000e+000  1.4368697e-001
  9.1794559e-001  8.4262410e-001  1.1708418e+000  1.0000000e+000  2.4441866e-002
  1.0846057e+000  1.1763696e+000  8.3794664e-001  1.0000000e+000  9.4011186e-002
  9.8890613e-001  9.7793534e-001  1.0223108e+000  1.0000000e+000  1.3021134e-001
  2.1395225e-001  4.5775565e-002  3.1899666e+000  1.0000000e+000  7.9811018e-002
  1.2589881e-001  1.5850511e-002  3.5122553e+000  1.0000000e+000  9.2419957e-002
  5.1785965e-001  2.6817862e-001  2.1967400e+000  1.0000000e+000  3.2223893e-002
  1.6879776e+000  2.8492684e+000  9.7357966e-002  1.0000000e+000  1.9731403e-002
  8.4818243e-001  7.1941344e-001  1.3266837e+000  1.0000000e+000  6.6332341e-002
  1.3113990e+000  1.7197673e+000  4.7417137e-001  1.0000000e+000  3.0544665e-002
  8.7577801e-001  7.6698713e-001  1.2638751e+000  1.0000000e+000  5.7133362e-002
  2.9398165e-001  8.6425208e-002  2.9104986e+000  1.0000000e+000  3.4995177e-002
  6.7977891e-001  4.6209937e-001  1.7429837e+000  1.0000000e+000  7.4432132e-002
  1.8237749e+000  3.3261550e+000  3.1055279e-002  1.0000000e+000  1.2325897e-001
  1.9353356e+000  3.7455240e+000  4.1814812e-003  1.0000000e+000  1.6205546e-002
  6.5012336e-001  4.2266038e-001  1.8221669e+000  1.0000000e+000  3.6301250e-002
  3.8779393e-001  1.5038414e-001  2.5992084e+000  1.0000000e+000  7.8489323e-002
  5.5519880e-001  3.0824571e-001  2.0874505e+000  1.0000000e+000  3.8124813e-002
  1.2239343e+000  1.4980152e+000  6.0227796e-001  1.0000000e+000  3.1406633e-002
  2.0000727e-001  4.0002907e-002  3.2399738e+000  1.0000000e+000  7.3388556e-002
  1.5234666e+000  2.3209505e+000  2.2708407e-001  1.0000000e+000  3.1267117e-002
  1.2315352e+000  1.5166789e+000  5.9053816e-001  1.0000000e+000  2.9720906e-002
  8.1136597e-001  6.5831474e-001  1.4128509e+000  1.0000000e+000  2.4197689e-002
  3.7504904e-001  1.4066178e-001  2.6404656e+000  1.0000000e+000  1.1444029e-002
  1.7721602e+000  3.1405518e+000  5.1910971e-002  1.0000000e+000  4.8751977e-002
  5.4553526e-001  2.9760872e-001  2.1154677e+000  1.0000000e+000  3.8994747e-002
  1.7603440e+000  3.0988110e+000  5.7434999e-002  1.0000000e+000  3.1982492e-002
  1.3271146e+000  1.7612331e+000  4.5277480e-001  1.0000000e+000  3.6687448e-002
  1.3188172e+000  1.7392789e+000  4.6400994e-001  1.0000000e+000  1.6595849e-002
  2.8131822e-001  7.9139939e-002  2.9538671e+000  1.0000000e+000  8.3240640e-002
  4.5948168e-001  2.1112342e-001  2.3731967e+000  1.0000000e+000  1.3234724e-001
  1.3535505e+000  1.8320989e+000  4.1789699e-001  1.0000000e+000  7.4371078e-002
  3.1494207e-001  9.9188505e-002  2.8394202e+000  1.0000000e+000  5.6300963e-002
  4.5857422e-001  2.1029032e-001  2.3759934e+000  1.0000000e+000  6.2369317e-002
  1.0962955e+000  1.2018639e+000  8.1668179e-001  1.0000000e+000  3.1442383e-002
  6.1116135e-001  3.7351819e-001  1.9288728e+000  1.0000000e+000  6.1868507e-002
  2.1948453e-002  4.8173459e-004  3.9126879e+000  1.0000000e+000             Inf
  8.4520266e-001  7.1436754e-001  1.3335569e+000  1.0000000e+000  2.5056316e-002
  2.2664728e-001  5.1368989e-002  3.1447799e+000  1.0000000e+000  8.1329616e-002
  1.5116641e+000  2.2851285e+000  2.3847191e-001  1.0000000e+000  1.5208065e-001
  1.2208772e+000  1.4905412e+000  6.0703227e-001  1.0000000e+000  4.0363814e-002
  6.2653704e-001  3.9254866e-001  1.8864005e+000  1.0000000e+000  9.1304156e-002
  7.6825385e-001  5.9021398e-001  1.5171986e+000  1.0000000e+000  3.3147167e-002
  9.4851946e-001  8.9968917e-001  1.1056113e+000  1.0000000e+000  6.3047545e-002
  3.1362094e-002  9.8358092e-004  3.8755352e+000  1.0000000e+000  2.2385009e-002
  1.6855237e+000  2.8409900e+000  9.8895365e-002  1.0000000e+000  2.0314553e-002
  1.2121786e+000  1.4693769e+000  6.2066258e-001  1.0000000e+000  3.1349762e-002
  7.0161107e-001  4.9225809e-001  1.6858138e+000  1.0000000e+000  7.6422352e-002
  1.8692664e+000  3.4941568e+000  1.7091279e-002  1.0000000e+000  3.6144295e-002
  1.8211187e+000  3.3164734e+000  3.1998511e-002  1.0000000e+000  5.2509019e-002
  1.6791499e+000  2.8195443e+000  1.0294481e-001  1.0000000e+000  9.3723384e-003
  1.2526199e+000  1.5690565e+000  5.5857706e-001  1.0000000e+000  1.0263938e-001
  5.0257664e-002  2.5258328e-003  3.8014952e+000  1.0000000e+000  2.8507242e-002
  5.9269322e-002  3.5128525e-003  3.7664356e+000  1.0000000e+000  3.8360135e-002
  5.1192159e-001  2.6206371e-001  2.2143774e+000  1.0000000e+000  1.0805811e-001
  8.5262506e-001  7.2696949e-001  1.3164693e+000  1.0000000e+000  6.6919672e-002
  1.8825306e+000  3.5439214e+000  1.3799065e-002  1.0000000e+000  7.4131446e-002
  1.6344140e+000  2.6713091e+000  1.3365314e-001  1.0000000e+000  1.6289825e-001
  1.9445436e+000  3.7812499e+000  3.0754111e-003  1.0000000e+000  1.3270005e-001
  4.2328219e-001  1.7916782e-001  2.4860390e+000  1.0000000e+000  7.9719970e-002
  9.2566469e-001  8.5685512e-001  1.1541964e+000  1.0000000e+000  1.9503367e-002
  5.6531983e-001  3.1958651e-001  2.0583072e+000  1.0000000e+000  1.0036289e-001
  1.4218499e+000  2.0216571e+000  3.3425756e-001  1.0000000e+000  6.6292469e-002
  1.7293952e+000  2.9908078e+000  7.3226944e-002  1.0000000e+000  3.0452232e-002
  7.7939260e-001  6.0745282e-001  1.4898824e+000  1.0000000e+000  1.1933400e-002
  1.7926319e+000  3.2135290e+000  4.3001544e-002  1.0000000e+000  7.0227738e-002
  9.3120654e-001  8.6714562e-001  1.1423195e+000  1.0000000e+000  2.2944120e-002
  7.4307920e-001  5.5216669e-001  1.5798499e+000  1.0000000e+000  4.4589552e-002
  1.0816907e+000  1.1700548e+000  8.4329196e-001  1.0000000e+000  1.8958954e-002
  1.0325084e+000  1.0660736e+000  9.3603997e-001  1.0000000e+000  8.3478240e-002
  3.7174967e-001  1.3819782e-001  2.6511991e+000  1.0000000e+000  6.7382708e-002
  8.7827616e-002  7.7136902e-003  3.6564032e+000  1.0000000e+000  6.4513104e-002
  1.3901207e+000  1.9324355e+000  3.7195280e-001  1.0000000e+000  6.0799581e-002
  1.4810554e+000  2.1935250e+000  2.6930354e-001  1.0000000e+000  8.9227003e-002
  1.2248018e-001  1.5001394e-002  3.5250807e+000  1.0000000e+000  3.9347973e-002
  2.8692400e-001  8.2325382e-002  2.9346294e+000  1.0000000e+000  1.2434489e-001
  2.3455647e-001  5.5016740e-002  3.1167908e+000  1.0000000e+000  6.1321252e-002
  1.1131096e+000  1.2390130e+000  7.8657456e-001  1.0000000e+000  9.3174688e-002
  1.7499785e+000  3.0624246e+000  6.2510766e-002  1.0000000e+000  6.2456106e-002
  1.1894842e+000  1.4148727e+000  6.5693587e-001  1.0000000e+000  9.9015497e-002
  2.0173980e+000  4.0698946e+000  3.0268950e-004  1.0000000e+000             Inf
  1.3466676e+000  1.8135135e+000  4.2684327e-001  1.0000000e+000  6.6035776e-002
  8.2771376e-001  6.8511006e-001  1.3742550e+000  1.0000000e+000  6.5514112e-002
  4.5034680e-001  2.0281224e-001  2.4014250e+000  1.0000000e+000  3.5775409e-002
  1.6996889e+000  2.8889425e+000  9.0186740e-002  1.0000000e+000  3.3262008e-002
  2.8346354e-002  8.0351578e-004  3.8874181e+000  1.0000000e+000  9.6195021e-003
  1.7191619e+000  2.9555178e+000  7.8870015e-002  1.0000000e+000  2.9366862e-002
  9.1178508e-001  8.3135202e-001  1.1842117e+000  1.0000000e+000  7.3394254e-002
  9.9404009e-001  9.8811570e-001  1.0119553e+000  1.0000000e+000  8.4228790e-002
  1.4143518e+000  2.0003910e+000  3.4298380e-001  1.0000000e+000  1.4013492e-002
  1.8458590e+000  3.4071955e+000  2.3759446e-002  1.0000000e+000  4.7473420e-002
  1.2639342e-001  1.5975297e-002  3.5104016e+000  1.0000000e+000  3.2861874e-002
  1.6760494e+000  2.8091415e+000  1.0494400e-001  1.0000000e+000  4.4275691e-002
  1.0773547e+000  1.1606931e+000  8.5127441e-001  1.0000000e+000  4.9258140e-002
  7.8010285e-001  6.0856046e-001  1.4881491e+000  1.0000000e+000  4.8637352e-002
  7.4648711e-001  5.5724301e-001  1.5712946e+000  1.0000000e+000  2.5363163e-002
  1.5470843e-001  2.3934700e-002  3.4051010e+000  1.0000000e+000  1.0214988e-001
  1.4077587e+000  1.9817845e+000  3.5074977e-001  1.0000000e+000  2.4103542e-002
  1.3237949e+000  1.7524328e+000  4.5725338e-001  1.0000000e+000  9.3742774e-002
  7.0225607e-001  4.9316359e-001  1.6841393e+000  1.0000000e+000  4.1805908e-002
  3.5687564e-001  1.2736022e-001  2.6998577e+000  1.0000000e+000  8.6174212e-002
  1.7318350e+000  2.9992523e+000  7.1912487e-002  1.0000000e+000  7.9772618e-002
  8.3592313e-001  6.9876749e-001  1.3550749e+000  1.0000000e+000  4.7736730e-003
  8.4222291e-001  7.0933942e-001  1.3404478e+000  1.0000000e+000  2.0824116e-002
  2.9223649e-001  8.5402167e-002  2.9164562e+000  1.0000000e+000  2.4784585e-002
  3.7685286e-001  1.4201808e-001  2.6346066e+000  1.0000000e+000  1.0030898e-001
  7.0034969e-002  4.9048969e-003  3.7247650e+000  1.0000000e+000  1.5861943e-002
  8.5941038e-001  7.3858620e-001  1.3009447e+000  1.0000000e+000  2.2393030e-002
  1.8768459e+000  3.5225504e+000  1.5166938e-002  1.0000000e+000  7.7026846e-002
  1.8437013e+000  3.3992345e+000  2.4429286e-002  1.0000000e+000  4.5501262e-002
  1.9225936e+000  3.6963661e+000  5.9917515e-003  1.0000000e+000  9.2207857e-002
  1.6201028e-001  2.6247331e-002  3.3782062e+000  1.0000000e+000  1.2431491e-001
  8.3365954e-001  6.9498823e-001  1.3603501e+000  1.0000000e+000  1.4306540e-002
  9.3956653e-001  8.8278526e-001  1.1245191e+000  1.0000000e+000  1.1600308e-001
  6.5879561e-001  4.3401165e-001  1.7988292e+000  1.0000000e+000  6.8580177e-003
  1.6824981e+000  2.8307998e+000  1.0080747e-001  1.0000000e+000  5.8285941e-002
  1.5647408e+000  2.4484138e+000  1.8945058e-001  1.0000000e+000  2.0578898e-002
  9.8428398e-002  9.6881495e-003  3.6159746e+000  1.0000000e+000  7.2399705e-002
  4.0879845e-002  1.6711617e-003  3.8381518e+000  1.0000000e+000  3.8034668e-002
  7.5063095e-001  5.6344682e-001  1.5609230e+000  1.0000000e+000  7.9214441e-002
  1.6304949e+000  2.6585136e+000  1.3653403e-001  1.0000000e+000  3.4767682e-002
  6.5485346e-001  4.2883305e-001  1.8094192e+000  1.0000000e+000  6.7350486e-002
  1.2266629e+000  1.5047020e+000  5.9805020e-001  1.0000000e+000  7.8831142e-002
  6.0700515e-002  3.6845526e-003  3.7608825e+000  1.0000000e+000  2.9375701e-002
  6.6173024e-001  4.3788691e-001  1.7909660e+000  1.0000000e+000  7.4103575e-002
  1.4185688e+000  2.0123375e+000  3.3806222e-001  1.0000000e+000  1.2238817e-001
  9.2692464e-001  8.5918929e-001  1.1514907e+000  1.0000000e+000  6.6942144e-002
  1.4394290e+000  2.0719558e+000  3.1423988e-001  1.0000000e+000  5.0875344e-002
  2.0261619e+000  4.1053321e+000  6.8444632e-004  1.0000000e+000             Inf
  1.0636067e+000  1.1312592e+000  8.7683239e-001  1.0000000e+000  4.1665463e-002
  5.9129925e-001  3.4963480e-001  1.9844378e+000  1.0000000e+000  8.9043053e-002
  2.2202934e-001  4.9297027e-002  3.1611797e+000  1.0000000e+000  6.1231636e-002
  1.8280284e+000  3.3416880e+000  2.9574218e-002  1.0000000e+000  4.4855412e-002
  8.2868648e-003  6.8672128e-005  3.9669212e+000  1.0000000e+000             Inf
  8.6475252e-001  7.4779692e-001  1.2887868e+000  1.0000000e+000  6.7059226e-002
  4.7535137e-001  2.2595892e-001  2.3245535e+000  1.0000000e+000  9.9068107e-002
  1.2461377e+000  1.5528592e+000  5.6830837e-001  1.0000000e+000  4.9168671e-002
  8.2153546e-001  6.7492050e-001  1.3887787e+000  1.0000000e+000  2.0806140e-002
  7.6446854e-002  5.8441215e-003  3.7000567e+000  1.0000000e+000  1.8497273e-002
  1.2456083e+000  1.5515399e+000  5.6910690e-001  1.0000000e+000  1.9229348e-002
  1.7715232e+000  3.1382946e+000  5.2201632e-002  1.0000000e+000  4.2572235e-002
  1.4845860e+000  2.2039954e+000  2.6565164e-001  1.0000000e+000  7.0742327e-002
  1.7843859e+000  3.1840329e+000  4.6489453e-002  1.0000000e+000  5.1516237e-002
  1.4322679e+000  2.0513913e+000  3.2231974e-001  1.0000000e+000  1.9470259e-002
  1.9713545e+000  3.8862387e+000  8.2056218e-004  1.0000000e+000  1.0095804e-001
  9.0068150e-002  8.1122716e-003  3.6478397e+000  1.0000000e+000  1.0097018e-002
  2.2960160e-002  5.2716893e-004  3.9086865e+000  1.0000000e+000  3.2856751e-002
  1.6305701e+000  2.6587588e+000  1.3647847e-001  1.0000000e+000  5.0974819e-002
  2.2992694e-001  5.2866399e-002  3.1331586e+000  1.0000000e+000  5.6443380e-002
  1.6900358e+000  2.8562211e+000  9.6077791e-002  1.0000000e+000  4.8318553e-002
  1.1658134e+000  1.3591209e+000  6.9586724e-001  1.0000000e+000  1.3391777e-001
  8.1273739e-001  6.6054206e-001  1.4095925e+000  1.0000000e+000  7.0556283e-002
  1.0912176e+000  1.1907558e+000  8.2588553e-001  1.0000000e+000  1.0113118e-001
  1.7753396e+000  3.1518308e+000  5.0472277e-002  1.0000000e+000  1.2581598e-002
  1.5559891e+000  2.4211022e+000  1.9714566e-001  1.0000000e+000  7.8750223e-002
  1.4196441e+000  2.0153895e+000  3.3681292e-001  1.0000000e+000  1.3482238e-002
  1.4839909e+000  2.2022289e+000  2.6626543e-001  1.0000000e+000  4.4413973e-002
  5.6564014e-001  3.1994877e-001  2.0573882e+000  1.0000000e+000  1.1587891e-001
  8.3846089e-001  7.0301666e-001  1.3491731e+000  1.0000000e+000  6.2631327e-003
  2.7912945e-001  7.7913248e-002  2.9613955e+000  1.0000000e+000  6.2562164e-002
  7.3314993e-001  5.3750883e-001  1.6049091e+000  1.0000000e+000  8.8585404e-002
  4.6654225e-001  2.1766167e-001  2.3514927e+000  1.0000000e+000  9.8620264e-002
  8.8400745e-002  7.8146918e-003  3.6542117e+000  1.0000000e+000  1.3717882e-002
  1.5769503e+000  2.4867723e+000  1.7897104e-001  1.0000000e+000  2.9825961e-002
  1.0491413e+000  1.1006975e+000  9.0413223e-001  1.0000000e+000  1.2297451e-001
  3.6637359e-001  1.3422961e-001  2.6687352e+000  1.0000000e+000  7.3223361e-002
  2.2292359e-001  4.9694926e-002  3.1580006e+000  1.0000000e+000  7.9343577e-003
  9.3215503e-001  8.6891300e-001  1.1402929e+000  1.0000000e+000  1.2548032e-002
  1.8302668e+000  3.3498764e+000  2.8809373e-002  1.0000000e+000  1.5314914e-002
  1.2954338e+000  1.6781488e+000  4.9641349e-001  1.0000000e+000  1.6997574e-001
  1.5951279e+000  2.5444331e+000  1.6392139e-001  1.0000000e+000  5.2533983e-002
  3.0382672e-001  9.2310678e-002  2.8770038e+000  1.0000000e+000  7.4351296e-002
  4.9435715e-001  2.4438899e-001  2.2669604e+000  1.0000000e+000  4.1908657e-002
  3.2834951e-002  1.0781340e-003  3.8697383e+000  1.0000000e+000  1.2043456e-001
  1.2029245e-001  1.4470274e-002  3.5333005e+000  1.0000000e+000  1.6337035e-001
  1.3684313e+000  1.8726044e+000  3.9887896e-001  1.0000000e+000  3.5499412e-002
  3.9788080e-001  1.5830913e-001  2.5667859e+000  1.0000000e+000  3.9701882e-002
  1.2856662e+000  1.6529375e+000  5.1027283e-001  1.0000000e+000  3.0078044e-002
  1.5625518e+000  2.4415681e+000  1.9136093e-001  1.0000000e+000  1.1959061e-002
  1.9193770e+000  3.6840082e+000  6.5000630e-003  1.0000000e+000  1.0416399e-001
  1.7289483e+000  2.9892623e+000  7.3469018e-002  1.0000000e+000  1.9735105e-002
 -4.0037705e-006  1.6030178e-011  4.0000160e+000  1.0000000e+000             Inf
  1.5054074e+000  2.2662515e+000  2.4462182e-001  1.0000000e+000  5.7825819e-002
  1.0741495e+000  1.1537972e+000  8.5719908e-001  1.0000000e+000  1.7886912e-002
  1.9697665e+000  3.8799799e+000  9.1406629e-004  1.0000000e+000             Inf
  7.4949584e-001  5.6174401e-001  1.5637607e+000  1.0000000e+000  5.3101225e-002
  1.2359844e+000  1.5276575e+000  5.8371980e-001  1.0000000e+000  7.2277810e-002
  1.7640316e+000  3.1118074e+000  5.5681098e-002  1.0000000e+000  9.7237796e-002
  1.0081756e+000  1.0164179e+000  9.8371573e-001  1.0000000e+000  1.0035474e-001
  2.2147573e-001  4.9051497e-002  3.1631486e+000  1.0000000e+000  1.0550986e-001
  8.9093202e-001  7.9375987e-001  1.2300318e+000  1.0000000e+000  1.9217758e-001
  1.6952400e+000  2.8738385e+000  9.2878678e-002  1.0000000e+000  2.3451502e-002
  1.0761983e+000  1.1582027e+000  8.5340962e-001  1.0000000e+000  2.1794329e-002
  5.9227549e-001  3.5079026e-001  1.9816883e+000  1.0000000e+000  2.0238835e-001
  1.3337649e+000  1.7789288e+000  4.4386923e-001  1.0000000e+000  5.0653282e-002
  3.0096781e-001  9.0581625e-002  2.8867104e+000  1.0000000e+000  1.4598022e-001
  1.7281408e+000  2.9864707e+000  7.3907417e-002  1.0000000e+000  1.6180153e-002
  1.2574562e+000  1.5811960e+000  5.5137134e-001  1.0000000e+000  2.4759572e-002
  9.5980211e-001  9.2122009e-001  1.0820116e+000  1.0000000e+000  6.2273138e-002
  1.3188129e+000  1.7392673e+000  4.6401592e-001  1.0000000e+000  4.4893845e-002
  1.5051422e+000  2.2654531e+000  2.4488423e-001  1.0000000e+000  1.9065501e-002
  1.3685351e+000  1.8728884e+000  3.9874787e-001  1.0000000e+000  7.0441313e-002
  9.4683682e-001  8.9649996e-001  1.1091527e+000  1.0000000e+000  6.9864087e-002
  5.0419996e-001  2.5421760e-001  2.2374178e+000  1.0000000e+000  9.6797516e-002
  1.4836714e+000  2.2012807e+000  2.6659525e-001  1.0000000e+000  5.0522102e-002
  4.0729188e-001  1.6588668e-001  2.5367192e+000  1.0000000e+000  4.6438234e-002
  1.8644168e+000  3.4760501e+000  1.8382799e-002  1.0000000e+000  7.9661362e-002
  4.5234989e-001  2.0462043e-001  2.3952209e+000  1.0000000e+000  4.7738511e-002
  1.5733009e+000  2.4752759e+000  1.8207208e-001  1.0000000e+000  1.3100696e-001
  4.5470597e-001  2.0675752e-001  2.3879336e+000  1.0000000e+000  4.2321995e-002
  1.7473588e+000  3.0532629e+000  6.3827561e-002  1.0000000e+000  3.6031938e-002
  3.6676718e-001  1.3451817e-001  2.6674494e+000  1.0000000e+000  9.7454704e-002
  1.6903388e+000  2.8572454e+000  9.5890034e-002  1.0000000e+000  1.2502623e-001
  1.2897671e+000  1.6634991e+000  5.0443079e-001  1.0000000e+000  3.3816907e-002
  4.0622604e-001  1.6501959e-001  2.5401154e+000  1.0000000e+000  9.4713673e-003
  1.1589556e+000  1.3431780e+000  7.0735577e-001  1.0000000e+000  3.7199697e-002
  1.7131882e+000  2.9350137e+000  8.2261025e-002  1.0000000e+000  3.3772929e-002
  1.1499890e+000  1.3224748e+000  7.2251864e-001  1.0000000e+000  1.6832801e-002
  1.1424186e+000  1.3051203e+000  7.3544579e-001  1.0000000e+000  5.5357165e-002
  1.0586037e+000  1.1206417e+000  8.8622703e-001  1.0000000e+000  6.7043480e-002
  1.5616255e+000  2.4386742e+000  1.9217220e-001  1.0000000e+000  5.8503143e-002
  1.0955820e+000  1.2003000e+000  8.1797184e-001  1.0000000e+000  6.7363138e-002
  1.9588239e-001  3.8369911e-002  3.2548403e+000  1.0000000e+000  1.0147148e-001
  1.8419683e+000  3.3928474e+000  2.4974006e-002  1.0000000e+000  1.0320413e-001
  1.2602731e+000  1.5882882e+000  5.4719593e-001  1.0000000e+000  2.8767096e-002
  7.0468265e-001  4.9657764e-001  1.6778470e+000  1.0000000e+000  1.5887518e-001
  1.9655834e+000  3.8635183e+000  1.1844993e-003  1.0000000e+000  5.1905259e-002
  4.9630160e-001  2.4631528e-001  2.2611089e+000  1.0000000e+000  9.9204798e-003
  1.1865252e+000  1.4078419e+000  6.6174133e-001  1.0000000e+000  7.8462449e-002
  1.4373722e+000  2.0660387e+000  3.1655009e-001  1.0000000e+000  1.1768320e-001
  1.4867741e+000  2.2104973e+000  2.6340079e-001  1.0000000e+000  2.1968322e-002
  7.5718288e-001  5.7332592e-001  1.5445944e+000  1.0000000e+000  1.4324917e-001
  5.0799132e-001  2.5805518e-001  2.2260899e+000  1.0000000e+000  2.0143624e-002
  1.2847862e+000  1.6506757e+000  5.1153072e-001  1.0000000e+000  8.1820594e-002
  1.7988095e-001  3.2357157e-002  3.3128333e+000  1.0000000e+000  4.0319108e-002
  2.5063618e-001  6.2818495e-002  3.0602738e+000  1.0000000e+000  4.0452850e-002
  5.8231608e-001  3.3909202e-001  2.0098277e+000  1.0000000e+000  3.1745214e-002
  1.7053032e+000  2.9080590e+000  8.6846200e-002  1.0000000e+000  1.0106866e-001
  5.1543221e-001  2.6567037e-001  2.2039415e+000  1.0000000e+000  4.6949452e-002
  1.4614022e+000  2.1356964e+000  2.9008760e-001  1.0000000e+000  6.4874747e-002
  1.3571113e+000  1.8417512e+000  4.1330582e-001  1.0000000e+000  8.8367377e-002
  3.2827686e-001  1.0776570e-001  2.7946583e+000  1.0000000e+000  3.7400553e-002
  5.1522348e-001  2.6545523e-001  2.2045613e+000  1.0000000e+000  7.4634735e-003
  7.2952150e-001  5.3220161e-001  1.6141156e+000  1.0000000e+000  2.8328075e-003
  5.6202868e-001  3.1587624e-001  2.0677615e+000  1.0000000e+000  5.9561178e-002
  1.7844437e+000  3.1842392e+000  4.6464532e-002  1.0000000e+000  1.1998728e-001
  2.4618139e-001  6.0605277e-002  3.0758797e+000  1.0000000e+000  2.4606538e-002
  6.2717781e-001  3.9335201e-001  1.8846408e+000  1.0000000e+000  2.6753286e-002
  1.5515048e+000  2.4071673e+000  2.0114791e-001  1.0000000e+000  1.3779127e-001
  7.0531554e-001  4.9747002e-001  1.6762078e+000  1.0000000e+000  3.6995775e-002
  8.7476788e-001  7.6521884e-001  1.2661473e+000  1.0000000e+000  1.9130506e-001
  1.3881956e+000  1.9270871e+000  3.7430460e-001  1.0000000e+000  2.7520934e-002
  1.8254432e-002  3.3322430e-004  3.9273155e+000  1.0000000e+000  4.1348563e-002
  5.7806768e-001  3.3416225e-001  2.0218915e+000  1.0000000e+000  7.5300299e-003
  1.5092767e+000  2.2779162e+000  2.4080935e-001  1.0000000e+000  6.0268829e-002
  1.8246649e+000  3.3294021e+000  3.0742385e-002  1.0000000e+000  2.1107296e-001
  4.5711348e-001  2.0895273e-001  2.3804988e+000  1.0000000e+000  3.8467939e-002
  4.6102563e-001  2.1254463e-001  2.3684421e+000  1.0000000e+000  1.0221759e-002
  1.5329267e-001  2.3498644e-002  3.4103279e+000  1.0000000e+000  5.9224571e-002
  6.3637943e-001  4.0497878e-001  1.8594611e+000  1.0000000e+000  6.5615973e-002
  7.8661121e-001  6.1875719e-001  1.4723124e+000  1.0000000e+000  9.0952102e-002
  1.6844747e-001  2.8374549e-002  3.3545847e+000  1.0000000e+000  1.2933051e-002
  1.2005376e+000  1.4412906e+000  6.3914006e-001  1.0000000e+000  9.6417733e-002
  1.4915246e+000  2.2246458e+000  2.5854719e-001  1.0000000e+000  4.4758504e-002
  1.0134973e+000  1.0271769e+000  9.7318749e-001  1.0000000e+000  1.7316169e-001
  4.3381220e-002  1.8819303e-003  3.8283570e+000  1.0000000e+000  8.9841947e-002
  1.4001557e+000  1.9604361e+000  3.5981315e-001  1.0000000e+000  7.3546386e-002
  2.8652923e-001  8.2099001e-002  2.9359821e+000  1.0000000e+000  4.4779482e-002
  1.0472697e+000  1.0967738e+000  9.0769509e-001  1.0000000e+000  1.1580919e-001
  1.6463945e+000  2.7106150e+000  1.2503682e-001  1.0000000e+000  1.3305117e-001
  2.9529891e-001  8.7201443e-002  2.9060058e+000  1.0000000e+000  4.1859294e-002
  2.2039060e-001  4.8572015e-002  3.1670096e+000  1.0000000e+000  1.7468753e-002
  1.1288429e+000  1.2742863e+000  7.5891467e-001  1.0000000e+000  8.3393876e-002
  1.2382267e+000  1.5332055e+000  5.8029850e-001  1.0000000e+000  7.5439677e-002
  4.9514056e-001  2.4516418e-001  2.2646019e+000  1.0000000e+000  4.0807859e-002
  2.1223435e-003  4.5043418e-006  3.9915151e+000  1.0000000e+000             Inf
  1.1303271e+000  1.2776394e+000  7.5633091e-001  1.0000000e+000  1.3427391e-002
  3.7045077e-001  1.3723377e-001  2.6554307e+000  1.0000000e+000  9.0322171e-002
  4.2266937e-001  1.7864939e-001  2.4879719e+000  1.0000000e+000  8.6910746e-002
  5.7480972e-001  3.3040621e-001  2.0311673e+000  1.0000000e+000  1.6089323e-002
  1.4647299e+000  2.1454336e+000  2.8651412e-001  1.0000000e+000  3.0265025e-002
  7.2944922e-001  5.3209617e-001  1.6142993e+000  1.0000000e+000  2.4288173e-002
  1.3727601e+000  1.8844703e+000  3.9342987e-001  1.0000000e+000  3.1225715e-002
  2.2609231e-001  5.1117733e-002  3.1467485e+000  1.0000000e+000  2.5856414e-002
  1.0789516e-001  1.1641366e-002  3.5800607e+000  1.0000000e+000  1.1016500e-001
  1.9943705e+000  3.9775135e+000  3.1691699e-005  1.0000000e+000             Inf
  6.0971229e-001  3.7174908e-001  1.9328999e+000  1.0000000e+000  4.5005210e-002
  8.2290702e-001  6.7717597e-001  1.3855479e+000  1.0000000e+000  8.8473687e-002
  1.6697937e-001  2.7882110e-002  3.3599646e+000  1.0000000e+000  1.5191418e-002
  1.2756533e+000  1.6272914e+000  5.2467810e-001  1.0000000e+000  4.6762238e-002
  3.3259926e-001  1.1062227e-001  2.7802252e+000  1.0000000e+000  4.2289837e-002
  2.0866741e-001  4.3542086e-002  3.2088725e+000  1.0000000e+000  4.0610351e-002
  6.9257827e-001  4.7966466e-001  1.7093516e+000  1.0000000e+000  6.9164611e-002
  1.6838965e+000  2.8355074e+000  9.9921423e-002  1.0000000e+000  5.9208155e-002
  7.3227237e-001  5.3622283e-001  1.6071333e+000  1.0000000e+000  5.7287707e-002
  4.6730520e-001  2.1837415e-001  2.3491534e+000  1.0000000e+000  3.4216435e-002
  1.1422150e+000  1.3046552e+000  7.3579504e-001  1.0000000e+000  7.0504373e-002
  1.8967850e-001  3.5977935e-002  3.2772639e+000  1.0000000e+000  1.1682180e-002
  5.1359737e-001  2.6378226e-001  2.2093928e+000  1.0000000e+000  8.2701632e-002
  1.5240457e-001  2.3227153e-002  3.4136089e+000  1.0000000e+000  6.8830477e-002
  6.9130684e-002  4.7790515e-003  3.7282563e+000  1.0000000e+000  3.3451243e-002
  1.6911104e+000  2.8598542e+000  9.5412811e-002  1.0000000e+000  3.0056139e-002
  3.8476503e-001  1.4804413e-001  2.6089840e+000  1.0000000e+000  5.1539655e-002
  1.3828532e+000  1.9122830e+000  3.8087017e-001  1.0000000e+000  7.3183945e-002
  3.1610778e-001  9.9924127e-002  2.8354930e+000  1.0000000e+000  5.7338151e-002
  8.5460087e-002  7.3034264e-003  3.6654631e+000  1.0000000e+000  8.3200618e-002
  1.6675432e+000  2.7807003e+000  1.1052752e-001  1.0000000e+000  1.0699833e-001
  1.9311417e+000  3.7293083e+000  4.7414659e-003  1.0000000e+000  1.1677830e-002
  1.1494399e+000  1.3212121e+000  7.2345246e-001  1.0000000e+000  1.6848613e-001
  1.5435472e-001  2.3825380e-002  3.4064065e+000  1.0000000e+000  7.0984337e-003
  2.1100351e-002  4.4522482e-004  3.9160438e+000  1.0000000e+000  4.4931627e-002
  8.5751342e-001  7.3532927e-001  1.3052756e+000  1.0000000e+000  1.5580009e-001
  1.4906904e+000  2.2221579e+000  2.5939626e-001  1.0000000e+000  4.1375950e-002
  1.9740321e+000  3.8968028e+000  6.7433031e-004  1.0000000e+000  3.8896798e-002
  2.7669947e-001  7.6562596e-002  2.9697647e+000  1.0000000e+000  1.0548593e-001
  8.1301004e-001  6.6098532e-001  1.4089452e+000  1.0000000e+000  4.5821914e-002
  5.1987308e-002  2.7026802e-003  3.7947534e+000  1.0000000e+000  2.4458361e-002
  1.9243206e-001  3.7030097e-002  3.2673019e+000  1.0000000e+000  2.0731053e-002
  1.8678388e+000  3.4888217e+000  1.7466590e-002  1.0000000e+000  1.2778196e-002
  1.5019345e+000  2.2558071e+000  2.4806928e-001  1.0000000e+000  9.1576896e-002
  7.6895498e-001  5.9129176e-001  1.5154718e+000  1.0000000e+000  5.2771861e-002
  6.4955203e-001  4.2191784e-001  1.8237097e+000  1.0000000e+000  3.2256457e-002
  1.9279060e+000  3.7168214e+000  5.1975519e-003  1.0000000e+000  1.4018761e-002
  3.7812029e-001  1.4297495e-001  2.6304938e+000  1.0000000e+000  1.7868921e-002
  5.8693998e-001  3.4449854e-001  1.9967386e+000  1.0000000e+000  1.5728590e-002
  1.9153766e+000  3.6686674e+000  7.1611239e-003  1.0000000e+000  4.6607924e-002
  1.3871648e+000  1.9242261e+000  3.7556704e-001  1.0000000e+000  2.0817882e-002
  5.8508341e-001  3.4232260e-001  2.0019890e+000  1.0000000e+000  7.3096785e-002
  1.9722577e+000  3.8898004e+000  7.6963637e-004  1.0000000e+000  3.2302364e-002
  1.4390141e+000  2.0707616e+000  3.1470518e-001  1.0000000e+000  2.2499146e-002
  5.0210678e-001  2.5211122e-001  2.2436841e+000  1.0000000e+000  2.8545088e-002
  4.2979060e-001  1.8471996e-001  2.4655575e+000  1.0000000e+000  5.3992368e-002
  6.4111942e-001  4.1103411e-001  1.8465564e+000  1.0000000e+000  2.8940563e-002
  1.3134017e+000  1.7250240e+000  4.7141723e-001  1.0000000e+000  1.0230640e-001
  1.8733024e+000  3.5092618e+000  1.6052287e-002  1.0000000e+000  1.2802676e-002
  1.2642199e+000  1.5982521e+000  5.4137229e-001  1.0000000e+000  5.3121049e-002
  2.0116054e+000  4.0465563e+000  1.3468514e-004  1.0000000e+000             Inf
  9.7162102e-001  9.4404740e-001  1.0575633e+000  1.0000000e+000  1.8081645e-001
  1.5951106e-001  2.5443779e-002  3.3873995e+000  1.0000000e+000  2.6348243e-002
  1.2262364e+000  1.5036558e+000  5.9871006e-001  1.0000000e+000  1.1397150e-001
  1.5830897e+000  2.5061730e+000  1.7381419e-001  1.0000000e+000  1.6409017e-001
  4.6467644e-001  2.1592419e-001  2.3572184e+000  1.0000000e+000  4.2439232e-002
  4.4658206e-002  1.9943554e-003  3.8233615e+000  1.0000000e+000  3.0872675e-002
  1.8603852e+000  3.4610333e+000  1.9492280e-002  1.0000000e+000  1.1693090e-001
  6.7350392e-001  4.5360753e-001  1.7595919e+000  1.0000000e+000  8.9981239e-002
  1.4375103e+000  2.0664358e+000  3.1639467e-001  1.0000000e+000  1.2592410e-002
  1.0566179e+000  1.1164413e+000  8.8996986e-001  1.0000000e+000  1.0938752e-001
  1.9413617e+000  3.7688851e+000  3.4384549e-003  1.0000000e+000  4.0654106e-002
  6.0086870e-001  3.6104319e-001  1.9575684e+000  1.0000000e+000  3.3437701e-002
  4.3889668e-001  1.9263030e-001  2.4370436e+000  1.0000000e+000  3.4789127e-002
  6.2050025e-001  3.8502056e-001  1.9030196e+000  1.0000000e+000  4.0099808e-002
  1.9295522e+000  3.7231719e+000  4.9628857e-003  1.0000000e+000  3.1998008e-003
  4.8145699e-001  2.3180084e-001  2.3059729e+000  1.0000000e+000  2.0228699e-002
  7.3990953e-001  5.4746611e-001  1.5878280e+000  1.0000000e+000  8.6115266e-002
  1.6978944e+000  2.8828453e+000  9.1267805e-002  1.0000000e+000  5.0649273e-002
  7.5999003e-001  5.7758485e-001  1.5376247e+000  1.0000000e+000  2.8914747e-002
  4.8496453e-001  2.3519059e-001  2.2953325e+000  1.0000000e+000  2.0587371e-002
  1.0393465e+000  1.0802411e+000  9.2285517e-001  1.0000000e+000  8.4490227e-002
  1.4263161e+000  2.0343777e+000  3.2911320e-001  1.0000000e+000  3.3391683e-002
  3.3415106e-001  1.1165693e-001  2.7750527e+000  1.0000000e+000  5.0635377e-002
  1.4038409e+000  1.9707694e+000  3.5540563e-001  1.0000000e+000  3.8831549e-002
  1.7496755e+000  3.0613643e+000  6.2662367e-002  1.0000000e+000  1.1689158e-001
  8.1499378e-001  6.6421487e-001  1.4042397e+000  1.0000000e+000  4.4282891e-002
  1.8807812e+000  3.5373379e+000  1.4213121e-002  1.0000000e+000  4.1615128e-002
 -2.9057365e-004  8.4433047e-008  4.0011624e+000  1.0000000e+000             Inf
  1.8073460e-001  3.2664995e-002  3.3097266e+000  1.0000000e+000  3.0130071e-002
  2.1043825e-001  4.4284256e-002  3.2025313e+000  1.0000000e+000  8.4134599e-002
  1.2797483e+000  1.6377558e+000  5.1876248e-001  1.0000000e+000  4.8812625e-002
  1.4602002e+000  2.1321845e+000  2.9138387e-001  1.0000000e+000  5.1237297e-002
  1.7422667e+000  3.0354932e+000  6.6426465e-002  1.0000000e+000  5.1265788e-002
  3.6685365e-001  1.3458160e-001  2.6671670e+000  1.0000000e+000  4.3869860e-002
  2.3952483e-001  5.7372144e-002  3.0992728e+000  1.0000000e+000  1.0802885e-001
  4.9035461e-001  2.4044764e-001  2.2790292e+000  1.0000000e+000  3.4795994e-002
  1.6513543e-001  2.7269711e-002  3.3667280e+000  1.0000000e+000  3.2682345e-002
  3.7532486e-001  1.4086875e-001  2.6395693e+000  1.0000000e+000  1.2662204e-002
  7.3898175e-001  5.4609403e-001  1.5901670e+000  1.0000000e+000  7.4512260e-003
  7.6153944e-001  5.7994231e-001  1.5337846e+000  1.0000000e+000  2.7150436e-002
  1.7381717e+000  3.0212409e+000  6.8554049e-002  1.0000000e+000  7.2904443e-002
  9.8718225e-001  9.7452879e-001  1.0257998e+000  1.0000000e+000  5.3954388e-002
  1.2630447e+000  1.5952818e+000  5.4310316e-001  1.0000000e+000  1.2413666e-001
  6.2226030e-001  3.8720788e-001  1.8981667e+000  1.0000000e+000  1.0194573e-001
  6.5771593e-001  4.3259024e-001  1.8017265e+000  1.0000000e+000  9.3748889e-002
  1.7690242e+000  3.1294465e+000  5.3349839e-002  1.0000000e+000  4.5113787e-002
  9.1545239e-001  8.3805307e-001  1.1762435e+000  1.0000000e+000  1.2125555e-001
  2.7532963e-002  7.5806406e-004  3.8906262e+000  1.0000000e+000             Inf
  1.9717368e+000  3.8877461e+000  7.9880749e-004  1.0000000e+000  5.4712163e-002
  9.4457805e-001  8.9222769e-001  1.1139155e+000  1.0000000e+000  7.3113180e-002
  2.1723886e-001  4.7192722e-002  3.1782373e+000  1.0000000e+000  3.2305939e-002
  1.8308250e-001  3.3519201e-002  3.3011892e+000  1.0000000e+000  2.1445856e-002
  3.2256873e-001  1.0405059e-001  2.8137757e+000  1.0000000e+000  1.3632722e-001
  7.3960723e-001  5.4701886e-001  1.5885899e+000  1.0000000e+000  2.3034903e-002
  1.6836009e+000  2.8345118e+000  1.0010842e-001  1.0000000e+000  1.1652974e-001
  4.8928301e-001  2.3939786e-001  2.2822658e+000  1.0000000e+000  4.3997817e-002
  1.8851583e+000  3.5538219e+000  1.3188609e-002  1.0000000e+000  5.4382338e-002
  8.7564215e-002  7.6674917e-003  3.6574106e+000  1.0000000e+000  3.4884457e-002
  1.1940519e+000  1.4257599e+000  6.4955235e-001  1.0000000e+000  9.0074089e-002
  1.1302892e+000  1.2775536e+000  7.5639693e-001  1.0000000e+000  5.7210636e-002
  1.3363502e+000  1.7858320e+000  4.4043100e-001  1.0000000e+000  6.0341063e-002
  7.7555705e-001  6.0148874e-001  1.4992605e+000  1.0000000e+000  2.0930630e-002
  1.0439927e+000  1.0899207e+000  9.1395003e-001  1.0000000e+000  5.1933946e-002
  1.3259729e+000  1.7582041e+000  4.5431256e-001  1.0000000e+000  2.0490436e-002
  1.7556310e+000  3.0822402e+000  5.9716209e-002  1.0000000e+000  3.1217173e-002
  2.0803919e-001  4.3280304e-002  3.2111235e+000  1.0000000e+000  3.2030823e-002
  4.2739550e-002  1.8266692e-003  3.8308685e+000  1.0000000e+000  5.9869073e-002
  1.1975502e-001  1.4341265e-002  3.5353212e+000  1.0000000e+000  6.5403085e-002
  4.1893055e-001  1.7550280e-001  2.4997806e+000  1.0000000e+000  3.5041529e-002
  1.1744586e+000  1.3793530e+000  6.8151862e-001  1.0000000e+000  6.4867325e-002
  1.9365508e+000  3.7502289e+000  4.0258042e-003  1.0000000e+000  8.7461177e-002
  1.4705419e+000  2.1624936e+000  2.8032585e-001  1.0000000e+000  4.2004450e-002
  3.7248961e-001  1.3874851e-001  2.6487901e+000  1.0000000e+000  5.4069163e-002
  1.3853916e+000  1.9193098e+000  3.7774354e-001  1.0000000e+000  1.0776334e-001
  6.2295542e-001  3.8807345e-001  1.8962518e+000  1.0000000e+000  5.4945954e-003
  4.1063518e-001  1.6862125e-001  2.5260805e+000  1.0000000e+000  1.3202576e-002
  4.0604115e-001  1.6486942e-001  2.5407048e+000  1.0000000e+000  2.6417639e-002
  8.5793592e-002  7.3605405e-003  3.6641862e+000  1.0000000e+000  4.6058632e-002
  1.8827266e+000  3.5446595e+000  1.3753049e-002  1.0000000e+000  6.6362338e-002
  1.9907283e+000  3.9629992e+000  8.5964093e-005  1.0000000e+000             Inf
  6.2763492e-001  3.9392560e-001  1.8833859e+000  1.0000000e+000  1.7994376e-002
  7.3231132e-001  5.3627988e-001  1.6070346e+000  1.0000000e+000  8.3024288e-002
  4.4737847e-001  2.0014750e-001  2.4106336e+000  1.0000000e+000  4.5489844e-002
  8.2353340e-001  6.7820727e-001  1.3840737e+000  1.0000000e+000  3.6118551e-002
  1.1182303e+000  1.2504390e+000  7.7751779e-001  1.0000000e+000  8.3255476e-002
  1.4839022e+000  2.2019659e+000  2.6635689e-001  1.0000000e+000  1.5463549e-001
  1.5124635e-001  2.2875458e-002  3.4178901e+000  1.0000000e+000  4.6597051e-002
  7.6619583e-001  5.8705604e-001  1.5222727e+000  1.0000000e+000  8.4311150e-003
  8.2568850e-001  6.8176150e-001  1.3790075e+000  1.0000000e+000  9.3761621e-002
  7.9029961e-001  6.2457347e-001  1.4633750e+000  1.0000000e+000  4.8969317e-002
  1.3161785e+000  1.7323258e+000  4.6761189e-001  1.0000000e+000  6.3940887e-002
  3.8484765e-001  1.4810772e-001  2.6087171e+000  1.0000000e+000  3.1468852e-002
  7.6979704e-001  5.9258748e-001  1.5133993e+000  1.0000000e+000  9.5574721e-003
  1.4424991e+000  2.0808037e+000  3.1080725e-001  1.0000000e+000  8.6414940e-002
  1.0485058e+000  1.0993645e+000  9.0534113e-001  1.0000000e+000  7.5579692e-002
  1.8195118e+000  3.3106230e+000  3.2576004e-002  1.0000000e+000  8.3406788e-002
  1.8002277e+000  3.2408196e+000  3.9908986e-002  1.0000000e+000  5.1065357e-002
  1.6230807e+000  2.6343909e+000  1.4206816e-001  1.0000000e+000  2.0237494e-001
  6.4055800e-001  4.1031455e-001  1.8480826e+000  1.0000000e+000  3.0747485e-002
  9.9752114e-001  9.9504842e-001  1.0049639e+000  1.0000000e+000  5.7872046e-002
  4.4485022e-001  1.9789172e-001  2.4184908e+000  1.0000000e+000  2.9133672e-002
  5.2328256e-001  2.7382464e-001  2.1806944e+000  1.0000000e+000  1.3493421e-001
  1.8602762e-001  3.4606274e-002  3.2904958e+000  1.0000000e+000  2.5613443e-002
  1.9141250e-001  3.6638746e-002  3.2709887e+000  1.0000000e+000  5.1980665e-002
  1.8061641e+000  3.2622286e+000  3.7572374e-002  1.0000000e+000  1.2175942e-001
  8.2663463e-001  6.8332482e-001  1.3767863e+000  1.0000000e+000  2.4986935e-002
  1.0135037e-001  1.0271898e-002  3.6048704e+000  1.0000000e+000  4.7839349e-002
  5.6106112e-002  3.1478958e-003  3.7787234e+000  1.0000000e+000  2.2047026e-002
  5.6191434e-001  3.1574773e-001  2.0680904e+000  1.0000000e+000  2.0380861e-001
  1.3294270e+000  1.7673760e+000  4.4966820e-001  1.0000000e+000  6.8426703e-002
  2.1301205e-003  4.5374132e-006  3.9914841e+000  1.0000000e+000             Inf
  1.7495525e+000  3.0609340e+000  6.2723942e-002  1.0000000e+000  1.2954246e-001
  1.1193692e+000  1.2529874e+000  7.7551060e-001  1.0000000e+000  4.8901505e-002
  7.5455903e-001  5.6935933e-001  1.5511232e+000  1.0000000e+000  2.1862672e-001
  1.6969464e-001  2.8796269e-002  3.3500177e+000  1.0000000e+000  4.4447838e-002
  2.2164454e-001  4.9126302e-002  3.1625481e+000  1.0000000e+000  3.2440347e-002
  3.2951015e-001  1.0857694e-001  2.7905364e+000  1.0000000e+000  1.0115660e-001
  1.4493585e+000  2.1006401e+000  3.0320603e-001  1.0000000e+000  1.3158499e-001
  8.9803148e-001  8.0646055e-001  1.2143346e+000  1.0000000e+000  4.1205777e-002
  9.9704049e-001  9.9408975e-001  1.0059278e+000  1.0000000e+000  2.5663107e-002
  1.5005322e+000  2.2515970e+000  2.4946805e-001  1.0000000e+000  6.6121299e-002
  1.5725503e+000  2.4729144e+000  1.8271325e-001  1.0000000e+000  1.0900622e-001
  9.3416544e-001  8.7266507e-001  1.1360033e+000  1.0000000e+000  4.5127541e-002
  1.5301649e+000  2.3414047e+000  2.2074498e-001  1.0000000e+000  1.7484952e-002
  2.6404965e-001  6.9722219e-002  3.0135236e+000  1.0000000e+000  2.7800161e-002
  9.4339985e-001  8.9000329e-001  1.1164039e+000  1.0000000e+000  4.0081656e-002
  1.5161398e+000  2.2986798e+000  2.3412072e-001  1.0000000e+000  2.9332007e-002
  1.4700053e-001  2.1609155e-002  3.4336070e+000  1.0000000e+000  4.4535648e-002
  1.6658573e+000  2.7750804e+000  1.1165137e-001  1.0000000e+000  1.0432985e-001
  1.3676870e+000  1.8705678e+000  3.9981968e-001  1.0000000e+000  8.7819904e-002
  4.3215044e-001  1.8675400e-001  2.4581523e+000  1.0000000e+000  1.3503615e-001
  2.4265842e-001  5.8883109e-002  3.0882494e+000  1.0000000e+000  4.0220860e-002
  9.7447208e-001  9.4959583e-001  1.0517075e+000  1.0000000e+000  5.3334289e-002
  8.0273262e-001  6.4437967e-001  1.4334492e+000  1.0000000e+000  4.1882539e-002
  1.0299909e+000  1.0608813e+000  9.4091765e-001  1.0000000e+000  5.8442836e-002
  1.9799197e+000  3.9200821e+000  4.0321809e-004  1.0000000e+000  4.7186084e-002
  1.5338054e+000  2.3525589e+000  2.1733744e-001  1.0000000e+000  4.1942829e-002
  8.8998749e-001  7.9207773e-001  1.2321278e+000  1.0000000e+000  2.1611538e-002
  8.9274223e-001  7.9698868e-001  1.2260198e+000  1.0000000e+000  8.0030464e-003
  1.9203164e+000  3.6876150e+000  6.3494790e-003  1.0000000e+000  1.1733947e-001
  1.7969606e+000  3.2290674e+000  4.1224998e-002  1.0000000e+000  5.5916137e-002
  1.6439957e+000  2.7027218e+000  1.2673907e-001  1.0000000e+000  9.2281284e-002
  2.3604403e-002  5.5716782e-004  3.9061396e+000  1.0000000e+000  2.9684289e-002
  2.0142433e+000  4.0571762e+000  2.0287220e-004  1.0000000e+000             Inf
  1.2178159e-001  1.4830755e-002  3.5277044e+000  1.0000000e+000  7.6003366e-003
  4.7830620e-002  2.2877682e-003  3.8109653e+000  1.0000000e+000  2.4396821e-002
  1.1761154e-001  1.3832474e-002  3.5433863e+000  1.0000000e+000  2.0457299e-002
  1.1669156e+000  1.3616920e+000  6.9402961e-001  1.0000000e+000  6.0298235e-002
  2.7045590e-001  7.3146392e-002  2.9913228e+000  1.0000000e+000  6.5445389e-002
  6.9840105e-002  4.8776403e-003  3.7255172e+000  1.0000000e+000  4.5314106e-002
  8.6728334e-001  7.5218039e-001  1.2830470e+000  1.0000000e+000  4.2986786e-002
  1.2832713e+000  1.6467851e+000  5.1370008e-001  1.0000000e+000  8.7598247e-003
  7.8456820e-001  6.1554726e-001  1.4772745e+000  1.0000000e+000  2.1380423e-002
  7.8126071e-001  6.1036830e-001  1.4853254e+000  1.0000000e+000  2.9886788e-002
  1.9649109e+000  3.8608749e+000  1.2312437e-003  1.0000000e+000  4.0773622e-002
  2.2383681e-001  5.0102916e-002  3.1547557e+000  1.0000000e+000  2.1020085e-002
  1.0002862e+000  1.0005725e+000  9.9942764e-001  1.0000000e+000  1.2834706e-002
  8.2783126e-001  6.8530459e-001  1.3739796e+000  1.0000000e+000  4.0457326e-002
  1.3607187e+000  1.8515555e+000  4.0868054e-001  1.0000000e+000  3.7923773e-002
  8.7102226e-001  7.5867977e-001  1.2745907e+000  1.0000000e+000  2.2591404e-002
  1.2520279e-001  1.5675739e-002  3.5148646e+000  1.0000000e+000  2.5246446e-002
  1.2916979e+000  1.6684834e+000  5.0169189e-001  1.0000000e+000  4.5765836e-002
  1.9663866e+000  3.8666764e+000  1.1298582e-003  1.0000000e+000  1.4800664e-002
  5.5011168e-001  3.0262286e-001  2.1021761e+000  1.0000000e+000  1.2952250e-001
  1.2828648e+000  1.6457422e+000  5.1428286e-001  1.0000000e+000  1.0235951e-001
  1.0687642e+000  1.1422570e+000  8.6720002e-001  1.0000000e+000  8.7098311e-002
  1.9250488e+000  3.7058127e+000  5.6176879e-003  1.0000000e+000  4.3986958e-002
  3.7165584e-001  1.3812807e-001  2.6515047e+000  1.0000000e+000  8.5257713e-002
  1.1801030e+000  1.3926431e+000  6.7223105e-001  1.0000000e+000  1.1504671e-001
  3.1753782e-002  1.0083027e-003  3.8739932e+000  1.0000000e+000  2.4272097e-002
  1.0099524e+000  1.0200039e+000  9.8019417e-001  1.0000000e+000  2.9524173e-002
  1.1176638e+000  1.2491725e+000  7.7851709e-001  1.0000000e+000  5.0264938e-002
  4.1483990e-001  1.7209214e-001  2.5127325e+000  1.0000000e+000  6.0428883e-002
  1.3836483e+000  1.9144827e+000  3.7988937e-001  1.0000000e+000  3.0897117e-003
  1.8425617e+000  3.3950335e+000  2.4786825e-002  1.0000000e+000  2.2062402e-002
  1.5466395e+000  2.3920937e+000  2.0553575e-001  1.0000000e+000  1.2284335e-001
  1.3016660e+000  1.6943343e+000  4.8767041e-001  1.0000000e+000  9.3804540e-002
  3.0464889e-002  9.2810946e-004  3.8790686e+000  1.0000000e+000  3.4164615e-002
  1.2893509e-001  1.6624258e-002  3.5008839e+000  1.0000000e+000  1.0048685e-001
  4.9249999e-001  2.4255624e-001  2.2725563e+000  1.0000000e+000  2.6362975e-002
  8.0998033e-001  6.5606813e-001  1.4161468e+000  1.0000000e+000  1.9189189e-003
  1.5856975e-001  2.5144366e-002  3.3908654e+000  1.0000000e+000  3.2344731e-002
  8.5652119e-001  7.3362854e-001  1.3075438e+000  1.0000000e+000  6.0292271e-002
  2.9455423e-001  8.6762194e-002  2.9085453e+000  1.0000000e+000  4.0767598e-002
  1.5945191e+000  2.5424911e+000  1.6441477e-001  1.0000000e+000  6.5999736e-002
  1.7818144e+000  3.1748626e+000  4.7604949e-002  1.0000000e+000  8.4627737e-002
  2.2150287e-002  4.9063520e-004  3.9118895e+000  1.0000000e+000             Inf
  9.7926394e-001  9.5895787e-001  1.0419021e+000  1.0000000e+000  2.7509711e-001
  2.0484570e-001  4.1961762e-002  3.2225789e+000  1.0000000e+000  7.6729684e-002
  8.8958868e-001  7.9136802e-001  1.2330133e+000  1.0000000e+000  7.1772929e-002
  1.2213875e+000  1.4917873e+000  6.0623750e-001  1.0000000e+000  2.0557938e-002
  1.8355759e+000  3.3693388e+000  2.7035295e-002  1.0000000e+000  6.5048976e-002
  6.7586064e-001  4.5678760e-001  1.7533450e+000  1.0000000e+000  9.6271481e-002
  1.8561625e+000  3.4453392e+000  2.0689227e-002  1.0000000e+000  5.9120798e-002
  6.0696373e-002  3.6840496e-003  3.7608986e+000  1.0000000e+000  7.5377309e-002
  8.1090588e-001  6.5756834e-001  1.4139448e+000  1.0000000e+000  2.2968419e-002
  1.6838377e+000  2.8353094e+000  9.9958593e-002  1.0000000e+000  5.7588172e-002
  6.3159900e-001  3.9891729e-001  1.8725213e+000  1.0000000e+000  9.8156801e-002
  1.4444004e+000  2.0862926e+000  3.0869090e-001  1.0000000e+000  4.4482957e-002
  5.0463213e-001  2.5465358e-001  2.2361251e+000  1.0000000e+000  2.6616979e-002
  2.5740783e-001  6.6258790e-002  3.0366275e+000  1.0000000e+000  6.7264852e-002
  1.5734896e+000  2.4758696e+000  1.8191111e-001  1.0000000e+000  5.0970391e-002
  1.7562460e+000  3.0843999e+000  5.9416030e-002  1.0000000e+000  2.9718979e-002
  1.3824442e+000  1.9111519e+000  3.8137518e-001  1.0000000e+000  1.0529439e-002
  4.7920014e-001  2.2963278e-001  2.3128322e+000  1.0000000e+000  1.6391575e-001
  1.6041076e-001  2.5731613e-002  3.3840886e+000  1.0000000e+000  2.4999496e-002
  1.9148007e+000  3.6664618e+000  7.2589176e-003  1.0000000e+000  3.3055008e-002
  8.3195690e-001  6.9215228e-001  1.3643247e+000  1.0000000e+000  4.7689095e-002
  3.2643947e-001  1.0656273e-001  2.8008049e+000  1.0000000e+000  2.5168707e-002
  7.2404120e-001  5.2423565e-001  1.6280709e+000  1.0000000e+000  7.8794750e-002
  1.7175720e+000  2.9500537e+000  7.9765549e-002  1.0000000e+000  4.7930199e-002
  3.3406142e-001  1.1159703e-001  2.7753514e+000  1.0000000e+000  1.5800016e-001
  1.6636335e+000  2.7676765e+000  1.1314240e-001  1.0000000e+000  2.9339400e-002
  1.3737110e+000  1.8870819e+000  3.9223793e-001  1.0000000e+000  8.5514470e-002
  1.7287133e+000  2.9884495e+000  7.3596493e-002  1.0000000e+000  4.1337117e-002
  1.4160192e+000  2.0051105e+000  3.4103354e-001  1.0000000e+000  4.7955867e-002
  1.1889016e+000  1.4134869e+000  6.5788068e-001  1.0000000e+000  2.3770604e-001
  8.0906932e-001  6.5459317e-001  1.4183159e+000  1.0000000e+000  6.1106862e-002
  1.4579411e+000  2.1255922e+000  2.9382787e-001  1.0000000e+000  1.0864015e-001
  7.5145386e-001  5.6468291e-001  1.5588675e+000  1.0000000e+000  8.8745771e-002
  5.5485914e-002  3.0786867e-003  3.7811350e+000  1.0000000e+000  3.0988575e-002
  5.1816841e-001  2.6849850e-001  2.1958249e+000  1.0000000e+000  7.9776094e-002
  1.3991888e+000  1.9577294e+000  3.6097405e-001  1.0000000e+000  2.5697042e-002
  1.9284894e+000  3.7190713e+000  5.1137670e-003  1.0000000e+000             Inf
  1.2246658e+000  1.4998063e+000  6.0114312e-001  1.0000000e+000  6.7274510e-002
  1.3853598e+000  1.9192217e+000  3.7778259e-001  1.0000000e+000  8.6203055e-003
  1.2850744e+000  1.6514162e+000  5.1111864e-001  1.0000000e+000  8.1357530e-002
  1.7565137e+000  3.0853404e+000  5.9285571e-002  1.0000000e+000  2.7350449e-002
  1.3917821e+000  1.9370574e+000  3.6992900e-001  1.0000000e+000  1.4657879e-002
  5.8149274e-001  3.3813380e-001  2.0121629e+000  1.0000000e+000  1.1782677e-001
  3.0967789e-001  9.5900396e-002  2.8571888e+000  1.0000000e+000  3.2902592e-002
  1.6354361e+000  2.6746512e+000  1.3290684e-001  1.0000000e+000  6.5903806e-002
  2.7015041e-001  7.2981242e-002  2.9923796e+000  1.0000000e+000  3.8298403e-002
  1.6563440e+000  2.7434755e+000  1.1809944e-001  1.0000000e+000  3.0075353e-002
  1.8976955e+000  3.6012482e+000  1.0466210e-002  1.0000000e+000  6.2901936e-002
  9.2507605e-001  8.5576570e-001  1.1554615e+000  1.0000000e+000  3.9417122e-002
  9.2722207e-001  8.5974076e-001  1.1508525e+000  1.0000000e+000  5.6817714e-002
  1.8288157e-001  3.3445670e-002  3.3019194e+000  1.0000000e+000  4.5705504e-002
  1.2051859e+000  1.4524730e+000  6.3172950e-001  1.0000000e+000  3.4275401e-002
  1.8199261e+000  3.3121310e+000  3.2426607e-002  1.0000000e+000  8.0166066e-002
  1.7331415e-001  3.0037793e-002  3.3367812e+000  1.0000000e+000  4.5395673e-002
  5.6895867e-001  3.2371397e-001  2.0478793e+000  1.0000000e+000  1.3760310e-002
  1.4492142e+000  2.1002218e+000  3.0336498e-001  1.0000000e+000  2.0838396e-002
  1.4349178e+000  2.0589891e+000  3.1931788e-001  1.0000000e+000  3.5056618e-002
  5.5537695e-001  3.0844356e-001  2.0869358e+000  1.0000000e+000  1.4082775e-002
  6.9111890e-001  4.7764533e-001  1.7131697e+000  1.0000000e+000  1.2487120e-002
  5.6925113e-001  3.2404685e-001  2.0470423e+000  1.0000000e+000  2.6481766e-003
  3.3956418e-002  1.1530383e-003  3.8653274e+000  1.0000000e+000  2.6882730e-002
  1.7587070e+000  3.0930504e+000  5.8222294e-002  1.0000000e+000  1.1672498e-001
  6.8177684e-001  4.6481966e-001  1.7377123e+000  1.0000000e+000  3.9979716e-002
  1.3226082e+000  1.7492924e+000  4.5885967e-001  1.0000000e+000  1.1113401e-001
  7.3438461e-001  5.3932076e-001  1.6017823e+000  1.0000000e+000  6.0651219e-002
  1.2312294e+000  1.5159257e+000  5.9100829e-001  1.0000000e+000  3.1817538e-002
  1.1712712e+000  1.3718762e+000  6.8679145e-001  1.0000000e+000  1.3062893e-001
  7.9294689e-001  6.2876477e-001  1.4569772e+000  1.0000000e+000  1.2012426e-001
  4.0129790e-001  1.6104001e-001  2.5558484e+000  1.0000000e+000  3.4767847e-002
  1.5312232e+000  2.3446446e+000  2.1975165e-001  1.0000000e+000  4.4294313e-002
  6.9435206e-001  4.8212479e-001  1.7047165e+000  1.0000000e+000  5.1808548e-003
  1.5391977e+000  2.3691295e+000  2.1233879e-001  1.0000000e+000  1.1107693e-002
  3.6479342e-001  1.3307424e-001  2.6739005e+000  1.0000000e+000  9.1581038e-002
  1.2956355e-001  1.6786713e-002  3.4985325e+000  1.0000000e+000  6.9064174e-002
  1.4141611e+000  1.9998517e+000  3.4320718e-001  1.0000000e+000  6.7355622e-002
  2.4508714e-002  6.0067704e-004  3.9025658e+000  1.0000000e+000  4.7042318e-002
  7.1014491e-001  5.0430579e-001  1.6637262e+000  1.0000000e+000  3.7791954e-002
  1.0934696e+000  1.1956758e+000  8.2179732e-001  1.0000000e+000  1.5499193e-001
  1.2562993e+000  1.5782879e+000  5.5309076e-001  1.0000000e+000  9.1252887e-002
  1.0339278e-001  1.0690067e-002  3.5971189e+000  1.0000000e+000  4.4548425e-002
 -1.3728934e-002  1.8848362e-004  4.0551042e+000  1.0000000e+000             Inf
  6.5085050e-001  4.2360637e-001  1.8202044e+000  1.0000000e+000  4.8891756e-002
  1.8112910e+000  3.2807752e+000  3.5611074e-002  1.0000000e+000  1.6888701e-002
  2.7119247e-001  7.3545356e-002  2.9887755e+000  1.0000000e+000  1.1658453e-001
  9.2518943e-001  8.5597549e-001  1.1552178e+000  1.0000000e+000  1.0002004e-001
  1.9945378e+000  3.9781810e+000  2.9835807e-005  1.0000000e+000             Inf
  9.9247791e-001  9.8501241e-001  1.0151008e+000  1.0000000e+000  9.0212858e-002
  1.5426974e+000  2.3799152e+000  2.0912570e-001  1.0000000e+000  9.3722015e-002
  5.6420660e-002  3.1832909e-003  3.7775007e+000  1.0000000e+000  3.2274211e-002
  1.8016426e+000  3.2459162e+000  3.9345643e-002  1.0000000e+000  3.2799044e-002
  3.8643153e-001  1.4932933e-001  2.6036032e+000  1.0000000e+000  1.5171838e-002
  6.9633602e-001  4.8488386e-001  1.6995398e+000  1.0000000e+000  1.5684345e-002
  2.9343819e-001  8.6105972e-002  2.9123532e+000  1.0000000e+000  9.2614161e-002
  1.6622167e+000  2.7629643e+000  1.1409756e-001  1.0000000e+000  1.2314073e-001
  5.3593644e-001  2.8722787e-001  2.1434821e+000  1.0000000e+000  2.4774548e-002
  8.4448525e-002  7.1315533e-003  3.6693375e+000  1.0000000e+000  4.6370036e-002
  5.2554555e-001  2.7619812e-001  2.1740159e+000  1.0000000e+000  2.0718143e-002
  5.5475929e-001  3.0775787e-001  2.0887207e+000  1.0000000e+000  4.8057817e-003
  5.1503943e-001  2.6526561e-001  2.2051079e+000  1.0000000e+000  5.9461044e-002
  1.4557514e+000  2.1192121e+000  2.9620656e-001  1.0000000e+000  4.5751994e-002
  1.5423187e+000  2.3787469e+000  2.0947220e-001  1.0000000e+000  3.5037035e-003
  6.3252549e-001  4.0008850e-001  1.8699865e+000  1.0000000e+000  5.4160193e-002
  1.3675494e+000  1.8701913e+000  3.9999378e-001  1.0000000e+000  9.1506809e-002
  5.9627431e-001  3.5554306e-001  1.9704458e+000  1.0000000e+000  6.0420259e-002
  1.8983012e+000  3.6035476e+000  1.0342636e-002  1.0000000e+000  1.3761054e-001
  4.6555384e-001  2.1674038e-001  2.3545250e+000  1.0000000e+000  4.9388901e-002
  5.7162856e-001  3.2675921e-001  2.0402450e+000  1.0000000e+000  2.6806665e-002
  1.9569248e+000  3.8295547e+000  1.8554716e-003  1.0000000e+000  8.7140115e-002
  1.7551634e-001  3.0805986e-002  3.3287406e+000  1.0000000e+000  9.6756881e-002
  3.8597561e-001  1.4897717e-001  2.6050747e+000  1.0000000e+000  2.1421901e-002
  5.1751517e-002  2.6782195e-003  3.7956722e+000  1.0000000e+000  2.2168843e-002
  1.4949439e+000  2.2348574e+000  2.5508163e-001  1.0000000e+000  7.5524057e-002
  1.8184688e+000  3.3068288e+000  3.2953578e-002  1.0000000e+000  8.6676279e-003
  1.0157925e+000  1.0318344e+000  9.6866443e-001  1.0000000e+000  1.0062673e-001
  1.9850100e+000  3.9402647e+000  2.2469976e-004  1.0000000e+000  3.7812332e-002
  5.5053096e-001  3.0308434e-001  2.1009605e+000  1.0000000e+000  1.8665308e-002
  7.7119313e-001  5.9473884e-001  1.5099663e+000  1.0000000e+000  5.8194314e-002
  4.2154066e-001  1.7769653e-001  2.4915339e+000  1.0000000e+000  6.3305874e-002
  1.6358905e+000  2.6761376e+000  1.3257575e-001  1.0000000e+000  1.1972645e-001
  4.6520715e-001  2.1641769e-001  2.3555891e+000  1.0000000e+000  4.3601974e-002
  8.9199801e-001  7.9566045e-001  1.2276684e+000  1.0000000e+000  1.3153220e-001
  1.7786088e+000  3.1634491e+000  4.9014084e-002  1.0000000e+000  4.3082932e-002
  1.2244267e+000  1.4992207e+000  6.0151397e-001  1.0000000e+000  5.9832189e-002
  2.7158539e-002  7.3758624e-004  3.8921034e+000  1.0000000e+000  1.5356024e-002
  9.7383408e-001  9.4835281e-001  1.0530165e+000  1.0000000e+000  4.7423470e-002
  7.7130970e-002  5.9491865e-003  3.6974253e+000  1.0000000e+000  4.0294772e-002
  1.7207843e+000  2.9610986e+000  7.7961404e-002  1.0000000e+000  2.9992501e-001
  3.9345013e-001  1.5480301e-001  2.5810025e+000  1.0000000e+000  2.7810825e-002
  1.4475902e-001  2.0955174e-002  3.4419191e+000  1.0000000e+000  1.4165222e-002
  2.8533160e-001  8.1414123e-002  2.9400877e+000  1.0000000e+000  1.9145072e-001
  1.3811802e-001  1.9076588e-002  3.4666045e+000  1.0000000e+000  1.6188654e-002
  4.2773492e-001  1.8295716e-001  2.4720175e+000  1.0000000e+000  1.2578757e-001
  1.4391865e+000  2.0712578e+000  3.1451177e-001  1.0000000e+000  3.4449121e-002
  7.8921614e-002  6.2286212e-003  3.6905422e+000  1.0000000e+000  5.2494498e-002
  5.4175799e-001  2.9350172e-001  2.1264698e+000  1.0000000e+000  1.2169076e-001
  7.9725479e-001  6.3561521e-001  1.4465960e+000  1.0000000e+000  1.1474493e-001
  7.6188949e-001  5.8047559e-001  1.5329176e+000  1.0000000e+000  4.8821916e-002
  1.2881589e-001  1.6593533e-002  3.5013300e+000  1.0000000e+000  6.0121085e-002
  1.4202137e+000  2.0170068e+000  3.3615221e-001  1.0000000e+000  1.6073799e-002
  1.9439589e+000  3.7789761e+000  3.1406075e-003  1.0000000e+000  1.4082721e-002
  9.5859318e-001  9.1890089e-001  1.0845282e+000  1.0000000e+000  1.7103216e-002
  6.8368451e-001  4.6742452e-001  1.7326865e+000  1.0000000e+000  5.6050594e-002
  1.9732284e+000  3.8936303e+000  7.1671823e-004  1.0000000e+000  1.8685771e-002
  3.4077552e-001  1.1612795e-001  2.7530259e+000  1.0000000e+000  6.3255586e-002
  1.5345456e+000  2.3548301e+000  2.1664783e-001  1.0000000e+000  6.0210211e-002
  1.4811467e+000  2.1937956e+000  2.6920874e-001  1.0000000e+000  2.2729538e-002
  1.9657069e+000  3.8640034e+000  1.1760201e-003  1.0000000e+000  1.6662708e-002
  7.3087336e-001  5.3417587e-001  1.6106824e+000  1.0000000e+000  5.2546330e-002
  1.4944035e+000  2.2332419e+000  2.5562778e-001  1.0000000e+000  2.1824257e-002
  1.1162490e+000  1.2460117e+000  7.8101591e-001  1.0000000e+000  4.7594537e-002
  1.4717846e+000  2.1661498e+000  2.7901153e-001  1.0000000e+000  1.0435235e-002
  1.0565413e+000  1.1162795e+000  8.9011431e-001  1.0000000e+000  3.6999796e-002
  1.3293103e+000  1.7670659e+000  4.4982468e-001  1.0000000e+000  7.0046679e-003
  1.0379966e+000  1.0774369e+000  9.2545062e-001  1.0000000e+000  3.1004205e-002
  1.4364891e+000  2.0635010e+000  3.1754451e-001  1.0000000e+000  5.2105827e-003
  7.3566288e-001  5.4119987e-001  1.5985484e+000  1.0000000e+000  3.1346152e-002
  1.9992139e+000  3.9968562e+000  6.1794161e-007  1.0000000e+000             Inf
  1.1997311e+000  1.4393547e+000  6.4043032e-001  1.0000000e+000  5.0148576e-002
  1.1085222e+000  1.2288215e+000  7.9473262e-001  1.0000000e+000  4.1883169e-002
  1.9565845e+000  3.8282227e+000  1.8849098e-003  1.0000000e+000  2.1774190e-002
  3.1376954e-002  9.8451326e-004  3.8754767e+000  1.0000000e+000  1.2299289e-002
  5.4790443e-001  3.0019927e-001  2.1085815e+000  1.0000000e+000  1.0187880e-001
  6.7046734e-001  4.4952646e-001  1.7676571e+000  1.0000000e+000  1.7147252e-002
  1.5206930e-001  2.3125073e-002  3.4148479e+000  1.0000000e+000  1.4265148e-001
  1.3335581e+000  1.7783773e+000  4.4414477e-001  1.0000000e+000  8.9213763e-002
  1.2452692e+000  1.5506954e+000  5.6961859e-001  1.0000000e+000  7.6449626e-002
  1.9051667e+000  3.6296601e+000  8.9933568e-003  1.0000000e+000  8.0844567e-002
  3.9010530e-001  1.5218214e-001  2.5917609e+000  1.0000000e+000  4.6356921e-002
  7.8990241e-001  6.2394582e-001  1.4643362e+000  1.0000000e+000  1.3415708e-002
  6.5847509e-001  4.3358944e-001  1.7996891e+000  1.0000000e+000  2.6981001e-002
  3.4771405e-001  1.2090506e-001  2.7300489e+000  1.0000000e+000  5.0001386e-002
  7.8397579e-001  6.1461805e-001  1.4787149e+000  1.0000000e+000  2.8304537e-002
  1.4707628e+000  2.1631432e+000  2.8009200e-001  1.0000000e+000  3.2764455e-002
  6.4378880e-001  4.1446402e-001  1.8393088e+000  1.0000000e+000  1.6213494e-002
  1.2350748e+000  1.5254097e+000  5.8511063e-001  1.0000000e+000  4.5853369e-002
  1.6266948e-002  2.6461358e-004  3.9351968e+000  1.0000000e+000             Inf
  1.0056030e+000  1.0112373e+000  9.8882546e-001  1.0000000e+000  5.2409483e-002
  3.9261655e-002  1.5414776e-003  3.8444949e+000  1.0000000e+000  4.6488100e-002
  1.9425193e+000  3.7733811e+000  3.3040347e-003  1.0000000e+000  3.8848118e-002
  1.4340031e+000  2.0563650e+000  3.2035244e-001  1.0000000e+000  1.6361987e-002
  1.5628068e+000  2.4423650e+000  1.9113793e-001  1.0000000e+000  1.8693897e-001
  1.3110285e+000  1.7187958e+000  4.7468170e-001  1.0000000e+000  8.1849371e-002
  1.4180146e+000  2.0107655e+000  3.3870697e-001  1.0000000e+000  8.7151006e-002
  9.5688226e-001  9.1562365e-001  1.0880946e+000  1.0000000e+000  4.3102897e-002
  1.5028663e+000  2.2586071e+000  2.4714192e-001  1.0000000e+000  4.0328419e-002
  9.1588112e-001  8.3883822e-001  1.1753138e+000  1.0000000e+000  5.3846064e-002
  1.3265958e+000  1.7598564e+000  4.5347320e-001  1.0000000e+000  1.8394395e-002
  4.1755069e-001  1.7434858e-001  2.5041458e+000  1.0000000e+000  3.4739473e-002
  1.0746947e+000  1.1549687e+000  8.5618993e-001  1.0000000e+000  5.2397597e-002
  6.7543140e-001  4.5620758e-001  1.7544820e+000  1.0000000e+000  1.3364961e-002
  1.9843731e+000  3.9377365e+000  2.4420109e-004  1.0000000e+000  2.6010458e-002
  9.0352733e-001  8.1636164e-001  1.2022523e+000  1.0000000e+000  1.1978650e-001
  1.1852757e+000  1.4048786e+000  6.6377562e-001  1.0000000e+000  4.4294466e-002
  1.0257935e+000  1.0522523e+000  9.4907830e-001  1.0000000e+000  3.2668617e-002
  1.1557564e+000  1.3357729e+000  7.1274720e-001  1.0000000e+000  6.9543324e-002
  1.8618052e+000  3.4663186e+000  1.9097806e-002  1.0000000e+000  1.8480886e-001
  6.4244418e-001  4.1273452e-001  1.8429578e+000  1.0000000e+000  9.7017308e-002
  7.1968654e-001  5.1794872e-001  1.6392026e+000  1.0000000e+000  2.6483521e-002
  2.7228569e-001  7.4139498e-002  2.9849967e+000  1.0000000e+000  2.9753059e-002
  1.8698062e+000  3.4961753e+000  1.6950424e-002  1.0000000e+000  8.8907074e-002
  2.0307576e-001  4.1239764e-002  3.2289367e+000  1.0000000e+000  7.2540871e-003
  1.5822853e-001  2.5036266e-002  3.3921222e+000  1.0000000e+000  8.2316204e-002
  1.6582718e+000  2.7498653e+000  1.1677817e-001  1.0000000e+000  6.7597500e-002
  1.2287603e+000  1.5098518e+000  5.9481074e-001  1.0000000e+000  4.2973866e-002
  4.4932493e-001  2.0189289e-001  2.4045932e+000  1.0000000e+000  1.7409810e-002
  6.8974740e-002  4.7575148e-003  3.7288586e+000  1.0000000e+000  3.2505824e-002
  2.9342035e-001  8.6095505e-002  2.9124141e+000  1.0000000e+000  2.6361820e-002
  1.8227513e+000  3.3224222e+000  3.1417107e-002  1.0000000e+000  6.9661403e-002
  5.4129757e-001  2.9300306e-001  2.1278128e+000  1.0000000e+000  7.4269565e-002
  1.9218782e+000  3.6936157e+000  6.1030212e-003  1.0000000e+000  1.3496697e-001
  7.5354176e-001  5.6782519e-001  1.5536581e+000  1.0000000e+000  5.5728624e-002
  1.9260982e-001  3.7098542e-002  3.2666593e+000  1.0000000e+000  2.0730180e-002
  1.3056193e+000  1.7046418e+000  4.8216452e-001  1.0000000e+000  1.3035063e-002
  1.3584022e+000  1.8452564e+000  4.1164778e-001  1.0000000e+000  2.3461160e-001
  3.3178185e-001  1.1007920e-001  2.7829518e+000  1.0000000e+000  8.7874044e-003
  9.3756003e-001  8.7901882e-001  1.1287787e+000  1.0000000e+000  1.2986592e-002
  1.6871615e+000  2.8465139e+000  9.7867928e-002  1.0000000e+000  5.5028392e-002
  4.3756413e-001  1.9146237e-001  2.4412059e+000  1.0000000e+000  1.1547971e-001
  6.7145516e-002  4.5085203e-003  3.7359265e+000  1.0000000e+000  6.1283670e-002
  3.3448374e-001  1.1187937e-001  2.7739444e+000  1.0000000e+000  1.0637564e-001
  2.0054494e+000  4.0218272e+000  2.9695700e-005  1.0000000e+000             Inf
  1.8325626e+000  3.3582859e+000  2.8035267e-002  1.0000000e+000  4.6849671e-002
  7.8793452e-001  6.2084080e-001  1.4691027e+000  1.0000000e+000  6.7887519e-002
  1.6193575e+000  2.6223188e+000  1.4488869e-001  1.0000000e+000  7.8872975e-002
  8.1756658e-003  6.6841511e-005  3.9673642e+000  1.0000000e+000             Inf
  2.9848282e-001  8.9091992e-002  2.8951607e+000  1.0000000e+000  2.3365556e-002
  1.0164837e+000  1.0332391e+000  9.6730428e-001  1.0000000e+000  1.3027999e-001
  3.1664303e-001  1.0026281e-001  2.8336907e+000  1.0000000e+000  2.7432206e-002
  9.3497271e-001  8.7417397e-001  1.1342831e+000  1.0000000e+000  9.7095924e-002
  9.8085147e-001  9.6206961e-001  1.0386637e+000  1.0000000e+000  3.7791591e-002
  1.7579332e+000  3.0903290e+000  5.8596350e-002  1.0000000e+000  3.1872759e-002
  1.3035008e+000  1.6991142e+000  4.8511118e-001  1.0000000e+000  3.6801804e-002
  6.9956719e-001  4.8939426e-001  1.6911255e+000  1.0000000e+000  7.1541189e-002
  1.0130793e+000  1.0263296e+000  9.7401251e-001  1.0000000e+000  3.5682863e-002
  9.7534244e-001  9.5129288e-001  1.0499231e+000  1.0000000e+000  3.2970097e-002
  8.2123554e-001  6.7442782e-001  1.3894856e+000  1.0000000e+000  5.2880889e-002
  3.2574858e-001  1.0611214e-001  2.8031178e+000  1.0000000e+000  1.5229986e-002
  4.8547511e-001  2.3568608e-001  2.2937856e+000  1.0000000e+000  3.8118840e-002
  1.1432450e+000  1.3070090e+000  7.3402920e-001  1.0000000e+000  1.2988186e-001
  9.9404062e-002  9.8811676e-003  3.6122649e+000  1.0000000e+000  8.9919495e-002
  1.3165450e+000  1.7332908e+000  4.6711073e-001  1.0000000e+000  3.8506172e-002
  2.0891801e-001  4.3646737e-002  3.2079747e+000  1.0000000e+000  2.3293947e-002
  4.5644734e-001  2.0834418e-001  2.3825548e+000  1.0000000e+000  3.0744801e-002
  2.0171316e-001  4.0688198e-002  3.2338356e+000  1.0000000e+000  1.0537989e-002
  1.5791766e+000  2.4937987e+000  1.7709234e-001  1.0000000e+000  2.6045335e-001
  2.6385453e-001  6.9619212e-002  3.0142011e+000  1.0000000e+000  4.6373609e-002
  4.5488406e-001  2.0691951e-001  2.3873833e+000  1.0000000e+000  7.1590524e-003
  8.4067415e-001  7.0673303e-001  1.3440364e+000  1.0000000e+000  1.1399229e-001
  4.9437690e-001  2.4440852e-001  2.2669009e+000  1.0000000e+000  4.9375710e-002
  2.2621308e-001  5.1172359e-002  3.1463200e+000  1.0000000e+000  5.5300246e-002
  6.1446815e-001  3.7757111e-001  1.9196985e+000  1.0000000e+000  3.9990557e-002
  5.3461720e-001  2.8581555e-001  2.1473468e+000  1.0000000e+000  4.7141234e-002
  1.2190663e+000  1.4861227e+000  6.0985742e-001  1.0000000e+000  8.2516722e-002
  1.2620501e+000  1.5927703e+000  5.4457012e-001  1.0000000e+000  4.0025653e-002
  6.0856626e-001  3.7035289e-001  1.9360879e+000  1.0000000e+000  7.3484574e-002
  1.7626194e+000  3.1068271e+000  5.6349555e-002  1.0000000e+000  6.4560116e-002
  9.4793583e-001  8.9858234e-001  1.1068390e+000  1.0000000e+000  3.7846965e-002
  7.3237522e-001  5.3637347e-001  1.6068726e+000  1.0000000e+000  2.7667921e-002
  7.2596174e-001  5.2702044e-001  1.6231735e+000  1.0000000e+000  1.2730309e-002
  1.7134806e+000  2.9360157e+000  8.2093373e-002  1.0000000e+000  4.3318475e-002
  6.4839963e-001  4.2042208e-001  1.8268236e+000  1.0000000e+000  8.5418275e-002
  1.8112560e-001  3.2806484e-002  3.3083041e+000  1.0000000e+000  3.4623229e-002
  1.2687973e+000  1.6098467e+000  5.3465732e-001  1.0000000e+000  4.1429253e-002
  1.3441565e+000  1.8067567e+000  4.3013067e-001  1.0000000e+000  4.1819874e-002
  1.7306288e+000  2.9950762e+000  7.2560824e-002  1.0000000e+000  4.4292215e-002
  1.1462544e+000  1.3138993e+000  7.2888147e-001  1.0000000e+000  7.5834676e-002
  1.4113400e+000  1.9918805e+000  3.4652063e-001  1.0000000e+000  1.0718689e-001
  6.8168890e-001  4.6469975e-001  1.7379442e+000  1.0000000e+000  1.4917945e-002
  3.3948133e-002  1.1524757e-003  3.8653599e+000  1.0000000e+000  3.0078390e-002
  5.8671601e-002  3.4423568e-003  3.7687560e+000  1.0000000e+000  3.6470099e-002
  7.5631190e-001  5.7200769e-001  1.5467601e+000  1.0000000e+000  7.8285153e-002
  5.0191648e-001  2.5192015e-001  2.2442542e+000  1.0000000e+000  8.8326545e-002
  1.0076172e+000  1.0152924e+000  9.8482366e-001  1.0000000e+000  7.9421075e-002
  1.0621736e+000  1.1282127e+000  8.7951842e-001  1.0000000e+000  9.5732520e-002
  1.4827755e+000  2.1986231e+000  2.6752122e-001  1.0000000e+000  5.0490158e-002
  2.7662079e-001  7.6519062e-002  2.9700359e+000  1.0000000e+000  5.9396117e-002
  1.6830194e+000  2.8325543e+000  1.0047670e-001  1.0000000e+000  1.0632942e-001
  1.5875010e+000  2.5201596e+000  1.7015539e-001  1.0000000e+000  1.3116759e-001
  1.7176515e+000  2.9503267e+000  7.9720674e-002  1.0000000e+000  6.3414518e-002
  1.2516129e-001  1.5665350e-002  3.5150202e+000  1.0000000e+000  8.7631000e-003
  1.2257250e-001  1.5024019e-002  3.5247340e+000  1.0000000e+000  1.6036717e-002
  1.8042883e+000  3.2554564e+000  3.8303058e-002  1.0000000e+000  2.3533018e-002
  3.8330721e-001  1.4692441e-001  2.6136956e+000  1.0000000e+000  4.9030472e-002
  1.8038955e+000  3.2540391e+000  3.8456957e-002  1.0000000e+000  2.9618504e-002
  1.8273844e+000  3.3393339e+000  2.9796135e-002  1.0000000e+000  2.2884079e-003
  4.2841681e-001  1.8354097e-001  2.4698737e+000  1.0000000e+000  1.1118911e-002
  1.1899431e+000  1.4159645e+000  6.5619226e-001  1.0000000e+000  1.2982973e-001
  8.2987409e-002  6.8869100e-003  3.6749373e+000  1.0000000e+000  2.6214060e-002
  7.6513431e-001  5.8543052e-001  1.5248933e+000  1.0000000e+000  1.9933975e-002
  8.7737419e-001  7.6978548e-001  1.2602887e+000  1.0000000e+000  1.9561176e-001
  1.8257339e+000  3.3333043e+000  3.0368671e-002  1.0000000e+000  2.4889394e-002
  1.4589886e+000  2.1286478e+000  2.9269330e-001  1.0000000e+000  7.5824006e-002
  1.0993035e+000  1.2084683e+000  8.1125412e-001  1.0000000e+000  7.9174886e-002
 -3.8048178e-003  1.4476638e-005  4.0152337e+000  1.0000000e+000             Inf
  1.5603307e+000  2.4346320e+000  1.9330905e-001  1.0000000e+000  5.2942236e-002
  2.2594076e-001  5.1049227e-002  3.1472862e+000  1.0000000e+000  2.0797354e-002
  1.5378607e+000  2.3650155e+000  2.1357274e-001  1.0000000e+000  5.7356625e-002
  1.5064864e+000  2.2695011e+000  2.4355572e-001  1.0000000e+000  5.8622476e-002
  3.0517460e-001  9.3131539e-002  2.8724331e+000  1.0000000e+000  4.4393925e-002
  6.8911342e-001  4.7487730e-001  1.7184236e+000  1.0000000e+000  7.6818977e-002
  1.3578436e+000  1.8437392e+000  4.1236486e-001  1.0000000e+000  1.1598557e-001
  1.1378538e+000  1.2947112e+000  7.4329613e-001  1.0000000e+000  4.1444845e-002
  5.3478619e-001  2.8599627e-001  2.1468515e+000  1.0000000e+000  1.4465653e-001
  5.2945437e-001  2.8032193e-001  2.1625045e+000  1.0000000e+000  1.5134730e-002
  9.8601509e-001  9.7222575e-001  1.0281654e+000  1.0000000e+000  2.9227628e-002
  7.7563727e-001  6.0161318e-001  1.4990641e+000  1.0000000e+000  1.1604736e-001
  1.1533805e+000  1.3302866e+000  7.1676459e-001  1.0000000e+000  5.3557884e-002
  1.1388873e+000  1.2970643e+000  7.4151506e-001  1.0000000e+000  1.6274835e-002
  1.6868937e+000  2.8456102e+000  9.8035576e-002  1.0000000e+000  3.7145268e-002
  1.8278565e+000  3.3410593e+000  2.9633389e-002  1.0000000e+000  9.9403855e-002
  1.7728950e+000  3.1431566e+000  5.1576690e-002  1.0000000e+000  3.3114217e-002
  9.6735047e-001  9.3576692e-001  1.0663651e+000  1.0000000e+000  1.5727552e-002
  1.7459787e+000  3.0484417e+000  6.4526813e-002  1.0000000e+000  5.9361486e-002
  3.2053406e-001  1.0274208e-001  2.8206058e+000  1.0000000e+000  3.7881252e-002
  4.6541622e-002  2.1661226e-003  3.8159996e+000  1.0000000e+000  2.4719903e-002
  2.2573498e-001  5.0956279e-002  3.1480164e+000  1.0000000e+000  2.4886330e-002
  1.6439281e-002  2.7024996e-004  3.9345131e+000  1.0000000e+000  3.7695663e-002
  4.2091772e-001  1.7717172e-001  2.4935009e+000  1.0000000e+000  3.8049034e-002
  8.4860131e-002  7.2012418e-003  3.6677607e+000  1.0000000e+000  8.2113814e-003
  3.4260451e-001  1.1737785e-001  2.7469598e+000  1.0000000e+000  6.3607438e-002
  2.0123256e-001  4.0494543e-002  3.2355643e+000  1.0000000e+000  9.4964276e-002
  1.3016560e+000  1.6943083e+000  4.8768437e-001  1.0000000e+000  8.5473422e-002
  3.9096071e-001  1.5285028e-001  2.5890074e+000  1.0000000e+000  3.8193361e-002
  6.7459890e-001  4.5508367e-001  1.7566881e+000  1.0000000e+000  1.5051039e-001
  9.6890400e-002  9.3877497e-003  3.6218261e+000  1.0000000e+000  1.8026801e-002
  9.6443946e-001  9.3014348e-001  1.0723856e+000  1.0000000e+000  9.3428429e-002
  9.1185277e-002  8.3147547e-003  3.6435736e+000  1.0000000e+000  1.2052103e-002
  5.1855974e-001  2.6890420e-001  2.1946653e+000  1.0000000e+000  2.8102129e-002
  5.3338402e-001  2.8449851e-001  2.1509624e+000  1.0000000e+000  5.4449261e-003
  2.4636324e-001  6.0694847e-002  3.0752419e+000  1.0000000e+000  5.1129381e-002
  1.2768823e+000  1.6304284e+000  5.2289923e-001  1.0000000e+000  1.1758745e-001
  1.7767755e+000  3.1569310e+000  4.9829198e-002  1.0000000e+000  3.3370204e-002
  1.9194101e+000  3.6841351e+000  6.4947316e-003  1.0000000e+000             Inf
  1.3130591e-001  1.7241241e-002  3.4920176e+000  1.0000000e+000  7.6451182e-002
  4.3185545e-001  1.8649913e-001  2.4590773e+000  1.0000000e+000  7.4842427e-002
  9.7955413e-001  9.5952629e-001  1.0413098e+000  1.0000000e+000  1.9425303e-002
  1.0917208e-001  1.1918542e-002  3.5752302e+000  1.0000000e+000  2.5750003e-002
  1.0648021e+000  1.1338036e+000  8.7459507e-001  1.0000000e+000  5.4477096e-002
  2.0056170e+000  4.0224997e+000  3.1551235e-005  1.0000000e+000             Inf
  2.1857930e-001  4.7776911e-002  3.1734597e+000  1.0000000e+000  4.9804782e-002
  8.0470587e-001  6.4755153e-001  1.4287281e+000  1.0000000e+000  7.5530350e-002
  1.9078331e-001  3.6398273e-002  3.2732650e+000  1.0000000e+000  3.4675563e-002
  4.2323888e-002  1.7913115e-003  3.8324958e+000  1.0000000e+000  2.4943784e-002
  7.4082211e-001  5.4881740e-001  1.5855290e+000  1.0000000e+000  5.3316200e-002
  1.8541352e+000  3.4378172e+000  2.1276554e-002  1.0000000e+000  2.2447049e-002
  3.4322535e-001  1.1780364e-001  2.7449023e+000  1.0000000e+000  1.2749545e-002
  5.6910255e-002  3.2387772e-003  3.7755978e+000  1.0000000e+000  1.2959233e-002
  6.4462652e-001  4.1554335e-001  1.8370373e+000  1.0000000e+000  9.0906028e-002
  1.8018016e+000  3.2464888e+000  3.9282626e-002  1.0000000e+000  8.4563658e-002
  7.9593724e-001  6.3351609e-001  1.4497671e+000  1.0000000e+000  1.6677881e-002
  5.6171092e-001  3.1551916e-001  2.0686755e+000  1.0000000e+000  7.1008960e-002
  2.3971882e-001  5.7465115e-002  3.0985898e+000  1.0000000e+000  9.6932410e-002
  4.7074449e-001  2.2160037e-001  2.3386224e+000  1.0000000e+000  6.7720065e-002
  1.8738267e+000  3.5112266e+000  1.5919694e-002  1.0000000e+000  7.4390552e-002
  8.7433454e-001  7.6446088e-001  1.2671227e+000  1.0000000e+000  2.2323809e-001
  1.4557214e+000  2.1191249e+000  2.9623917e-001  1.0000000e+000  9.9929138e-003
  1.4806207e+000  2.1922377e+000  2.6975485e-001  1.0000000e+000  6.7247892e-002
  1.4606140e+000  2.1333933e+000  2.9093725e-001  1.0000000e+000  2.4935088e-002
  3.4735001e-001  1.2065203e-001  2.7312520e+000  1.0000000e+000  1.8289062e-002
  1.8235649e+000  3.3253890e+000  3.1129344e-002  1.0000000e+000  3.3364044e-002
  1.5517134e+000  2.4078146e+000  2.0096085e-001  1.0000000e+000  8.2261950e-002
  1.7009367e-001  2.8931856e-002  3.3485572e+000  1.0000000e+000  5.0193745e-002
  1.6339850e+000  2.6699069e+000  1.3396699e-001  1.0000000e+000  7.2124678e-002
  6.7888728e-001  4.6088794e-001  1.7453388e+000  1.0000000e+000  7.1789317e-002
  1.8239837e-001  3.3269166e-002  3.3036757e+000  1.0000000e+000  1.4684563e-002
  1.8451493e-001  3.4045759e-002  3.2959860e+000  1.0000000e+000  8.5370195e-003
  3.3480278e-001  1.1209290e-001  2.7728818e+000  1.0000000e+000  2.9821169e-002
  3.1388210e-001  9.8521971e-002  2.8429936e+000  1.0000000e+000  9.6683771e-002
  1.0990687e+000  1.2079520e+000  8.1167718e-001  1.0000000e+000  2.7058589e-002
  7.9952705e-001  6.3924350e-001  1.4411353e+000  1.0000000e+000  8.7294591e-003
  3.6122677e-001  1.3048478e-001  2.6855777e+000  1.0000000e+000  7.7303446e-002
  4.9601139e-001  2.4602730e-001  2.2619818e+000  1.0000000e+000  9.2225569e-002
  1.1070268e+000  1.2255084e+000  7.9740106e-001  1.0000000e+000  1.0755009e-001
  1.9367585e+000  3.7510335e+000  3.9994863e-003  1.0000000e+000  7.6397802e-002
  4.2926187e-001  1.8426575e-001  2.4672183e+000  1.0000000e+000  4.7971364e-002
  1.2591349e+000  1.5854207e+000  5.4888108e-001  1.0000000e+000  1.0749381e-001
  7.9606403e-001  6.3371794e-001  1.4494618e+000  1.0000000e+000  3.6263321e-003
  7.2680730e-001  5.2824885e-001  1.6210196e+000  1.0000000e+000  6.2635855e-002
  6.5583840e-001  4.3012401e-001  1.8067704e+000  1.0000000e+000  3.4670026e-002
  1.6100398e+000  2.5922281e+000  1.5206898e-001  1.0000000e+000  8.0793611e-002
  4.2347007e-001  1.7932690e-001  2.4854466e+000  1.0000000e+000  6.9084079e-002
  1.2060252e+000  1.4544967e+000  6.3039606e-001  1.0000000e+000  1.1521779e-001
  2.0248453e-002  4.0999986e-004  3.9194162e+000  1.0000000e+000             Inf
  1.2361024e+000  1.5279491e+000  5.8353960e-001  1.0000000e+000  2.2046836e-002
  1.0099381e-001  1.0199749e-002  3.6062245e+000  1.0000000e+000  4.3811824e-002
  7.6523609e-002  5.8558627e-003  3.6997614e+000  1.0000000e+000  4.4439355e-002
  1.7047308e+000  2.9061072e+000  8.7183877e-002  1.0000000e+000  8.6884706e-002
  1.8178206e+000  3.3044716e+000  3.3189349e-002  1.0000000e+000  2.1696944e-002
  1.3506752e+000  1.8243235e+000  4.2162271e-001  1.0000000e+000  9.8389388e-002
  1.8512963e+000  3.4272980e+000  2.2112794e-002  1.0000000e+000  3.0466549e-002
  5.7405999e-002  3.2954487e-003  3.7736715e+000  1.0000000e+000  1.9999717e-002
  1.6325214e+000  2.6651260e+000  1.3504054e-001  1.0000000e+000  2.3931645e-002
  1.0801382e+000  1.1666984e+000  8.4614581e-001  1.0000000e+000  3.4488316e-002
  1.0260315e+000  1.0527406e+000  9.4861464e-001  1.0000000e+000  1.9197888e-001
  1.7330394e+000  3.0034254e+000  7.1267984e-002  1.0000000e+000  8.0627067e-002
  1.3779740e+000  1.8988123e+000  3.8691638e-001  1.0000000e+000  9.3670786e-002
  1.4506371e+000  2.1043479e+000  3.0179963e-001  1.0000000e+000  7.7911225e-002
  4.4699662e-002  1.9980598e-003  3.8231994e+000  1.0000000e+000  1.4876955e-002
  1.3571789e+000  1.8419346e+000  4.1321895e-001  1.0000000e+000  2.7374972e-002
  1.7209819e+000  2.9617787e+000  7.7851105e-002  1.0000000e+000  2.8256740e-002
  1.2435741e+000  1.5464765e+000  5.7218020e-001  1.0000000e+000  2.3131857e-002
  5.6606421e-001  3.2042869e-001  2.0561719e+000  1.0000000e+000  8.3969368e-002
  1.5277881e+000  2.3341365e+000  2.2298407e-001  1.0000000e+000  7.1150475e-002
  1.1950624e-001  1.4281743e-002  3.5362568e+000  1.0000000e+000  3.2734881e-002
  1.2216262e+000  1.4923705e+000  6.0586584e-001  1.0000000e+000  3.0217297e-002
  1.9288303e+000  3.7203864e+000  5.0651233e-003  1.0000000e+000  6.2663813e-002
  7.7955623e-001  6.0770791e-001  1.4894830e+000  1.0000000e+000  5.5696937e-002
  1.3311696e-001  1.7720126e-002  3.4852523e+000  1.0000000e+000  5.1532477e-002
 -7.2453127e-003  5.2494556e-005  4.0290337e+000  1.0000000e+000             Inf
  1.0243191e+000  1.0492295e+000  9.5195329e-001  1.0000000e+000  4.6628264e-002
  8.6284165e-001  7.4449571e-001  1.2931291e+000  1.0000000e+000  7.2870910e-002
  4.2093793e-001  1.7718874e-001  2.4934370e+000  1.0000000e+000  2.9600793e-002
  1.6724203e-001  2.7969898e-002  3.3590018e+000  1.0000000e+000  5.8873930e-002
  9.7016105e-001  9.4121246e-001  1.0605683e+000  1.0000000e+000  5.1218773e-002
  9.2030093e-001  8.4695380e-001  1.1657501e+000  1.0000000e+000  6.1587220e-002
  5.4921581e-001  3.0163801e-001  2.1047748e+000  1.0000000e+000  4.7126780e-002
  1.8959305e+000  3.5945524e+000  1.0830462e-002  1.0000000e+000  6.0983112e-002
  1.9593352e+000  3.8389943e+000  1.6536281e-003  1.0000000e+000  6.0427540e-002
  6.7859383e-001  4.6048958e-001  1.7461143e+000  1.0000000e+000  4.1566698e-002
  1.0517286e+000  1.1061330e+000  8.9921871e-001  1.0000000e+000  4.5140260e-002
  5.3081408e-001  2.8176358e-001  2.1585073e+000  1.0000000e+000  1.0029258e-001
  3.0587857e-001  9.3561700e-002  2.8700474e+000  1.0000000e+000  2.4392699e-002
  1.8501015e+000  3.4228755e+000  2.2469566e-002  1.0000000e+000  5.0582191e-002
  9.7189882e-001  9.4458731e-001  1.0569920e+000  1.0000000e+000  1.3603170e-002
  1.0373657e+000  1.0761277e+000  9.2666471e-001  1.0000000e+000  2.0735896e-002
  6.0049592e-002  3.6059535e-003  3.7634076e+000  1.0000000e+000  6.9355972e-002
  1.0828410e+000  1.1725446e+000  8.4118065e-001  1.0000000e+000  6.1084110e-002
  1.6804624e-001  2.8239540e-002  3.3560546e+000  1.0000000e+000  1.2513492e-002
  8.2115337e-001  6.7429286e-001  1.3896794e+000  1.0000000e+000  4.7220380e-002
  3.4203379e-001  1.1698712e-001  2.7488519e+000  1.0000000e+000  4.0175628e-002
  1.8127713e+000  3.2861399e+000  3.5054572e-002  1.0000000e+000  3.4718614e-002
  9.8386498e-001  9.6799029e-001  1.0325304e+000  1.0000000e+000  5.2034639e-002
  1.2492335e+000  1.5605844e+000  5.6365029e-001  1.0000000e+000  1.1239706e-002
  6.2390461e-001  3.8925696e-001  1.8936385e+000  1.0000000e+000  9.1804967e-002
  2.8171884e-001  7.9365504e-002  2.9524902e+000  1.0000000e+000  1.2512058e-001
  6.2613400e-002  3.9204378e-003  3.7534668e+000  1.0000000e+000  4.8343987e-002
  1.2475598e+000  1.5564054e+000  5.6616628e-001  1.0000000e+000  4.6925028e-003
  4.4600618e-001  1.9892151e-001  2.4148968e+000  1.0000000e+000  2.7052502e-002
  1.9323036e+000  3.7337971e+000  4.5828053e-003  1.0000000e+000  3.4881908e-002
  1.6718182e+000  2.7949761e+000  1.0770328e-001  1.0000000e+000  4.5169609e-002
  1.5799023e+000  2.4960914e+000  1.7648205e-001  1.0000000e+000  8.9329340e-002
  1.7378949e+000  3.0202788e+000  6.8699069e-002  1.0000000e+000  1.0832009e-001
  1.0874447e-001  1.1825359e-002  3.5768475e+000  1.0000000e+000  1.0387417e-001
  2.0075765e+000  4.0303635e+000  5.7403827e-005  1.0000000e+000             Inf
  3.0628944e-001  9.3813218e-002  2.8686555e+000  1.0000000e+000  3.5893270e-002
  1.1132662e+000  1.2393616e+000  7.8629682e-001  1.0000000e+000  1.0216351e-001
  1.5966114e+000  2.5491681e+000  1.6272234e-001  1.0000000e+000  6.1301067e-002
  1.9466913e+000  3.7896071e+000  2.8418158e-003  1.0000000e+000  2.6828536e-002
  1.2445061e+000  1.5487953e+000  5.7077110e-001  1.0000000e+000  3.9626431e-002
  1.8449661e+000  3.4038999e+000  2.4035511e-002  1.0000000e+000  3.7050424e-002
  1.9115455e+000  3.6540062e+000  7.8241996e-003  1.0000000e+000  3.6100046e-002
  1.6416639e+000  2.6950605e+000  1.2840473e-001  1.0000000e+000  7.4645698e-002
  1.7984654e-001  3.2344777e-002  3.3129586e+000  1.0000000e+000  1.1285086e-001
  9.0811804e-001  8.2467837e-001  1.1922062e+000  1.0000000e+000  2.5549387e-002
  8.1527259e-001  6.6466940e-001  1.4035790e+000  1.0000000e+000  1.2975741e-002
  1.0308389e+000  1.0626287e+000  9.3927332e-001  1.0000000e+000  1.2950641e-002
  7.1263879e-001  5.0785404e-001  1.6572989e+000  1.0000000e+000  9.9072158e-002
  8.9456259e-001  8.0024223e-001  1.2219919e+000  1.0000000e+000  4.4944171e-002
  3.4675829e-001  1.2024131e-001  2.7332082e+000  1.0000000e+000  7.3617091e-002
  1.8068389e+000  3.2646667e+000  3.7311222e-002  1.0000000e+000  1.3573433e-002
  1.2588833e+000  1.5847871e+000  5.4925402e-001  1.0000000e+000  1.3103004e-001
  1.1857639e+000  1.4060361e+000  6.6298040e-001  1.0000000e+000  7.6713824e-002
  8.0808187e-001  6.5299631e-001  1.4206688e+000  1.0000000e+000  3.6606831e-002
  1.7963095e+000  3.2267280e+000  4.1489800e-002  1.0000000e+000  6.8428010e-002
  1.1905505e+000  1.4174105e+000  6.5520851e-001  1.0000000e+000  2.1712644e-002
  1.8099854e+000  3.2760471e+000  3.6105551e-002  1.0000000e+000  5.8880381e-003
  4.4818837e-001  2.0087281e-001  2.4081193e+000  1.0000000e+000  8.4191149e-002
  1.5066119e+000  2.2698793e+000  2.4343186e-001  1.0000000e+000  1.0529508e-001
  1.2076382e+000  1.4583900e+000  6.2783725e-001  1.0000000e+000  5.3556720e-002
  4.1618883e-001  1.7321314e-001  2.5084578e+000  1.0000000e+000  7.3641466e-002
  5.7828661e-001  3.3441540e-001  2.0212690e+000  1.0000000e+000  7.4144428e-002
  1.6871733e+000  2.8465537e+000  9.7860543e-002  1.0000000e+000  6.5582970e-002
  1.4705150e+000  2.1624144e+000  2.8035436e-001  1.0000000e+000  9.1888626e-002
  7.7839571e-001  6.0589988e-001  1.4923170e+000  1.0000000e+000  9.4744728e-002
  1.3812415e+000  1.9078281e+000  3.8286207e-001  1.0000000e+000  2.1006221e-001
  6.7076618e-001  4.4992727e-001  1.7668625e+000  1.0000000e+000  5.4290043e-002
  1.4738177e+000  2.1721385e+000  2.7686785e-001  1.0000000e+000  3.5828412e-002
  1.6786166e+000  2.8177538e+000  1.0328726e-001  1.0000000e+000  5.7343087e-002
  7.1761886e-001  5.1497682e-001  1.6445014e+000  1.0000000e+000  5.2055769e-002
  1.2440125e+000  1.5475672e+000  5.7151706e-001  1.0000000e+000  1.5941079e-001
  1.5506178e+000  2.4044155e+000  2.0194439e-001  1.0000000e+000  7.3410772e-002
  1.7102322e+000  2.9248943e+000  8.3965360e-002  1.0000000e+000  8.7437138e-002
  1.3018279e+000  1.6947558e+000  4.8744433e-001  1.0000000e+000  7.7017369e-002
  1.7674693e+000  3.1239479e+000  5.4070507e-002  1.0000000e+000  7.8365558e-002
  9.8414119e-001  9.6853387e-001  1.0319691e+000  1.0000000e+000  2.6268774e-002
  1.6170809e+000  2.6149506e+000  1.4662705e-001  1.0000000e+000  7.8996551e-002
  3.6025077e-001  1.2978062e-001  2.6887775e+000  1.0000000e+000  9.9303986e-003
  1.8687018e+000  3.4920464e+000  1.7239218e-002  1.0000000e+000  1.8800595e-002
  9.3286654e-001  8.7023998e-001  1.1387738e+000  1.0000000e+000  3.7975961e-002
  6.1677654e-001  3.8041330e-001  1.9133071e+000  1.0000000e+000  5.7583149e-002
  1.9388368e+000  3.7590880e+000  3.7409422e-003  1.0000000e+000             Inf
  6.5378862e-001  4.2743957e-001  1.8122851e+000  1.0000000e+000  6.6626403e-002
  1.4994110e+000  2.2482333e+000  2.5058935e-001  1.0000000e+000  1.6355412e-002
  9.7854390e-001  9.5754817e-001  1.0433726e+000  1.0000000e+000  6.3548070e-003
  9.1861805e-001  8.4385913e-001  1.1693869e+000  1.0000000e+000  3.3405393e-002
  8.2592357e-001  6.8214975e-001  1.3784555e+000  1.0000000e+000  7.5689152e-002
  1.4072832e+000  1.9804461e+000  3.5131317e-001  1.0000000e+000  3.4679168e-002
  5.0822710e-001  2.5829479e-001  2.2253864e+000  1.0000000e+000  9.9161372e-002
  9.7797374e-001  9.5643264e-001  1.0445377e+000  1.0000000e+000  4.7297348e-003
  1.4892725e+000  2.2179326e+000  2.6084256e-001  1.0000000e+000  8.1424133e-002
  1.2586683e+000  1.5842459e+000  5.4957270e-001  1.0000000e+000  5.2543591e-002
  1.8719425e+000  3.5041686e+000  1.6398734e-002  1.0000000e+000  7.4406652e-002
  8.9271073e-001  7.9693244e-001  1.2260895e+000  1.0000000e+000  5.0500516e-002
  3.2526974e-002  1.0580040e-003  3.8709501e+000  1.0000000e+000  7.2892804e-002
  1.3326674e+000  1.7760023e+000  4.4533282e-001  1.0000000e+000  8.5620213e-002
  9.3069130e-001  8.6618630e-001  1.1434211e+000  1.0000000e+000  4.9832247e-003
  7.7247947e-001  5.9672453e-001  1.5068066e+000  1.0000000e+000  6.7840145e-002
  6.9948110e-002  4.8927380e-003  3.7251003e+000  1.0000000e+000  8.7376301e-002
  1.8372308e+000  3.3754171e+000  2.6493806e-002  1.0000000e+000  1.9675537e-002
  5.7196168e-001  3.2714016e-001  2.0392935e+000  1.0000000e+000  3.0191999e-002
  5.9725790e-001  3.5671699e-001  1.9676854e+000  1.0000000e+000  4.5602980e-002
  8.4634412e-001  7.1629837e-001  1.3309219e+000  1.0000000e+000  6.8547109e-002
  1.6258191e+000  2.6432879e+000  1.4001132e-001  1.0000000e+000  4.0741814e-002
  1.4171787e+000  2.0083955e+000  3.3968067e-001  1.0000000e+000  8.5747439e-002
  1.5106266e+000  2.2819926e+000  2.3948637e-001  1.0000000e+000  1.1806674e-002
  1.6558065e+000  2.7416953e+000  1.1846913e-001  1.0000000e+000  5.5573830e-002
  1.0161822e+000  1.0326263e+000  9.6789745e-001  1.0000000e+000  2.9458666e-002
  1.8541987e+000  3.4380528e+000  2.1258023e-002  1.0000000e+000  3.3334877e-002
  1.5106800e+000  2.2821540e+000  2.3943409e-001  1.0000000e+000  3.8330169e-002
  1.2513128e+000  1.5657837e+000  5.6053256e-001  1.0000000e+000  1.5232057e-002
  8.9552961e-001  8.0197328e-001  1.2198548e+000  1.0000000e+000  2.6629755e-002
  1.5471835e+000  2.3937769e+000  2.0504275e-001  1.0000000e+000  4.1877269e-002
  3.6063624e-001  1.3005850e-001  2.6875135e+000  1.0000000e+000  5.7024045e-002
  7.5968321e-001  5.7711858e-001  1.5383857e+000  1.0000000e+000  5.6098886e-002
  3.5080115e-001  1.2306145e-001  2.7198568e+000  1.0000000e+000  5.5450878e-002
 -3.0155449e-003  9.0935108e-006  4.0120713e+000  1.0000000e+000             Inf
  1.4950149e+000  2.2350696e+000  2.5500995e-001  1.0000000e+000  1.0618650e-002
  1.0325858e+000  1.0662334e+000  9.3589030e-001  1.0000000e+000  7.5732705e-002
  4.1666701e-001  1.7361139e-001  2.5069434e+000  1.0000000e+000  1.4940543e-001
  1.0895130e+000  1.1870386e+000  8.2898659e-001  1.0000000e+000  6.7125304e-002
  1.1986462e-001  1.4367526e-002  3.5349091e+000  1.0000000e+000  7.6721994e-002
  2.9659523e-001  8.7968729e-002  2.9015878e+000  1.0000000e+000  9.0529683e-002
  1.7615089e+000  3.1029136e+000  5.6878009e-002  1.0000000e+000  6.0410937e-002
  1.8356186e+000  3.3694957e+000  2.7021239e-002  1.0000000e+000  7.3776344e-002
  5.6757614e-001  3.2214268e-001  2.0518381e+000  1.0000000e+000  4.8438312e-002
  1.4655495e-001  2.1478353e-002  3.4352586e+000  1.0000000e+000  9.5815193e-002
  5.1452436e-001  2.6473532e-001  2.2066379e+000  1.0000000e+000  1.6302660e-002
  1.3839693e+000  1.9153711e+000  3.7949378e-001  1.0000000e+000  7.7842720e-002
  3.0529075e-001  9.3202444e-002  2.8720394e+000  1.0000000e+000  5.4673780e-002
  2.1534877e-001  4.6375095e-002  3.1849800e+000  1.0000000e+000  1.5082835e-001
  9.6758540e-001  9.3622151e-001  1.0658799e+000  1.0000000e+000  4.2296965e-002
  6.8213444e-001  4.6530739e-001  1.7367696e+000  1.0000000e+000  5.6094758e-002
  9.7395291e-001  9.4858427e-001  1.0527726e+000  1.0000000e+000  1.0701087e-002
  9.2802237e-001  8.6122552e-001  1.1491360e+000  1.0000000e+000  1.2417495e-002
  1.0040298e+000  1.0080758e+000  9.9195663e-001  1.0000000e+000  3.3034660e-002
  7.0875863e-001  5.0233879e-001  1.6673043e+000  1.0000000e+000  3.6232312e-002
  1.0975567e+000  1.2046307e+000  8.1440391e-001  1.0000000e+000  1.6014237e-001
  5.2428881e-001  2.7487875e-001  2.1777235e+000  1.0000000e+000  5.3891170e-002
  1.3096363e-001  1.7151472e-002  3.4932970e+000  1.0000000e+000  3.0503623e-002
  6.5342099e-001  4.2695899e-001  1.8132750e+000  1.0000000e+000  3.0026116e-002
  7.4965135e-001  5.6197714e-001  1.5633718e+000  1.0000000e+000  2.1603100e-002
  2.0022791e+000  4.0091216e+000  5.1942883e-006  1.0000000e+000             Inf
  1.5588865e+000  2.4301270e+000  1.9458114e-001  1.0000000e+000  2.2933373e-002
  6.5635941e-001  4.3080767e-001  1.8053700e+000  1.0000000e+000  5.7592526e-002
  4.4717707e-001  1.9996733e-001  2.4112590e+000  1.0000000e+000  1.2872495e-002
  1.1643646e+000  1.3557450e+000  6.9828648e-001  1.0000000e+000  7.9575234e-002
  1.1189238e+000  1.2519906e+000  7.7629520e-001  1.0000000e+000  7.6991964e-002
  3.8092199e-001  1.4510156e-001  2.6214136e+000  1.0000000e+000  2.3309640e-002
  1.8094000e+000  3.2739282e+000  3.6328376e-002  1.0000000e+000  9.3556291e-002
  1.2169230e+000  1.4809016e+000  6.1320957e-001  1.0000000e+000  2.5877833e-002
  5.5386155e-001  3.0676262e-001  2.0913164e+000  1.0000000e+000  9.9629078e-002
  1.8461851e+000  3.4083995e+000  2.3659018e-002  1.0000000e+000  1.0386474e-001
  1.5805298e+000  2.4980746e+000  1.7595521e-001  1.0000000e+000  1.1384784e-001
  8.1302528e-001  6.6101010e-001  1.4089090e+000  1.0000000e+000  1.9871988e-002
  7.3173422e-001  5.3543497e-001  1.6084981e+000  1.0000000e+000  4.0637134e-002
  1.6721980e+000  2.7962463e+000  1.0745412e-001  1.0000000e+000  1.0126601e-001
  1.4402873e+000  2.0744276e+000  3.1327827e-001  1.0000000e+000  1.0058577e-001
  7.5291248e-001  5.6687720e-001  1.5552273e+000  1.0000000e+000  1.1153990e-002
  3.9418500e-001  1.5538181e-001  2.5786418e+000  1.0000000e+000  5.8786785e-002
  1.4562444e+000  2.1206476e+000  2.9567020e-001  1.0000000e+000  1.7907898e-002
  3.2289648e-002  1.0426214e-003  3.8718840e+000  1.0000000e+000             Inf
  1.2613826e+000  1.5910862e+000  5.4555560e-001  1.0000000e+000  9.8472107e-002
  3.2869835e-002  1.0804260e-003  3.8696011e+000  1.0000000e+000  6.8997921e-004
  1.0458511e+000  1.0938045e+000  9.1040016e-001  1.0000000e+000  1.0124464e-001
  7.9793394e-002  6.3669858e-003  3.6871934e+000  1.0000000e+000  4.8952344e-002
  1.0191091e+000  1.0385834e+000  9.6214691e-001  1.0000000e+000  1.7069290e-001
  1.4930141e-001  2.2290912e-002  3.4250853e+000  1.0000000e+000  2.7618045e-002
  1.1217751e+000  1.2583794e+000  7.7127899e-001  1.0000000e+000  4.6033835e-002
  3.2229447e-001  1.0387373e-001  2.8146958e+000  1.0000000e+000  9.3733629e-002
  8.7788042e-001  7.7067404e-001  1.2591523e+000  1.0000000e+000  1.9559700e-001
  1.0815412e-001  1.1697313e-002  3.5790808e+000  1.0000000e+000  1.3044808e-002
  1.3564969e+000  1.8400838e+000  4.1409624e-001  1.0000000e+000  1.8058265e-001
  1.4580592e+000  2.1259367e+000  2.9369981e-001  1.0000000e+000  4.5090598e-002
  1.1970720e-001  1.4329813e-002  3.5355010e+000  1.0000000e+000  2.3516413e-002
  1.0705585e-001  1.1460954e-002  3.5832376e+000  1.0000000e+000  2.9252402e-002
  8.0725462e-001  6.5166003e-001  1.4226415e+000  1.0000000e+000  5.3447834e-002
  5.1627295e-001  2.6653776e-001  2.2014460e+000  1.0000000e+000  8.0729726e-002
  1.9132212e+000  3.6604154e+000  7.5305564e-003  1.0000000e+000  1.0441765e-001
  1.2259277e+000  1.5028988e+000  5.9918786e-001  1.0000000e+000  4.2567954e-002
  1.6848269e+000  2.8386417e+000  9.9334080e-002  1.0000000e+000  6.0439374e-003
  3.2957897e-002  1.0862230e-003  3.8692546e+000  1.0000000e+000  2.7597392e-002
  7.6058839e-001  5.7849471e-001  1.5361411e+000  1.0000000e+000  5.5396241e-002
  3.7147425e-001  1.3799312e-001  2.6520961e+000  1.0000000e+000  6.0205677e-002
  1.5010155e+000  2.2530475e+000  2.4898555e-001  1.0000000e+000  1.0032378e-001
  4.5077959e-001  2.0320224e-001  2.4000839e+000  1.0000000e+000  7.0798022e-002
  1.9506270e+000  3.8049459e+000  2.4376890e-003  1.0000000e+000  8.8944411e-002
  1.5776279e-001  2.4889099e-002  3.3938379e+000  1.0000000e+000  1.3477549e-001
  1.6813460e+000  2.8269243e+000  1.0154039e-001  1.0000000e+000  1.2674668e-002
  6.2697467e-001  3.9309724e-001  1.8851986e+000  1.0000000e+000  1.0179898e-001
  5.2957981e-001  2.8045477e-001  2.1621355e+000  1.0000000e+000  3.8479381e-002
  1.6873687e+000  2.8472131e+000  9.7738342e-002  1.0000000e+000  5.5527083e-002
  8.2676088e-001  6.8353356e-001  1.3764900e+000  1.0000000e+000  6.6038755e-002
  1.7401862e+000  3.0282481e+000  6.7503205e-002  1.0000000e+000  6.5590178e-002
  1.7527693e+000  3.0722003e+000  6.1123003e-002  1.0000000e+000  6.9347840e-002
  1.5577230e+000  2.4265009e+000  1.9560895e-001  1.0000000e+000  5.8231825e-002
  1.2003516e+000  1.4408440e+000  6.3943755e-001  1.0000000e+000  5.3199120e-002
  1.2590128e+000  1.5851133e+000  5.4906200e-001  1.0000000e+000  3.5854133e-002
  4.3822458e-001  1.9204079e-001  2.4391425e+000  1.0000000e+000  5.4354292e-002
  2.8023780e-001  7.8533225e-002  2.9575820e+000  1.0000000e+000  1.6928286e-001
  5.9604276e-002  3.5526698e-003  3.7651356e+000  1.0000000e+000  4.8338946e-002
  7.0982200e-001  5.0384727e-001  1.6645593e+000  1.0000000e+000  7.6950725e-002
  7.4847289e-001  5.6021166e-001  1.5663201e+000  1.0000000e+000  1.6755122e-002
  9.1111017e-001  8.3012174e-001  1.1856811e+000  1.0000000e+000  5.9493809e-002
  1.7629045e+000  3.1078323e+000  5.6214277e-002  1.0000000e+000  1.9048434e-001
  6.6539577e-001  4.4275153e-001  1.7811684e+000  1.0000000e+000  4.5145443e-002
  1.9535426e+000  3.8163286e+000  2.1582922e-003  1.0000000e+000  2.7853951e-002
  1.2165990e+000  1.4801132e+000  6.1371711e-001  1.0000000e+000  5.0184103e-002
  1.0264249e+000  1.0535480e+000  9.4784856e-001  1.0000000e+000  6.4315190e-003
  1.5063060e+000  2.2689576e+000  2.4373381e-001  1.0000000e+000  1.3835383e-001
  1.1420575e+000  1.3042954e+000  7.3606525e-001  1.0000000e+000  6.6039527e-002
  2.7228079e-001  7.4136831e-002  2.9850137e+000  1.0000000e+000  9.0409627e-003
  7.6218308e-001  5.8092304e-001  1.5321907e+000  1.0000000e+000  1.4455256e-002
  1.7007940e+000  2.8927003e+000  8.9524227e-002  1.0000000e+000  9.4956307e-002
  4.9308893e-001  2.4313670e-001  2.2707810e+000  1.0000000e+000  2.3845805e-002
  1.5710503e-001  2.4681989e-002  3.3962619e+000  1.0000000e+000  5.7003623e-002
  1.0218126e+000  1.0441011e+000  9.5685053e-001  1.0000000e+000  3.7877886e-002
  1.5712152e+000  2.4687171e+000  1.8385643e-001  1.0000000e+000  6.8513224e-002
  4.5388251e-001  2.0600933e-001  2.3904793e+000  1.0000000e+000  4.3791123e-002
  2.2665914e-001  5.1374365e-002  3.1447378e+000  1.0000000e+000  1.8657872e-002
  8.7346887e-001  7.6294787e-001  1.2690724e+000  1.0000000e+000  8.8395635e-002
  7.6315534e-001  5.8240607e-001  1.5297847e+000  1.0000000e+000  8.6129570e-003
  1.3702558e+000  1.8776009e+000  3.9657779e-001  1.0000000e+000  7.7357891e-002
  1.9531260e+000  3.8147013e+000  2.1971689e-003  1.0000000e+000  4.5842682e-002
  6.9587033e-001  4.8423552e-001  1.7007542e+000  1.0000000e+000  6.1297642e-002
  4.8315624e-001  2.3343995e-001  2.3008150e+000  1.0000000e+000  3.8510357e-002
  3.1725886e-001  1.0065318e-001  2.8316177e+000  1.0000000e+000  2.4604815e-002
  7.2768713e-001  5.2952856e-001  1.6187800e+000  1.0000000e+000  4.8517151e-002
  7.7093064e-001  5.9433405e-001  1.5106115e+000  1.0000000e+000  5.5257119e-002
  1.1825970e+000  1.3985356e+000  6.6814769e-001  1.0000000e+000  7.3642932e-002
  1.0283308e+000  1.0574643e+000  9.4414095e-001  1.0000000e+000  8.8155730e-002
  6.4998413e-001  4.2247937e-001  1.8225428e+000  1.0000000e+000  7.7871281e-002
  1.6672086e+000  2.7795847e+000  1.1075008e-001  1.0000000e+000  3.3752047e-002
  1.4315409e+000  2.0493094e+000  3.2314571e-001  1.0000000e+000  1.3469470e-001
  3.6057266e-001  1.3001265e-001  2.6877220e+000  1.0000000e+000  2.0861972e-002
  5.1276048e-002  2.6292331e-003  3.7975250e+000  1.0000000e+000  7.7805454e-002
  5.7569019e-002  3.3141919e-003  3.7730381e+000  1.0000000e+000  9.5556210e-002
  3.7706854e-001  1.4218069e-001  2.6339065e+000  1.0000000e+000  1.9826984e-002
  8.2140646e-001  6.7470857e-001  1.3890827e+000  1.0000000e+000  5.3405090e-002
  2.0055693e+000  4.0223083e+000  3.1017195e-005  1.0000000e+000             Inf
  2.1594198e-001  4.6630938e-002  3.1828630e+000  1.0000000e+000  1.9235765e-002
  3.5581079e-001  1.2660132e-001  2.7033582e+000  1.0000000e+000  4.1261889e-002
  3.8077509e-001  1.4498967e-001  2.6218893e+000  1.0000000e+000  3.5043817e-002
  4.1276883e-001  1.7037811e-001  2.5193028e+000  1.0000000e+000  5.6738032e-002
  2.3497590e-001  5.5213674e-002  3.1153101e+000  1.0000000e+000  4.0202895e-002
  5.0742870e-001  2.5748389e-001  2.2277691e+000  1.0000000e+000  8.8928270e-002
  1.9073570e+000  3.6380106e+000  8.5827304e-003  1.0000000e+000  1.4697114e-002
  5.8357632e-001  3.4056133e-001  2.0062560e+000  1.0000000e+000  7.7435309e-002
  5.8621613e-001  3.4364936e-001  1.9987848e+000  1.0000000e+000  6.5305652e-002
  4.3856897e-001  1.9234274e-001  2.4380669e+000  1.0000000e+000  4.0370420e-002
  1.6667704e+000  2.7781237e+000  1.1104195e-001  1.0000000e+000  2.4785562e-002
  1.4885899e-001  2.2158998e-002  3.4267231e+000  1.0000000e+000  9.7474558e-002
  1.3533754e+000  1.8316248e+000  4.1812344e-001  1.0000000e+000  1.2852981e-001
  2.6766499e-001  7.1644546e-002  3.0009846e+000  1.0000000e+000  3.6576356e-002
  7.4516431e-001  5.5526985e-001  1.5746126e+000  1.0000000e+000  2.0461142e-002
  1.5754508e+000  2.4820452e+000  1.8024204e-001  1.0000000e+000  7.0391774e-002
  2.7688461e-001  7.6665090e-002  2.9691266e+000  1.0000000e+000  2.0745665e-002
  9.8803081e-001  9.7620487e-001  1.0240817e+000  1.0000000e+000  8.6784258e-002
  1.9074237e+000  3.6382652e+000  8.5703687e-003  1.0000000e+000  4.5494883e-002
  1.8926344e+000  3.5820650e+000  1.1527373e-002  1.0000000e+000  1.4347620e-001
 -2.1940604e-002  4.8139010e-004  4.0882438e+000  1.0000000e+000             Inf
  1.2402915e+000  1.5383231e+000  5.7715696e-001  1.0000000e+000  1.1865794e-001
  8.1926466e-001  6.7119458e-001  1.3941359e+000  1.0000000e+000  4.9711204e-002
  9.3382458e-001  8.7202835e-001  1.1367300e+000  1.0000000e+000  7.5850712e-002
  2.9343458e-001  8.6103855e-002  2.9123655e+000  1.0000000e+000  3.9599930e-002
  1.9811394e+000  3.9249135e+000  3.5572035e-004  1.0000000e+000  5.1735788e-002
  2.0703428e-001  4.2863195e-002  3.2147261e+000  1.0000000e+000  5.7656028e-002
  1.2333815e+000  1.5212299e+000  5.8770393e-001  1.0000000e+000  2.3416324e-002
  1.1157352e+000  1.2448651e+000  7.8192422e-001  1.0000000e+000  1.1226938e-001
  1.6422178e+000  2.6968792e+000  1.2800812e-001  1.0000000e+000  9.0544647e-002
  3.1851867e-001  1.0145414e-001  2.8273795e+000  1.0000000e+000  3.7824847e-002
  1.6591534e+000  2.7527899e+000  1.1617643e-001  1.0000000e+000  3.0910580e-002
  1.7295931e+000  2.9914923e+000  7.3119897e-002  1.0000000e+000  2.7857357e-002
  1.7159993e+000  2.9446535e+000  8.0656415e-002  1.0000000e+000  1.3619270e-002
  1.9790335e+000  3.9165736e+000  4.3959365e-004  1.0000000e+000  5.3590782e-002
  1.3079226e+000  1.7106617e+000  4.7897106e-001  1.0000000e+000  1.4713425e-002
  1.2675759e+000  1.6067486e+000  5.3644509e-001  1.0000000e+000  7.2784721e-002
  1.7612804e+000  3.1021085e+000  5.6987066e-002  1.0000000e+000  4.5522597e-002
  1.3083488e+000  1.7117767e+000  4.7838132e-001  1.0000000e+000  3.0083555e-003
  3.1547421e-001  9.9523975e-002  2.8376271e+000  1.0000000e+000  6.9451558e-002
  1.7558892e+000  3.0831467e+000  5.9590102e-002  1.0000000e+000  3.1170733e-002
  3.2753345e-001  1.0727816e-001  2.7971444e+000  1.0000000e+000  4.2168101e-002
  1.6826097e+000  2.8311754e+000  1.0073660e-001  1.0000000e+000  3.0807813e-002
  1.4140025e+000  1.9994030e+000  3.4339310e-001  1.0000000e+000  2.7021763e-002
 -1.1600757e-002  1.3457755e-004  4.0465376e+000  1.0000000e+000             Inf
  2.0172654e+000  4.0693598e+000  2.9809469e-004  1.0000000e+000             Inf
  1.7275705e+000  2.9844997e+000  7.4217848e-002  1.0000000e+000  1.3373085e-002
  8.6782513e-001  7.5312045e-001  1.2818199e+000  1.0000000e+000  1.4286247e-001
  1.9627487e+000  3.8523826e+000  1.3876574e-003  1.0000000e+000  1.3429144e-001
  1.0705491e+000  1.1460754e+000  8.6387892e-001  1.0000000e+000  1.1418023e-001
  1.1258164e-001  1.2674626e-002  3.5623481e+000  1.0000000e+000  6.8867850e-002
  1.2897954e+000  1.6635722e+000  5.0439054e-001  1.0000000e+000  2.5446972e-002
  1.0005052e+000  1.0010107e+000  9.9898984e-001  1.0000000e+000  1.9985874e-001
  2.5722098e-001  6.6162631e-002  3.0372787e+000  1.0000000e+000  7.3904296e-002
  4.4251445e-002  1.9581904e-003  3.8249524e+000  1.0000000e+000  8.6716011e-002
  1.3177450e+000  1.7364518e+000  4.6547194e-001  1.0000000e+000  2.1657359e-002
  5.9304728e-001  3.5170508e-001  1.9795160e+000  1.0000000e+000  1.3504771e-001
  7.3914696e-001  5.4633822e-001  1.5897504e+000  1.0000000e+000  2.1139091e-001
  1.3329669e+000  1.7768007e+000  4.4493316e-001  1.0000000e+000  7.5923528e-002
  1.1942151e+000  1.4261497e+000  6.4928931e-001  1.0000000e+000  3.1153219e-002
  1.2159079e+000  1.4784319e+000  6.1480047e-001  1.0000000e+000  7.2270314e-002
  3.7591771e-001  1.4131413e-001  2.6376433e+000  1.0000000e+000  9.4361667e-002
  1.4222848e+000  2.0228940e+000  3.3375487e-001  1.0000000e+000  5.8067786e-002
  1.9484508e-001  3.7964604e-002  3.2585843e+000  1.0000000e+000  4.9070404e-002
  7.7202454e-002  5.9602189e-003  3.6971504e+000  1.0000000e+000  2.8427201e-002
  1.3948415e+000  1.9455828e+000  3.6621683e-001  1.0000000e+000  7.9798762e-002
  1.4729820e+000  2.1696759e+000  2.7774801e-001  1.0000000e+000  1.1245826e-001
  8.4770915e-001  7.1861081e-001  1.3277742e+000  1.0000000e+000  4.4255446e-002
  1.7458030e-001  3.0478281e-002  3.3321571e+000  1.0000000e+000  7.7478010e-002
  1.7137265e+000  2.9368585e+000  8.1952525e-002  1.0000000e+000  5.8598457e-003
  1.6511939e+000  2.7264413e+000  1.2166569e-001  1.0000000e+000  1.8976450e-002
  1.5515405e+000  2.4072778e+000  2.0111595e-001  1.0000000e+000  6.1247300e-002
  1.7100429e+000  2.9242466e+000  8.4075139e-002  1.0000000e+000  2.1027205e-002
  5.9647850e-001  3.5578660e-001  1.9698726e+000  1.0000000e+000  1.4415837e-001
  3.5817038e-001  1.2828602e-001  2.6956045e+000  1.0000000e+000  3.6115307e-002
  1.3109771e+000  1.7186609e+000  4.7475259e-001  1.0000000e+000  9.2542895e-003
  1.1842873e+000  1.4025365e+000  6.6538713e-001  1.0000000e+000  7.6722475e-002
  1.6904654e+000  2.8576733e+000  9.5811657e-002  1.0000000e+000  9.5864396e-003
  1.5987512e+000  2.5560054e+000  1.6100060e-001  1.0000000e+000  8.6924317e-002
  3.6410196e-001  1.3257024e-001  2.6761624e+000  1.0000000e+000  1.7526328e-002
  2.4065683e-001  5.7915709e-002  3.0952884e+000  1.0000000e+000  6.1623716e-002
  1.9098890e-001  3.6476760e-002  3.2725212e+000  1.0000000e+000  2.0022744e-002
  1.2934104e+000  1.6729106e+000  4.9926879e-001  1.0000000e+000  1.7854334e-002
  1.1163517e+000  1.2462410e+000  7.8083439e-001  1.0000000e+000  1.1208042e-001
  1.5365204e+000  2.3608948e+000  2.1481337e-001  1.0000000e+000  7.7329057e-002
  8.5561147e-001  7.3207099e-001  1.3096251e+000  1.0000000e+000  1.9837918e-002
  1.6923534e+000  2.8640601e+000  9.4646427e-002  1.0000000e+000  1.9260782e-002
  7.6125675e-002  5.7951183e-003  3.7012924e+000  1.0000000e+000  3.2568865e-002
  8.1073885e-001  6.5729748e-001  1.4143421e+000  1.0000000e+000  1.0708108e-001
  1.6398677e+000  2.6891661e+000  1.2969528e-001  1.0000000e+000  5.1605465e-002
  1.0488884e-001  1.1001669e-002  3.5914463e+000  1.0000000e+000  3.4965509e-002
  4.5966561e-001  2.1129247e-001  2.3726300e+000  1.0000000e+000  2.1435455e-001
  1.8021705e+000  3.2478186e+000  3.9136496e-002  1.0000000e+000  7.9836266e-002
  1.8424526e+000  3.3946316e+000  2.4821179e-002  1.0000000e+000  1.5789915e-001
  1.4398519e+000  2.0731736e+000  3.1376587e-001  1.0000000e+000  5.1065613e-002
  1.1180584e-001  1.2500546e-002  3.5652772e+000  1.0000000e+000  1.4174533e-001
  1.8378039e+000  3.3775230e+000  2.6307589e-002  1.0000000e+000  4.1234975e-002
  1.0337762e+000  1.0686933e+000  9.3358838e-001  1.0000000e+000  4.2084787e-002
  1.8559953e+000  3.4447184e+000  2.0737367e-002  1.0000000e+000  2.8339311e-002
  1.0199638e+000  1.0403262e+000  9.6047095e-001  1.0000000e+000  4.5638994e-002
  1.7605596e-001  3.0995702e-002  3.3267719e+000  1.0000000e+000  3.8239578e-002
  1.9986134e-001  3.9944557e-002  3.2404992e+000  1.0000000e+000  3.1761232e-002
  8.0973482e-001  6.5567048e-001  1.4167312e+000  1.0000000e+000  2.0448125e-001
  1.1922863e+000  1.4215467e+000  6.5240139e-001  1.0000000e+000  1.7782373e-002
  7.0982110e-001  5.0384599e-001  1.6645616e+000  1.0000000e+000  1.4520213e-002
  3.7670954e-001  1.4191007e-001  2.6350719e+000  1.0000000e+000  1.0765045e-001
  1.5194667e+000  2.3087789e+000  2.3091229e-001  1.0000000e+000  4.5966193e-002
  1.6598260e+000  2.7550223e+000  1.1571835e-001  1.0000000e+000  1.2045917e-001
  9.2966306e-001  8.6427340e-001  1.1456212e+000  1.0000000e+000  1.7765544e-001
  1.4945199e+000  2.2335898e+000  2.5551012e-001  1.0000000e+000  7.2705156e-002
  1.1906321e+000  1.4176049e+000  6.5507636e-001  1.0000000e+000  3.3597681e-002
  1.2085195e+000  1.4605193e+000  6.2644142e-001  1.0000000e+000  7.6634410e-002
  4.4858979e-001  2.0123280e-001  2.4068736e+000  1.0000000e+000  1.1930006e-001
  1.5715645e+000  2.4698151e+000  1.8355694e-001  1.0000000e+000  9.6155780e-002
  4.0562588e-001  1.6453235e-001  2.5420288e+000  1.0000000e+000  4.0853403e-002
  9.8794717e-001  9.7603962e-001  1.0242509e+000  1.0000000e+000  8.9955960e-002
  1.2976181e+000  1.6838128e+000  4.9334032e-001  1.0000000e+000  6.7196487e-002
  1.7596917e+000  3.0965148e+000  5.7748087e-002  1.0000000e+000  1.4653271e-001
  1.3370528e+000  1.7877102e+000  4.3949897e-001  1.0000000e+000  6.9721802e-002
  4.1750367e-001  1.7430932e-001  2.5042946e+000  1.0000000e+000  2.9206148e-002
  4.3479580e-001  1.8904738e-001  2.4498642e+000  1.0000000e+000  3.1121082e-002
  1.9500315e+000  3.8026229e+000  2.4968496e-003  1.0000000e+000  1.2608870e-001
  2.0771193e-001  4.3144247e-002  3.2122965e+000  1.0000000e+000  5.0252370e-002
  5.5402850e-001  3.0694758e-001  2.0908336e+000  1.0000000e+000  1.6839909e-001
  1.3946703e+000  1.9451052e+000  3.6642406e-001  1.0000000e+000  4.5500977e-002
  2.4996222e-001  6.2481110e-002  3.0626322e+000  1.0000000e+000  7.1558065e-002
  1.1127349e+000  1.2381790e+000  7.8723929e-001  1.0000000e+000  6.2602977e-002
  1.8855977e+000  3.5554786e+000  1.3087891e-002  1.0000000e+000  8.2518719e-002
  1.8103606e+000  3.2774053e+000  3.5963119e-002  1.0000000e+000  4.8124381e-003
  1.6478197e-002  2.7153096e-004  3.9343587e+000  1.0000000e+000  8.7984468e-003
  7.2035726e-001  5.1891458e-001  1.6374855e+000  1.0000000e+000  1.4832357e-002
  5.0122886e-003  2.5123038e-005  3.9799760e+000  1.0000000e+000             Inf
  1.8079501e+000  3.2686837e+000  3.6883150e-002  1.0000000e+000  5.0100850e-002
  1.0622356e+000  1.1283444e+000  8.7940216e-001  1.0000000e+000  7.8586315e-002
  1.8142735e+000  3.2915883e+000  3.4494339e-002  1.0000000e+000  2.4696299e-002
  2.0133097e+000  4.0534159e+000  1.7714785e-004  1.0000000e+000             Inf
  1.6379636e+000  2.6829248e+000  1.3107034e-001  1.0000000e+000  8.7408366e-002
  1.1850730e-002  1.4043980e-004  3.9527375e+000  1.0000000e+000  1.1522984e-002
  1.8664822e+000  3.4837559e+000  1.7826995e-002  1.0000000e+000  2.9247404e-002
  1.3678373e+000  1.8709789e+000  3.9962965e-001  1.0000000e+000  5.6517666e-002
  1.6175234e-001  2.6163819e-002  3.3791545e+000  1.0000000e+000  6.4491875e-002
  2.7906626e-001  7.7877978e-002  2.9616129e+000  1.0000000e+000  4.8337792e-002
  6.1695269e-001  3.8063062e-001  1.9128199e+000  1.0000000e+000  7.0109913e-002
  7.2467526e-001  5.2515424e-001  1.6264532e+000  1.0000000e+000  8.9207365e-002
  1.5408929e+000  2.3743508e+000  2.1077936e-001  1.0000000e+000  5.1627685e-002
  2.0606032e-002  4.2460855e-004  3.9180005e+000  1.0000000e+000  9.5755734e-002
  1.3939909e+000  1.9432105e+000  3.6724709e-001  1.0000000e+000  2.6631002e-002
  7.0581625e-001  4.9817658e-001  1.6749116e+000  1.0000000e+000  2.4094734e-002
  1.1584978e+000  1.3421171e+000  7.0812597e-001  1.0000000e+000  6.5125735e-002
  1.1251470e+000  1.2659557e+000  7.6536782e-001  1.0000000e+000  4.5520985e-002
  6.2415937e-001  3.8957492e-001  1.8929374e+000  1.0000000e+000  6.8682967e-002
  1.4461417e+000  2.0913258e+000  3.0675903e-001  1.0000000e+000  5.4213666e-002
  1.8128183e+000  3.2863101e+000  3.5036999e-002  1.0000000e+000  3.8680873e-003
  6.8569523e-001  4.7017795e-001  1.7273970e+000  1.0000000e+000  8.1575923e-002
  1.2693953e+000  1.6113644e+000  5.3378327e-001  1.0000000e+000  8.8532235e-002
  2.9817584e-001  8.8908833e-002  2.8962055e+000  1.0000000e+000  9.7846793e-002
  1.4706795e+000  2.1628982e+000  2.8018021e-001  1.0000000e+000  5.9702924e-002
  1.9534057e+000  3.8157940e+000  2.1710256e-003  1.0000000e+000  3.9147517e-002
  1.8853315e+000  3.5544750e+000  1.3148854e-002  1.0000000e+000  6.3907750e-002
  1.6595259e+000  2.7540262e+000  1.1592261e-001  1.0000000e+000  2.9277514e-002
  1.4250866e+000  2.0308718e+000  3.3052543e-001  1.0000000e+000  4.9237535e-002
  1.9743169e+000  3.8979273e+000  6.5962069e-004  1.0000000e+000             Inf
  3.1753513e-001  1.0082856e-001  2.8306881e+000  1.0000000e+000  3.9304918e-002
  1.8669410e-001  3.4854688e-002  3.2880783e+000  1.0000000e+000  9.2876092e-002
  1.6562653e+000  2.7432148e+000  1.1815352e-001  1.0000000e+000  3.2344616e-002
  8.4443575e-001  7.1307173e-001  1.3353287e+000  1.0000000e+000  3.9622075e-002
  9.5810926e-001  9.1797336e-001  1.0855363e+000  1.0000000e+000  1.3698469e-001
  1.0908223e+000  1.1898933e+000  8.2660405e-001  1.0000000e+000  1.3479209e-001
  1.3531041e+000  1.8308908e+000  4.1847427e-001  1.0000000e+000  4.7304486e-002
  8.7559413e-001  7.6666508e-001  1.2642886e+000  1.0000000e+000  1.1009283e-001
  1.6850027e+000  2.8392341e+000  9.9223300e-002  1.0000000e+000  4.6168336e-002
  1.8963923e+000  3.5963038e+000  1.0734555e-002  1.0000000e+000  4.2959630e-002
  1.3471316e+000  1.8147636e+000  4.2623713e-001  1.0000000e+000  3.4193703e-002
  6.0223322e-002  3.6268485e-003  3.7627336e+000  1.0000000e+000  4.8783455e-002
  3.6802376e-001  1.3544149e-001  2.6633465e+000  1.0000000e+000  1.2033334e-001
  1.5746944e+000  2.4796624e+000  1.8088488e-001  1.0000000e+000  3.2144947e-002
  1.5638108e-001  2.4455043e-002  3.3989307e+000  1.0000000e+000  5.2268360e-002
  2.8599674e-001  8.1794136e-002  2.9378072e+000  1.0000000e+000  5.5231562e-002
  1.4989427e+000  2.2468291e+000  2.5105846e-001  1.0000000e+000  6.0189333e-002
  3.1434594e-001  9.8813370e-002  2.8414296e+000  1.0000000e+000  3.1149125e-002
  1.1104886e-001  1.2331849e-002  3.5681364e+000  1.0000000e+000  6.1040927e-002
  7.3582436e-001  5.4143749e-001  1.5981401e+000  1.0000000e+000  2.7177747e-002
  1.7559039e+000  3.0831984e+000  5.9582925e-002  1.0000000e+000  3.3798511e-002
 -1.9651270e-002  3.8617240e-004  4.0789913e+000  1.0000000e+000             Inf
  1.6277589e+000  2.6495989e+000  1.3856346e-001  1.0000000e+000  5.5069909e-002
  1.4221071e+000  2.0223887e+000  3.3396015e-001  1.0000000e+000  2.6203683e-002
  8.3598236e-001  6.9886651e-001  1.3549371e+000  1.0000000e+000  6.2456009e-002
  1.0978737e+000  1.2053268e+000  8.1383178e-001  1.0000000e+000  1.5069814e-001
  1.7232673e+000  2.9696503e+000  7.6580974e-002  1.0000000e+000  5.2102420e-002
  1.3938766e+000  1.9428921e+000  3.6738554e-001  1.0000000e+000  4.6670749e-002
  1.9272779e+000  3.7144001e+000  5.2885052e-003  1.0000000e+000  5.8414807e-002
  1.8339349e+000  3.3633171e+000  2.7577628e-002  1.0000000e+000  5.8932412e-002
  7.2324403e-001  5.2308193e-001  1.6301058e+000  1.0000000e+000  4.2454956e-002
  3.5411230e-001  1.2539552e-001  2.7089463e+000  1.0000000e+000  4.5332469e-002
  6.3849337e-001  4.0767379e-001  1.8537003e+000  1.0000000e+000  2.6692621e-002
  1.4839722e+000  2.2021734e+000  2.6628471e-001  1.0000000e+000  1.4390210e-002
  6.6230027e-001  4.3864164e-001  1.7894406e+000  1.0000000e+000  3.3783125e-002
  1.2550203e+000  1.5750760e+000  5.5499472e-001  1.0000000e+000  7.8107624e-002
  1.7048308e+000  2.9064481e+000  8.7124857e-002  1.0000000e+000  3.9013003e-002
  6.9324366e-001  4.8058678e-001  1.7076121e+000  1.0000000e+000  6.0733628e-002
  1.3992170e+000  1.9578083e+000  3.6094017e-001  1.0000000e+000  2.8592476e-002
  1.5757809e+000  2.4830855e+000  1.7996183e-001  1.0000000e+000  2.7931903e-002
  4.2360412e-002  1.7944045e-003  3.8323528e+000  1.0000000e+000  6.3100709e-002
  7.5048839e-001  5.6323282e-001  1.5612793e+000  1.0000000e+000  4.6021424e-002
  3.6509684e-001  1.3329570e-001  2.6729084e+000  1.0000000e+000  4.5801178e-003
  1.3192888e+000  1.7405228e+000  4.6336779e-001  1.0000000e+000  9.3068274e-002
  1.2419487e+000  1.5424365e+000  5.7464183e-001  1.0000000e+000  1.5833372e-001
  1.8277255e+000  3.3405804e+000  2.9678508e-002  1.0000000e+000  7.9220921e-002
  9.5439085e-001  9.1086189e-001  1.0932985e+000  1.0000000e+000  8.2651217e-002
  1.6021614e+000  2.5669211e+000  1.5827557e-001  1.0000000e+000  5.2873503e-002
  6.3251724e-001  4.0007806e-001  1.8700091e+000  1.0000000e+000  8.0540858e-002
  9.4325213e-002  8.8972459e-003  3.6315964e+000  1.0000000e+000  4.9948351e-002
  1.4848653e+000  2.2048250e+000  2.6536376e-001  1.0000000e+000  1.5190842e-002
  4.8658676e-001  2.3676668e-001  2.2904196e+000  1.0000000e+000  1.8783020e-001
  1.6417124e-001  2.6952197e-002  3.3702672e+000  1.0000000e+000  2.9849085e-002
  6.5933089e-001  4.3471722e-001  1.7973937e+000  1.0000000e+000  2.3701861e-002
  1.5441509e+000  2.3844019e+000  2.0779844e-001  1.0000000e+000  7.6944950e-002
  1.9654680e+000  3.8630647e+000  1.1924557e-003  1.0000000e+000  2.1443709e-002
  4.4666477e-002  1.9950941e-003  3.8233292e+000  1.0000000e+000  1.7540663e-002
  1.7563911e+000  3.0849097e+000  5.9345292e-002  1.0000000e+000  7.3369552e-002
  3.6339322e-001  1.3205464e-001  2.6784817e+000  1.0000000e+000  1.0863409e-002
  2.5840434e-001  6.6772803e-002  3.0331554e+000  1.0000000e+000  9.7929231e-002
  5.5749863e-001  3.1080472e-001  2.0808102e+000  1.0000000e+000  1.4498508e-001
  1.0923490e+000  1.1932264e+000  8.2383031e-001  1.0000000e+000  7.0915234e-003
  7.8193543e-001  6.1142302e-001  1.4836813e+000  1.0000000e+000  8.5394572e-002
  5.4787883e-001  3.0017121e-001  2.1086559e+000  1.0000000e+000  2.6368886e-002
  2.7841828e-001  7.7516738e-002  2.9638436e+000  1.0000000e+000  9.7410991e-002
  9.4970037e-001  9.0193080e-001  1.1031293e+000  1.0000000e+000  3.1264154e-001
  1.1932678e-001  1.4238879e-002  3.5369318e+000  1.0000000e+000  3.4276248e-002
  1.6213177e+000  2.6286711e+000  1.4340028e-001  1.0000000e+000  5.1925163e-002
  5.6341170e-001  3.1743275e-001  2.0637859e+000  1.0000000e+000  6.2431935e-002
  1.5862018e+000  2.5160360e+000  1.7122898e-001  1.0000000e+000  4.7034254e-002
  6.7932325e-002  4.6148007e-003  3.7328855e+000  1.0000000e+000  4.6029778e-002
  5.0396283e-001  2.5397854e-001  2.2381272e+000  1.0000000e+000  3.5023850e-002
  1.8886024e-002  3.5668189e-004  3.9248126e+000  1.0000000e+000  2.4133277e-002
  1.4206604e+000  2.0182760e+000  3.3563438e-001  1.0000000e+000  5.8712022e-002
  1.5126002e+000  2.2879592e+000  2.3755861e-001  1.0000000e+000  4.2737078e-002
  1.3739321e-001  1.8876894e-002  3.4693041e+000  1.0000000e+000  5.9851344e-002
  1.8583784e+000  3.4535702e+000  2.0056685e-002  1.0000000e+000  4.6029815e-002
  6.1181881e-001  3.7432226e-001  1.9270470e+000  1.0000000e+000  5.5476762e-002
  1.7239307e+000  2.9719372e+000  7.6214235e-002  1.0000000e+000  6.7933964e-002
  1.1796653e+000  1.3916102e+000  6.7294903e-001  1.0000000e+000  3.3793192e-002
  1.7330097e+000  3.0033225e+000  7.1283834e-002  1.0000000e+000  4.2212398e-002
  1.5547061e+000  2.4171110e+000  1.9828668e-001  1.0000000e+000  4.7951651e-002
  5.2551681e-001  2.7616791e-001  2.1741007e+000  1.0000000e+000  2.0565442e-002
  1.0362604e-001  1.0738356e-002  3.5962342e+000  1.0000000e+000  3.5451516e-002
  1.4148082e+000  2.0016822e+000  3.4244947e-001  1.0000000e+000  4.2302554e-002
  4.7734606e-001  2.2785926e-001  2.3184750e+000  1.0000000e+000  1.7632504e-001
  3.9067025e-002  1.5262325e-003  3.8452581e+000  1.0000000e+000  4.9798887e-002
  1.2985865e+000  1.6863269e+000  4.9198092e-001  1.0000000e+000  1.1177871e-001
  1.3788026e+000  1.9010966e+000  3.8588623e-001  1.0000000e+000  3.9484045e-002
  1.9778198e+000  3.9117710e+000  4.9196294e-004  1.0000000e+000  8.6048568e-003
  9.7296686e-001  9.4666451e-001  1.0547971e+000  1.0000000e+000  4.0768563e-002
  1.8474846e+000  3.4131993e+000  2.3260954e-002  1.0000000e+000  5.1613160e-002
  9.8998070e-001  9.8006179e-001  1.0201390e+000  1.0000000e+000  1.8685811e-002
  8.4404025e-002  7.1240395e-003  3.6695079e+000  1.0000000e+000  3.6236151e-002
  1.5152133e+000  2.2958712e+000  2.3501818e-001  1.0000000e+000  3.9760314e-003
  1.9915765e+000  3.9663769e+000  7.0955438e-005  1.0000000e+000             Inf
  2.3406249e-001  5.4785249e-002  3.1185353e+000  1.0000000e+000  5.8822279e-002
  1.0896837e+000  1.1874106e+000  8.2867574e-001  1.0000000e+000  1.4461985e-001
  2.2044402e-001  4.8595567e-002  3.1668195e+000  1.0000000e+000  5.6591712e-002
  1.7829491e-001  3.1789076e-002  3.3186094e+000  1.0000000e+000  8.4286021e-002
  1.1716064e+000  1.3726617e+000  6.8623588e-001  1.0000000e+000  9.1020635e-002
  1.8072316e+000  3.2660860e+000  3.7159662e-002  1.0000000e+000  5.7054817e-002
  1.5165359e+000  2.2998813e+000  2.3373750e-001  1.0000000e+000  5.0954588e-003
  1.0286545e+000  1.0581301e+000  9.4351208e-001  1.0000000e+000  9.9420792e-002
  1.2172079e+000  1.4815950e+000  6.1276353e-001  1.0000000e+000  9.4608764e-002
  6.6422997e-001  4.4120145e-001  1.7842816e+000  1.0000000e+000  3.4219929e-001
  6.0948025e-001  3.7146618e-001  1.9335452e+000  1.0000000e+000  4.9058228e-002
  1.9383989e+000  3.7573903e+000  3.7946961e-003  1.0000000e+000  8.2920496e-002
  1.8931044e+000  3.5838442e+000  1.1426676e-002  1.0000000e+000  8.0731913e-002
  9.9142968e-001  9.8293280e-001  1.0172141e+000  1.0000000e+000  3.9137251e-002
  5.1710783e-001  2.6740051e-001  2.1989692e+000  1.0000000e+000  1.3809284e-002
  1.5299784e-002  2.3408339e-004  3.9390349e+000  1.0000000e+000             Inf
  5.1189403e-001  2.6203550e-001  2.2144594e+000  1.0000000e+000  1.3325333e-002
  1.3757398e+000  1.8926601e+000  3.8970074e-001  1.0000000e+000  9.7262508e-003
  1.3277630e+000  1.7629545e+000  4.5190263e-001  1.0000000e+000  7.1359193e-002
  1.9838358e+000  3.9356043e+000  2.6128250e-004  1.0000000e+000  1.3874900e-002
  1.4729118e+000  2.1694691e+000  2.7782201e-001  1.0000000e+000  9.2895236e-002
  3.3007988e-001  1.0895273e-001  2.7886332e+000  1.0000000e+000  2.0174870e-001
  1.7657490e+000  3.1178696e+000  5.4873517e-002  1.0000000e+000  5.8480853e-002
  1.3691794e+000  1.8746523e+000  3.9793458e-001  1.0000000e+000  4.8494652e-002
  1.5202572e+000  2.3111820e+000  2.3015315e-001  1.0000000e+000  3.8557647e-002
  1.9753043e+000  3.9018272e+000  6.0987547e-004  1.0000000e+000  3.9763131e-002
  5.3739612e-001  2.8879459e-001  2.1392101e+000  1.0000000e+000  2.2666771e-002
  1.2050200e+000  1.4520733e+000  6.3199314e-001  1.0000000e+000  3.7967758e-002
  1.6142987e+000  2.6059604e+000  1.4876547e-001  1.0000000e+000  3.5464118e-002
  1.6657205e+000  2.7746248e+000  1.1174277e-001  1.0000000e+000  1.0360589e-001
  1.7909480e+000  3.2074946e+000  4.3702759e-002  1.0000000e+000  4.1867488e-002
  1.5677283e+000  2.4577720e+000  1.8685883e-001  1.0000000e+000  3.1811628e-002
  1.1269100e+000  1.2699262e+000  7.6228614e-001  1.0000000e+000  2.1383446e-002
  1.5211955e+000  2.3140358e+000  2.2925375e-001  1.0000000e+000  4.6061110e-002
  1.2488620e+000  1.5596563e+000  5.6420828e-001  1.0000000e+000  1.2665990e-002
  1.1969303e+000  1.4326423e+000  6.4492087e-001  1.0000000e+000  1.8294264e-002
  3.2262555e-002  1.0408725e-003  3.8719907e+000  1.0000000e+000             Inf
  4.0695678e-001  1.6561382e-001  2.5377867e+000  1.0000000e+000  1.4750914e-001
  1.5730565e+000  2.4745066e+000  1.8228079e-001  1.0000000e+000  2.0545769e-002
  1.4116061e+000  1.9926319e+000  3.4620735e-001  1.0000000e+000  8.0132608e-002
  1.1337682e+000  1.2854304e+000  7.5035751e-001  1.0000000e+000  2.0319334e-002
  1.5872567e+000  2.5193837e+000  1.7035707e-001  1.0000000e+000  1.5158280e-001
  1.7252794e+000  2.9765891e+000  7.5471392e-002  1.0000000e+000  1.4156461e-001
  7.3264526e-001  5.3676907e-001  1.6061880e+000  1.0000000e+000  5.0253866e-002
  1.5666579e+000  2.4544170e+000  1.8778537e-001  1.0000000e+000  5.1762578e-002
  1.1992705e+000  1.4382497e+000  6.4116775e-001  1.0000000e+000  4.5084763e-002
  1.4831967e+000  2.1998723e+000  2.6708569e-001  1.0000000e+000  6.7113874e-002
  7.6849266e-001  5.9058097e-001  1.5166103e+000  1.0000000e+000  1.4716405e-002
  1.1074506e+000  1.2264469e+000  7.9664435e-001  1.0000000e+000  1.3548605e-002
  1.5205130e+000  2.3119597e+000  2.2990782e-001  1.0000000e+000  4.7615104e-003
  2.2865129e-001  5.2281410e-002  3.1376763e+000  1.0000000e+000  1.6693945e-001
  7.5502626e-001  5.7006465e-001  1.5499596e+000  1.0000000e+000  3.1559126e-002
  7.1813508e-002  5.1571800e-003  3.7179031e+000  1.0000000e+000  5.3818211e-002
  1.4914842e+000  2.2245251e+000  2.5858832e-001  1.0000000e+000  2.7630824e-002
  8.4762904e-001  7.1847499e-001  1.3279588e+000  1.0000000e+000  4.7203318e-002
  7.9546876e-001  6.3277054e-001  1.4508955e+000  1.0000000e+000  6.8899893e-002
  1.1788250e+000  1.3896285e+000  6.7432832e-001  1.0000000e+000  5.0178345e-002
  7.6951294e-001  5.9215016e-001  1.5140984e+000  1.0000000e+000  2.7391856e-002
  1.2598743e+000  1.5872831e+000  5.4778612e-001  1.0000000e+000  2.7527205e-002
  1.2418435e+000  1.5421752e+000  5.7480131e-001  1.0000000e+000  4.8258167e-002
  1.4216709e+000  2.0211482e+000  3.3446454e-001  1.0000000e+000  7.0388338e-002
  1.7942076e+000  3.2191809e+000  4.2350509e-002  1.0000000e+000  1.1786310e-001
  6.2986157e-001  3.9672560e-001  1.8772793e+000  1.0000000e+000  6.0917523e-002
  8.9092354e-001  7.9374475e-001  1.2300506e+000  1.0000000e+000  8.6540078e-002
  2.9260274e-001  8.5616361e-002  2.9152054e+000  1.0000000e+000  1.0629330e-001
  9.3306185e-001  8.7060441e-001  1.1383570e+000  1.0000000e+000  5.8048765e-002
  5.9943935e-001  3.5932754e-001  1.9615701e+000  1.0000000e+000  9.0329503e-002
  9.9171239e-001  9.8349346e-001  1.0166439e+000  1.0000000e+000  1.0434452e-001
  1.4887726e+000  2.2164438e+000  2.6135349e-001  1.0000000e+000  8.2830297e-003
  7.3743262e-001  5.4380688e-001  1.5940764e+000  1.0000000e+000  2.2745257e-002
  1.9469253e+000  3.7905182e+000  2.8169219e-003  1.0000000e+000  7.9969558e-002
  8.3752649e-001  7.0145062e-001  1.3513447e+000  1.0000000e+000  7.0460999e-003
  1.2803743e+000  1.6393583e+000  5.1786117e-001  1.0000000e+000  5.6801973e-002
  5.3962234e-001  2.9119227e-001  2.1327029e+000  1.0000000e+000  7.6297522e-002
  1.1125480e+000  1.2377631e+000  7.8757099e-001  1.0000000e+000  1.9611708e-002
  8.4434780e-001  7.1292321e-001  1.3355320e+000  1.0000000e+000  1.0244403e-002
  1.3026066e-001  1.6967840e-002  3.4959252e+000  1.0000000e+000  1.4849182e-001
  8.3739953e-001  7.0123798e-001  1.3516398e+000  1.0000000e+000  4.2673088e-002
  1.8900647e+000  3.5723447e+000  1.2085761e-002  1.0000000e+000  6.1311834e-002
  1.0991081e+000  1.2080386e+000  8.1160621e-001  1.0000000e+000  5.6407022e-002
  3.8045442e-001  1.4474556e-001  2.6229279e+000  1.0000000e+000  7.6632574e-002
  1.8849791e+000  3.5531463e+000  1.3229804e-002  1.0000000e+000  9.5035566e-002
  1.2762648e+000  1.6288518e+000  5.2379265e-001  1.0000000e+000  2.0589603e-002
  6.8801777e-001  4.7336845e-001  1.7212974e+000  1.0000000e+000  1.0460201e-001
  1.0515291e+000  1.1057135e+000  8.9959700e-001  1.0000000e+000  1.0841091e-001
  1.4128326e+000  1.9960960e+000  3.4476556e-001  1.0000000e+000  1.0075400e-002
  1.7661420e+000  3.1192577e+000  5.4689542e-002  1.0000000e+000  3.4233865e-002
  1.9708885e+000  3.8844017e+000  8.4747691e-004  1.0000000e+000  6.4820710e-002
  1.5164280e+000  2.2995539e+000  2.3384188e-001  1.0000000e+000  2.9000697e-002
  1.7412297e+000  3.0318810e+000  6.6962047e-002  1.0000000e+000  3.0087566e-002
  1.1470805e+000  1.3157936e+000  7.2747174e-001  1.0000000e+000  4.5369715e-002
  1.7597291e+000  3.0966464e+000  5.7730123e-002  1.0000000e+000  2.4748637e-002
  1.3328636e+000  1.7765253e+000  4.4507102e-001  1.0000000e+000  1.3158001e-001
  6.2818997e-001  3.9462264e-001  1.8818628e+000  1.0000000e+000  3.1006249e-002
  5.2466625e-001  2.7527468e-001  2.1766097e+000  1.0000000e+000  1.3563666e-001
  1.1970061e+000  1.4328235e+000  6.4479928e-001  1.0000000e+000  2.3541775e-003
  2.0125123e+000  4.0502057e+000  1.5655743e-004  1.0000000e+000             Inf
  3.3217445e-001  1.1033987e-001  2.7816421e+000  1.0000000e+000  9.0090945e-002
  8.4422988e-002  7.1272409e-003  3.6694353e+000  1.0000000e+000  6.0248288e-002
  1.2472681e+000  1.5556776e+000  5.6660537e-001  1.0000000e+000  7.0531263e-003
  9.4826704e-001  8.9921038e-001  1.1061422e+000  1.0000000e+000  5.9315104e-002
  1.7294488e+000  2.9909931e+000  7.3197957e-002  1.0000000e+000  1.5852893e-002
  1.1501816e+000  1.3229176e+000  7.2219138e-001  1.0000000e+000  2.4943658e-002
  1.0906124e+000  1.1894353e+000  8.2698588e-001  1.0000000e+000  7.4638983e-002
  1.3010198e+000  1.6926526e+000  4.8857326e-001  1.0000000e+000  4.8086345e-002
  6.9132162e-001  4.7792558e-001  1.7126391e+000  1.0000000e+000  6.2150350e-002
  1.7625745e+000  3.1066689e+000  5.6370868e-002  1.0000000e+000  6.8764629e-002
  1.3934358e+000  1.9416634e+000  3.6792010e-001  1.0000000e+000  9.0695396e-002
  3.0258153e-001  9.1555584e-002  2.8812295e+000  1.0000000e+000  4.9637931e-002
  6.4662409e-001  4.1812272e-001  1.8316263e+000  1.0000000e+000  6.1865620e-002
  1.3338441e+000  1.7791400e+000  4.4376374e-001  1.0000000e+000  2.9801584e-002
  4.1386343e-001  1.7128294e-001  2.5158292e+000  1.0000000e+000  1.0884635e-001
  1.1660100e+000  1.3595794e+000  6.9553925e-001  1.0000000e+000  1.0729892e-002
 -2.9013683e-003  8.4179377e-006  4.0116139e+000  1.0000000e+000             Inf
  5.7066898e-001  3.2566308e-001  2.0429872e+000  1.0000000e+000  2.2479890e-002
  9.9314799e-001  9.8634293e-001  1.0137510e+000  1.0000000e+000  4.7942421e-002
  1.5699281e+000  2.4646742e+000  1.8496185e-001  1.0000000e+000  7.3013036e-002
  1.6919081e+000  2.8625530e+000  9.4920622e-002  1.0000000e+000  2.7040258e-002
  1.1029597e+000  1.2165202e+000  8.0468125e-001  1.0000000e+000  3.9506901e-002
  1.9289635e+000  3.7209000e+000  5.0461903e-003  1.0000000e+000  5.1889080e-002
  1.5229187e+000  2.3192814e+000  2.2760656e-001  1.0000000e+000  4.4170299e-002
  1.2723670e+000  1.6189178e+000  5.2944977e-001  1.0000000e+000  2.2951462e-002
  7.2169185e-001  5.2083912e-001  1.6340717e+000  1.0000000e+000  2.4426398e-002
  3.3178452e-001  1.1008097e-001  2.7829429e+000  1.0000000e+000  1.1066974e-001
  1.9013739e+000  3.6152226e+000  9.7271140e-003  1.0000000e+000  6.4899888e-002
  9.5590563e-001  9.1375557e-001  1.0901331e+000  1.0000000e+000  1.1910696e-001
  1.4538355e+000  2.1136378e+000  2.9829563e-001  1.0000000e+000  7.3160690e-002
  2.0180592e+000  4.0725629e+000  3.2613483e-004  1.0000000e+000             Inf
  5.4716689e-001  2.9939160e-001  2.1107241e+000  1.0000000e+000  1.1481990e-001
  1.7463062e+000  3.0495855e+000  6.4360527e-002  1.0000000e+000  4.0659049e-002
  1.2597798e+000  1.5870450e+000  5.4792601e-001  1.0000000e+000  1.0445202e-001
  1.1557955e+000  1.3358632e+000  7.1268123e-001  1.0000000e+000  1.5646442e-002
  7.2573524e-002  5.2669164e-003  3.7149728e+000  1.0000000e+000  8.9820606e-002
  1.6671614e+000  2.7794270e+000  1.1078155e-001  1.0000000e+000  7.5820140e-002
  1.6114141e+000  2.5966555e+000  1.5099897e-001  1.0000000e+000  4.4324427e-002
  1.6946252e+000  2.8717545e+000  9.3253783e-002  1.0000000e+000  2.8892976e-002
  1.0275055e+000  1.0557676e+000  9.4574548e-001  1.0000000e+000  8.5351344e-002
  7.3389829e-001  5.3860670e-001  1.6030135e+000  1.0000000e+000  2.0002593e-002
  1.5373176e+000  2.3633454e+000  2.1407501e-001  1.0000000e+000  4.6331814e-002
  1.5592404e-002  2.4312308e-004  3.9378735e+000  1.0000000e+000  7.5242785e-002
  8.7286074e-001  7.6188588e-001  1.2704429e+000  1.0000000e+000  9.1015358e-002
  1.3317192e+000  1.7734760e+000  4.4659925e-001  1.0000000e+000  3.2407494e-002
  1.6149165e+000  2.6079552e+000  1.4828933e-001  1.0000000e+000  5.4904903e-002
  1.0043404e+000  1.0086997e+000  9.9133800e-001  1.0000000e+000  3.4000497e-002
  1.2830182e+000  1.6461358e+000  5.1406287e-001  1.0000000e+000  2.8295671e-002
  8.6400440e-001  7.4650361e-001  1.2904860e+000  1.0000000e+000  4.2093865e-002
  4.4125631e-001  1.9470713e-001  2.4296819e+000  1.0000000e+000  1.3244789e-001
  1.8162014e+000  3.2985875e+000  3.3781926e-002  1.0000000e+000  9.8717257e-002
  7.7706197e-001  6.0382531e-001  1.4955774e+000  1.0000000e+000  5.0683095e-002
  2.2716064e-001  5.1601957e-002  3.1429594e+000  1.0000000e+000  1.7543189e-001
  1.7212594e+000  2.9627339e+000  7.7696333e-002  1.0000000e+000  5.0868695e-002
  1.4676010e+000  2.1538527e+000  2.8344869e-001  1.0000000e+000  3.8140348e-002
  1.1666505e+000  1.3610734e+000  6.9447141e-001  1.0000000e+000  9.2652764e-002
  1.9541750e+000  3.8188000e+000  2.0999287e-003  1.0000000e+000  8.7526164e-002
  7.4186191e-001  5.5035910e-001  1.5829115e+000  1.0000000e+000  4.2797624e-002
  2.8189136e-001  7.9462741e-002  2.9518973e+000  1.0000000e+000  7.5058816e-002
  6.2897181e-001  3.9560554e-001  1.8797183e+000  1.0000000e+000  2.1967461e-002
  1.1305645e+000  1.2781761e+000  7.5591809e-001  1.0000000e+000  4.6689920e-002
  1.3619107e+000  1.8548008e+000  4.0715792e-001  1.0000000e+000  5.8814546e-002
  1.4925121e+000  2.2275923e+000  2.5754398e-001  1.0000000e+000  5.4541624e-002
  1.0570759e-001  1.1174094e-002  3.5883437e+000  1.0000000e+000  1.5397834e-001
  5.7947416e-001  3.3579030e-001  2.0178937e+000  1.0000000e+000  5.3427160e-002
  7.0926928e-001  5.0306292e-001  1.6659858e+000  1.0000000e+000  3.0123828e-002
  5.5683408e-001  3.1006419e-001  2.0827279e+000  1.0000000e+000  2.3337426e-002
  8.3037594e-001  6.8952421e-001  1.3680204e+000  1.0000000e+000  7.0380075e-002
  1.8629388e+000  3.4705411e+000  1.8785762e-002  1.0000000e+000  8.3745295e-002
  6.2448882e-001  3.8998629e-001  1.8920310e+000  1.0000000e+000  4.9134041e-002
  7.9298313e-001  6.2882224e-001  1.4568897e+000  1.0000000e+000  5.2842545e-002
  3.8736056e-001  1.5004821e-001  2.6006060e+000  1.0000000e+000  1.2523995e-001
  1.4031900e+000  1.9689423e+000  3.5618214e-001  1.0000000e+000  6.3021344e-002
  1.9446964e+000  3.7818440e+000  3.0584910e-003  1.0000000e+000  9.0149917e-002
  1.7192840e+000  2.9559374e+000  7.8801480e-002  1.0000000e+000  3.6433727e-002
  7.4463629e-001  5.5448320e-001  1.5759380e+000  1.0000000e+000  2.4945094e-002
  6.0460340e-001  3.6554528e-001  1.9471317e+000  1.0000000e+000  3.9092286e-002
  1.5675736e+000  2.4572869e+000  1.8699261e-001  1.0000000e+000  1.1995059e-001
  1.4281753e+000  2.0396848e+000  3.2698345e-001  1.0000000e+000  3.4521745e-002
  1.0434368e+000  1.0887603e+000  9.1501322e-001  1.0000000e+000  1.2601707e-001
  1.9677335e+000  3.8719751e+000  1.0411272e-003  1.0000000e+000  1.1012740e-002
  1.8732415e+000  3.5090336e+000  1.6067723e-002  1.0000000e+000  1.8418970e-001
  1.6997645e+000  2.8891994e+000  9.0141347e-002  1.0000000e+000  3.0415891e-002
  1.7619355e+000  3.1044167e+000  5.6674705e-002  1.0000000e+000  1.1938171e-001
  9.5644585e-001  9.1478867e-001  1.0890053e+000  1.0000000e+000  1.4260198e-001
  3.5941151e-002  1.2917663e-003  3.8575272e+000  1.0000000e+000  8.8332701e-002
  1.7431743e+000  3.0386565e+000  6.5959463e-002  1.0000000e+000  3.5682463e-002
  1.7069723e+000  2.9137545e+000  8.5865229e-002  1.0000000e+000  1.9641094e-002
  1.6155637e+000  2.6100461e+000  1.4779127e-001  1.0000000e+000  6.1153268e-002
  1.2496757e+000  1.5616895e+000  5.6298649e-001  1.0000000e+000  1.2819491e-001
  1.9906701e+000  3.9627674e+000  8.7047414e-005  1.0000000e+000             Inf
  6.5144999e-001  4.2438709e-001  1.8185871e+000  1.0000000e+000  7.9943933e-002
  1.4961546e+000  2.2384785e+000  2.5386023e-001  1.0000000e+000  1.3047929e-001
  5.9404173e-001  3.5288557e-001  1.9767187e+000  1.0000000e+000  1.2018755e-002
  7.6648397e-002  5.8749768e-003  3.6992814e+000  1.0000000e+000  1.0590242e-001
  1.4883163e-001  2.2150855e-002  3.4268243e+000  1.0000000e+000  4.3449681e-002
  8.1108186e-001  6.5785379e-001  1.4135263e+000  1.0000000e+000  7.1822259e-002
 -1.2783240e-002  1.6341122e-004  4.0512964e+000  1.0000000e+000             Inf
  1.1278965e+000  1.2721505e+000  7.6056456e-001  1.0000000e+000  1.6707678e-001
  2.3858209e-001  5.6921415e-002  3.1025930e+000  1.0000000e+000  5.1333379e-002
  1.9626288e+000  3.8519118e+000  1.3966065e-003  1.0000000e+000  2.3243395e-002
  1.6332202e+000  2.6674083e+000  1.3452740e-001  1.0000000e+000  4.8586948e-002
  4.9008048e-001  2.4017887e-001  2.2798570e+000  1.0000000e+000  1.4643932e-001
  2.5545605e-001  6.5257795e-002  3.0434336e+000  1.0000000e+000  7.3370467e-002
  7.9880685e-001  6.3809238e-001  1.4428650e+000  1.0000000e+000  2.1563500e-002
  1.9735424e+000  3.8948696e+000  7.0000501e-004  1.0000000e+000  2.0916521e-002
  4.4170064e-001  1.9509945e-001  2.4282969e+000  1.0000000e+000  3.1774860e-003
  1.8701702e-001  3.4975364e-002  3.2869073e+000  1.0000000e+000  5.4181179e-002
  1.4309213e-001  2.0475359e-002  3.4481068e+000  1.0000000e+000  7.1360638e-002
  9.0056179e-001  8.1101153e-001  1.2087644e+000  1.0000000e+000  8.5351319e-002
  1.3391937e+000  1.7934398e+000  4.3666494e-001  1.0000000e+000  1.0950328e-001
  7.5960024e-001  5.7699253e-001  1.5385916e+000  1.0000000e+000  4.4612717e-002
  1.4376072e+000  2.0667144e+000  3.1628569e-001  1.0000000e+000  6.8217162e-002
  1.3653286e+000  1.8641221e+000  4.0280781e-001  1.0000000e+000  6.4156037e-002
  1.9884594e+000  3.9539709e+000  1.3318469e-004  1.0000000e+000  1.7285942e-002
  7.3454506e-001  5.3955645e-001  1.6013762e+000  1.0000000e+000  2.3121481e-002
  4.4217856e-001  1.9552188e-001  2.4268076e+000  1.0000000e+000  4.8017107e-002
  7.2140915e-001  5.2043117e-001  1.6347946e+000  1.0000000e+000  8.2680378e-002
  2.0359856e-001  4.1452374e-002  3.2270581e+000  1.0000000e+000  5.1034398e-002
  1.0826378e+000  1.1721046e+000  8.4155338e-001  1.0000000e+000  8.4404304e-002
  1.6767389e+000  2.8114533e+000  1.0449774e-001  1.0000000e+000  6.6927293e-002
  3.1266359e-001  9.7758521e-002  2.8471042e+000  1.0000000e+000  1.3070517e-001
  1.7547348e+000  3.0790943e+000  6.0155014e-002  1.0000000e+000  1.8887055e-002
  6.4105376e-001  4.1094993e-001  1.8467349e+000  1.0000000e+000  4.6579197e-002
  4.3897617e-001  1.9270007e-001  2.4367954e+000  1.0000000e+000  5.3901846e-002
  1.6284226e+000  2.6517602e+000  1.3806975e-001  1.0000000e+000  1.7749952e-002
  1.2560251e+000  1.5775990e+000  5.5349866e-001  1.0000000e+000  8.9665556e-002
  5.8964208e-001  3.4767778e-001  1.9891095e+000  1.0000000e+000  1.0326921e-001
  6.0173417e-001  3.6208401e-001  1.9551473e+000  1.0000000e+000  1.0498047e-002
  7.8943597e-001  6.2320915e-001  1.4654653e+000  1.0000000e+000  3.9048252e-002
  8.7087593e-001  7.5842488e-001  1.2749212e+000  1.0000000e+000  8.9194196e-002
  6.4402273e-001  4.1476528e-001  1.8386744e+000  1.0000000e+000  1.2737090e-001
  1.4280626e+000  2.0393627e+000  3.2711242e-001  1.0000000e+000  1.1483160e-001
  5.7090108e-001  3.2592804e-001  2.0423237e+000  1.0000000e+000  2.1456787e-002
  2.0868554e-001  4.3549656e-002  3.2088075e+000  1.0000000e+000  7.2521181e-002
  1.0522318e+000  1.1071917e+000  8.9826459e-001  1.0000000e+000  7.5093309e-002
  1.4738779e+000  2.1723160e+000  2.7680450e-001  1.0000000e+000  5.2757641e-002
  9.1828257e-001  8.4324288e-001  1.1701126e+000  1.0000000e+000  5.4652418e-002
  1.9773572e+000  3.9099415e+000  5.1269587e-004  1.0000000e+000             Inf
  1.8718472e+000  3.5038119e+000  1.6423145e-002  1.0000000e+000  1.0074546e-001
  7.7558535e-001  6.0153264e-001  1.4991912e+000  1.0000000e+000  8.1217389e-002
  4.7362343e-001  2.2431916e-001  2.3298254e+000  1.0000000e+000  1.1145238e-001
  9.3141213e-001  8.6752855e-001  1.1418800e+000  1.0000000e+000  6.1505378e-002
  7.9330253e-001  6.2932891e-001  1.4561188e+000  1.0000000e+000  7.9736534e-002
  1.7502950e-001  3.0635327e-002  3.3305173e+000  1.0000000e+000  7.3500739e-003
  1.4803119e+000  2.1913234e+000  2.7007570e-001  1.0000000e+000  1.1264416e-002
  7.1146132e-001  5.0617721e-001  1.6603319e+000  1.0000000e+000  1.3042131e-001
  4.0526909e-001  1.6424303e-001  2.5431667e+000  1.0000000e+000  1.1847608e-001
  3.2732542e-001  1.0714193e-001  2.7978403e+000  1.0000000e+000  3.7566710e-002
  2.5063146e-001  6.2816131e-002  3.0602903e+000  1.0000000e+000  5.6010868e-002
  1.2354065e+000  1.5262292e+000  5.8460325e-001  1.0000000e+000  7.6140588e-002
  3.5322061e-001  1.2476480e-001  2.7118823e+000  1.0000000e+000  7.6605574e-002
  1.6904397e-001  2.8575863e-002  3.3524000e+000  1.0000000e+000  7.4064332e-002
  9.7995808e-001  9.6031783e-001  1.0404855e+000  1.0000000e+000  1.2061393e-001
  1.3574937e+000  1.8427892e+000  4.1281434e-001  1.0000000e+000  5.9622302e-003
  8.7654714e-001  7.6833488e-001  1.2621463e+000  1.0000000e+000  5.0449556e-002
  1.7703432e+000  3.1341151e+000  5.2742235e-002  1.0000000e+000  5.2687916e-002
  2.6586034e-001  7.0681719e-002  3.0072404e+000  1.0000000e+000  6.3097978e-002
  5.6105538e-001  3.1478314e-001  2.0705616e+000  1.0000000e+000  3.2360041e-002
  1.7564893e+000  3.0852546e+000  5.9297468e-002  1.0000000e+000  1.8833747e-002
  1.9359849e+000  3.7480375e+000  4.0979337e-003  1.0000000e+000  4.9765314e-002
  1.7360573e+000  3.0138949e+000  6.9665759e-002  1.0000000e+000  4.5948897e-002
  1.3431738e+000  1.8041159e+000  4.3142063e-001  1.0000000e+000  1.7599783e-002
  1.6765587e+000  2.8108490e+000  1.0461429e-001  1.0000000e+000  1.7144790e-001
  1.1339567e+000  1.2858578e+000  7.5003098e-001  1.0000000e+000  8.2242704e-002
  1.3366532e+000  1.7866419e+000  4.4002894e-001  1.0000000e+000  3.1924813e-002
  3.1496672e-001  9.9204038e-002  2.8393371e+000  1.0000000e+000  6.0303958e-002
  5.2640868e-001  2.7710610e-001  2.1714714e+000  1.0000000e+000  1.1247442e-002
 -2.6877146e-002  7.2238096e-004  4.1082310e+000  1.0000000e+000             Inf
  1.9132285e+000  3.6604434e+000  7.5292887e-003  1.0000000e+000  2.9548184e-002
  5.3813095e-001  2.8958491e-001  2.1370611e+000  1.0000000e+000  3.0118871e-002
  1.7066282e+000  2.9125800e+000  8.6066987e-002  1.0000000e+000  6.0448287e-002
  1.3114581e+000  1.7199223e+000  4.7408999e-001  1.0000000e+000  2.9038934e-002
  1.3078009e+000  1.7103431e+000  4.7913966e-001  1.0000000e+000  7.6451576e-002
  1.7655900e-001  3.1173082e-002  3.3249371e+000  1.0000000e+000  3.2933104e-002
  5.1914972e-001  2.6951643e-001  2.1929176e+000  1.0000000e+000  7.9056738e-003
  1.3600489e+000  1.8497329e+000  4.0953746e-001  1.0000000e+000  7.1148239e-002
  1.7518300e+000  3.0689085e+000  6.1588327e-002  1.0000000e+000  2.0778314e-002
  1.5002681e+000  2.2508043e+000  2.4973199e-001  1.0000000e+000  5.3085261e-002
  5.3054816e-001  2.8148135e-001  2.1592887e+000  1.0000000e+000  1.1569119e-002
  1.1373021e+000  1.2934561e+000  7.4424762e-001  1.0000000e+000  9.8392003e-002
  1.3541300e+000  1.8336681e+000  4.1714805e-001  1.0000000e+000  1.4422423e-002
  1.9619379e+000  3.8492002e+000  1.4487262e-003  1.0000000e+000  4.2288757e-002
  8.5580780e-001  7.3240699e-001  1.3091758e+000  1.0000000e+000  7.3897359e-002
  8.6762292e-001  7.5276954e-001  1.2822778e+000  1.0000000e+000  2.0639599e-002
  5.8277462e-001  3.3962626e-001  2.0085278e+000  1.0000000e+000  7.2302308e-002
  1.5375273e+000  2.3639901e+000  2.1388101e-001  1.0000000e+000  1.7859060e-001
  5.1839638e-001  2.6873481e-001  2.1951493e+000  1.0000000e+000  4.4891132e-002
  1.9070524e+000  3.6368490e+000  8.6392471e-003  1.0000000e+000  4.2232371e-002
  1.2320521e+000  1.5179524e+000  5.8974399e-001  1.0000000e+000  9.8409131e-002
  1.0551316e+000  1.1133027e+000  8.9277633e-001  1.0000000e+000  8.1790388e-002
  9.9234538e-002  9.8474935e-003  3.6129093e+000  1.0000000e+000  7.5051452e-002
  1.8082536e+000  3.2697812e+000  3.6766671e-002  1.0000000e+000  1.0341215e-001
  1.4850269e+000  2.2053048e+000  2.6519734e-001  1.0000000e+000  2.0168107e-002
  9.2226188e-002  8.5056698e-003  3.6396009e+000  1.0000000e+000  1.2291741e-001
  8.3427897e-001  6.9602140e-001  1.3589055e+000  1.0000000e+000  1.5922597e-001
  1.0804798e+000  1.1674367e+000  8.4551735e-001  1.0000000e+000  7.6206570e-002
  3.1577891e-001  9.9716319e-002  2.8366007e+000  1.0000000e+000  4.9272924e-002
  9.2278018e-001  8.5152325e-001  1.1604025e+000  1.0000000e+000  8.1550616e-002
  8.5930019e-001  7.3839681e-001  1.3011961e+000  1.0000000e+000  1.1828065e-003
  4.5694264e-001  2.0879657e-001  2.3810260e+000  1.0000000e+000  2.8710069e-002
  5.0790923e-001  2.5797179e-001  2.2263349e+000  1.0000000e+000  6.9546422e-002
  1.3992743e+000  1.9579685e+000  3.6087140e-001  1.0000000e+000  6.8814134e-002
  4.5433301e-001  2.0641849e-001  2.3890864e+000  1.0000000e+000  1.0331782e-002
  1.7395607e-001  3.0260715e-002  3.3344364e+000  1.0000000e+000  1.1947966e-001
  9.9314041e-001  9.8632788e-001  1.0137662e+000  1.0000000e+000  7.2042674e-002
  9.8422356e-001  9.6869601e-001  1.0318018e+000  1.0000000e+000  4.0728979e-002
  6.9843769e-001  4.8781521e-001  1.6940644e+000  1.0000000e+000  1.4888416e-001
  1.8230264e-002  3.3234253e-004  3.9274113e+000  1.0000000e+000  2.1977779e-002
  1.1436287e+000  1.3078867e+000  7.3337176e-001  1.0000000e+000  2.9137980e-002
  6.4182556e-001  4.1194005e-001  1.8446378e+000  1.0000000e+000  5.4735668e-002
  3.3617253e-002  1.1301197e-003  3.8666611e+000  1.0000000e+000  4.1581001e-002
  1.2428146e+000  1.5445880e+000  5.7332979e-001  1.0000000e+000  1.3439191e-002
  1.2759698e+000  1.6280990e+000  5.2421970e-001  1.0000000e+000  6.5084840e-002
  5.5999703e-001  3.1359667e-001  2.0736086e+000  1.0000000e+000  7.9835419e-002
  2.0017377e+000  4.0069539e+000  3.0197131e-006  1.0000000e+000             Inf
  4.1665589e-001  1.7360213e-001  2.5069786e+000  1.0000000e+000  6.2589201e-002
  1.9320140e+000  3.7326780e+000  4.6221009e-003  1.0000000e+000  8.8907227e-002
  1.4509683e+000  2.1053091e+000  3.0143577e-001  1.0000000e+000  7.9344097e-002
  4.4657591e-001  1.9943005e-001  2.4131264e+000  1.0000000e+000  1.7294289e-002
  1.8299697e+000  3.3487892e+000  2.8910298e-002  1.0000000e+000  1.1564414e-001
  1.7968096e+000  3.2285248e+000  4.1286328e-002  1.0000000e+000  4.0973396e-002
 -3.8606810e-003  1.4904858e-005  4.0154576e+000  1.0000000e+000             Inf
  6.8494011e-001  4.6914296e-001  1.7293825e+000  1.0000000e+000  3.9563041e-002
  1.3790400e+000  1.9017513e+000  3.8559133e-001  1.0000000e+000  3.9098868e-002
  7.4510134e-002  5.5517600e-003  3.7075112e+000  1.0000000e+000  1.3981410e-001
  2.8778043e-002  8.2817574e-004  3.8857160e+000  1.0000000e+000  1.4485022e-002
  2.5405377e-001  6.4543319e-002  3.0483282e+000  1.0000000e+000  8.1897334e-002
  1.0564663e+000  1.1161209e+000  8.9025593e-001  1.0000000e+000  8.7099114e-002
  4.9022084e-001  2.4031647e-001  2.2794331e+000  1.0000000e+000  2.4687229e-002
  4.8313966e-001  2.3342393e-001  2.3008653e+000  1.0000000e+000  3.3166805e-002
  6.7157656e-003  4.5101507e-005  3.9731820e+000  1.0000000e+000  2.2006090e-002
  1.3151925e+000  1.7297312e+000  4.6896135e-001  1.0000000e+000  4.6289602e-002
  1.6587767e+000  2.7515402e+000  1.1643333e-001  1.0000000e+000  1.9428980e-001
  1.1328784e+000  1.2834134e+000  7.5189991e-001  1.0000000e+000  6.2980186e-002
  1.1687356e+000  1.3659428e+000  6.9100056e-001  1.0000000e+000  7.4186615e-002
  1.4788033e+000  2.1868592e+000  2.7164599e-001  1.0000000e+000  9.8410440e-002
  3.2607494e-001  1.0632486e-001  2.8020251e+000  1.0000000e+000  2.1127967e-002
  1.5883020e+000  2.5227033e+000  1.6949522e-001  1.0000000e+000  1.0894015e-001
  1.9443429e-001  3.7804692e-002  3.2600675e+000  1.0000000e+000  7.9807565e-002
  1.3819921e+000  1.9099023e+000  3.8193371e-001  1.0000000e+000  2.0186151e-002
  9.5229629e-001  9.0686822e-001  1.0976831e+000  1.0000000e+000  4.2981051e-002
  4.3698012e-001  1.9095163e-001  2.4430311e+000  1.0000000e+000  2.9818537e-002
  8.5933307e-001  7.3845333e-001  1.3011210e+000  1.0000000e+000  6.3295542e-002
  1.7889169e+000  3.2002238e+000  4.4556056e-002  1.0000000e+000  1.3788860e-002
  1.3223742e+000  1.7486735e+000  4.5917672e-001  1.0000000e+000  2.7539067e-002
  1.3427990e+000  1.8031090e+000  4.3191322e-001  1.0000000e+000  5.6528711e-002
  3.7311348e-001  1.3921367e-001  2.6467597e+000  1.0000000e+000  3.7065858e-002
  2.7662747e-001  7.6522758e-002  2.9700129e+000  1.0000000e+000  6.1506185e-002
  1.2499451e+000  1.5623627e+000  5.6258237e-001  1.0000000e+000  3.3071846e-002
  1.7829938e+000  3.1790668e+000  4.7091705e-002  1.0000000e+000  1.2987682e-001
  6.0384010e-001  3.6462286e-001  1.9492625e+000  1.0000000e+000  5.3646985e-002
  1.2364718e+000  1.5288624e+000  5.8297535e-001  1.0000000e+000  7.3888433e-002
  3.3698115e-001  1.1355630e-001  2.7656317e+000  1.0000000e+000  4.6874910e-002
  3.7417617e-001  1.4000780e-001  2.6433031e+000  1.0000000e+000  4.3393024e-002
  1.9126722e+000  3.6583151e+000  7.6261393e-003  1.0000000e+000  1.0185468e-001
  8.5814678e-001  7.3641589e-001  1.3038288e+000  1.0000000e+000  2.4947346e-002
  9.4112053e-001  8.8570786e-001  1.1212257e+000  1.0000000e+000  2.9431803e-002
  5.8800647e-001  3.4575161e-001  1.9937257e+000  1.0000000e+000  4.3701330e-002
  1.5496018e+000  2.4012656e+000  2.0285858e-001  1.0000000e+000  1.0925502e-001
  3.2770858e-002  1.0739291e-003  3.8699905e+000  1.0000000e+000  4.8207453e-003
  1.1620933e+000  1.3504609e+000  7.0208762e-001  1.0000000e+000  2.5040938e-002
  6.5875041e-001  4.3395210e-001  1.7989505e+000  1.0000000e+000  4.2978889e-002
  1.0987414e+000  1.2072327e+000  8.1226704e-001  1.0000000e+000  5.5561133e-002
  1.2875092e+000  1.6576799e+000  5.0764314e-001  1.0000000e+000  6.4331771e-002
  1.3435595e-003  1.8051521e-006  3.9946276e+000  1.0000000e+000             Inf
  1.7377499e+000  3.0197746e+000  6.8775127e-002  1.0000000e+000  4.0319043e-002
  1.5903112e+000  2.5290898e+000  1.6784489e-001  1.0000000e+000  9.6123966e-002
  1.1757335e+000  1.3823493e+000  6.7941525e-001  1.0000000e+000  5.1742830e-002
  1.9513829e-001  3.8078953e-002  3.2575258e+000  1.0000000e+000  7.7596774e-002
  1.8492227e+000  3.4196247e+000  2.2733784e-002  1.0000000e+000  3.3811583e-002
  1.7598493e+000  3.0970696e+000  5.7672348e-002  1.0000000e+000  5.7785464e-002
  1.8163184e+000  3.2990126e+000  3.3738927e-002  1.0000000e+000  5.4161068e-002
  1.4986268e+000  2.2458822e+000  2.5137513e-001  1.0000000e+000  1.4970095e-001
  2.9031410e-001  8.4282277e-002  2.9230259e+000  1.0000000e+000  7.7247642e-002
  1.1462716e+000  1.3139386e+000  7.2885213e-001  1.0000000e+000  7.7237578e-002
  7.1282167e-001  5.0811474e-001  1.6568280e+000  1.0000000e+000  5.4565757e-002
  7.8993065e-002  6.2399044e-003  3.6902676e+000  1.0000000e+000  7.0402607e-002
  1.2360120e+000  1.5277256e+000  5.8367768e-001  1.0000000e+000  8.9963252e-002
  1.7952933e+000  3.2230782e+000  4.1904819e-002  1.0000000e+000  5.6708544e-002
  3.5686500e-001  1.2735263e-001  2.6998926e+000  1.0000000e+000  7.2520734e-002
  2.7976113e-001  7.8266291e-002  2.9592218e+000  1.0000000e+000  1.1633837e-002
  1.6723837e+000  2.7968672e+000  1.0733244e-001  1.0000000e+000  4.3778477e-002
  1.3977544e+000  1.9537175e+000  3.6269970e-001  1.0000000e+000  2.1726867e-002
  1.9954331e+000  3.9817532e+000  2.0856739e-005  1.0000000e+000             Inf
  3.6269890e-001  1.3155049e-001  2.6807549e+000  1.0000000e+000  8.4192840e-002
  6.2778859e-001  3.9411851e-001  1.8829642e+000  1.0000000e+000  1.4844909e-001
  5.4813820e-002  3.0045549e-003  3.7837493e+000  1.0000000e+000  2.9293619e-002
  7.2349066e-001  5.2343873e-001  1.6294761e+000  1.0000000e+000  1.3867129e-002
  9.7374970e-001  9.4818847e-001  1.0531897e+000  1.0000000e+000  4.3383901e-002
  5.0401911e-001  2.5403527e-001  2.2379588e+000  1.0000000e+000  1.5690739e-001
  4.9741984e-002  2.4742649e-003  3.8035063e+000  1.0000000e+000  5.3544880e-002
  1.6047439e+000  2.5752029e+000  1.5622741e-001  1.0000000e+000  2.6842661e-002
  1.2511129e-001  1.5652836e-002  3.5152077e+000  1.0000000e+000  5.9019751e-002
  1.9920268e+000  3.9681708e+000  6.3571756e-005  1.0000000e+000  5.2753923e-002
  1.3952864e+000  1.9468241e+000  3.6567855e-001  1.0000000e+000  8.1118539e-002
  1.0080059e+000  1.0160758e+000  9.8405236e-001  1.0000000e+000  8.0921820e-002
  8.0680021e-001  6.5092658e-001  1.4237257e+000  1.0000000e+000  9.6071921e-002
  2.7870128e-001  7.7674405e-002  2.9628693e+000  1.0000000e+000  6.4480821e-002
  9.6474934e-001  9.3074129e-001  1.0717439e+000  1.0000000e+000  6.7608974e-002
  1.5943821e+000  2.5420542e+000  1.6452591e-001  1.0000000e+000  1.4489394e-002
  6.6905965e-001  4.4764082e-001  1.7714022e+000  1.0000000e+000  6.0840737e-002
  4.4769967e-001  2.0043499e-001  2.4096363e+000  1.0000000e+000  2.5354080e-002
  1.6211191e+000  2.6280273e+000  1.4355071e-001  1.0000000e+000  5.8054260e-002
  1.6625674e+000  2.7641302e+000  1.1386079e-001  1.0000000e+000  5.1470233e-002
  6.5212983e-001  4.2527332e-001  1.8167540e+000  1.0000000e+000  4.1370046e-002
  9.0633418e-001  8.2144165e-001  1.1961049e+000  1.0000000e+000  6.0035232e-002
  1.4411770e+000  2.0769912e+000  3.1228311e-001  1.0000000e+000  7.8062057e-002
  4.7123163e-001  2.2205925e-001  2.3371327e+000  1.0000000e+000  3.7908263e-002
  1.7071492e+000  2.9143583e+000  8.5761611e-002  1.0000000e+000  1.3584882e-002
  1.7196974e+000  2.9573592e+000  7.8569542e-002  1.0000000e+000  3.0727228e-002
  1.9429172e+000  3.7749273e+000  3.2584431e-003  1.0000000e+000  1.0549768e-001
  1.7061683e+000  2.9110101e+000  8.6337094e-002  1.0000000e+000  3.4907365e-002
  1.3792292e-001  1.9022732e-002  3.4673310e+000  1.0000000e+000  7.0139671e-002
  7.2665403e-001  5.2802608e-001  1.6214100e+000  1.0000000e+000  8.3525074e-002
  9.0488539e-001  8.1881757e-001  1.1992760e+000  1.0000000e+000  8.4087970e-002
  1.8499848e+000  3.4224437e+000  2.2504567e-002  1.0000000e+000  2.4744334e-002
  1.8870002e+000  3.5607698e+000  1.2768955e-002  1.0000000e+000  6.9363824e-002
  1.4169348e+000  2.0077043e+000  3.3996500e-001  1.0000000e+000  2.3182580e-002
  1.0908854e+000  1.1900310e+000  8.2648932e-001  1.0000000e+000  4.4448022e-002
  1.3001258e+000  1.6903270e+000  4.8982393e-001  1.0000000e+000  2.9514824e-002
  8.2247660e-001  6.7646776e-001  1.3865613e+000  1.0000000e+000  9.8353304e-002
  4.4089022e-001  1.9438418e-001  2.4308233e+000  1.0000000e+000  8.5171205e-002
  1.0544303e+000  1.1118233e+000  8.9410200e-001  1.0000000e+000  8.3132050e-002
  4.6619159e-001  2.1733460e-001  2.3525682e+000  1.0000000e+000  2.3581213e-002
  2.1539298e-001  4.6394135e-002  3.1848222e+000  1.0000000e+000  8.3707814e-002
  1.4208532e+000  2.0188239e+000  3.3541099e-001  1.0000000e+000  2.4330936e-002
  1.3169224e+000  1.7342846e+000  4.6659501e-001  1.0000000e+000  9.5496400e-002
  1.8738597e+000  3.5113501e+000  1.5911383e-002  1.0000000e+000  3.7177200e-002
  1.1978471e+000  1.4348377e+000  6.4344926e-001  1.0000000e+000  6.0477363e-002
  9.7565791e-001  9.5190836e-001  1.0492767e+000  1.0000000e+000  2.3111921e-002
  9.7337953e-002  9.4746770e-003  3.6201229e+000  1.0000000e+000  8.2052221e-003
  1.7246044e+000  2.9742603e+000  7.5842738e-002  1.0000000e+000  3.1941942e-002
  2.7966960e-002  7.8215088e-004  3.8889143e+000  1.0000000e+000  6.6521997e-002
  5.2823562e-001  2.7903287e-001  2.1660904e+000  1.0000000e+000  1.1006995e-001
  1.5048689e+000  2.2646305e+000  2.4515479e-001  1.0000000e+000  6.5517062e-002
  3.3682518e-001  1.1345120e-001  2.7661505e+000  1.0000000e+000  1.1585965e-001
  5.7636548e-001  3.3219717e-001  2.0267352e+000  1.0000000e+000  4.7560084e-002
  1.0221160e+000  1.0447210e+000  9.5625719e-001  1.0000000e+000  4.2211782e-002
  4.0421768e-001  1.6339193e-001  2.5465212e+000  1.0000000e+000  5.0655478e-002
  9.6495438e-001  9.3113696e-001  1.0713194e+000  1.0000000e+000  8.3240035e-002
  8.4484167e-002  7.1375744e-003  3.6692009e+000  1.0000000e+000  4.2268277e-002
  5.4255456e-002  2.9436545e-003  3.7859218e+000  1.0000000e+000  5.5882244e-002
  1.5391492e+000  2.3689802e+000  2.1238348e-001  1.0000000e+000  1.9909807e-001
  1.3192822e+000  1.7405057e+000  4.6337666e-001  1.0000000e+000  1.1585342e-001
  1.2088406e+000  1.4612957e+000  6.2593315e-001  1.0000000e+000  4.0473767e-002
  8.9329611e-001  7.9797793e-001  1.2247935e+000  1.0000000e+000  1.1368709e-001
  9.6983110e-002  9.4057237e-003  3.6214733e+000  1.0000000e+000  1.2720492e-002
  1.1940574e+000  1.4257731e+000  6.4954344e-001  1.0000000e+000  2.5022997e-002
  1.7797020e+000  3.1673392e+000  4.8531207e-002  1.0000000e+000  1.3676770e-002
  1.9061622e+000  3.6334544e+000  8.8055313e-003  1.0000000e+000  6.3213776e-003
  8.3692426e-001  7.0044222e-001  1.3527452e+000  1.0000000e+000  1.5211587e-001
  1.9058308e+000  3.6321910e+000  8.8678380e-003  1.0000000e+000  9.9385890e-002
  1.7912257e+000  3.2084895e+000  4.3586709e-002  1.0000000e+000  3.1287222e-002
  4.3422146e-001  1.8854828e-001  2.4516624e+000  1.0000000e+000  1.1341862e-001
  3.4158368e-001  1.1667941e-001  2.7503447e+000  1.0000000e+000  2.6981809e-002
  1.9450860e+000  3.7833596e+000  3.0155468e-003  1.0000000e+000  1.9451399e-002
  1.7296843e+000  2.9918078e+000  7.3070574e-002  1.0000000e+000  5.5022737e-002
  1.6986758e+000  2.8854996e+000  9.0796249e-002  1.0000000e+000  1.9065756e-001
  2.2507480e-001  5.0658666e-002  3.1503595e+000  1.0000000e+000  1.4684893e-001
  1.0294890e+000  1.0598476e+000  9.4189163e-001  1.0000000e+000  1.0086174e-001
  1.4752265e+000  2.1762933e+000  2.7538719e-001  1.0000000e+000  1.0998370e-001
  1.3974153e+000  1.9527694e+000  3.6310838e-001  1.0000000e+000  8.4399879e-002
  6.0556351e-001  3.6670716e-001  1.9444531e+000  1.0000000e+000  7.8544181e-002
  4.1471698e-001  1.7199017e-001  2.5131223e+000  1.0000000e+000  2.9938245e-002
  1.8907788e-001  3.5750446e-002  3.2794389e+000  1.0000000e+000  8.5363254e-002
  9.8779884e-001  9.7574656e-001  1.0245512e+000  1.0000000e+000  4.7028051e-002
  1.1973497e+000  1.4336463e+000  6.4424749e-001  1.0000000e+000  1.5039247e-002
  1.9119387e+000  3.6555094e+000  7.7548001e-003  1.0000000e+000  1.0358852e-002
  1.3226135e-001  1.7493065e-002  3.4884477e+000  1.0000000e+000  3.3418843e-002
  1.3927337e+000  1.9397071e+000  3.6877239e-001  1.0000000e+000  4.7681974e-002
  1.9634474e+000  3.8551259e+000  1.3360894e-003  1.0000000e+000  1.9411806e-002
  3.6391265e-001  1.3243242e-001  2.6767818e+000  1.0000000e+000  6.2424864e-002
 -1.3082916e-002  1.7116269e-004  4.0525028e+000  1.0000000e+000             Inf
  1.7779712e+000  3.1611816e+000  4.9296783e-002  1.0000000e+000  5.1573946e-002
  1.8100157e+000  3.2761568e+000  3.6094039e-002  1.0000000e+000  1.1843906e-001
  5.9182710e-001  3.5025932e-001  1.9829509e+000  1.0000000e+000  2.9259283e-002
  1.3901466e-001  1.9325074e-002  3.4632665e+000  1.0000000e+000  5.6326165e-002
  1.9446735e+000  3.7817550e+000  3.0610215e-003  1.0000000e+000  2.9941911e-002
  1.9638216e+000  3.8565951e+000  1.3088798e-003  1.0000000e+000             Inf
  1.3507425e+000  1.8245054e+000  4.2153526e-001  1.0000000e+000  7.5006640e-002
  1.0527218e-001  1.1082232e-002  3.5899935e+000  1.0000000e+000  3.4582045e-002
  1.1215765e+000  1.2579338e+000  7.7162787e-001  1.0000000e+000  1.4537658e-001
  1.1727428e+000  1.3753257e+000  6.8435443e-001  1.0000000e+000  7.3657431e-002
  5.4433956e-001  2.9630556e-001  2.1189473e+000  1.0000000e+000  4.8184443e-002
  6.7012888e-001  4.4907271e-001  1.7685572e+000  1.0000000e+000  9.6082994e-002
  1.9161706e+000  3.6717098e+000  7.0273665e-003  1.0000000e+000  3.3895058e-002
  7.0129654e-001  4.9181684e-001  1.6866307e+000  1.0000000e+000  1.6782140e-001
  1.2371190e+000  1.5304635e+000  5.8198737e-001  1.0000000e+000  1.1252685e-001
  8.5239510e-001  7.2657741e-001  1.3169970e+000  1.0000000e+000  5.6875443e-002
  1.5155181e+000  2.2967951e+000  2.3472272e-001  1.0000000e+000  2.9872491e-002
  1.7244514e+000  2.9737326e+000  7.5927033e-002  1.0000000e+000  3.9078628e-002
  1.3247823e+000  1.7550481e+000  4.5591896e-001  1.0000000e+000  3.4461493e-002
  3.7832206e-001  1.4312758e-001  2.6298393e+000  1.0000000e+000  2.5768692e-002
  1.5831467e+000  2.5063533e+000  1.7376671e-001  1.0000000e+000  8.6558764e-002
  3.9715347e-001  1.5773088e-001  2.5691170e+000  1.0000000e+000  4.5153987e-002
  2.9831027e-001  8.8989018e-002  2.8957479e+000  1.0000000e+000  7.7555948e-002
  1.0317261e+000  1.0644588e+000  9.3755432e-001  1.0000000e+000  8.8057459e-002
  6.9453390e-001  4.8237734e-001  1.7042417e+000  1.0000000e+000  8.8164335e-002
  1.2782848e+000  1.6340120e+000  5.2087284e-001  1.0000000e+000  5.4197702e-002
  1.6490318e+000  2.7193059e+000  1.2317866e-001  1.0000000e+000  5.6075055e-002
  9.8012395e-001  9.6064296e-001  1.0401472e+000  1.0000000e+000  7.6445551e-002
  1.8636463e+000  3.4731775e+000  1.8592337e-002  1.0000000e+000  2.7047142e-002
  1.9741822e+000  3.8973955e+000  6.6655634e-004  1.0000000e+000  3.8098059e-002
  5.8929970e-001  3.4727414e-001  1.9900753e+000  1.0000000e+000  1.1347873e-001
  1.7512634e+000  3.0669236e+000  6.1869882e-002  1.0000000e+000  6.6476533e-002
  5.3362881e-001  2.8475971e-001  2.1502445e+000  1.0000000e+000  7.5829151e-002
  1.8543773e+000  3.4387151e+000  2.1205977e-002  1.0000000e+000  7.2428789e-002
  1.6468116e+000  2.7119884e+000  1.2474205e-001  1.0000000e+000  3.9766818e-003
  1.5587447e+000  2.4296849e+000  1.9470627e-001  1.0000000e+000  2.9821288e-002
  1.4599903e+000  2.1315717e+000  2.9161048e-001  1.0000000e+000  1.4504055e-001
  1.9927934e+000  3.9712257e+000  5.1934478e-005  1.0000000e+000  1.1438536e-002
  1.9841487e+000  3.9368460e+000  2.5126419e-004  1.0000000e+000  1.8693283e-002
  1.7027156e+000  2.8992404e+000  8.8378024e-002  1.0000000e+000  5.4528363e-002
  1.7033935e+000  2.9015494e+000  8.7975422e-002  1.0000000e+000  9.6288677e-003
  7.5633305e-001  5.7203968e-001  1.5467075e+000  1.0000000e+000  3.5565815e-002
  1.5177634e+000  2.3036057e+000  2.3255214e-001  1.0000000e+000  3.7977107e-002
  8.2351351e-001  6.7817451e-001  1.3841205e+000  1.0000000e+000  6.3607283e-002
  1.8813192e+000  3.5393620e+000  1.4085128e-002  1.0000000e+000  8.2904431e-002
  1.1046489e+000  1.2202493e+000  8.0165353e-001  1.0000000e+000  1.5025316e-001
  7.5425220e-001  5.6889638e-001  1.5518876e+000  1.0000000e+000  6.1731579e-002
  1.0118130e+000  1.0237656e+000  9.7651347e-001  1.0000000e+000  3.8869396e-002
  1.5534025e+000  2.4130594e+000  1.9944930e-001  1.0000000e+000  4.1082188e-002
  1.6521956e-001  2.7297502e-002  3.3664193e+000  1.0000000e+000  3.4273946e-002
  1.6450668e+000  2.7062447e+000  1.2597758e-001  1.0000000e+000  6.3843110e-002
  4.2408507e-001  1.7984814e-001  2.4835079e+000  1.0000000e+000  7.9002190e-002
  2.2556288e-001  5.0878615e-002  3.1486271e+000  1.0000000e+000  1.2214618e-001
  7.9499057e-002  6.3201001e-003  3.6883239e+000  1.0000000e+000  2.7142419e-002
  4.7634225e-001  2.2690194e-001  2.3215329e+000  1.0000000e+000  1.0930582e-001
  6.7239637e-002  4.5211687e-003  3.7355626e+000  1.0000000e+000  8.3441026e-002
  1.9462149e+000  3.7877524e+000  2.8928367e-003  1.0000000e+000  9.3249975e-002
  3.3552432e-001  1.1257657e-001  2.7704793e+000  1.0000000e+000  4.9478575e-002
  1.3087893e+000  1.7129294e+000  4.7777227e-001  1.0000000e+000  4.6563850e-002
  9.4488687e-002  8.9281121e-003  3.6309734e+000  1.0000000e+000  5.2374543e-002
  7.8984967e-001  6.2386251e-001  1.4644638e+000  1.0000000e+000  6.3186145e-002
  1.7123137e+000  2.9320182e+000  8.2763404e-002  1.0000000e+000  2.1125952e-002
  1.2499616e+000  1.5624039e+000  5.6255764e-001  1.0000000e+000  1.5014930e-001
  9.1641053e-001  8.3980827e-001  1.1741661e+000  1.0000000e+000  9.6892623e-002
  3.0336078e-001  9.2027766e-002  2.8785846e+000  1.0000000e+000  3.7106856e-002
  8.8321282e-001  7.8006489e-001  1.2472136e+000  1.0000000e+000  9.2854199e-002
  1.7576828e-001  3.0894489e-002  3.3278214e+000  1.0000000e+000  5.8889552e-002
  9.9286300e-001  9.8577695e-001  1.0143249e+000  1.0000000e+000  3.1691948e-002
  1.6647186e-001  2.7712882e-002  3.3618254e+000  1.0000000e+000  1.0511582e-002
  8.1957103e-001  6.7169667e-001  1.3934126e+000  1.0000000e+000  3.3639004e-002
 -4.2856953e-003  1.8367185e-005  4.0171611e+000  1.0000000e+000             Inf
  1.7907012e+000  3.2066108e+000  4.3805988e-002  1.0000000e+000  4.0363198e-002
  1.4879597e+000  2.2140241e+000  2.6218527e-001  1.0000000e+000  5.5652286e-002
  1.3207360e-001  1.7443437e-002  3.4891490e+000  1.0000000e+000  7.0469241e-002
  1.2546641e+000  1.5741821e+000  5.5552556e-001  1.0000000e+000  2.8359005e-002
  3.5297985e-001  1.2459477e-001  2.7126754e+000  1.0000000e+000  4.2681947e-002
  1.7914865e+000  3.2094240e+000  4.3477862e-002  1.0000000e+000  6.3912099e-002
  6.6598545e-001  4.4353662e-001  1.7795948e+000  1.0000000e+000  1.0508070e-001
  5.5232464e-001  3.0506251e-001  2.0957639e+000  1.0000000e+000  5.5570087e-002
  1.0998395e+000  1.2096469e+000  8.1028894e-001  1.0000000e+000  7.2952449e-002
  1.3431980e+000  1.8041808e+000  4.3138890e-001  1.0000000e+000  1.3545471e-001
  3.7881743e-001  1.4350264e-001  2.6282329e+000  1.0000000e+000  1.8783001e-002
  1.9955367e+000  3.9821666e+000  1.9921265e-005  1.0000000e+000             Inf
  4.6584543e-001  2.1701197e-001  2.3536302e+000  1.0000000e+000  3.0308832e-002
  1.7983164e-001  3.2339418e-002  3.3130129e+000  1.0000000e+000  8.4397603e-002
  6.3560512e-001  4.0399386e-001  1.8615734e+000  1.0000000e+000  1.4374062e-001
  1.7117834e+000  2.9302024e+000  8.3068805e-002  1.0000000e+000  2.9067858e-002
  4.1945866e-001  1.7594557e-001  2.4981109e+000  1.0000000e+000  1.6922690e-001
  7.8190358e-001  6.1137321e-001  1.4837589e+000  1.0000000e+000  1.8113686e-001
  1.3759569e+000  1.8932573e+000  3.8942983e-001  1.0000000e+000  7.4554253e-003
  1.4338977e+000  2.0560626e+000  3.2047183e-001  1.0000000e+000  6.2905634e-002
  1.0500385e+000  1.1025808e+000  9.0242687e-001  1.0000000e+000  5.0142021e-002
  3.0051634e-001  9.0310073e-002  2.8882447e+000  1.0000000e+000  1.6668872e-001
  1.3725188e+000  1.8838077e+000  3.9373271e-001  1.0000000e+000  3.9418759e-002
  1.2578466e+000  1.5821781e+000  5.5079168e-001  1.0000000e+000  4.9478082e-002
  1.0534956e-001  1.1098531e-002  3.5897003e+000  1.0000000e+000  9.4094794e-002
  2.6039440e-001  6.7805242e-002  3.0262277e+000  1.0000000e+000  8.1768947e-002
  1.0965659e+000  1.2024567e+000  8.1619326e-001  1.0000000e+000  1.1376632e-001
  1.9613209e+000  3.8467795e+000  1.4960759e-003  1.0000000e+000  3.6327846e-002
  5.5646205e-001  3.0965002e-001  2.0838018e+000  1.0000000e+000  8.8249163e-002
  1.9204607e+000  3.6881691e+000  6.3265081e-003  1.0000000e+000  5.4041066e-002
  1.0147751e+000  1.0297684e+000  9.7066817e-001  1.0000000e+000  6.1362271e-002
  2.2261217e-001  4.9556176e-002  3.1591075e+000  1.0000000e+000  8.4630845e-002
  1.2866923e+000  1.6555772e+000  5.0880781e-001  1.0000000e+000  3.2775359e-002
  4.9114269e-001  2.4122114e-001  2.2766504e+000  1.0000000e+000  9.4628296e-002
  1.4233296e-001  2.0258672e-002  3.4509268e+000  1.0000000e+000  7.8366609e-002
  1.2897305e+000  1.6634048e+000  5.0448275e-001  1.0000000e+000  6.3122698e-003
  1.5060249e+000  2.2681110e+000  2.4401139e-001  1.0000000e+000  4.0604982e-002
  1.0479913e+000  1.0982857e+000  9.0632059e-001  1.0000000e+000  3.6431410e-002
  1.8889035e+000  3.5679564e+000  1.2342437e-002  1.0000000e+000  2.8731941e-002
  1.6841226e+000  2.8362689e+000  9.9778530e-002  1.0000000e+000  8.7449620e-002
  1.3797869e+000  1.9038118e+000  3.8466431e-001  1.0000000e+000  5.9398269e-002
  1.4411561e+000  2.0769309e+000  3.1230649e-001  1.0000000e+000  3.2061330e-002
  1.7235629e+000  2.9706689e+000  7.6417493e-002  1.0000000e+000  6.6351905e-002
  1.9883945e+000  3.9537128e+000  1.3468685e-004  1.0000000e+000             Inf
  4.6213927e-001  2.1357270e-001  2.3650156e+000  1.0000000e+000  4.8508315e-002
  1.5260382e+000  2.3287927e+000  2.2463976e-001  1.0000000e+000  7.0361061e-002
  1.8932032e+000  3.5842184e+000  1.1405557e-002  1.0000000e+000  1.0488987e-002
  1.4652015e+000  2.1468154e+000  2.8600946e-001  1.0000000e+000  3.0724405e-002
  1.1603236e+000  1.3463509e+000  7.0505641e-001  1.0000000e+000  1.4629826e-001
  1.6950270e+000  2.8731166e+000  9.3008517e-002  1.0000000e+000  2.4185548e-002
  1.5891516e+000  2.5254030e+000  1.6879637e-001  1.0000000e+000  2.5443746e-002
  1.7791058e+000  3.1652175e+000  4.8794247e-002  1.0000000e+000  4.0588117e-002
  5.2983942e-002  2.8072981e-003  3.7908715e+000  1.0000000e+000             Inf
  9.8861362e-001  9.7735690e-001  1.0229024e+000  1.0000000e+000  1.0504756e-001
  1.8992406e+000  3.6071148e+000  1.0152458e-002  1.0000000e+000  2.7650473e-002
  1.3340209e+000  1.7796117e+000  4.4352817e-001  1.0000000e+000  4.5919382e-002
  1.5748541e+000  2.4801656e+000  1.8074900e-001  1.0000000e+000  6.4494889e-002
  1.5997684e+000  2.5592589e+000  1.6018535e-001  1.0000000e+000  9.6889181e-002
  1.4863457e+000  2.2092236e+000  2.6384074e-001  1.0000000e+000  3.5680842e-002
  1.8168876e+000  3.3010806e+000  3.3530150e-002  1.0000000e+000  4.2046002e-002
  1.4711587e+000  2.1643079e+000  2.7967312e-001  1.0000000e+000  2.1644047e-002
  1.6854974e+000  2.8409016e+000  9.8911864e-002  1.0000000e+000  3.9976726e-003
  8.8820709e-001  7.8891184e-001  1.2360835e+000  1.0000000e+000  1.1889908e-001
  1.7769689e+000  3.1576185e+000  4.9742869e-002  1.0000000e+000  5.6528541e-002
  8.9653230e-001  8.0377016e-001  1.2176410e+000  1.0000000e+000  2.5931625e-002
  1.8529203e+000  3.4333136e+000  2.1632444e-002  1.0000000e+000  4.1851326e-002
  1.3375439e+000  1.7890238e+000  4.3884804e-001  1.0000000e+000  3.9508774e-002
  1.8204608e+000  3.3140776e+000  3.2234317e-002  1.0000000e+000  6.9172486e-003
  1.9525349e+000  3.8123927e+000  2.2529322e-003  1.0000000e+000  4.1419603e-002
  1.6880452e+000  2.8494966e+000  9.7315800e-002  1.0000000e+000  9.7111368e-003
  1.2928350e+000  1.6714223e+000  5.0008237e-001  1.0000000e+000  4.5492614e-002
  5.7568916e-001  3.3141801e-001  2.0286614e+000  1.0000000e+000  8.2503110e-002
  1.2385712e+000  1.5340585e+000  5.7977387e-001  1.0000000e+000  1.0038457e-001
  9.1323911e-001  8.3400567e-001  1.1810492e+000  1.0000000e+000  9.5308159e-002
  7.1371359e-001  5.0938708e-001  1.6545327e+000  1.0000000e+000  1.5215690e-001
  1.8648962e+000  3.4778380e+000  1.8253027e-002  1.0000000e+000  3.6529683e-002
  1.8236941e+000  3.3258602e+000  3.1083767e-002  1.0000000e+000  3.2976185e-002
  3.9280511e-001  1.5429585e-001  2.5830754e+000  1.0000000e+000  3.6907669e-002
 -4.9435375e-002  2.4438563e-003  4.2001854e+000  1.0000000e+000             Inf
  3.4160499e-001  1.1669397e-001  2.7502740e+000  1.0000000e+000  2.1621962e-002
  1.1302996e+000  1.2775771e+000  7.5637883e-001  1.0000000e+000  2.9671071e-002
  4.3277586e-001  1.8729494e-001  2.4561915e+000  1.0000000e+000  2.8301121e-002
  1.6098995e+000  2.5917764e+000  1.5217841e-001  1.0000000e+000  4.5824395e-002
  1.6495155e+000  2.7209014e+000  1.2283939e-001  1.0000000e+000  5.1756800e-002
  9.8830395e-001  9.7674469e-001  1.0235289e+000  1.0000000e+000  6.8143113e-002
  1.9260863e+000  3.7098086e+000  5.4632292e-003  1.0000000e+000  1.4595315e-001
  4.0277334e-001  1.6222636e-001  2.5511330e+000  1.0000000e+000  1.7785827e-002
  1.4088840e+000  1.9849540e+000  3.4941818e-001  1.0000000e+000  3.0029616e-002
  1.9742641e+000  3.8977187e+000  6.6233717e-004  1.0000000e+000  5.2785855e-002
  1.1232645e+000  1.2617232e+000  7.6866511e-001  1.0000000e+000  6.6055147e-002
  2.4450903e-001  5.9784664e-002  3.0817486e+000  1.0000000e+000  3.1989402e-002
  6.4414112e-001  4.1491778e-001  1.8383533e+000  1.0000000e+000  3.8976476e-002
  6.8004700e-001  4.6246392e-001  1.7422759e+000  1.0000000e+000  1.1065547e-001
  1.7408284e+000  3.0304834e+000  6.7169935e-002  1.0000000e+000  6.4685886e-002
  1.4753234e+000  2.1765791e+000  2.7528553e-001  1.0000000e+000  1.8849890e-002
  1.5764400e+000  2.4851631e+000  1.7940308e-001  1.0000000e+000  5.0657034e-002
  7.9864193e-001  6.3782893e-001  1.4432612e+000  1.0000000e+000  3.6407418e-002
  3.6442741e-001  1.3280734e-001  2.6750977e+000  1.0000000e+000  2.9239948e-002
  4.9670148e-001  2.4671236e-001  2.2599064e+000  1.0000000e+000  6.7997693e-002
  1.5864395e+000  2.5167903e+000  1.7103227e-001  1.0000000e+000  2.6887018e-002
  1.9953762e+000  3.9815262e+000  2.1379534e-005  1.0000000e+000             Inf
  1.3927397e+000  1.9397239e+000  3.6876504e-001  1.0000000e+000  2.3854430e-002
  9.6544197e-001  9.3207821e-001  1.0703103e+000  1.0000000e+000  6.9946953e-002
  8.3680645e-001  7.0024503e-001  1.3530192e+000  1.0000000e+000  1.0392074e-001
  1.0555706e+000  1.1142293e+000  8.9194687e-001  1.0000000e+000  9.4066853e-003
  1.4686901e+000  2.1570505e+000  2.8229026e-001  1.0000000e+000  5.1751624e-002
  1.1534653e+000  1.3304822e+000  7.1662103e-001  1.0000000e+000  4.2781179e-002
  1.4230852e+000  2.0251714e+000  3.3283073e-001  1.0000000e+000  5.9232514e-002
  1.0533943e+000  1.1096394e+000  8.9606244e-001  1.0000000e+000  2.0099880e-002
  5.1111322e-001  2.6123672e-001  2.2167838e+000  1.0000000e+000  6.6070132e-002
  1.7088994e+000  2.9203371e+000  8.4739566e-002  1.0000000e+000  4.7789506e-002
  4.1127467e-001  1.6914685e-001  2.5240482e+000  1.0000000e+000  2.8904329e-002
  8.1010481e-001  6.5626981e-001  1.4158506e+000  1.0000000e+000  1.1239020e-002
  1.1775552e+000  1.3866362e+000  6.7641547e-001  1.0000000e+000  7.2416483e-002
  1.1738284e+000  1.3778732e+000  6.8255946e-001  1.0000000e+000  2.3684696e-002
  1.4877025e+000  2.2132586e+000  2.6244876e-001  1.0000000e+000  5.9664115e-002
  1.7098197e+000  2.9234834e+000  8.4204604e-002  1.0000000e+000  3.1864410e-002
  1.7746069e+000  3.1492295e+000  5.0802064e-002  1.0000000e+000  5.6258704e-002
  6.5877043e-001  4.3397848e-001  1.7988968e+000  1.0000000e+000  3.4823695e-002
  1.7971352e+000  3.2296950e+000  4.1154121e-002  1.0000000e+000  1.5167603e-001
  1.5354583e+000  2.3576322e+000  2.1579899e-001  1.0000000e+000  8.8105459e-002
  1.3068446e+000  1.7078429e+000  4.8046436e-001  1.0000000e+000  8.5219650e-002
  3.3993611e-001  1.1555656e-001  2.7558121e+000  1.0000000e+000  7.1667110e-002
  1.3447475e-001  1.8083459e-002  3.4801845e+000  1.0000000e+000  1.1207729e-001
  8.1018540e-001  6.5640038e-001  1.4156588e+000  1.0000000e+000  2.6010854e-002
  2.1866927e-001  4.7816251e-002  3.1731392e+000  1.0000000e+000  4.2910289e-002
  1.2473946e+000  1.5559932e+000  5.6641493e-001  1.0000000e+000  1.1914514e-001
  1.6618838e+000  2.7618577e+000  1.1432258e-001  1.0000000e+000  5.9192074e-002
  7.7269794e-001  5.9706211e-001  1.5062703e+000  1.0000000e+000  1.1526292e-001
  3.6242070e-001  1.3134876e-001  2.6816660e+000  1.0000000e+000  2.1947937e-002
  6.1855702e-001  3.8261278e-001  1.9083847e+000  1.0000000e+000  7.6568157e-002
  1.2985027e+000  1.6861093e+000  4.9209843e-001  1.0000000e+000  5.8625603e-002
  2.6698241e-001  7.1279605e-002  3.0033500e+000  1.0000000e+000  9.1617158e-002
  1.3847715e+000  1.9175921e+000  3.7850611e-001  1.0000000e+000  8.4869044e-002
  9.1675021e-001  8.4043095e-001  1.1734301e+000  1.0000000e+000  1.2557200e-001
  6.6275170e-002  4.3923981e-003  3.7392917e+000  1.0000000e+000  7.8829147e-002
  4.4064446e-001  1.9416754e-001  2.4315897e+000  1.0000000e+000  6.1665159e-002
  5.1914664e-002  2.6951324e-003  3.7950365e+000  1.0000000e+000  1.1022199e-001
  1.8355394e-001  3.3692048e-002  3.2994763e+000  1.0000000e+000  8.0575442e-002
  1.0350605e+000  1.0713503e+000  9.3110821e-001  1.0000000e+000  6.3746316e-002
  1.6034782e+000  2.5711423e+000  1.5722954e-001  1.0000000e+000  2.3333899e-002
  2.3362418e-001  5.4580257e-002  3.1200835e+000  1.0000000e+000  1.5485070e-002
  1.0629896e+000  1.1299469e+000  8.7798852e-001  1.0000000e+000  6.6418961e-002
  5.6506952e-001  3.1930356e-001  2.0590255e+000  1.0000000e+000  1.0392903e-001
  1.9428236e+000  3.7745637e+000  3.2691354e-003  1.0000000e+000  4.8367507e-002
  2.2835517e-001  5.2146083e-002  3.1387254e+000  1.0000000e+000  1.4331688e-002
  1.3901536e+000  1.9325270e+000  3.7191265e-001  1.0000000e+000  6.5636590e-002
  1.0892976e+000  1.1865693e+000  8.2937882e-001  1.0000000e+000  1.9514959e-001
  1.7680903e+000  3.1261434e+000  5.3782100e-002  1.0000000e+000  7.0264860e-002
  1.6063083e+000  2.5802262e+000  1.5499319e-001  1.0000000e+000  8.9150804e-002
  1.7118683e+000  2.9304930e+000  8.3019892e-002  1.0000000e+000  3.4902732e-002
  1.7313076e+000  2.9974258e+000  7.2195631e-002  1.0000000e+000  1.8699996e-002
  7.2823542e-001  5.3032683e-001  1.6173851e+000  1.0000000e+000  1.3906445e-001
  1.6785727e+000  2.8176063e+000  1.0331551e-001  1.0000000e+000  4.3971890e-002
  8.5487714e-001  7.3081492e-001  1.3113064e+000  1.0000000e+000  4.5208313e-002
  9.9541800e-001  9.9085700e-001  1.0091850e+000  1.0000000e+000  5.7859899e-002
  1.9911128e+000  3.9645301e+000  7.8982699e-005  1.0000000e+000  2.5759046e-002
  4.0934050e-002  1.6755964e-003  3.8379394e+000  1.0000000e+000  2.0327678e-001
  4.2107901e-001  1.7730753e-001  2.4929915e+000  1.0000000e+000  5.9678016e-003
  1.7256778e+000  2.9779640e+000  7.5252650e-002  1.0000000e+000  1.6772067e-002
  2.6785103e-001  7.1744174e-002  3.0003401e+000  1.0000000e+000  2.5104066e-002
  4.8693247e-001  2.3710323e-001  2.2893734e+000  1.0000000e+000  8.7516766e-002
  1.0283695e+000  1.0575438e+000  9.4406586e-001  1.0000000e+000  9.4993379e-002
  5.0770740e-001  2.5776680e-001  2.2269372e+000  1.0000000e+000  4.8867662e-002
  1.2214512e+000  1.4919430e+000  6.0613826e-001  1.0000000e+000  1.4608526e-001
  1.3251711e+000  1.7560785e+000  4.5539401e-001  1.0000000e+000  2.5351279e-002
  1.7472604e+000  3.0529188e+000  6.3877317e-002  1.0000000e+000  3.6855513e-002
  1.5390837e+000  2.3687785e+000  2.1244388e-001  1.0000000e+000  5.2719753e-002
  4.1605376e-001  1.7310073e-001  2.5088857e+000  1.0000000e+000  8.9273385e-003
  8.9219319e-001  7.9600869e-001  1.2272359e+000  1.0000000e+000  1.9015969e-002
  2.5199149e-001  6.3499712e-002  3.0555337e+000  1.0000000e+000  1.4096010e-002
  1.3168782e+000  1.7341683e+000  4.6665534e-001  1.0000000e+000  1.4313081e-002
  6.1795734e-001  3.8187127e-001  1.9100419e+000  1.0000000e+000  7.4263643e-002
  1.2339083e+000  1.5225296e+000  5.8689654e-001  1.0000000e+000  9.0302576e-002
  4.2190124e-001  1.7800065e-001  2.4903957e+000  1.0000000e+000  6.7176229e-002
  5.5297892e-001  3.0578568e-001  2.0938700e+000  1.0000000e+000  4.6804471e-002
  1.4342528e+000  2.0570810e+000  3.2006994e-001  1.0000000e+000  3.1170001e-002
  1.6470284e+000  2.7127025e+000  1.2458895e-001  1.0000000e+000  7.2515700e-002
  3.5656096e-001  1.2713572e-001  2.7008919e+000  1.0000000e+000  1.2821874e-001
  1.7286004e+000  2.9880592e+000  7.3657766e-002  1.0000000e+000  5.6425208e-003
  5.8987466e-001  3.4795212e-001  1.9884535e+000  1.0000000e+000  3.7804316e-002
  1.3109718e+000  1.7186470e+000  4.7475988e-001  1.0000000e+000  8.3684069e-002
  1.4485571e+000  2.0983177e+000  3.0408928e-001  1.0000000e+000  7.1947600e-002
  2.8681755e-001  8.2264307e-002  2.9349941e+000  1.0000000e+000  9.0667618e-002
  9.0190991e-001  8.1344148e-001  1.2058019e+000  1.0000000e+000  7.7269065e-002
  5.8082346e-001  3.3735589e-001  2.0140620e+000  1.0000000e+000  3.7576307e-002
  3.7197758e-002  1.3836732e-003  3.8525926e+000  1.0000000e+000  1.5405477e-002
  1.4175854e+000  2.0095484e+000  3.3920676e-001  1.0000000e+000  4.4394403e-002
  1.9064266e+000  3.6344623e+000  8.7559849e-003  1.0000000e+000  9.0457008e-002
  8.9497352e-001  8.0097760e-001  1.2210835e+000  1.0000000e+000  9.8517234e-003
  1.6908641e+000  2.8590215e+000  9.5564996e-002  1.0000000e+000  3.3386772e-002
  8.3165881e-001  6.9165638e-001  1.3650211e+000  1.0000000e+000  1.2858807e-001
  2.5918449e-002  6.7176599e-004  3.8969980e+000  1.0000000e+000             Inf
  9.7122156e-001  9.4327133e-001  1.0583851e+000  1.0000000e+000  9.4739893e-002
  2.4848723e-001  6.1745905e-002  3.0677970e+000  1.0000000e+000  1.6760281e-002
  1.8853889e+000  3.5546913e+000  1.3135704e-002  1.0000000e+000  4.0838071e-002
  1.3524099e+000  1.8290126e+000  4.1937290e-001  1.0000000e+000  4.8474726e-002
  2.6226817e-001  6.8784595e-002  3.0197119e+000  1.0000000e+000  1.6221121e-002
  1.8655915e+000  3.4804316e+000  1.8065651e-002  1.0000000e+000  6.8008228e-002
  1.5057793e+000  2.2673713e+000  2.4425410e-001  1.0000000e+000  9.1029345e-002
  4.1233193e-001  1.7001762e-001  2.5206899e+000  1.0000000e+000  6.0744096e-002
  8.7622111e-001  7.6776343e-001  1.2628790e+000  1.0000000e+000  3.7846808e-002
  6.9475271e-001  4.8268133e-001  1.7036705e+000  1.0000000e+000  6.6479799e-002
  1.8174185e+000  3.3030100e+000  3.3336009e-002  1.0000000e+000  9.7602501e-002
  2.0016900e+000  4.0067629e+000  2.8561395e-006  1.0000000e+000             Inf
  5.3487525e-001  2.8609153e-001  2.1465905e+000  1.0000000e+000  4.6132569e-002
  1.3420320e+000  1.8010500e+000  4.3292185e-001  1.0000000e+000  2.7449101e-002
  1.9758958e+000  3.9041642e+000  5.8101312e-004  1.0000000e+000  8.4618072e-002
  1.5582357e+000  2.4280985e+000  1.9515569e-001  1.0000000e+000  6.7523857e-002
  6.6284830e-001  4.3936787e-001  1.7879747e+000  1.0000000e+000  7.8120751e-002
  2.3560842e-001  5.5511329e-002  3.1130776e+000  1.0000000e+000  2.1261943e-001
  1.2362968e+000  1.5284298e+000  5.8324256e-001  1.0000000e+000  1.8177425e-002
  6.9552516e-002  4.8375525e-003  3.7266275e+000  1.0000000e+000  2.2617232e-001
  1.7577632e+000  3.0897313e+000  5.8678690e-002  1.0000000e+000  3.1544181e-002
  1.5956933e+000  2.5462370e+000  1.6346394e-001  1.0000000e+000  3.6359619e-002
  1.5849637e+000  2.5121098e+000  1.7225517e-001  1.0000000e+000  3.2271223e-002
  3.7321982e-001  1.3929303e-001  2.6464138e+000  1.0000000e+000  8.9669021e-002
  6.4503877e-001  4.1607501e-001  1.8359199e+000  1.0000000e+000  3.8946872e-002
  1.1114463e+000  1.2353130e+000  7.8952761e-001  1.0000000e+000  1.0353721e-002
  3.2044421e-001  1.0268449e-001  2.8209077e+000  1.0000000e+000  8.5377730e-002
  5.8264007e-001  3.3946945e-001  2.0089092e+000  1.0000000e+000  5.3759613e-002
  1.9633121e+000  3.8545946e+000  1.3459992e-003  1.0000000e+000  2.5321427e-002
  1.2178339e+000  1.4831194e+000  6.1178382e-001  1.0000000e+000  7.1011685e-003
  8.4693875e-001  7.1730525e-001  1.3295502e+000  1.0000000e+000  8.1409952e-003
  1.8253614e+000  3.3319442e+000  3.0498647e-002  1.0000000e+000  3.0660144e-002
  8.4377540e-001  7.1195692e-001  1.3368553e+000  1.0000000e+000  3.7024647e-002
  5.4902844e-001  3.0143222e-001  2.1053185e+000  1.0000000e+000  1.5507336e-001
  1.9446677e+000  3.7817324e+000  3.0616644e-003  1.0000000e+000  1.8659130e-002
  8.0964557e-001  6.5552594e-001  1.4169437e+000  1.0000000e+000  7.1503080e-002
  1.9444506e+000  3.7808881e+000  3.0857375e-003  1.0000000e+000  4.2977279e-003
  6.4662973e-001  4.1813000e-001  1.8316111e+000  1.0000000e+000  7.5211573e-002
  6.0313484e-001  3.6377164e-001  1.9512323e+000  1.0000000e+000  2.4624908e-002
  1.2504986e+000  1.5637467e+000  5.6175238e-001  1.0000000e+000  5.6141402e-002
  6.0742531e-001  3.6896550e-001  1.9392643e+000  1.0000000e+000  4.1629029e-002
  1.2321654e+000  1.5182315e+000  5.8957000e-001  1.0000000e+000  1.6920005e-002
  1.6216769e+000  2.6298360e+000  1.4312836e-001  1.0000000e+000  6.9307199e-002
  1.3241160e+000  1.7532831e+000  4.5681922e-001  1.0000000e+000  7.7079875e-002
  1.8438444e+000  3.3997620e+000  2.4384584e-002  1.0000000e+000  1.0088459e-001
  1.6656806e+000  2.7744919e+000  1.1176946e-001  1.0000000e+000  9.1066190e-002
  1.9273153e+000  3.7145444e+000  5.2830592e-003  1.0000000e+000  8.4859620e-002
  1.2192325e+000  1.4865280e+000  6.0959782e-001  1.0000000e+000  1.4210458e-002
  1.7136475e+000  2.9365879e+000  8.1997728e-002  1.0000000e+000  6.8914418e-002
  1.7672701e+000  3.1232437e+000  5.4163190e-002  1.0000000e+000  2.1837111e-002
  7.5767083e-001  5.7406509e-001  1.5433818e+000  1.0000000e+000  5.0643226e-002
  8.5781386e-001  7.3584462e-001  1.3045892e+000  1.0000000e+000  1.0036235e-002
  1.2929235e+000  1.6716511e+000  4.9995720e-001  1.0000000e+000  7.2981278e-002
  1.3706861e+000  1.8787805e+000  3.9603593e-001  1.0000000e+000  1.2381049e-001
  1.4490449e+000  2.0997310e+000  3.0355157e-001  1.0000000e+000  1.4659490e-001
  7.7175838e-001  5.9561099e-001  1.5085775e+000  1.0000000e+000  5.1607758e-002
  1.0278803e+000  1.0565379e+000  9.4501668e-001  1.0000000e+000  1.7205178e-001
  1.1139051e+000  1.2407846e+000  7.8516418e-001  1.0000000e+000  9.8717286e-002
  8.5197595e-001  7.2586301e-001  1.3179592e+000  1.0000000e+000  1.0795981e-002
  3.3640952e-001  1.1317136e-001  2.7675333e+000  1.0000000e+000  5.2475306e-002
  2.3241544e-002  5.4016938e-004  3.9075740e+000  1.0000000e+000  7.3851587e-002
  1.5603377e+000  2.4346539e+000  1.9330290e-001  1.0000000e+000  6.2617730e-003
  1.2120711e+000  1.4691164e+000  6.2083194e-001  1.0000000e+000  6.7919351e-003
  1.0612007e+000  1.1261469e+000  8.8134413e-001  1.0000000e+000  7.4986140e-002
  1.8128639e+000  3.2864756e+000  3.5019908e-002  1.0000000e+000  3.5775741e-002
  1.9888208e+000  3.9554084e+000  1.2497348e-004  1.0000000e+000  3.9034369e-002
  1.5631106e+000  2.4433149e+000  1.9087231e-001  1.0000000e+000  2.4391075e-002
  7.2076106e-001  5.1949650e-001  1.6364523e+000  1.0000000e+000  1.1028547e-001
  2.5055764e-001  6.2779129e-002  3.0605486e+000  1.0000000e+000  2.4958357e-001
  4.2660156e-001  1.8198889e-001  2.4755826e+000  1.0000000e+000  1.7474518e-001
  1.9296063e+000  3.7233805e+000  4.9552710e-003  1.0000000e+000  1.2869366e-002
  2.0109717e+000  4.0440071e+000  1.2037770e-004  1.0000000e+000             Inf
  1.5186325e+000  2.3062445e+000  2.3171471e-001  1.0000000e+000  1.0674010e-001
  8.6208589e-001  7.4319208e-001  1.2948485e+000  1.0000000e+000  2.9786790e-002
  8.8782092e-001  7.8822598e-001  1.2369423e+000  1.0000000e+000  1.6453988e-001
  1.5567888e+000  2.4235915e+000  1.9643614e-001  1.0000000e+000  4.1311927e-002
  1.2109843e+000  1.4664831e+000  6.2254572e-001  1.0000000e+000  9.7356064e-002
  1.9702641e+000  3.8819407e+000  8.8422321e-004  1.0000000e+000  8.1087112e-003
  1.7352867e+000  3.0112200e+000  7.0073128e-002  1.0000000e+000  4.3672353e-002
  1.7671526e+000  3.1228284e+000  5.4217905e-002  1.0000000e+000  9.4106601e-003
 -4.6481068e-003  2.1604897e-005  4.0186140e+000  1.0000000e+000             Inf
  1.9403235e+000  3.7648553e+000  3.5612851e-003  1.0000000e+000  1.4685746e-002
  1.1034670e+000  1.2176395e+000  8.0377137e-001  1.0000000e+000  4.9843154e-002
  1.9715092e+000  3.8868484e+000  8.1172748e-004  1.0000000e+000  1.8356091e-002
  1.7892143e+000  3.2012879e+000  4.4430598e-002  1.0000000e+000  4.5127913e-002
  5.3190966e-002  2.8292789e-003  3.7900654e+000  1.0000000e+000  5.9749511e-002
  1.2250745e+000  1.5008076e+000  6.0050947e-001  1.0000000e+000  5.1359717e-002
  2.2588439e-001  5.1023756e-002  3.1474862e+000  1.0000000e+000  2.8314590e-002
  1.7785823e-001  3.1633551e-002  3.3202006e+000  1.0000000e+000  4.2192171e-002
  1.0399332e+000  1.0814610e+000  9.2172831e-001  1.0000000e+000  8.2535329e-003
  1.5725366e+000  2.4728712e+000  1.8272499e-001  1.0000000e+000  1.3837649e-001
  1.5081683e+000  2.2745715e+000  2.4189846e-001  1.0000000e+000  1.6358013e-001
  3.3176867e-002  1.1007045e-003  3.8683932e+000  1.0000000e+000  8.2108789e-002
  4.6654733e-001  2.1766641e-001  2.3514771e+000  1.0000000e+000  4.8571484e-002
  1.2763420e+000  1.6290488e+000  5.2368093e-001  1.0000000e+000  8.5659352e-002
  1.0458500e+000  1.0938022e+000  9.1040223e-001  1.0000000e+000  9.7434970e-003
  1.3976681e+000  1.9534761e+000  3.6280374e-001  1.0000000e+000  1.4141954e-001
  1.0499064e+000  1.1023034e+000  9.0267789e-001  1.0000000e+000  4.4957034e-002
  2.1515118e-001  4.6290029e-002  3.1856853e+000  1.0000000e+000  4.3493505e-002
  1.7055686e+000  2.9089644e+000  8.6689823e-002  1.0000000e+000  2.0131660e-001
  1.9778816e+000  3.9120157e+000  4.8922226e-004  1.0000000e+000  4.7771201e-002
  1.1800274e+000  1.3924647e+000  6.7235507e-001  1.0000000e+000  5.8027708e-002
  1.2015383e+000  1.4436942e+000  6.3754113e-001  1.0000000e+000  2.4408981e-002
  1.9340348e+000  3.7404906e+000  4.3514085e-003  1.0000000e+000  6.7333420e-002
  1.2049841e+000  1.4519867e+000  6.3205028e-001  1.0000000e+000  2.1827844e-002
 -3.1513197e-002  9.9308161e-004  4.1270459e+000  1.0000000e+000             Inf
  1.0444616e-001  1.0909000e-002  3.5931244e+000  1.0000000e+000  4.1535965e-002
  4.8216006e-001  2.3247832e-001  2.3038381e+000  1.0000000e+000  7.5252542e-002
  9.4790147e-002  8.9851719e-003  3.6298246e+000  1.0000000e+000  4.9710345e-002
  1.5645565e+000  2.4478371e+000  1.8961103e-001  1.0000000e+000  6.3120359e-002
  1.8820988e+000  3.5422958e+000  1.3900696e-002  1.0000000e+000  1.2953675e-001
  2.9432003e-001  8.6624278e-002  2.9093442e+000  1.0000000e+000  1.1569898e-001
  3.6613506e-001  1.3405488e-001  2.6695146e+000  1.0000000e+000  4.8874047e-003
  9.1860423e-001  8.4383373e-001  1.1694168e+000  1.0000000e+000  2.8897634e-002
  8.1747162e-001  6.6825985e-001  1.3983734e+000  1.0000000e+000  1.4467247e-001
  1.7776261e+000  3.1599545e+000  4.9450162e-002  1.0000000e+000  1.7343685e-001
  1.1045020e+000  1.2199246e+000  8.0191672e-001  1.0000000e+000  2.9671682e-002
  8.6826811e-001  7.5388951e-001  1.2808171e+000  1.0000000e+000  8.9986794e-002
  1.3638397e+000  1.8600588e+000  4.0469989e-001  1.0000000e+000  5.2477557e-002
  1.3440849e+000  1.8065641e+000  4.3022467e-001  1.0000000e+000  5.0164473e-002
  1.0374017e+000  1.0762022e+000  9.2659554e-001  1.0000000e+000  5.8980748e-003
  5.5623264e-001  3.0939475e-001  2.0844642e+000  1.0000000e+000  2.1820894e-002
  1.9094241e+000  3.6459004e+000  8.2039929e-003  1.0000000e+000  5.1069594e-002
  1.2238525e+000  1.4978150e+000  6.0240490e-001  1.0000000e+000  1.9652849e-002
  5.4388833e-001  2.9581451e-001  2.1202612e+000  1.0000000e+000  6.6240395e-002
  7.0447458e-001  4.9628443e-001  1.6783861e+000  1.0000000e+000  7.9575141e-002
  5.7265010e-001  3.2792814e-001  2.0373277e+000  1.0000000e+000  6.4355632e-002
  7.1990465e-001  5.1826271e-001  1.6386441e+000  1.0000000e+000  1.1015837e-001
  1.3126058e+000  1.7229339e+000  4.7251084e-001  1.0000000e+000  6.6314808e-002
  6.3299461e-001  4.0068217e-001  1.8687037e+000  1.0000000e+000  1.5481535e-002
  1.0338957e+000  1.0689403e+000  9.3335755e-001  1.0000000e+000  9.5789973e-002
  1.0918586e+000  1.1921553e+000  8.2472075e-001  1.0000000e+000  5.3351079e-002
  2.0164469e+000  4.0660583e+000  2.7050180e-004  1.0000000e+000             Inf
  1.9825982e+000  3.9306956e+000  3.0282302e-004  1.0000000e+000  3.7947230e-002
  6.3822846e-001  4.0733556e-001  1.8544217e+000  1.0000000e+000  6.9635771e-002
  4.3222245e-001  1.8681625e-001  2.4579264e+000  1.0000000e+000  6.3452714e-002
  1.8108160e-001  3.2790547e-002  3.3084641e+000  1.0000000e+000  3.6201213e-002
  3.6843192e-001  1.3574208e-001  2.6620144e+000  1.0000000e+000  3.1818466e-002
  9.0970585e-001  8.2756474e-001  1.1887413e+000  1.0000000e+000  4.9120651e-002
  2.4431232e-001  5.9688508e-002  3.0824392e+000  1.0000000e+000  6.6464241e-002
  3.9886695e-001  1.5909484e-001  2.5636271e+000  1.0000000e+000  3.1949936e-002
  1.1421993e+000  1.3046191e+000  7.3582212e-001  1.0000000e+000  5.6525378e-002
  6.2233230e-001  3.8729749e-001  1.8979683e+000  1.0000000e+000  5.8758341e-002
  1.1222156e+000  1.2593679e+000  7.7050539e-001  1.0000000e+000  3.6850774e-002
  5.5023315e-001  3.0275652e-001  2.1018239e+000  1.0000000e+000  1.2015053e-002
  4.0129846e-001  1.6104045e-001  2.5558466e+000  1.0000000e+000  3.2432792e-002
  9.3931161e-001  8.8230631e-001  1.1250599e+000  1.0000000e+000  1.1257775e-001
  1.3760478e-001  1.8935077e-002  3.4685159e+000  1.0000000e+000  7.1233076e-002
  3.6340358e-001  1.3206216e-001  2.6784479e+000  1.0000000e+000  6.9783341e-002
  1.0277951e+000  1.0563627e+000  9.4518241e-001  1.0000000e+000  9.2546357e-002
  1.6020350e-003  2.5665160e-006  3.9935944e+000  1.0000000e+000             Inf
  4.5000781e-001  2.0250703e-001  2.4024758e+000  1.0000000e+000  2.0075248e-001
  1.2385124e+000  1.5339130e+000  5.7986334e-001  1.0000000e+000  1.0577782e-001
  1.6454075e+000  2.7073659e+000  1.2573582e-001  1.0000000e+000  4.8954254e-002
  9.2423159e-001  8.5420403e-001  1.1572777e+000  1.0000000e+000  3.2505335e-002
  2.3585329e-001  5.5626773e-002  3.1122136e+000  1.0000000e+000  4.5251036e-002
  1.2732205e+000  1.6210904e+000  5.2820844e-001  1.0000000e+000  4.8739850e-002
  1.5504061e+000  2.4037591e+000  2.0213466e-001  1.0000000e+000  2.9666135e-002
  6.7545123e-001  4.5623436e-001  1.7544294e+000  1.0000000e+000  1.4846682e-002
  9.8184760e-001  9.6402471e-001  1.0366343e+000  1.0000000e+000  7.8982567e-002
  1.6218234e+000  2.6303111e+000  1.4301756e-001  1.0000000e+000  4.8368266e-002
  1.4704641e+000  2.1622647e+000  2.8040825e-001  1.0000000e+000  1.0461310e-001
  6.8291871e-001  4.6637797e-001  1.7347031e+000  1.0000000e+000  4.8545270e-002
  9.1462173e-001  8.3653292e-001  1.1780460e+000  1.0000000e+000  1.7028633e-002
  5.9707136e-001  3.5649421e-001  1.9682088e+000  1.0000000e+000  8.5754427e-002
  3.6510684e-002  1.3330300e-003  3.8552903e+000  1.0000000e+000  1.2052983e-002
  4.2901937e-002  1.8405762e-003  3.8302328e+000  1.0000000e+000  7.0819361e-003
  2.5903822e-003  6.7100799e-006  3.9896452e+000  1.0000000e+000  2.1269054e-003
  1.8543031e+000  3.4384401e+000  2.1227579e-002  1.0000000e+000  1.1360134e-001
  1.3092292e+000  1.7140811e+000  4.7716428e-001  1.0000000e+000  3.6805686e-002
  1.5591168e+000  2.4308451e+000  1.9437802e-001  1.0000000e+000  3.8799573e-002
  2.1412197e-001  4.5848218e-002  3.1893603e+000  1.0000000e+000  1.6034677e-001
  9.0696236e-001  8.2258073e-001  1.1947313e+000  1.0000000e+000  1.0207198e-001
  7.3579842e-001  5.4139932e-001  1.5982056e+000  1.0000000e+000  2.4777201e-002
  9.4759529e-001  8.9793683e-001  1.1075557e+000  1.0000000e+000  5.6776047e-002
  4.3584178e-002  1.8995805e-003  3.8275629e+000  1.0000000e+000  3.2503764e-002
  1.1653744e+000  1.3580974e+000  6.9659995e-001  1.0000000e+000  7.3821745e-002
  1.7945110e+000  3.2202697e+000  4.2225737e-002  1.0000000e+000  6.2025633e-002
  2.0334885e+000  4.1350756e+000  1.1214812e-003  1.0000000e+000             Inf
  1.5902104e+000  2.5287692e+000  1.6792749e-001  1.0000000e+000  3.5696685e-002
  7.8229337e-001  6.1198291e-001  1.4828094e+000  1.0000000e+000  3.2079233e-002
  5.2522179e-001  2.7585793e-001  2.1749708e+000  1.0000000e+000  8.6142001e-002
  1.1632716e+000  1.3532008e+000  7.0011442e-001  1.0000000e+000  8.7922557e-002
  1.6721137e+000  2.7959641e+000  1.0750945e-001  1.0000000e+000  7.1990502e-002
  8.1120306e-001  6.5805041e-001  1.4132382e+000  1.0000000e+000  1.2308497e-001
  1.4215552e+000  2.0208193e+000  3.3459834e-001  1.0000000e+000  6.3969732e-002
  6.6792535e-001  4.4612428e-001  1.7744229e+000  1.0000000e+000  4.8896544e-002
  1.7903858e+000  3.2054813e+000  4.3938119e-002  1.0000000e+000  3.0142629e-002
  1.7634730e+000  3.1098370e+000  5.5945025e-002  1.0000000e+000  5.3371810e-002
  1.3470680e+000  1.8145921e+000  4.2632025e-001  1.0000000e+000  7.7446266e-002
  3.2337033e-001  1.0456837e-001  2.8110871e+000  1.0000000e+000  1.8972636e-001
  1.3258273e+000  1.7578181e+000  4.5450877e-001  1.0000000e+000  3.7041905e-002
  1.7194093e+000  2.9563684e+000  7.8731139e-002  1.0000000e+000  6.1586034e-002
  5.3672541e-001  2.8807417e-001  2.1411725e+000  1.0000000e+000  1.4303668e-002
  7.5377654e-002  5.6817907e-003  3.7041712e+000  1.0000000e+000  1.7047970e-001
  3.7250355e-003  1.3875890e-005  3.9851137e+000  1.0000000e+000  1.5934339e-002
  1.4049917e+000  1.9740016e+000  3.5403491e-001  1.0000000e+000  7.2846397e-002
  6.2609284e-001  3.9199224e-001  1.8876209e+000  1.0000000e+000  7.0213385e-002
  1.8497629e-002  3.4216228e-004  3.9263516e+000  1.0000000e+000  2.2097743e-002
  2.5786809e-002  6.6495949e-004  3.8975177e+000  1.0000000e+000  1.2384393e-002
  1.5286966e+000  2.3369134e+000  2.2212685e-001  1.0000000e+000  7.8006772e-002
  1.0758881e+000  1.1575353e+000  8.5398274e-001  1.0000000e+000  1.3316796e-001
  1.7354443e+000  3.0117670e+000  6.9989704e-002  1.0000000e+000  4.2821157e-002
  7.7873920e-001  6.0643474e-001  1.4914779e+000  1.0000000e+000  1.9806339e-002
  7.4954601e-001  5.6181922e-001  1.5636352e+000  1.0000000e+000  2.6166585e-002
  7.2449711e-001  5.2489606e-001  1.6269076e+000  1.0000000e+000  5.2331401e-002
  1.2882439e+000  1.6595724e+000  5.0659674e-001  1.0000000e+000  3.5273381e-002
  1.9116411e+000  3.6543717e+000  7.8072941e-003  1.0000000e+000  1.7350594e-001
  7.6225750e-001  5.8103649e-001  1.5320065e+000  1.0000000e+000  2.8862855e-002
  2.5947302e-001  6.7326250e-002  3.0294342e+000  1.0000000e+000  8.7259296e-002
  3.0863980e-002  9.5258525e-004  3.8774967e+000  1.0000000e+000  1.0738322e-002
  5.3963083e-001  2.9120143e-001  2.1326781e+000  1.0000000e+000  5.9868727e-002
  1.5957425e+000  2.5463941e+000  1.6342414e-001  1.0000000e+000  3.0795460e-002
  1.7674707e-001  3.1239526e-002  3.3242513e+000  1.0000000e+000  6.8333959e-002
  1.8978994e+000  3.6020221e+000  1.0424532e-002  1.0000000e+000  1.1093539e-001
  5.4091401e-001  2.9258797e-001  2.1289319e+000  1.0000000e+000  2.9190648e-002
  7.2580445e-001  5.2679210e-001  1.6235743e+000  1.0000000e+000  3.3742481e-003
  1.3042803e+000  1.7011471e+000  4.8402588e-001  1.0000000e+000  8.5393161e-002
  1.0180116e+000  1.0363476e+000  9.6430120e-001  1.0000000e+000  9.2818877e-002
  2.5839257e-001  6.6766722e-002  3.0331964e+000  1.0000000e+000  1.0163710e-001
  1.4996195e+000  2.2488586e+000  2.5038065e-001  1.0000000e+000  1.0631028e-001
  7.2282420e-001  5.2247483e-001  1.6311780e+000  1.0000000e+000  1.3168110e-002
  1.6547830e+000  2.7383069e+000  1.1917476e-001  1.0000000e+000  2.1642247e-001
  7.5357465e-001  5.6787475e-001  1.5535762e+000  1.0000000e+000  4.8542942e-002
  1.1255026e-001  1.2667561e-002  3.5624665e+000  1.0000000e+000  1.2106257e-001
  6.9131563e-001  4.7791730e-001  1.7126548e+000  1.0000000e+000  3.1808427e-002
  1.3080018e+000  1.7108687e+000  4.7886151e-001  1.0000000e+000  3.2399113e-002
  1.7787878e+000  3.1640859e+000  4.8934859e-002  1.0000000e+000  1.1541419e-001
  1.9922822e+000  3.9691885e+000  5.9563790e-005  1.0000000e+000             Inf
  1.5365570e+000  2.3610074e+000  2.1477943e-001  1.0000000e+000  1.5585044e-001
  1.2227752e+000  1.4951792e+000  6.0407836e-001  1.0000000e+000  1.0523453e-001
  5.6948696e-001  3.2431539e-001  2.0463676e+000  1.0000000e+000  3.0875420e-002
  1.7519116e+000  3.0691943e+000  6.1547848e-002  1.0000000e+000  1.1330296e-001
  5.2326457e-001  2.7380581e-001  2.1807475e+000  1.0000000e+000  1.8748551e-002
  7.4383513e-001  5.5329070e-001  1.5779502e+000  1.0000000e+000  1.2660534e-002
  6.8071507e-001  4.6337300e-001  1.7405127e+000  1.0000000e+000  9.8900623e-002
  7.9354627e-001  6.2971569e-001  1.4555306e+000  1.0000000e+000  5.0061276e-002
  1.8135996e-001  3.2891436e-002  3.3074516e+000  1.0000000e+000  3.5092673e-002
  9.5564589e-001  9.1325907e-001  1.0906755e+000  1.0000000e+000  1.0885561e-001
  4.3634217e-001  1.9039449e-001  2.4450258e+000  1.0000000e+000  6.0100023e-002
  3.6852497e-002  1.3581065e-003  3.8539481e+000  1.0000000e+000  6.2457588e-002
  5.1996234e-001  2.7036083e-001  2.1905115e+000  1.0000000e+000  3.3922207e-002
  1.3910244e+000  1.9349490e+000  3.7085122e-001  1.0000000e+000  3.9749505e-002
  4.4884436e-001  2.0146126e-001  2.4060838e+000  1.0000000e+000  3.5139746e-002
  1.3366021e+000  1.7865053e+000  4.4009671e-001  1.0000000e+000  8.3226448e-002
  2.1207067e-001  4.4973970e-002  3.1966913e+000  1.0000000e+000  7.6544558e-002
  5.2209272e-001  2.7258081e-001  2.1842099e+000  1.0000000e+000  3.2892060e-003
  7.9247478e-001  6.2801627e-001  1.4581172e+000  1.0000000e+000  3.9893865e-002
  1.8821488e+000  3.5424841e+000  1.3888903e-002  1.0000000e+000  1.1988560e-001
  9.0275180e-001  8.1496081e-001  1.2039536e+000  1.0000000e+000  6.6416701e-002
  1.7674675e+000  3.1239413e+000  5.4071376e-002  1.0000000e+000  2.7035215e-002
  7.2620635e-001  5.2737566e-001  1.6225503e+000  1.0000000e+000  1.5048187e-002
  5.9211833e-001  3.5060412e-001  1.9821308e+000  1.0000000e+000  1.1088080e-001
  8.4261611e-001  7.1000190e-001  1.3395375e+000  1.0000000e+000  1.0905767e-001
  5.4811304e-002  3.0042790e-003  3.7837591e+000  1.0000000e+000  7.5131029e-002
  1.4306370e+000  2.0467222e+000  3.2417423e-001  1.0000000e+000  1.0896224e-001
  3.1432047e-001  9.8797361e-002  2.8415155e+000  1.0000000e+000  8.9390028e-002
  4.8803174e-001  2.3817498e-001  2.2860480e+000  1.0000000e+000  4.0428669e-002
  7.1260497e-001  5.0780585e-001  1.6573860e+000  1.0000000e+000  3.1430664e-002
  3.4829268e-001  1.2130779e-001  2.7281371e+000  1.0000000e+000  5.1611639e-002
  3.6621134e-001  1.3411075e-001  2.6692654e+000  1.0000000e+000  3.5205221e-002
  1.3910106e+000  1.9349106e+000  3.7086804e-001  1.0000000e+000  5.4571146e-002
  4.4407085e-001  1.9719892e-001  2.4209155e+000  1.0000000e+000  1.2445059e-002
  4.7936653e-001  2.2979227e-001  2.3123261e+000  1.0000000e+000  3.9016335e-002
  3.8368111e-001  1.4721120e-001  2.6124868e+000  1.0000000e+000  6.9787380e-002
  7.4088679e-001  5.4891323e-001  1.5853661e+000  1.0000000e+000  1.7589101e-002
  9.0910822e-001  8.2647775e-001  1.1900449e+000  1.0000000e+000  5.2856474e-002
 -8.1432548e-003  6.6312599e-005  4.0326393e+000  1.0000000e+000             Inf
  1.0484772e+000  1.0993044e+000  9.0539571e-001  1.0000000e+000  5.0808418e-002
  1.0688102e+000  1.1423551e+000  8.6711453e-001  1.0000000e+000  1.5088806e-001
  5.5256697e-001  3.0533025e-001  2.0950624e+000  1.0000000e+000  2.0145229e-002
  1.1992397e+000  1.4381760e+000  6.4121699e-001  1.0000000e+000  1.5411999e-001
  5.6113426e-001  3.1487165e-001  2.0703346e+000  1.0000000e+000  1.6858560e-002
  1.3834019e+000  1.9138007e+000  3.8019326e-001  1.0000000e+000  3.2160645e-002
  1.3970063e+000  1.9516266e+000  3.6360139e-001  1.0000000e+000  2.3695151e-002
  1.1708627e-001  1.3709194e-002  3.5453641e+000  1.0000000e+000  6.3270382e-002
  4.5587170e-001  2.0781901e-001  2.3843322e+000  1.0000000e+000  1.4860099e-001
  2.3205076e-001  5.3847555e-002  3.1256445e+000  1.0000000e+000  1.1158171e-001
  1.0599930e+000  1.1235852e+000  8.8361310e-001  1.0000000e+000  8.3293779e-002
  1.4150872e+000  2.0024718e+000  3.4212296e-001  1.0000000e+000  1.1640510e-002
  1.6800576e+000  2.8225936e+000  1.0236313e-001  1.0000000e+000  6.1276700e-002
  5.1786336e-003  2.6818246e-005  3.9793123e+000  1.0000000e+000             Inf
  4.0802366e-002  1.6648331e-003  3.8384554e+000  1.0000000e+000  5.2026588e-002
  1.4252025e+000  2.0312021e+000  3.3039219e-001  1.0000000e+000  3.0982736e-002
  1.6427122e+000  2.6985033e+000  1.2765459e-001  1.0000000e+000  6.1781198e-002
  8.5201997e-001  7.2593803e-001  1.3178582e+000  1.0000000e+000  1.0752740e-001
  1.0424129e+000  1.0866246e+000  9.1697315e-001  1.0000000e+000  2.8008357e-002
  8.6158841e-002  7.4233460e-003  3.6627880e+000  1.0000000e+000  7.6667727e-002
  1.3649185e+000  1.8630024e+000  4.0332854e-001  1.0000000e+000  1.1543204e-001
  1.2157401e+000  1.4780240e+000  6.1506361e-001  1.0000000e+000  6.1990156e-002
  3.4394757e-002  1.1829993e-003  3.8636040e+000  1.0000000e+000  3.5807204e-002
  5.5382347e-001  3.0672044e-001  2.0914266e+000  1.0000000e+000  9.4253860e-002
  2.6017018e-001  6.7688521e-002  3.0270078e+000  1.0000000e+000  8.5449820e-002
  4.8786898e-001  2.3801614e-001  2.2865402e+000  1.0000000e+000  8.4853124e-002
  1.6183813e+000  2.6191579e+000  1.4563286e-001  1.0000000e+000  4.0671376e-002
  1.9844748e+000  3.9381402e+000  2.4103192e-004  1.0000000e+000  1.7596128e-001
  1.4981459e+000  2.2444413e+000  2.5185750e-001  1.0000000e+000  5.3975990e-002
  1.2064136e+000  1.4554337e+000  6.2977940e-001  1.0000000e+000  2.0982791e-002
  1.9849841e+000  3.9401620e+000  2.2547670e-004  1.0000000e+000  1.4591084e-002
  9.8859694e-001  9.7732390e-001  1.0229362e+000  1.0000000e+000  3.7612143e-002
  9.3079339e-001  8.6637633e-001  1.1432028e+000  1.0000000e+000  7.3924576e-002
  1.0320679e+000  1.0651641e+000  9.3689259e-001  1.0000000e+000  3.4726360e-002
  1.4911761e-001  2.2236062e-002  3.4257656e+000  1.0000000e+000  1.1551962e-001
  1.4070441e+000  1.9797730e+000  3.5159672e-001  1.0000000e+000  1.6617835e-002
  1.8092292e+000  3.2733102e+000  3.6393509e-002  1.0000000e+000  1.7996264e-001
  1.8047241e+000  3.2570292e+000  3.8132663e-002  1.0000000e+000  1.0549625e-001
  4.6931797e-001  2.2025936e-001  2.3429875e+000  1.0000000e+000  2.2902045e-002
  1.4135874e+000  1.9982293e+000  3.4387976e-001  1.0000000e+000  8.0608736e-003
  6.2276938e-001  3.8784169e-001  1.8967642e+000  1.0000000e+000  1.0317405e-001
  1.1483272e+000  1.3186553e+000  7.2534660e-001  1.0000000e+000  2.5336158e-002
  1.1948126e+000  1.4275771e+000  6.4832677e-001  1.0000000e+000  4.6242635e-002
  1.2682446e+000  1.6084444e+000  5.3546597e-001  1.0000000e+000  1.4954557e-001
  1.5028979e+000  2.2587020e+000  2.4711054e-001  1.0000000e+000  1.0243991e-001
  3.1710792e-001  1.0055743e-001  2.8321258e+000  1.0000000e+000  1.9657033e-001
  1.7038880e+000  2.9032343e+000  8.7682311e-002  1.0000000e+000  1.2485380e-001
  5.8174131e-001  3.3842295e-001  2.0114577e+000  1.0000000e+000  6.1561840e-002
  8.6340190e-001  7.4546284e-001  1.2918552e+000  1.0000000e+000  1.9275300e-002
  1.1254658e+000  1.2666733e+000  7.6481000e-001  1.0000000e+000  8.8586461e-002
  1.1602949e+000  1.3462843e+000  7.0510460e-001  1.0000000e+000  4.4200435e-002
  6.1514255e-001  3.7840036e-001  1.9178302e+000  1.0000000e+000  4.1188948e-002
  9.4491396e-001  8.9286240e-001  1.1132065e+000  1.0000000e+000  3.9627631e-002
  1.6021121e+000  2.5667633e+000  1.5831476e-001  1.0000000e+000  1.1570142e-001
  1.0077912e+000  1.0156431e+000  9.8447832e-001  1.0000000e+000  4.3603770e-002
  8.7123051e-001  7.5904260e-001  1.2741206e+000  1.0000000e+000  6.7613589e-002
  1.4998673e+000  2.2496020e+000  2.5013268e-001  1.0000000e+000  4.7614957e-003
  7.5624749e-001  5.7191026e-001  1.5469203e+000  1.0000000e+000  1.0758225e-001
  4.6506245e-001  2.1628308e-001  2.3560333e+000  1.0000000e+000  1.3502981e-002
  1.1507316e+000  1.3241833e+000  7.2125674e-001  1.0000000e+000  1.2000667e-002
  9.7029531e-001  9.4147299e-001  1.0602918e+000  1.0000000e+000  4.3820482e-002
  1.4460031e+000  2.0909248e+000  3.0691261e-001  1.0000000e+000  7.3096488e-002
  7.4481349e-001  5.5474713e-001  1.5754932e+000  1.0000000e+000  3.8459217e-002
  1.9990517e+000  3.9962077e+000  8.9928254e-007  1.0000000e+000             Inf
  7.1792757e-001  5.1542000e-001  1.6437097e+000  1.0000000e+000  1.2250156e-001
  3.1127455e-001  9.6891848e-002  2.8517936e+000  1.0000000e+000  3.8082028e-002
  4.3533525e-001  1.8951678e-001  2.4481758e+000  1.0000000e+000  3.7370720e-003
  4.3863454e-001  1.9240026e-001  2.4378621e+000  1.0000000e+000  1.9596580e-002
  1.1954377e+000  1.4290714e+000  6.4732044e-001  1.0000000e+000  7.2530593e-003
  9.8184050e-001  9.6401077e-001  1.0366488e+000  1.0000000e+000  4.3957292e-002
  2.6679150e-001  7.1177707e-002  3.0040117e+000  1.0000000e+000  2.6876747e-002
  1.7966138e+000  3.2278213e+000  4.1365930e-002  1.0000000e+000  3.5101898e-002
  2.4898818e-001  6.1995115e-002  3.0660424e+000  1.0000000e+000  3.4327538e-002
  5.9901839e-001  3.5882303e-001  1.9627495e+000  1.0000000e+000  3.9076348e-002
  1.7284182e+000  2.9874294e+000  7.3756682e-002  1.0000000e+000  2.5291997e-002
  3.3208031e-001  1.1027733e-001  2.7819561e+000  1.0000000e+000  1.0436042e-001
  1.2608119e-001  1.5896466e-002  3.5115717e+000  1.0000000e+000  2.6540202e-002
  1.2755620e+000  1.6270585e+000  5.2481039e-001  1.0000000e+000  1.2386372e-001
  1.1595116e+000  1.3444672e+000  7.0642071e-001  1.0000000e+000  1.7035703e-001
  7.9322831e-001  6.2921116e-001  1.4562979e+000  1.0000000e+000  4.8491591e-002
  4.1441912e-001  1.7174321e-001  2.5140667e+000  1.0000000e+000  1.0407410e-001
  1.1980769e+000  1.4353882e+000  6.4308072e-001  1.0000000e+000  8.1094986e-002
  5.8808802e-001  3.4584752e-001  1.9934954e+000  1.0000000e+000  1.2218899e-001
  2.9444126e-001  8.6695655e-002  2.9089306e+000  1.0000000e+000  2.1603514e-002
  9.5307998e-001  9.0836145e-001  1.0960415e+000  1.0000000e+000  3.1647868e-002
  1.1895109e+000  1.4149362e+000  6.5689257e-001  1.0000000e+000  3.0261140e-003
  6.2670561e-001  3.9275992e-001  1.8859375e+000  1.0000000e+000  1.1004728e-001
  2.8992224e-001  8.4054904e-002  2.9243660e+000  1.0000000e+000  1.5326733e-002
  1.2787183e-001  1.6351206e-002  3.5048639e+000  1.0000000e+000  6.2465554e-002
  9.4252529e-001  8.8835393e-001  1.1182528e+000  1.0000000e+000  4.3194951e-002
  4.3494110e-001  1.8917376e-001  2.4494093e+000  1.0000000e+000  2.1163168e-002
  7.4632621e-001  5.5700281e-001  1.5716980e+000  1.0000000e+000  7.3358458e-002
  7.8026542e-001  6.0881412e-001  1.4877525e+000  1.0000000e+000  4.7462133e-002
  2.7929266e-001  7.8004392e-002  2.9608337e+000  1.0000000e+000  2.3402662e-002
  1.3999597e+000  1.9598872e+000  3.6004836e-001  1.0000000e+000  1.2419831e-001
  8.2818422e-001  6.8588911e-001  1.3731522e+000  1.0000000e+000  8.2263513e-002
  2.5272809e-001  6.3871488e-002  3.0529591e+000  1.0000000e+000  1.8012484e-002
  1.7732724e+000  3.1444948e+000  5.1405427e-002  1.0000000e+000  4.9552578e-002
  1.6931295e+000  2.8666875e+000  9.4169509e-002  1.0000000e+000  4.5009048e-002
  1.5757895e+000  2.4831125e+000  1.7995457e-001  1.0000000e+000  2.9723582e-002
  2.1879889e-001  4.7872953e-002  3.1726774e+000  1.0000000e+000  4.3034197e-002
  1.3204569e+000  1.7436063e+000  4.6177888e-001  1.0000000e+000  1.2590953e-001
  1.4431619e+000  2.0827162e+000  3.1006870e-001  1.0000000e+000  1.3524485e-001
  1.1648428e+000  1.3568588e+000  6.9748753e-001  1.0000000e+000  2.8752457e-002
  1.1513204e-002  1.3255386e-004  3.9540797e+000  1.0000000e+000             Inf
  9.9651530e-001  9.9304274e-001  1.0069815e+000  1.0000000e+000  1.7981263e-001
  4.7826082e-001  2.2873341e-001  2.3156901e+000  1.0000000e+000  1.3496534e-001
  4.5470293e-001  2.0675475e-001  2.3879430e+000  1.0000000e+000  4.0094811e-002
  1.1909105e+000  1.4182678e+000  6.5462580e-001  1.0000000e+000  5.9985372e-003
  1.6681104e+000  2.7825923e+000  1.1015072e-001  1.0000000e+000  1.0643181e-001
  1.5335742e+000  2.3518499e+000  2.1755299e-001  1.0000000e+000  1.0840709e-001
  1.8782370e-001  3.5277741e-002  3.2839830e+000  1.0000000e+000  7.9501932e-002
  9.0788559e-001  8.2425624e-001  1.1927139e+000  1.0000000e+000  6.8821618e-002
  1.7929550e+000  3.2146876e+000  4.2867640e-002  1.0000000e+000  1.0230579e-002
  9.5056834e-001  9.0358016e-001  1.1013068e+000  1.0000000e+000  1.0681416e-002
  1.5879874e+000  2.5217041e+000  1.6975435e-001  1.0000000e+000  9.3452753e-002
  1.9877460e+000  3.9511341e+000  1.5016111e-004  1.0000000e+000             Inf
  1.8276293e+000  3.3402290e+000  2.9711648e-002  1.0000000e+000  1.9349474e-001
  6.4747783e-002  4.1922754e-003  3.7452011e+000  1.0000000e+000  9.1177256e-002
  2.0645323e-001  4.2622934e-002  3.2168100e+000  1.0000000e+000  3.1338469e-002
  1.7375579e+000  3.0191075e+000  6.8875850e-002  1.0000000e+000  4.5406237e-002
  8.7451923e-001  7.6478389e-001  1.2667070e+000  1.0000000e+000  8.0655963e-002
  1.7865078e+000  3.1916101e+000  4.5578918e-002  1.0000000e+000  1.9925125e-002
  7.0777186e-001  5.0094100e-001  1.6698536e+000  1.0000000e+000  1.2104518e-001
  1.0163843e-001  1.0330370e-002  3.6037767e+000  1.0000000e+000  6.2050243e-002
  1.5586233e+000  2.4293067e+000  1.9481337e-001  1.0000000e+000  2.5840909e-002
  1.5502610e+000  2.4033091e+000  2.0226519e-001  1.0000000e+000  2.5355468e-002
  1.7125732e+000  2.9329069e+000  8.2614172e-002  1.0000000e+000  3.5722503e-002
  1.1879206e+000  1.4111553e+000  6.5947300e-001  1.0000000e+000  2.4966405e-002
  6.6463610e-001  4.4174115e-001  1.7831967e+000  1.0000000e+000  5.8127191e-002
  4.5531598e-001  2.0731264e-001  2.3860487e+000  1.0000000e+000  3.8691476e-002
  1.3388098e+000  1.7924117e+000  4.3717248e-001  1.0000000e+000  5.4191334e-002
  3.3281240e-002  1.1076409e-003  3.8679827e+000  1.0000000e+000  2.4552917e-002
  9.5833053e-002  9.1839740e-003  3.6258518e+000  1.0000000e+000  3.7328362e-002
  1.1801918e+000  1.3928527e+000  6.7208547e-001  1.0000000e+000  1.4441484e-002
  1.3235625e+000  1.7518176e+000  4.5756774e-001  1.0000000e+000  2.0413955e-002
  4.3793148e-001  1.9178398e-001  2.4400581e+000  1.0000000e+000  6.0436708e-002
  1.5713616e-001  2.4691774e-002  3.3961471e+000  1.0000000e+000  1.8883429e-001
  1.2514454e+000  1.5661155e+000  5.6033402e-001  1.0000000e+000  8.1650043e-002
  9.3236549e-001  8.6930541e-001  1.1398434e+000  1.0000000e+000  8.5755815e-002
  6.8282649e-001  4.6625201e-001  1.7349461e+000  1.0000000e+000  3.1150867e-002
  1.2586659e-001  1.5842400e-002  3.5123760e+000  1.0000000e+000  5.1289581e-002
  1.5436825e+000  2.3829558e+000  2.0822563e-001  1.0000000e+000  1.2088187e-001
  9.9872554e-001  9.9745271e-001  1.0025505e+000  1.0000000e+000  1.3462762e-001
  7.4376607e-001  5.5318797e-001  1.5781237e+000  1.0000000e+000  9.2202996e-002
  1.2983509e+000  1.6857151e+000  4.9231144e-001  1.0000000e+000  3.9439660e-002
  9.0292600e-001  8.1527535e-001  1.2035714e+000  1.0000000e+000  1.4743414e-002
  1.1945208e+000  1.4268798e+000  6.4879680e-001  1.0000000e+000  6.9884266e-002
  1.4335625e+000  2.0551016e+000  3.2085139e-001  1.0000000e+000  1.1187817e-001
  2.0209552e+000  4.0842598e+000  4.3911898e-004  1.0000000e+000             Inf
  8.9630502e-001  8.0336269e-001  1.2181426e+000  1.0000000e+000  7.0559769e-002
  6.1578061e-001  3.7918576e-001  1.9160633e+000  1.0000000e+000  1.0774211e-001
  1.2777736e+000  1.6327053e+000  5.2161099e-001  1.0000000e+000  4.5999401e-002
  2.2129835e-002  4.8972961e-004  3.9119704e+000  1.0000000e+000  4.9882936e-002
  1.3912814e+000  1.9356639e+000  3.7053836e-001  1.0000000e+000  4.9738537e-002
  1.6250419e+000  2.6407610e+000  1.4059361e-001  1.0000000e+000  7.8592450e-002
  8.3102738e-001  6.9060651e-001  1.3664970e+000  1.0000000e+000  9.3872808e-002
  1.1702518e+000  1.3694893e+000  6.8848209e-001  1.0000000e+000  2.1615926e-002
  1.7166215e+000  2.9467892e+000  8.0303396e-002  1.0000000e+000  2.1890453e-001
  6.4109733e-002  4.1100579e-003  3.7476711e+000  1.0000000e+000  4.7879604e-002
  1.1546029e+000  1.3331078e+000  7.1469627e-001  1.0000000e+000  4.8225710e-002
  1.4295584e+000  2.0436372e+000  3.2540362e-001  1.0000000e+000  4.1454435e-002
  1.6795644e+000  2.8209366e+000  1.0267897e-001  1.0000000e+000  5.1053259e-002
  1.0209455e-001  1.0423296e-002  3.6020451e+000  1.0000000e+000  8.9495501e-003
  1.1766404e+000  1.3844827e+000  6.7792098e-001  1.0000000e+000  9.3624889e-003
  1.0695796e+000  1.1440006e+000  8.6568208e-001  1.0000000e+000  9.9349396e-002
  8.0065409e-001  6.4104698e-001  1.4384306e+000  1.0000000e+000  8.5648262e-002
  3.7234813e-001  1.3864313e-001  2.6492506e+000  1.0000000e+000  5.4145676e-002
  7.0672011e-001  4.9945331e-001  1.6725729e+000  1.0000000e+000  5.9820813e-002
  4.7732903e-001  2.2784300e-001  2.3185269e+000  1.0000000e+000  3.4240355e-002
  1.1059359e+000  1.2230942e+000  7.9935067e-001  1.0000000e+000  1.1570804e-002
  1.6370586e+000  2.6799608e+000  1.3172646e-001  1.0000000e+000  5.3434103e-002
 -1.7472293e-002  3.0528104e-004  4.0701945e+000  1.0000000e+000             Inf
  1.1210872e+000  1.2568364e+000  7.7248778e-001  1.0000000e+000  4.1998673e-002
  1.0494026e-001  1.1012459e-002  3.5912514e+000  1.0000000e+000  2.3359968e-002
  1.1797970e+000  1.3919211e+000  6.7273288e-001  1.0000000e+000  3.4833586e-003
  4.9018210e-001  2.4027849e-001  2.2795501e+000  1.0000000e+000  5.8287501e-002
  1.3179918e+000  1.7371023e+000  4.6513522e-001  1.0000000e+000  2.4722959e-002
  6.7498790e-001  4.5560866e-001  1.7556571e+000  1.0000000e+000  1.7857662e-002
  1.5568730e+000  2.4238535e+000  1.9636156e-001  1.0000000e+000  7.9744583e-002
  3.7319113e-001  1.3927162e-001  2.6465071e+000  1.0000000e+000  2.1050418e-002
  5.3668531e-001  2.8803112e-001  2.1412899e+000  1.0000000e+000  6.3549648e-002
  1.3788286e+000  1.9011684e+000  3.8585385e-001  1.0000000e+000  5.1449838e-002
  1.9125742e+000  3.6579400e+000  7.6432721e-003  1.0000000e+000  2.9814570e-001
  9.1132915e-001  8.3052081e-001  1.1852042e+000  1.0000000e+000  2.8888745e-002
  3.9377991e-001  1.5506262e-001  2.5799430e+000  1.0000000e+000  6.3585837e-002
  1.0999922e+000  1.2099829e+000  8.1001403e-001  1.0000000e+000  3.5665534e-002
  4.7112431e-002  2.2195811e-003  3.8137699e+000  1.0000000e+000  3.0297530e-002
  5.5489877e-001  3.0791264e-001  2.0883176e+000  1.0000000e+000  7.7661736e-002
  1.6891528e+000  2.8532371e+000  9.6625998e-002  1.0000000e+000  3.6314390e-002
  3.1806810e-001  1.0116731e-001  2.8288949e+000  1.0000000e+000  2.1142590e-001
  1.1117875e+000  1.2360714e+000  7.8892150e-001  1.0000000e+000  1.4862773e-002
  9.2455655e-001  8.5480481e-001  1.1565786e+000  1.0000000e+000  1.8218308e-002
  1.7235485e+000  2.9706195e+000  7.6425426e-002  1.0000000e+000  5.3575646e-002
  1.7439490e+000  3.0413582e+000  6.5562108e-002  1.0000000e+000  3.7298811e-002
  6.5829799e-001  4.3335624e-001  1.8001643e+000  1.0000000e+000  5.3511381e-002
  5.1987757e-003  2.7027269e-005  3.9792319e+000  1.0000000e+000  1.8652220e-002
  6.9929747e-001  4.8901695e-001  1.6918271e+000  1.0000000e+000  4.7951837e-002
  1.5765138e-001  2.4853956e-002  3.3942485e+000  1.0000000e+000  2.5594305e-002
  8.3336610e-001  6.9449905e-001  1.3610347e+000  1.0000000e+000  1.6332744e-001
  1.7857860e+000  3.1890316e+000  4.5887640e-002  1.0000000e+000  3.8008225e-002
  1.7820398e-001  3.1756657e-002  3.3189408e+000  1.0000000e+000  3.1033414e-002
  1.0892960e+000  1.1865658e+000  8.2938177e-001  1.0000000e+000  7.0122433e-002
  5.5608492e-001  3.0923044e-001  2.0848908e+000  1.0000000e+000  1.5896144e-002
  1.9339688e+000  3.7402353e+000  4.3601191e-003  1.0000000e+000  4.5168884e-002
  6.2656296e-001  3.9258115e-001  1.8863293e+000  1.0000000e+000  8.7361701e-002
  3.1464405e-003  9.9000878e-006  3.9874241e+000  1.0000000e+000             Inf
  1.2239995e-001  1.4981749e-002  3.5253819e+000  1.0000000e+000  3.2070053e-002
  1.0800282e+000  1.1664610e+000  8.4634803e-001  1.0000000e+000  6.1298923e-002
  7.4050042e-001  5.4834087e-001  1.5863392e+000  1.0000000e+000  1.8977690e-002
  4.7366786e-001  2.2436124e-001  2.3296898e+000  1.0000000e+000  8.2897191e-002
  1.4628727e-001  2.1399967e-002  3.4362509e+000  1.0000000e+000  1.9404669e-002
  1.1498775e+000  1.3222184e+000  7.2270820e-001  1.0000000e+000  7.7317819e-002
  1.7985297e+000  3.2347091e+000  4.0590285e-002  1.0000000e+000  8.6515102e-002
  1.8858347e-001  3.5563724e-002  3.2812299e+000  1.0000000e+000  1.5468630e-002
  7.2766068e-001  5.2949007e-001  1.6188473e+000  1.0000000e+000  4.1353095e-002
  9.4107044e-001  8.8561357e-001  1.1213318e+000  1.0000000e+000  2.0155226e-002
  1.0282335e+000  1.0572642e+000  9.4433004e-001  1.0000000e+000  1.1732584e-001
  1.7606864e+000  3.1000166e+000  5.7270999e-002  1.0000000e+000  4.2018907e-002
  1.8719228e+000  3.5040951e+000  1.6403763e-002  1.0000000e+000  1.0257241e-001
  6.7988244e-001  4.6224013e-001  1.7427104e+000  1.0000000e+000  4.1147755e-002
  3.5178001e-001  1.2374917e-001  2.7166291e+000  1.0000000e+000  5.9346655e-002
  1.2617112e+000  1.5919151e+000  5.4507039e-001  1.0000000e+000  1.3663616e-001
  1.6327740e+000  2.6659509e+000  1.3485495e-001  1.0000000e+000  5.4574298e-002
  1.9577088e+000  3.8326238e+000  1.7885444e-003  1.0000000e+000  6.1817877e-002
  3.6878577e-001  1.3600295e-001  2.6608599e+000  1.0000000e+000  1.1739025e-001
  3.0963948e-001  9.5876607e-002  2.8573187e+000  1.0000000e+000  4.9823529e-002
  1.3335140e-001  1.7782596e-002  3.4843770e+000  1.0000000e+000  2.3964943e-002
  5.7124734e-001  3.2632353e-001  2.0413342e+000  1.0000000e+000  7.0728766e-002
  5.5137618e-001  3.0401570e-001  2.0985110e+000  1.0000000e+000  8.2025947e-002
  3.0212428e-001  9.1279081e-002  2.8827820e+000  1.0000000e+000  8.1274554e-002
  1.5097209e+000  2.2792571e+000  2.4037364e-001  1.0000000e+000  1.2737866e-001
  1.6906036e+000  2.8581406e+000  9.5726118e-002  1.0000000e+000  6.3917327e-002
  5.5540725e-001  3.0847721e-001  2.0868482e+000  1.0000000e+000  4.7253690e-003
  9.4752071e-001  8.9779549e-001  1.1077127e+000  1.0000000e+000  1.8815351e-002
  1.3518656e+000  1.8275406e+000  4.2007822e-001  1.0000000e+000  1.3642738e-001
  9.5981457e-001  9.2124401e-001  1.0819857e+000  1.0000000e+000  1.5690810e-002
  1.4558572e+000  2.1195201e+000  2.9609143e-001  1.0000000e+000  3.9896911e-002
  9.6315208e-001  9.2766192e-001  1.0750536e+000  1.0000000e+000  6.8680946e-002
  1.6599048e+000  2.7552839e+000  1.1566475e-001  1.0000000e+000  5.8077090e-002
  1.2020421e+000  1.4449053e+000  6.3673678e-001  1.0000000e+000  4.9661043e-002
  1.9006522e+000  3.6124788e+000  9.8699846e-003  1.0000000e+000  4.0998807e-002
  7.4656925e-001  5.5736564e-001  1.5710887e+000  1.0000000e+000  9.3208293e-002
  2.2299544e-001  4.9726965e-002  3.1577452e+000  1.0000000e+000  1.7463892e-002
  1.0138485e-001  1.0278889e-002  3.6047395e+000  1.0000000e+000  1.0098305e-001
  2.1122918e-001  4.4617766e-002  3.1997010e+000  1.0000000e+000  2.9470380e-002
  1.4787158e+000  2.1866005e+000  2.7173718e-001  1.0000000e+000  5.4087674e-002
  1.9362197e-001  3.7489467e-002  3.2630016e+000  1.0000000e+000  2.2720300e-002
  1.1663120e+000  1.3602837e+000  6.9503569e-001  1.0000000e+000  5.2370708e-002
  1.9955108e+000  3.9820633e+000  2.0153099e-005  1.0000000e+000             Inf
  1.6055620e+000  2.5778292e+000  1.5558137e-001  1.0000000e+000  1.2357215e-001
  1.5269310e-001  2.3315184e-002  3.4125428e+000  1.0000000e+000  1.1401163e-002
  2.2863551e-001  5.2274195e-002  3.1377322e+000  1.0000000e+000  7.9392810e-002
  1.2157771e+000  1.4781139e+000  6.1500560e-001  1.0000000e+000  5.9907087e-002
  1.4389835e+000  2.0706735e+000  3.1473951e-001  1.0000000e+000  5.8509692e-002
  9.2744160e-001  8.6014792e-001  1.1503815e+000  1.0000000e+000  1.6576441e-002
  9.0929186e-001  8.2681168e-001  1.1896443e+000  1.0000000e+000  9.1532534e-002
  1.9127406e+000  3.6585767e+000  7.6141971e-003  1.0000000e+000  3.3464895e-002
  2.1739769e-002  4.7261755e-004  3.9135135e+000  1.0000000e+000  9.6493381e-002
  1.3975876e+000  1.9532510e+000  3.6290074e-001  1.0000000e+000  8.7475053e-002
  4.6876835e-001  2.1974376e-001  2.3446704e+000  1.0000000e+000  1.0524318e-001
  1.9691965e-001  3.8777347e-002  3.2510988e+000  1.0000000e+000  6.0146049e-002
  1.5886119e+000  2.5236878e+000  1.6924016e-001  1.0000000e+000  1.9426199e-002
  1.5702105e+000  2.4655611e+000  1.8471899e-001  1.0000000e+000  3.0998021e-002
  6.6459710e-001  4.4168931e-001  1.7833009e+000  1.0000000e+000  9.4843114e-002
  1.8986630e+000  3.6049213e+000  1.0269181e-002  1.0000000e+000  1.0570759e-001
  2.0043889e+000  4.0175749e+000  1.9262448e-005  1.0000000e+000             Inf
  7.6837362e-001  5.9039802e-001  1.5169035e+000  1.0000000e+000  2.8315176e-002
  1.1723108e+000  1.3743126e+000  6.8506942e-001  1.0000000e+000  3.8116310e-002
  3.4618908e-001  1.1984688e-001  2.7350906e+000  1.0000000e+000  1.0715025e-001
  9.6355265e-001  9.2843371e-001  1.0742231e+000  1.0000000e+000  1.4534651e-001
  8.6951166e-001  7.5605052e-001  1.2780039e+000  1.0000000e+000  1.4849674e-001
  7.5283608e-001  5.6676216e-001  1.5554178e+000  1.0000000e+000  9.0385598e-002
  1.5037104e+000  2.2611450e+000  2.4630336e-001  1.0000000e+000  1.3157564e-001
  1.0739025e+000  1.1532665e+000  8.5765663e-001  1.0000000e+000  1.3594336e-002
  1.6730303e+000  2.7990302e+000  1.0690922e-001  1.0000000e+000  4.0236083e-002
  5.1998542e-001  2.7038484e-001  2.1904431e+000  1.0000000e+000  1.0044765e-001
  8.1534974e-001  6.6479520e-001  1.4033962e+000  1.0000000e+000  5.8933841e-002
  7.5471147e-001  5.6958940e-001  1.5507435e+000  1.0000000e+000  1.5579782e-002
  1.7427362e+000  3.0371295e+000  6.6184665e-002  1.0000000e+000  5.1675402e-002
  7.8295120e-001  6.1301257e-001  1.4812078e+000  1.0000000e+000  4.2445461e-002
  2.7828382e-001  7.7441886e-002  2.9643066e+000  1.0000000e+000  1.0952575e-001
  4.3121208e-001  1.8594385e-001  2.4610956e+000  1.0000000e+000  6.2554614e-002
  1.5688297e-001  2.4612268e-002  3.3970804e+000  1.0000000e+000  3.2592359e-002
  7.1686248e-002  5.1389182e-003  3.7183939e+000  1.0000000e+000  3.1432607e-002
  8.1071097e-001  6.5725228e-001  1.4144084e+000  1.0000000e+000  3.2479492e-002
  1.6219778e-001  2.6308121e-002  3.3775170e+000  1.0000000e+000  4.0279039e-002
  1.5575542e+000  2.4259750e+000  1.9575832e-001  1.0000000e+000  3.1717829e-002
  2.2198708e-001  4.9278262e-002  3.1613300e+000  1.0000000e+000  4.0566582e-002
  6.1323608e-001  3.7605848e-001  1.9231142e+000  1.0000000e+000  3.0100542e-002
  1.1915996e+000  1.4199096e+000  6.5351122e-001  1.0000000e+000  3.5027499e-002
  1.6587018e+000  2.7512915e+000  1.1648449e-001  1.0000000e+000  8.3167277e-002
  1.2980722e-001  1.6849915e-002  3.4976210e+000  1.0000000e+000  5.5628028e-002
  7.0222929e-003  4.9312598e-005  3.9719601e+000  1.0000000e+000             Inf
  1.0806191e+000  1.1677377e+000  8.4526122e-001  1.0000000e+000  7.2267584e-002
  1.0416478e+000  1.0850302e+000  9.1843891e-001  1.0000000e+000  5.2481892e-002
  1.3943866e+000  1.9443139e+000  3.6676764e-001  1.0000000e+000  1.5961716e-002
  1.5896749e+000  2.5270663e+000  1.6836667e-001  1.0000000e+000  6.9934803e-002
  3.8488297e-001  1.4813490e-001  2.6086030e+000  1.0000000e+000  8.5434811e-002
  1.3138558e+000  1.7262170e+000  4.7079391e-001  1.0000000e+000  1.6264643e-001
  1.6990398e+000  2.8867363e+000  9.0577039e-002  1.0000000e+000  6.9518205e-002
  1.1842187e+000  1.4023739e+000  6.6549918e-001  1.0000000e+000  1.9294809e-002
  1.7559288e+000  3.0832858e+000  5.9570765e-002  1.0000000e+000  8.8540352e-003
  1.0146141e+000  1.0294418e+000  9.7098537e-001  1.0000000e+000  7.8199515e-002
  1.8934641e+000  3.5852064e+000  1.1349895e-002  1.0000000e+000  1.3803875e-001
  1.2192392e+000  1.4865443e+000  6.0958740e-001  1.0000000e+000  3.6396882e-002
  6.6563849e-002  4.4307460e-003  3.7381754e+000  1.0000000e+000  3.3434631e-002
  1.5384350e+000  2.3667822e+000  2.1304226e-001  1.0000000e+000  5.3753269e-002
  6.2697819e-001  3.9310165e-001  1.8851889e+000  1.0000000e+000  4.5198296e-002
  6.5827978e-001  4.3333227e-001  1.8002132e+000  1.0000000e+000  3.7745872e-002
  1.7597402e+000  3.0966855e+000  5.7724778e-002  1.0000000e+000  1.3707313e-001
  1.3907051e+000  1.9340607e+000  3.7124026e-001  1.0000000e+000  8.0476662e-002
  7.0377285e-002  4.9529622e-003  3.7234438e+000  1.0000000e+000  1.8921161e-003
  1.2279909e+000  1.5079617e+000  5.9599801e-001  1.0000000e+000  9.4600286e-002
  1.8982478e+000  3.6033448e+000  1.0353507e-002  1.0000000e+000  5.1793222e-003
  3.6596532e-002  1.3393062e-003  3.8549532e+000  1.0000000e+000  5.9949661e-002
  1.0670374e+000  1.1385688e+000  8.7041922e-001  1.0000000e+000  3.2287590e-002
  2.3725133e-001  5.6288195e-002  3.1072829e+000  1.0000000e+000  5.6613992e-002
  1.1461179e+000  1.3135862e+000  7.2911467e-001  1.0000000e+000  9.1749308e-002
  5.5013178e-001  3.0264497e-001  2.1021179e+000  1.0000000e+000  7.7297493e-002
  6.9806651e-002  4.8729685e-003  3.7256464e+000  1.0000000e+000  3.8388836e-003
  4.5010494e-001  2.0259446e-001  2.4021747e+000  1.0000000e+000  7.3153027e-002
  4.4714572e-001  1.9993930e-001  2.4113564e+000  1.0000000e+000  1.8978766e-002
  1.4066816e+000  1.9787532e+000  3.5202668e-001  1.0000000e+000  1.0919107e-001
  1.7508598e+000  3.0655101e+000  6.2070826e-002  1.0000000e+000  1.3153918e-002
  5.9698466e-001  3.5639068e-001  1.9684520e+000  1.0000000e+000  6.3340368e-002
  1.0160463e-001  1.0323502e-002  3.6039050e+000  1.0000000e+000  5.8498106e-002
