# Supplementary material for: An evolutionary algorithm for multi-objective optimization of freshwater consumption in textile dyeing industry
Source: PeerJ Comput Sci. 2022 Mar 22;8:e932. doi: 10.7717/peerj-cs.932 (PMC9044317; doi:10.7717/peerj-cs.932)
Supplement: Supplemental Information 1 — The data was collected manually from the Sitara Textile mills to conduct the thesis. [file peerj-cs-08-932-s001.zip › Code-and-Dataset/Algorithm Work/AMOCLPSO-matlab/Graphs/A-MOCLPSO_SCH_200.txt]

  1.3852241e+000  1.9188458e+000  3.7794943e-001  1.0000000e+000  4.1596124e-002
  6.0823669e-001  3.6995188e-001  1.9370051e+000  1.0000000e+000  1.6998474e-002
  1.7728777e+000  3.1430952e+000  5.1584560e-002  1.0000000e+000  1.9373890e-002
  1.6623194e-001  2.7633059e-002  3.3627053e+000  1.0000000e+000  2.8637143e-002
  1.3292017e+000  1.7667772e+000  4.4997036e-001  1.0000000e+000  2.6138252e-002
  1.4439728e+000  2.0850574e+000  3.0916627e-001  1.0000000e+000  5.9308025e-002
  1.3878863e+000  1.9262283e+000  3.7468320e-001  1.0000000e+000  5.9408437e-002
  1.9884790e+000  3.9540489e+000  1.3273240e-004  1.0000000e+000             Inf
  1.0645782e-001  1.1333268e-002  3.5855020e+000  1.0000000e+000  4.3495898e-002
  8.6487090e-001  7.4800167e-001  1.2885181e+000  1.0000000e+000  1.7683054e-002
  3.4700285e-001  1.2041098e-001  2.7323996e+000  1.0000000e+000  4.8681034e-002
  1.5891147e+000  2.5252855e+000  1.6882674e-001  1.0000000e+000  6.6779416e-002
  1.8292121e+000  3.3460168e+000  2.9168517e-002  1.0000000e+000  3.4416781e-002
  7.5513854e-001  5.7023422e-001  1.5496801e+000  1.0000000e+000  2.2746145e-002
  1.8979349e+000  3.6021570e+000  1.0417278e-002  1.0000000e+000  3.9317862e-002
  1.6533035e+000  2.7334125e+000  1.2019846e-001  1.0000000e+000  2.1060382e-002
  5.5654670e-001  3.0974423e-001  2.0835574e+000  1.0000000e+000  2.9836918e-002
  1.1931655e+000  1.4236440e+000  6.5098186e-001  1.0000000e+000  5.4598074e-002
  1.9174141e+000  3.6764766e+000  6.8204391e-003  1.0000000e+000  6.3515561e-002
  8.6322081e-001  7.4515017e-001  1.2922669e+000  1.0000000e+000  9.3102258e-002
  1.7972401e+000  3.2300720e+000  4.1111569e-002  1.0000000e+000  3.8061012e-002
  4.9453067e-001  2.4456058e-001  2.2664379e+000  1.0000000e+000  3.2966591e-002
  1.8404241e-001  3.3871609e-002  3.2977020e+000  1.0000000e+000  1.1338558e-001
  1.1783724e+000  1.3885615e+000  6.7507189e-001  1.0000000e+000  4.3400489e-002
  1.6541769e+000  2.7363011e+000  1.1959364e-001  1.0000000e+000  3.4253362e-003
  1.5990375e+000  2.5569211e+000  1.6077089e-001  1.0000000e+000  4.4742048e-002
  1.5569840e-001  2.4241991e-002  3.4014484e+000  1.0000000e+000  2.0991221e-002
  5.8320839e-001  3.4013202e-001  2.0072985e+000  1.0000000e+000  2.8736559e-002
  5.6463874e-001  3.1881691e-001  2.0602619e+000  1.0000000e+000  2.6945022e-002
  1.8312651e+000  3.3535319e+000  2.8471465e-002  1.0000000e+000  1.8756071e-002
  1.3209013e+000  1.7447801e+000  4.6117510e-001  1.0000000e+000  6.3527136e-002
  1.9854815e+000  3.9421368e+000  2.1078663e-004  1.0000000e+000  2.8079490e-002
  1.0240331e-001  1.0486438e-002  3.6008732e+000  1.0000000e+000  4.7413163e-002
  2.8411918e-001  8.0723709e-002  2.9442470e+000  1.0000000e+000  1.6831814e-002
  5.9527102e-002  3.5434758e-003  3.7654351e+000  1.0000000e+000  8.7298017e-002
  1.3467507e+000  1.8137375e+000  4.2673463e-001  1.0000000e+000  5.6649206e-002
  5.3511516e-001  2.8634823e-001  2.1458876e+000  1.0000000e+000  3.7038248e-002
  6.1618936e-001  3.7968933e-001  1.9149319e+000  1.0000000e+000  1.2874372e-002
  1.5118638e+000  2.2857320e+000  2.3827700e-001  1.0000000e+000  7.5092864e-002
  8.8641692e-001  7.8573496e-001  1.2400673e+000  1.0000000e+000  2.2421528e-002
  1.6333537e+000  2.6678444e+000  1.3442949e-001  1.0000000e+000  5.4883547e-002
  1.6566902e+000  2.7446225e+000  1.1786160e-001  1.0000000e+000  1.1960675e-001
  1.5330068e+000  2.3501098e+000  2.1808268e-001  1.0000000e+000  7.8125936e-002
  1.4587521e+000  2.1279576e+000  2.9294931e-001  1.0000000e+000  6.6064807e-002
  6.2263087e-001  3.8766920e-001  1.8971457e+000  1.0000000e+000  7.2404949e-002
  1.1502397e+000  1.3230513e+000  7.2209264e-001  1.0000000e+000  1.3428372e-001
  1.2355499e+000  1.5265835e+000  5.8438401e-001  1.0000000e+000  3.4380558e-002
  3.1546663e-001  9.9519196e-002  2.8376527e+000  1.0000000e+000  3.8796568e-002
  6.8782879e-001  4.7310844e-001  1.7217933e+000  1.0000000e+000  1.2899600e-001
  2.7845275e-001  7.7535936e-002  2.9637249e+000  1.0000000e+000  1.0111633e-001
  5.9307295e-001  3.5173552e-001  1.9794437e+000  1.0000000e+000  2.5294750e-002
  1.9607223e+000  3.8444321e+000  1.5427341e-003  1.0000000e+000  6.8857910e-002
  3.0860768e-001  9.5238701e-002  2.8608080e+000  1.0000000e+000  2.0568212e-002
  3.6364360e-001  1.3223666e-001  2.6776623e+000  1.0000000e+000  1.2433846e-001
  1.8477543e+000  3.4141960e+000  2.3178751e-002  1.0000000e+000  4.7826773e-002
  1.5992124e-002  2.5574804e-004  3.9362873e+000  1.0000000e+000  4.9923772e-002
  1.7724305e+000  3.1415097e+000  5.1787896e-002  1.0000000e+000  1.1751707e-001
  1.0455516e+000  1.0931781e+000  9.1097179e-001  1.0000000e+000  2.5005392e-001
  6.0989230e-001  3.7196861e-001  1.9323994e+000  1.0000000e+000  8.0374225e-003
  8.8071419e-001  7.7565749e-001  1.2528007e+000  1.0000000e+000  2.1779699e-002
  9.0289491e-001  8.1521921e-001  1.2036396e+000  1.0000000e+000  1.6087078e-001
  1.4545538e-001  2.1157268e-002  3.4393357e+000  1.0000000e+000  4.9748451e-002
  7.5025992e-001  5.6288995e-001  1.5618503e+000  1.0000000e+000  6.8032349e-002
  4.7004784e-001  2.2094497e-001  2.3407536e+000  1.0000000e+000  1.2493318e-001
  1.4465356e+000  2.0924652e+000  3.0632287e-001  1.0000000e+000  1.4945656e-002
  1.7915842e+000  3.2097741e+000  4.3437131e-002  1.0000000e+000  2.4642490e-002
  1.2323721e+000  1.5187411e+000  5.8925253e-001  1.0000000e+000  4.2854243e-002
  1.0109637e-002  1.0220475e-004  3.9596637e+000  1.0000000e+000             Inf
  1.8785461e+000  3.5289353e+000  1.4751057e-002  1.0000000e+000  5.0760547e-002
  4.8727565e-001  2.3743756e-001  2.2883350e+000  1.0000000e+000  2.4741477e-002
  7.7276384e-001  5.9716395e-001  1.5061086e+000  1.0000000e+000  1.0924934e-001
  2.9511090e-001  8.7090445e-002  2.9066468e+000  1.0000000e+000  2.4743966e-002
  5.1989711e-001  2.7029301e-001  2.1907046e+000  1.0000000e+000  4.1014200e-002
  1.2663749e+000  1.6037053e+000  5.3820584e-001  1.0000000e+000  8.6301574e-002
  1.7971788e+000  3.2298518e+000  4.1136421e-002  1.0000000e+000  4.9342206e-002
  7.1274285e-001  5.0800238e-001  1.6570310e+000  1.0000000e+000  6.7468698e-002
  2.9563239e-001  8.7398508e-002  2.9048690e+000  1.0000000e+000  6.2517725e-002
  8.5365172e-001  7.2872125e-001  1.3141144e+000  1.0000000e+000  4.3725298e-002
  1.5674124e+000  2.4567816e+000  1.8713204e-001  1.0000000e+000  1.3033840e-001
  1.2463743e-001  1.5534488e-002  3.5169848e+000  1.0000000e+000  4.3691791e-003
  7.3219029e-002  5.3610262e-003  3.7124849e+000  1.0000000e+000  5.9644816e-002
  1.0603012e+000  1.1242387e+000  8.8303379e-001  1.0000000e+000  5.2903862e-002
  4.1552304e-001  1.7265939e-001  2.5105672e+000  1.0000000e+000  4.5712258e-002
  1.6495595e+000  2.7210464e+000  1.2280857e-001  1.0000000e+000  4.2214056e-002
  1.6652200e+000  2.7729578e+000  1.1207763e-001  1.0000000e+000  7.0938407e-003
  2.5404357e-001  6.4538136e-002  3.0483639e+000  1.0000000e+000  2.9138181e-002
  2.3672254e-001  5.6037563e-002  3.1091474e+000  1.0000000e+000  3.4695202e-003
  1.8149309e+000  3.2939743e+000  3.4250558e-002  1.0000000e+000  7.6975199e-002
  1.2502409e-001  1.5631024e-002  3.5155346e+000  1.0000000e+000  8.1390053e-003
  3.3653850e-001  1.1325816e-001  2.7671042e+000  1.0000000e+000  6.5882713e-002
  8.2838361e-001  6.8621940e-001  1.3726850e+000  1.0000000e+000  3.9348118e-002
  7.2131954e-001  5.2030189e-001  1.6350237e+000  1.0000000e+000  1.2022653e-002
  8.1388253e-001  6.6240477e-001  1.4068747e+000  1.0000000e+000  2.5480625e-002
  1.4539840e+000  2.1140695e+000  2.9813346e-001  1.0000000e+000  1.5586504e-001
  1.1211437e+000  1.2569633e+000  7.7238833e-001  1.0000000e+000  3.3932917e-002
  1.3224101e+000  1.7487684e+000  4.5912809e-001  1.0000000e+000  6.8471677e-002
  1.6064438e-001  2.5806615e-002  3.3832291e+000  1.0000000e+000  9.2277022e-002
  1.6558000e+000  2.7416738e+000  1.1847361e-001  1.0000000e+000  1.3617474e-002
  1.1280097e+000  1.2724059e+000  7.6036709e-001  1.0000000e+000  3.2831873e-002
  3.6315234e-001  1.3187962e-001  2.6792703e+000  1.0000000e+000  3.8851273e-002
  8.0261742e-001  6.4419473e-001  1.4337250e+000  1.0000000e+000  1.9600058e-002
  1.5882541e+000  2.5225511e+000  1.6953467e-001  1.0000000e+000  1.3571490e-002
  2.2798801e-001  5.1978531e-002  3.1400265e+000  1.0000000e+000  7.2196939e-002
  1.9796213e+000  3.9189004e+000  4.1529191e-004  1.0000000e+000             Inf
  1.6076268e+000  2.5844641e+000  1.5395670e-001  1.0000000e+000  1.4786454e-002
  7.2077452e-001  5.1951590e-001  1.6364178e+000  1.0000000e+000  8.4587645e-003
  2.7242283e-001  7.4214198e-002  2.9845229e+000  1.0000000e+000  2.6539974e-002
  1.5967315e+000  2.5495516e+000  1.6262545e-001  1.0000000e+000  1.1272280e-002
  4.2308239e-001  1.7899871e-001  2.4866691e+000  1.0000000e+000  2.1149890e-001
  1.6630196e+000  2.7656342e+000  1.1355579e-001  1.0000000e+000  9.5311731e-003
  1.5994148e+000  2.5581278e+000  1.6046849e-001  1.0000000e+000  1.1006687e-002
  9.2612835e-001  8.5771372e-001  1.1532003e+000  1.0000000e+000  4.4786925e-002
  1.2052051e-001  1.4525193e-002  3.5324432e+000  1.0000000e+000  4.9850653e-002
  7.9405655e-001  6.3052581e-001  1.4542996e+000  1.0000000e+000  2.2371039e-002
  7.7998067e-001  6.0836985e-001  1.4884472e+000  1.0000000e+000  1.7840398e-002
 -3.4120040e-002  1.1641771e-003  4.1376443e+000  1.0000000e+000             Inf
  2.3847168e-001  5.6868741e-002  3.1029820e+000  1.0000000e+000  1.6861613e-002
  1.9436862e+000  3.7779162e+000  3.1712408e-003  1.0000000e+000  1.1355753e-002
  1.3302539e-001  1.7695754e-002  3.4855942e+000  1.0000000e+000  3.4576576e-002
  6.4666776e-001  4.1817919e-001  1.8315082e+000  1.0000000e+000  2.0855952e-002
  1.4126594e+000  1.9956066e+000  3.4496896e-001  1.0000000e+000  8.8769736e-002
  3.7632540e-001  1.4162081e-001  2.6363192e+000  1.0000000e+000  5.1185830e-002
  1.7567541e+000  3.0861849e+000  5.9168575e-002  1.0000000e+000  4.2015212e-002
  1.0408417e+000  1.0833515e+000  9.1998456e-001  1.0000000e+000  1.0059064e-001
  1.8053638e+000  3.2593386e+000  3.7883236e-002  1.0000000e+000  1.8031601e-002
  6.3111735e-001  3.9830911e-001  1.8738397e+000  1.0000000e+000  2.1940812e-001
  7.7600115e-001  6.0217778e-001  1.4981732e+000  1.0000000e+000  4.6422916e-002
  6.5230789e-001  4.2550559e-001  1.8162740e+000  1.0000000e+000  6.5099797e-002
  2.3490676e-001  5.5181187e-002  3.1155541e+000  1.0000000e+000  8.4997866e-003
  1.2134687e+000  1.4725064e+000  6.1863141e-001  1.0000000e+000  9.2517564e-002
  9.1398224e-001  8.3536354e-001  1.1794346e+000  1.0000000e+000  5.3099659e-002
  1.2026304e+000  1.4463199e+000  6.3579829e-001  1.0000000e+000  5.9349613e-002
  8.7255662e-001  7.6135506e-001  1.2711286e+000  1.0000000e+000  5.9773531e-002
  1.7557823e+000  3.0827714e+000  5.9642302e-002  1.0000000e+000  8.7872364e-002
  1.5832930e+000  2.5068168e+000  1.7364472e-001  1.0000000e+000  2.1041058e-002
  1.8810708e+000  3.5384275e+000  1.4144148e-002  1.0000000e+000  1.2672319e-001
  9.5912144e-001  9.1991394e-001  1.0834282e+000  1.0000000e+000  1.1396396e-001
  1.9394536e+000  3.7614803e+000  3.6658665e-003  1.0000000e+000  6.3781595e-002
  1.0939719e+000  1.1967746e+000  8.2088683e-001  1.0000000e+000  6.0621739e-002
  1.6140498e+000  2.6051569e+000  1.4895752e-001  1.0000000e+000  4.2391308e-002
  7.3296149e-001  5.3723254e-001  1.6053866e+000  1.0000000e+000  5.3976599e-002
  2.6839706e-001  7.2036980e-002  2.9984488e+000  1.0000000e+000  1.7900662e-002
  1.3633659e+000  1.8587665e+000  4.0530303e-001  1.0000000e+000  4.3386789e-002
  1.2950875e+000  1.6772516e+000  4.9690167e-001  1.0000000e+000  1.0906891e-001
  1.1540533e+000  1.3318389e+000  7.1562590e-001  1.0000000e+000  7.4500685e-002
  1.9505921e+000  3.8048094e+000  2.4411450e-003  1.0000000e+000  3.6652294e-002
  1.6700296e+000  2.7889987e+000  1.0888049e-001  1.0000000e+000  9.1753771e-002
  5.8984158e-002  3.4791309e-003  3.7675425e+000  1.0000000e+000  1.0383554e-001
  1.3656571e+000  1.8650193e+000  4.0239090e-001  1.0000000e+000  4.9511584e-002
  1.2759974e+000  1.6281693e+000  5.2417978e-001  1.0000000e+000  6.8842643e-002
  1.0018582e+000  1.0037199e+000  9.9628706e-001  1.0000000e+000  1.1735460e-001
  2.5592087e-001  6.5495493e-002  3.0418120e+000  1.0000000e+000  6.8407109e-002
  1.0609449e+000  1.1256041e+000  8.8182444e-001  1.0000000e+000  6.5092400e-003
  1.9513074e+000  3.8076004e+000  2.3709726e-003  1.0000000e+000             Inf
  8.3335819e-001  6.9448587e-001  1.3610531e+000  1.0000000e+000  2.1674957e-001
  1.3788673e+000  1.9012749e+000  3.8580589e-001  1.0000000e+000  4.0530820e-002
  1.6503163e+000  2.7235438e+000  1.2227871e-001  1.0000000e+000  1.2501202e-001
  3.3229299e-001  1.1041863e-001  2.7812467e+000  1.0000000e+000  3.6989238e-002
  1.8938037e+000  3.5864925e+000  1.1277654e-002  1.0000000e+000  6.0806733e-002
  9.4150633e-001  8.8643417e-001  1.1204089e+000  1.0000000e+000  7.4437598e-002
  1.3554124e+000  1.8371428e+000  4.1549318e-001  1.0000000e+000  7.2242295e-002
  1.7998697e+000  3.2395310e+000  4.0052128e-002  1.0000000e+000  3.0036685e-002
  1.2054209e+000  1.4530395e+000  6.3135598e-001  1.0000000e+000  3.1165096e-002
  1.1837090e+000  1.4011671e+000  6.6633093e-001  1.0000000e+000  3.2379157e-002
  1.8406755e+000  3.3880861e+000  2.5384310e-002  1.0000000e+000  6.2115579e-002
  1.1739972e+000  1.3782695e+000  6.8228060e-001  1.0000000e+000  5.1177828e-002
  1.0823396e+000  1.1714591e+000  8.4210057e-001  1.0000000e+000  3.8072879e-002
  1.0622616e+000  1.1283998e+000  8.7935323e-001  1.0000000e+000  2.1982515e-002
  9.2922480e-001  8.6345873e-001  1.1465595e+000  1.0000000e+000  1.1062473e-001
  2.7627083e-001  7.6325572e-002  2.9712423e+000  1.0000000e+000  2.5668410e-002
  1.3090165e+000  1.7135241e+000  4.7745825e-001  1.0000000e+000  7.7257104e-002
  4.7727833e-002  2.2779460e-003  3.8113666e+000  1.0000000e+000  4.8800587e-002
  1.4106870e+000  1.9900378e+000  3.4728984e-001  1.0000000e+000  8.8956193e-002
  1.5437143e+000  2.3830539e+000  2.0819661e-001  1.0000000e+000  3.3170252e-002
  1.7865001e+000  3.1915826e+000  4.5582207e-002  1.0000000e+000  6.1358125e-002
  3.6842252e-001  1.3573515e-001  2.6620451e+000  1.0000000e+000  1.0255415e-001
  1.1208142e+000  1.2562244e+000  7.7296769e-001  1.0000000e+000  3.5688295e-002
  1.4856199e+000  2.2070666e+000  2.6458684e-001  1.0000000e+000  3.9849747e-002
  1.5737725e+000  2.4767598e+000  1.8166991e-001  1.0000000e+000  1.1092170e-001
  1.5338670e-002  2.3527481e-004  3.9388806e+000  1.0000000e+000  3.5943694e-002
  1.8152273e+000  3.2950500e+000  3.4140965e-002  1.0000000e+000  2.0642471e-002
  6.4049310e-002  4.1023141e-003  3.7479051e+000  1.0000000e+000  1.1531004e-001
  1.0993083e+000  1.2084787e+000  8.1124561e-001  1.0000000e+000  3.9560254e-002
  1.4803909e+000  2.1915573e+000  2.6999359e-001  1.0000000e+000  7.7692403e-002
  2.0833103e-001  4.3401818e-002  3.2100777e+000  1.0000000e+000  9.3847211e-002
  2.8139737e-001  7.9184481e-002  2.9535950e+000  1.0000000e+000  5.5979489e-002
  1.9099864e+000  3.6480480e+000  8.1024513e-003  1.0000000e+000  2.1910123e-002
  1.8196081e+000  3.3109735e+000  3.2541248e-002  1.0000000e+000  2.0147457e-002
  1.1340045e+000  1.2859662e+000  7.4994821e-001  1.0000000e+000  5.4744291e-002
  1.9265284e+000  3.7115116e+000  5.3980772e-003  1.0000000e+000  2.4501475e-002
  1.2139478e+000  1.4736693e+000  6.1787803e-001  1.0000000e+000  7.2811923e-002
  1.8987362e+000  3.6051993e+000  1.0254351e-002  1.0000000e+000  9.5883506e-003
  1.6263878e-001  2.6451374e-002  3.3758962e+000  1.0000000e+000  1.4489391e-001
  7.1009031e-001  5.0422824e-001  1.6638670e+000  1.0000000e+000  2.1286286e-002
  1.9238519e+000  3.7012060e+000  5.7985385e-003  1.0000000e+000  1.7344302e-002
  4.4175906e-001  1.9515107e-001  2.4281148e+000  1.0000000e+000  2.6658542e-003
  1.8344854e+000  3.3653366e+000  2.7395094e-002  1.0000000e+000  2.2043058e-002
  1.6938106e+000  2.8689944e+000  9.3751934e-002  1.0000000e+000  9.4731284e-002
  1.1841575e-002  1.4022289e-004  3.9527739e+000  1.0000000e+000  1.5087246e-002
  4.9877551e-001  2.4877701e-001  2.2536750e+000  1.0000000e+000  7.8991195e-002
  4.4419668e-001  1.9731069e-001  2.4205240e+000  1.0000000e+000  2.0869339e-002
  2.6731803e-004  7.1458927e-008  3.9989308e+000  1.0000000e+000             Inf
  1.0559245e+000  1.1149766e+000  8.9127848e-001  1.0000000e+000  6.0651068e-002
  4.6237915e-001  2.1379447e-001  2.3642779e+000  1.0000000e+000  5.5264892e-002
  1.5418642e+000  2.3773451e+000  2.0988846e-001  1.0000000e+000  1.2357767e-002
  1.9472104e+000  3.7916284e+000  2.7867397e-003  1.0000000e+000  2.5993477e-002
  1.3945723e+000  1.9448319e+000  3.6654271e-001  1.0000000e+000  3.2949323e-002
  1.5318210e+000  2.3464756e+000  2.1919157e-001  1.0000000e+000  2.3983399e-002
  1.7411443e+000  3.0315835e+000  6.7006265e-002  1.0000000e+000  9.6774973e-002
  3.3178339e-001  1.1008022e-001  2.7829467e+000  1.0000000e+000  5.1327277e-002
  1.9029528e+000  3.6212295e+000  9.4181528e-003  1.0000000e+000  1.1791906e-002
  1.2806663e+000  1.6401062e+000  5.1744095e-001  1.0000000e+000  3.4107379e-002
  4.4156207e-001  1.9497706e-001  2.4287288e+000  1.0000000e+000  8.0583065e-003
  7.1699625e-001  5.1408362e-001  1.6460986e+000  1.0000000e+000  1.2573649e-001
  4.3379420e-001  1.8817741e-001  2.4530006e+000  1.0000000e+000  7.3938134e-002
  1.5187780e+000  2.3066867e+000  2.3157460e-001  1.0000000e+000  4.7971933e-002
  5.4033263e-001  2.9195936e-001  2.1306288e+000  1.0000000e+000  2.0041671e-001
  6.9609471e-001  4.8454784e-001  1.7001690e+000  1.0000000e+000  1.7253963e-001
  8.7043064e-001  7.5764950e-001  1.2759269e+000  1.0000000e+000  1.6664026e-001
  9.6006410e-001  9.2172308e-001  1.0814667e+000  1.0000000e+000  1.0820144e-001
  1.1670958e+000  1.3621125e+000  6.9372945e-001  1.0000000e+000  5.9590748e-002
  2.8131158e-001  7.9136204e-002  2.9538899e+000  1.0000000e+000  2.1961582e-002
  4.7630586e-001  2.2686727e-001  2.3216438e+000  1.0000000e+000  8.2655034e-002
  1.6980818e+000  2.8834817e+000  9.1154623e-002  1.0000000e+000  1.0078729e-001
  5.9350175e-001  3.5224433e-001  1.9782373e+000  1.0000000e+000  3.0510651e-002
  1.9771280e-001  3.9090350e-002  3.2482392e+000  1.0000000e+000  5.3445473e-002
  3.7729047e-001  1.4234810e-001  2.6331862e+000  1.0000000e+000  2.7643113e-002
  1.2034367e+000  1.4482600e+000  6.3451303e-001  1.0000000e+000  1.1007877e-001
  5.8844097e-001  3.4626278e-001  1.9924989e+000  1.0000000e+000  7.5133439e-003
  2.1978843e-001  4.8306955e-002  3.1691532e+000  1.0000000e+000  1.5419681e-002
  1.8819158e+000  3.5416069e+000  1.3943887e-002  1.0000000e+000  5.8423607e-002
  1.3667519e+000  1.8680108e+000  4.0100312e-001  1.0000000e+000  1.0100212e-001
  1.2878953e+000  1.6586744e+000  5.0709308e-001  1.0000000e+000  2.5162230e-002
  1.0133582e+000  1.0268948e+000  9.7346207e-001  1.0000000e+000  1.1893103e-001
  1.6349665e+000  2.6731154e+000  1.3324948e-001  1.0000000e+000  9.1493238e-003
  2.5169389e-002  6.3349813e-004  3.8999559e+000  1.0000000e+000  5.6709174e-002
  3.4242234e-001  1.1725306e-001  2.7475637e+000  1.0000000e+000  3.8208239e-002
  6.6340825e-001  4.4011050e-001  1.7864775e+000  1.0000000e+000  5.1076802e-002
  1.3013679e+000  1.6935584e+000  4.8808684e-001  1.0000000e+000  7.9534334e-002
  1.9817312e+000  3.9272584e+000  3.3375080e-004  1.0000000e+000             Inf
  1.2764060e+000  1.6292122e+000  5.2358831e-001  1.0000000e+000  8.5082324e-002
  7.3936552e-001  5.4666137e-001  1.5891993e+000  1.0000000e+000  1.0557512e-001
  1.5553032e+000  2.4189681e+000  1.9775523e-001  1.0000000e+000  1.0323960e-001
  4.6092964e-002  2.1245613e-003  3.8177527e+000  1.0000000e+000  7.7621859e-002
  1.4014739e+000  1.9641292e+000  3.5823345e-001  1.0000000e+000  1.5564621e-001
  1.9543373e+000  3.8194344e+000  2.0850795e-003  1.0000000e+000  4.0797264e-002
  5.6913386e-001  3.2391336e-001  2.0473779e+000  1.0000000e+000  4.9523590e-003
  5.6785637e-001  3.2246085e-001  2.0510354e+000  1.0000000e+000  1.5535327e-002
  2.8715722e-001  8.2459270e-002  2.9338304e+000  1.0000000e+000  1.5267410e-002
  3.6842254e-001  1.3573517e-001  2.6620450e+000  1.0000000e+000  2.4403460e-002
  1.3802209e-001  1.9050099e-002  3.4669617e+000  1.0000000e+000  2.4351837e-002
  1.6228023e+000  2.6334872e+000  1.4227814e-001  1.0000000e+000  7.2882415e-002
  1.5972103e-001  2.5510807e-002  3.3866267e+000  1.0000000e+000  4.4671897e-002
 -1.1235462e-002  1.2623561e-004  4.0450681e+000  1.0000000e+000             Inf
  5.5056882e-001  3.0312602e-001  2.1008508e+000  1.0000000e+000  7.4051222e-002
  1.0967699e+000  1.2029041e+000  8.1582469e-001  1.0000000e+000  9.0517641e-002
  1.7357216e+000  3.0127295e+000  6.9843068e-002  1.0000000e+000  3.8657141e-002
  3.4471353e-001  1.1882742e-001  2.7399733e+000  1.0000000e+000  1.0264829e-002
  5.9157112e-001  3.4995639e-001  1.9836719e+000  1.0000000e+000  5.0490970e-003
  2.6227587e-001  6.8788630e-002  3.0196852e+000  1.0000000e+000  7.1112484e-003
  1.6272856e+000  2.6480585e+000  1.3891600e-001  1.0000000e+000  1.2323072e-002
  1.5265949e-001  2.3304918e-002  3.4126670e+000  1.0000000e+000  2.1225016e-002
  1.1372862e-001  1.2934199e-002  3.5580197e+000  1.0000000e+000  3.4119059e-002
  2.1361359e-001  4.5630764e-002  3.1911764e+000  1.0000000e+000  2.1899719e-002
  6.7329711e-001  4.5332900e-001  1.7601405e+000  1.0000000e+000  7.5906065e-002
  7.7890478e-001  6.0669266e-001  1.4910735e+000  1.0000000e+000  5.4394272e-002
  5.8404003e-001  3.4110276e-001  2.0049426e+000  1.0000000e+000  1.5580804e-002
  9.7834848e-001  9.5716575e-001  1.0437718e+000  1.0000000e+000  5.3483317e-002
  2.3236600e-001  5.3993957e-002  3.1245300e+000  1.0000000e+000  1.6876260e-002
  7.9374398e-001  6.3002950e-001  1.4550536e+000  1.0000000e+000  9.1631232e-002
  3.5274823e-001  1.2443131e-001  2.7134384e+000  1.0000000e+000  2.3571974e-002
  6.2214518e-001  3.8706462e-001  1.8984839e+000  1.0000000e+000  6.9783869e-002
  1.1034602e+000  1.2176245e+000  8.0378355e-001  1.0000000e+000  4.7712955e-002
  1.7361914e+000  3.0143606e+000  6.9594978e-002  1.0000000e+000  2.4196030e-002
  1.3830642e-001  1.9128666e-002  3.4659030e+000  1.0000000e+000  1.4507004e-002
  1.9416548e+000  3.7700233e+000  3.4041656e-003  1.0000000e+000  6.2818252e-002
  2.6504146e-001  7.0246974e-002  3.0100811e+000  1.0000000e+000  1.8901788e-002
  2.4615869e-001  6.0594100e-002  3.0759593e+000  1.0000000e+000  2.5323156e-002
  5.7282171e-001  3.2812471e-001  2.0368379e+000  1.0000000e+000  1.4868574e-002
  5.5355573e-001  3.0642395e-001  2.0922010e+000  1.0000000e+000  1.7239501e-002
  1.8351217e+000  3.3676716e+000  2.7184859e-002  1.0000000e+000  1.2429689e-001
  1.5208085e+000  2.3128584e+000  2.2962453e-001  1.0000000e+000  1.5549545e-001
  3.0626536e-001  9.3798473e-002  2.8687370e+000  1.0000000e+000  4.1106518e-002
  2.5787872e-001  6.6501435e-002  3.0349866e+000  1.0000000e+000  1.5999595e-002
  1.7595643e+000  3.0960666e+000  5.7809310e-002  1.0000000e+000  1.0045194e-001
  3.9621570e-001  1.5698688e-001  2.5721241e+000  1.0000000e+000  9.8546042e-002
  2.2915420e-001  5.2511647e-002  3.1358948e+000  1.0000000e+000  1.2480566e-002
  1.0358375e-001  1.0729594e-002  3.5963946e+000  1.0000000e+000  6.6967643e-002
  3.0105539e-001  9.0634347e-002  2.8864128e+000  1.0000000e+000  9.5189456e-003
  4.7925089e-001  2.2968141e-001  2.3126779e+000  1.0000000e+000  7.4006218e-002
  1.1442203e+000  1.3092402e+000  7.3235884e-001  1.0000000e+000  6.4001486e-002
  2.9668322e-001  8.8020931e-002  2.9012881e+000  1.0000000e+000  1.3804981e-002
  1.6363166e+000  2.6775321e+000  1.3226560e-001  1.0000000e+000  6.3974734e-002
  1.8925947e+000  3.5819148e+000  1.1535890e-002  1.0000000e+000  6.0769434e-002
  1.8912809e+000  3.5769436e+000  1.1819836e-002  1.0000000e+000  8.0897892e-003
  4.5678307e-001  2.0865077e-001  2.3815185e+000  1.0000000e+000  7.3097745e-002
  1.3574922e+000  1.8427851e+000  4.1281625e-001  1.0000000e+000  4.6340592e-002
  3.0566473e-001  9.3430924e-002  2.8707720e+000  1.0000000e+000  1.8237247e-002
  1.8244817e+000  3.3287336e+000  3.0806659e-002  1.0000000e+000  1.0229410e-001
  8.7128876e-001  7.5914410e-001  1.2739891e+000  1.0000000e+000  1.0929179e-002
  8.5198454e-001  7.2587766e-001  1.3179395e+000  1.0000000e+000  1.0326598e-001
  3.0275846e-001  9.1662686e-002  2.8806288e+000  1.0000000e+000  5.0037450e-002
  7.3628759e-001  5.4211942e-001  1.5969690e+000  1.0000000e+000  1.1009069e-001
  1.8873140e+000  3.5619542e+000  1.2698128e-002  1.0000000e+000  5.8846097e-002
  3.9065007e-001  1.5260748e-001  2.5900072e+000  1.0000000e+000  1.8627146e-002
  1.0371709e+000  1.0757234e+000  9.2703996e-001  1.0000000e+000  8.0406793e-002
  9.6531826e-001  9.3183935e-001  1.0705663e+000  1.0000000e+000  7.2246589e-002
  1.3328070e+000  1.7763746e+000  4.4514647e-001  1.0000000e+000  6.1012739e-002
  1.6796190e+000  2.8211199e+000  1.0264399e-001  1.0000000e+000  3.8510598e-002
  1.8339713e+000  3.3634507e+000  2.7565532e-002  1.0000000e+000  6.4505682e-002
  1.2972159e+000  1.6827692e+000  4.9390545e-001  1.0000000e+000  1.3392128e-002
  1.0840797e+000  1.1752287e+000  8.3891004e-001  1.0000000e+000  1.8185202e-002
 -2.2789028e-002  5.1933979e-004  4.0916755e+000  1.0000000e+000             Inf
  1.9234386e+000  3.6996162e+000  5.8616414e-003  1.0000000e+000  3.1691097e-002
  1.7341471e+000  3.0072662e+000  7.0677761e-002  1.0000000e+000  1.1305916e-001
  1.2972462e+000  1.6828478e+000  4.9386285e-001  1.0000000e+000  3.6032494e-002
  1.2840098e+000  1.6486811e+000  5.1264200e-001  1.0000000e+000  7.6929282e-002
  7.6313098e-001  5.8236889e-001  1.5298450e+000  1.0000000e+000  9.4763687e-002
  1.1645487e+000  1.3561738e+000  6.9797880e-001  1.0000000e+000  6.6610578e-002
  1.8951868e+000  3.5917331e+000  1.0985802e-002  1.0000000e+000  1.8114324e-002
  2.3236998e-001  5.3995810e-002  3.1245159e+000  1.0000000e+000  5.8765842e-002
  1.3785316e+000  1.9003494e+000  3.8622294e-001  1.0000000e+000  3.6557492e-002
  1.0885716e+000  1.1849882e+000  8.3070167e-001  1.0000000e+000  6.5311765e-002
  1.4445185e+000  2.0866336e+000  3.0855973e-001  1.0000000e+000  4.9241782e-002
  1.8912777e-001  3.5769312e-002  3.2792582e+000  1.0000000e+000  3.9335968e-002
  1.5852985e+000  2.5131712e+000  1.7197736e-001  1.0000000e+000  1.0417210e-001
  1.9703848e+000  3.8824163e+000  8.7705894e-004  1.0000000e+000             Inf
  1.2149488e+000  1.4761006e+000  6.1630538e-001  1.0000000e+000  5.5316304e-002
  6.4662052e-001  4.1811809e-001  1.8316360e+000  1.0000000e+000  1.5625741e-001
  1.6764440e+000  2.8104644e+000  1.0468850e-001  1.0000000e+000  2.7960504e-002
  1.4772645e+000  2.1823105e+000  2.7325236e-001  1.0000000e+000  7.8967679e-002
  5.1801433e-002  2.6833885e-003  3.7954777e+000  1.0000000e+000  1.1574360e-001
  1.5239280e+000  2.3223564e+000  2.2664459e-001  1.0000000e+000  7.4133937e-002
  1.9513633e-001  3.8078189e-002  3.2575329e+000  1.0000000e+000  4.2522192e-002
  3.3380937e-001  1.1142870e-001  2.7761912e+000  1.0000000e+000  5.4535306e-002
  1.7141106e+000  2.9381751e+000  8.1732753e-002  1.0000000e+000  5.5766569e-002
  9.5112164e-001  9.0463238e-001  1.1001458e+000  1.0000000e+000  2.2532919e-002
  3.9536313e-001  1.5631201e-001  2.5748595e+000  1.0000000e+000  6.2347254e-002
  9.0967684e-001  8.2751195e-001  1.1888046e+000  1.0000000e+000  5.5608899e-002
  1.3935452e+000  1.9419682e+000  3.6778744e-001  1.0000000e+000  1.9511169e-002
  1.5501142e+000  2.4028540e+000  2.0239724e-001  1.0000000e+000  6.2518513e-002
  8.6647533e-001  7.5077949e-001  1.2848782e+000  1.0000000e+000  1.9313358e-002
  5.7347051e-001  3.2886842e-001  2.0349864e+000  1.0000000e+000  5.1387431e-002
  5.2747949e-001  2.7823461e-001  2.1683167e+000  1.0000000e+000  1.1567893e-001
  9.6522254e-001  9.3165455e-001  1.0707644e+000  1.0000000e+000  1.4239425e-002
  1.3977672e+000  1.9537532e+000  3.6268432e-001  1.0000000e+000  5.1744967e-002
  9.4275486e-001  8.8878672e-001  1.1177673e+000  1.0000000e+000  4.1539422e-002
  7.5712334e-001  5.7323575e-001  1.5447424e+000  1.0000000e+000  2.6777052e-002
  1.9089054e+000  3.6439197e+000  8.2982305e-003  1.0000000e+000  2.9043948e-002
  5.7926236e-001  3.3554488e-001  2.0184954e+000  1.0000000e+000  7.2700464e-002
  1.0704986e+000  1.1459673e+000  8.6397284e-001  1.0000000e+000  3.8920397e-002
  1.0453844e+000  1.0928285e+000  9.1129098e-001  1.0000000e+000  3.3512068e-002
  8.8725019e-001  7.8721289e-001  1.2382121e+000  1.0000000e+000  3.2322853e-002
  4.5369641e-001  2.0584043e-001  2.3910548e+000  1.0000000e+000  6.0745184e-002
  1.2193627e+000  1.4868454e+000  6.0939459e-001  1.0000000e+000  6.2305771e-003
  1.2211186e+000  1.4911307e+000  6.0665622e-001  1.0000000e+000  6.5341125e-002
  1.9397203e+000  3.7625149e+000  3.6336398e-003  1.0000000e+000  4.3116068e-002
  3.7650895e-001  1.4175899e-001  2.6357232e+000  1.0000000e+000  5.6120783e-002
  1.6522506e+000  2.7299320e+000  1.2092965e-001  1.0000000e+000  9.3033345e-002
  3.2125441e-001  1.0320440e-001  2.8181868e+000  1.0000000e+000  2.7756714e-002
  9.5466284e-002  9.1138114e-003  3.6272487e+000  1.0000000e+000  1.0128312e-001
  1.5509612e-001  2.4054806e-002  3.4036703e+000  1.0000000e+000  9.1933246e-002
  8.7739637e-001  7.6982439e-001  1.2602389e+000  1.0000000e+000  1.5976398e-002
  1.4462709e+000  2.0916995e+000  3.0661592e-001  1.0000000e+000  3.3277869e-002
  1.1489259e+000  1.3200307e+000  7.2432714e-001  1.0000000e+000  7.6542677e-002
  1.9653412e+000  3.8625659e+000  1.2012343e-003  1.0000000e+000  3.1561175e-002
  2.5487447e-001  6.4960994e-002  3.0454631e+000  1.0000000e+000  6.9321658e-002
  1.7298371e-001  2.9923362e-002  3.3379885e+000  1.0000000e+000  1.3255261e-001
  2.2534205e-001  5.0779041e-002  3.1494108e+000  1.0000000e+000  8.6515884e-002
  1.2697642e+000  1.6123012e+000  5.3324430e-001  1.0000000e+000  6.4443892e-002
  1.6366130e+000  2.6785020e+000  1.3205015e-001  1.0000000e+000  1.8100265e-002
  9.5106341e-001  9.0452161e-001  1.1002680e+000  1.0000000e+000  4.1087910e-002
  2.0428434e-001  4.1732093e-002  3.2245947e+000  1.0000000e+000  2.1837207e-002
  2.0014597e+000  4.0058410e+000  2.1307511e-006  1.0000000e+000             Inf
  9.5580919e-001  9.1357120e-001  1.0903345e+000  1.0000000e+000  1.5520043e-002
  3.3976657e-001  1.1544132e-001  2.7563750e+000  1.0000000e+000  3.7173775e-002
  4.8750943e-001  2.3766544e-001  2.2876277e+000  1.0000000e+000  5.2143733e-002
  5.7539405e-001  3.3107831e-001  2.0295021e+000  1.0000000e+000  6.3122221e-002
  1.4941791e+000  2.2325713e+000  2.5585476e-001  1.0000000e+000  3.5870475e-002
  6.9135345e-001  4.7796959e-001  1.7125558e+000  1.0000000e+000  2.2378814e-001
  1.0219399e+000  1.0443611e+000  9.5660165e-001  1.0000000e+000  1.0319765e-001
  1.4358167e+000  2.0615697e+000  3.1830275e-001  1.0000000e+000  9.0274315e-002
  1.6620272e+000  2.7623345e+000  1.1422560e-001  1.0000000e+000  1.1635777e-001
  1.3542596e+000  1.8340191e+000  4.1698064e-001  1.0000000e+000  8.5496780e-002
  1.6508297e+000  2.7252387e+000  1.2191991e-001  1.0000000e+000  1.5784137e-002
  1.8099506e+000  3.2759211e+000  3.6118782e-002  1.0000000e+000  1.9308514e-003
  1.5067864e+000  2.2704054e+000  2.4325961e-001  1.0000000e+000  3.7948982e-002
  1.8813442e+000  3.5394561e+000  1.4079190e-002  1.0000000e+000  1.2399197e-001
  8.7239721e-001  7.6107690e-001  1.2714880e+000  1.0000000e+000  4.8040335e-002
  1.6523669e+000  2.7303163e+000  1.2084880e-001  1.0000000e+000  6.9725890e-003
  1.9343585e+000  3.7417429e+000  4.3088033e-003  1.0000000e+000  8.6928924e-002
  2.8952922e-001  8.3827171e-002  2.9257103e+000  1.0000000e+000  6.5635637e-002
  1.8084117e+000  3.2703528e+000  3.6706080e-002  1.0000000e+000  3.5968755e-002
  1.6577896e+000  2.7482662e+000  1.1710799e-001  1.0000000e+000  9.6777505e-003
  1.1976622e+000  1.4343948e+000  6.4374592e-001  1.0000000e+000  3.7944817e-002
  2.9001982e-001  8.4111495e-002  2.9240322e+000  1.0000000e+000  2.3087886e-002
  1.0918290e+000  1.1920905e+000  8.2477462e-001  1.0000000e+000  9.2698776e-002
  1.8103418e+000  3.2773374e+000  3.5970233e-002  1.0000000e+000  7.1397131e-002
  1.3146272e+000  1.7282446e+000  4.6973594e-001  1.0000000e+000  8.1324585e-002
  1.0714615e+000  1.1480298e+000  8.6218367e-001  1.0000000e+000  7.0404948e-002
  4.7271334e-001  2.2345790e-001  2.3326045e+000  1.0000000e+000  1.4040982e-001
  8.8735259e-001  7.8739462e-001  1.2379843e+000  1.0000000e+000  4.0885172e-002
  1.4710363e+000  2.1639477e+000  2.7980264e-001  1.0000000e+000  5.0200126e-002
  1.6985806e-002  2.8851760e-004  3.9323453e+000  1.0000000e+000             Inf
  1.7740015e+000  3.1470814e+000  5.1075318e-002  1.0000000e+000  1.4654185e-001
  8.0799462e-001  6.5285531e-001  1.4208768e+000  1.0000000e+000  1.4989285e-001
  1.2505219e+000  1.5638051e+000  5.6171740e-001  1.0000000e+000  2.7599106e-002
  1.5320093e+000  2.3470526e+000  2.1901528e-001  1.0000000e+000  6.1119587e-002
  1.5960933e+000  2.5475137e+000  1.6314064e-001  1.0000000e+000  6.5187692e-002
  9.6905460e-001  9.3906681e-001  1.0628484e+000  1.0000000e+000  6.6660572e-002
  1.6327645e+000  2.6659200e+000  1.3486189e-001  1.0000000e+000  4.0608013e-002
  7.3356187e-002  5.3811301e-003  3.7119564e+000  1.0000000e+000  1.1416816e-001
  1.4441565e+000  2.0855880e+000  3.0896200e-001  1.0000000e+000  3.5349635e-002
  6.0626679e-002  3.6755942e-003  3.7611689e+000  1.0000000e+000  5.7316576e-002
  9.5366183e-001  9.0947089e-001  1.0948236e+000  1.0000000e+000  4.7853655e-003
  1.9683330e+000  3.8743347e+000  1.0028009e-003  1.0000000e+000  6.7028186e-002
  1.5677284e+000  2.4577722e+000  1.8685877e-001  1.0000000e+000  6.4254817e-002
  1.2012431e+000  1.4429850e+000  6.3801255e-001  1.0000000e+000  2.7074258e-002
  1.1635326e+000  1.3538082e+000  6.9967764e-001  1.0000000e+000  1.0652793e-001
  8.3974915e-001  7.0517864e-001  1.3461820e+000  1.0000000e+000  6.5007658e-002
  3.4894494e-001  1.2176257e-001  2.7259828e+000  1.0000000e+000  1.3473210e-001
  5.8658080e-001  3.4407703e-001  1.9977538e+000  1.0000000e+000  1.1727178e-001
  3.1228918e-001  9.7524533e-002  2.8483678e+000  1.0000000e+000  5.0457042e-002
  1.3506821e+000  1.8243422e+000  4.2161370e-001  1.0000000e+000  3.9822725e-002
  9.1292142e-001  8.3342553e-001  1.1817398e+000  1.0000000e+000  6.4262592e-002
  2.0383202e-001  4.1547494e-002  3.2262194e+000  1.0000000e+000  3.1784288e-002
  1.2423169e+000  1.5433512e+000  5.7408371e-001  1.0000000e+000  2.6093428e-002
  1.2245764e+000  1.4995874e+000  6.0128174e-001  1.0000000e+000  4.1313952e-002
  5.2420968e-001  2.7479578e-001  2.1779571e+000  1.0000000e+000  8.8962527e-002
  1.5580838e+000  2.4276251e+000  1.9528993e-001  1.0000000e+000  1.2365933e-001
  1.6883478e+000  2.8505183e+000  9.7127089e-002  1.0000000e+000  1.0171295e-002
  7.6954623e-001  5.9220139e-001  1.5140165e+000  1.0000000e+000  7.1723602e-002
  5.2423862e-001  2.7482613e-001  2.1778717e+000  1.0000000e+000  2.7673012e-002
  1.7263654e+000  2.9803375e+000  7.4875891e-002  1.0000000e+000  5.6925559e-002
  5.0427299e-001  2.5429125e-001  2.2371993e+000  1.0000000e+000  4.1680532e-002
  6.5071140e-001  4.2342533e-001  1.8205797e+000  1.0000000e+000  6.5084689e-002
  1.1478293e+000  1.3175121e+000  7.2619487e-001  1.0000000e+000  4.9208886e-002
  1.0708781e-001  1.1467800e-002  3.5831165e+000  1.0000000e+000  2.0843732e-002
  1.7473415e+000  3.0532025e+000  6.3836292e-002  1.0000000e+000  5.1038695e-002
  1.4291395e+000  2.0424396e+000  3.2588174e-001  1.0000000e+000  1.2183878e-002
  1.1051158e+000  1.2212809e+000  8.0081775e-001  1.0000000e+000  5.9514477e-002
  7.2498254e-001  5.2559969e-001  1.6256695e+000  1.0000000e+000  6.9906271e-002
  6.3550535e-001  4.0386705e-001  1.8618457e+000  1.0000000e+000  1.1951861e-001
  1.7940621e+000  3.2186588e+000  4.2410420e-002  1.0000000e+000  4.1644471e-002
  3.2602389e-001  1.0629158e-001  2.8021960e+000  1.0000000e+000  5.5523188e-002
  2.6112287e-001  6.8185151e-002  3.0236937e+000  1.0000000e+000  1.4964675e-002
  1.5205712e+000  2.3121368e+000  2.2985196e-001  1.0000000e+000  7.5112231e-002
  7.9613758e-001  6.3383504e-001  1.4492847e+000  1.0000000e+000  3.3233378e-002
  2.0292670e-001  4.1179247e-002  3.2294724e+000  1.0000000e+000  1.1852841e-001
  1.0068094e+000  1.0136652e+000  9.8642749e-001  1.0000000e+000  6.5401137e-002
  1.3037483e+000  1.6997597e+000  4.8476639e-001  1.0000000e+000  2.8539899e-002
  1.1110418e+000  1.2344139e+000  7.9024665e-001  1.0000000e+000  4.3297897e-002
  2.7086986e-001  7.3370483e-002  2.9898910e+000  1.0000000e+000  6.4948285e-002
  1.1595800e+000  1.3446257e+000  7.0630581e-001  1.0000000e+000  4.2747490e-002
  1.8315666e+000  3.3546361e+000  2.8369825e-002  1.0000000e+000  5.0009526e-002
 -4.0265779e-003  1.6213330e-005  4.0161225e+000  1.0000000e+000             Inf
  8.0250321e-001  6.4401140e-001  1.4339986e+000  1.0000000e+000  1.5593002e-001
  1.1935104e+000  1.4244671e+000  6.5042544e-001  1.0000000e+000  6.4427672e-003
  1.3111927e+000  1.7192264e+000  4.7445545e-001  1.0000000e+000  1.2072785e-001
  1.4440280e+000  2.0852169e+000  3.0910484e-001  1.0000000e+000  2.2605388e-002
  1.4343800e+000  2.0574461e+000  3.1992593e-001  1.0000000e+000  1.5164044e-002
  1.2831116e+000  1.6463753e+000  5.1392904e-001  1.0000000e+000  1.0606627e-001
  2.5590906e-001  6.5489447e-002  3.0418532e+000  1.0000000e+000  1.6186272e-002
  1.9543145e+000  3.8193451e+000  2.0871673e-003  1.0000000e+000  2.3971196e-002
  1.6511890e+000  2.7264252e+000  1.2166909e-001  1.0000000e+000  2.4051003e-002
  4.6199234e-001  2.1343692e-001  2.3654676e+000  1.0000000e+000  1.5963785e-002
  1.6652527e+000  2.7730664e+000  1.1205578e-001  1.0000000e+000  3.1227639e-002
  1.0522902e+000  1.1073146e+000  8.9815389e-001  1.0000000e+000  9.9543487e-002
  1.1908468e-001  1.4181161e-002  3.5378424e+000  1.0000000e+000  9.5702148e-002
  1.9008692e+000  3.6133037e+000  9.8269157e-003  1.0000000e+000  6.7848626e-002
  4.7088144e-001  2.2172933e-001  2.3382036e+000  1.0000000e+000  2.0804231e-002
  1.1993139e+000  1.4383539e+000  6.4109817e-001  1.0000000e+000  8.8130020e-002
  1.6417166e+000  2.6952332e+000  1.2836703e-001  1.0000000e+000  9.5071365e-002
  1.8701548e+000  3.4974788e+000  1.6859786e-002  1.0000000e+000  4.1954452e-002
  1.7909112e+000  3.2073631e+000  4.3718109e-002  1.0000000e+000  1.8251355e-002
  1.6916906e+000  2.8618171e+000  9.5054680e-002  1.0000000e+000  3.8881157e-002
  3.3212276e-001  1.1030553e-001  2.7818145e+000  1.0000000e+000  1.2891069e-001
  5.3182974e-001  2.8284287e-001  2.1555239e+000  1.0000000e+000  1.1184315e-001
  2.3773920e-001  5.6519928e-002  3.1055631e+000  1.0000000e+000  4.1996561e-002
  1.1963218e+000  1.4311857e+000  6.4589872e-001  1.0000000e+000  5.8892239e-003
  9.8766615e-001  9.7548442e-001  1.0248198e+000  1.0000000e+000  4.0260090e-002
  4.8272383e-001  2.3302230e-001  2.3021270e+000  1.0000000e+000  3.3516604e-002
  1.8838040e+000  3.5487174e+000  1.3501515e-002  1.0000000e+000  3.1497206e-002
  1.9732835e+000  3.8938478e+000  7.1377099e-004  1.0000000e+000             Inf
  1.4611054e+000  2.1348291e+000  2.9040736e-001  1.0000000e+000  2.7273810e-002
  1.9499350e+000  3.8022465e+000  2.5065055e-003  1.0000000e+000  5.4842320e-002
  1.4224160e+000  2.0232674e+000  3.3360325e-001  1.0000000e+000  1.2000737e-001
  1.4844314e+000  2.2035366e+000  2.6581098e-001  1.0000000e+000  3.7961647e-002
  1.8428784e+000  3.3962009e+000  2.4687191e-002  1.0000000e+000  3.9550841e-002
  1.4833364e+000  2.2002869e+000  2.6694126e-001  1.0000000e+000  2.3770713e-002
  2.4493817e-001  5.9994709e-002  3.0802420e+000  1.0000000e+000  1.8169879e-002
  3.2634831e-001  1.0650322e-001  2.8011100e+000  1.0000000e+000  6.1066707e-003
  9.5056279e-001  9.0356962e-001  1.1013185e+000  1.0000000e+000  1.6613649e-001
  1.6817421e+000  2.8282565e+000  1.0128809e-001  1.0000000e+000  2.3608774e-002
  7.0016660e-001  4.9023327e-001  1.6895669e+000  1.0000000e+000  7.4780620e-002
  1.7762372e+000  3.1550186e+000  5.0069793e-002  1.0000000e+000  4.4601218e-002
  9.8196084e-002  9.6424709e-003  3.6168581e+000  1.0000000e+000  1.1077705e-001
  4.5497115e-001  2.0699874e-001  2.3871142e+000  1.0000000e+000  1.3017315e-001
  9.6700749e-001  9.3510349e-001  1.0670735e+000  1.0000000e+000  3.7520171e-002
  1.4565717e+000  2.1216012e+000  2.9531428e-001  1.0000000e+000  1.7397647e-002
  1.1899724e+000  1.4160344e+000  6.5614465e-001  1.0000000e+000  3.4421068e-002
  6.7461818e-001  4.5510968e-001  1.7566370e+000  1.0000000e+000  4.1278028e-002
  8.5525183e-001  7.3145568e-001  1.3104484e+000  1.0000000e+000  2.5907592e-002
  3.8341364e-001  1.4700602e-001  2.6133515e+000  1.0000000e+000  2.5532044e-002
  1.4141803e+000  1.9999058e+000  3.4318476e-001  1.0000000e+000  1.6936704e-001
  2.7529001e-002  7.5784591e-004  3.8906418e+000  1.0000000e+000  4.8299309e-002
  8.5024128e-001  7.2291023e-001  1.3219451e+000  1.0000000e+000  2.4964444e-002
  4.0124568e-001  1.6099810e-001  2.5560154e+000  1.0000000e+000  2.6129120e-002
  1.1270361e+000  1.2702105e+000  7.6206590e-001  1.0000000e+000  1.6992588e-002
  1.2510676e-001  1.5651700e-002  3.5152247e+000  1.0000000e+000  7.9479634e-002
  1.0687319e+000  1.1421879e+000  8.6726026e-001  1.0000000e+000  9.8756560e-002
  7.5040882e-001  5.6311340e-001  1.5614781e+000  1.0000000e+000  2.5748313e-002
  2.8900305e-001  8.3522762e-002  2.9275106e+000  1.0000000e+000  4.7884158e-002
  6.5711863e-001  4.3180489e-001  1.8033304e+000  1.0000000e+000  4.4690053e-002
  1.1694510e+000  1.3676157e+000  6.8981159e-001  1.0000000e+000  5.7217427e-002
  1.1096484e+000  1.2313196e+000  7.9272599e-001  1.0000000e+000  3.9436344e-003
  7.3685393e-001  5.4295372e-001  1.5955380e+000  1.0000000e+000  2.5525914e-002
  5.6387365e-001  3.1795349e-001  2.0624589e+000  1.0000000e+000  5.1753506e-002
  2.7478144e-001  7.5504838e-002  2.9763791e+000  1.0000000e+000  4.7739990e-002
  2.0257131e+000  4.1035135e+000  6.6116282e-004  1.0000000e+000             Inf
  2.3766822e-001  5.6486181e-002  3.1058133e+000  1.0000000e+000  6.5349586e-002
  7.1653995e-001  5.1342950e-001  1.6472697e+000  1.0000000e+000  2.5999532e-002
  4.3240510e-001  1.8697417e-001  2.4573538e+000  1.0000000e+000  2.8024859e-002
  1.4307482e+000  2.0470404e+000  3.2404761e-001  1.0000000e+000  3.8641358e-002
  1.1130939e+000  1.2389779e+000  7.8660252e-001  1.0000000e+000  1.7185805e-002
  4.9014647e-001  2.4024357e-001  2.2796577e+000  1.0000000e+000  5.1508037e-002
  5.3657400e-001  2.8791165e-001  2.1416157e+000  1.0000000e+000  7.3543598e-002
  8.2678049e-001  6.8356598e-001  1.3764440e+000  1.0000000e+000  8.6890376e-002
  1.9640328e+000  3.8574247e+000  1.2936423e-003  1.0000000e+000  7.6607528e-002
  1.9425147e+000  3.7733634e+000  3.3045581e-003  1.0000000e+000  4.3999529e-002
  3.7570464e-001  1.4115398e-001  2.6383354e+000  1.0000000e+000  5.0245197e-002
  1.4634736e+000  2.1417549e+000  2.8786060e-001  1.0000000e+000  1.9484112e-001
  1.1302870e+000  1.2775487e+000  7.5640068e-001  1.0000000e+000  7.4397155e-003
  2.0510849e-001  4.2069493e-002  3.2216355e+000  1.0000000e+000  1.1553108e-002
  1.3264931e-001  1.7595840e-002  3.4869986e+000  1.0000000e+000  2.1922232e-002
  1.4149086e+000  2.0019662e+000  3.4233200e-001  1.0000000e+000  9.8356836e-003
  1.9703415e-001  3.8822456e-002  3.2506859e+000  1.0000000e+000  8.4781150e-003
  2.0955612e-001  4.3913769e-002  3.2056893e+000  1.0000000e+000  2.9173938e-002
  8.5192875e-001  7.2578260e-001  1.3180676e+000  1.0000000e+000  4.9728872e-003
  4.8495037e-001  2.3517686e-001  2.2953754e+000  1.0000000e+000  5.2461705e-002
  5.9359008e-001  3.5234919e-001  1.9779889e+000  1.0000000e+000  4.1089511e-002
  1.8355707e+000  3.3693198e+000  2.7036997e-002  1.0000000e+000  5.6601076e-002
  1.8664215e+000  3.4835292e+000  1.7843217e-002  1.0000000e+000  4.0536240e-002
  1.4695159e-001  2.1594770e-002  3.4337884e+000  1.0000000e+000  6.4201063e-002
  1.9020565e+000  3.6178189e+000  9.5929285e-003  1.0000000e+000  6.3893911e-002
  2.8533161e-001  8.1414128e-002  2.9400877e+000  1.0000000e+000  1.4239991e-002
  4.3760513e-001  1.9149825e-001  2.4410777e+000  1.0000000e+000  5.2469838e-002
  1.1091043e+000  1.2301124e+000  7.9369510e-001  1.0000000e+000  4.0459671e-002
  9.2162324e-001  8.4938939e-001  1.1628964e+000  1.0000000e+000  3.8669204e-002
  1.9471405e+000  3.7913562e+000  2.7941234e-003  1.0000000e+000  2.0990908e-002
  8.7803751e-001  7.7094987e-001  1.2587998e+000  1.0000000e+000  4.8274554e-002
  9.4861171e-001  8.9986417e-001  1.1054173e+000  1.0000000e+000  1.0023479e-002
  1.1924954e+000  1.4220453e+000  6.5206370e-001  1.0000000e+000  7.2581257e-002
  4.0955520e-001  1.6773546e-001  2.5295147e+000  1.0000000e+000  3.1134810e-002
  1.2429861e+000  1.5450143e+000  5.7307011e-001  1.0000000e+000  2.1847735e-001
  6.2972966e-001  3.9655945e-001  1.8776408e+000  1.0000000e+000  6.3273966e-002
  9.4291717e-001  8.8909278e-001  1.1174241e+000  1.0000000e+000  2.6751320e-002
  5.3502553e-002  2.8625232e-003  3.7888523e+000  1.0000000e+000  9.8013380e-002
  5.8848521e-001  3.4631484e-001  1.9923740e+000  1.0000000e+000  2.9618730e-002
  9.0391227e-001  8.1705738e-001  1.2014083e+000  1.0000000e+000  4.3226466e-002
  1.9665188e-001  3.8671960e-002  3.2520645e+000  1.0000000e+000  5.0232211e-002
  1.0092795e+000  1.0186451e+000  9.8152715e-001  1.0000000e+000  1.1454845e-001
  5.4524873e-003  2.9729618e-005  3.9782198e+000  1.0000000e+000             Inf
  1.8085051e+000  3.2706907e+000  3.6670294e-002  1.0000000e+000  2.0206382e-001
  6.9859648e-001  4.8803704e-001  1.6936511e+000  1.0000000e+000  4.1708352e-002
  2.0855830e-001  4.3496564e-002  3.2092634e+000  1.0000000e+000  4.4584961e-003
  1.6291538e+000  2.6541421e+000  1.3752691e-001  1.0000000e+000  3.3826831e-001
  1.8770613e+000  3.5233590e+000  1.5113930e-002  1.0000000e+000  3.4799998e-002
  9.5303153e-001  9.0826909e-001  1.0961430e+000  1.0000000e+000  6.0093650e-002
  1.1345647e+000  1.2872372e+000  7.4897818e-001  1.0000000e+000  3.8690100e-002
  3.3317414e-001  1.1100501e-001  2.7783085e+000  1.0000000e+000  8.6746129e-002
  1.4241785e+000  2.0282844e+000  3.3157042e-001  1.0000000e+000  1.5581269e-002
  7.2473557e-001  5.2524165e-001  1.6262994e+000  1.0000000e+000  2.0200810e-002
  7.6275578e-001  5.8179639e-001  1.5307733e+000  1.0000000e+000  7.5873246e-002
  2.5732130e-001  6.6214251e-002  3.0369291e+000  1.0000000e+000  2.1244423e-001
  6.1702029e-001  3.8071404e-001  1.9126329e+000  1.0000000e+000  7.5500657e-002
  1.8040013e+000  3.2544206e+000  3.8415505e-002  1.0000000e+000  4.1590517e-003
  1.5672498e+000  2.4562720e+000  1.8727271e-001  1.0000000e+000  4.6617370e-002
  4.0362985e-001  1.6291705e-001  2.5483977e+000  1.0000000e+000  2.1430857e-001
  3.4657003e-002  1.2011079e-003  3.8625731e+000  1.0000000e+000  9.1734745e-002
  9.5844428e-001  9.1861544e-001  1.0848383e+000  1.0000000e+000  8.0425572e-002
  1.2129053e+000  1.4711393e+000  6.1951802e-001  1.0000000e+000  6.5523842e-002
  1.1180493e+000  1.2500342e+000  7.7783707e-001  1.0000000e+000  2.5835015e-002
  1.8034335e+000  3.2523724e+000  3.8638384e-002  1.0000000e+000  5.1452113e-002
  1.9379312e+000  3.7555774e+000  3.8525331e-003  1.0000000e+000  3.0068291e-002
  1.1117661e+000  1.2360239e+000  7.8895944e-001  1.0000000e+000  3.4607487e-002
  1.2658600e+000  1.6024016e+000  5.3896148e-001  1.0000000e+000  6.3777367e-002
  1.8529456e+000  3.4334076e+000  2.1624984e-002  1.0000000e+000  1.0819178e-002
  9.2085076e-001  8.4796611e-001  1.1645631e+000  1.0000000e+000  6.7446916e-002
  7.6253956e-001  5.8146659e-001  1.5313083e+000  1.0000000e+000  7.4352609e-002
  6.7765299e-001  4.5921358e-001  1.7486016e+000  1.0000000e+000  8.6132771e-002
  1.0836473e+000  1.1742915e+000  8.3970228e-001  1.0000000e+000  2.8473330e-002
  1.4012351e+000  1.9634598e+000  3.5851943e-001  1.0000000e+000  3.9182162e-003
  1.1969736e+000  1.4327457e+000  6.4485147e-001  1.0000000e+000  6.3560837e-002
  1.0834625e+000  1.1738910e+000  8.4004100e-001  1.0000000e+000  2.2128566e-002
  1.6257414e+000  2.6430351e+000  1.4006949e-001  1.0000000e+000  9.1220947e-002
  1.2763674e+000  1.6291137e+000  5.2364418e-001  1.0000000e+000  3.3924550e-002
  2.0003564e+000  4.0014259e+000  1.2704493e-007  1.0000000e+000             Inf
  1.5688326e+000  2.4612356e+000  1.8590535e-001  1.0000000e+000  5.8638359e-002
  8.7163204e-001  7.5974241e-001  1.2732143e+000  1.0000000e+000  2.5281380e-002
  1.4063835e+000  1.9779146e+000  3.5238054e-001  1.0000000e+000  1.2148528e-001
  1.9640026e+000  3.8573062e+000  1.2958126e-003  1.0000000e+000  4.2243594e-002
  7.8555347e-001  6.1709425e-001  1.4748804e+000  1.0000000e+000  9.0997018e-002
  1.2006653e+000  1.4415972e+000  6.3893594e-001  1.0000000e+000  1.6015348e-002
  1.0007210e+000  1.0014426e+000  9.9855846e-001  1.0000000e+000  1.0389219e-001
  1.9047286e+000  3.6279911e+000  9.0766379e-003  1.0000000e+000  5.2549640e-002
  8.9147970e-001  7.9473606e-001  1.2288172e+000  1.0000000e+000  4.9583117e-002
  1.9173686e+000  3.6763025e+000  6.8279425e-003  1.0000000e+000  3.3210556e-002
  1.1374520e+000  1.2937969e+000  7.4398913e-001  1.0000000e+000  7.9364486e-002
  1.8632374e+000  3.4716535e+000  1.8704019e-002  1.0000000e+000  1.1905050e-002
  1.6598365e+000  2.7550572e+000  1.1571121e-001  1.0000000e+000  1.2710761e-001
  1.5223484e+000  2.3175446e+000  2.2815106e-001  1.0000000e+000  1.6139333e-001
  4.6927120e-001  2.2021546e-001  2.3431307e+000  1.0000000e+000  2.0123228e-001
  1.4012809e+000  1.9635881e+000  3.5846457e-001  1.0000000e+000  5.1682808e-003
  1.9474321e+000  3.7924916e+000  2.7633883e-003  1.0000000e+000  2.6072216e-002
  1.8524256e+000  3.4314805e+000  2.1778213e-002  1.0000000e+000  7.7958349e-003
  1.8451556e+000  3.4045992e+000  2.3976786e-002  1.0000000e+000  4.4876704e-002
  1.2996258e+000  1.6890273e+000  4.9052400e-001  1.0000000e+000  1.0876525e-001
  1.3528946e-002  1.8303237e-004  3.9460672e+000  1.0000000e+000             Inf
  7.0237997e-001  4.9333763e-001  1.6838177e+000  1.0000000e+000  8.5619541e-002
  7.7610585e-001  6.0234028e-001  1.4979169e+000  1.0000000e+000  2.3203945e-002
  1.0406351e-001  1.0829215e-002  3.5945752e+000  1.0000000e+000  1.6100643e-001
  8.6638713e-001  7.5062667e-001  1.2850781e+000  1.0000000e+000  8.6756559e-002
  1.7526128e+000  3.0716517e+000  6.1200422e-002  1.0000000e+000  1.4382175e-001
  1.8075882e+000  3.2673751e+000  3.7022298e-002  1.0000000e+000  4.1192018e-002
  1.9896795e+000  3.9588245e+000  1.0651288e-004  1.0000000e+000  3.6347067e-002
  1.8648427e+000  3.4776381e+000  1.8267508e-002  1.0000000e+000  4.1512003e-002
  1.3973779e+000  1.9526649e+000  3.6315346e-001  1.0000000e+000  1.6640712e-002
  1.3846595e+000  1.9172821e+000  3.7864387e-001  1.0000000e+000  9.8166775e-002
  6.0284008e-001  3.6341616e-001  1.9520559e+000  1.0000000e+000  1.4920758e-001
  1.0616544e+000  1.1271102e+000  8.8049239e-001  1.0000000e+000  8.3269709e-002
  1.9361765e-001  3.7487793e-002  3.2630172e+000  1.0000000e+000  1.5515889e-001
  1.0399469e+000  1.0814896e+000  9.2170187e-001  1.0000000e+000  3.5155524e-002
  1.8665467e+000  3.4839965e+000  1.7809790e-002  1.0000000e+000  1.1493953e-001
  1.9204078e+000  3.6879662e+000  6.3349146e-003  1.0000000e+000  7.2738777e-002
  1.1521419e+000  1.3274310e+000  7.1886332e-001  1.0000000e+000  1.8998867e-002
  1.8047909e+000  3.2572703e+000  3.8106583e-002  1.0000000e+000  1.1593118e-001
  3.1169661e-001  9.7154775e-002  2.8503683e+000  1.0000000e+000  5.2469774e-003
  2.0061601e+000  4.0246782e+000  3.7946438e-005  1.0000000e+000             Inf
  1.1776221e+000  1.3867939e+000  6.7630533e-001  1.0000000e+000  7.0099871e-003
  1.9397200e+000  3.7625138e+000  3.6336754e-003  1.0000000e+000  2.9846399e-002
  3.4254625e-001  1.1733794e-001  2.7471529e+000  1.0000000e+000  7.5586470e-002
  4.2814546e-001  1.8330853e-001  2.4707267e+000  1.0000000e+000  3.3575854e-002
  1.1031444e+000  1.2169275e+000  8.0435002e-001  1.0000000e+000  7.0287493e-002
  9.2882103e-001  8.6270850e-001  1.1474244e+000  1.0000000e+000  8.4322284e-002
  7.1978852e-001  5.1809551e-001  1.6389414e+000  1.0000000e+000  3.4883321e-002
  4.0955079e-001  1.6773185e-001  2.5295287e+000  1.0000000e+000  2.4972561e-002
  1.1608456e+000  1.3475626e+000  7.0418007e-001  1.0000000e+000  2.4894432e-002
  4.7958537e-001  2.3000212e-001  2.3116607e+000  1.0000000e+000  3.5555493e-002
  1.6386284e+000  2.6851032e+000  1.3058940e-001  1.0000000e+000  1.4766384e-002
  6.3445397e-001  4.0253184e-001  1.8647160e+000  1.0000000e+000  7.2660141e-002
  8.7650947e-001  7.6826884e-001  1.2622310e+000  1.0000000e+000  6.0503600e-003
  1.6754816e+000  2.8072387e+000  1.0531217e-001  1.0000000e+000  4.8039169e-002
  1.1841901e+000  1.4023061e+000  6.6554583e-001  1.0000000e+000  6.8629504e-002
  1.1417618e+000  1.3036200e+000  7.3657281e-001  1.0000000e+000  1.5793693e-002
  1.6545630e+000  2.7375787e+000  1.1932673e-001  1.0000000e+000  2.3348227e-002
  1.6283728e+000  2.6515981e+000  1.3810675e-001  1.0000000e+000  6.8870238e-002
  1.4675514e-001  2.1537071e-002  3.4345165e+000  1.0000000e+000  1.2980351e-001
  1.3393954e+000  1.7939802e+000  4.3639838e-001  1.0000000e+000  9.8001654e-002
  1.4170128e+000  2.0079251e+000  3.3987413e-001  1.0000000e+000  5.0624599e-002
  1.2465669e+000  1.5539289e+000  5.6766149e-001  1.0000000e+000  9.4005803e-002
  7.0346688e-001  4.9486566e-001  1.6809981e+000  1.0000000e+000  3.1029665e-002
  4.5939277e-001  2.1104171e-001  2.3734706e+000  1.0000000e+000  3.2703123e-002
  1.5693880e+000  2.4629786e+000  1.8542673e-001  1.0000000e+000  7.0854206e-002
  9.7680000e-001  9.5413824e-001  1.0469382e+000  1.0000000e+000  1.0303297e-002
  2.7232198e-001  7.4159258e-002  2.9848714e+000  1.0000000e+000  5.7641632e-002
  1.4279821e+000  2.0391328e+000  3.2720451e-001  1.0000000e+000  1.3940969e-001
  1.1362778e+000  1.2911273e+000  7.4601599e-001  1.0000000e+000  3.8447717e-002
  1.2191396e-001  1.4863012e-002  3.5272072e+000  1.0000000e+000  1.0239926e-001
  1.5571393e+000  2.4246829e+000  1.9612558e-001  1.0000000e+000  1.4067922e-001
  1.9504345e+000  3.8041946e+000  2.4567421e-003  1.0000000e+000  6.6036286e-002
  6.1573502e-001  3.7912962e-001  1.9161895e+000  1.0000000e+000  1.3738449e-001
  1.6686396e-002  2.7843581e-004  3.9335329e+000  1.0000000e+000  4.6198065e-002
  9.6362649e-001  9.2857602e-001  1.0740700e+000  1.0000000e+000  4.6714238e-002
 -2.1873290e-003  4.7844083e-006  4.0087541e+000  1.0000000e+000             Inf
  3.2486102e-001  1.0553468e-001  2.8060906e+000  1.0000000e+000  2.6117437e-002
  1.2786313e+000  1.6348979e+000  5.2037284e-001  1.0000000e+000  9.2389319e-002
  4.9661557e-001  2.4662703e-001  2.2601647e+000  1.0000000e+000  1.3570613e-001
  1.0609343e+000  1.1255815e+000  8.8184446e-001  1.0000000e+000  2.5626594e-002
  1.6666957e+000  2.7778745e+000  1.1109178e-001  1.0000000e+000  2.0804266e-002
  1.0256291e+000  1.0519151e+000  9.4939862e-001  1.0000000e+000  5.3650373e-002
  6.8864777e-001  4.7423574e-001  1.7196447e+000  1.0000000e+000  6.8771537e-002
  1.6432195e+000  2.7001705e+000  1.2729229e-001  1.0000000e+000  1.5848000e-002
  4.0066671e-001  1.6053381e-001  2.5578670e+000  1.0000000e+000  6.6809010e-002
  9.7572561e-001  9.5204046e-001  1.0491380e+000  1.0000000e+000  1.3119584e-002
  8.1496672e-001  6.6417076e-001  1.4043039e+000  1.0000000e+000  1.3390901e-001
  1.0656831e+000  1.1356805e+000  8.7294808e-001  1.0000000e+000  4.2027982e-002
  4.6094875e-001  2.1247375e-001  2.3686787e+000  1.0000000e+000  2.0129941e-002
  1.3771057e+000  1.8964201e+000  3.8799731e-001  1.0000000e+000  7.7236941e-002
  8.7896584e-001  7.7258095e-001  1.2567176e+000  1.0000000e+000  5.2104414e-002
  3.0984798e-001  9.6005772e-002  2.8566138e+000  1.0000000e+000  3.9266276e-002
  9.8607147e-001  9.7233695e-001  1.0280511e+000  1.0000000e+000  4.8626238e-002
  1.7499449e+000  3.0623071e+000  6.2527555e-002  1.0000000e+000  8.9281674e-002
  7.3847625e-001  5.4534718e-001  1.5914422e+000  1.0000000e+000  9.4826781e-002
  3.1635480e-001  1.0008036e-001  2.8346612e+000  1.0000000e+000  9.7239903e-003
  3.1510965e-001  9.9294093e-002  2.8388555e+000  1.0000000e+000  4.6451703e-003
  1.7150014e+000  2.9412299e+000  8.1224179e-002  1.0000000e+000  7.4049077e-002
  8.7289175e-001  7.6194001e-001  1.2703730e+000  1.0000000e+000  6.1305970e-002
  4.2571420e-001  1.8123258e-001  2.4783758e+000  1.0000000e+000  1.8538827e-002
  2.5204855e-001  6.3528473e-002  3.0553343e+000  1.0000000e+000  1.2524177e-001
  1.1771483e+000  1.3856782e+000  6.7708486e-001  1.0000000e+000  1.6701247e-002
  4.4113328e-002  1.9459857e-003  3.8254927e+000  1.0000000e+000  1.0498434e-001
  3.3093390e-001  1.0951725e-001  2.7857816e+000  1.0000000e+000  1.0935786e-002
  3.7815124e-001  1.4299836e-001  2.6303934e+000  1.0000000e+000  3.7016100e-002
  1.3017985e+000  1.6946794e+000  4.8748532e-001  1.0000000e+000  4.5861951e-002
  3.6677760e-001  1.3452581e-001  2.6674154e+000  1.0000000e+000  2.0482839e-002
  1.5355207e+000  2.3578237e+000  2.1574106e-001  1.0000000e+000  1.0765362e-001
  4.0813060e-001  1.6657059e-001  2.5340482e+000  1.0000000e+000  1.0178886e-001
  7.1629454e-001  5.1307786e-001  1.6478997e+000  1.0000000e+000  3.6750577e-002
  5.2009116e-002  2.7049482e-003  3.7946685e+000  1.0000000e+000  4.5604111e-002
  2.0938538e-001  4.3842237e-002  3.2063007e+000  1.0000000e+000  2.1349751e-002
  1.2232920e+000  1.4964433e+000  6.0327533e-001  1.0000000e+000  5.1301476e-002
  6.5649586e-001  4.3098682e-001  1.8050034e+000  1.0000000e+000  1.9073983e-002
  6.9079787e-001  4.7720170e-001  1.7140102e+000  1.0000000e+000  3.7902649e-002
  4.0371364e-001  1.6298470e-001  2.5481301e+000  1.0000000e+000  3.0042736e-002
  1.3548039e+000  1.8354935e+000  4.1627805e-001  1.0000000e+000  7.4076521e-002
  8.3467247e-002  6.9667812e-003  3.6730978e+000  1.0000000e+000  7.9414018e-002
  1.8574098e+000  3.4499711e+000  2.0331970e-002  1.0000000e+000  1.0182451e-001
  5.8653063e-001  3.4401817e-001  1.9978957e+000  1.0000000e+000  6.7696556e-002
  7.9382986e-001  6.3016584e-001  1.4548464e+000  1.0000000e+000  3.0086658e-002
  7.7508376e-001  6.0075484e-001  1.5004198e+000  1.0000000e+000  4.4008856e-002
  5.0533022e-001  2.5535863e-001  2.2340378e+000  1.0000000e+000  1.0240210e-001
  6.4973670e-001  4.2215778e-001  1.8232110e+000  1.0000000e+000  5.8162898e-003
  6.5455877e-001  4.2844718e-001  1.8102121e+000  1.0000000e+000  5.9974212e-003
  5.4138061e-001  2.9309296e-001  2.1275705e+000  1.0000000e+000  7.6248337e-002
  1.5864411e+000  2.5167954e+000  1.7103094e-001  1.0000000e+000  4.3618960e-002
  1.9308286e-002  3.7280990e-004  3.9231397e+000  1.0000000e+000  4.7470583e-002
  9.3961307e-001  8.8287272e-001  1.1244204e+000  1.0000000e+000  1.9509989e-002
  7.2754992e-001  5.2932889e-001  1.6191292e+000  1.0000000e+000  3.3499115e-002
  5.1036267e-001  2.6047006e-001  2.2190194e+000  1.0000000e+000  3.6094602e-002
  2.1596564e-001  4.6641158e-002  3.1827786e+000  1.0000000e+000  3.9594339e-002
  8.5132862e-001  7.2476042e-001  1.3194459e+000  1.0000000e+000  6.1642678e-002
  1.1895425e+000  1.4150114e+000  6.5684131e-001  1.0000000e+000  2.1385454e-001
  1.5507513e+000  2.4048295e+000  2.0182443e-001  1.0000000e+000  5.0622841e-002
  1.5946302e+000  2.5428455e+000  1.6432468e-001  1.0000000e+000  1.9249781e-001
  1.2788476e+000  1.6354511e+000  5.2006083e-001  1.0000000e+000  6.0539588e-002
  3.0785719e-001  9.4776052e-002  2.8633473e+000  1.0000000e+000  4.1414904e-002
  7.4980044e-001  5.6220071e-001  1.5629989e+000  1.0000000e+000  4.7518286e-002
  3.2720711e-001  1.0706449e-001  2.7982361e+000  1.0000000e+000  2.3137080e-002
  9.6813034e-001  9.3727635e-001  1.0647550e+000  1.0000000e+000  4.8555556e-002
  2.0089014e+000  4.0356848e+000  7.9234685e-005  1.0000000e+000             Inf
  1.2410236e+000  1.5401396e+000  5.7604513e-001  1.0000000e+000  5.5348193e-002
  6.7839343e-001  4.6021764e-001  1.7466439e+000  1.0000000e+000  1.7172686e-002
  9.5805693e-001  9.1787309e-001  1.0856454e+000  1.0000000e+000  2.8468571e-002
  1.3248974e+000  1.7553530e+000  4.5576357e-001  1.0000000e+000  5.2779598e-002
  1.7802332e+000  3.1692303e+000  4.8297436e-002  1.0000000e+000  1.8887370e-001
  1.8909501e+000  3.5756922e+000  1.1891885e-002  1.0000000e+000  7.2874260e-002
  2.4885218e-001  6.1927409e-002  3.0665187e+000  1.0000000e+000  7.0153844e-002
  1.9608845e+000  3.8450678e+000  1.5300258e-003  1.0000000e+000  8.0535856e-002
  8.6688672e-001  7.5149259e-001  1.2839457e+000  1.0000000e+000  4.3626687e-002
  1.0067050e+000  1.0134550e+000  9.8663493e-001  1.0000000e+000  4.0624767e-002
  3.5771510e-001  1.2796009e-001  2.6970997e+000  1.0000000e+000  2.8730792e-002
  8.0518823e-001  6.4832809e-001  1.4275752e+000  1.0000000e+000  5.7452025e-002
  1.0088342e+000  1.0177465e+000  9.8240963e-001  1.0000000e+000  1.8234557e-001
  1.4379893e-001  2.0678133e-002  3.4454824e+000  1.0000000e+000  1.0073876e-001
  9.3851432e-001  8.8080913e-001  1.1267519e+000  1.0000000e+000  4.4542147e-002
  6.0901812e-001  3.7090307e-001  1.9348306e+000  1.0000000e+000  2.9136444e-002
  3.3811534e-001  1.1432198e-001  2.7618606e+000  1.0000000e+000  2.6846720e-002
  1.7847821e+000  3.1854472e+000  4.6318735e-002  1.0000000e+000  7.6589857e-002
  6.1564679e-001  3.7902097e-001  1.9164338e+000  1.0000000e+000  3.5686861e-002
  6.4707799e-002  4.1870992e-003  3.7453559e+000  1.0000000e+000  3.1594384e-002
  1.8873988e+000  3.5622743e+000  1.2679028e-002  1.0000000e+000  3.3272668e-002
  1.8381644e-001  3.3788482e-002  3.2985227e+000  1.0000000e+000  5.1074376e-002
  2.8590388e-001  8.1741027e-002  2.9381255e+000  1.0000000e+000  5.9175887e-002
  1.9721657e+000  3.8894377e+000  7.7474623e-004  1.0000000e+000  4.7597560e-002
  4.7558730e-003  2.2618328e-005  3.9809991e+000  1.0000000e+000             Inf
  1.3993080e+000  1.9580628e+000  3.6083093e-001  1.0000000e+000  8.7292966e-002
  8.9500587e-001  8.0103550e-001  1.2210120e+000  1.0000000e+000  7.1530265e-002
  6.7362766e-001  4.5377422e-001  1.7592636e+000  1.0000000e+000  2.1902915e-002
  1.9468810e-001  3.7903455e-002  3.2591511e+000  1.0000000e+000  2.5657237e-002
  6.5050048e-001  4.2315087e-001  1.8211490e+000  1.0000000e+000  4.8237462e-003
  6.4468639e-001  4.1562055e-001  1.8368750e+000  1.0000000e+000  3.4106320e-002
  1.4425125e+000  2.0808422e+000  3.1079235e-001  1.0000000e+000  1.3550340e-001
  1.2007217e+000  1.4417327e+000  6.3884574e-001  1.0000000e+000  1.5925583e-001
  4.2907394e-001  1.8410444e-001  2.4678087e+000  1.0000000e+000  8.4418363e-002
  1.6613609e+000  2.7601200e+000  1.1467644e-001  1.0000000e+000  1.7795489e-002
  1.0240009e+000  1.0485778e+000  9.5257432e-001  1.0000000e+000  3.4060671e-002
  3.2900070e-001  1.0824146e-001  2.7922387e+000  1.0000000e+000  1.4680636e-001
  1.7861329e+000  3.1902709e+000  4.5739121e-002  1.0000000e+000  2.2570280e-002
  1.4888453e+000  2.2166604e+000  2.6127909e-001  1.0000000e+000  2.1141936e-002
  3.6488788e-001  1.3314316e-001  2.6735917e+000  1.0000000e+000  3.8566533e-002
  1.4497149e+000  2.1016733e+000  3.0281370e-001  1.0000000e+000  3.5655796e-002
  3.6741852e-001  1.3499637e-001  2.6653223e+000  1.0000000e+000  1.3345874e-002
  1.0145059e+000  1.0292223e+000  9.7119854e-001  1.0000000e+000  1.5301777e-002
  9.7420248e-001  9.4907047e-001  1.0522606e+000  1.0000000e+000  7.1595918e-002
  2.1866110e-001  4.7812678e-002  3.1731683e+000  1.0000000e+000  1.7652081e-001
  1.4705870e+000  2.1626260e+000  2.8027816e-001  1.0000000e+000  3.9209772e-002
  1.0087414e+000  1.0175592e+000  9.8259365e-001  1.0000000e+000  4.0416644e-002
  1.6639281e+000  2.7686568e+000  1.1294430e-001  1.0000000e+000  2.0519631e-002
  1.0484733e+000  1.0992963e+000  9.0540306e-001  1.0000000e+000  9.4141536e-002
  1.5944151e+000  2.5421595e+000  1.6449912e-001  1.0000000e+000  4.8200736e-002
  1.6460736e+000  2.7095583e+000  1.2526390e-001  1.0000000e+000  2.9451520e-003
  1.1412417e+000  1.3024326e+000  7.3746584e-001  1.0000000e+000  6.7734170e-002
  6.5609854e-001  4.3046529e-001  1.8060711e+000  1.0000000e+000  2.7623385e-002
  1.6818458e+000  2.8286053e+000  1.0122209e-001  1.0000000e+000  4.8967566e-002
  1.5319138e-001  2.3467598e-002  3.4107021e+000  1.0000000e+000  1.2460659e-001
  1.9630278e+000  3.8534780e+000  1.3669464e-003  1.0000000e+000  2.2272372e-002
  1.9663721e+000  3.8666193e+000  1.1308341e-003  1.0000000e+000  2.2114657e-002
  1.1178906e+000  1.2496793e+000  7.7811706e-001  1.0000000e+000  8.4909201e-002
  3.7818280e-001  1.4302223e-001  2.6302910e+000  1.0000000e+000  2.1946564e-002
  1.7712242e+000  3.1372352e+000  5.2338359e-002  1.0000000e+000  7.3433568e-002
  9.4573928e-002  8.9442278e-003  3.6306485e+000  1.0000000e+000  8.0283398e-002
  5.4260686e-001  2.9442221e-001  2.1239948e+000  1.0000000e+000  5.3659347e-002
  6.6931447e-001  4.4798186e-001  1.7707240e+000  1.0000000e+000  5.7000345e-002
  1.3001105e+000  1.6902873e+000  4.8984530e-001  1.0000000e+000  1.1067530e-001
  3.9097587e-001  1.5286213e-001  2.5889586e+000  1.0000000e+000  3.9829252e-002
  7.6520468e-001  5.8553820e-001  1.5247195e+000  1.0000000e+000  2.0130453e-001
  6.4178374e-001  4.1188636e-001  1.8447514e+000  1.0000000e+000  4.7388731e-002
  7.2779068e-001  5.2967928e-001  1.6185165e+000  1.0000000e+000  5.2463097e-002
  1.5668488e+000  2.4550152e+000  1.8761994e-001  1.0000000e+000  3.2269125e-002
  5.1307096e-001  2.6324181e-001  2.2109580e+000  1.0000000e+000  1.1394669e-001
  1.4350043e+000  2.0592373e+000  3.1922017e-001  1.0000000e+000  7.7752730e-002
  1.3721269e+000  1.8827322e+000  3.9422464e-001  1.0000000e+000  6.4230918e-002
  4.4283369e-003  1.9610168e-005  3.9823063e+000  1.0000000e+000             Inf
  1.3111345e+000  1.7190736e+000  4.7453572e-001  1.0000000e+000  3.6990686e-002
  1.9441271e+000  3.7796301e+000  3.1217844e-003  1.0000000e+000  1.6949660e-001
  1.5622055e+000  2.4404860e+000  1.9166403e-001  1.0000000e+000  8.2006528e-003
  1.9851160e+000  3.9406854e+000  2.2153409e-004  1.0000000e+000  2.5937361e-002
  1.3709103e+000  1.8793950e+000  3.9575388e-001  1.0000000e+000  1.7036892e-002
  6.0468125e-001  3.6563941e-001  1.9469144e+000  1.0000000e+000  1.3580391e-002
  1.6149616e+000  2.6081011e+000  1.4825453e-001  1.0000000e+000  4.8895041e-002
  1.7937604e+000  3.2175764e+000  4.2534765e-002  1.0000000e+000  1.5821157e-001
  1.3551274e+000  1.8363703e+000  4.1586065e-001  1.0000000e+000  3.3968179e-002
  1.9922787e+000  3.9691744e+000  5.9618522e-005  1.0000000e+000  1.3751548e-002
  3.8928154e-001  1.5154012e-001  2.5944139e+000  1.0000000e+000  1.2841828e-002
  1.1331581e+000  1.2840473e+000  7.5141484e-001  1.0000000e+000  2.3411510e-002
  7.1291039e-001  5.0824123e-001  1.6565997e+000  1.0000000e+000  5.8668874e-002
  1.9988515e+000  3.9954073e+000  1.3190765e-006  1.0000000e+000             Inf
  7.3248315e-002  5.3653156e-003  3.7123721e+000  1.0000000e+000  9.0538807e-002
  4.2896118e-001  1.8400769e-001  2.4681630e+000  1.0000000e+000  3.8241659e-002
  9.2847679e-001  8.6206915e-001  1.1481620e+000  1.0000000e+000  1.7266769e-001
  1.7128142e+000  2.9337325e+000  8.2475675e-002  1.0000000e+000  8.9521777e-002
  1.5048536e+000  2.2645843e+000  2.4516998e-001  1.0000000e+000  6.7106580e-002
  1.5586635e+000  2.4294319e+000  1.9477790e-001  1.0000000e+000  5.7462112e-002
  1.6461632e+000  2.7098534e+000  1.2520046e-001  1.0000000e+000  1.5313655e-002
  1.4916865e+000  2.2251287e+000  2.5838257e-001  1.0000000e+000  1.6039971e-002
  5.9533688e-001  3.5442600e-001  1.9730785e+000  1.0000000e+000  3.8273808e-002
  5.6654018e-001  3.2096778e-001  2.0548070e+000  1.0000000e+000  5.2914979e-002
  1.3370172e+000  1.7876151e+000  4.3954615e-001  1.0000000e+000  4.4091972e-002
  1.6432232e+000  2.7001825e+000  1.2728969e-001  1.0000000e+000  3.1166764e-002
  6.0887054e-001  3.7072333e-001  1.9352412e+000  1.0000000e+000  3.7229324e-002
  9.3734845e-001  8.7862212e-001  1.1292283e+000  1.0000000e+000  4.5857329e-002
  9.9069572e-001  9.8147801e-001  1.0186951e+000  1.0000000e+000  2.6965082e-002
  1.4351218e+000  2.0595745e+000  3.1908743e-001  1.0000000e+000  6.7865309e-002
  1.6052653e+000  2.5768767e+000  1.5581548e-001  1.0000000e+000  1.1592746e-001
  1.5623636e-001  2.4409799e-002  3.3994644e+000  1.0000000e+000  1.3489446e-001
  3.0376820e-001  9.2275120e-002  2.8772023e+000  1.0000000e+000  4.1560242e-002
  1.0782676e+000  1.1626610e+000  8.4959063e-001  1.0000000e+000  2.5761074e-002
  9.3549587e-002  8.7515253e-003  3.6345532e+000  1.0000000e+000  9.8338252e-002
  1.1638058e+000  1.3544439e+000  6.9922079e-001  1.0000000e+000  2.6033742e-002
  3.4055310e-001  1.1597641e-001  2.7537640e+000  1.0000000e+000  4.2372417e-002
  1.3030065e+000  1.6978259e+000  4.8579996e-001  1.0000000e+000  6.4874678e-002
  6.0332835e-001  3.6400510e-001  1.9506917e+000  1.0000000e+000  6.2003511e-002
  1.1607704e+000  1.3473880e+000  7.0430629e-001  1.0000000e+000  2.7615449e-002
  1.6537211e+000  2.7347934e+000  1.1990909e-001  1.0000000e+000  8.2842893e-002
  1.6890305e+000  2.8528241e+000  9.6702014e-002  1.0000000e+000  5.3664331e-002
  9.1162342e-001  8.3105727e-001  1.1845636e+000  1.0000000e+000  1.2864256e-002
  1.1023208e+000  1.2151112e+000  8.0582792e-001  1.0000000e+000  5.6184519e-002
  4.1464595e-001  1.7193126e-001  2.5133475e+000  1.0000000e+000  5.8872537e-002
  1.3795406e+000  1.9031322e+000  3.8496992e-001  1.0000000e+000  9.2274037e-002
  1.2509896e+000  1.5649750e+000  5.6101659e-001  1.0000000e+000  5.0008426e-002
  5.6754646e-001  3.2210898e-001  2.0519231e+000  1.0000000e+000  6.7298277e-002
  7.3119174e-001  5.3464136e-001  1.6098744e+000  1.0000000e+000  3.1900663e-002
  1.3413862e+000  1.7993169e+000  4.3377217e-001  1.0000000e+000  4.8730233e-002
  1.0010229e+000  1.0020469e+000  9.9795518e-001  1.0000000e+000  3.9698102e-002
  9.9479400e-001  9.8961509e-001  1.0104391e+000  1.0000000e+000  8.6361997e-003
  4.2626986e-002  1.8170599e-003  3.8313091e+000  1.0000000e+000  8.7562811e-002
  9.1460921e-001  8.3651001e-001  1.1780732e+000  1.0000000e+000  5.1720979e-002
  1.5363936e+000  2.3605053e+000  2.1493089e-001  1.0000000e+000  1.5475590e-001
  1.9291245e+000  3.7215213e+000  5.0233380e-003  1.0000000e+000  3.6725229e-002
  1.1873187e+000  1.4097258e+000  6.6045083e-001  1.0000000e+000  4.8312614e-002
  7.1871333e-001  5.1654885e-001  1.6416955e+000  1.0000000e+000  1.5132428e-002
  1.4484489e+000  2.0980043e+000  3.0420860e-001  1.0000000e+000  9.9867530e-002
  1.0549413e+000  1.1129012e+000  8.9313594e-001  1.0000000e+000  3.9744695e-002
  4.7335105e-001  2.2406122e-001  2.3306570e+000  1.0000000e+000  1.1550638e-001
  9.6459224e-001  9.3043818e-001  1.0720692e+000  1.0000000e+000  7.4313650e-002
  5.3981911e-002  2.9140467e-003  3.7869864e+000  1.0000000e+000  4.2045645e-002
  9.0142740e-001  8.1257136e-001  1.2068618e+000  1.0000000e+000  3.1818847e-002
  4.1251217e-001  1.7016629e-001  2.5201176e+000  1.0000000e+000  6.4757431e-002
  1.0760102e+000  1.1577981e+000  8.5375706e-001  1.0000000e+000  2.2829811e-002
  2.3366522e-001  5.4599436e-002  3.1199385e+000  1.0000000e+000  1.3616478e-001
  7.1563369e-001  5.1213158e-001  1.6495968e+000  1.0000000e+000  8.4813110e-002
  1.7793645e+000  3.1661382e+000  4.8680007e-002  1.0000000e+000  1.7239018e-001
  1.1356321e+000  1.2896603e+000  7.4713186e-001  1.0000000e+000  5.7272732e-002
  1.9482294e+000  3.7955979e+000  2.6801925e-003  1.0000000e+000  1.9187676e-002
  1.3300087e+000  1.7689231e+000  4.4888838e-001  1.0000000e+000  3.7736405e-002
  1.8982512e+000  3.6033576e+000  1.0352820e-002  1.0000000e+000  1.4865980e-001
  1.9352070e+000  3.7450263e+000  4.1981274e-003  1.0000000e+000  1.8993132e-002
  1.7079502e+000  2.9170939e+000  8.5293087e-002  1.0000000e+000  3.0995668e-002
  7.5150427e-001  5.6475867e-001  1.5587416e+000  1.0000000e+000  4.2950148e-002
  7.7532596e-001  6.0113035e-001  1.4998265e+000  1.0000000e+000  7.1853628e-002
  6.3143796e-001  3.9871390e-001  1.8729620e+000  1.0000000e+000  1.0910593e-001
  8.4171326e-001  7.0848122e-001  1.3416282e+000  1.0000000e+000  5.2372717e-002
  1.7244524e+000  2.9737359e+000  7.5926505e-002  1.0000000e+000  5.8482841e-002
  8.2529166e-001  6.8110632e-001  1.3799397e+000  1.0000000e+000  6.4671117e-002
  1.9545055e+000  3.8200919e+000  2.0697457e-003  1.0000000e+000  5.6687191e-002
 -4.1416659e-002  1.7153396e-003  4.1673820e+000  1.0000000e+000             Inf
  4.9802616e-002  2.4803005e-003  3.8032698e+000  1.0000000e+000  1.0908634e-002
  1.2639982e+000  1.5976913e+000  5.4169872e-001  1.0000000e+000  5.1103420e-002
  1.0353932e+000  1.0720391e+000  9.3046624e-001  1.0000000e+000  5.2733918e-002
  1.2130605e+000  1.4715159e+000  6.1927372e-001  1.0000000e+000  6.2487558e-002
  1.7203391e+000  2.9595664e+000  7.8210247e-002  1.0000000e+000  1.6340620e-002
  2.9750721e-001  8.8510542e-002  2.8984817e+000  1.0000000e+000  6.7621099e-002
  5.3394182e-001  2.8509386e-001  2.1493266e+000  1.0000000e+000  9.1280181e-002
  8.7901162e-001  7.7266142e-001  1.2566150e+000  1.0000000e+000  5.8237089e-002
  9.9218774e-001  9.8443651e-001  1.0156856e+000  1.0000000e+000  4.0056905e-003
  3.4764992e-001  1.2086047e-001  2.7302608e+000  1.0000000e+000  6.9548770e-002
  2.0052117e+000  4.0208740e+000  2.7161968e-005  1.0000000e+000             Inf
  7.4758266e-001  5.5887983e-001  1.5685492e+000  1.0000000e+000  2.8281544e-002
  2.7166715e-001  7.3803039e-002  2.9871345e+000  1.0000000e+000  3.4187664e-002
  1.5212831e+000  2.3143023e+000  2.2916985e-001  1.0000000e+000  1.9239236e-002
  5.8610432e-001  3.4351828e-001  1.9991010e+000  1.0000000e+000  6.5955641e-002
  1.7076135e+000  2.9159438e+000  8.5489877e-002  1.0000000e+000  1.0577525e-001
  4.3389961e-001  1.8826887e-001  2.4526704e+000  1.0000000e+000  2.3459323e-003
  1.3001907e+000  1.6904958e+000  4.8973309e-001  1.0000000e+000  7.1938825e-002
  7.3771318e-001  5.4422074e-001  1.5933680e+000  1.0000000e+000  4.0564958e-002
  9.4108311e-001  8.8563743e-001  1.1213050e+000  1.0000000e+000  8.2890528e-002
  1.3276583e+000  1.7626765e+000  4.5204342e-001  1.0000000e+000  5.7482129e-002
  1.3786230e+000  1.9006015e+000  3.8610934e-001  1.0000000e+000  3.1722730e-002
  2.7994442e-001  7.8368881e-002  2.9585912e+000  1.0000000e+000  3.6001864e-002
  7.3722543e-003  5.4350133e-005  3.9705653e+000  1.0000000e+000  1.3869171e-002
  1.9969327e+000  3.9877403e+000  9.4082301e-006  1.0000000e+000             Inf
  1.1229272e+000  1.2609654e+000  7.6925675e-001  1.0000000e+000  1.5156216e-001
  7.0700141e-001  4.9985100e-001  1.6718453e+000  1.0000000e+000  3.8773572e-002
  4.9131651e-001  2.4139192e-001  2.2761259e+000  1.0000000e+000  9.4043657e-002
  9.8448117e-001  9.6920318e-001  1.0312785e+000  1.0000000e+000  1.8192246e-001
  1.9228624e+000  3.6973999e+000  5.9502066e-003  1.0000000e+000  1.5171788e-001
  2.0411899e-001  4.1664563e-002  3.2251886e+000  1.0000000e+000  4.5742934e-002
  1.1783628e+000  1.3885389e+000  6.7508767e-001  1.0000000e+000  9.3462665e-002
  7.6600418e-001  5.8676240e-001  1.5227457e+000  1.0000000e+000  8.5159965e-002
  1.4878878e+000  2.2138101e+000  2.6225891e-001  1.0000000e+000  5.5587947e-002
  4.3410738e-001  1.8844922e-001  2.4520197e+000  1.0000000e+000  6.7128218e-003
  4.2069628e-001  1.7698536e-001  2.4942002e+000  1.0000000e+000  3.5513256e-002
  3.0772659e-001  9.4695655e-002  2.8637893e+000  1.0000000e+000  5.6449194e-002
  4.9247173e-002  2.4252840e-003  3.8054366e+000  1.0000000e+000  1.4205587e-001
  2.4569956e-001  6.0368275e-002  3.0775700e+000  1.0000000e+000  6.7430732e-002
  1.6539193e+000  2.7354490e+000  1.1977185e-001  1.0000000e+000  1.4478792e-001
  1.1509176e+000  1.3246114e+000  7.2094084e-001  1.0000000e+000  4.2429256e-002
  1.5631260e+000  2.4433630e+000  1.9085886e-001  1.0000000e+000  1.2342149e-001
  9.0160624e-001  8.1289381e-001  1.2064689e+000  1.0000000e+000  1.0832472e-001
  6.9892309e-001  4.8849349e-001  1.6928011e+000  1.0000000e+000  2.6530841e-002
  4.5961086e-001  2.1124215e-001  2.3727987e+000  1.0000000e+000  5.0639520e-002
  1.3735652e+000  1.8866814e+000  3.9242054e-001  1.0000000e+000  5.1031463e-002
  1.7594545e+000  3.0956802e+000  5.7862135e-002  1.0000000e+000  6.9553229e-002
  4.3175862e-001  1.8641550e-001  2.4593810e+000  1.0000000e+000  5.6158131e-003
  6.1975651e-001  3.8409813e-001  1.9050721e+000  1.0000000e+000  9.4291065e-002
  4.4062046e-001  1.9414639e-001  2.4316646e+000  1.0000000e+000  2.5473709e-002
  1.5115342e+000  2.2847356e+000  2.3859885e-001  1.0000000e+000  3.3452845e-002
  3.9271869e-001  1.5422797e-001  2.5833532e+000  1.0000000e+000  5.7260363e-002
  1.1507276e-002  1.3241740e-004  3.9541033e+000  1.0000000e+000  1.5075604e-002
  1.9646067e+000  3.8596794e+000  1.2526874e-003  1.0000000e+000  3.3488025e-002
  1.8122467e+000  3.2842382e+000  3.5251291e-002  1.0000000e+000  1.4624912e-001
  3.3654535e-001  1.1326278e-001  2.7670814e+000  1.0000000e+000  2.6840854e-002
  1.5307395e+000  2.3431634e+000  2.2020543e-001  1.0000000e+000  4.1919288e-002
  1.4052434e+000  1.9747089e+000  3.5373547e-001  1.0000000e+000  7.7530518e-002
  1.7770021e+000  3.1577366e+000  4.9728048e-002  1.0000000e+000  5.2923713e-002
  5.5374904e-001  3.0663800e-001  2.0916418e+000  1.0000000e+000  9.4700936e-002
  1.9635456e+000  3.8555112e+000  1.3289247e-003  1.0000000e+000  4.1866238e-002
  1.2442978e+000  1.5482770e+000  5.7108581e-001  1.0000000e+000  1.2194938e-001
 -2.3949244e-003  5.7356628e-006  4.0095854e+000  1.0000000e+000             Inf
  1.6484277e-001  2.7173140e-002  3.3678020e+000  1.0000000e+000  1.5031942e-001
  8.3276217e-001  6.9349283e-001  1.3624442e+000  1.0000000e+000  1.3558710e-001
  1.9987508e-001  3.9950047e-002  3.2404497e+000  1.0000000e+000  3.9202212e-002
  2.2483332e-002  5.0550021e-004  3.9105722e+000  1.0000000e+000  3.7652895e-002
  4.2827699e-001  1.8342118e-001  2.4703132e+000  1.0000000e+000  1.1048799e-002
  3.3648104e-001  1.1321949e-001  2.7672953e+000  1.0000000e+000  2.8775299e-002
  1.1359663e+000  1.2904195e+000  7.4655417e-001  1.0000000e+000  2.8010573e-002
  3.6336039e-001  1.3203077e-001  2.6785892e+000  1.0000000e+000  5.6095137e-002
  1.3161569e+000  1.7322690e+000  4.6764137e-001  1.0000000e+000  2.7500581e-002
  1.4560387e+000  2.1200486e+000  2.9589393e-001  1.0000000e+000  8.2773676e-002
  6.8045749e-001  4.6302239e-001  1.7411924e+000  1.0000000e+000  7.9120115e-002
  1.0057400e+000  1.0115129e+000  9.8855300e-001  1.0000000e+000  1.9914749e-001
  1.3531453e-002  1.8310023e-004  3.9460573e+000  1.0000000e+000  4.3188382e-002
  6.7206098e-001  4.5166596e-001  1.7634220e+000  1.0000000e+000  1.7688447e-002
  2.2893497e-001  5.2411221e-002  3.1366713e+000  1.0000000e+000  5.5681632e-002
  1.9685967e+000  3.8753730e+000  9.8616681e-004  1.0000000e+000  2.2136174e-002
  1.0860255e-002  1.1794514e-004  3.9566769e+000  1.0000000e+000             Inf
  7.7467510e-001  6.0012151e-001  1.5014211e+000  1.0000000e+000  6.3418750e-002
  7.8627401e-001  6.1822682e-001  1.4731308e+000  1.0000000e+000  3.6536369e-003
  9.3767462e-002  8.7923368e-003  3.6337225e+000  1.0000000e+000  4.4919351e-002
  1.3352666e+000  1.7829368e+000  4.4187053e-001  1.0000000e+000  2.8296925e-002
  7.8876904e-001  6.2215660e-001  1.4670804e+000  1.0000000e+000  8.9383056e-003
  1.7008198e+000  2.8927878e+000  8.9508819e-002  1.0000000e+000  1.7142147e-002
  2.7062915e-001  7.3240135e-002  2.9907235e+000  1.0000000e+000  1.4883266e-001
  7.8514746e-001  6.1645653e-001  1.4758667e+000  1.0000000e+000  1.1701773e-002
  3.7627257e-001  1.4158105e-001  2.6364908e+000  1.0000000e+000  1.2035290e-001
  2.0702951e-001  4.2861217e-002  3.2147432e+000  1.0000000e+000  6.4705818e-002
  1.6618038e+000  2.7615919e+000  1.1437666e-001  1.0000000e+000  6.7118035e-003
  1.8498383e+000  3.4219017e+000  2.2548541e-002  1.0000000e+000  4.3008096e-002
  1.9479951e+000  3.7946850e+000  2.7045067e-003  1.0000000e+000  1.5817216e-002
  1.9037776e+000  3.6243690e+000  9.2587589e-003  1.0000000e+000  7.2465051e-002
  5.7573227e-001  3.3146765e-001  2.0285386e+000  1.0000000e+000  1.9707383e-001
  5.8497155e-001  3.4219171e-001  2.0023055e+000  1.0000000e+000  6.3980057e-002
  1.6859147e+000  2.8423083e+000  9.8649589e-002  1.0000000e+000  2.3569074e-002
  1.0763777e+000  1.1585889e+000  8.5307821e-001  1.0000000e+000  1.1110708e-001
  1.9707467e+000  3.8838424e+000  8.5575814e-004  1.0000000e+000  2.5999293e-002
  1.8609680e+000  3.4632021e+000  1.9329883e-002  1.0000000e+000  5.4259290e-002
  1.8182178e+000  3.3059161e+000  3.3044752e-002  1.0000000e+000  3.6828536e-002
  5.3584187e-002  2.8712651e-003  3.7885345e+000  1.0000000e+000  8.1103649e-002
  1.6679483e+000  2.7820517e+000  1.1025830e-001  1.0000000e+000  7.4866247e-003
  1.2980946e+000  1.6850496e+000  4.9267117e-001  1.0000000e+000  2.1548259e-001
  1.3297920e+000  1.7683467e+000  4.4917880e-001  1.0000000e+000  3.7448229e-002
  1.6692421e+000  2.7863692e+000  1.0940079e-001  1.0000000e+000  1.8082542e-002
  3.8978179e-001  1.5192984e-001  2.5928027e+000  1.0000000e+000  2.0139106e-001
  1.1159524e+000  1.2453498e+000  7.8154011e-001  1.0000000e+000  2.2344167e-001
  1.6513849e+000  2.7270720e+000  1.2153251e-001  1.0000000e+000  3.5608820e-002
  6.7441459e-001  4.5483505e-001  1.7571767e+000  1.0000000e+000  5.2946267e-003
  1.7096930e+000  2.9230503e+000  8.4278129e-002  1.0000000e+000  8.8223938e-002
  9.8025602e-002  9.6090186e-003  3.6175066e+000  1.0000000e+000  2.5608735e-002
  1.3578822e+000  1.8438440e+000  4.1231532e-001  1.0000000e+000  7.6389699e-002
  8.5184314e-001  7.2563673e-001  1.3182642e+000  1.0000000e+000  8.4473312e-002
  1.7884925e+000  3.1987055e+000  4.4735414e-002  1.0000000e+000  1.0418458e-001
  6.4385080e-001  4.1454386e-001  1.8391406e+000  1.0000000e+000  1.7929975e-002
  6.7730759e-001  4.5874557e-001  1.7495152e+000  1.0000000e+000  1.8737847e-002
  1.3024257e-001  1.6963128e-002  3.4959928e+000  1.0000000e+000  2.2605653e-002
  7.2229062e-001  5.2170374e-001  1.6325413e+000  1.0000000e+000  8.2426765e-002
  6.9298297e-001  4.8022540e-001  1.7082935e+000  1.0000000e+000  4.5391645e-002
  1.9330096e+000  3.7365260e+000  4.4877171e-003  1.0000000e+000  4.4474104e-002
  2.1551554e-001  4.6446950e-002  3.1843848e+000  1.0000000e+000  2.2132703e-002
  6.5688697e-001  4.3150049e-001  1.8039526e+000  1.0000000e+000  2.8469592e-002
  1.1910578e-001  1.4186186e-002  3.5377631e+000  1.0000000e+000  3.2560138e-002
  1.8132314e+000  3.2878080e+000  3.4882521e-002  1.0000000e+000  2.9907529e-002
  7.9513399e-001  6.3223807e-001  1.4517021e+000  1.0000000e+000  6.3626700e-002
  1.4147414e-001  2.0014932e-002  3.4541184e+000  1.0000000e+000  2.1462042e-002
  1.4111041e+000  1.9912147e+000  3.4679840e-001  1.0000000e+000  2.6988721e-001
  1.6926600e+000  2.8650977e+000  9.4457899e-002  1.0000000e+000  1.5000827e-002
  1.6612799e+000  2.7598509e+000  1.1473131e-001  1.0000000e+000  1.0486899e-002
  1.6259030e+000  2.6435607e+000  1.3994853e-001  1.0000000e+000  2.4192864e-001
  1.9487362e+000  3.7975727e+000  2.6279790e-003  1.0000000e+000  2.0719312e-002
  6.3912084e-001  4.0847545e-001  1.8519921e+000  1.0000000e+000  5.9427565e-002
  8.7887735e-001  7.7242540e-001  1.2569160e+000  1.0000000e+000  1.5520047e-001
  1.5147992e-001  2.2946167e-002  3.4170265e+000  1.0000000e+000  6.6243096e-002
  1.9944499e+000  3.9778303e+000  3.0804024e-005  1.0000000e+000             Inf
  1.0793060e+000  1.1649014e+000  8.4767745e-001  1.0000000e+000  8.0731095e-002
  1.4630206e+000  2.1404292e+000  2.8834691e-001  1.0000000e+000  7.7461829e-002
  4.3521515e-001  1.8941223e-001  2.4485516e+000  1.0000000e+000  3.8594202e-002
  4.8676031e-001  2.3693560e-001  2.2898944e+000  1.0000000e+000  1.0052964e-001
  1.3379692e+000  1.7901615e+000  4.3828480e-001  1.0000000e+000  9.7244689e-002
  4.7500641e-001  2.2563109e-001  2.3256054e+000  1.0000000e+000  2.0174741e-002
  2.4367485e-001  5.9377430e-002  3.0846780e+000  1.0000000e+000  5.5152977e-002
  1.6421629e-002  2.6966989e-004  3.9345832e+000  1.0000000e+000             Inf
  1.1427756e+000  1.3059361e+000  7.3483369e-001  1.0000000e+000  1.4627577e-001
  7.3533920e-001  5.4072374e-001  1.5993669e+000  1.0000000e+000  6.2530471e-002
  6.4731749e-001  4.1901994e-001  1.8297500e+000  1.0000000e+000  3.8464226e-002
  5.7391115e-001  3.2937401e-001  2.0337294e+000  1.0000000e+000  1.1652567e-001
  1.1393073e+000  1.2980212e+000  7.4079189e-001  1.0000000e+000  1.0937611e-002
  7.6496835e-002  5.8517658e-003  3.6998644e+000  1.0000000e+000  5.9274959e-002
  7.6018337e-002  5.7787876e-003  3.7017054e+000  1.0000000e+000  3.5713851e-002
  1.7992377e+000  3.2372563e+000  4.0305506e-002  1.0000000e+000  1.0895035e-001
  1.5647535e+000  2.4484536e+000  1.8943949e-001  1.0000000e+000  4.1109535e-002
  1.6663709e+000  2.7767919e+000  1.1130838e-001  1.0000000e+000  9.7688626e-003
  8.6786883e-001  7.5319630e-001  1.2817210e+000  1.0000000e+000  1.2735109e-001
  1.5208510e+000  2.3129879e+000  2.2958373e-001  1.0000000e+000  6.5214409e-002
  4.0783762e-001  1.6633153e-001  2.5349810e+000  1.0000000e+000  2.8390642e-002
  4.0101287e-001  1.6081132e-001  2.5567598e+000  1.0000000e+000  4.7238019e-002
  4.6691212e-001  2.1800692e-001  2.3503585e+000  1.0000000e+000  4.0446348e-002
  6.7679528e-001  4.5805186e-001  1.7508707e+000  1.0000000e+000  6.4622606e-002
  1.4446058e+000  2.0868858e+000  3.0846275e-001  1.0000000e+000  4.3031244e-002
  9.8936218e-001  9.7883753e-001  1.0213888e+000  1.0000000e+000  1.7518072e-001
  1.6055564e+000  2.5778113e+000  1.5558576e-001  1.0000000e+000  9.6085746e-002
  1.7405365e-001  3.0294674e-002  3.3340801e+000  1.0000000e+000  5.9034097e-002
  6.3895032e-001  4.0825751e-001  1.8524562e+000  1.0000000e+000  4.6665928e-002
  1.7714946e+000  3.1381931e+000  5.2214720e-002  1.0000000e+000  5.9121161e-002
  1.0402540e+000  1.0821284e+000  9.2111240e-001  1.0000000e+000  9.1398858e-002
  8.2092386e-001  6.7391598e-001  1.3902206e+000  1.0000000e+000  7.8494957e-002
  1.9239306e-001  3.7015091e-002  3.2674428e+000  1.0000000e+000  7.0775841e-002
  4.1368182e-002  1.7113265e-003  3.8362386e+000  1.0000000e+000  4.3707330e-002
  3.3027277e-002  1.0908010e-003  3.8689817e+000  1.0000000e+000  2.5362501e-002
  1.6718754e+000  2.7951673e+000  1.0766577e-001  1.0000000e+000  7.5849255e-002
  4.2894314e-001  1.8399222e-001  2.4682197e+000  1.0000000e+000  2.7828708e-002
  8.4966357e-001  7.2192818e-001  1.3232739e+000  1.0000000e+000  3.2471440e-002
  1.3432334e-001  1.8042760e-002  3.4807494e+000  1.0000000e+000  9.9178793e-002
  6.0140362e-001  3.6168631e-001  1.9560718e+000  1.0000000e+000  6.6105058e-002
  1.6622591e+000  2.7631052e+000  1.1406893e-001  1.0000000e+000  6.1780247e-002
  1.8787517e+000  3.5297079e+000  1.4701153e-002  1.0000000e+000  1.3794865e-001
  1.3249537e+000  1.7555022e+000  4.5568754e-001  1.0000000e+000  5.5579877e-002
  2.4664655e-001  6.0834519e-002  3.0742483e+000  1.0000000e+000  1.0999258e-002
  8.6404504e-001  7.4657384e-001  1.2903937e+000  1.0000000e+000  1.5237372e-002
  8.5287530e-001  7.2739627e-001  1.3158951e+000  1.0000000e+000  1.4615387e-002
  1.5676763e+000  2.4576090e+000  1.8690377e-001  1.0000000e+000  4.1451852e-002
  1.9845498e+000  3.9384379e+000  2.3870882e-004  1.0000000e+000             Inf
  1.5272112e+000  2.3323739e+000  2.2352930e-001  1.0000000e+000  4.4601700e-002
  2.5449487e-001  6.4767640e-002  3.0467882e+000  1.0000000e+000  1.1661694e-001
  7.7242661e-001  5.9664287e-001  1.5069364e+000  1.0000000e+000  8.6980001e-002
  1.4206660e+000  2.0182919e+000  3.3562790e-001  1.0000000e+000  1.0834289e-001
  1.1320116e+000  1.2814502e+000  7.5340392e-001  1.0000000e+000  1.9921932e-002
  3.6136628e-001  1.3058559e-001  2.6851205e+000  1.0000000e+000  1.4893936e-001
  1.9350452e+000  3.7443998e+000  4.2191301e-003  1.0000000e+000  1.0746278e-001
  1.2832668e+000  1.6467736e+000  5.1370650e-001  1.0000000e+000  1.8510729e-001
  1.1197016e+000  1.2537317e+000  7.7492522e-001  1.0000000e+000  5.3556345e-002
  7.1090035e-001  5.0537931e-001  1.6617779e+000  1.0000000e+000  5.9500486e-002
  1.7410369e+000  3.0312096e+000  6.7061877e-002  1.0000000e+000  1.0119699e-001
  1.5221789e+000  2.3170285e+000  2.2831304e-001  1.0000000e+000  9.4550039e-002
  1.2714682e+000  1.6166314e+000  5.3075857e-001  1.0000000e+000  7.0065904e-003
  1.4970185e-001  2.2410644e-002  3.4236032e+000  1.0000000e+000  5.2317341e-002
  8.8593001e-001  7.8487198e-001  1.2411519e+000  1.0000000e+000  4.6838489e-002
  9.0784163e-001  8.2417643e-001  1.1928099e+000  1.0000000e+000  4.7915985e-002
  6.4860338e-002  4.2068635e-003  3.7447655e+000  1.0000000e+000  4.8448091e-002
  6.3620582e-001  4.0475785e-001  1.8599346e+000  1.0000000e+000  8.0254617e-002
  1.0116913e-001  1.0235192e-002  3.6055587e+000  1.0000000e+000  8.3187783e-002
  1.6748314e+000  2.8050602e+000  1.0573461e-001  1.0000000e+000  5.2376859e-002
  4.2326776e-001  1.7915560e-001  2.4860845e+000  1.0000000e+000  2.1777237e-001
  5.1740912e-002  2.6771220e-003  3.7957135e+000  1.0000000e+000  8.4098677e-002
  1.7075500e+000  2.9157269e+000  8.5527028e-002  1.0000000e+000  1.7378745e-001
  1.8520956e-001  3.4302581e-002  3.2934643e+000  1.0000000e+000  3.8448512e-002
  1.2465181e+000  1.5538075e+000  5.6773491e-001  1.0000000e+000  3.6617937e-002
  3.0205684e-001  9.1238334e-002  2.8830110e+000  1.0000000e+000  1.5274158e-002
  1.4303733e+000  2.0459677e+000  3.2447461e-001  1.0000000e+000  1.0857494e-001
  1.8796215e+000  3.5329768e+000  1.4490993e-002  1.0000000e+000  1.7537093e-001
  1.9988955e+000  3.9955833e+000  1.2198557e-006  1.0000000e+000             Inf
  2.8608707e-001  8.1845812e-002  2.9374975e+000  1.0000000e+000  9.4279890e-002
  3.7865349e-001  1.4337846e-001  2.6287645e+000  1.0000000e+000  1.2382425e-002
  4.0052732e-001  1.6042214e-001  2.5583128e+000  1.0000000e+000  3.6809777e-002
  1.3472605e+000  1.8151110e+000  4.2606880e-001  1.0000000e+000  1.2763310e-001
  8.0946713e-001  6.5523704e-001  1.4173685e+000  1.0000000e+000  5.2125243e-002
  8.3434669e-001  6.9613440e-001  1.3587476e+000  1.0000000e+000  3.0374852e-002
  1.4564171e+000  2.1211508e+000  2.9548234e-001  1.0000000e+000  2.7385300e-002
  6.2163266e-001  3.8642717e-001  1.8998965e+000  1.0000000e+000  2.0977167e-001
  3.0525283e-001  9.3179288e-002  2.8721680e+000  1.0000000e+000  1.0817791e-002
  7.0297891e-001  4.9417935e-001  1.6822637e+000  1.0000000e+000  1.1088447e-001
  1.4712675e+000  2.1646279e+000  2.7955810e-001  1.0000000e+000  6.4005876e-002
  1.2280771e+000  1.5081734e+000  5.9586492e-001  1.0000000e+000  4.6144837e-002
  1.2000348e+000  1.4400835e+000  6.3994430e-001  1.0000000e+000  2.8781671e-002
  2.8970802e-001  8.3930735e-002  2.9250987e+000  1.0000000e+000  1.5691122e-002
  1.0532610e+000  1.1093587e+000  8.9631476e-001  1.0000000e+000  3.6386559e-002
  9.3657258e-001  8.7716819e-001  1.1308779e+000  1.0000000e+000  8.4444040e-002
  1.9598721e+000  3.8410987e+000  1.6102467e-003  1.0000000e+000  8.9953821e-002
  8.6048256e-001  7.4043023e-001  1.2985000e+000  1.0000000e+000  4.5217020e-002
  1.1645068e+000  1.3560760e+000  6.9804896e-001  1.0000000e+000  3.4482518e-002
  1.7056508e+000  2.9092448e+000  8.6641431e-002  1.0000000e+000  3.2647786e-002
  1.0789630e+000  1.1641611e+000  8.4830919e-001  1.0000000e+000  5.6706415e-002
  1.0563881e+000  1.1159558e+000  8.9040346e-001  1.0000000e+000  2.5470634e-002
  1.8933591e+000  3.5848088e+000  1.1372276e-002  1.0000000e+000  7.6798949e-002
 -2.0991934e-002  4.4066130e-004  4.0844084e+000  1.0000000e+000             Inf
  1.8831006e+000  3.5460677e+000  1.3665478e-002  1.0000000e+000  1.3737311e-002
  1.9924117e+000  3.9697044e+000  5.7582314e-005  1.0000000e+000  1.5648689e-002
  1.6531537e+000  2.7329170e+000  1.2030238e-001  1.0000000e+000  1.0831052e-001
  1.1990812e+000  1.4377958e+000  6.4147087e-001  1.0000000e+000  3.5253395e-002
  1.3020061e+000  1.6952199e+000  4.8719550e-001  1.0000000e+000  7.4774939e-002
  1.9369790e-001  3.7518876e-002  3.2627273e+000  1.0000000e+000  9.9052886e-002
  1.9832643e+000  3.9333374e+000  2.8008300e-004  1.0000000e+000  3.2570647e-002
  8.4019975e-001  7.0593563e-001  1.3451366e+000  1.0000000e+000  2.5838066e-002
  1.0196596e+000  1.0397057e+000  9.6106727e-001  1.0000000e+000  1.1554713e-001
  1.4578925e+000  2.1254505e+000  2.9388057e-001  1.0000000e+000  1.4781284e-002
  9.3436463e-001  8.7303727e-001  1.1355787e+000  1.0000000e+000  2.8427087e-002
  1.2649542e+000  1.6001092e+000  5.4029228e-001  1.0000000e+000  2.4778124e-002
  3.7326002e-001  1.3932304e-001  2.6462830e+000  1.0000000e+000  6.4481160e-002
  1.2720087e+000  1.6180062e+000  5.2997132e-001  1.0000000e+000  3.0336704e-002
  3.8585035e-001  1.4888049e-001  2.6054791e+000  1.0000000e+000  2.1515034e-002
  3.1306508e-001  9.8009745e-002  2.8457494e+000  1.0000000e+000  6.6854196e-002
  7.4856108e-001  5.6034370e-001  1.5660994e+000  1.0000000e+000  7.7632497e-002
  1.1135977e+000  1.2400997e+000  7.8570912e-001  1.0000000e+000  4.7586515e-002
  1.1269622e+000  1.2700438e+000  7.6219497e-001  1.0000000e+000  5.0315954e-002
  1.1643298e+000  1.3556640e+000  6.9834461e-001  1.0000000e+000  3.7239282e-002
  1.5451427e-001  2.3874659e-002  3.4058176e+000  1.0000000e+000  3.4838970e-002
  7.8159764e-001  6.1089487e-001  1.4845043e+000  1.0000000e+000  6.0166482e-002
  1.5662019e+000  2.4529885e+000  1.8818075e-001  1.0000000e+000  1.3054318e-001
  5.2209705e-001  2.7258533e-001  2.1841971e+000  1.0000000e+000  1.1598109e-002
 -8.9869934e-003  8.0766050e-005  4.0360287e+000  1.0000000e+000             Inf
  7.8048689e-002  6.0915978e-003  3.6938968e+000  1.0000000e+000  1.5376802e-002
  5.7449048e-001  3.3003931e-001  2.0320774e+000  1.0000000e+000  2.5192239e-002
  1.1411371e+000  1.3021938e+000  7.3764553e-001  1.0000000e+000  8.3986723e-002
  2.2696118e-002  5.1511375e-004  3.9097306e+000  1.0000000e+000  5.7795183e-002
  9.5953893e-002  9.2071495e-003  3.6253916e+000  1.0000000e+000  2.2562815e-002
  8.2038755e-001  6.7303574e-001  1.3914855e+000  1.0000000e+000  3.5583554e-002
  1.6032417e+000  2.5703839e+000  1.5741715e-001  1.0000000e+000  2.0215688e-001
  9.2825547e-001  8.6165821e-001  1.1486363e+000  1.0000000e+000  3.6556438e-002
  5.6183565e-001  3.1565929e-001  2.0683167e+000  1.0000000e+000  4.5215133e-002
  1.0491879e+000  1.1007953e+000  9.0404360e-001  1.0000000e+000  9.2349341e-002
  1.7479903e+000  3.0554701e+000  6.3508883e-002  1.0000000e+000  1.6744987e-001
  9.4344415e-001  8.9008687e-001  1.1163103e+000  1.0000000e+000  4.0059700e-002
  5.8712592e-001  3.4471685e-001  1.9962132e+000  1.0000000e+000  5.6894864e-002
  1.4017279e+000  1.9648411e+000  3.5792952e-001  1.0000000e+000  6.3037586e-002
  8.2116339e-002  6.7430931e-003  3.6782777e+000  1.0000000e+000  1.7759335e-002
  2.5839870e-001  6.6769886e-002  3.0331751e+000  1.0000000e+000  1.4028392e-001
  1.3704452e-001  1.8781200e-002  3.4706031e+000  1.0000000e+000  3.1067284e-002
  8.4643518e-001  7.1645251e-001  1.3307118e+000  1.0000000e+000  3.8864846e-002
  1.3844224e+000  1.9166254e+000  3.7893579e-001  1.0000000e+000  4.2138733e-002
  8.7773681e-001  7.7042191e-001  1.2594747e+000  1.0000000e+000  3.4080800e-002
  7.0521086e-001  4.9732236e-001  1.6764789e+000  1.0000000e+000  7.4131531e-002
  9.0685828e-001  8.2239194e-001  1.1949588e+000  1.0000000e+000  4.7646563e-002
  3.6098542e-001  1.3031047e-001  2.6863688e+000  1.0000000e+000  1.3194247e-001
  8.3446679e-001  6.9633483e-001  1.3584677e+000  1.0000000e+000  1.8400049e-002
  5.9806437e-002  3.5768099e-003  3.7643511e+000  1.0000000e+000  1.3006902e-002
  5.1744185e-001  2.6774606e-001  2.1979787e+000  1.0000000e+000  1.4399593e-002
  4.3689585e-001  1.9087798e-001  2.4432946e+000  1.0000000e+000  9.1042199e-002
  6.2434659e-002  3.8980867e-003  3.7541594e+000  1.0000000e+000  6.7482121e-003
  1.9550138e+000  3.8220790e+000  2.0237582e-003  1.0000000e+000  3.4735678e-002
  1.5840576e-001  2.5092384e-002  3.3914694e+000  1.0000000e+000  8.2150417e-002
  1.2780405e+000  1.6333874e+000  5.2122557e-001  1.0000000e+000  8.3721915e-002
  9.6833929e-001  9.3768098e-001  1.0643238e+000  1.0000000e+000  3.8371506e-002
  1.2709871e-001  1.6154083e-002  3.5077592e+000  1.0000000e+000  3.1928743e-002
  7.0595077e-001  4.9836649e-001  1.6745634e+000  1.0000000e+000  7.5856104e-002
  1.1270678e+000  1.2702817e+000  7.6201071e-001  1.0000000e+000  3.1325225e-002
  1.1098416e+000  1.2317484e+000  7.9238199e-001  1.0000000e+000  7.7928356e-002
  1.4492102e+000  2.1002102e+000  3.0336942e-001  1.0000000e+000  3.6582168e-002
  1.0175300e+000  1.0353673e+000  9.6524729e-001  1.0000000e+000  6.7353113e-002
  1.9250692e+000  3.7058914e+000  5.6146259e-003  1.0000000e+000  3.8377675e-002
  1.2614546e+000  1.5912677e+000  5.4544930e-001  1.0000000e+000  6.7231399e-002
  1.2109428e+000  1.4663824e+000  6.2261129e-001  1.0000000e+000  1.2051179e-001
  8.8056186e-001  7.7538920e-001  1.2531417e+000  1.0000000e+000  2.9089656e-002
  3.9114614e-001  1.5299530e-001  2.5884108e+000  1.0000000e+000  7.5499438e-002
  4.8265334e-001  2.3295425e-001  2.3023409e+000  1.0000000e+000  7.0400438e-002
  1.9731318e+000  3.8932492e+000  7.2189921e-004  1.0000000e+000  3.6755883e-002
  1.5162296e+000  2.2989522e+000  2.3403381e-001  1.0000000e+000  4.4571406e-002
  1.9006029e+000  3.6122914e+000  9.8797814e-003  1.0000000e+000  9.2157623e-002
  1.3449671e+000  1.8089366e+000  4.2906805e-001  1.0000000e+000  7.0144641e-002
  2.1980287e-001  4.8313301e-002  3.1691018e+000  1.0000000e+000  9.9284660e-002
  1.5025698e+000  2.2577159e+000  2.4743683e-001  1.0000000e+000  3.2687776e-002
  6.6611507e-002  4.4370928e-003  3.7379911e+000  1.0000000e+000  1.5484533e-002
  1.7697153e+000  3.1318921e+000  5.3031065e-002  1.0000000e+000  7.5075022e-002
  1.4836795e+000  2.2013049e+000  2.6658683e-001  1.0000000e+000  5.3574092e-002
  7.8124932e-001  6.1035050e-001  1.4853532e+000  1.0000000e+000  9.2654640e-002
  1.8225634e+000  3.3217375e+000  3.1483731e-002  1.0000000e+000  6.4326409e-002
  1.9386795e+000  3.7584782e+000  3.7602030e-003  1.0000000e+000  3.0186737e-002
  1.8336025e+000  3.3620982e+000  2.7688121e-002  1.0000000e+000  7.8616849e-002
  1.5469438e+000  2.3930351e+000  2.0525992e-001  1.0000000e+000  8.7425799e-002
  9.8183394e-001  9.6399788e-001  1.0366621e+000  1.0000000e+000  4.9180353e-002
  1.3597230e+000  1.8488466e+000  4.0995464e-001  1.0000000e+000  3.6530129e-002
  4.9317317e-002  2.4321978e-003  3.8051629e+000  1.0000000e+000  3.6793118e-002
  5.2909034e-001  2.7993658e-001  2.1635752e+000  1.0000000e+000  3.9573234e-002
  7.9882068e-001  6.3811448e-001  1.4428318e+000  1.0000000e+000  3.9064118e-002
  6.3159241e-001  3.9890897e-001  1.8725393e+000  1.0000000e+000  1.1770135e-001
  1.4472405e+000  2.0945051e+000  3.0554306e-001  1.0000000e+000  4.7652196e-002
  1.3480037e+000  1.8171139e+000  4.2509920e-001  1.0000000e+000  1.4799211e-002
  1.0486317e-001  1.0996285e-002  3.5915436e+000  1.0000000e+000  3.0897782e-002
  5.0763384e-001  2.5769211e-001  2.2271568e+000  1.0000000e+000  3.4630967e-002
  8.3881786e-001  7.0361540e-001  1.3483440e+000  1.0000000e+000  1.1949874e-002
  1.9914643e+000  3.9659302e+000  7.2857382e-005  1.0000000e+000             Inf
  1.6757873e+000  2.8082630e+000  1.0511388e-001  1.0000000e+000  1.0701271e-001
  1.0262645e+000  1.0532189e+000  9.4816073e-001  1.0000000e+000  2.9205314e-002
  3.2310473e-002  1.0439667e-003  3.8718021e+000  1.0000000e+000             Inf
  7.0597956e-001  4.9840714e-001  1.6744889e+000  1.0000000e+000  2.7285485e-002
  1.2945569e+000  1.6758775e+000  4.9765002e-001  1.0000000e+000  1.6936125e-002
  1.0308989e+000  1.0627526e+000  9.3915686e-001  1.0000000e+000  4.3367280e-002
  2.4902351e-001  6.2012711e-002  3.0659187e+000  1.0000000e+000  6.6841414e-002
  6.4632823e-001  4.1774018e-001  1.8324273e+000  1.0000000e+000  1.1651124e-001
  3.1027448e-001  9.6270256e-002  2.8551723e+000  1.0000000e+000  3.5608264e-002
  5.7059768e-001  3.2558172e-001  2.0431910e+000  1.0000000e+000  1.5820034e-001
  1.6335074e+000  2.6683465e+000  1.3431682e-001  1.0000000e+000  3.9174362e-002
  2.9652967e-001  8.7929846e-002  2.9018112e+000  1.0000000e+000  6.2950055e-002
  1.1664125e+000  1.3605181e+000  6.9486812e-001  1.0000000e+000  2.8668903e-002
  1.3330423e+000  1.7770017e+000  4.4483260e-001  1.0000000e+000  2.5086602e-002
  7.9625112e-001  6.3401585e-001  1.4490114e+000  1.0000000e+000  7.5484875e-002
  4.4217179e-001  1.9551590e-001  2.4268287e+000  1.0000000e+000  9.0326925e-002
  1.8357265e+000  3.3698919e+000  2.6985769e-002  1.0000000e+000  5.3035126e-002
  1.3009117e+000  1.6923713e+000  4.8872444e-001  1.0000000e+000  1.9107635e-002
  1.7603589e-001  3.0988636e-002  3.3268451e+000  1.0000000e+000  1.5114271e-002
  8.3671299e-002  7.0008862e-003  3.6723157e+000  1.0000000e+000  1.1363579e-001
  1.7958416e+000  3.2250472e+000  4.1680633e-002  1.0000000e+000  8.8889611e-002
  1.7467179e+000  3.0510234e+000  6.4151825e-002  1.0000000e+000  1.2002176e-001
  1.6585372e-001  2.7507458e-002  3.3640926e+000  1.0000000e+000  9.5192912e-002
  5.5633532e-002  3.0950899e-003  3.7805610e+000  1.0000000e+000  5.3004557e-002
  1.1408497e+000  1.3015380e+000  7.3813930e-001  1.0000000e+000  7.2949546e-002
  3.5539229e-001  1.2630368e-001  2.7047345e+000  1.0000000e+000  4.1777631e-002
  9.6332854e-001  9.2800188e-001  1.0746877e+000  1.0000000e+000  1.7221597e-002
  9.4638832e-001  8.9565086e-001  1.1100976e+000  1.0000000e+000  8.4940344e-002
  8.6947858e-001  7.5599299e-001  1.2780787e+000  1.0000000e+000  5.3276168e-002
  4.9155983e-001  2.4163107e-001  2.2753917e+000  1.0000000e+000  1.3142825e-001
  6.8470744e-001  4.6882428e-001  1.7299945e+000  1.0000000e+000  6.0851069e-002
  3.3119903e-001  1.0969280e-001  2.7848967e+000  1.0000000e+000  4.6323200e-002
  2.0056354e+000  4.0225732e+000  3.1757251e-005  1.0000000e+000             Inf
  1.3135122e+000  1.7253143e+000  4.7126550e-001  1.0000000e+000  3.2380721e-002
  1.2606769e+000  1.5893061e+000  5.4659872e-001  1.0000000e+000  4.4588113e-002
  1.3384093e+000  1.7913394e+000  4.3770229e-001  1.0000000e+000  5.2150323e-002
  2.3151139e-001  5.3597525e-002  3.1275520e+000  1.0000000e+000  3.3272285e-002
  1.6397637e+000  2.6888251e+000  1.2977017e-001  1.0000000e+000  4.2334411e-002
  1.8053080e-001  3.2591370e-002  3.3104682e+000  1.0000000e+000  4.1834229e-002
  1.0020845e+000  1.0041734e+000  9.9583532e-001  1.0000000e+000  6.3784545e-002
  1.8489797e+000  3.4187260e+000  2.2807125e-002  1.0000000e+000  3.7949299e-002
  8.2727485e-001  6.8438368e-001  1.3752843e+000  1.0000000e+000  7.4479491e-002
  3.7190383e-001  1.3831246e-001  2.6506972e+000  1.0000000e+000  4.9241133e-002
  4.0339397e-001  1.6272669e-001  2.5491508e+000  1.0000000e+000  7.2044990e-002
  1.8846815e+000  3.5520242e+000  1.3298367e-002  1.0000000e+000  8.1897654e-002
  1.8737732e+000  3.5110261e+000  1.5933200e-002  1.0000000e+000  3.5602060e-002
  1.1692094e+000  1.3670507e+000  6.9021297e-001  1.0000000e+000  7.4237652e-002
  1.2399170e+000  1.5373941e+000  5.7772622e-001  1.0000000e+000  9.2359059e-002
  7.5311876e-001  5.6718786e-001  1.5547128e+000  1.0000000e+000  6.3336953e-002
  1.6006657e+000  2.5621307e+000  1.5946789e-001  1.0000000e+000  2.4969286e-001
  1.9559763e+000  3.8258434e+000  1.9380827e-003  1.0000000e+000  1.0384286e-001
  8.7967585e-001  7.7382960e-001  1.2551262e+000  1.0000000e+000  7.8113681e-002
  1.9889558e+000  3.9559452e+000  1.2197405e-004  1.0000000e+000  4.9411505e-002
  7.3405853e-001  5.3884193e-001  1.6026078e+000  1.0000000e+000  4.2445478e-002
  7.1146603e-001  5.0618392e-001  1.6603198e+000  1.0000000e+000  2.8620014e-002
  1.0690767e+000  1.1429251e+000  8.6661813e-001  1.0000000e+000  6.4188147e-002
  1.2841143e+000  1.6489494e+000  5.1249239e-001  1.0000000e+000  3.4169426e-002
  1.3848312e+000  1.9177575e+000  3.7843264e-001  1.0000000e+000  2.6352854e-001
  1.0942834e+000  1.1974563e+000  8.2032247e-001  1.0000000e+000  7.2624424e-002
  2.1667762e-001  4.6949189e-002  3.1802387e+000  1.0000000e+000  5.2466984e-002
  9.6335958e-001  9.2806168e-001  1.0746234e+000  1.0000000e+000  3.9306905e-002
  1.9684810e+000  3.8749175e+000  9.9344640e-004  1.0000000e+000  9.4271725e-002
  3.0440666e-001  9.2663412e-002  2.8750368e+000  1.0000000e+000  1.4433433e-002
  1.2136958e+000  1.4730574e+000  6.1827435e-001  1.0000000e+000  2.7168610e-002
  5.7905768e-001  3.3530779e-001  2.0190771e+000  1.0000000e+000  7.1950327e-002
  1.1138521e+000  1.2406666e+000  7.8525803e-001  1.0000000e+000  1.8533137e-001
  1.2234368e+000  1.4967976e+000  6.0305041e-001  1.0000000e+000  1.5556759e-002
  1.9304860e+000  3.7267761e+000  4.8321983e-003  1.0000000e+000  5.5487316e-002
  6.5236025e-001  4.2557390e-001  1.8161329e+000  1.0000000e+000  1.2812616e-002
  1.7457724e-001  3.0477212e-002  3.3321683e+000  1.0000000e+000  4.0390040e-002
  1.6289396e-001  2.6534442e-002  3.3749586e+000  1.0000000e+000  1.6018496e-002
  2.0349327e-001  4.1409510e-002  3.2274364e+000  1.0000000e+000  4.4299808e-002
  8.0122262e-001  6.4195769e-001  1.4370672e+000  1.0000000e+000  8.8073803e-002
  1.2816798e-001  1.6427031e-002  3.5037551e+000  1.0000000e+000  1.0982699e-001
  1.6739069e+000  2.8019641e+000  1.0633674e-001  1.0000000e+000  6.1090277e-002
  1.5789070e+000  2.4929472e+000  1.7731935e-001  1.0000000e+000  4.6765167e-002
  1.2295298e+000  1.5117435e+000  5.9362433e-001  1.0000000e+000  7.9464196e-002
  1.5986003e+000  2.5555230e+000  1.6112169e-001  1.0000000e+000  2.9069261e-002
  6.6165085e-001  4.3778185e-001  1.7911784e+000  1.0000000e+000  6.9759750e-002
  2.9540982e-001  8.7266965e-002  2.9056277e+000  1.0000000e+000  1.5582715e-002
  3.3850771e-001  1.1458747e-001  2.7605566e+000  1.0000000e+000  1.7239089e-001
  1.4767451e+000  2.1807762e+000  2.7379564e-001  1.0000000e+000  1.2777846e-001
  5.2937044e-001  2.8023307e-001  2.1627513e+000  1.0000000e+000  5.9597851e-002
  6.4869873e-001  4.2081004e-001  1.8260151e+000  1.0000000e+000  7.2547470e-002
  1.1957880e+000  1.4299089e+000  6.4675699e-001  1.0000000e+000  2.2182360e-002
  1.7335286e+000  3.0051214e+000  7.1007015e-002  1.0000000e+000  7.6372663e-003
  1.6667594e+000  2.7780868e+000  1.1104933e-001  1.0000000e+000  5.6778592e-002
  1.5860946e+000  2.5156959e+000  1.7131772e-001  1.0000000e+000  1.9262493e-002
  8.8161810e-001  7.7725047e-001  1.2507781e+000  1.0000000e+000  1.6168684e-001
  3.1299428e-001  9.7965419e-002  2.8459883e+000  1.0000000e+000  2.8373701e-002
 -3.1675638e-003  1.0033460e-005  4.0126803e+000  1.0000000e+000             Inf
  1.4078455e+000  1.9820289e+000  3.5064696e-001  1.0000000e+000  1.5647778e-001
  4.8188289e-002  2.3221112e-003  3.8095690e+000  1.0000000e+000  1.3084721e-001
  1.6158185e+000  2.6108694e+000  1.4759543e-001  1.0000000e+000  6.6632063e-002
  2.0273262e+000  4.1100514e+000  7.4672019e-004  1.0000000e+000             Inf
  1.7371212e+000  3.0175900e+000  6.9105266e-002  1.0000000e+000  6.9857896e-002
  9.9989471e-001  9.9978942e-001  1.0002106e+000  1.0000000e+000  1.4645054e-001
  3.0993880e-001  9.6062062e-002  2.8563068e+000  1.0000000e+000  8.5305338e-003
  1.7292993e+000  2.9904762e+000  7.3278848e-002  1.0000000e+000  5.8235639e-002
  1.9115090e+000  3.6538667e+000  7.8306531e-003  1.0000000e+000  9.7893017e-002
  1.1882384e+000  1.4119104e+000  6.5895697e-001  1.0000000e+000  7.5981595e-002
  7.9239017e-001  6.2788218e-001  1.4583215e+000  1.0000000e+000  7.7372382e-002
  5.1583476e-001  2.6608550e-001  2.2027465e+000  1.0000000e+000  4.2257202e-002
  2.4948939e-001  6.2244953e-002  3.0642874e+000  1.0000000e+000  3.5053997e-002
  2.1911384e-001  4.8010877e-002  3.1715555e+000  1.0000000e+000  4.5735334e-002
  9.6511944e-001  9.3145553e-001  1.0709778e+000  1.0000000e+000  1.1660073e-001
  1.3171395e+000  1.7348564e+000  4.6629850e-001  1.0000000e+000  1.0150894e-001
  1.5847896e-001  2.5115580e-002  3.3911997e+000  1.0000000e+000  3.4562550e-002
  5.7600245e-001  3.3177882e-001  2.0277690e+000  1.0000000e+000  4.9211754e-002
  1.3043588e+000  1.7013518e+000  4.8391674e-001  1.0000000e+000  8.6021597e-002
  1.5382987e+000  2.3663629e+000  2.1316808e-001  1.0000000e+000  1.0000056e-001
  7.2290710e-001  5.2259468e-001  1.6309663e+000  1.0000000e+000  1.2921937e-001
  1.1911233e+000  1.4187747e+000  6.5428153e-001  1.0000000e+000  7.4200716e-003
  2.5437204e-001  6.4705137e-002  3.0472170e+000  1.0000000e+000  3.8990219e-002
  1.8300469e+000  3.3490718e+000  2.8884044e-002  1.0000000e+000  1.0373322e-001
  4.8672861e-001  2.3690474e-001  2.2899903e+000  1.0000000e+000  1.7589821e-001
  1.8051064e+000  3.2584091e+000  3.7983513e-002  1.0000000e+000  9.0677077e-002
  2.8872194e-001  8.3360356e-002  2.9284726e+000  1.0000000e+000  4.0781474e-002
  3.8953648e-001  1.5173867e-001  2.5935927e+000  1.0000000e+000  1.3486309e-003
  4.2578828e-001  1.8129566e-001  2.4781425e+000  1.0000000e+000  8.3780580e-003
  1.5186544e+000  2.3063112e+000  2.3169357e-001  1.0000000e+000  3.2856158e-002
  9.6184690e-001  9.2514946e-001  1.0777619e+000  1.0000000e+000  1.7002591e-001
  7.9229948e-001  6.2773847e-001  1.4585405e+000  1.0000000e+000  1.4234393e-002
  1.5775785e+000  2.4887539e+000  1.7843993e-001  1.0000000e+000  7.6888033e-002
  3.9050787e-001  1.5249639e-001  2.5904649e+000  1.0000000e+000  3.0740806e-002
  1.3129406e+000  1.7238130e+000  4.7205061e-001  1.0000000e+000  1.9797496e-001
  1.1018064e+000  1.2139774e+000  8.0675171e-001  1.0000000e+000  4.3620319e-002
  3.8913359e-001  1.5142495e-001  2.5948906e+000  1.0000000e+000  4.4331140e-002
  1.8659990e+000  3.4819524e+000  1.7956259e-002  1.0000000e+000  9.5223919e-002
  2.1667289e-001  4.6947141e-002  3.1802556e+000  1.0000000e+000  2.9685166e-002
  1.5601424e-001  2.4340443e-002  3.4002835e+000  1.0000000e+000  2.0343070e-001
  1.3724462e+000  1.8836085e+000  3.9382380e-001  1.0000000e+000  7.3392426e-002
  1.1149205e+000  1.2430476e+000  7.8336580e-001  1.0000000e+000  7.1978315e-002
  1.0711813e+000  1.1474294e+000  8.6270415e-001  1.0000000e+000  3.9603870e-002
  1.5325109e+000  2.3485895e+000  2.1854609e-001  1.0000000e+000  4.1465516e-002
  6.3802164e-001  4.0707161e-001  1.8549851e+000  1.0000000e+000  4.9763002e-002
  9.8672990e-001  9.7363590e-001  1.0267163e+000  1.0000000e+000  3.5484994e-002
  1.5304841e+000  2.3423815e+000  2.2044520e-001  1.0000000e+000  1.3954680e-002
  5.1015947e-001  2.6026269e-001  2.2196248e+000  1.0000000e+000  1.0795041e-001
  1.0237151e+000  1.0479927e+000  9.5313213e-001  1.0000000e+000  6.4296188e-002
  6.1640938e-001  3.7996052e-001  1.9143230e+000  1.0000000e+000  1.2601046e-001
  2.2895234e-001  5.2419172e-002  3.1366098e+000  1.0000000e+000  1.2338257e-002
  1.8065897e-001  3.2637664e-002  3.3100018e+000  1.0000000e+000  4.1565614e-002
  8.1549370e-001  6.6502998e-001  1.4030552e+000  1.0000000e+000  1.5820299e-001
  6.6682532e-001  4.4465600e-001  1.7773547e+000  1.0000000e+000  5.1980054e-002
  7.9751190e-001  6.3602523e-001  1.4459776e+000  1.0000000e+000  1.0053666e-002
  1.8619540e+000  3.4668729e+000  1.9056687e-002  1.0000000e+000  4.5471974e-002
  1.6606018e+000  2.7575982e+000  1.1519117e-001  1.0000000e+000  6.8607255e-002
  6.9065625e-001  4.7700606e-001  1.7143811e+000  1.0000000e+000  2.7229918e-002
  2.4309042e-001  5.9092952e-002  3.0867313e+000  1.0000000e+000  1.8353698e-002
  4.3701946e-001  1.9098601e-001  2.4429082e+000  1.0000000e+000  7.6152255e-002
  9.9752049e-001  9.9504712e-001  1.0049652e+000  1.0000000e+000  3.6811119e-002
  1.9556988e+000  3.8247579e+000  1.9625935e-003  1.0000000e+000  1.0899265e-001
  3.4275674e-001  1.1748219e-001  2.7464552e+000  1.0000000e+000  7.2636927e-002
  5.0684124e-001  2.5688804e-001  2.2295231e+000  1.0000000e+000  7.1914148e-002
  4.2085069e-001  1.7711530e-001  2.4937126e+000  1.0000000e+000  3.4636752e-002
  1.0620846e+000  1.1280238e+000  8.7968522e-001  1.0000000e+000  4.7288166e-002
  1.1739074e+000  1.3780585e+000  6.8242907e-001  1.0000000e+000  5.9730665e-002
  1.9732728e+000  3.8938055e+000  7.1434334e-004  1.0000000e+000  2.7352199e-002
  1.7181759e+000  2.9521284e+000  7.9424820e-002  1.0000000e+000  5.6847544e-002
  1.1747434e+000  1.3800220e+000  6.8104846e-001  1.0000000e+000  1.3912956e-001
  2.4806262e-001  6.1535062e-002  3.0692846e+000  1.0000000e+000  1.9195952e-002
  2.2929440e-001  5.2575922e-002  3.1353983e+000  1.0000000e+000  1.3824975e-002
  1.6478365e+000  2.7153651e+000  1.2401913e-001  1.0000000e+000  8.3787861e-002
  7.3270977e-001  5.3686360e-001  1.6060245e+000  1.0000000e+000  8.7798027e-002
  1.3861064e+000  1.9212908e+000  3.7686541e-001  1.0000000e+000  1.5486591e-002
  3.4433852e-001  1.1856901e-001  2.7412149e+000  1.0000000e+000  4.5486370e-002
  1.8211681e+000  3.3166533e+000  3.1980848e-002  1.0000000e+000  9.1293914e-002
  1.7718935e+000  3.1396065e+000  5.2032585e-002  1.0000000e+000  1.0429231e-001
  2.6271344e-001  6.9018353e-002  3.0181646e+000  1.0000000e+000  2.1638154e-002
  1.3878743e+000  1.9261949e+000  3.7469793e-001  1.0000000e+000  1.7864842e-002
  6.9438784e-001  4.8217447e-001  1.7046231e+000  1.0000000e+000  4.1575679e-002
  1.9857919e-001  3.9433693e-002  3.2451169e+000  1.0000000e+000  3.5185836e-002
  4.2938109e-001  1.8436812e-001  2.4668438e+000  1.0000000e+000  1.1032204e-002
  2.7017899e-001  7.2996686e-002  2.9922807e+000  1.0000000e+000  7.8391688e-002
  1.5716341e+000  2.4700337e+000  1.8349735e-001  1.0000000e+000  4.5417248e-002
  1.4978508e+000  2.2435571e+000  2.5215379e-001  1.0000000e+000  6.6543506e-002
  1.7157221e+000  2.9437022e+000  8.0813940e-002  1.0000000e+000  5.8196143e-002
 -2.8152511e-002  7.9256387e-004  4.1134026e+000  1.0000000e+000             Inf
  8.0244875e-001  6.4392400e-001  1.4341290e+000  1.0000000e+000  1.7816140e-002
  1.4038977e+000  1.9709288e+000  3.5533791e-001  1.0000000e+000  6.4949420e-002
  7.8313983e-001  6.1330799e-001  1.4807487e+000  1.0000000e+000  5.8981280e-002
  1.9825900e+000  3.9306630e+000  3.0310939e-004  1.0000000e+000             Inf
  1.4525198e+000  2.1098138e+000  2.9973455e-001  1.0000000e+000  9.4460055e-002
  1.3156877e+000  1.7310342e+000  4.6828327e-001  1.0000000e+000  9.4461883e-002
  7.3647608e-002  5.4239702e-003  3.7108335e+000  1.0000000e+000  2.6690304e-002
  2.9420544e-001  8.6556842e-002  2.9097351e+000  1.0000000e+000  1.0362385e-001
  9.8903176e-001  9.7818383e-001  1.0220568e+000  1.0000000e+000  1.2107151e-001
  9.0671830e-002  8.2213808e-003  3.6455341e+000  1.0000000e+000  4.1385962e-002
  1.7999016e-001  3.2396458e-002  3.3124358e+000  1.0000000e+000  1.3365863e-001
  1.9229634e+000  3.6977884e+000  5.9346320e-003  1.0000000e+000  5.3286763e-002
  5.5004405e-001  3.0254846e-001  2.1023722e+000  1.0000000e+000  7.6703906e-002
  1.0287601e+000  1.0583473e+000  9.4330698e-001  1.0000000e+000  1.4013975e-001
  7.7088814e-001  5.9426852e-001  1.5107160e+000  1.0000000e+000  4.1678693e-002
  5.2586034e-001  2.7652910e-001  2.1730877e+000  1.0000000e+000  3.2768971e-002
  7.3095201e-001  5.3429084e-001  1.6104828e+000  1.0000000e+000  4.2353173e-002
  6.3700266e-001  4.0577239e-001  1.8577618e+000  1.0000000e+000  7.8536795e-002
  6.4046567e-002  4.1019627e-003  3.7479157e+000  1.0000000e+000  1.3371973e-002
  1.5747137e+000  2.4797232e+000  1.8086844e-001  1.0000000e+000  8.3440470e-002
  6.9721108e-001  4.8610329e-001  1.6972590e+000  1.0000000e+000  9.1700450e-002
  8.2099481e-001  6.7403247e-001  1.3900532e+000  1.0000000e+000  1.0557862e-001
  1.3577082e+000  1.8433715e+000  4.1253880e-001  1.0000000e+000  6.7421252e-002
  1.2312553e+000  1.5159897e+000  5.9096834e-001  1.0000000e+000  1.8125646e-002
  3.5938460e-001  1.2915729e-001  2.6916189e+000  1.0000000e+000  7.8454302e-002
  3.7454553e-001  1.4028435e-001  2.6421022e+000  1.0000000e+000  5.0832469e-002
  1.1493404e-001  1.3209834e-002  3.5534737e+000  1.0000000e+000  3.2011538e-002
  2.5596826e-001  6.5519751e-002  3.0416467e+000  1.0000000e+000  1.1445973e-001
  9.0777993e-001  8.2406441e-001  1.1929447e+000  1.0000000e+000  9.8416026e-002
  1.6475777e+000  2.7145121e+000  1.2420151e-001  1.0000000e+000  1.7440148e-001
  5.0947296e-001  2.5956270e-001  2.2216709e+000  1.0000000e+000  7.5902417e-002
  4.3947372e-002  1.9313715e-003  3.8261419e+000  1.0000000e+000  1.0058650e-002
  2.5839587e-003  6.6768426e-006  3.9896708e+000  1.0000000e+000             Inf
  3.7250644e-001  1.3876105e-001  2.6487353e+000  1.0000000e+000  1.5189645e-002
  1.7588167e+000  3.0934360e+000  5.8169408e-002  1.0000000e+000  1.2617583e-001
  1.5008462e+000  2.2525394e+000  2.4915449e-001  1.0000000e+000  8.9176160e-002
  4.5008409e-001  2.0257569e-001  2.4022393e+000  1.0000000e+000  8.6374285e-002
  1.7738357e+000  3.1464931e+000  5.1150287e-002  1.0000000e+000  2.1487649e-002
  1.8053618e+000  3.2593313e+000  3.7884025e-002  1.0000000e+000  9.3132593e-002
  1.2632564e+000  1.5958167e+000  5.4279116e-001  1.0000000e+000  7.1747470e-002
  1.4801551e+000  2.1908592e+000  2.7023868e-001  1.0000000e+000  4.5499537e-002
  6.0308483e-002  3.6371131e-003  3.7624032e+000  1.0000000e+000  1.4041498e-002
  7.2858442e-001  5.3083526e-001  1.6164976e+000  1.0000000e+000  3.3782655e-002
  4.0006298e-002  1.6005039e-003  3.8415753e+000  1.0000000e+000  1.6201894e-002
  1.4291094e+000  2.0423536e+000  3.2591612e-001  1.0000000e+000  4.7050157e-002
  1.5843145e+000  2.5100523e+000  1.7279446e-001  1.0000000e+000  7.2830249e-002
  2.0012020e+000  4.0048094e+000  1.4447573e-006  1.0000000e+000             Inf
  5.4218980e-001  2.9396978e-001  2.1252106e+000  1.0000000e+000  2.4221686e-002
  7.7258219e-001  5.9688324e-001  1.5065545e+000  1.0000000e+000  1.4350199e-002
  8.9069529e-001  7.9333810e-001  1.2305569e+000  1.0000000e+000  8.6867740e-002
  1.8735345e+000  3.5101316e+000  1.5993518e-002  1.0000000e+000  1.1749086e-001
  1.4301605e+000  2.0453589e+000  3.2471711e-001  1.0000000e+000  1.0891408e-002
  1.7803207e+000  3.1695418e+000  4.8258994e-002  1.0000000e+000  3.1500860e-002
  1.2260713e-001  1.5032508e-002  3.5246040e+000  1.0000000e+000  6.5206401e-002
  4.2324577e-001  1.7913698e-001  2.4861539e+000  1.0000000e+000  7.5675158e-002
  1.9448754e+000  3.7825404e+000  3.0387180e-003  1.0000000e+000  7.4242741e-002
  1.1290898e+000  1.2748439e+000  7.5848452e-001  1.0000000e+000  1.1067822e-001
  1.9268752e+000  3.7128479e+000  5.3472411e-003  1.0000000e+000  2.1888460e-002
  1.4855100e+000  2.2067398e+000  2.6470000e-001  1.0000000e+000  2.0686243e-002
  1.1864429e+000  1.4076469e+000  6.6187509e-001  1.0000000e+000  8.6482145e-002
  6.1877961e-001  3.8288821e-001  1.9077698e+000  1.0000000e+000  8.7086002e-002
  1.1393790e+000  1.2981846e+000  7.4066845e-001  1.0000000e+000  5.7375832e-002
  1.2258310e+000  1.5026616e+000  5.9933765e-001  1.0000000e+000  4.4825822e-002
  7.8522235e-001  6.1657414e-001  1.4756847e+000  1.0000000e+000  4.8464902e-002
  1.4400022e+000  2.0736062e+000  3.1359758e-001  1.0000000e+000  4.9986327e-002
  5.0039824e-002  2.5039839e-003  3.8023447e+000  1.0000000e+000  1.6401859e-002
  1.2439521e+000  1.5474168e+000  5.7160841e-001  1.0000000e+000  3.2008291e-002
  2.7786227e-002  7.7207441e-004  3.8896272e+000  1.0000000e+000  3.7517728e-002
  1.3831068e+000  1.9129843e+000  3.8055727e-001  1.0000000e+000  7.1397607e-002
  5.3456733e-001  2.8576223e-001  2.1474929e+000  1.0000000e+000  1.1170599e-002
  1.2418835e+000  1.5422746e+000  5.7474063e-001  1.0000000e+000  1.5707581e-001
  7.2130600e-001  5.2028235e-001  1.6350583e+000  1.0000000e+000  4.5338086e-002
  4.5650264e-002  2.0839466e-003  3.8194829e+000  1.0000000e+000  4.1811195e-002
  1.8954491e+000  3.5927273e+000  1.0930890e-002  1.0000000e+000  1.1124642e-002
  4.1847083e-001  1.7511784e-001  2.5012345e+000  1.0000000e+000  3.6990530e-002
  1.8214195e+000  3.3175691e+000  3.1890984e-002  1.0000000e+000  7.8097317e-002
  1.1006879e+000  1.2115139e+000  8.0876224e-001  1.0000000e+000  1.0161346e-001
  2.5052839e-001  6.2764474e-002  3.0606509e+000  1.0000000e+000  5.0867859e-002
  4.0886328e-001  1.6716918e-001  2.5317161e+000  1.0000000e+000  2.1467297e-002
  1.9762188e+000  3.9054407e+000  5.6554634e-004  1.0000000e+000  1.5346346e-002
  3.1092548e-001  9.6674652e-002  2.8529727e+000  1.0000000e+000  5.7826667e-003
  7.3009338e-001  5.3303634e-001  1.6126628e+000  1.0000000e+000  5.5621031e-002
  3.5270591e-001  1.2440146e-001  2.7135778e+000  1.0000000e+000  4.5814139e-002
  1.4563205e+000  2.1208695e+000  2.9558735e-001  1.0000000e+000  6.6647757e-002
  4.1775883e-002  1.7452244e-003  3.8346417e+000  1.0000000e+000  7.2106075e-002
  3.5810716e-001  1.2824074e-001  2.6958121e+000  1.0000000e+000  2.3690631e-002
  1.4912278e+000  2.2237604e+000  2.5884912e-001  1.0000000e+000  4.5248087e-002
  1.8899352e+000  3.5718549e+000  1.2114268e-002  1.0000000e+000  7.3252204e-002
  5.3844547e-001  2.8992352e-001  2.1361417e+000  1.0000000e+000  3.4196045e-002
  4.4675930e-001  1.9959388e-001  2.4125567e+000  1.0000000e+000  7.8925024e-002
  1.8686245e-001  3.4917576e-002  3.2874678e+000  1.0000000e+000  5.9260958e-002
  1.3838209e-001  1.9149604e-002  3.4656212e+000  1.0000000e+000  9.9382814e-002
  5.2701293e-001  2.7774262e-001  2.1696909e+000  1.0000000e+000  3.1126517e-002
  1.9474163e+000  3.7924302e+000  2.7650470e-003  1.0000000e+000  3.8988644e-002
  7.9382438e-001  6.3015715e-001  1.4548596e+000  1.0000000e+000  2.0428742e-002
  2.2012727e-001  4.8456017e-002  3.1679469e+000  1.0000000e+000  4.4288499e-002
  7.7811320e-001  6.0546016e-001  1.4930073e+000  1.0000000e+000  6.2407564e-002
  3.1112954e-001  9.6801591e-002  2.8522834e+000  1.0000000e+000  4.0744574e-002
  9.9544818e-001  9.9091707e-001  1.0091244e+000  1.0000000e+000  1.2344020e-001
  1.7697818e+000  3.1321275e+000  5.3000440e-002  1.0000000e+000  7.4277056e-002
  3.7699114e-001  1.4212232e-001  2.6341578e+000  1.0000000e+000  3.7431690e-002
  1.8078343e+000  3.2682649e+000  3.6927654e-002  1.0000000e+000  4.0762244e-002
  4.9930379e-001  2.4930427e-001  2.2520891e+000  1.0000000e+000  5.4635066e-002
  1.8110031e+000  3.2797323e+000  3.5719823e-002  1.0000000e+000  1.3436999e-002
  1.0259067e+000  1.0524845e+000  9.4885779e-001  1.0000000e+000  7.7393138e-002
  5.0270662e-001  2.5271394e-001  2.2418875e+000  1.0000000e+000  2.7069187e-002
  1.0963999e+000  1.2020928e+000  8.1649311e-001  1.0000000e+000  6.3989232e-003
  2.0094415e+000  4.0378550e+000  8.9141285e-005  1.0000000e+000             Inf
  1.2313217e+000  1.5161530e+000  5.9086638e-001  1.0000000e+000  4.1403602e-002
  8.7603235e-001  7.6743268e-001  1.2633033e+000  1.0000000e+000  1.9264702e-001
  3.9647374e-001  1.5719143e-001  2.5712965e+000  1.0000000e+000  3.1100166e-002
 -2.8519152e-002  8.1334201e-004  4.1148899e+000  1.0000000e+000             Inf
  1.7327063e+000  3.0022712e+000  7.1445903e-002  1.0000000e+000  2.0750918e-001
  1.3908907e+000  1.9345770e+000  3.7101411e-001  1.0000000e+000  1.7893004e-001
  2.0506853e-001  4.2053104e-002  3.2217790e+000  1.0000000e+000  2.0340758e-002
  6.8376946e-001  4.6754068e-001  1.7324628e+000  1.0000000e+000  1.4843050e-001
  3.0519851e-001  9.3146132e-002  2.8723521e+000  1.0000000e+000  2.1038707e-002
  1.9011739e+000  3.6144623e+000  9.7665943e-003  1.0000000e+000  2.7429118e-002
  5.6955877e-001  3.2439719e-001  2.0461621e+000  1.0000000e+000  1.4210096e-001
  1.5596854e+000  2.4326186e+000  1.9387694e-001  1.0000000e+000  1.8689844e-001
  1.5022135e+000  2.2566453e+000  2.4779145e-001  1.0000000e+000  5.1487162e-002
  8.4760876e-002  7.1844061e-003  3.6681409e+000  1.0000000e+000  9.0224544e-002
  1.0018773e+000  1.0037582e+000  9.9624888e-001  1.0000000e+000  1.9544150e-002
  1.9924490e-001  3.9698531e-002  3.2427189e+000  1.0000000e+000  1.7731544e-002
  1.9780197e+000  3.9125621e+000  4.8313179e-004  1.0000000e+000  5.3297166e-003
  1.9231560e+000  3.6985289e+000  5.9050048e-003  1.0000000e+000  4.5785298e-002
  1.0941742e+000  1.1972171e+000  8.2052042e-001  1.0000000e+000  6.9226823e-002
  2.7233126e-001  7.4164313e-002  2.9848393e+000  1.0000000e+000  2.6333354e-002
  1.1997866e+000  1.4394878e+000  6.4034155e-001  1.0000000e+000  1.2841517e-001
  1.9815989e+000  3.9267343e+000  3.3859953e-004  1.0000000e+000  3.1131573e-002
  1.0153604e+000  1.0309568e+000  9.6951506e-001  1.0000000e+000  2.3587046e-002
  1.9625269e+000  3.8515119e+000  1.4042310e-003  1.0000000e+000  2.8527925e-002
  2.7754881e-001  7.7033340e-002  2.9668381e+000  1.0000000e+000  1.6584124e-002
  7.9896987e-001  6.3835285e-001  1.4424734e+000  1.0000000e+000  8.0557001e-002
  1.4236163e+000  2.0266833e+000  3.3221821e-001  1.0000000e+000  6.4476396e-002
  1.5434299e+000  2.3821757e+000  2.0845630e-001  1.0000000e+000  5.6692251e-002
  2.8934533e-001  8.3720721e-002  2.9263394e+000  1.0000000e+000  2.6953717e-002
  8.1920156e-001  6.7109119e-001  1.3942850e+000  1.0000000e+000  2.1123841e-001
  1.1707556e-001  1.3706687e-002  3.5454044e+000  1.0000000e+000  8.8916037e-002
  2.2799002e-001  5.1979451e-002  3.1400194e+000  1.0000000e+000  1.5630455e-001
  1.7548728e-002  3.0795786e-004  3.9301130e+000  1.0000000e+000  5.8172139e-003
  6.0935157e-001  3.7130934e-001  1.9339030e+000  1.0000000e+000  2.5472460e-001
  1.0718939e+000  1.1489566e+000  8.6138092e-001  1.0000000e+000  2.6027147e-002
  8.7058601e-001  7.5792000e-001  1.2755760e+000  1.0000000e+000  3.1680739e-003
  5.3073365e-001  2.8167820e-001  2.1587436e+000  1.0000000e+000  1.5878254e-001
  1.8334883e+000  3.3616794e+000  2.7726139e-002  1.0000000e+000  1.2230286e-001
  1.5088180e+000  2.2765318e+000  2.4125973e-001  1.0000000e+000  9.5842442e-002
  5.6219059e-001  3.1605826e-001  2.0672959e+000  1.0000000e+000  3.4034477e-002
  8.3767711e-001  7.0170294e-001  1.3509945e+000  1.0000000e+000  2.3916477e-002
  4.0846511e-002  1.6684375e-003  3.8382824e+000  1.0000000e+000  3.2197987e-002
  8.2036871e-001  6.7300482e-001  1.3915300e+000  1.0000000e+000  1.8496989e-002
  1.6129125e+000  2.6014867e+000  1.4983674e-001  1.0000000e+000  7.2454694e-002
  1.2317587e+000  1.5172296e+000  5.9019465e-001  1.0000000e+000  6.5484723e-002
  1.1691644e+000  1.3669454e+000  6.9028782e-001  1.0000000e+000  1.5029161e-001
  1.3306406e+000  1.7706044e+000  4.4804200e-001  1.0000000e+000  6.0059673e-002
  1.4924830e-002  2.2275054e-004  3.9405234e+000  1.0000000e+000  1.7210934e-002
  2.0739934e-002  4.3014484e-004  3.9174704e+000  1.0000000e+000  2.3306497e-002
  9.4149884e-001  8.8642007e-001  1.1204247e+000  1.0000000e+000  9.2888088e-002
  1.6935309e+000  2.8680468e+000  9.3923334e-002  1.0000000e+000  1.4545162e-002
  1.0503519e+000  1.1032392e+000  9.0183145e-001  1.0000000e+000  1.8712904e-002
  1.5634704e+000  2.4444396e+000  1.9055810e-001  1.0000000e+000  7.1010531e-002
  3.9917396e-001  1.5933985e-001  2.5626440e+000  1.0000000e+000  2.4087515e-002
  1.5687769e-001  2.4610610e-002  3.3970998e+000  1.0000000e+000  1.0492254e-001
  5.6473806e-001  3.1892907e-001  2.0599768e+000  1.0000000e+000  4.7204444e-002
  1.3861491e+000  1.9214093e+000  3.7681296e-001  1.0000000e+000  8.4966138e-002
  3.7946827e-001  1.4399617e-001  2.6261231e+000  1.0000000e+000  1.7129585e-001
  5.2925640e-002  2.8011233e-003  3.7910986e+000  1.0000000e+000  2.7166496e-002
  1.0061686e+000  1.0123752e+000  9.8770093e-001  1.0000000e+000  7.3445360e-002
  4.0353820e-001  1.6284308e-001  2.5486903e+000  1.0000000e+000  1.3166530e-001
  1.3261901e+000  1.7587802e+000  4.5401978e-001  1.0000000e+000  3.6445791e-002
  1.6357863e+000  2.6757968e+000  1.3265162e-001  1.0000000e+000  4.0491885e-002
  1.0528130e+000  1.1084152e+000  8.9716320e-001  1.0000000e+000  2.1571902e-002
  8.7668600e-001  7.6857834e-001  1.2618343e+000  1.0000000e+000  3.3771032e-002
  1.0148483e+000  1.0299170e+000  9.7052390e-001  1.0000000e+000  2.7994892e-002
  1.7432298e+000  3.0388500e+000  6.5930956e-002  1.0000000e+000  1.3340883e-001
  9.0591524e-001  8.2068243e-001  1.1970215e+000  1.0000000e+000  3.6759110e-002
  1.9690916e+000  3.8773218e+000  9.5532804e-004  1.0000000e+000  8.9952876e-002
  8.7218536e-001  7.6070730e-001  1.2719659e+000  1.0000000e+000  6.1073355e-003
  1.6858409e+000  2.8420596e+000  9.8695929e-002  1.0000000e+000  4.0285443e-002
  1.9079416e+000  3.6402413e+000  8.4747427e-003  1.0000000e+000  1.0404944e-001
  1.9976911e+000  3.9907697e+000  5.3310606e-006  1.0000000e+000             Inf
  2.2326397e-001  4.9846802e-002  3.1567909e+000  1.0000000e+000  6.0490447e-003
  1.6533255e+000  2.7334852e+000  1.2018321e-001  1.0000000e+000  5.0153687e-002
  8.6902109e-001  7.5519765e-001  1.2791133e+000  1.0000000e+000  5.0298688e-003
  9.1340010e-001  8.3429974e-001  1.1806993e+000  1.0000000e+000  3.5628222e-002
  1.0788039e+000  1.1638179e+000  8.4860221e-001  1.0000000e+000  9.7411293e-002
  1.4463181e+000  2.0918361e+000  3.0656362e-001  1.0000000e+000  3.0958968e-002
  8.6556217e-001  7.4919787e-001  1.2869492e+000  1.0000000e+000  2.4793134e-002
  8.4425738e-001  7.1277052e-001  1.3357410e+000  1.0000000e+000  2.7918051e-002
  1.4463677e+000  2.0919794e+000  3.0650877e-001  1.0000000e+000  6.2612337e-002
  6.8002175e-002  4.6242959e-003  3.7326156e+000  1.0000000e+000  6.4177438e-002
  3.4388699e-004  1.1825826e-007  3.9986246e+000  1.0000000e+000             Inf
  1.5420364e+000  2.3778764e+000  2.0973063e-001  1.0000000e+000  5.4753830e-002
  1.0341257e+000  1.0694160e+000  9.3291309e-001  1.0000000e+000  3.5551977e-002
  2.2194440e-001  4.9259319e-002  3.1614817e+000  1.0000000e+000  6.6421620e-002
  1.8652738e+000  3.4792465e+000  1.8151138e-002  1.0000000e+000  7.4616049e-002
  1.4154629e+000  2.0035351e+000  3.4168366e-001  1.0000000e+000  6.0273658e-002
  1.2288734e+000  1.5101297e+000  5.9463629e-001  1.0000000e+000  6.2689885e-002
  1.2942544e+000  1.6750943e+000  4.9807691e-001  1.0000000e+000  9.4582805e-002
  1.7003569e+000  2.8912135e+000  8.9785995e-002  1.0000000e+000  4.9800080e-002
  1.0556737e+000  1.1144469e+000  8.9175225e-001  1.0000000e+000  6.8168465e-002
  6.4182136e-001  4.1193465e-001  1.8446492e+000  1.0000000e+000  2.5149298e-002
  6.3232162e-001  3.9983063e-001  1.8705442e+000  1.0000000e+000  2.7033709e-002
  1.5246259e-001  2.3244840e-002  3.4133945e+000  1.0000000e+000  5.8043449e-002
  1.1308695e+000  1.2788659e+000  7.5538775e-001  1.0000000e+000  1.4221928e-002
  5.0118946e-002  2.5119087e-003  3.8020361e+000  1.0000000e+000  3.4906312e-002
  1.7213140e+000  2.9629219e+000  7.7665878e-002  1.0000000e+000  6.2926478e-002
  2.7129315e-001  7.3599971e-002  2.9884274e+000  1.0000000e+000  5.0246992e-002
  1.7042885e+000  2.9045991e+000  8.7445317e-002  1.0000000e+000  1.8019969e-002
  2.1944850e-001  4.8157646e-002  3.1703636e+000  1.0000000e+000  2.0196872e-002
  1.6564039e+000  2.7436739e+000  1.1805828e-001  1.0000000e+000  7.4623500e-002
  1.9871948e+000  3.9489433e+000  1.6397235e-004  1.0000000e+000             Inf
  1.7034798e+000  2.9018434e+000  8.7924239e-002  1.0000000e+000  3.6161255e-002
  4.0054720e-001  1.6043806e-001  2.5582493e+000  1.0000000e+000  7.0537134e-002
  2.8909968e-002  8.3578627e-004  3.8851959e+000  1.0000000e+000  1.8078501e-002
  8.5861880e-001  7.3722624e-001  1.3027510e+000  1.0000000e+000  4.0355578e-002
  1.0760664e+000  1.1579189e+000  8.5365332e-001  1.0000000e+000  5.0594301e-002
  7.8003789e-001  6.0845911e-001  1.4883076e+000  1.0000000e+000  9.6034218e-002
  1.5780780e+000  2.4903302e+000  1.7801816e-001  1.0000000e+000  2.8193935e-001
  1.3149275e+000  1.7290344e+000  4.6932427e-001  1.0000000e+000  2.7426220e-001
  7.4214557e-001  5.5078004e-001  1.5821978e+000  1.0000000e+000  2.1992243e-002
  1.1942488e+000  1.4262302e+000  6.4923501e-001  1.0000000e+000  1.4020582e-001
  1.1179768e+000  1.2498722e+000  7.7796489e-001  1.0000000e+000  5.1400040e-002
  2.0374665e-001  4.1512698e-002  3.2265261e+000  1.0000000e+000  4.9371127e-002
  2.2981120e-001  5.2813186e-002  3.1335684e+000  1.0000000e+000  4.7180159e-002
  1.8152702e-002  3.2952060e-004  3.9277187e+000  1.0000000e+000  3.3406334e-002
  5.5758171e-001  3.1089736e-001  2.0805705e+000  1.0000000e+000  1.4930818e-002
 -4.6468264e-003  2.1592995e-005  4.0186089e+000  1.0000000e+000             Inf
  1.1272075e+000  1.2705968e+000  7.6176674e-001  1.0000000e+000  1.2960568e-002
  3.9615000e-001  1.5693482e-001  2.5723348e+000  1.0000000e+000  8.6408514e-002
  5.8478211e-001  3.4197011e-001  2.0028417e+000  1.0000000e+000  4.9638339e-002
  5.6520280e-001  3.1945420e-001  2.0586430e+000  1.0000000e+000  2.7211688e-002
  1.1169567e-001  1.2475922e-002  3.5656933e+000  1.0000000e+000  6.8629703e-002
  5.5027642e-001  3.0280413e-001  2.1016985e+000  1.0000000e+000  1.6711319e-002
  4.6674428e-001  2.1785022e-001  2.3508731e+000  1.0000000e+000  1.4026158e-001
  7.4893646e-001  5.6090582e-001  1.5651600e+000  1.0000000e+000  3.7971097e-002
  1.5945857e+000  2.5427035e+000  1.6436076e-001  1.0000000e+000  7.9076322e-002
  7.2698540e-001  5.2850777e-001  1.6205662e+000  1.0000000e+000  8.4831890e-002
  6.5744427e-001  4.3223297e-001  1.8024559e+000  1.0000000e+000  8.5283866e-002
  8.8497684e-001  7.8318401e-001  1.2432766e+000  1.0000000e+000  1.0758020e-001
  8.3587974e-002  6.9869494e-003  3.6726351e+000  1.0000000e+000  6.1337733e-002
  8.4474149e-001  7.1358819e-001  1.3346222e+000  1.0000000e+000  7.8784375e-002
  1.3060048e+000  1.7056486e+000  4.8162930e-001  1.0000000e+000  2.0866452e-002
  1.8259468e+000  3.3340819e+000  3.0294501e-002  1.0000000e+000  5.3838483e-002
  5.4087410e-001  2.9254480e-001  2.1290484e+000  1.0000000e+000  8.3520918e-002
  1.6684919e+000  2.7838651e+000  1.0989765e-001  1.0000000e+000  4.7552768e-002
  1.1413538e+000  1.3026884e+000  7.3727336e-001  1.0000000e+000  6.3733969e-002
  1.2942029e+000  1.6749611e+000  4.9814959e-001  1.0000000e+000  2.5454939e-002
  9.9976824e-001  9.9953654e-001  1.0004636e+000  1.0000000e+000  9.0222835e-002
  4.8541083e-002  2.3562367e-003  3.8081919e+000  1.0000000e+000  1.3750577e-002
  2.2399853e-001  5.0175341e-002  3.1541812e+000  1.0000000e+000  1.0335524e-002
  1.6993457e-001  2.8877760e-002  3.3491395e+000  1.0000000e+000  5.1128703e-002
  3.1401240e-001  9.8603786e-002  2.8425542e+000  1.0000000e+000  1.1578448e-001
  1.7665539e+000  3.1207127e+000  5.4497082e-002  1.0000000e+000  1.0093944e-001
  1.0676335e+000  1.1398413e+000  8.6930727e-001  1.0000000e+000  2.0489590e-002
  3.6310215e-002  1.3184317e-003  3.8560776e+000  1.0000000e+000  1.9547668e-002
  1.2807204e+000  1.6402447e+000  5.1736317e-001  1.0000000e+000  1.0058502e-001
  2.8017684e-001  7.8499059e-002  2.9577917e+000  1.0000000e+000  4.2632714e-002
  1.8211621e+000  3.3166314e+000  3.1982998e-002  1.0000000e+000  6.0055141e-002
  6.1481237e-001  3.7799425e-001  1.9187448e+000  1.0000000e+000  4.7574800e-002
  9.6583412e-001  9.3283555e-001  1.0694991e+000  1.0000000e+000  1.1521239e-001
  1.8743832e+000  3.5133122e+000  1.5779590e-002  1.0000000e+000  1.6320168e-001
  1.5864678e+000  2.5168802e+000  1.7100885e-001  1.0000000e+000  5.7618974e-002
  7.3300142e-002  5.3729108e-003  3.7121723e+000  1.0000000e+000  4.4217259e-002
  1.6959464e+000  2.8762342e+000  9.2448598e-002  1.0000000e+000  1.4707849e-002
  9.5842643e-001  9.1858123e-001  1.0848755e+000  1.0000000e+000  1.3610149e-001
  1.4925060e+000  2.2275741e+000  2.5755020e-001  1.0000000e+000  8.7456925e-002
  1.3649896e+000  1.8631967e+000  4.0323818e-001  1.0000000e+000  1.0619952e-001
  1.1841929e+000  1.4023128e+000  6.6554127e-001  1.0000000e+000  1.2180603e-001
  2.6219785e-001  6.8747712e-002  3.0199563e+000  1.0000000e+000  6.7055841e-002
  2.1632812e-001  4.6797854e-002  3.1814854e+000  1.0000000e+000  2.0443798e-002
  1.8351559e-002  3.3677973e-004  3.9269305e+000  1.0000000e+000             Inf
  2.4039092e-001  5.7787794e-002  3.0962241e+000  1.0000000e+000  5.2533930e-003
  1.2844074e+000  1.6497025e+000  5.1207271e-001  1.0000000e+000  2.1964147e-002
  6.2709549e-001  3.9324876e-001  1.8848668e+000  1.0000000e+000  9.1860250e-002
  1.1562675e+000  1.3369546e+000  7.1188449e-001  1.0000000e+000  8.5939142e-002
  1.5592253e+000  2.4311836e+000  1.9428231e-001  1.0000000e+000  6.8436856e-002
  8.1724186e-001  6.6788426e-001  1.3989168e+000  1.0000000e+000  3.5318955e-002
  5.7584921e-001  3.3160231e-001  2.0282055e+000  1.0000000e+000  1.3015296e-002
  7.1954238e-001  5.1774123e-001  1.6395717e+000  1.0000000e+000  5.3343627e-002
  1.8650611e-001  3.4784530e-002  3.2887601e+000  1.0000000e+000  5.9527779e-002
  5.6647152e-001  3.2088999e-001  2.0550039e+000  1.0000000e+000  4.0596164e-002
  3.0682875e-001  9.4143883e-002  2.8668289e+000  1.0000000e+000  6.0010825e-002
  5.3544825e-001  2.8670483e-001  2.1449118e+000  1.0000000e+000  5.0484018e-002
  7.7207886e-001  5.9610576e-001  1.5077903e+000  1.0000000e+000  7.9660456e-002
  1.9153225e+000  3.6684604e+000  7.1702718e-003  1.0000000e+000  1.2355218e-001
  1.6916466e+000  2.8616683e+000  9.5081804e-002  1.0000000e+000  1.0439742e-002
  1.5650576e-001  2.4494054e-002  3.3984710e+000  1.0000000e+000  3.5678619e-002
  8.3461008e-001  6.9657398e-001  1.3581337e+000  1.0000000e+000  3.2688014e-002
  8.5000185e-001  7.2250315e-001  1.3224957e+000  1.0000000e+000  1.2334740e-001
  1.5134128e-001  2.2904182e-002  3.4175391e+000  1.0000000e+000  5.9868230e-002
  1.4700366e+000  2.1610076e+000  2.8086120e-001  1.0000000e+000  2.5458848e-002
  1.5623210e+000  2.4408469e+000  1.9156290e-001  1.0000000e+000  2.6673425e-002
  7.1873702e-001  5.1658290e-001  1.6416348e+000  1.0000000e+000  2.1626207e-002
  5.1624832e-001  2.6651233e-001  2.2015191e+000  1.0000000e+000  6.0568524e-002
  9.7561188e-002  9.5181854e-003  3.6192734e+000  1.0000000e+000  7.9293065e-002
  6.9793693e-001  4.8711595e-001  1.6953683e+000  1.0000000e+000  3.0051575e-002
  4.7524718e-001  2.2585988e-001  2.3248712e+000  1.0000000e+000  6.8055951e-002
  1.3018127e+000  1.6947164e+000  4.8746546e-001  1.0000000e+000  3.1637095e-002
  2.1520109e-001  4.6311509e-002  3.1855071e+000  1.0000000e+000  3.0233220e-002
  1.7563127e+000  3.0846344e+000  5.9383480e-002  1.0000000e+000  1.0268094e-001
  1.6852514e+000  2.8400722e+000  9.9066687e-002  1.0000000e+000  6.8828070e-002
  1.0419381e+000  1.0856349e+000  9.1788269e-001  1.0000000e+000  1.0986568e-001
  5.4081555e-002  2.9248146e-003  3.7865986e+000  1.0000000e+000  5.5922456e-002
  1.0973888e+000  1.2042622e+000  8.1470700e-001  1.0000000e+000  1.1331077e-001
  2.4056551e-001  5.7871763e-002  3.0956097e+000  1.0000000e+000  2.2080122e-002
  7.9922833e-001  6.3876592e-001  1.4418526e+000  1.0000000e+000  4.5108267e-002
  3.2152628e-001  1.0337915e-001  2.8172740e+000  1.0000000e+000  4.3742696e-002
  2.3537884e-001  5.5403197e-002  3.1138878e+000  1.0000000e+000  2.4378210e-002
  1.2795423e+000  1.6372284e+000  5.1905934e-001  1.0000000e+000  9.8979042e-002
  1.4665665e+000  2.1508172e+000  2.8455134e-001  1.0000000e+000  4.4833108e-002
  1.7396858e+000  3.0265068e+000  6.7763465e-002  1.0000000e+000  4.3475311e-002
  4.1493952e-001  1.7217480e-001  2.5124167e+000  1.0000000e+000  2.7697588e-002
  5.9709837e-001  3.5652646e-001  1.9681330e+000  1.0000000e+000  4.7838540e-002
  1.4243951e+000  2.0289013e+000  3.3132105e-001  1.0000000e+000  9.9858387e-002
  1.7513001e+000  3.0670520e+000  6.1851639e-002  1.0000000e+000  1.6205942e-002
  2.0325471e+000  4.1312476e+000  1.0593117e-003  1.0000000e+000             Inf
  3.5916209e-001  1.2899741e-001  2.6923490e+000  1.0000000e+000  2.3848472e-002
  4.4864415e-001  2.0128158e-001  2.4067050e+000  1.0000000e+000  5.8267612e-002
  1.9050552e+000  3.6292352e+000  9.0145189e-003  1.0000000e+000  5.6834883e-002
  1.8568017e+000  3.4477126e+000  2.0505752e-002  1.0000000e+000  1.4466553e-001
  1.3164938e+000  1.7331559e+000  4.6718074e-001  1.0000000e+000  6.2239679e-002
  3.8995944e-001  1.5206836e-001  2.5922306e+000  1.0000000e+000  4.1574400e-002
  3.5011365e-001  1.2257957e-001  2.7221250e+000  1.0000000e+000  3.8022560e-002
  1.6211980e+000  2.6282831e+000  1.4349092e-001  1.0000000e+000  9.6562624e-002
  3.7373231e-001  1.3967584e-001  2.6447466e+000  1.0000000e+000  3.1087177e-002
  9.8669654e-001  9.7357006e-001  1.0267839e+000  1.0000000e+000  8.2976410e-002
  6.8871808e-001  4.7433260e-001  1.7194603e+000  1.0000000e+000  7.0992290e-002
  4.1741883e-001  1.7423848e-001  2.5045631e+000  1.0000000e+000  3.3973051e-002
  1.7067174e+000  2.9128844e+000  8.6014661e-002  1.0000000e+000  4.2665417e-002
  5.7942988e-001  3.3573898e-001  2.0180195e+000  1.0000000e+000  2.1335265e-002
  1.8128838e+000  3.2865476e+000  3.5012479e-002  1.0000000e+000  7.1124089e-002
  9.1843950e-001  8.4353112e-001  1.1697731e+000  1.0000000e+000  7.5392997e-002
  1.9510521e+000  3.8066044e+000  2.3958949e-003  1.0000000e+000  4.6316186e-002
  1.6849334e+000  2.8390005e+000  9.9266983e-002  1.0000000e+000  2.1782261e-002
  1.5655564e+000  2.4509668e+000  1.8874127e-001  1.0000000e+000  4.8342276e-002
  1.5558954e+000  2.4208105e+000  1.9722891e-001  1.0000000e+000  3.7000733e-002
  4.4846635e-001  2.0112207e-001  2.4072567e+000  1.0000000e+000  7.9286379e-002
  2.1725758e-001  4.7200856e-002  3.1781705e+000  1.0000000e+000  2.6867034e-003
  7.2210162e-001  5.2143075e-001  1.6330243e+000  1.0000000e+000  6.4606399e-002
  1.6306774e+000  2.6591088e+000  1.3639917e-001  1.0000000e+000  4.7692027e-002
  9.5796073e-001  9.1768875e-001  1.0858458e+000  1.0000000e+000  6.0500976e-002
  8.8327728e-001  7.8017876e-001  1.2470696e+000  1.0000000e+000  6.2577046e-002
  3.4360176e-001  1.1806217e-001  2.7436551e+000  1.0000000e+000  1.3930507e-001
  1.9577249e+000  3.8326867e+000  1.7871862e-003  1.0000000e+000  1.3449049e-002
  1.3362604e+000  1.7855918e+000  4.4055031e-001  1.0000000e+000  1.3684956e-002
  1.7989297e+000  3.2361482e+000  4.0429247e-002  1.0000000e+000  7.0697797e-002
  2.6039825e-001  6.7807249e-002  3.0262142e+000  1.0000000e+000  3.8080255e-002
  2.2583303e-001  5.1000556e-002  3.1476684e+000  1.0000000e+000  4.1582726e-002
  8.1712064e-001  6.6768614e-001  1.3992036e+000  1.0000000e+000  3.5046548e-002
  2.1680208e-001  4.7003142e-002  3.1797948e+000  1.0000000e+000  1.3075329e-002
  1.7396176e+000  3.0262693e+000  6.7799004e-002  1.0000000e+000  4.1745477e-002
  1.6096712e+000  2.5910415e+000  1.5235653e-001  1.0000000e+000  5.6931110e-002
  1.3345503e+000  1.7810245e+000  4.4282329e-001  1.0000000e+000  1.4431151e-001
  6.8293881e-001  4.6640541e-001  1.7346502e+000  1.0000000e+000  7.3203978e-002
  4.0063258e-001  1.6050646e-001  2.5579761e+000  1.0000000e+000  1.0634018e-001
  1.1414187e+000  1.3028366e+000  7.3716185e-001  1.0000000e+000  1.9725268e-002
  1.3506599e+000  1.8242823e+000  4.2164252e-001  1.0000000e+000  2.3256519e-002
  1.5246570e+000  2.3245791e+000  2.2595093e-001  1.0000000e+000  4.2778546e-002
  7.5439906e-001  5.6911794e-001  1.5515217e+000  1.0000000e+000  3.3890940e-002
  1.9999784e+000  3.9999137e+000  4.6520871e-010  1.0000000e+000             Inf
  5.4906366e-001  3.0147091e-001  2.1052162e+000  1.0000000e+000  1.4535451e-001
  9.8968218e-002  9.7947082e-003  3.6139218e+000  1.0000000e+000  1.1872599e-001
  1.3481559e+000  1.8175243e+000  4.2490076e-001  1.0000000e+000  1.4483327e-002
  9.7838546e-001  9.5723811e-001  1.0436963e+000  1.0000000e+000  1.8382218e-001
  7.8689035e-001  6.1919643e-001  1.4716350e+000  1.0000000e+000  6.3391186e-002
  1.3788532e+000  1.9012361e+000  3.8582335e-001  1.0000000e+000  1.4271629e-001
  5.0617125e-001  2.5620933e-001  2.2315243e+000  1.0000000e+000  6.8013490e-002
  1.7404274e+000  3.0290875e+000  6.7377944e-002  1.0000000e+000  2.7182957e-003
  1.1402550e+000  1.3001816e+000  7.3916139e-001  1.0000000e+000  1.6438433e-001
  4.7884814e-001  2.2929554e-001  2.3139030e+000  1.0000000e+000  3.1143392e-002
  1.4338112e-001  2.0558146e-002  3.4470337e+000  1.0000000e+000  3.9879689e-002
  1.6698222e+000  2.7883060e+000  1.0901741e-001  1.0000000e+000  4.6533486e-002
  1.7329673e-001  3.0031756e-002  3.3368448e+000  1.0000000e+000  6.1979522e-002
  2.6333608e-001  6.9345889e-002  3.0160016e+000  1.0000000e+000  8.4442465e-002
  1.6770665e+000  2.8125522e+000  1.0428602e-001  1.0000000e+000  1.5155148e-002
  4.8192503e-001  2.3225173e-001  2.3045516e+000  1.0000000e+000  2.7332619e-002
  1.3405214e-001  1.7969975e-002  3.4817614e+000  1.0000000e+000  4.5144213e-002
  1.1928814e+000  1.4229660e+000  6.5144045e-001  1.0000000e+000  1.7587969e-001
  8.5646913e-001  7.3353937e-001  1.3076629e+000  1.0000000e+000  6.2327961e-002
  1.9937138e+000  3.9748945e+000  3.9516888e-005  1.0000000e+000  2.9449810e-002
  1.9705352e+000  3.8830091e+000  8.6817208e-004  1.0000000e+000  2.9226960e-002
  6.4973319e-001  4.2215321e-001  1.8232205e+000  1.0000000e+000  1.3550237e-001
  2.0438417e-001  4.1772889e-002  3.2242362e+000  1.0000000e+000  4.4193714e-002
  1.6222813e+000  2.6317967e+000  1.4267140e-001  1.0000000e+000  2.1077707e-002
  1.3712812e+000  1.8804120e+000  3.9528738e-001  1.0000000e+000  2.8352028e-002
  1.5615075e+000  2.4383057e+000  1.9227566e-001  1.0000000e+000  9.6988895e-003
  1.9114395e+000  3.6536011e+000  7.8429568e-003  1.0000000e+000  4.1922962e-002
  7.5336192e-001  5.6755419e-001  1.5541065e+000  1.0000000e+000  7.6585146e-003
  1.9091587e+000  3.6448870e+000  8.2521406e-003  1.0000000e+000  4.1538494e-002
  1.6987876e+000  2.8858795e+000  9.0728884e-002  1.0000000e+000  5.4826570e-002
  1.9644949e+000  3.8592403e+000  1.2606101e-003  1.0000000e+000  1.2815603e-002
  1.1598334e+000  1.3452136e+000  7.0587985e-001  1.0000000e+000  5.1841082e-002
  1.7423295e+000  3.0357121e+000  6.6394089e-002  1.0000000e+000  5.8625401e-002
  2.1944746e-001  4.8157187e-002  3.1703674e+000  1.0000000e+000  8.7091531e-003
  7.4682373e-001  5.5774569e-001  1.5704508e+000  1.0000000e+000  3.1607111e-002
  1.8699446e+000  3.4966926e+000  1.6914419e-002  1.0000000e+000  9.6400779e-002
  1.7294979e-002  2.9911631e-004  3.9311192e+000  1.0000000e+000             Inf
  8.2157223e-001  6.7498093e-001  1.3886920e+000  1.0000000e+000  3.9751066e-002
  1.5132937e+000  2.2900578e+000  2.3688303e-001  1.0000000e+000  1.4651435e-001
  4.7919550e-001  2.2962832e-001  2.3128463e+000  1.0000000e+000  3.1179183e-003
  2.0976943e-001  4.4003213e-002  3.2049255e+000  1.0000000e+000  3.7685219e-002
  1.4788346e+000  2.1869519e+000  2.7161335e-001  1.0000000e+000  4.0042312e-002
  5.3074509e-001  2.8169035e-001  2.1587100e+000  1.0000000e+000  6.3564288e-002
  2.8040602e-002  7.8627538e-004  3.8886239e+000  1.0000000e+000  4.2423628e-002
  9.1807121e-001  8.4285475e-001  1.1705699e+000  1.0000000e+000  7.7040779e-002
  2.0881322e-002  4.3602960e-004  3.9169107e+000  1.0000000e+000  9.8119130e-003
  1.2391099e+000  1.5353933e+000  5.7895379e-001  1.0000000e+000  6.7507774e-002
  1.9956296e+000  3.9825374e+000  1.9100508e-005  1.0000000e+000             Inf
  1.6889372e-001  2.8525090e-002  3.3529502e+000  1.0000000e+000  1.1296466e-001
  2.0552594e-001  4.2240912e-002  3.2201371e+000  1.0000000e+000  4.2745549e-003
  1.1674056e+000  1.3628357e+000  6.9321351e-001  1.0000000e+000  1.0732572e-001
  3.1475568e-001  9.9071137e-002  2.8400484e+000  1.0000000e+000  1.0112124e-001
  1.4409031e+000  2.0762018e+000  3.1258933e-001  1.0000000e+000  3.8657994e-002
  1.9190058e+000  3.6825834e+000  6.5600540e-003  1.0000000e+000  6.8163260e-002
  1.5383944e+000  2.3666575e+000  2.1307969e-001  1.0000000e+000  3.0915806e-002
  4.4526194e-001  1.9825820e-001  2.4172104e+000  1.0000000e+000  1.0222317e-001
  1.9945228e+000  3.9781213e+000  2.9999476e-005  1.0000000e+000  8.7915537e-003
  9.7043097e-001  9.4173627e-001  1.0600124e+000  1.0000000e+000  1.8102709e-002
  6.7724332e-001  4.5865851e-001  1.7496852e+000  1.0000000e+000  1.7814063e-001
  2.4305110e-001  5.9073838e-002  3.0868694e+000  1.0000000e+000  1.0543433e-001
  1.7487576e+000  3.0581532e+000  6.3122733e-002  1.0000000e+000  9.7291438e-002
  1.5600925e+000  2.4338885e+000  1.9351863e-001  1.0000000e+000  6.5493486e-002
  5.6997684e-001  3.2487360e-001  2.0449662e+000  1.0000000e+000  4.5762694e-002
  1.3520129e+000  1.8279390e+000  4.1988723e-001  1.0000000e+000  6.0098851e-002
  1.2253245e+000  1.5014202e+000  6.0012211e-001  1.0000000e+000  5.8888962e-002
  1.7561099e-001  3.0839218e-002  3.3283953e+000  1.0000000e+000  3.6775400e-002
  1.1804750e+000  1.3935213e+000  6.7162116e-001  1.0000000e+000  5.8169938e-002
  1.2925407e+000  1.6706615e+000  5.0049861e-001  1.0000000e+000  9.9050440e-002
  1.4403441e+000  2.0745912e+000  3.1321470e-001  1.0000000e+000  4.3520389e-002
  1.6762244e+000  2.8097281e+000  1.0483066e-001  1.0000000e+000  1.2930441e-001
  3.4374237e-001  1.1815882e-001  2.7431893e+000  1.0000000e+000  9.0526208e-002
  7.6922437e-001  5.9170613e-001  1.5148087e+000  1.0000000e+000  1.0128600e-001
  9.4758156e-001  8.9791082e-001  1.1075846e+000  1.0000000e+000  4.8535456e-002
  5.0668391e-001  2.5672858e-001  2.2299930e+000  1.0000000e+000  8.5849337e-002
  4.2314479e-003  1.7905152e-005  3.9830921e+000  1.0000000e+000             Inf
  1.8391520e+000  3.3824801e+000  2.5872079e-002  1.0000000e+000  8.5160045e-002
  9.8442300e-001  9.6908863e-001  1.0313967e+000  1.0000000e+000  2.5134464e-002
  1.0450201e+000  1.0920671e+000  9.1198655e-001  1.0000000e+000  6.6308654e-002
  1.9257473e+000  3.7085028e+000  5.5134576e-003  1.0000000e+000  3.3032536e-002
  8.5454271e-001  7.3024325e-001  1.3120724e+000  1.0000000e+000  9.7890194e-002
  2.0551302e-001  4.2235603e-002  3.2201835e+000  1.0000000e+000  3.0042483e-002
  1.6200155e+000  2.6244501e+000  1.4438825e-001  1.0000000e+000  6.7717215e-002
  7.5369097e-001  5.6805007e-001  1.5532862e+000  1.0000000e+000  9.2376586e-002
  4.0489655e-001  1.6394121e-001  2.5443550e+000  1.0000000e+000  1.0195380e-001
  1.0736119e+000  1.1526424e+000  8.5819498e-001  1.0000000e+000  1.0638325e-001
  1.8270226e-002  3.3380118e-004  3.9272529e+000  1.0000000e+000  1.6720646e-002
  1.6088014e+000  2.5882420e+000  1.5303634e-001  1.0000000e+000  1.6483399e-002
  1.8578815e+000  3.4517235e+000  2.0197682e-002  1.0000000e+000  8.0203668e-002
  1.4807719e+000  2.1926855e+000  2.6959779e-001  1.0000000e+000  5.0695983e-002
  5.7631238e-001  3.3213595e-001  2.0268865e+000  1.0000000e+000  1.0772700e-001
  1.9868764e+000  3.9476780e+000  1.7222761e-004  1.0000000e+000  4.2815685e-002
  1.5293108e+000  2.3387915e+000  2.2154832e-001  1.0000000e+000  5.7873464e-002
  8.7087165e-001  7.5841743e-001  1.2749308e+000  1.0000000e+000  5.1597972e-002
  8.6669478e-001  7.5115983e-001  1.2843807e+000  1.0000000e+000  1.6399312e-002
  6.3125301e-002  3.9848036e-003  3.7514836e+000  1.0000000e+000  1.4145268e-001
  1.3377323e+000  1.7895278e+000  4.3859847e-001  1.0000000e+000  5.9730436e-002
  9.9545736e-001  9.9093536e-001  1.0091059e+000  1.0000000e+000  6.0858946e-002
  1.7730925e+000  3.1438569e+000  5.1487024e-002  1.0000000e+000  9.0789846e-002
  1.6036037e+000  2.5715447e+000  1.5713006e-001  1.0000000e+000  4.8921312e-002
  1.3975712e+000  1.9532052e+000  3.6292050e-001  1.0000000e+000  8.8715177e-002
  1.0614807e+000  1.1267413e+000  8.8081849e-001  1.0000000e+000  2.8715357e-002
  1.9518942e+000  3.8098908e+000  2.3141711e-003  1.0000000e+000  6.1397236e-002
  9.6639811e-001  9.3392532e-001  1.0683329e+000  1.0000000e+000  2.2948039e-002
  9.9622053e-001  9.9245534e-001  1.0075732e+000  1.0000000e+000  4.9174108e-002
  1.3244976e+000  1.7542938e+000  4.5630353e-001  1.0000000e+000  1.0647695e-002
  1.4154838e+000  2.0035943e+000  3.4165924e-001  1.0000000e+000  4.5685496e-002
  1.1701782e+000  1.3693170e+000  6.8860421e-001  1.0000000e+000  3.9489771e-002
  1.1293771e+000  1.2754927e+000  7.5798417e-001  1.0000000e+000  5.5944171e-002
  6.3628493e-001  4.0485851e-001  1.8597188e+000  1.0000000e+000  1.0479015e-001
  1.7182436e+000  2.9523611e+000  7.9386666e-002  1.0000000e+000  9.2275493e-002
  1.8325255e+000  3.3581498e+000  2.8047702e-002  1.0000000e+000  3.9602560e-002
  1.0172002e+000  1.0346963e+000  9.6589537e-001  1.0000000e+000  1.1188077e-001
  4.1186290e-001  1.6963105e-001  2.5221794e+000  1.0000000e+000  1.9804915e-001
  1.4410032e+000  2.0764902e+000  3.1247745e-001  1.0000000e+000  8.6736531e-003
  1.7771868e+000  3.1583931e+000  4.9645706e-002  1.0000000e+000  6.1490500e-002
  3.3781777e-001  1.1412084e-001  2.7628498e+000  1.0000000e+000  5.3394234e-002
  3.7261906e-001  1.3884496e-001  2.6483687e+000  1.0000000e+000  4.6182386e-002
  5.7102455e-001  3.2606904e-001  2.0419708e+000  1.0000000e+000  1.8103628e-001
  8.8761300e-001  7.8785684e-001  1.2374048e+000  1.0000000e+000  6.2628635e-002
  9.0936612e-001  8.2694673e-001  1.1894823e+000  1.0000000e+000  4.6754274e-002
  2.0039904e+000  4.0159773e+000  1.5922924e-005  1.0000000e+000             Inf
  2.2107019e-001  4.8872029e-002  3.1645913e+000  1.0000000e+000  5.7356547e-002
  1.1644939e+000  1.3560461e+000  6.9807043e-001  1.0000000e+000  4.0688287e-002
  8.1461061e-001  6.6359044e-001  1.4051480e+000  1.0000000e+000  3.9930919e-002
  5.9323288e-001  3.5192525e-001  1.9789937e+000  1.0000000e+000  5.8656100e-002
  1.6845785e+000  2.8378048e+000  9.9490708e-002  1.0000000e+000  7.2272459e-002
  1.3208371e+000  1.7446105e+000  4.6126230e-001  1.0000000e+000  4.0086430e-002
  1.3384225e+000  1.7913749e+000  4.3768473e-001  1.0000000e+000  5.7356548e-002
  8.4658832e-001  7.1671179e-001  1.3303585e+000  1.0000000e+000  6.7030596e-002
  2.2431155e-001  5.0315671e-002  3.1530695e+000  1.0000000e+000  4.2945922e-002
  1.3315170e+000  1.7729374e+000  4.4686957e-001  1.0000000e+000  1.3882868e-002
  3.1212279e-001  9.7420635e-002  2.8489295e+000  1.0000000e+000  5.9027182e-002
  1.2040951e+000  1.4498450e+000  6.3346462e-001  1.0000000e+000  5.2319540e-002
  5.3116974e-002  2.8214129e-003  3.7903535e+000  1.0000000e+000  1.6779329e-001
  1.4348792e+000  2.0588782e+000  3.1936156e-001  1.0000000e+000  2.5438736e-002
  7.6388634e-001  5.8352234e-001  1.5279770e+000  1.0000000e+000  3.3513789e-002
  1.6687450e-001  2.7847098e-002  3.3603491e+000  1.0000000e+000  1.6773184e-001
  2.7869821e-001  7.7672693e-002  2.9628798e+000  1.0000000e+000  3.5547160e-002
  2.6407928e-001  6.9737865e-002  3.0134208e+000  1.0000000e+000  5.2131898e-002
  1.2663573e+000  1.6036608e+000  5.3823162e-001  1.0000000e+000  6.1465349e-002
  7.8040349e-001  6.0902961e-001  1.4874157e+000  1.0000000e+000  4.6111669e-002
  1.5462729e+000  2.3909598e+000  2.0586829e-001  1.0000000e+000  4.6077448e-003
  2.7652071e-001  7.6463703e-002  2.9703809e+000  1.0000000e+000  1.4596863e-002
  6.2979700e-001  3.9664426e-001  1.8774563e+000  1.0000000e+000  4.2965936e-002
  1.3890498e+000  1.9294594e+000  3.7326011e-001  1.0000000e+000  7.6823213e-002
  3.6560292e-001  1.3366550e-001  2.6712538e+000  1.0000000e+000  3.4744583e-002
  1.8819606e+000  3.5417759e+000  1.3933289e-002  1.0000000e+000  1.6044131e-001
  1.5469638e+000  2.3930971e+000  2.0524176e-001  1.0000000e+000  4.0283480e-002
 -1.1272222e-003  1.2706299e-006  4.0045102e+000  1.0000000e+000             Inf
  8.2042507e-001  6.7309729e-001  1.3913970e+000  1.0000000e+000  3.1903899e-002
  7.6839484e-001  5.9043063e-001  1.5168513e+000  1.0000000e+000  1.6480403e-002
  9.3448084e-001  8.7325445e-001  1.1353311e+000  1.0000000e+000  5.8390668e-002
  1.4435805e+000  2.0839246e+000  3.0960270e-001  1.0000000e+000  1.0100795e-001
  7.3480731e-001  5.3994178e-001  1.6007126e+000  1.0000000e+000  1.2733064e-001
  1.2842911e+000  1.6494037e+000  5.1223919e-001  1.0000000e+000  5.4317992e-002
  1.5423407e+000  2.3788149e+000  2.0945203e-001  1.0000000e+000  1.0235796e-001
  1.6396992e+000  2.6886135e+000  1.2981666e-001  1.0000000e+000  5.8820959e-002
  1.8429259e+000  3.3963759e+000  2.4672269e-002  1.0000000e+000  4.9248548e-002
  1.5866921e+000  2.5175919e+000  1.7082339e-001  1.0000000e+000  9.2420302e-002
  1.1083957e+000  1.2285411e+000  7.9495814e-001  1.0000000e+000  1.1187909e-001
  1.6457156e+000  2.7083797e+000  1.2551747e-001  1.0000000e+000  4.4722434e-002
  9.6790093e-001  9.3683221e-001  1.0652285e+000  1.0000000e+000  6.1585289e-002
  1.7799575e+000  3.1682487e+000  4.8418701e-002  1.0000000e+000  2.5892828e-002
  1.2226463e+000  1.4948639e+000  6.0427883e-001  1.0000000e+000  6.2082504e-002
  1.8031753e+000  3.2514410e+000  3.8739977e-002  1.0000000e+000  5.2373437e-002
  7.9959623e-001  6.3935413e-001  1.4409692e+000  1.0000000e+000  4.7343859e-002
  9.8729610e-002  9.7475360e-003  3.6148291e+000  1.0000000e+000  9.7523556e-002
  1.8726546e+000  3.5068352e+000  1.6216857e-002  1.0000000e+000  1.1249389e-001
  7.0275351e-001  4.9386250e-001  1.6828484e+000  1.0000000e+000  4.2028568e-002
  1.6891213e+000  2.8531306e+000  9.6645590e-002  1.0000000e+000  7.5208456e-002
  1.4790532e+000  2.1875983e+000  2.7138558e-001  1.0000000e+000  2.1777879e-002
  1.3485127e+000  1.8184866e+000  4.2443565e-001  1.0000000e+000  5.4799030e-002
  1.3213659e+000  1.7460077e+000  4.6054430e-001  1.0000000e+000  1.3347047e-001
  3.8894455e-001  1.5127786e-001  2.5954997e+000  1.0000000e+000  1.5095923e-002
  1.0012314e+000  1.0024644e+000  9.9753864e-001  1.0000000e+000  1.2569476e-001
  1.0792868e+000  1.1648601e+000  8.4771274e-001  1.0000000e+000  5.2852870e-002
  1.4717230e+000  2.1659685e+000  2.7907660e-001  1.0000000e+000  8.3700822e-002
  5.9000384e-003  3.4810453e-005  3.9764347e+000  1.0000000e+000             Inf
  4.8893632e-001  2.3905873e-001  2.2833134e+000  1.0000000e+000  1.8619012e-001
  1.7752159e+000  3.1513916e+000  5.0527879e-002  1.0000000e+000  9.5970939e-002
  1.2191407e+000  1.4863042e+000  6.0974118e-001  1.0000000e+000  1.2347819e-001
  7.1400849e-001  5.0980813e-001  1.6537742e+000  1.0000000e+000  4.3173967e-002
  2.5406239e-001  6.4547700e-002  3.0482981e+000  1.0000000e+000  1.7020441e-002
  4.2471490e-001  1.8038275e-001  2.4815231e+000  1.0000000e+000  1.0049960e-001
  1.6400327e+000  2.6897072e+000  1.2957647e-001  1.0000000e+000  2.0377610e-001
  1.3744174e+000  1.8890231e+000  3.9135364e-001  1.0000000e+000  5.1308880e-002
  1.8465769e+000  3.4098461e+000  2.3538660e-002  1.0000000e+000  1.0156088e-001
  3.7504021e-001  1.4065516e-001  2.6404943e+000  1.0000000e+000  5.8592450e-002
  1.3981613e+000  1.9548551e+000  3.6220979e-001  1.0000000e+000  1.0065482e-001
  9.1111880e-001  8.3013747e-001  1.1856623e+000  1.0000000e+000  9.7135514e-002
  1.4927526e+000  2.2283102e+000  2.5729996e-001  1.0000000e+000  1.6695252e-001
  6.3995869e-001  4.0954712e-001  1.8497124e+000  1.0000000e+000  4.8522703e-002
  8.0940227e-001  6.5513203e-001  1.4175230e+000  1.0000000e+000  5.3691105e-002
  6.5549346e-001  4.2967168e-001  1.8076978e+000  1.0000000e+000  3.3483039e-002
  1.3254699e-001  1.7568704e-002  3.4873808e+000  1.0000000e+000  2.2403108e-002
  1.6570198e-002  2.7457148e-004  3.9339938e+000  1.0000000e+000  9.3521246e-002
  1.7544605e+000  3.0781318e+000  6.0289623e-002  1.0000000e+000  6.5384506e-002
  7.6307258e-001  5.8227976e-001  1.5299895e+000  1.0000000e+000  5.5721857e-002
  1.1188010e+000  1.2517157e+000  7.7651170e-001  1.0000000e+000  6.9189227e-002
  2.2500874e-001  5.0628935e-002  3.1505940e+000  1.0000000e+000  1.0857342e-001
  3.0461534e-001  9.2790506e-002  2.8743291e+000  1.0000000e+000  5.1634031e-002
  1.3555472e-001  1.8375081e-002  3.4761562e+000  1.0000000e+000  6.2723075e-003
  2.6557341e-001  7.0529239e-002  3.0082356e+000  1.0000000e+000  2.6375022e-002
  7.4505340e-001  5.5510457e-001  1.5748910e+000  1.0000000e+000  5.0092064e-002
  1.7123903e+000  2.9322804e+000  8.2719355e-002  1.0000000e+000  6.7972219e-002
  9.0648246e-001  8.2171045e-001  1.1957806e+000  1.0000000e+000  6.0424375e-002
  1.9543491e+000  3.8194804e+000  2.0840057e-003  1.0000000e+000  8.6761160e-002
  1.3876279e-001  1.9255111e-002  3.4642040e+000  1.0000000e+000  9.0345762e-002
  3.3113286e-001  1.0964897e-001  2.7851175e+000  1.0000000e+000  7.1347964e-002
  1.2016283e+000  1.4439106e+000  6.3739733e-001  1.0000000e+000  6.1837024e-002
  8.5209717e-001  7.2606958e-001  1.3176809e+000  1.0000000e+000  9.9342250e-002
  3.8992849e-001  1.5204423e-001  2.5923303e+000  1.0000000e+000  3.6286366e-002
  2.4623898e-001  6.0633634e-002  3.0756777e+000  1.0000000e+000  2.4000487e-002
  6.7280660e-001  4.5266872e-001  1.7614423e+000  1.0000000e+000  4.8194990e-002
  1.0673841e+000  1.1393087e+000  8.6977250e-001  1.0000000e+000  4.6683484e-002
  6.0786847e-001  3.6950407e-001  1.9380302e+000  1.0000000e+000  1.5366929e-001
  1.1590941e+000  1.3434991e+000  7.0712273e-001  1.0000000e+000  5.6682942e-002
  1.1465707e+000  1.3146245e+000  7.2834150e-001  1.0000000e+000  4.1454742e-002
  1.0336817e+000  1.0684979e+000  9.3377098e-001  1.0000000e+000  3.3470650e-002
  2.4874617e-001  6.1874657e-002  3.0668900e+000  1.0000000e+000  7.9121579e-003
  2.8013300e-001  7.8474497e-002  2.9579425e+000  1.0000000e+000  3.9511629e-002
  1.1334858e-001  1.2847901e-002  3.5594536e+000  1.0000000e+000  3.4111480e-002
  1.0338399e+000  1.0688249e+000  9.3346535e-001  1.0000000e+000  3.4615310e-002
  1.9557526e+000  3.8249683e+000  1.9578307e-003  1.0000000e+000             Inf
  7.6431887e-001  5.8418333e-001  1.5269079e+000  1.0000000e+000  7.8423283e-003
  8.2477001e-001  6.8024557e-001  1.3811655e+000  1.0000000e+000  6.0831106e-002
  1.6393947e+000  2.6876151e+000  1.3003615e-001  1.0000000e+000  2.6555900e-002
  2.1427118e-001  4.5912137e-002  3.1888274e+000  1.0000000e+000  7.0391529e-002
  4.9796058e-001  2.4796474e-001  2.2561224e+000  1.0000000e+000  9.7537832e-002
  2.6812352e-001  7.1890220e-002  2.9993962e+000  1.0000000e+000  5.1294925e-002
  1.5776936e-001  2.4891170e-002  3.3938137e+000  1.0000000e+000  1.5847892e-001
  7.7122344e-001  5.9478559e-001  1.5098918e+000  1.0000000e+000  3.9127610e-002
  8.7154887e-001  7.5959743e-001  1.2734020e+000  1.0000000e+000  2.7182295e-002
  9.8907827e-001  9.7827583e-001  1.0219627e+000  1.0000000e+000  1.1607445e-001
  1.2207657e+000  1.4902689e+000  6.0720610e-001  1.0000000e+000  1.6826667e-002
  1.7478031e+000  3.0548158e+000  6.3603253e-002  1.0000000e+000  1.1084163e-001
  1.6242849e+000  2.6383016e+000  1.4116181e-001  1.0000000e+000  1.0363932e-002
  1.7084648e+000  2.9188521e+000  8.4992747e-002  1.0000000e+000  4.0885256e-002
  1.5161518e+000  2.2987162e+000  2.3410912e-001  1.0000000e+000  1.8593470e-001
  7.5601889e-001  5.7156457e-001  1.5474890e+000  1.0000000e+000  5.3698663e-002
  7.6337793e-001  5.8274587e-001  1.5292341e+000  1.0000000e+000  8.2977951e-003
  1.4568439e-002  2.1223942e-004  3.9419385e+000  1.0000000e+000             Inf
  9.0542875e-001  8.1980122e-001  1.1980862e+000  1.0000000e+000  5.1731467e-002
  7.0969048e-001  5.0366058e-001  1.6648987e+000  1.0000000e+000  1.0217008e-001
  1.5802464e+000  2.4971786e+000  1.7619310e-001  1.0000000e+000  7.1508367e-002
  1.7168442e+000  2.9475542e+000  8.0177182e-002  1.0000000e+000  3.8568615e-002
  3.7879268e-001  1.4348389e-001  2.6283132e+000  1.0000000e+000  6.5701417e-002
  1.5385706e+000  2.3671995e+000  2.1291709e-001  1.0000000e+000  6.3070540e-002
  2.2739112e-001  5.1706723e-002  3.1421422e+000  1.0000000e+000  3.9551822e-002
  8.9166556e-001  7.9506746e-001  1.2284052e+000  1.0000000e+000  3.3784288e-002
  1.6160625e+000  2.6116581e+000  1.4740797e-001  1.0000000e+000  1.2779666e-002
  1.2210922e+000  1.4910662e+000  6.0669733e-001  1.0000000e+000  1.5050164e-002
  9.4357364e-001  8.9033121e-001  1.1160367e+000  1.0000000e+000  3.8720784e-002
  4.0945546e-001  1.6765378e-001  2.5298319e+000  1.0000000e+000  1.1990134e-001
  8.0347529e-001  6.4557254e-001  1.4316714e+000  1.0000000e+000  5.3492121e-002
  1.3500139e+000  1.8225376e+000  4.2248188e-001  1.0000000e+000  2.2411026e-001
  1.1048936e+000  1.2207898e+000  8.0121553e-001  1.0000000e+000  6.2930632e-002
  2.0255181e+000  4.1027235e+000  6.5117204e-004  1.0000000e+000             Inf
  3.2168812e-001  1.0348324e-001  2.8167308e+000  1.0000000e+000  2.5477691e-002
  3.0424280e-001  9.2563680e-002  2.8755925e+000  1.0000000e+000  5.1303371e-002
  1.8300021e+000  3.3489077e+000  2.8899285e-002  1.0000000e+000  1.2650579e-001
  3.4423548e-001  1.1849807e-001  2.7415561e+000  1.0000000e+000  5.7556390e-002
  1.1593420e+000  1.3440739e+000  7.0670584e-001  1.0000000e+000  5.4096124e-002
  1.6751703e+000  2.8061955e+000  1.0551433e-001  1.0000000e+000  5.3795919e-002
  1.0609565e+000  1.1256288e+000  8.8180262e-001  1.0000000e+000  1.0622211e-001
  1.6536478e+000  2.7345512e+000  1.1995981e-001  1.0000000e+000  3.5126128e-002
  1.1594084e+000  1.3442278e+000  7.0659424e-001  1.0000000e+000  4.4377747e-002
  5.7700078e-002  3.3292990e-003  3.7725290e+000  1.0000000e+000  1.2489070e-001
  1.2359617e+000  1.5276014e+000  5.8375447e-001  1.0000000e+000  2.1138759e-002
  1.2424373e+000  1.5436505e+000  5.7390120e-001  1.0000000e+000  5.2564871e-002
  6.5393437e-001  4.2763016e-001  1.8118927e+000  1.0000000e+000  1.0060069e-001
  1.2041079e+000  1.4498757e+000  6.3344430e-001  1.0000000e+000  6.0815145e-002
  3.1896711e-001  1.0174002e-001  2.8258716e+000  1.0000000e+000  1.7596319e-002
  1.0959301e+000  1.2010627e+000  8.1734247e-001  1.0000000e+000  4.3642690e-002
  3.4478959e-002  1.1887986e-003  3.8632730e+000  1.0000000e+000  4.3743083e-002
  1.8770551e+000  3.5233360e+000  1.5115439e-002  1.0000000e+000  1.9091219e-001
  8.6441204e-001  7.4720818e-001  1.2895600e+000  1.0000000e+000  4.6684488e-002
  1.6266104e+000  2.6458614e+000  1.3941980e-001  1.0000000e+000  1.4843185e-002
  6.0926508e-001  3.7120394e-001  1.9341436e+000  1.0000000e+000  1.4799079e-001
  1.6112794e+000  2.5962214e+000  1.5110368e-001  1.0000000e+000  3.5208231e-002
  1.2890726e+000  1.6617082e+000  5.0541775e-001  1.0000000e+000  1.0639836e-001
  9.4428736e-001  8.9167861e-001  1.1145292e+000  1.0000000e+000  4.5305606e-002
  5.0643427e-001  2.5647567e-001  2.2307386e+000  1.0000000e+000  1.1173376e-001
  2.5342235e-001  6.4222886e-002  3.0505335e+000  1.0000000e+000  4.1137927e-002
  1.5718793e+000  2.4708046e+000  1.8328730e-001  1.0000000e+000  1.1124283e-001
  1.6428717e+000  2.6990274e+000  1.2754064e-001  1.0000000e+000  1.6752101e-002
  1.4124151e+000  1.9949164e+000  3.4525603e-001  1.0000000e+000  6.2364010e-002
  9.3167444e-001  8.6801726e-001  1.1413195e+000  1.0000000e+000  3.8168979e-002
  8.9910600e-001  8.0839160e-001  1.2119676e+000  1.0000000e+000  7.5330921e-003
  7.6173762e-001  5.8024421e-001  1.5332937e+000  1.0000000e+000  6.3552027e-002
  8.5159921e-001  7.2522122e-001  1.3188244e+000  1.0000000e+000  2.5132360e-002
  1.9020564e+000  3.6178184e+000  9.5929541e-003  1.0000000e+000  8.2490501e-003
  1.6502093e+000  2.7231907e+000  1.2235354e-001  1.0000000e+000  9.7923142e-003
  8.7488975e-001  7.6543207e-001  1.2658731e+000  1.0000000e+000  2.6928243e-002
  1.4864043e+000  2.2093979e+000  2.6378050e-001  1.0000000e+000  9.4114083e-002
  1.5996663e+000  2.5589323e+000  1.6026706e-001  1.0000000e+000  3.6424661e-002
  1.8276098e+000  3.3401576e+000  2.9718382e-002  1.0000000e+000  9.6724299e-002
  1.6909633e+000  2.8593568e+000  9.5503706e-002  1.0000000e+000  2.7208527e-002
  9.0342254e-001  8.1617229e-001  1.2024821e+000  1.0000000e+000  1.5884799e-002
  4.7489718e-001  2.2552733e-001  2.3259386e+000  1.0000000e+000  1.7243301e-001
  1.8610733e+000  3.4635937e+000  1.9300634e-002  1.0000000e+000  3.3065488e-002
  1.8337589e-001  3.3626716e-002  3.3001232e+000  1.0000000e+000  8.1771088e-002
  1.6335090e+000  2.6683517e+000  1.3431564e-001  1.0000000e+000  4.3347299e-002
  1.4564911e+000  2.1213664e+000  2.9540189e-001  1.0000000e+000  6.3826269e-002
  8.4441186e-001  7.1303139e-001  1.3353840e+000  1.0000000e+000  3.7519077e-002
  1.8821889e-001  3.5426351e-002  3.2825508e+000  1.0000000e+000  1.8102424e-002
  1.4781527e+000  2.1849355e+000  2.7232456e-001  1.0000000e+000  1.0518239e-002
  1.8972687e+000  3.5996284e+000  1.0553724e-002  1.0000000e+000  1.1733670e-002
  1.8903328e+000  3.5733580e+000  1.2026901e-002  1.0000000e+000  1.1153948e-002
  1.0118066e+000  1.0237526e+000  9.7652623e-001  1.0000000e+000  1.8566342e-001
  6.0417376e-001  3.6502594e-001  1.9483309e+000  1.0000000e+000  2.7905104e-001
  1.6526342e+000  2.7311998e+000  1.2066299e-001  1.0000000e+000  2.0344334e-002
  7.5058908e-001  5.6338396e-001  1.5610277e+000  1.0000000e+000  1.4911768e-001
  9.1483994e-001  8.3693212e-001  1.1775723e+000  1.0000000e+000  2.8520140e-002
  2.0119508e-001  4.0479461e-002  3.2356991e+000  1.0000000e+000  2.4397997e-002
  1.7326035e+000  3.0019150e+000  7.1500864e-002  1.0000000e+000  1.1322854e-001
  1.6704940e+000  2.7905502e+000  1.0857421e-001  1.0000000e+000  3.4929785e-002
  1.6874646e+000  2.8475367e+000  9.7678394e-002  1.0000000e+000  2.0525771e-002
  2.1223682e-001  4.5044466e-002  3.1960972e+000  1.0000000e+000  6.2280605e-002
  2.9194653e-002  8.5232773e-004  3.8840737e+000  1.0000000e+000  1.9642712e-002
  9.5265528e-001  9.0755209e-001  1.0969310e+000  1.0000000e+000  8.0854654e-002
  3.6670353e-002  1.3447148e-003  3.8546633e+000  1.0000000e+000  1.6445289e-002
  1.9115314e+000  3.6539521e+000  7.8267001e-003  1.0000000e+000  8.0250146e-002
  8.9596147e-001  8.0274695e-001  1.2189011e+000  1.0000000e+000  2.4452710e-002
  4.3395548e-001  1.8831736e-001  2.4524954e+000  1.0000000e+000  2.1541985e-001
  1.3829617e+000  1.9125829e+000  3.8073632e-001  1.0000000e+000  1.1652870e-001
  1.3944382e+000  1.9444578e+000  3.6670513e-001  1.0000000e+000  2.9608294e-002
  1.4759334e+000  2.1783795e+000  2.7464576e-001  1.0000000e+000  2.1762197e-002
  1.8291467e+000  3.3457776e+000  2.9190856e-002  1.0000000e+000  2.5520023e-002
  4.5360873e-002  2.0576088e-003  3.8206141e+000  1.0000000e+000  7.2293035e-002
  1.8530954e+000  3.4339625e+000  2.1580969e-002  1.0000000e+000  3.1968408e-002
  1.9055110e+000  3.6309723e+000  8.9281658e-003  1.0000000e+000  9.4822394e-003
  1.5972055e+000  2.5510654e+000  1.6224341e-001  1.0000000e+000  2.7886952e-002
  1.7146031e+000  2.9398636e+000  8.1451416e-002  1.0000000e+000  4.1743807e-002
  1.9878237e+000  3.9514431e+000  1.4826216e-004  1.0000000e+000  1.4405317e-002
  8.6929464e-001  7.5567317e-001  1.2784946e+000  1.0000000e+000  2.3522832e-002
  1.1367771e+000  1.2922622e+000  7.4515372e-001  1.0000000e+000  1.6440905e-001
  1.0775815e-001  1.1611819e-002  3.5805792e+000  1.0000000e+000  1.4030361e-001
  1.7362687e-002  3.0146291e-004  3.9308507e+000  1.0000000e+000             Inf
  8.1446046e-001  6.6334583e-001  1.4055040e+000  1.0000000e+000  8.3542719e-002
  1.2785812e+000  1.6347698e+000  5.2044511e-001  1.0000000e+000  2.0935353e-001
  1.9857273e+000  3.9431128e+000  2.0371099e-004  1.0000000e+000  7.6321863e-002
  1.1749200e+000  1.3804369e+000  6.8075705e-001  1.0000000e+000  1.4278739e-001
  1.8861247e+000  3.5574666e+000  1.2967574e-002  1.0000000e+000  2.9289915e-002
  2.0001325e+000  4.0005300e+000  1.7557877e-008  1.0000000e+000             Inf
  2.6252233e-001  6.8917972e-002  3.0188287e+000  1.0000000e+000  2.2498687e-001
  7.5158011e-001  5.6487266e-001  1.5585522e+000  1.0000000e+000  1.1270275e-002
  1.9356909e+000  3.7468992e+000  4.1356624e-003  1.0000000e+000  1.1054753e-001
  1.0562862e+000  1.1157405e+000  8.9059577e-001  1.0000000e+000  1.1447823e-001
  7.2143917e-002  5.2047448e-003  3.7166291e+000  1.0000000e+000  5.9991356e-002
  1.2263553e+000  1.5039474e+000  5.9852609e-001  1.0000000e+000  8.0236489e-002
  1.8315276e+000  3.3544934e+000  2.8382943e-002  1.0000000e+000  2.6661605e-002
  1.8512180e+000  3.4270081e+000  2.2136084e-002  1.0000000e+000  2.8172607e-002
  8.3226940e-001  6.9267235e-001  1.3635948e+000  1.0000000e+000  4.9581222e-002
  7.6450400e-001  5.8446636e-001  1.5264504e+000  1.0000000e+000  7.8197911e-002
  1.5365812e+000  2.3610816e+000  2.1475703e-001  1.0000000e+000  2.5579052e-002
  5.0871702e-001  2.5879301e-001  2.2239249e+000  1.0000000e+000  4.9152845e-002
  8.3542310e-001  6.9793175e-001  1.3562394e+000  1.0000000e+000  5.6427445e-003
  1.2969366e+000  1.6820445e+000  4.9429818e-001  1.0000000e+000  7.7754596e-002
  1.8031113e+000  3.2512105e+000  3.8765143e-002  1.0000000e+000  3.0343331e-002
  1.6607665e+000  2.7581454e+000  1.1507937e-001  1.0000000e+000  1.6994929e-002
  2.2875739e-001  5.2329943e-002  3.1373004e+000  1.0000000e+000  1.1042133e-001
  6.5050880e-001  4.2316169e-001  1.8211265e+000  1.0000000e+000  1.0458084e-001
  1.7130147e+000  2.9344193e+000  8.2360570e-002  1.0000000e+000  6.2060269e-002
  5.1695999e-001  2.6724763e-001  2.1994077e+000  1.0000000e+000  2.1007228e-002
  1.6022889e+000  2.5673296e+000  1.5817415e-001  1.0000000e+000  5.1116839e-002
  1.7325723e+000  3.0018068e+000  7.1517576e-002  1.0000000e+000  2.3932714e-002
  1.2483597e+000  1.5584019e+000  5.6496317e-001  1.0000000e+000  7.0180133e-002
  3.0260208e-001  9.1568017e-002  2.8811597e+000  1.0000000e+000  3.1431645e-002
  1.4967886e+000  2.2403761e+000  2.5322171e-001  1.0000000e+000  3.0788956e-002
  4.6741401e-001  2.1847586e-001  2.3488198e+000  1.0000000e+000  1.2479224e-001
  7.0672784e-001  4.9946424e-001  1.6725529e+000  1.0000000e+000  6.2029642e-002
  2.7340274e-001  7.4749059e-002  2.9811381e+000  1.0000000e+000  7.0578747e-002
  2.0035542e+000  4.0142295e+000  1.2632455e-005  1.0000000e+000             Inf
  1.9707786e+000  3.8839681e+000  8.5389244e-004  1.0000000e+000  4.4506338e-002
  1.5505601e+000  2.4042367e+000  2.0199621e-001  1.0000000e+000  5.8916726e-002
  2.3141155e-001  5.3551307e-002  3.1279051e+000  1.0000000e+000  4.4259611e-002
  1.3482283e+000  1.8177196e+000  4.2480632e-001  1.0000000e+000  8.3238091e-002
  3.4142603e-001  1.1657173e-001  2.7508676e+000  1.0000000e+000  5.7335182e-002
  1.0100225e+000  1.0201455e+000  9.8005537e-001  1.0000000e+000  1.8164084e-002
  1.3265528e+000  1.7597422e+000  4.5353120e-001  1.0000000e+000  5.1009397e-002
  1.6018123e+000  2.5658027e+000  1.5855344e-001  1.0000000e+000  6.4767343e-003
  1.4438418e+000  2.0846792e+000  3.0931194e-001  1.0000000e+000  8.3244171e-002
  5.7752296e-001  3.3353278e-001  2.0234409e+000  1.0000000e+000  6.6247784e-002
  7.8549219e-001  6.1699799e-001  1.4750292e+000  1.0000000e+000  6.7288423e-002
  1.1676519e+000  1.3634108e+000  6.9280344e-001  1.0000000e+000  1.6904274e-001
  3.0510476e-001  9.3088912e-002  2.8726699e+000  1.0000000e+000  2.2299892e-002
  1.0036496e+000  1.0073125e+000  9.9271418e-001  1.0000000e+000  2.6457355e-002
  4.9102691e-002  2.4110742e-003  3.8060003e+000  1.0000000e+000  8.0830911e-002
  1.4939134e+000  2.2317772e+000  2.5612367e-001  1.0000000e+000  5.2678227e-002
  5.2989057e-001  2.8078402e-001  2.1612217e+000  1.0000000e+000  6.0092189e-002
  1.5957816e+000  2.5465188e+000  1.6339254e-001  1.0000000e+000  5.1008082e-002
  1.8244494e+000  3.3286156e+000  3.0818015e-002  1.0000000e+000  2.5531237e-002
  1.7754232e+000  3.1521274e+000  5.0434760e-002  1.0000000e+000  6.5782784e-002
  3.2509216e-001  1.0568491e-001  2.8053163e+000  1.0000000e+000  3.6015122e-002
  3.8290947e-001  1.4661967e-001  2.6149818e+000  1.0000000e+000  1.2495597e-001
  7.0202266e-001  4.9283582e-001  1.6847452e+000  1.0000000e+000  5.5803634e-002
  1.9803601e+000  3.9218260e+000  3.8572718e-004  1.0000000e+000  3.2658967e-002
  9.8339320e-001  9.6706219e-001  1.0334894e+000  1.0000000e+000  1.6459111e-001
  1.0964758e-001  1.2022592e-002  3.5734323e+000  1.0000000e+000  4.7423934e-002
  1.6531660e+000  2.7329579e+000  1.2029381e-001  1.0000000e+000  5.8208594e-002
  1.6702380e+000  2.7896949e+000  1.0874299e-001  1.0000000e+000  5.2016269e-002
  1.2000307e-001  1.4400736e-002  3.5343885e+000  1.0000000e+000  1.1805215e-001
  1.0219309e+000  1.0443427e+000  9.5661924e-001  1.0000000e+000  4.2175552e-002
 -9.4443833e-003  8.9196377e-005  4.0378667e+000  1.0000000e+000             Inf
  1.0524679e+000  1.1076887e+000  8.9781703e-001  1.0000000e+000  3.4137703e-002
  1.4102403e+000  1.9887777e+000  3.4781650e-001  1.0000000e+000  9.5107701e-002
  1.7370514e+000  3.0173476e+000  6.9141959e-002  1.0000000e+000  4.2669064e-002
  1.8058925e+000  3.2612477e+000  3.7677729e-002  1.0000000e+000  2.1251258e-002
  1.8598126e+000  3.4589030e+000  1.9652497e-002  1.0000000e+000  8.4148985e-002
  5.9665422e-001  3.5599625e-001  1.9693794e+000  1.0000000e+000  7.2432735e-002
  8.3795153e-001  7.0216276e-001  1.3503567e+000  1.0000000e+000  1.4697666e-001
  1.5248558e+000  2.3251851e+000  2.2576206e-001  1.0000000e+000  3.9596097e-002
  1.1635641e+000  1.3538813e+000  6.9962508e-001  1.0000000e+000  2.9128937e-001
  5.5563453e-002  3.0872973e-003  3.7808335e+000  1.0000000e+000  9.2556154e-002
  1.7697955e+000  3.1321760e+000  5.2994130e-002  1.0000000e+000  5.8260241e-002
  8.4021036e-002  7.0595345e-003  3.6709754e+000  1.0000000e+000  4.9922720e-002
  1.7885894e+000  3.1990520e+000  4.4694447e-002  1.0000000e+000  1.5766549e-001
  1.8172404e-001  3.3023628e-002  3.3061275e+000  1.0000000e+000  9.1449696e-002
  7.1403419e-001  5.0984483e-001  1.6537081e+000  1.0000000e+000  2.6594779e-002
  8.7740132e-001  7.6983307e-001  1.2602278e+000  1.0000000e+000  1.1020764e-002
  1.6296744e+000  2.6558387e+000  1.3714105e-001  1.0000000e+000  2.1558474e-002
  1.0418972e+000  1.0855497e+000  9.1796101e-001  1.0000000e+000  1.5537160e-001
  1.4363926e+000  2.0632238e+000  3.1765328e-001  1.0000000e+000  7.6011637e-002
  1.9373582e+000  3.7533566e+000  3.9240014e-003  1.0000000e+000  2.6354064e-002
  1.9947950e+000  3.9792070e+000  2.7092208e-005  1.0000000e+000  7.5620118e-003
  7.4221500e-001  5.5088310e-001  1.5820231e+000  1.0000000e+000  4.1960262e-002
  8.1083562e-001  6.5745441e-001  1.4141119e+000  1.0000000e+000  7.9727201e-002
  7.2804859e-001  5.3005474e-001  1.6178604e+000  1.0000000e+000  2.7796271e-002
  1.9868033e+000  3.9473875e+000  1.7415215e-004  1.0000000e+000  2.9837816e-002
  9.0284905e-001  8.1513641e-001  1.2037402e+000  1.0000000e+000  1.2303547e-001
  7.9046538e-001  6.2483551e-001  1.4629740e+000  1.0000000e+000  3.9739398e-002
  2.8510517e-001  8.1284956e-002  2.9408643e+000  1.0000000e+000  2.9777375e-002
  4.1122740e-001  1.6910797e-001  2.5241984e+000  1.0000000e+000  1.6692962e-002
  1.6135169e+000  2.6034366e+000  1.4936922e-001  1.0000000e+000  6.4893726e-002
  1.7116163e+000  2.9296303e+000  8.3165171e-002  1.0000000e+000  5.1707585e-002
  1.2265353e-001  1.5043889e-002  3.5244298e+000  1.0000000e+000  4.1466502e-002
  1.9607344e+000  3.8444795e+000  1.5417858e-003  1.0000000e+000  4.9524339e-002
  7.1636955e-002  5.1318534e-003  3.7185840e+000  1.0000000e+000  2.7837801e-002
  4.2129628e-001  1.7749055e-001  2.4923054e+000  1.0000000e+000  1.6204463e-002
  1.4443531e+000  2.0861558e+000  3.0874351e-001  1.0000000e+000  9.3025972e-002
  1.6784869e+000  2.8173184e+000  1.0337065e-001  1.0000000e+000  7.6334976e-002
  1.2639180e-001  1.5974886e-002  3.5104077e+000  1.0000000e+000  3.2756604e-002
  1.9344178e+000  3.7419721e+000  4.3010287e-003  1.0000000e+000  9.9408236e-003
  4.0430528e-001  1.6346276e-001  2.5462417e+000  1.0000000e+000  2.7992694e-002
  4.2771980e-001  1.8294422e-001  2.4720650e+000  1.0000000e+000  9.1647550e-003
  1.0067444e+000  1.0135343e+000  9.8655667e-001  1.0000000e+000  1.3757042e-001
  1.5611002e-001  2.4370339e-002  3.3999302e+000  1.0000000e+000  5.4184765e-002
  1.3679389e+000  1.8712568e+000  3.9950124e-001  1.0000000e+000  1.0031393e-001
  2.4943900e-001  6.2219815e-002  3.0644638e+000  1.0000000e+000  9.9911565e-002
  7.0108132e-001  4.9151501e-001  1.6871897e+000  1.0000000e+000  4.5020268e-002
  1.6351309e+000  2.6736531e+000  1.3312944e-001  1.0000000e+000  4.8704923e-002
  5.3799744e-001  2.8944125e-001  2.1374515e+000  1.0000000e+000  9.8802240e-002
  5.9490876e-001  3.5391644e-001  1.9742814e+000  1.0000000e+000  3.7043325e-002
  4.6927455e-001  2.2021860e-001  2.3431204e+000  1.0000000e+000  1.0558573e-001
  1.7302765e+000  2.9938568e+000  7.2750767e-002  1.0000000e+000  5.8113195e-002
  7.7057803e-001  5.9379051e-001  1.5114784e+000  1.0000000e+000  4.7614780e-002
  1.5645914e+000  2.4479463e+000  1.8958064e-001  1.0000000e+000  8.3425203e-002
  1.9274296e+000  3.7149848e+000  5.2664658e-003  1.0000000e+000  1.4588064e-001
  5.6970608e-001  3.2456502e-001  2.0457407e+000  1.0000000e+000  5.6021073e-002
 -2.3034269e-002  5.3057753e-004  4.0926677e+000  1.0000000e+000             Inf
  1.5298219e+000  2.3403551e+000  2.2106742e-001  1.0000000e+000  1.1975101e-001
  3.8272924e-001  1.4648167e-001  2.6155647e+000  1.0000000e+000  8.6079938e-002
  4.3062312e-001  1.8543627e-001  2.4629438e+000  1.0000000e+000  4.0844163e-002
  8.7119166e-001  7.5897491e-001  1.2742083e+000  1.0000000e+000  6.5752796e-002
  8.8234412e-001  7.7853114e-001  1.2491547e+000  1.0000000e+000  2.5151430e-002
  3.1400287e-001  9.8597802e-002  2.8425863e+000  1.0000000e+000  3.0928978e-002
  1.9980665e+000  3.9922697e+000  3.7384571e-006  1.0000000e+000             Inf
  1.9905196e+000  3.9621681e+000  8.9878641e-005  1.0000000e+000  8.0072844e-003
  6.0732765e-001  3.6884687e-001  1.9395363e+000  1.0000000e+000  7.2371274e-002
  3.1663074e-001  1.0025502e-001  2.8337321e+000  1.0000000e+000  6.7466121e-002
  2.8365033e-001  8.0457512e-002  2.9458562e+000  1.0000000e+000  3.4976411e-002
  6.6837000e-001  4.4671846e-001  1.7732385e+000  1.0000000e+000  9.2388758e-002
  1.3355222e+000  1.7836194e+000  4.4153080e-001  1.0000000e+000  2.0294370e-001
  1.2297565e+000  1.5123011e+000  5.9327504e-001  1.0000000e+000  5.1100293e-002
  1.5099761e+000  2.2800277e+000  2.4012345e-001  1.0000000e+000  6.6840773e-002
  1.9791082e+000  3.9168692e+000  4.3646777e-004  1.0000000e+000  8.8237527e-002
  1.2397872e+000  1.5370722e+000  5.7792357e-001  1.0000000e+000  5.8913316e-002
 -1.0577186e-002  1.1187687e-004  4.0424206e+000  1.0000000e+000             Inf
  6.1940576e-001  3.8366349e-001  1.9060405e+000  1.0000000e+000  1.1704415e-001
  1.1882094e+000  1.4118415e+000  6.5900405e-001  1.0000000e+000  4.3350137e-002
  1.8639310e+000  3.4742389e+000  1.8514762e-002  1.0000000e+000  6.5307552e-002
  1.2892176e+000  1.6620820e+000  5.0521162e-001  1.0000000e+000  1.1844870e-001
  1.6050624e+000  2.5762254e+000  1.5597570e-001  1.0000000e+000  1.1533189e-001
  1.5193191e+000  2.3083305e+000  2.3105412e-001  1.0000000e+000  5.2545453e-002
  7.2803329e-001  5.3003248e-001  1.6178993e+000  1.0000000e+000  1.1277952e-001
  7.3330116e-001  5.3773059e-001  1.6045260e+000  1.0000000e+000  6.4110454e-003
  1.1860010e+000  1.4065984e+000  6.6259435e-001  1.0000000e+000  1.1743028e-001
  6.6979722e-002  4.4862831e-003  3.7365674e+000  1.0000000e+000  4.3203057e-002
  1.6885845e+000  2.8513176e+000  9.6979613e-002  1.0000000e+000  1.1215153e-001
  4.0355697e-001  1.6285823e-001  2.5486303e+000  1.0000000e+000  6.4252200e-002
  5.9993222e-002  3.5991867e-003  3.7636263e+000  1.0000000e+000  7.2691140e-003
  1.2068904e-001  1.4565843e-002  3.5318097e+000  1.0000000e+000  4.2302374e-002
  1.3593323e+000  1.8477844e+000  4.1045504e-001  1.0000000e+000  1.4250782e-001
  1.0671318e+000  1.1387702e+000  8.7024311e-001  1.0000000e+000  7.5096205e-002
  3.1755199e-001  1.0083927e-001  2.8306313e+000  1.0000000e+000  7.3330128e-002
  9.9385960e-001  9.8775691e-001  1.0123185e+000  1.0000000e+000  2.9735500e-001
  1.4426208e+000  2.0811547e+000  3.1067161e-001  1.0000000e+000  7.6247960e-002
  4.5453684e-001  2.0660374e-001  2.3884564e+000  1.0000000e+000  9.8416430e-002
  4.2478153e-002  1.8043935e-003  3.8318918e+000  1.0000000e+000  2.7857045e-002
  3.1483458e-002  9.9120815e-004  3.8750574e+000  1.0000000e+000  1.9397236e-002
  4.4837929e-001  2.0104399e-001  2.4075268e+000  1.0000000e+000  7.8256831e-003
  7.3450741e-001  5.3950114e-001  1.6014715e+000  1.0000000e+000  2.1965227e-002
  2.9461365e-001  8.6797203e-002  2.9083426e+000  1.0000000e+000  4.3222036e-002
  1.7003442e-001  2.8911705e-002  3.3487740e+000  1.0000000e+000  5.2223107e-002
  7.5548219e-001  5.7075333e-001  1.5488246e+000  1.0000000e+000  3.2085417e-002
  1.0365004e-001  1.0743331e-002  3.5961432e+000  1.0000000e+000  5.3151713e-002
  3.6891754e-001  1.3610015e-001  2.6604300e+000  1.0000000e+000  6.3524966e-002
  5.9634122e-002  3.5562285e-003  3.7650197e+000  1.0000000e+000  1.7332482e-002
  3.8172674e-001  1.4571531e-001  2.6188083e+000  1.0000000e+000  3.4289970e-002
  1.7563535e+000  3.0847777e+000  5.9363608e-002  1.0000000e+000  6.8041619e-002
  7.6690785e-001  5.8814766e-001  1.5205162e+000  1.0000000e+000  2.3608936e-001
  6.0983018e-001  3.7189285e-001  1.9325721e+000  1.0000000e+000  7.0909980e-002
  1.7182107e+000  2.9522479e+000  7.9405234e-002  1.0000000e+000  6.7176180e-002
  1.0696715e+000  1.1441972e+000  8.6551105e-001  1.0000000e+000  1.1775831e-001
  1.4330357e+000  2.0535912e+000  3.2144855e-001  1.0000000e+000  8.2532959e-002
  2.5116847e-001  6.3085599e-002  3.0584117e+000  1.0000000e+000  8.3753615e-002
  2.0999499e-001  4.4097897e-002  3.2041179e+000  1.0000000e+000  8.0301228e-002
  5.4778744e-001  3.0007108e-001  2.1089213e+000  1.0000000e+000  1.5374941e-001
  1.8536841e+000  3.4361447e+000  2.1408349e-002  1.0000000e+000  1.4144593e-002
  2.9483600e-001  8.6928268e-002  2.9075843e+000  1.0000000e+000  2.2705086e-002
  2.0085515e+000  4.0342791e+000  7.3128222e-005  1.0000000e+000             Inf
  1.9195570e+000  3.6846992e+000  6.4710712e-003  1.0000000e+000  1.1419259e-001
  4.4663192e-001  1.9948007e-001  2.4129524e+000  1.0000000e+000  4.4371917e-002
  1.5100682e+000  2.2803060e+000  2.4003315e-001  1.0000000e+000  9.2593559e-003
  1.4639485e-001  2.1431451e-002  3.4358521e+000  1.0000000e+000  3.6162098e-002
  1.7868507e+000  3.1928353e+000  4.5432641e-002  1.0000000e+000  9.2501313e-002
  1.8496636e+000  3.4212553e+000  2.2601046e-002  1.0000000e+000  6.6255321e-002
  1.5722240e+000  2.4718882e+000  1.8299234e-001  1.0000000e+000  4.1602026e-002
  1.5722883e-001  2.4720905e-002  3.3958056e+000  1.0000000e+000  2.3395681e-002
  1.5630874e+000  2.4432421e+000  1.9089265e-001  1.0000000e+000  5.2432667e-002
  2.2876211e-002  5.2332101e-004  3.9090185e+000  1.0000000e+000  4.1620460e-002
  5.7399834e-002  3.2947410e-003  3.7736954e+000  1.0000000e+000  5.4088893e-002
  1.5892826e-002  2.5258191e-004  3.9366813e+000  1.0000000e+000             Inf
  9.7228649e-001  9.4534101e-001  1.0561951e+000  1.0000000e+000  7.4584323e-002
  1.2490325e+000  1.5600823e+000  5.6395213e-001  1.0000000e+000  4.9373596e-002
  1.1430387e-001  1.3065375e-002  3.5558499e+000  1.0000000e+000  3.2274274e-002
  1.0132924e+000  1.0267614e+000  9.7359196e-001  1.0000000e+000  1.9997502e-002
  9.2530643e-001  8.5619200e-001  1.1549663e+000  1.0000000e+000  1.1910260e-001
  6.9157372e-002  4.7827421e-003  3.7281533e+000  1.0000000e+000  3.8348880e-002
  1.3831003e+000  1.9129665e+000  3.8056523e-001  1.0000000e+000  5.3113020e-002
  2.3297591e-001  5.4277775e-002  3.1223741e+000  1.0000000e+000  1.0856782e-001
  1.8689577e+000  3.4930027e+000  1.7172094e-002  1.0000000e+000  1.0430441e-001
  1.2002345e+000  1.4405627e+000  6.3962493e-001  1.0000000e+000  5.7853181e-002
  1.4201436e+000  2.0168078e+000  3.3623345e-001  1.0000000e+000  6.6787169e-002
  1.8168923e+000  3.3010978e+000  3.3528417e-002  1.0000000e+000  8.2819237e-002
  3.7924973e-001  1.4383036e-001  2.6268314e+000  1.0000000e+000  1.7739071e-001
  7.1935693e-001  5.1747439e-001  1.6400467e+000  1.0000000e+000  5.0759729e-002
  1.4174395e+000  2.0091346e+000  3.3937679e-001  1.0000000e+000  1.1023360e-002
  1.2698607e+000  1.6125463e+000  5.3310336e-001  1.0000000e+000  5.6777236e-002
  1.2971180e-001  1.6825152e-002  3.4979779e+000  1.0000000e+000  4.8911728e-002
  1.3306381e+000  1.7705978e+000  4.4804533e-001  1.0000000e+000  4.8612000e-002
  7.6110227e-001  5.7927667e-001  1.5348676e+000  1.0000000e+000  1.1720142e-002
  1.4846807e+000  2.2042767e+000  2.6555399e-001  1.0000000e+000  1.8163133e-001
  1.0076750e+000  1.0154088e+000  9.8470897e-001  1.0000000e+000  1.3476417e-002
  8.3734586e-001  7.0114809e-001  1.3517647e+000  1.0000000e+000  2.6483056e-002
  2.8855530e-001  8.3264159e-002  2.9290430e+000  1.0000000e+000  1.4792914e-001
  1.7524810e-001  3.0711895e-002  3.3297195e+000  1.0000000e+000  5.2316347e-002
  7.0881680e-001  5.0242126e-001  1.6671540e+000  1.0000000e+000  4.4596991e-002
  9.5184083e-002  9.0600096e-003  3.6283237e+000  1.0000000e+000  4.5810147e-002
  1.3067726e+000  1.7076545e+000  4.8056430e-001  1.0000000e+000  6.0511633e-002
  1.9226092e+000  3.6964260e+000  5.9893405e-003  1.0000000e+000  5.6540609e-002
  8.2698412e-001  6.8390274e-001  1.3759662e+000  1.0000000e+000  6.6556482e-002
  1.9372383e+000  3.7528921e+000  3.9390342e-003  1.0000000e+000  7.9871868e-002
  1.8132145e-001  3.2877467e-002  3.3075917e+000  1.0000000e+000  5.8474023e-002
  5.5293367e-001  3.0573564e-001  2.0940010e+000  1.0000000e+000  2.7475790e-002
  5.3488144e-001  2.8609816e-001  2.1465724e+000  1.0000000e+000  8.9501236e-002
  7.7101861e-001  5.9446970e-001  1.5103953e+000  1.0000000e+000  6.6120091e-002
  1.4090517e+000  1.9854267e+000  3.4921988e-001  1.0000000e+000  8.3499343e-003
  6.7498821e-001  4.5560909e-001  1.7556562e+000  1.0000000e+000  5.6352953e-002
  8.5339092e-001  7.2827606e-001  1.3147124e+000  1.0000000e+000  8.8157489e-002
  6.1270325e-001  3.7540527e-001  1.9245923e+000  1.0000000e+000  8.8292588e-002
  1.3556220e+000  1.8377110e+000  4.1522299e-001  1.0000000e+000  5.2185905e-002
  1.2497658e+000  1.5619146e+000  5.6285133e-001  1.0000000e+000  2.0750519e-002
  6.5276671e-001  4.2610438e-001  1.8150375e+000  1.0000000e+000  2.5263184e-002
  1.1909991e+000  1.4184788e+000  6.5448249e-001  1.0000000e+000  2.7193545e-002
  1.7850743e+000  3.1864902e+000  4.6193067e-002  1.0000000e+000  1.6324602e-001
  1.2700038e-001  1.6129097e-002  3.5081276e+000  1.0000000e+000  1.5627065e-002
  1.6517933e+000  2.7284212e+000  1.2124789e-001  1.0000000e+000  1.7996224e-001
  4.6415349e-001  2.1543846e-001  2.3588245e+000  1.0000000e+000  1.5702216e-001
  1.1254843e+000  1.2667150e+000  7.6477764e-001  1.0000000e+000  1.4512296e-001
  2.0156593e+000  4.0628823e+000  2.4521291e-004  1.0000000e+000             Inf
  1.0276707e+000  1.0561071e+000  9.4542420e-001  1.0000000e+000  1.1211015e-001
  1.4090378e+000  1.9853875e+000  3.4923632e-001  1.0000000e+000  2.5798686e-002
  7.5934600e-001  5.7660634e-001  1.5392224e+000  1.0000000e+000  4.1931752e-002
  6.4986804e-001  4.2232847e-001  1.8228563e+000  1.0000000e+000  4.0310331e-002
  1.9262895e+000  3.7105911e+000  5.4332420e-003  1.0000000e+000  1.1789099e-002
  1.9345692e+000  3.7425579e+000  4.2811941e-003  1.0000000e+000  1.0791806e-002
  9.9981948e-001  9.9963899e-001  1.0003611e+000  1.0000000e+000  3.5407023e-002
  5.6215294e-001  3.1601593e-001  2.0674042e+000  1.0000000e+000  6.0184958e-002
  1.1729706e+000  1.3758600e+000  6.8397764e-001  1.0000000e+000  6.5375089e-002
  1.6031860e+000  2.5702055e+000  1.5746132e-001  1.0000000e+000  1.6567513e-001
  5.3100826e-003  2.8196977e-005  3.9787879e+000  1.0000000e+000             Inf
  1.6495283e+000  2.7209437e+000  1.2283039e-001  1.0000000e+000  1.7356836e-001
  1.5422840e+000  2.3786400e+000  2.0950392e-001  1.0000000e+000  6.6499838e-002
  7.7450731e-001  5.9986158e-001  1.5018323e+000  1.0000000e+000  2.0110560e-001
  5.0933269e-001  2.5941979e-001  2.2220890e+000  1.0000000e+000  3.8626375e-002
  9.1765619e-001  8.4209287e-001  1.1714681e+000  1.0000000e+000  6.4667195e-002
  9.4157542e-002  8.8656427e-003  3.6322355e+000  1.0000000e+000  4.1465496e-002
  8.4920575e-002  7.2115040e-003  3.6675292e+000  1.0000000e+000  1.9457939e-002
  1.6120273e+000  2.5986319e+000  1.5052285e-001  1.0000000e+000  5.1912822e-002
  1.2612485e-001  1.5907477e-002  3.5114081e+000  1.0000000e+000  5.0606572e-002
  1.0960554e+000  1.2013375e+000  8.1711578e-001  1.0000000e+000  2.3055785e-002
  3.1638226e-001  1.0009773e-001  2.8345687e+000  1.0000000e+000  1.8989438e-001
  1.9737287e+000  3.8956050e+000  6.9018057e-004  1.0000000e+000  4.9829476e-002
  7.4818785e-002  5.5978506e-003  3.7063227e+000  1.0000000e+000  1.5995621e-002
  2.4391657e-001  5.9495293e-002  3.0838290e+000  1.0000000e+000  4.0119394e-002
  1.2086314e+000  1.4607899e+000  6.2626421e-001  1.0000000e+000  5.7100777e-002
  2.8341048e-001  8.0321499e-002  2.9466796e+000  1.0000000e+000  3.8658846e-002
  1.9832694e-002  3.9333576e-004  3.9210626e+000  1.0000000e+000  1.6984743e-002
  8.7766205e-001  7.7029067e-001  1.2596425e+000  1.0000000e+000  3.3156755e-002
  1.3048109e+000  1.7025316e+000  4.8328782e-001  1.0000000e+000  6.1218151e-002
  1.9279081e+000  3.7168295e+000  5.1972461e-003  1.0000000e+000  1.9101880e-002
  9.7639506e-001  9.5334732e-001  1.0477671e+000  1.0000000e+000  5.5820600e-002
  6.2551885e-001  3.9127383e-001  1.8891984e+000  1.0000000e+000  2.9436719e-002
  6.9021930e-002  4.7640268e-003  3.7286763e+000  1.0000000e+000  5.2926367e-002
  8.5024336e-001  7.2291378e-001  1.3219403e+000  1.0000000e+000  3.2815128e-002
  1.2793358e+000  1.6367000e+000  5.1935695e-001  1.0000000e+000  6.7013097e-002
  2.7802837e-001  7.7299777e-002  2.9651863e+000  1.0000000e+000  3.9796800e-002
  1.3910788e+000  1.9351002e+000  3.7078503e-001  1.0000000e+000  5.0716119e-002
  1.1419944e+000  1.3041511e+000  7.3617366e-001  1.0000000e+000  8.5892601e-002
  8.8298305e-001  7.7965907e-001  1.2477269e+000  1.0000000e+000  1.3454619e-002
  1.2388626e+000  1.5347806e+000  5.7933008e-001  1.0000000e+000  7.1829349e-002
  1.0622339e+000  1.1283408e+000  8.7940531e-001  1.0000000e+000  4.4848281e-002
  1.4247984e+000  2.0300506e+000  3.3085683e-001  1.0000000e+000  1.4474969e-001
  4.7168069e-001  2.2248267e-001  2.3357599e+000  1.0000000e+000  1.6197831e-001
  8.4525830e-001  7.1446160e-001  1.3334284e+000  1.0000000e+000  7.6666302e-002
  6.0398879e-001  3.6480246e-001  1.9488473e+000  1.0000000e+000  9.2115118e-002
  1.9781041e+000  3.9128957e+000  4.7943185e-004  1.0000000e+000             Inf
  1.0752966e+000  1.1562627e+000  8.5507641e-001  1.0000000e+000  3.1938962e-002
  1.3749410e+000  1.8904627e+000  3.9069877e-001  1.0000000e+000  3.2139738e-002
  9.5476944e-001  9.1158469e-001  1.0925069e+000  1.0000000e+000  5.9526857e-002
  4.9609331e-001  2.4610857e-001  2.2617353e+000  1.0000000e+000  3.2693955e-002
  1.3395624e+000  1.7944276e+000  4.3617776e-001  1.0000000e+000  5.5576194e-002
  1.5985888e+000  2.5554862e+000  1.6113093e-001  1.0000000e+000  7.1048340e-002
  1.0203545e+000  1.0411233e+000  9.5970535e-001  1.0000000e+000  5.3141000e-002
  1.0645741e+000  1.1333180e+000  8.7502167e-001  1.0000000e+000  1.3251316e-002
  1.3594768e+000  1.8481771e+000  4.1026998e-001  1.0000000e+000  3.5975164e-002
  1.6042725e-001  2.5736902e-002  3.3840279e+000  1.0000000e+000  4.8703057e-002
  1.8769518e+000  3.5229482e+000  1.5140849e-002  1.0000000e+000  1.3026697e-001
  6.4648307e-001  4.1794036e-001  1.8320081e+000  1.0000000e+000  1.4299972e-001
  1.5333045e+000  2.3510227e+000  2.1780469e-001  1.0000000e+000  1.1959161e-001
  1.4443952e-001  2.0862775e-002  3.4431047e+000  1.0000000e+000  3.4530754e-002
  1.0098350e+000  1.0197668e+000  9.8042670e-001  1.0000000e+000  4.4568103e-002
  6.3311522e-001  4.0083489e-001  1.8683740e+000  1.0000000e+000  2.1190632e-002
  2.2200777e-002  4.9287448e-004  3.9116898e+000  1.0000000e+000  4.9475812e-002
  1.1826407e+000  1.3986391e+000  6.6807616e-001  1.0000000e+000  6.7658897e-002
  2.3821249e-001  5.6745188e-002  3.1038952e+000  1.0000000e+000  5.1478797e-002
  8.9094547e-001  7.9378384e-001  1.2300019e+000  1.0000000e+000  3.5124654e-002
  1.7822388e+000  3.1763750e+000  4.7419960e-002  1.0000000e+000  2.3203511e-001
  1.9772908e+000  3.9096789e+000  5.1570756e-004  1.0000000e+000  4.4719011e-003
  4.7694957e-001  2.2748089e-001  2.3196826e+000  1.0000000e+000  2.4645050e-002
  1.0980208e+000  1.2056498e+000  8.1356640e-001  1.0000000e+000  4.6621643e-002
  1.9281026e-001  3.7175795e-002  3.2659348e+000  1.0000000e+000  7.8339715e-002
  1.9098297e+000  3.6474494e+000  8.1306878e-003  1.0000000e+000  5.2049130e-002
  5.3434541e-001  2.8552502e-001  2.1481434e+000  1.0000000e+000  9.5615236e-002
  1.9285279e+000  3.7192198e+000  5.1082634e-003  1.0000000e+000  4.6822036e-002
  1.9181920e+000  3.6794607e+000  6.6925439e-003  1.0000000e+000  3.4053550e-002
  8.0481733e-001  6.4773094e-001  1.4284616e+000  1.0000000e+000  4.4298084e-002
  1.9816362e+000  3.9268821e+000  3.3722824e-004  1.0000000e+000  4.0680647e-002
  1.2692711e+000  1.6110491e+000  5.3396474e-001  1.0000000e+000  1.5302112e-002
  1.2234577e+000  1.4968488e+000  6.0301794e-001  1.0000000e+000  1.2390517e-002
  6.3142352e-001  3.9869566e-001  1.8730016e+000  1.0000000e+000  5.2357257e-002
  1.9063232e+000  3.6340681e+000  8.7753440e-003  1.0000000e+000  2.6238016e-002
  1.6240666e+000  2.6375924e+000  1.4132591e-001  1.0000000e+000  1.2355273e-001
  7.8640926e-001  6.1843952e-001  1.4728025e+000  1.0000000e+000  4.3980444e-002
  6.2704412e-001  3.9318433e-001  1.8850078e+000  1.0000000e+000  8.4112378e-002
  1.0803363e+000  1.1671265e+000  8.4578138e-001  1.0000000e+000  5.3556395e-002
  4.6561965e-002  2.1680165e-003  3.8159202e+000  1.0000000e+000  6.4898951e-002
  7.6116734e-001  5.7937572e-001  1.5347064e+000  1.0000000e+000  7.5930532e-002
  1.9434575e+000  3.7770269e+000  3.1970598e-003  1.0000000e+000  4.1746435e-002
  1.2057155e+000  1.4537500e+000  6.3088781e-001  1.0000000e+000  1.1822310e-001
  1.9872060e+000  3.9489878e+000  1.6368595e-004  1.0000000e+000  5.7437886e-003
  1.7677750e+000  3.1250286e+000  5.3928432e-002  1.0000000e+000  1.0441048e-002
  1.4327692e+000  2.0528275e+000  3.2175083e-001  1.0000000e+000  1.0273658e-001
  1.9936353e+000  3.9745819e+000  4.0508891e-005  1.0000000e+000             Inf
  6.7900162e-001  4.6104319e-001  1.7450367e+000  1.0000000e+000  8.0239433e-002
  1.3142866e+000  1.7273491e+000  4.7020293e-001  1.0000000e+000  6.4401125e-002
  1.4028032e-001  1.9678569e-002  3.4585573e+000  1.0000000e+000  6.4359652e-002
  4.8161787e-001  2.3195577e-001  2.3054843e+000  1.0000000e+000  1.9501989e-001
  1.8732900e-001  3.5092155e-002  3.2857761e+000  1.0000000e+000  6.3479773e-003
  9.9255008e-001  9.8515566e-001  1.0149553e+000  1.0000000e+000  3.7391943e-002
  1.2205094e+000  1.4896432e+000  6.0760561e-001  1.0000000e+000  1.7869196e-002
  1.2328120e+000  1.5198253e+000  5.8857748e-001  1.0000000e+000  2.6874413e-002
  1.7634763e+000  3.1098485e+000  5.5943479e-002  1.0000000e+000  1.3676057e-002
  1.0039226e+000  1.0078607e+000  9.9217012e-001  1.0000000e+000  5.3901572e-002
  7.2619928e-002  5.2736539e-003  3.7147939e+000  1.0000000e+000  7.4703950e-002
  1.7541892e+000  3.0771797e+000  6.0422953e-002  1.0000000e+000  3.4376171e-002
  7.1105167e-001  5.0559447e-001  1.6613878e+000  1.0000000e+000  8.2792667e-002
  8.4632998e-001  7.1627443e-001  1.3309545e+000  1.0000000e+000  1.0024253e-001
  1.2782653e+000  1.6339622e+000  5.2090098e-001  1.0000000e+000  2.0835172e-002
  1.2501416e+000  1.5628541e+000  5.6228757e-001  1.0000000e+000  3.0474885e-002
  1.8139658e+000  3.2904719e+000  3.4608727e-002  1.0000000e+000  6.0346971e-002
  1.9895846e+000  3.9584470e+000  1.0847993e-004  1.0000000e+000  6.4706074e-003
  1.7738485e+000  3.1465386e+000  5.1144494e-002  1.0000000e+000  4.6496135e-002
  1.2899594e+000  1.6639953e+000  5.0415763e-001  1.0000000e+000  1.7903106e-002
  1.9401573e+000  3.7642104e+000  3.5811471e-003  1.0000000e+000  2.5429097e-002
  1.2277160e-001  1.5072867e-002  3.5239865e+000  1.0000000e+000  1.9785385e-002
  9.9645511e-001  9.9292279e-001  1.0071023e+000  1.0000000e+000  1.1456323e-002
  1.9290657e-001  3.7212943e-002  3.2655867e+000  1.0000000e+000  4.6042607e-002
  1.0499638e+000  1.1024240e+000  9.0256872e-001  1.0000000e+000  7.6973274e-002
  8.3037556e-001  6.8952357e-001  1.3680213e+000  1.0000000e+000  4.1825228e-002
  3.5446438e-001  1.2564499e-001  2.7077875e+000  1.0000000e+000  2.5059973e-001
  1.7293273e+000  2.9905729e+000  7.3263707e-002  1.0000000e+000  1.3099546e-001
  5.4795836e-001  3.0025836e-001  2.1084249e+000  1.0000000e+000  1.4655883e-001
  1.8921235e+000  3.5801314e+000  1.1637333e-002  1.0000000e+000  1.9135693e-002
  1.4620177e+000  2.1374957e+000  2.8942496e-001  1.0000000e+000  1.7502529e-001
  1.3599925e+000  1.8495796e+000  4.0960958e-001  1.0000000e+000  1.1931299e-001
  1.2630712e+000  1.5953488e+000  5.4306411e-001  1.0000000e+000  1.9265599e-002
  1.9838775e+000  3.9357700e+000  2.5993468e-004  1.0000000e+000  5.6055928e-003
  2.3300096e-001  5.4289448e-002  3.1222856e+000  1.0000000e+000  1.6285916e-001
  1.8337999e+000  3.3628219e+000  2.7622486e-002  1.0000000e+000  7.3826235e-002
  9.3397447e-001  8.7230832e-001  1.1364104e+000  1.0000000e+000  2.5126365e-002
  1.2065569e-001  1.4557795e-002  3.5319350e+000  1.0000000e+000  5.0564045e-002
  9.5481537e-001  9.1167239e-001  1.0924109e+000  1.0000000e+000  2.5550865e-002
  1.1031326e+000  1.2169015e+000  8.0437119e-001  1.0000000e+000  1.2628549e-001
  9.5933728e-001  9.2032802e-001  1.0829789e+000  1.0000000e+000  3.8013527e-002
  9.2987404e-001  8.6466573e-001  1.1451696e+000  1.0000000e+000  8.8299062e-002
  1.2960424e+000  1.6797258e+000  4.9555637e-001  1.0000000e+000  2.4499286e-002
  1.8873113e+000  3.5619439e+000  1.2698748e-002  1.0000000e+000  5.8705268e-002
  8.2537308e-003  6.8124072e-005  3.9670532e+000  1.0000000e+000             Inf
  1.6066003e+000  2.5811646e+000  1.5476330e-001  1.0000000e+000  1.6315851e-001
  1.8660981e-001  3.4823222e-002  3.2883840e+000  1.0000000e+000  4.7432574e-002
  1.7897612e-001  3.2032452e-002  3.3161280e+000  1.0000000e+000  2.6445876e-002
  1.5913628e+000  2.5324357e+000  1.6698433e-001  1.0000000e+000  8.3906034e-002
  1.0185188e+000  1.0373805e+000  9.6330539e-001  1.0000000e+000  2.1974320e-002
  5.8975776e-002  3.4781421e-003  3.7675750e+000  1.0000000e+000  7.7045430e-002
  3.5625092e-001  1.2691472e-001  2.7019110e+000  1.0000000e+000  1.1608070e-002
  1.0402030e+000  1.0820222e+000  9.2121036e-001  1.0000000e+000  4.0758443e-002
  4.0432281e-001  1.6347694e-001  2.5461857e+000  1.0000000e+000  2.1833233e-002
  4.6737195e-001  2.1843654e-001  2.3489487e+000  1.0000000e+000  5.3785086e-002
  1.6524163e+000  2.7304796e+000  1.2081443e-001  1.0000000e+000  3.8536914e-002
  1.3474084e-001  1.8155093e-002  3.4791917e+000  1.0000000e+000  3.4630975e-002
  3.4491375e-001  1.1896550e-001  2.7393105e+000  1.0000000e+000  4.7075159e-002
  8.0982730e-001  6.5582025e-001  1.4165111e+000  1.0000000e+000  5.8382279e-002
  1.9256000e+000  3.7079353e+000  5.5353633e-003  1.0000000e+000  1.2938661e-001
  4.3626569e-001  1.9032775e-001  2.4452650e+000  1.0000000e+000  3.7754319e-002
  1.8665190e+000  3.4838933e+000  1.7817169e-002  1.0000000e+000  5.3208960e-002
  1.0139360e+000  1.0280662e+000  9.7232226e-001  1.0000000e+000  2.7606329e-002
  1.5646101e-001  2.4480047e-002  3.3986360e+000  1.0000000e+000  3.5510123e-002
  1.4598354e+000  2.1311193e+000  2.9177783e-001  1.0000000e+000  9.8969497e-002
  2.0377597e+000  4.1524646e+000  1.4257960e-003  1.0000000e+000             Inf
  1.2156427e+000  1.4777871e+000  6.1521640e-001  1.0000000e+000  3.8847011e-002
  3.9360024e-001  1.5492115e-001  2.5805202e+000  1.0000000e+000  4.7781078e-002
  1.9035348e+000  3.6234447e+000  9.3055388e-003  1.0000000e+000  5.7049896e-002
  6.8622376e-001  4.7090305e-001  1.7260080e+000  1.0000000e+000  8.8439700e-002
  1.2929974e+000  1.6718424e+000  4.9985263e-001  1.0000000e+000  1.2987512e-001
  1.3847114e+000  1.9174257e+000  3.7858003e-001  1.0000000e+000  3.8136449e-002
  1.1830826e+000  1.3996845e+000  6.6735400e-001  1.0000000e+000  3.5578363e-002
  7.4125071e-001  5.4945262e-001  1.5844498e+000  1.0000000e+000  7.2575372e-002
  1.2226767e+000  1.4949382e+000  6.0423155e-001  1.0000000e+000  7.5806227e-002
  4.9017572e-001  2.4027223e-001  2.2795694e+000  1.0000000e+000  4.1153797e-002
  7.5939371e-001  5.7667880e-001  1.5391040e+000  1.0000000e+000  6.7938426e-002
  1.6321091e+000  2.6637802e+000  1.3534369e-001  1.0000000e+000  1.0249095e-002
  1.8484571e+000  3.4167937e+000  2.2965246e-002  1.0000000e+000  1.8854770e-001
  1.8279492e-001  3.3413984e-002  3.3022343e+000  1.0000000e+000  7.9339487e-002
  1.4047242e+000  1.9732500e+000  3.5435329e-001  1.0000000e+000  7.3337761e-002
  7.6408690e-003  5.8382879e-005  3.9694949e+000  1.0000000e+000             Inf
  1.0655948e+000  1.1354922e+000  8.7311313e-001  1.0000000e+000  5.7974741e-002
  9.5524423e-001  9.1249153e-001  1.0915146e+000  1.0000000e+000  7.0196234e-002
  9.1874156e-001  8.4408605e-001  1.1691198e+000  1.0000000e+000  8.6006640e-002
  1.1537409e+000  1.3311181e+000  7.1615446e-001  1.0000000e+000  5.9471549e-002
  1.5353401e+000  2.3572693e+000  2.1590879e-001  1.0000000e+000  8.2915128e-002
  4.1545542e-001  1.7260321e-001  2.5107815e+000  1.0000000e+000  2.5187308e-002
  1.1188436e+000  1.2518110e+000  7.7643661e-001  1.0000000e+000  8.6666869e-002
  4.2954245e-001  1.8450672e-001  2.4663369e+000  1.0000000e+000  2.0779429e-002
  1.6718312e+000  2.7950195e+000  1.0769477e-001  1.0000000e+000  1.8994020e-001
  3.0920409e-001  9.5607172e-002  2.8587908e+000  1.0000000e+000  8.6960875e-002
  1.5061813e+000  2.2685821e+000  2.4385691e-001  1.0000000e+000  7.3582295e-002
  8.1834213e-001  6.6968384e-001  1.3963153e+000  1.0000000e+000  5.7708937e-002
  1.3656921e+000  1.8651148e+000  4.0234655e-001  1.0000000e+000  2.1703970e-002
  1.6321467e+000  2.6639030e+000  1.3531602e-001  1.0000000e+000  1.9724379e-002
  2.5806588e-001  6.6597998e-002  3.0343345e+000  1.0000000e+000  1.2673059e-001
  1.3625036e+000  1.8564161e+000  4.0640164e-001  1.0000000e+000  1.0149753e-002
  1.0599065e+000  1.1234019e+000  8.8377571e-001  1.0000000e+000  2.4997943e-002
  1.0917171e-001  1.1918462e-002  3.5752316e+000  1.0000000e+000  4.0881977e-002
  9.8988441e-001  9.7987114e-001  1.0203335e+000  1.0000000e+000  5.7871046e-002
  5.0864429e-001  2.5871901e-001  2.2241419e+000  1.0000000e+000  1.6119673e-001
  9.4081956e-002  8.8514145e-003  3.6325236e+000  1.0000000e+000  2.5169741e-002
  1.6215986e+000  2.6295819e+000  1.4318765e-001  1.0000000e+000  3.9604749e-002
  6.5213897e-001  4.2528523e-001  1.8167294e+000  1.0000000e+000  1.7663464e-001
  8.4149207e-002  7.0810890e-003  3.6704843e+000  1.0000000e+000  3.5328565e-002
  3.5651951e-001  1.2710616e-001  2.7010281e+000  1.0000000e+000  3.7336543e-002
  1.1793846e+000  1.3909480e+000  6.7340968e-001  1.0000000e+000  2.8810743e-002
  1.0178945e+000  1.0361092e+000  9.6453121e-001  1.0000000e+000  4.5154746e-003
  1.3553098e+000  1.8368647e+000  4.1562544e-001  1.0000000e+000  6.8000570e-002
  8.6816191e-001  7.5370510e-001  1.2810575e+000  1.0000000e+000  9.9256211e-002
  1.4362289e-001  2.0627535e-002  3.4461360e+000  1.0000000e+000  2.1824189e-002
  1.0440595e+000  1.0900602e+000  9.1382228e-001  1.0000000e+000  8.5039776e-002
  1.8085892e+000  3.2709948e+000  3.6638109e-002  1.0000000e+000  9.6862548e-002
  1.4435243e+000  2.0837624e+000  3.0966521e-001  1.0000000e+000  2.4249820e-002
  1.1874852e+000  1.4101211e+000  6.6018029e-001  1.0000000e+000  1.8456347e-002
  1.1966224e+000  1.4319052e+000  6.4541555e-001  1.0000000e+000  6.4727723e-002
  7.0579615e-005  4.9814821e-009  3.9997177e+000  1.0000000e+000             Inf
  2.7082535e-001  7.3346372e-002  2.9900450e+000  1.0000000e+000  1.2861889e-001
  1.9170148e+000  3.6749456e+000  6.8865478e-003  1.0000000e+000  4.5368447e-002
  6.1321301e-001  3.7603019e-001  1.9231782e+000  1.0000000e+000  2.2049095e-002
  5.3055031e-001  2.8148363e-001  2.1592824e+000  1.0000000e+000  6.6653677e-002
  1.4965019e+000  2.2395178e+000  2.5351037e-001  1.0000000e+000  3.8659947e-002
  7.9185810e-001  6.2703924e-001  1.4596069e+000  1.0000000e+000  3.9317530e-002
  1.3903596e+000  1.9330999e+000  3.7166136e-001  1.0000000e+000  6.6949084e-002
  9.1778936e-001  8.4233732e-001  1.1711799e+000  1.0000000e+000  7.3140087e-002
  1.3691872e+000  1.8746737e+000  3.9792475e-001  1.0000000e+000  2.3176100e-002
  1.4992616e+000  2.2477853e+000  2.5073897e-001  1.0000000e+000  1.6910789e-002
  7.5314267e-001  5.6722388e-001  1.5546532e+000  1.0000000e+000  3.6810991e-002
  8.2844969e-001  6.8632890e-001  1.3725301e+000  1.0000000e+000  8.7471521e-002
  1.0738768e+000  1.1532114e+000  8.5770414e-001  1.0000000e+000  4.6917908e-002
  1.9457745e+000  3.7860384e+000  2.9404060e-003  1.0000000e+000  4.3729268e-002
  1.0855204e-002  1.1783545e-004  3.9566970e+000  1.0000000e+000  4.5867234e-002
  1.6008852e+000  2.5628333e+000  1.5929265e-001  1.0000000e+000  1.8111611e-001
  1.4606721e+000  2.1335630e+000  2.9087458e-001  1.0000000e+000  3.6341133e-002
  2.4108039e-001  5.8119755e-002  3.0937982e+000  1.0000000e+000  2.8740613e-002
  7.1427713e-001  5.1019182e-001  1.6530833e+000  1.0000000e+000  4.6868667e-002
  7.3375333e-001  5.3839395e-001  1.6033806e+000  1.0000000e+000  1.9624629e-002
  1.4360204e+000  2.0621545e+000  3.1807300e-001  1.0000000e+000  5.3257768e-002
  1.0462212e+000  1.0945787e+000  9.0969407e-001  1.0000000e+000  2.3807508e-003
  3.9119153e-001  1.5303081e-001  2.5882647e+000  1.0000000e+000  2.1093599e-001
  1.9005125e+000  3.6119477e+000  9.8977670e-003  1.0000000e+000  6.2297132e-002
  2.3390163e-001  5.4709973e-002  3.1191034e+000  1.0000000e+000  8.5029768e-002
  1.4602269e+000  2.1322626e+000  2.9135499e-001  1.0000000e+000  1.7178560e-002
  1.5607676e-001  2.4359954e-002  3.4000529e+000  1.0000000e+000  9.5158013e-002
  1.8548611e+000  3.4405095e+000  2.1065313e-002  1.0000000e+000  9.2132004e-002
  4.9919619e-001  2.4919684e-001  2.2524121e+000  1.0000000e+000  4.0010431e-002
  1.1689885e+000  1.3665340e+000  6.9058019e-001  1.0000000e+000  3.5774969e-002
  1.3383855e+000  1.7912758e+000  4.3773372e-001  1.0000000e+000  3.9244230e-002
  1.6941408e+000  2.8701131e+000  9.3549848e-002  1.0000000e+000  1.0866342e-001
  1.9606406e+000  3.8441117e+000  1.5491590e-003  1.0000000e+000  5.1912102e-002
  1.3672230e+000  1.8692988e+000  4.0040670e-001  1.0000000e+000  3.0853351e-002
  1.1781933e+000  1.3881395e+000  6.7536620e-001  1.0000000e+000  1.8523915e-002
  1.2521148e+000  1.5677915e+000  5.5933223e-001  1.0000000e+000  1.3162789e-001
  7.8917265e-001  6.2279347e-001  1.4661029e+000  1.0000000e+000  3.8753668e-002
  5.6580303e-001  3.2013306e-001  2.0569210e+000  1.0000000e+000  7.7820190e-002
  1.7107150e+000  2.9265457e+000  8.3685838e-002  1.0000000e+000  4.8988376e-002
  7.3279195e-001  5.3698403e-001  1.6058163e+000  1.0000000e+000  1.3225560e-002
  1.5133813e+000  2.2903231e+000  2.3679773e-001  1.0000000e+000  1.0181762e-001
  4.8165214e-001  2.3198878e-001  2.3053802e+000  1.0000000e+000  9.9434518e-002
  6.3034375e-001  3.9733324e-001  1.8759583e+000  1.0000000e+000  1.9679132e-002
  8.7923678e-001  7.7305732e-001  1.2561102e+000  1.0000000e+000  5.9849246e-002
  4.9056696e-001  2.4065594e-001  2.2783881e+000  1.0000000e+000  1.7555517e-002
  1.0464371e+000  1.0950306e+000  9.0928218e-001  1.0000000e+000  2.7692402e-002
  2.6263172e-001  6.8975421e-002  3.0184485e+000  1.0000000e+000  2.9756129e-002
  1.1424701e+000  1.3052379e+000  7.3535758e-001  1.0000000e+000  3.2775545e-002
  6.3287620e-001  4.0053229e-001  1.8690275e+000  1.0000000e+000  4.3406410e-002
  1.1293547e-001  1.2754420e-002  3.5610125e+000  1.0000000e+000  9.2855080e-002
  1.1362600e+000  1.2910867e+000  7.4604682e-001  1.0000000e+000  4.9246547e-002
  1.3280442e+000  1.7637014e+000  4.5152460e-001  1.0000000e+000  8.6409355e-002
  4.5933258e-002  2.1098642e-003  3.8183768e+000  1.0000000e+000  1.0209511e-001
  6.0831241e-001  3.7004399e-001  1.9367943e+000  1.0000000e+000  4.7446525e-002
  6.7371351e-001  4.5388990e-001  1.7590358e+000  1.0000000e+000  8.1471786e-002
  1.9975618e+000  3.9902533e+000  5.9446610e-006  1.0000000e+000             Inf
  1.3877149e-001  1.9257525e-002  3.4641716e+000  1.0000000e+000  4.3151276e-002
  1.7582124e+000  3.0913109e+000  5.8461231e-002  1.0000000e+000  9.8085397e-002
  7.2054011e-001  5.1917805e-001  1.6370176e+000  1.0000000e+000  1.8532025e-002
  7.5239790e-001  5.6610261e-001  1.5565110e+000  1.0000000e+000  1.9407819e-002
  9.6128855e-001  9.2407569e-001  1.0789215e+000  1.0000000e+000  1.2642603e-001
  1.0932922e+000  1.1952879e+000  8.2211899e-001  1.0000000e+000  6.2469366e-002
  8.8823381e-001  7.8895930e-001  1.2360241e+000  1.0000000e+000  3.8596416e-002
  1.7093280e+000  2.9218023e+000  8.4490194e-002  1.0000000e+000  1.6608788e-002
  1.7645969e+000  3.1138022e+000  5.5414617e-002  1.0000000e+000  8.2119315e-002
  2.2991743e-001  5.2862025e-002  3.1331923e+000  1.0000000e+000  1.1075986e-001
  9.3813543e-001  8.8009809e-001  1.1275564e+000  1.0000000e+000  3.4729932e-002
  1.1962410e+000  1.4309925e+000  6.4602857e-001  1.0000000e+000  9.4330623e-002
  9.0894219e-001  8.2617590e-001  1.1904072e+000  1.0000000e+000  1.4943549e-001
  1.7616973e+000  3.1035773e+000  5.6788190e-002  1.0000000e+000  1.7100332e-001
  1.5751655e-001  2.4811464e-002  3.3947453e+000  1.0000000e+000  9.1256521e-002
  1.9687646e+000  3.8760341e+000  9.7565010e-004  1.0000000e+000  4.8255196e-002
  1.3499932e+000  1.8224816e+000  4.2250885e-001  1.0000000e+000  4.5160072e-003
  1.0394127e+000  1.0803787e+000  9.2272798e-001  1.0000000e+000  1.4153278e-001
  7.7642254e-001  6.0283196e-001  1.4971418e+000  1.0000000e+000  2.7556445e-002
  1.3483511e+000  1.8180506e+000  4.2464634e-001  1.0000000e+000  8.2839062e-002
  1.1292010e+000  1.2750950e+000  7.5829086e-001  1.0000000e+000  9.5290452e-002
  1.8437059e+000  3.3992513e+000  2.4427859e-002  1.0000000e+000  8.0369806e-002
  1.9976377e+000  3.9905565e+000  5.5803181e-006  1.0000000e+000             Inf
  1.9326665e+000  3.7351999e+000  4.5337959e-003  1.0000000e+000  2.0216867e-002
 -8.1377733e-003  6.6223354e-005  4.0326173e+000  1.0000000e+000             Inf
  1.5876395e+000  2.5205993e+000  1.7004115e-001  1.0000000e+000  3.3191525e-002
  1.3937387e+000  1.9425075e+000  3.6755277e-001  1.0000000e+000  1.6478414e-001
  2.6936199e-001  7.2555883e-002  2.9951079e+000  1.0000000e+000  3.0709803e-002
  6.2986186e-001  3.9672597e-001  1.8772785e+000  1.0000000e+000  6.2889758e-002
  7.6049675e-001  5.7835531e-001  1.5363683e+000  1.0000000e+000  1.2014930e-001
  3.3195831e-001  1.1019632e-001  2.7823631e+000  1.0000000e+000  6.3131526e-002
  4.9176220e-001  2.4183006e-001  2.2747813e+000  1.0000000e+000  5.6849339e-002
  1.2496148e+000  1.5615371e+000  5.6307798e-001  1.0000000e+000  4.3269738e-002
  9.5883705e-001  9.1936848e-001  1.0840203e+000  1.0000000e+000  9.5350838e-002
  1.3528717e+000  1.8302617e+000  4.1877508e-001  1.0000000e+000  2.1432186e-002
  1.5888047e+000  2.5243003e+000  1.6908159e-001  1.0000000e+000  6.0757171e-003
  2.0821280e-002  4.3352568e-004  3.9171484e+000  1.0000000e+000  4.4656041e-002
  9.2432835e-002  8.5438290e-003  3.6388125e+000  1.0000000e+000  5.4863451e-002
  7.8816479e-001  6.2120374e-001  1.4685446e+000  1.0000000e+000  1.3203257e-001
  3.6878932e-002  1.3600556e-003  3.8538443e+000  1.0000000e+000  6.1422451e-002
  1.5556179e+000  2.4199471e+000  1.9747544e-001  1.0000000e+000  1.9384594e-001
  1.8452420e+000  3.4049181e+000  2.3950037e-002  1.0000000e+000  6.8383958e-002
  5.9104293e-001  3.4933174e-001  1.9851600e+000  1.0000000e+000  3.4103309e-002
  5.9255540e-001  3.5112190e-001  1.9809003e+000  1.0000000e+000  3.8629061e-002
  4.7127436e-001  2.2209952e-001  2.3370021e+000  1.0000000e+000  1.2750947e-001
  1.5937138e+000  2.5399237e+000  1.6506848e-001  1.0000000e+000  1.7301069e-001
  1.9332989e+000  3.7376447e+000  4.4490359e-003  1.0000000e+000  3.6174781e-002
  9.4378492e-001  8.9072998e-001  1.1155903e+000  1.0000000e+000  2.0636991e-002
  6.5574973e-001  4.3000771e-001  1.8070088e+000  1.0000000e+000  1.3005386e-001
  1.3714461e+000  1.8808643e+000  3.9508007e-001  1.0000000e+000  3.7866020e-002
  1.9814501e+000  3.9261445e+000  3.4409887e-004  1.0000000e+000  2.8939397e-002
  5.5827815e-001  3.1167449e-001  2.0785619e+000  1.0000000e+000  6.2283691e-002
  1.3907720e+000  1.9342468e+000  3.7115875e-001  1.0000000e+000  2.2273713e-002
  3.6350263e-001  1.3213416e-001  2.6781236e+000  1.0000000e+000  1.3848231e-001
  2.6905388e-001  7.2389989e-002  2.9961745e+000  1.0000000e+000  3.9177123e-002
  1.2237139e+000  1.4974757e+000  6.0262013e-001  1.0000000e+000  5.3283873e-002
  2.9996764e-001  8.9980582e-002  2.8901100e+000  1.0000000e+000  6.2188627e-002
  1.3800614e-001  1.9045694e-002  3.4670211e+000  1.0000000e+000  6.4599966e-002
  1.8448575e+000  3.4034992e+000  2.4069199e-002  1.0000000e+000  1.5385588e-003
  1.9131220e+000  3.6600358e+000  7.5477849e-003  1.0000000e+000  8.7582045e-002
  1.2670515e+000  1.6054196e+000  5.3721343e-001  1.0000000e+000  9.8609234e-002
  1.1007524e+000  1.2116559e+000  8.0864620e-001  1.0000000e+000  8.9571889e-002
  5.2843639e-001  2.7924502e-001  2.1654995e+000  1.0000000e+000  6.6160851e-002
  8.2727587e-002  6.8438537e-003  3.6759335e+000  1.0000000e+000  5.5123443e-002
  2.0111426e+000  4.0446945e+000  1.2415724e-004  1.0000000e+000             Inf
  1.8811694e+000  3.5387982e+000  1.4120716e-002  1.0000000e+000  6.6904582e-002
  3.9383973e-003  1.5510973e-005  3.9842619e+000  1.0000000e+000             Inf
  1.3462249e+000  1.8123214e+000  4.2742195e-001  1.0000000e+000  3.5219049e-002
  1.4592672e+000  2.1294607e+000  2.9239197e-001  1.0000000e+000  4.4907687e-002
  9.2334080e-001  8.5255823e-001  1.1591950e+000  1.0000000e+000  2.0698634e-001
  5.5492744e-001  3.0794447e-001  2.0882347e+000  1.0000000e+000  3.1910651e-002
  2.6980086e-001  7.2792504e-002  2.9935891e+000  1.0000000e+000  9.8777193e-002
  2.7718107e-001  7.6829348e-002  2.9681051e+000  1.0000000e+000  2.6176132e-002
  1.3219800e+000  1.7476312e+000  4.5971110e-001  1.0000000e+000  1.5688577e-002
  4.1078884e-001  1.6874747e-001  2.5255921e+000  1.0000000e+000  9.0897799e-002
  5.2249514e-001  2.7300117e-001  2.1830206e+000  1.0000000e+000  1.3032511e-002
  9.8037482e-002  9.6113480e-003  3.6174614e+000  1.0000000e+000  1.2556903e-001
  1.0900685e+000  1.1882493e+000  8.2797539e-001  1.0000000e+000  1.4063077e-001
  5.4479788e-001  2.9680473e-001  2.1176132e+000  1.0000000e+000  2.7087367e-002
  4.8303810e-001  2.3332581e-001  2.3011734e+000  1.0000000e+000  1.0406963e-001
  7.2358017e-001  5.2356826e-001  1.6292476e+000  1.0000000e+000  1.2738417e-001
  1.2307744e+000  1.5148057e+000  5.9170798e-001  1.0000000e+000  2.1792744e-001
  1.4458860e-001  2.0905862e-002  3.4425515e+000  1.0000000e+000  4.9220275e-002
  3.8958946e-001  1.5177995e-001  2.5934221e+000  1.0000000e+000  7.4434407e-002
  1.7912270e+000  3.2084941e+000  4.3586171e-002  1.0000000e+000  4.2238673e-002
  1.3090981e+000  1.7137378e+000  4.7734543e-001  1.0000000e+000  9.0693999e-002
  1.5878865e+000  2.5213835e+000  1.6983755e-001  1.0000000e+000  4.7551025e-002
  2.9592850e-001  8.7573678e-002  2.9038597e+000  1.0000000e+000  1.9022261e-002
  1.3757054e+000  1.8925654e+000  3.8974371e-001  1.0000000e+000  8.5757785e-002
  5.7671594e-001  3.3260128e-001  2.0257375e+000  1.0000000e+000  6.7304422e-002
  1.0328057e+000  1.0666876e+000  9.3546482e-001  1.0000000e+000  8.6473708e-002
  3.9220326e-001  1.5382340e-001  2.5850104e+000  1.0000000e+000  2.1220033e-002
  2.9616864e-001  8.7715862e-002  2.9030413e+000  1.0000000e+000  2.1974762e-002
  3.1786651e-001  1.0103912e-001  2.8295731e+000  1.0000000e+000  9.3552083e-002
  7.7073792e-001  5.9403694e-001  1.5110853e+000  1.0000000e+000  1.7314548e-001
  1.5926304e+000  2.5364715e+000  1.6595003e-001  1.0000000e+000  9.7919556e-002
  1.3248800e+000  1.7553071e+000  4.5578698e-001  1.0000000e+000  1.8175761e-002
  1.4325401e+000  2.0521711e+000  3.2201076e-001  1.0000000e+000  8.3004453e-002
  5.1480606e-001  2.6502528e-001  2.2058010e+000  1.0000000e+000  3.9465071e-002
  9.7826164e-001  9.5699584e-001  1.0439493e+000  1.0000000e+000  5.8159491e-002
  1.5447053e+000  2.3861143e+000  2.0729330e-001  1.0000000e+000  1.0929440e-001
  1.3402659e+000  1.7963126e+000  4.3524913e-001  1.0000000e+000  2.1215612e-002
  1.7815327e-001  3.1738588e-002  3.3191255e+000  1.0000000e+000  3.4133081e-002
  7.4979539e-001  5.6219312e-001  1.5630116e+000  1.0000000e+000  4.7080756e-002
  6.2226158e-001  3.8720947e-001  1.8981632e+000  1.0000000e+000  1.4673149e-001
  1.0684823e+000  1.1416543e+000  8.6772531e-001  1.0000000e+000  5.6442599e-002
  1.9221408e+000  3.6946253e+000  6.0620525e-003  1.0000000e+000  3.6866714e-002
  1.4777622e+000  2.1837810e+000  2.7273235e-001  1.0000000e+000  8.4813994e-002
  1.9008969e+000  3.6134091e+000  9.8214193e-003  1.0000000e+000  4.0549126e-002
  9.8168558e-001  9.6370657e-001  1.0369643e+000  1.0000000e+000  5.4349111e-002
  5.2783773e-001  2.7861267e-001  2.1672617e+000  1.0000000e+000  2.2302113e-002
  1.6866276e+000  2.8447128e+000  9.8202236e-002  1.0000000e+000  1.9630465e-001
  1.9381527e+000  3.7564357e+000  3.8250944e-003  1.0000000e+000  8.8040933e-002
  1.7862749e-001  3.1907780e-002  3.3173978e+000  1.0000000e+000  9.1858233e-002
  1.8333133e+000  3.3610376e+000  2.7784464e-002  1.0000000e+000  8.9059557e-002
  1.7906637e+000  3.2064766e+000  4.3821673e-002  1.0000000e+000  1.0364909e-001
  1.0894745e+000  1.1869547e+000  8.2905667e-001  1.0000000e+000  2.1497106e-002
  1.2907176e-001  1.6659518e-002  3.5003725e+000  1.0000000e+000  4.6694017e-002
  1.9829178e+000  3.9319631e+000  2.9180075e-004  1.0000000e+000  8.3994452e-003
  1.3430425e+000  1.8037631e+000  4.3159321e-001  1.0000000e+000  1.1396939e-001
  1.8811362e+000  3.5386733e+000  1.4128607e-002  1.0000000e+000  2.6727275e-002
  2.5607031e-001  6.5572003e-002  3.0412908e+000  1.0000000e+000  6.8983499e-002
  1.6156304e+000  2.6102616e+000  1.4773999e-001  1.0000000e+000  6.8959236e-002
  5.0281198e-001  2.5281989e-001  2.2415720e+000  1.0000000e+000  1.2771651e-002
  1.8295529e+000  3.3472638e+000  2.9052218e-002  1.0000000e+000  2.0344803e-001
  1.7039984e-001  2.9036105e-002  3.3474368e+000  1.0000000e+000  8.8362012e-002
  1.5355066e+000  2.3577806e+000  2.1575410e-001  1.0000000e+000  3.5426919e-002
  1.9799602e+000  3.9202423e+000  4.0159407e-004  1.0000000e+000  8.9624916e-002
  1.9883615e+000  3.9535816e+000  1.3545358e-004  1.0000000e+000  7.2679664e-003
  8.0415865e-001  6.4667114e-001  1.4300365e+000  1.0000000e+000  1.1375353e-001
  1.2457604e-001  1.5519189e-002  3.5172150e+000  1.0000000e+000  4.8941854e-003
  1.2028840e-001  1.4469299e-002  3.5333157e+000  1.0000000e+000  1.2415805e-002
 -3.1545604e-002  9.9512512e-004  4.1271775e+000  1.0000000e+000             Inf
  1.8909598e+000  3.5757289e+000  1.1889770e-002  1.0000000e+000  1.2051734e-002
  4.2854981e-001  1.8365494e-001  2.4694557e+000  1.0000000e+000  1.0504157e-001
  6.5467231e-001  4.2859583e-001  1.8099066e+000  1.0000000e+000  3.5430758e-002
  2.8714575e-001  8.2452680e-002  2.9338697e+000  1.0000000e+000  4.3429897e-002
  6.9067845e-002  4.7703672e-003  3.7284990e+000  1.0000000e+000  4.6629111e-002
  9.5829181e-001  9.1832320e-001  1.0851559e+000  1.0000000e+000  5.9526467e-002
  5.4178232e-001  2.9352808e-001  2.1263988e+000  1.0000000e+000  1.1497944e-001
  1.5643356e+000  2.4471458e+000  1.8980349e-001  1.0000000e+000  7.9600846e-002
  1.4252308e+000  2.0312828e+000  3.3035966e-001  1.0000000e+000  6.6382511e-002
  9.4763609e-001  8.9801416e-001  1.1074698e+000  1.0000000e+000  2.6664248e-002
  1.0431309e+000  1.0881220e+000  9.1559851e-001  1.0000000e+000  4.8657689e-002
  1.1378824e+000  1.2947765e+000  7.4324667e-001  1.0000000e+000  1.1378818e-001
  1.0575078e+000  1.1183228e+000  8.8829151e-001  1.0000000e+000  9.3424670e-002
  3.2414351e-001  1.0506901e-001  2.8084950e+000  1.0000000e+000  4.4219729e-002
  8.9848356e-001  8.0727271e-001  1.2133385e+000  1.0000000e+000  6.5384021e-002
  1.4857254e+000  2.2073799e+000  2.6447840e-001  1.0000000e+000  5.9083576e-002
  3.9253984e-002  1.5408753e-003  3.8445249e+000  1.0000000e+000  1.1087560e-002
  1.2701407e+000  1.6132575e+000  5.3269454e-001  1.0000000e+000  2.0757238e-002
  3.0068350e-001  9.0410564e-002  2.8876766e+000  1.0000000e+000  3.1984066e-002
  6.3744929e-002  4.0634160e-003  3.7490837e+000  1.0000000e+000  1.0619415e-002
  6.8908514e-001  4.7483833e-001  1.7184978e+000  1.0000000e+000  5.3737170e-002
  1.2870225e+000  1.6564270e+000  5.0833685e-001  1.0000000e+000  7.2123651e-002
  9.3118708e-001  8.6710939e-001  1.1423610e+000  1.0000000e+000  3.9345989e-002
  1.8932087e+000  3.5842393e+000  1.1404378e-002  1.0000000e+000  8.8913314e-002
  3.6536648e-001  1.3349267e-001  2.6720267e+000  1.0000000e+000  6.3249456e-002
  3.8903589e-001  1.5134892e-001  2.5952054e+000  1.0000000e+000  6.1622997e-002
  2.1625278e-001  4.6765263e-002  3.1817542e+000  1.0000000e+000  8.3312174e-002
  1.6337226e+000  2.6690495e+000  1.3415915e-001  1.0000000e+000  4.4111475e-002
  1.2532835e-001  1.5707195e-002  3.5143938e+000  1.0000000e+000  4.4515943e-002
  1.8641824e+000  3.4751760e+000  1.8446420e-002  1.0000000e+000  5.1469110e-002
  1.2660315e+000  1.6028359e+000  5.3870970e-001  1.0000000e+000  1.0134122e-002
  1.5286598e+000  2.3368009e+000  2.2216155e-001  1.0000000e+000  4.9406513e-002
  1.0081145e+000  1.0162948e+000  9.8383685e-001  1.0000000e+000  8.3533550e-002
  4.4077519e-002  1.9428277e-003  3.8256328e+000  1.0000000e+000  9.5759183e-003
  4.9665912e-001  2.4667028e-001  2.2600338e+000  1.0000000e+000  7.2506909e-002
  5.0973220e-001  2.5982692e-001  2.2208981e+000  1.0000000e+000  7.2944187e-003
  1.9901872e+000  3.9608450e+000  9.6291469e-005  1.0000000e+000  1.1870054e-002
  4.9127423e-002  2.4135037e-003  3.8059038e+000  1.0000000e+000  1.3622638e-002
  1.2598906e+000  1.5873244e+000  5.4776185e-001  1.0000000e+000  9.2044461e-002
  9.0762940e-001  8.2379113e-001  1.1932735e+000  1.0000000e+000  3.2156982e-002
  1.1178951e-001  1.2496896e-002  3.5653388e+000  1.0000000e+000  4.9716969e-002
  6.5291392e-001  4.2629659e-001  1.8146409e+000  1.0000000e+000  1.1045239e-001
  5.3538942e-001  2.8664184e-001  2.1450841e+000  1.0000000e+000  3.0788832e-002
  8.2547766e-001  6.8141337e-001  1.3795027e+000  1.0000000e+000  3.6263505e-002
  5.1027816e-001  2.6038381e-001  2.2192711e+000  1.0000000e+000  2.5073287e-002
  5.8121865e-002  3.3781512e-003  3.7708907e+000  1.0000000e+000  1.4179790e-002
  1.1728676e+000  1.3756184e+000  6.8414801e-001  1.0000000e+000  1.2050344e-001
  8.4109189e-001  7.0743556e-001  1.3430680e+000  1.0000000e+000  7.1726341e-002
  1.4691173e+000  2.1583056e+000  2.8183647e-001  1.0000000e+000  5.9987781e-002
  2.0002325e+000  4.0009299e+000  5.4033370e-008  1.0000000e+000             Inf
  1.4021533e+000  1.9660338e+000  3.5742071e-001  1.0000000e+000  8.1409374e-002
  1.6599888e+000  2.7555629e+000  1.1560761e-001  1.0000000e+000  1.9502337e-001
  7.0952293e-001  5.0342279e-001  1.6653311e+000  1.0000000e+000  1.1285201e-001
  3.2644412e-002  1.0656577e-003  3.8704880e+000  1.0000000e+000  6.8622131e-002
  3.1998815e-001  1.0239242e-001  2.8224398e+000  1.0000000e+000  2.2850086e-002
  2.2417896e-001  5.0256205e-002  3.1535404e+000  1.0000000e+000  7.0386458e-002
  1.0579727e+000  1.1193062e+000  8.8741547e-001  1.0000000e+000  2.2275465e-002
  2.6607451e-001  7.0795644e-002  3.0064976e+000  1.0000000e+000  1.4394075e-002
  1.2954625e+000  1.6782231e+000  4.9637309e-001  1.0000000e+000  3.6570298e-002
  7.1802917e-001  5.1556589e-001  1.6434492e+000  1.0000000e+000  3.1229310e-002
  1.5270528e-001  2.3318902e-002  3.4124978e+000  1.0000000e+000  9.2034442e-002
  1.8160098e+000  3.2978917e+000  3.3852381e-002  1.0000000e+000  1.4668397e-001
  1.1150841e+000  1.2434126e+000  7.8307613e-001  1.0000000e+000  5.3023102e-002
  3.3018167e-002  1.0901993e-003  3.8690175e+000  1.0000000e+000  2.7722875e-002
  1.1658166e+000  1.3591284e+000  6.9586188e-001  1.0000000e+000  1.4647186e-002
  1.0390585e+000  1.0796425e+000  9.2340861e-001  1.0000000e+000  6.1490688e-002
  8.0193196e-001  6.4309486e-001  1.4353670e+000  1.0000000e+000  7.2209458e-002
  7.6831846e-002  5.9031326e-003  3.6985757e+000  1.0000000e+000  1.7022137e-002
  1.7181780e+000  2.9521355e+000  7.9423667e-002  1.0000000e+000  1.0741635e-001
  3.6954877e-001  1.3656629e-001  2.6583712e+000  1.0000000e+000  1.6382682e-001
  2.2436353e-001  5.0338995e-002  3.1528849e+000  1.0000000e+000  3.6414941e-002
  9.9575068e-001  9.9151943e-001  1.0085167e+000  1.0000000e+000  6.0485667e-002
  8.9581030e-001  8.0247610e-001  1.2192349e+000  1.0000000e+000  5.6689526e-002
  6.2003363e-001  3.8444170e-001  1.9043072e+000  1.0000000e+000  1.4413247e-001
  1.7078911e+000  2.9168920e+000  8.5327618e-002  1.0000000e+000  6.1004572e-002
  1.2852059e+000  1.6517541e+000  5.1093067e-001  1.0000000e+000  2.7797884e-002
  2.3964235e-002  5.7428457e-004  3.9047173e+000  1.0000000e+000  5.1400312e-002
  1.1380485e-001  1.2951544e-002  3.5577321e+000  1.0000000e+000  3.6947227e-002
  3.0875574e-001  9.5330110e-002  2.8603071e+000  1.0000000e+000  4.1372885e-002
  1.8657892e+000  3.4811693e+000  1.8012542e-002  1.0000000e+000  7.8645902e-002
  1.1648835e+000  1.3569535e+000  6.9741964e-001  1.0000000e+000  5.0177467e-002
  1.3545482e+000  1.8348008e+000  4.1660804e-001  1.0000000e+000  7.2326088e-002
  1.9705302e+000  3.8829892e+000  8.6846981e-004  1.0000000e+000  3.8665100e-002
  1.3047392e-001  1.7023443e-002  3.4951278e+000  1.0000000e+000  3.8194640e-002
  8.1960659e-001  6.7175496e-001  1.3933286e+000  1.0000000e+000  5.1233375e-002
  9.2838033e-002  8.6189004e-003  3.6372668e+000  1.0000000e+000  3.6292158e-002
  1.3972277e+000  1.9522454e+000  3.6333439e-001  1.0000000e+000  1.2458302e-001
  6.5411245e-001  4.2786310e-001  1.8114133e+000  1.0000000e+000  6.6311659e-002
  2.7588288e-001  7.6111364e-002  2.9725798e+000  1.0000000e+000  4.1953904e-002
  1.3242179e+000  1.7535530e+000  4.5668150e-001  1.0000000e+000  3.0356337e-002
  2.6123726e-001  6.8244904e-002  3.0232959e+000  1.0000000e+000  4.0987593e-002
  1.5850988e+000  2.5125381e+000  1.7214304e-001  1.0000000e+000  1.5113286e-001
  1.9709307e+000  3.8845677e+000  8.4502648e-004  1.0000000e+000  6.1153280e-003
  1.2331722e+000  1.5207137e+000  5.8802484e-001  1.0000000e+000  7.3054204e-002
  3.1797011e-001  1.0110499e-001  2.8292245e+000  1.0000000e+000  2.9018137e-002
  1.1935715e+000  1.4246128e+000  6.5032700e-001  1.0000000e+000  5.2923044e-002
  1.4802576e+000  2.1911626e+000  2.7013214e-001  1.0000000e+000  1.8628670e-001
  7.4640919e-001  5.5712667e-001  1.5714899e+000  1.0000000e+000  8.2756532e-002
  6.8731562e-001  4.7240276e-001  1.7231403e+000  1.0000000e+000  5.9767076e-002
  9.7784530e-001  9.5618143e-001  1.0448002e+000  1.0000000e+000  6.5081893e-002
  1.6449157e+000  2.7057477e+000  1.2608486e-001  1.0000000e+000  2.1098560e-002
  1.6567415e+000  2.7447925e+000  1.1782638e-001  1.0000000e+000  6.2527737e-002
  1.6326041e+000  2.6653962e+000  1.3497974e-001  1.0000000e+000  5.0006525e-002
  5.0779370e-001  2.5785444e-001  2.2266796e+000  1.0000000e+000  2.4658780e-001
  1.2673857e+000  1.6062666e+000  5.3672366e-001  1.0000000e+000  5.1508519e-002
  2.0049053e+000  4.0196451e+000  2.4061673e-005  1.0000000e+000             Inf
  1.3235347e+000  1.7517441e+000  4.5760529e-001  1.0000000e+000  1.7459950e-003
  1.3221371e+000  1.7480465e+000  4.5949810e-001  1.0000000e+000  2.7799009e-002
  5.2218975e-002  2.7268214e-003  3.7938509e+000  1.0000000e+000  4.1682309e-002
  7.1474057e-001  5.1085408e-001  1.6518918e+000  1.0000000e+000  3.0281369e-002
  3.3826920e-001  1.1442605e-001  2.7613492e+000  1.0000000e+000  2.2932299e-002
  1.3239001e+000  1.7527115e+000  4.5711108e-001  1.0000000e+000  6.7657639e-004
  1.9320658e+000  3.7328781e+000  4.6150621e-003  1.0000000e+000  6.5267411e-002
  1.6354873e+000  2.6748186e+000  1.3286952e-001  1.0000000e+000  1.2220762e-002
  1.0615950e+000  1.1269840e+000  8.8060387e-001  1.0000000e+000  5.2695779e-002
  7.5495149e-002  5.6995175e-003  3.7037189e+000  1.0000000e+000  2.4154213e-002
  1.9766761e+000  3.9072486e+000  5.4400236e-004  1.0000000e+000  3.3808789e-002
  1.1112729e+000  1.2349274e+000  7.8983587e-001  1.0000000e+000  5.2883918e-002
  1.1796893e+000  1.3916668e+000  6.7290971e-001  1.0000000e+000  2.7458940e-002
  1.8951167e+000  3.5914673e+000  1.1000505e-002  1.0000000e+000  3.8910133e-002
  8.7244827e-001  7.6116599e-001  1.2713729e+000  1.0000000e+000  4.1422111e-002
  3.4129281e-001  1.1648078e-001  2.7513095e+000  1.0000000e+000  3.0761405e-002
  1.9049190e+000  3.6287164e+000  9.0403967e-003  1.0000000e+000  3.6749070e-002
 -1.9380206e-002  3.7559240e-004  4.0778964e+000  1.0000000e+000             Inf
  9.2986424e-001  8.6464750e-001  1.1451906e+000  1.0000000e+000  8.1018003e-002
  8.5384940e-001  7.2905880e-001  1.3136612e+000  1.0000000e+000  5.2152293e-002
  4.6244869e-001  2.1385879e-001  2.3640640e+000  1.0000000e+000  1.8339331e-002
  1.5186059e-001  2.3061639e-002  3.4156193e+000  1.0000000e+000  4.6525049e-002
  1.5493755e+000  2.4005645e+000  2.0306241e-001  1.0000000e+000  6.9423106e-002
  5.4676098e-001  2.9894757e-001  2.1119036e+000  1.0000000e+000  6.8916531e-002
  8.9987724e-001  8.0977905e-001  1.2102701e+000  1.0000000e+000  3.0922075e-002
  5.2400461e-004  2.7458083e-007  3.9979043e+000  1.0000000e+000             Inf
  1.2452606e+000  1.5506740e+000  5.6963157e-001  1.0000000e+000  8.7720848e-002
  4.6562274e-001  2.1680454e-001  2.3543136e+000  1.0000000e+000  2.3756621e-002
  3.9063907e-001  1.5259888e-001  2.5900426e+000  1.0000000e+000  1.3994105e-001
  6.3347680e-001  4.0129285e-001  1.8673857e+000  1.0000000e+000  1.1849089e-001
  4.8610077e-001  2.3629396e-001  2.2918909e+000  1.0000000e+000  2.5121204e-002
  1.2288975e+000  1.5101891e+000  5.9459902e-001  1.0000000e+000  4.5196067e-002
  6.8310980e-001  4.6663901e-001  1.7341998e+000  1.0000000e+000  5.3845588e-002
  6.8700546e-001  4.7197651e-001  1.7239547e+000  1.0000000e+000  5.6960004e-003
  4.9063263e-001  2.4072037e-001  2.2781899e+000  1.0000000e+000  6.0948961e-002
  8.9035550e-001  7.9273291e-001  1.2313109e+000  1.0000000e+000  4.2486181e-002
  1.9834749e+000  3.9341725e+000  2.7308026e-004  1.0000000e+000             Inf
  7.4355438e-001  5.5287312e-001  1.5786556e+000  1.0000000e+000  7.4141305e-002
  6.8877111e-001  4.7440565e-001  1.7193212e+000  1.0000000e+000  2.8673467e-002
  1.3965939e+000  1.9504746e+000  3.6409887e-001  1.0000000e+000  1.4808459e-001
  1.7483539e+000  3.0567412e+000  6.3325778e-002  1.0000000e+000  9.9828712e-002
  1.0980503e+000  1.2057144e+000  8.1351327e-001  1.0000000e+000  1.1172954e-001
  1.7802425e+000  3.1692634e+000  4.8293359e-002  1.0000000e+000  3.5964133e-002
  5.6528225e-001  3.1954402e-001  2.0584150e+000  1.0000000e+000  7.4660185e-002
  1.5040691e+000  2.2622238e+000  2.4594747e-001  1.0000000e+000  1.5468820e-001
  1.5726008e+000  2.4730734e+000  1.8267005e-001  1.0000000e+000  1.2297488e-001
  1.1859447e+000  1.4064648e+000  6.6268608e-001  1.0000000e+000  4.4377341e-002
  1.0129748e+000  1.0261179e+000  9.7421879e-001  1.0000000e+000  5.9904135e-002
  1.6707021e+000  2.7912456e+000  1.0843708e-001  1.0000000e+000  1.1074508e-001
  2.6371406e-001  6.9545105e-002  3.0146889e+000  1.0000000e+000  3.7343370e-002
  1.3252201e+000  1.7562083e+000  4.5532790e-001  1.0000000e+000  8.7506447e-002
  9.7234561e-001  9.4545598e-001  1.0560736e+000  1.0000000e+000  7.0112345e-002
  1.7837919e+000  3.1819137e+000  4.6745927e-002  1.0000000e+000  1.0989180e-001
  7.6168766e-003  5.8016810e-005  3.9695905e+000  1.0000000e+000  1.1161633e-002
  9.2103516e-001  8.4830577e-001  1.1641651e+000  1.0000000e+000  3.8666868e-002
  1.8562187e-001  3.4455480e-002  3.2919680e+000  1.0000000e+000  5.1751518e-002
  2.0350745e-001  4.1415282e-002  3.2273855e+000  1.0000000e+000  6.6138592e-002
  1.8884681e+000  3.5663118e+000  1.2439363e-002  1.0000000e+000  1.4177503e-001
  1.9670246e+000  3.8691858e+000  1.0873767e-003  1.0000000e+000  6.1061538e-002
  1.9233960e+000  3.6994522e+000  5.8681723e-003  1.0000000e+000  7.9825121e-002
  4.4736150e-001  2.0013231e-001  2.4106863e+000  1.0000000e+000  7.2099348e-002
  1.6818466e+000  2.8286080e+000  1.0122158e-001  1.0000000e+000  7.8768992e-002
  1.3577607e+000  1.8435140e+000  4.1247136e-001  1.0000000e+000  6.5529747e-002
  9.3823688e-001  8.8028844e-001  1.1273409e+000  1.0000000e+000  2.2599212e-002
  1.2384483e+000  1.5337541e+000  5.7996104e-001  1.0000000e+000  1.6536118e-002
  1.2974523e-002  1.6833824e-004  3.9482702e+000  1.0000000e+000  1.0506677e-001
  7.8915131e-001  6.2275979e-001  1.4661546e+000  1.0000000e+000  1.1496591e-001
  1.1937177e+000  1.4249619e+000  6.5009119e-001  1.0000000e+000  4.3396835e-002
  1.1424272e+000  1.3051399e+000  7.3543112e-001  1.0000000e+000  5.2231376e-002
  8.5771505e-001  7.3567511e-001  1.3048149e+000  1.0000000e+000  1.0194999e-001
  2.8884505e-001  8.3431465e-002  2.9280512e+000  1.0000000e+000  4.4342127e-002
  1.1662873e-001  1.3602260e-002  3.5470874e+000  1.0000000e+000  1.2636295e-001
  5.5921798e-001  3.1272475e-001  2.0758528e+000  1.0000000e+000  1.8615346e-002
  2.5160496e-001  6.3305056e-002  3.0568852e+000  1.0000000e+000  6.0355787e-002
  1.3318157e+000  1.7737331e+000  4.4647023e-001  1.0000000e+000  3.2912116e-002
  1.3918520e-001  1.9372520e-002  3.4626317e+000  1.0000000e+000  3.5290910e-002
  9.4345244e-001  8.9010251e-001  1.1162927e+000  1.0000000e+000  3.4391885e-002
  1.1678479e-002  1.3638687e-004  3.9534225e+000  1.0000000e+000  5.3612660e-003
  3.0792801e-001  9.4819657e-002  2.8631076e+000  1.0000000e+000  1.0213342e-001
  7.1550079e-001  5.1194138e-001  1.6499382e+000  1.0000000e+000  5.5132344e-002
  1.1497818e+000  1.3219982e+000  7.2287096e-001  1.0000000e+000  4.3952100e-002
  1.0317343e+000  1.0644757e+000  9.3753844e-001  1.0000000e+000  8.5850589e-002
  3.9202098e-001  1.5368045e-001  2.5855965e+000  1.0000000e+000  3.5539659e-003
  6.1806428e-001  3.8200345e-001  1.9097463e+000  1.0000000e+000  6.0488901e-002
  3.7156054e-001  1.3805723e-001  2.6518151e+000  1.0000000e+000  2.4046563e-002
  8.5294902e-001  7.2752204e-001  1.3157259e+000  1.0000000e+000  6.5802649e-002
  1.2412581e-001  1.5407218e-002  3.5189040e+000  1.0000000e+000  3.4535954e-002
  1.0320641e+000  1.0651562e+000  9.3689997e-001  1.0000000e+000  5.1976536e-002
  3.3502959e-001  1.1224482e-001  2.7721265e+000  1.0000000e+000  8.0298478e-003
  1.1090805e+000  1.2300596e+000  7.9373755e-001  1.0000000e+000  5.9116419e-002
  3.6638905e-001  1.3424094e-001  2.6686847e+000  1.0000000e+000  2.9276265e-002
  8.4304869e-001  7.1073110e-001  1.3385363e+000  1.0000000e+000  8.7894859e-002
  3.9454526e-001  1.5566596e-001  2.5774849e+000  1.0000000e+000  2.1886401e-002
  1.1548866e+000  1.3337631e+000  7.1421662e-001  1.0000000e+000  1.1539886e-001
  5.0135385e-001  2.5135569e-001  2.2459403e+000  1.0000000e+000  6.3670826e-003
  5.5854239e-001  3.1196960e-001  2.0778000e+000  1.0000000e+000  6.3554620e-002
  1.2645371e+000  1.5990540e+000  5.4090572e-001  1.0000000e+000  7.4880832e-002
  1.9730044e+000  3.8927462e+000  7.2876431e-004  1.0000000e+000  2.1053098e-003
  1.5555379e-001  2.4196982e-002  3.4019818e+000  1.0000000e+000  9.9590697e-002
  1.0803382e+000  1.1671306e+000  8.4577782e-001  1.0000000e+000  6.2329044e-002
  1.6328262e+000  2.6661214e+000  1.3481660e-001  1.0000000e+000  4.0068718e-002
  6.7261283e-001  4.5240802e-001  1.7619567e+000  1.0000000e+000  1.0560283e-001
 -2.4735187e-002  6.1182945e-004  4.0995526e+000  1.0000000e+000             Inf
  1.4615849e+000  2.1362304e+000  2.8989081e-001  1.0000000e+000  5.0834156e-002
  4.1434183e-001  1.7167916e-001  2.5143118e+000  1.0000000e+000  1.0282222e-001
  1.2256837e+000  1.5023005e+000  5.9956573e-001  1.0000000e+000  9.3228427e-002
  2.6109529e-001  6.8170752e-002  3.0237896e+000  1.0000000e+000  1.0583777e-002
  1.6192919e+000  2.6221064e+000  1.4493863e-001  1.0000000e+000  2.5963223e-002
  6.3208888e-001  3.9953635e-001  1.8711808e+000  1.0000000e+000  5.3644730e-002
  3.9092028e-001  1.5281867e-001  2.5891375e+000  1.0000000e+000  2.0056972e-002
  5.0583822e-001  2.5587231e-001  2.2325194e+000  1.0000000e+000  5.6162081e-002
  7.6375003e-001  5.8331411e-001  1.5283140e+000  1.0000000e+000  1.0209415e-001
  1.4129476e+000  1.9964210e+000  3.4463048e-001  1.0000000e+000  2.5751261e-002
  1.7587667e+000  3.0932604e+000  5.8193487e-002  1.0000000e+000  2.0792561e-001
  1.4416639e+000  2.0783948e+000  3.1173921e-001  1.0000000e+000  2.0336452e-002
  1.3492090e+000  1.8203650e+000  4.2352890e-001  1.0000000e+000  7.4781897e-002
  1.0277472e+000  1.0562644e+000  9.4527546e-001  1.0000000e+000  8.4310416e-003
  2.4871528e-001  6.1859289e-002  3.0669982e+000  1.0000000e+000  9.5126922e-002
  2.5280496e-001  6.3910347e-002  3.0526905e+000  1.0000000e+000  1.2117107e-002
  1.6790382e+000  2.8191694e+000  1.0301645e-001  1.0000000e+000  8.5563619e-002
  1.9714005e+000  3.8864201e+000  8.1792859e-004  1.0000000e+000  4.5733819e-002
  1.1155318e-001  1.2444113e-002  3.5662314e+000  1.0000000e+000  5.2342462e-002
  1.0951227e+000  1.1992936e+000  8.1880302e-001  1.0000000e+000  2.8420463e-002
  1.8875823e+000  3.5629670e+000  1.2637737e-002  1.0000000e+000  1.6807994e-001
  4.9935261e-001  2.4935303e-001  2.2519426e+000  1.0000000e+000  8.5375281e-002
  5.7054791e-001  3.2552492e-001  2.0433333e+000  1.0000000e+000  5.8495079e-002
  3.4168617e-001  1.1674944e-001  2.7500048e+000  1.0000000e+000  3.0729414e-002
  1.4689272e-001  2.1577472e-002  3.4340066e+000  1.0000000e+000  3.0717326e-002
  1.0021509e+000  1.0043065e+000  9.9570275e-001  1.0000000e+000  4.3061271e-002
  1.0235306e+000  1.0476150e+000  9.5349240e-001  1.0000000e+000  2.5285275e-002
  1.3999868e+000  1.9599632e+000  3.6001578e-001  1.0000000e+000  6.3243112e-002
  3.3349037e-001  1.1121583e-001  2.7772543e+000  1.0000000e+000  6.9933032e-002
  9.7993274e-001  9.6026817e-001  1.0405372e+000  1.0000000e+000  4.3239837e-002
  1.6067346e+000  2.5815960e+000  1.5465768e-001  1.0000000e+000  1.2101539e-001
  9.5836086e-001  9.1845553e-001  1.0850121e+000  1.0000000e+000  6.9248858e-002
  2.6361794e-001  6.9494418e-002  3.0150227e+000  1.0000000e+000  7.0894345e-002
  1.6728791e+000  2.7985245e+000  1.0700807e-001  1.0000000e+000  1.9404590e-002
  5.6969312e-002  3.2455025e-003  3.7753683e+000  1.0000000e+000  9.2992077e-002
  1.2490487e+000  1.5601226e+000  5.6392789e-001  1.0000000e+000  3.8488170e-002
  9.0977259e-001  8.2768617e-001  1.1885958e+000  1.0000000e+000  1.0399327e-001
  7.3941821e-001  5.4673929e-001  1.5890664e+000  1.0000000e+000  8.9706490e-002
  1.4975885e+000  2.2427712e+000  2.5241735e-001  1.0000000e+000  1.4428691e-001
  7.0544547e-002  4.9765330e-003  3.7227983e+000  1.0000000e+000  5.3313355e-002
  1.4259299e+000  2.0332761e+000  3.2955648e-001  1.0000000e+000  2.8508886e-002
  1.6595493e+000  2.7541039e+000  1.1590668e-001  1.0000000e+000  3.9871678e-002
  2.0005283e+000  4.0021134e+000  2.7907051e-007  1.0000000e+000             Inf
  1.4464121e+000  2.0921079e+000  3.0645957e-001  1.0000000e+000  1.9782952e-002
  1.9735073e+000  3.8947312e+000  7.0186086e-004  1.0000000e+000  2.7509224e-002
  1.9272261e+000  3.7142003e+000  5.2960451e-003  1.0000000e+000  8.3716138e-002
  1.3246020e+000  1.7545704e+000  4.5616248e-001  1.0000000e+000  8.3938602e-002
  2.2196598e-001  4.9268898e-002  3.1614050e+000  1.0000000e+000  4.6550393e-002
  1.0206982e+000  1.0418249e+000  9.5903198e-001  1.0000000e+000  2.3649470e-001
  1.0512605e+000  1.1051487e+000  9.0010656e-001  1.0000000e+000  3.6600853e-002
  8.0702620e-001  6.5129129e-001  1.4231865e+000  1.0000000e+000  2.1506063e-001
  1.3455298e+000  1.8104503e+000  4.2833129e-001  1.0000000e+000  4.4775767e-002
  4.3099120e-001  1.8575341e-001  2.4617886e+000  1.0000000e+000  4.9041554e-002
  1.4958379e+000  2.2375309e+000  2.5417945e-001  1.0000000e+000  4.9913072e-002
  4.1474648e-001  1.7201465e-001  2.5130287e+000  1.0000000e+000  3.7062788e-002
  1.1504213e+000  1.3234691e+000  7.2178402e-001  1.0000000e+000  6.2703037e-002
  2.6747049e-001  7.1540464e-002  3.0016585e+000  1.0000000e+000  1.5168003e-001
  1.4777135e+000  2.1836372e+000  2.7278320e-001  1.0000000e+000  9.9678314e-002
  1.9529179e+000  3.8138885e+000  2.2167195e-003  1.0000000e+000  3.8464191e-002
  3.9312362e-001  1.5454618e-001  2.5820517e+000  1.0000000e+000  3.1812506e-002
  1.5053633e-001  2.2661186e-002  3.4205159e+000  1.0000000e+000  2.6425650e-002
  1.0475173e+000  1.0972925e+000  9.0722328e-001  1.0000000e+000  3.0084336e-002
  1.1880922e+000  1.4115631e+000  6.5919425e-001  1.0000000e+000  9.3667295e-002
  1.9677489e+000  3.8720355e+000  1.0401366e-003  1.0000000e+000  3.9677160e-002
  1.5306028e+000  2.3427448e+000  2.2033376e-001  1.0000000e+000  6.2233378e-002
  6.4428353e-001  4.1510126e-001  1.8379672e+000  1.0000000e+000  3.9623173e-002
  7.5978481e-001  5.7727296e-001  1.5381337e+000  1.0000000e+000  7.0197665e-002
  3.8620018e-002  1.4915058e-003  3.8470114e+000  1.0000000e+000  1.1105395e-001
  1.5178501e-001  2.3038688e-002  3.4158987e+000  1.0000000e+000  6.8096687e-003
  1.9672048e+000  3.8698949e+000  1.0755228e-003  1.0000000e+000  8.9423857e-003
  8.0197149e-001  6.4315827e-001  1.4352723e+000  1.0000000e+000  4.6395202e-002
  6.2528869e-001  3.9098595e-001  1.8898312e+000  1.0000000e+000  8.2400219e-002
  1.5751040e-001  2.4809527e-002  3.3947679e+000  1.0000000e+000  3.6691721e-002
  5.3560693e-001  2.8687479e-001  2.1444471e+000  1.0000000e+000  2.2217676e-002
  7.2132355e-001  5.2030767e-001  1.6350135e+000  1.0000000e+000  5.8254670e-002
  1.7432937e+000  3.0390730e+000  6.5898112e-002  1.0000000e+000  4.1978078e-002
  1.0846894e+000  1.1765512e+000  8.3779341e-001  1.0000000e+000  7.2091662e-002
  5.3749613e-001  2.8890209e-001  2.1389176e+000  1.0000000e+000  1.0843061e-002
  1.1244629e+000  1.2644168e+000  7.6656521e-001  1.0000000e+000  6.4752033e-002
  2.1983556e-001  4.8327672e-002  3.1689854e+000  1.0000000e+000  3.1855544e-002
  1.9126979e+000  3.6584134e+000  7.6216497e-003  1.0000000e+000  2.2453528e-002
  1.7668701e+000  3.1218298e+000  5.4349565e-002  1.0000000e+000  8.9496105e-002
  6.3072532e-001  3.9781443e-001  1.8749131e+000  1.0000000e+000  1.8629205e-002
  7.3048227e-001  5.3360434e-001  1.6116753e+000  1.0000000e+000  3.7757513e-002
  1.2471742e-001  1.5554435e-002  3.5166848e+000  1.0000000e+000  6.0638446e-002
  1.4801133e+000  2.1907353e+000  2.7028222e-001  1.0000000e+000  1.7914421e-002
  3.8223914e-001  1.4610676e-001  2.6171502e+000  1.0000000e+000  1.4745461e-002
  3.7710009e-001  1.4220448e-001  2.6338041e+000  1.0000000e+000  1.0814477e-001
  1.3338600e+000  1.7791824e+000  4.4374254e-001  1.0000000e+000  2.1523567e-002
  1.9587407e+000  3.8366652e+000  1.7023276e-003  1.0000000e+000  1.4182216e-002
  3.7805430e-001  1.4292506e-001  2.6307078e+000  1.0000000e+000  5.0283353e-003
  4.6484017e-001  2.1607638e-001  2.3567157e+000  1.0000000e+000  8.2092901e-002
  1.2660927e+000  1.6029906e+000  5.3861999e-001  1.0000000e+000  6.5720095e-002
  1.3237237e+000  1.7522446e+000  4.5734957e-001  1.0000000e+000  2.1522609e-002
  1.5587774e+000  2.4297870e+000  1.9467738e-001  1.0000000e+000  1.9189651e-001
  2.0071650e+000  4.0287114e+000  5.1337319e-005  1.0000000e+000             Inf
  1.8707183e+000  3.4995868e+000  1.6713767e-002  1.0000000e+000  1.6880885e-002
  1.9199854e+000  3.6863439e+000  6.4023387e-003  1.0000000e+000  3.9915482e-002
  1.7244999e+000  2.9738998e+000  7.5900329e-002  1.0000000e+000  1.8265152e-001
  1.8816632e+000  3.5406565e+000  1.4003591e-002  1.0000000e+000  2.6423962e-002
  1.8973556e+000  3.5999583e+000  1.0535873e-002  1.0000000e+000  3.0789784e-002
  8.8414096e-002  7.8170524e-003  3.6541607e+000  1.0000000e+000  8.4011689e-002
 -2.5449622e-002  6.4768324e-004  4.1024462e+000  1.0000000e+000             Inf
  1.8935686e-001  3.5856019e-002  3.2784286e+000  1.0000000e+000  6.0875321e-002
  1.3120526e+000  1.7214820e+000  4.7327162e-001  1.0000000e+000  5.6863999e-002
  1.3792143e+000  1.9022320e+000  3.8537492e-001  1.0000000e+000  1.3056312e-001
  6.7112019e-001  4.5040231e-001  1.7659216e+000  1.0000000e+000  7.5590363e-002
  1.8646444e+000  3.4768986e+000  1.8321151e-002  1.0000000e+000  3.6819425e-002
  1.2454361e+000  1.5511112e+000  5.6936662e-001  1.0000000e+000  7.6914643e-002
  1.8335908e+000  3.3620552e+000  2.7692025e-002  1.0000000e+000  9.6931024e-002
  5.4667231e-001  2.9885062e-001  2.1121614e+000  1.0000000e+000  8.6060472e-002
  5.1481980e-001  2.6503942e-001  2.2057602e+000  1.0000000e+000  6.9318909e-002
  7.4977391e-002  5.6216092e-003  3.7057120e+000  1.0000000e+000  6.2848670e-002
  1.2969967e+000  1.6822004e+000  4.9421368e-001  1.0000000e+000  5.5062190e-002
  4.3710768e-001  1.9106313e-001  2.4426324e+000  1.0000000e+000  1.0422288e-001
  1.1452862e+000  1.3116805e+000  7.3053566e-001  1.0000000e+000  1.0069883e-001
  1.7935463e+000  3.2168085e+000  4.2623115e-002  1.0000000e+000  7.5281540e-002
  5.0544067e-001  2.5547027e-001  2.2337076e+000  1.0000000e+000  5.1938844e-002
  7.3313238e-001  5.3748308e-001  1.6049536e+000  1.0000000e+000  6.4051116e-002
  7.6336594e-001  5.8272756e-001  1.5292638e+000  1.0000000e+000  3.6598472e-002
  1.4528674e+000  2.1108237e+000  2.9935406e-001  1.0000000e+000  5.6726757e-002
  5.4021667e-001  2.9183405e-001  2.1309674e+000  1.0000000e+000  1.5099996e-002
  1.1330423e+000  1.2837847e+000  7.5161574e-001  1.0000000e+000  1.7494487e-001
  2.3981306e-001  5.7510303e-002  3.0982581e+000  1.0000000e+000  6.8740364e-002
  2.1843539e-001  4.7714020e-002  3.1739725e+000  1.0000000e+000  4.6068160e-002
  1.3028415e-001  1.6973959e-002  3.4958374e+000  1.0000000e+000  2.0937516e-002
  2.8766132e-001  8.2749036e-002  2.9321038e+000  1.0000000e+000  8.6659279e-002
  6.1021864e-001  3.7236679e-001  1.9314922e+000  1.0000000e+000  4.5093948e-002
  3.2726427e-001  1.0710191e-001  2.7980448e+000  1.0000000e+000  8.5709951e-002
  1.4697654e+000  2.1602103e+000  2.8114875e-001  1.0000000e+000  1.0221906e-001
  6.5328326e-001  4.2677901e-001  1.8136460e+000  1.0000000e+000  4.7739569e-002
  1.3926145e+000  1.9393752e+000  3.6891712e-001  1.0000000e+000  7.4723884e-002
  5.4936814e-001  3.0180536e-001  2.1043328e+000  1.0000000e+000  1.1766268e-002
  8.3624239e-001  6.9930133e-001  1.3543318e+000  1.0000000e+000  7.7443309e-003
  9.5907132e-001  9.1981779e-001  1.0835325e+000  1.0000000e+000  1.7772218e-001
  1.5866386e+000  2.5174220e+000  1.7086765e-001  1.0000000e+000  2.0037952e-002
  1.9353300e-001  3.7455022e-002  3.2633230e+000  1.0000000e+000  6.8564465e-002
  6.8438137e-001  4.6837786e-001  1.7308524e+000  1.0000000e+000  4.7831054e-002
  1.8299240e+000  3.3486219e+000  2.8925841e-002  1.0000000e+000  4.8576043e-002
  3.7443308e-001  1.4020013e-001  2.6424678e+000  1.0000000e+000  1.0812316e-001
  6.0668643e-001  3.6806843e-001  1.9413227e+000  1.0000000e+000  2.8998183e-002
  1.5653339e+000  2.4502704e+000  1.8893458e-001  1.0000000e+000  1.0607475e-001
  1.3008073e+000  1.6920996e+000  4.8887046e-001  1.0000000e+000  1.8051376e-002
  1.5874906e+000  2.5201263e+000  1.7016403e-001  1.0000000e+000  2.5719753e-002
  1.4076737e+000  1.9815452e+000  3.5085045e-001  1.0000000e+000  5.0293479e-002
  2.1368570e+000  4.5661580e+000  1.8729846e-002  1.0000000e+000             Inf
  9.0485564e-002  8.1876374e-003  3.6462454e+000  1.0000000e+000  1.9669826e-002
  5.8032581e-001  3.3677805e-001  2.0154748e+000  1.0000000e+000  4.9460629e-002
  5.3385972e-001  2.8500620e-001  2.1495673e+000  1.0000000e+000  3.3903890e-002
  1.2878143e-001  1.6584658e-002  3.5014589e+000  1.0000000e+000  2.9909973e-002
  6.8343801e-001  4.6708751e-001  1.7333355e+000  1.0000000e+000  8.6455231e-003
  6.6507872e-001  4.4232970e-001  1.7820148e+000  1.0000000e+000  1.1965530e-002
  6.5956601e-001  4.3502733e-001  1.7967633e+000  1.0000000e+000  1.1391968e-002
  8.3454841e-001  6.9647106e-001  1.3582774e+000  1.0000000e+000  4.4988309e-002
  1.7200453e+000  2.9585560e+000  7.8374609e-002  1.0000000e+000  7.3416160e-002
  5.5230505e-001  3.0504087e-001  2.0958207e+000  1.0000000e+000  6.2083922e-003
  1.2412693e+000  1.5407494e+000  5.7567232e-001  1.0000000e+000  1.4081236e-001
  9.4405472e-001  8.9123932e-001  1.1150204e+000  1.0000000e+000  1.1053766e-001
  2.8009385e-002  7.8452565e-004  3.8887470e+000  1.0000000e+000  5.9812798e-002
  1.3165660e+000  1.7333461e+000  4.6708200e-001  1.0000000e+000  8.4440391e-002
  8.4266805e-001  7.1008944e-001  1.3394172e+000  1.0000000e+000  1.0245702e-001
  1.3978713e+000  1.9540440e+000  3.6255903e-001  1.0000000e+000  1.3796914e-002
  9.4563913e-002  8.9423336e-003  3.6306867e+000  1.0000000e+000  8.7255782e-003
  7.8915951e-001  6.2277273e-001  1.4661347e+000  1.0000000e+000  6.8081295e-002
  1.4970627e-001  2.2411968e-002  3.4235869e+000  1.0000000e+000  6.3191186e-002
  1.0043998e-001  1.0088189e-002  3.6083283e+000  1.0000000e+000  2.9669417e-002
  5.1557180e-003  2.6581428e-005  3.9794037e+000  1.0000000e+000             Inf
  1.8591953e+000  3.4566072e+000  1.9825963e-002  1.0000000e+000  2.6921930e-001
  1.6151294e+000  2.6086430e+000  1.4812538e-001  1.0000000e+000  7.1879366e-002
  7.5097118e-001  5.6395771e-001  1.5600730e+000  1.0000000e+000  2.9019036e-002
  5.5574926e-001  3.0885724e-001  2.0858602e+000  1.0000000e+000  2.7236466e-002
  1.8044479e+000  3.2560322e+000  3.8240623e-002  1.0000000e+000  3.2325957e-002
  4.8064179e-001  2.3101653e-001  2.3084494e+000  1.0000000e+000  6.6855219e-002
  1.7112958e+000  2.9285334e+000  8.3350095e-002  1.0000000e+000  4.7313587e-002
  1.5574333e-002  2.4255984e-004  3.9379452e+000  1.0000000e+000  2.3055210e-002
  6.7541675e-001  4.5618779e-001  1.7545208e+000  1.0000000e+000  1.1070165e-002
  9.9180021e-002  9.8366767e-003  3.6131166e+000  1.0000000e+000  5.8960460e-003
  6.7196101e-001  4.5153160e-001  1.7636876e+000  1.0000000e+000  9.9767331e-003
  1.6672710e+000  2.7797927e+000  1.1070857e-001  1.0000000e+000  8.6411826e-002
  2.0276162e-001  4.1112276e-002  3.2300658e+000  1.0000000e+000  9.4418729e-002
  4.7057652e-001  2.2144226e-001  2.3391362e+000  1.0000000e+000  1.1844354e-001
  1.6035056e+000  2.5712303e+000  1.5720779e-001  1.0000000e+000  1.1644688e-001
  4.4427553e-001  1.9738075e-001  2.4202786e+000  1.0000000e+000  2.4692051e-002
  7.2814744e-001  5.3019869e-001  1.6176089e+000  1.0000000e+000  1.8313600e-002
  6.9397832e-001  4.8160591e-001  1.7056926e+000  1.0000000e+000  1.1202417e-001
  7.4117425e-001  5.4933928e-001  1.5846423e+000  1.0000000e+000  1.4241870e-002
  7.4223282e-001  5.5090957e-001  1.5819783e+000  1.0000000e+000  5.8107994e-002
  8.8936007e-002  7.9096134e-003  3.6521656e+000  1.0000000e+000  7.9774938e-002
  1.9023909e+000  3.6190912e+000  9.5275321e-003  1.0000000e+000  1.6274038e-002
  1.1339019e+000  1.2857336e+000  7.5012587e-001  1.0000000e+000  5.2076039e-003
  1.1322210e+000  1.2819244e+000  7.5304039e-001  1.0000000e+000  1.8851917e-001
  6.1233954e-001  3.7495971e-001  1.9256016e+000  1.0000000e+000  1.1914739e-001
  1.3352284e+000  1.7828348e+000  4.4192134e-001  1.0000000e+000  3.1089438e-002
  1.7621365e+000  3.1051249e+000  5.6579063e-002  1.0000000e+000  1.0633559e-002
  1.9524897e+000  3.8122160e+000  2.2572283e-003  1.0000000e+000  5.2849502e-002
  1.9164564e+000  3.6728052e+000  6.9795306e-003  1.0000000e+000  3.9140799e-002
  2.0010234e+000  4.0040946e+000  1.0473401e-006  1.0000000e+000             Inf
  1.7978917e+000  3.2324146e+000  4.0847762e-002  1.0000000e+000  3.8816670e-002
  1.6979671e+000  2.8830924e+000  9.1223852e-002  1.0000000e+000  1.5000901e-001
  9.6270040e-002  9.2679206e-003  3.6241878e+000  1.0000000e+000  3.7743733e-002
  1.8326335e+000  3.3585455e+000  2.8011547e-002  1.0000000e+000  8.8314615e-002
  4.5934849e-001  2.1100103e-001  2.3736071e+000  1.0000000e+000  2.6662800e-002
  4.2118752e-001  1.7739893e-001  2.4926488e+000  1.0000000e+000  8.1046282e-002
  9.4691625e-001  8.9665039e-001  1.1089854e+000  1.0000000e+000  3.3653226e-001
  1.7872666e-002  3.1943219e-004  3.9288288e+000  1.0000000e+000             Inf
  1.2973190e+000  1.6830367e+000  4.9376055e-001  1.0000000e+000  3.8339915e-002
  1.8861567e+000  3.5575870e+000  1.2960302e-002  1.0000000e+000  6.9779720e-002
  7.9866260e-001  6.3786194e-001  1.4432116e+000  1.0000000e+000  2.0674404e-001
  1.7449493e-001  3.0448480e-002  3.3324688e+000  1.0000000e+000  3.6000829e-002
  1.2163227e+000  1.4794410e+000  6.1415005e-001  1.0000000e+000  1.2278367e-001
  1.3521770e+000  1.8283826e+000  4.1967464e-001  1.0000000e+000  3.2544479e-002
  1.1483495e+000  1.3187066e+000  7.2530853e-001  1.0000000e+000  1.3062505e-002
  1.3104602e+000  1.7173060e+000  4.7546509e-001  1.0000000e+000  3.8120580e-002
  1.4422230e+000  2.0800073e+000  3.1111513e-001  1.0000000e+000  5.8458090e-002
  2.6742585e-001  7.1516585e-002  3.0018132e+000  1.0000000e+000  1.1286263e-001
  1.5381486e+000  2.3659012e+000  2.1330668e-001  1.0000000e+000  4.3257680e-002
  1.7638161e+000  3.1110473e+000  5.5782831e-002  1.0000000e+000  3.1750003e-002
  4.3499385e-001  1.8921965e-001  2.4492442e+000  1.0000000e+000  2.3411055e-002
  3.4907831e-001  1.2185567e-001  2.7255424e+000  1.0000000e+000  4.1824632e-002
  3.1388475e-001  9.8523637e-002  2.8429846e+000  1.0000000e+000  8.2891782e-002
  1.5722994e+000  2.4721254e+000  1.8292780e-001  1.0000000e+000  4.3802596e-002
  1.4660887e+000  2.1494161e+000  2.8506125e-001  1.0000000e+000  1.7581717e-002
  1.9024297e+000  3.6192386e+000  9.5199700e-003  1.0000000e+000  1.0945384e-002
  1.3413802e+000  1.7993009e+000  4.3378002e-001  1.0000000e+000  1.7038657e-002
  1.4719708e+000  2.1666981e+000  2.7881481e-001  1.0000000e+000  6.3339477e-002
  1.1503598e+000  1.3233276e+000  7.2188849e-001  1.0000000e+000  6.8438742e-002
  1.3962679e+000  1.9495639e+000  3.6449250e-001  1.0000000e+000  6.8787716e-002
  1.4544622e+000  2.1154602e+000  2.9761154e-001  1.0000000e+000  2.3967306e-002
  5.7625111e-001  3.3206534e-001  2.0270609e+000  1.0000000e+000  1.4359966e-001
  1.9133370e+000  3.6608585e+000  7.5104727e-003  1.0000000e+000  1.4025627e-002
  1.2604550e-001  1.5887468e-002  3.5117055e+000  1.0000000e+000  5.8656370e-002
  1.9693270e+000  3.8782488e+000  9.4083313e-004  1.0000000e+000  4.8498680e-002
  1.3737570e+000  1.8872083e+000  3.9218028e-001  1.0000000e+000  4.4312201e-002
  1.5395028e-001  2.3700687e-002  3.4078996e+000  1.0000000e+000  4.1984854e-002
  1.1373909e+000  1.2936580e+000  7.4409453e-001  1.0000000e+000  1.4552221e-002
  1.5291856e+000  2.3384087e+000  2.2166616e-001  1.0000000e+000  6.6427534e-002
  7.2306240e-001  5.2281924e-001  1.6305696e+000  1.0000000e+000  3.4556580e-002
  1.7938493e+000  3.2178952e+000  4.2498121e-002  1.0000000e+000  3.4114628e-002
  1.5818093e+000  2.5021208e+000  1.7488343e-001  1.0000000e+000  3.1299346e-002
  1.2723418e+000  1.6188536e+000  5.2948651e-001  1.0000000e+000  8.1493521e-002
  3.5509421e-001  1.2609190e-001  2.7057151e+000  1.0000000e+000  7.3150859e-002
  1.7531970e+000  3.0736996e+000  6.0911734e-002  1.0000000e+000  6.4273890e-002
  1.6734001e-001  2.8002679e-002  3.3586426e+000  1.0000000e+000  2.0884678e-002
  9.4729631e-001  8.9737031e-001  1.1081851e+000  1.0000000e+000  6.3964311e-002
  9.9270372e-001  9.8546067e-001  1.0146458e+000  1.0000000e+000  1.5472932e-001
  1.4282897e+000  2.0400116e+000  3.2685261e-001  1.0000000e+000  7.4247567e-002
  1.8187083e+000  3.3076997e+000  3.2866694e-002  1.0000000e+000  6.2248129e-002
  1.4161030e+000  2.0053478e+000  3.4093565e-001  1.0000000e+000  1.8889870e-002
  1.1017167e-001  1.2137797e-002  3.5714511e+000  1.0000000e+000  9.0252260e-002
  1.1139170e+000  1.2408112e+000  7.8514302e-001  1.0000000e+000  4.4636412e-002
  1.8769752e+000  3.5230360e+000  1.5135094e-002  1.0000000e+000  9.8355244e-002
  1.7665952e-001  3.1208585e-002  3.3245705e+000  1.0000000e+000  7.0036161e-002
  2.1434906e-001  4.5945521e-002  3.1885493e+000  1.0000000e+000  6.3174921e-003
  3.9815491e-001  1.5852733e-001  2.5659077e+000  1.0000000e+000  6.8443640e-002
  1.3233397e+000  1.7512281e+000  4.5786911e-001  1.0000000e+000  1.0115418e-001
  9.2878407e-001  8.6263985e-001  1.1475036e+000  1.0000000e+000  2.8155821e-002
  1.8091473e-001  3.2730140e-002  3.3090712e+000  1.0000000e+000  3.5307947e-002
  1.9254773e+000  3.7074629e+000  5.5536315e-003  1.0000000e+000  3.5678327e-002
  1.5480488e+000  2.3964551e+000  2.0425987e-001  1.0000000e+000  1.4528114e-001
  1.9558924e+000  3.8255150e+000  1.9454816e-003  1.0000000e+000  2.7288736e-002
  5.9560236e-001  3.5474217e-001  1.9723327e+000  1.0000000e+000  1.9106282e-002
  8.5478824e-002  7.3066294e-003  3.6653913e+000  1.0000000e+000  5.1862416e-002
  1.9158408e+000  3.6704460e+000  7.0827687e-003  1.0000000e+000  4.9134214e-002
  2.7865648e-001  7.7649433e-002  2.9630235e+000  1.0000000e+000  7.1863764e-002
  1.3922047e+000  1.9382340e+000  3.6941510e-001  1.0000000e+000  4.8322790e-002
  9.1915000e-001  8.4483673e-001  1.1682367e+000  1.0000000e+000  6.1994169e-002
  7.1667460e-001  5.1362248e-001  1.6469241e+000  1.0000000e+000  1.3252368e-001
  1.8154842e+000  3.2959828e+000  3.4046091e-002  1.0000000e+000  1.8132629e-002
  1.7266455e+000  2.9813047e+000  7.4722687e-002  1.0000000e+000  1.1795626e-001
  1.2301388e+000  1.5132414e+000  5.9268628e-001  1.0000000e+000  3.3987170e-002
  6.2395501e-001  3.8931985e-001  1.8934998e+000  1.0000000e+000  1.0959521e-001
  1.4898232e+000  2.2195732e+000  2.6028036e-001  1.0000000e+000  1.1271482e-001
  4.9567369e-001  2.4569241e-001  2.2629976e+000  1.0000000e+000  3.9745862e-002
  1.4095257e+000  1.9867628e+000  3.4865985e-001  1.0000000e+000  2.4053999e-002
  1.9858602e+000  3.9436407e+000  1.9993404e-004  1.0000000e+000             Inf
  4.7531058e-001  2.2592015e-001  2.3246778e+000  1.0000000e+000  4.2786200e-002
  1.1091791e+000  1.2302782e+000  7.9356193e-001  1.0000000e+000  1.2160508e-002
  2.9116017e-001  8.4774245e-002  2.9201336e+000  1.0000000e+000  2.9011391e-002
  8.6678203e-001  7.5131109e-001  1.2841830e+000  1.0000000e+000  1.6214515e-001
  5.7743014e-002  3.3342557e-003  3.7723622e+000  1.0000000e+000  6.4452706e-002
  1.2270448e+000  1.5056389e+000  5.9745975e-001  1.0000000e+000  7.6739253e-002
  2.1867608e-001  4.7819229e-002  3.1731149e+000  1.0000000e+000  6.3749971e-002
  1.9510454e+000  3.8065783e+000  2.3965491e-003  1.0000000e+000  3.0827222e-002
  1.1536848e+000  1.3309885e+000  7.1624950e-001  1.0000000e+000  1.1351799e-001
  1.9779610e+000  3.9123299e+000  4.8571565e-004  1.0000000e+000  3.0385760e-002
  6.0672500e-001  3.6811523e-001  1.9412152e+000  1.0000000e+000  2.8241953e-002
  1.1017884e+000  1.2139377e+000  8.0678407e-001  1.0000000e+000  1.1669453e-001
  3.0790345e-001  9.4804536e-002  2.8631907e+000  1.0000000e+000  9.1904920e-002
 -1.2058277e-002  1.4540206e-004  4.0483785e+000  1.0000000e+000             Inf
  5.1527246e-001  2.6550571e-001  2.2044159e+000  1.0000000e+000  2.1759143e-002
  5.8754064e-001  3.4520400e-001  1.9950414e+000  1.0000000e+000  2.2740766e-002
  3.8375730e-001  1.4726967e-001  2.6122404e+000  1.0000000e+000  8.9595211e-002
  1.6841092e+000  2.8362236e+000  9.9787026e-002  1.0000000e+000  1.8030627e-001
  1.8007877e+000  3.2428363e+000  3.9685542e-002  1.0000000e+000  8.9844877e-002
  4.5264296e-001  2.0488565e-001  2.3943138e+000  1.0000000e+000  7.6679344e-002
  7.5685701e-001  5.7283254e-001  1.5454045e+000  1.0000000e+000  1.4987960e-001
  5.7276477e-001  3.2805948e-001  2.0370004e+000  1.0000000e+000  6.9667015e-002
  1.2608826e+000  1.5898250e+000  5.4629449e-001  1.0000000e+000  9.3652323e-002
  1.5401584e+000  2.3720878e+000  2.1145432e-001  1.0000000e+000  5.8692552e-002
  5.1754783e-001  2.6785576e-001  2.1976644e+000  1.0000000e+000  5.7218269e-002
  2.1230073e-001  4.5071602e-002  3.1958687e+000  1.0000000e+000  3.3123079e-002
  1.3615040e+000  1.8536932e+000  4.0767711e-001  1.0000000e+000  6.9271693e-002
  2.0295565e-002  4.1190997e-004  3.9192296e+000  1.0000000e+000  6.8991476e-002
