# Supplementary material for: An evolutionary algorithm for multi-objective optimization of freshwater consumption in textile dyeing industry
Source: PeerJ Comput Sci. 2022 Mar 22;8:e932. doi: 10.7717/peerj-cs.932 (PMC9044317; doi:10.7717/peerj-cs.932)
Supplement: Supplemental Information 1 — The data was collected manually from the Sitara Textile mills to conduct the thesis. [file peerj-cs-08-932-s001.zip › Code-and-Dataset/Algorithm Work/AMOCLPSO-matlab/Graphs/A-MOCLPSO_SCH_250.txt]

  1.9105845e+000  3.6503330e+000  7.9951368e-003  1.0000000e+000  8.3798365e-003
  1.0754100e+000  1.1565066e+000  8.5486669e-001  1.0000000e+000  1.5245411e-001
  7.0508903e-002  4.9715053e-003  3.7229359e+000  1.0000000e+000  4.3977225e-002
  7.3015868e-001  5.3313171e-001  1.6124970e+000  1.0000000e+000  4.4111570e-002
  1.7579330e+000  3.0903283e+000  5.8596457e-002  1.0000000e+000  1.1480461e-001
  1.5777224e+000  2.4892079e+000  1.7831840e-001  1.0000000e+000  1.0896961e-001
  1.4939631e-001  2.2319258e-002  3.4247340e+000  1.0000000e+000  1.8246908e-002
  9.6501895e-001  9.3126157e-001  1.0711858e+000  1.0000000e+000  5.1309106e-002
  6.9376678e-001  4.8131235e-001  1.7062452e+000  1.0000000e+000  9.3337965e-003
 -7.3277575e-004  5.3696029e-007  4.0029316e+000  1.0000000e+000             Inf
  9.3643545e-001  8.7691136e-001  1.1311695e+000  1.0000000e+000  5.4912477e-002
  5.3502693e-001  2.8625382e-001  2.1461461e+000  1.0000000e+000  9.0160697e-002
  7.4277177e-001  5.5170990e-001  1.5806228e+000  1.0000000e+000  2.6321478e-002
  3.0822715e-001  9.5003974e-002  2.8620954e+000  1.0000000e+000  7.9400566e-002
  1.9599879e+000  3.8415526e+000  1.6009677e-003  1.0000000e+000  1.0211820e-001
  1.9109896e+000  3.6518814e+000  7.9228450e-003  1.0000000e+000  1.3835274e-002
  6.8254087e-001  4.6586204e-001  1.7356986e+000  1.0000000e+000  2.7620836e-002
  4.0675994e-001  1.6545365e-001  2.5384139e+000  1.0000000e+000  4.3935752e-002
  3.2731200e-001  1.0713314e-001  2.7978852e+000  1.0000000e+000  3.0576644e-002
  4.4762830e-001  2.0037110e-001  2.4098579e+000  1.0000000e+000  5.9863874e-002
  4.0943514e-002  1.6763713e-003  3.8379023e+000  1.0000000e+000  3.2630096e-002
  2.3380314e-001  5.4663906e-002  3.1194514e+000  1.0000000e+000  9.7080350e-002
  1.2389757e+000  1.5350608e+000  5.7915799e-001  1.0000000e+000  2.2173733e-002
  1.8183134e+000  3.3062637e+000  3.3010013e-002  1.0000000e+000  1.5008691e-002
  1.1434052e+000  1.3073755e+000  7.3375464e-001  1.0000000e+000  6.9888371e-002
  2.6971983e-002  7.2748787e-004  3.8928396e+000  1.0000000e+000  3.8539589e-002
  1.1464720e+000  1.3143981e+000  7.2851000e-001  1.0000000e+000  3.5505728e-002
  1.1795339e+000  1.3913003e+000  6.7316454e-001  1.0000000e+000  8.1099501e-002
  6.6083535e-001  4.3670336e-001  1.7933620e+000  1.0000000e+000  5.4271833e-002
  3.1355873e-001  9.8319079e-002  2.8440841e+000  1.0000000e+000  1.8987768e-002
  6.2772371e-001  3.9403706e-001  1.8831422e+000  1.0000000e+000  5.4700675e-002
  1.2516153e+000  1.5665409e+000  5.6007965e-001  1.0000000e+000  7.0994777e-002
  1.4052695e+000  1.9747824e+000  3.5370437e-001  1.0000000e+000  8.6065814e-002
  6.9817455e-001  4.8744770e-001  1.6947495e+000  1.0000000e+000  3.6000070e-002
  4.6703388e-001  2.1812064e-001  2.3499851e+000  1.0000000e+000  8.6735474e-002
  5.7019592e-001  3.2512339e-001  2.0443397e+000  1.0000000e+000  4.7266825e-002
  9.0932609e-001  8.2687394e-001  1.1895696e+000  1.0000000e+000  5.4899767e-002
  1.9023686e+000  3.6190061e+000  9.5318982e-003  1.0000000e+000  2.2272270e-002
  1.3113368e+000  1.7196043e+000  4.7425696e-001  1.0000000e+000  1.0409871e-001
  1.3577635e+000  1.8435218e+000  4.1246768e-001  1.0000000e+000  8.9171504e-002
  6.0560266e-001  3.6675458e-001  1.9443440e+000  1.0000000e+000  5.7002061e-002
  1.2290264e+000  1.5105058e+000  5.9440032e-001  1.0000000e+000  5.8375791e-002
  8.4983060e-002  7.2221204e-003  3.6672899e+000  1.0000000e+000  6.4073113e-002
  1.7833970e+000  3.1805050e+000  4.6916840e-002  1.0000000e+000  3.5974475e-002
  1.8100843e+000  3.2764050e+000  3.6067990e-002  1.0000000e+000  3.3992570e-002
  1.7731372e+000  3.1440154e+000  5.1466743e-002  1.0000000e+000  2.4801454e-002
  1.5426209e+000  2.3796793e+000  2.0919562e-001  1.0000000e+000  8.5468063e-002
  1.5300366e-001  2.3410121e-002  3.4113955e+000  1.0000000e+000  6.1146147e-002
  5.5791182e-001  3.1126560e-001  2.0796183e+000  1.0000000e+000  3.4871082e-002
  8.3531675e-001  6.9775407e-001  1.3564871e+000  1.0000000e+000  1.2247389e-001
  3.4429668e-001  1.1854020e-001  2.7413535e+000  1.0000000e+000  4.2601892e-002
  1.6542176e+000  2.7364358e+000  1.1956548e-001  1.0000000e+000  7.5793168e-002
  1.8255047e+000  3.3324674e+000  3.0448610e-002  1.0000000e+000  6.7472955e-002
  9.8849297e-001  9.7711836e-001  1.0231465e+000  1.0000000e+000  1.0871212e-001
  1.3470954e-001  1.8146661e-002  3.4793085e+000  1.0000000e+000  6.4271768e-002
  1.6553635e+000  2.7402284e+000  1.1877430e-001  1.0000000e+000  1.0111296e-001
  7.5677887e-001  5.7271426e-001  1.5455988e+000  1.0000000e+000  9.1445760e-002
  2.0299886e+000  4.1208538e+000  8.9931685e-004  1.0000000e+000             Inf
  3.7015091e-001  1.3701170e-001  2.6564080e+000  1.0000000e+000  5.8753821e-002
  1.9248204e+000  3.7049334e+000  5.6519779e-003  1.0000000e+000  4.7606835e-002
  1.4902770e+000  2.2209254e+000  2.5981757e-001  1.0000000e+000  1.3436445e-001
  4.0339890e-001  1.6273067e-001  2.5491351e+000  1.0000000e+000  3.6385514e-002
  2.1073275e-001  4.4408293e-002  3.2014773e+000  1.0000000e+000  8.0533260e-002
  1.8876736e+000  3.5633116e+000  1.2617222e-002  1.0000000e+000  7.4760359e-002
  6.8874171e-001  4.7436514e-001  1.7193983e+000  1.0000000e+000  1.1108894e-002
  1.4023337e+000  1.9665397e+000  3.5720503e-001  1.0000000e+000  4.6536129e-002
  8.8077872e-001  7.7577116e-001  1.2526563e+000  1.0000000e+000  7.3041468e-002
  3.7836711e-002  1.4316167e-003  3.8500848e+000  1.0000000e+000  1.3957599e-002
  1.6471309e+000  2.7130404e+000  1.2451657e-001  1.0000000e+000  1.0754620e-001
  1.4572208e+000  2.1234926e+000  2.9460922e-001  1.0000000e+000  5.2773263e-002
  1.1328602e+000  1.2833722e+000  7.5193145e-001  1.0000000e+000  3.0159758e-002
  1.7180610e+000  2.9517336e+000  7.9489592e-002  1.0000000e+000  3.5913132e-002
  5.0055651e-001  2.5055682e-001  2.2483308e+000  1.0000000e+000  5.6267652e-002
  8.4984413e-003  7.2223504e-005  3.9660785e+000  1.0000000e+000             Inf
  1.2995763e+000  1.6888985e+000  4.9059337e-001  1.0000000e+000  3.3319912e-002
  2.0106934e+000  4.0428880e+000  1.1434915e-004  1.0000000e+000             Inf
  1.7890361e+000  3.2006503e+000  4.4505756e-002  1.0000000e+000  6.5186167e-002
  9.5870510e-001  9.1911547e-001  1.0842951e+000  1.0000000e+000  6.9115397e-002
  1.4296823e-001  2.0439916e-002  3.4485670e+000  1.0000000e+000  5.0169636e-002
  8.9073569e-001  7.9341007e-001  1.2304673e+000  1.0000000e+000  7.4391964e-002
  6.2976356e-001  3.9660214e-001  1.8775479e+000  1.0000000e+000  5.1787220e-002
  6.0941165e-001  3.7138256e-001  1.9337360e+000  1.0000000e+000  3.4540744e-002
  1.9754184e+000  3.9022779e+000  6.0425443e-004  1.0000000e+000  9.1190547e-002
  5.4852139e-001  3.0087572e-001  2.1067901e+000  1.0000000e+000  3.3468777e-002
  1.8617255e+000  3.4660219e+000  1.9119831e-002  1.0000000e+000  6.5347954e-002
  1.0256657e+000  1.0519900e+000  9.4932742e-001  1.0000000e+000  1.4628539e-001
  3.2813395e-002  1.0767189e-003  3.8698231e+000  1.0000000e+000  2.4597467e-002
  1.6166069e-001  2.6134180e-002  3.3794914e+000  1.0000000e+000  2.4328129e-002
  7.1539165e-001  5.1178521e-001  1.6502186e+000  1.0000000e+000  1.3602260e-001
  1.4629734e+000  2.1402911e+000  2.8839760e-001  1.0000000e+000  2.1936625e-002
  1.3322173e+000  1.7748029e+000  4.4593373e-001  1.0000000e+000  1.0986250e-001
  1.7957290e+000  3.2246425e+000  4.1726657e-002  1.0000000e+000  1.2535091e-002
  1.2263956e+000  1.5040463e+000  5.9846370e-001  1.0000000e+000  7.6780444e-002
  1.2987626e+000  1.6867843e+000  4.9173387e-001  1.0000000e+000  4.9669277e-002
  1.2497257e+000  1.5618143e+000  5.6291153e-001  1.0000000e+000  7.2112133e-002
  1.8682171e+000  3.4902351e+000  1.7366738e-002  1.0000000e+000  2.7492089e-002
  7.0359857e-001  4.9505094e-001  1.6806567e+000  1.0000000e+000  1.4314177e-002
  1.4792786e+000  2.1882653e+000  2.7115075e-001  1.0000000e+000  9.6746926e-002
  1.1523412e+000  1.3278901e+000  7.1852551e-001  1.0000000e+000  2.2451002e-002
  1.6877073e+000  2.8483558e+000  9.7526761e-002  1.0000000e+000  4.9094315e-002
  6.6477179e-001  4.4192154e-001  1.7828344e+000  1.0000000e+000  7.1496683e-002
  8.8429440e-001  7.8197659e-001  1.2447990e+000  1.0000000e+000  4.8729423e-002
  3.3286596e-001  1.1079975e-001  2.7793359e+000  1.0000000e+000  2.3425705e-001
  6.1311150e-001  3.7590571e-001  1.9234597e+000  1.0000000e+000  2.0405683e-002
  1.5602954e+000  2.4345217e+000  1.9334016e-001  1.0000000e+000  1.6677751e-001
  1.4099249e+000  1.9878882e+000  3.4818864e-001  1.0000000e+000  1.2440500e-001
  8.3946006e-001  7.0469318e-001  1.3468530e+000  1.0000000e+000  1.2676955e-001
  5.2471559e-001  2.7532645e-001  2.1764641e+000  1.0000000e+000  4.8135331e-002
  1.0899808e-001  1.1880581e-002  3.5758883e+000  1.0000000e+000  5.2372554e-002
  1.6685882e+000  2.7841866e+000  1.0983378e-001  1.0000000e+000  4.0275941e-002
  1.9731010e-001  3.8931277e-002  3.2496909e+000  1.0000000e+000  3.4185478e-002
  4.6866210e-001  2.1964416e-001  2.3449958e+000  1.0000000e+000  3.5726521e-002
  1.8022749e+000  3.2481948e+000  3.9095212e-002  1.0000000e+000  6.5405978e-002
  1.7239016e+000  2.9718368e+000  7.6230313e-002  1.0000000e+000  7.0391127e-002
  7.0110308e-001  4.9154553e-001  1.6871332e+000  1.0000000e+000  3.8905330e-002
  1.9185583e+000  3.6808661e+000  6.6327426e-003  1.0000000e+000  7.4364166e-002
  9.5987101e-001  9.2135236e-001  1.0818683e+000  1.0000000e+000  1.6893379e-002
  5.9883874e-002  3.5860784e-003  3.7640506e+000  1.0000000e+000  7.6708060e-002
  4.3404590e-001  1.8839584e-001  2.4522123e+000  1.0000000e+000  1.3273327e-001
  3.2891407e-002  1.0818447e-003  3.8695162e+000  1.0000000e+000  2.7290770e-002
  9.7561013e-001  9.5181514e-001  1.0493746e+000  1.0000000e+000  6.5733124e-002
  1.8894784e+000  3.5701288e+000  1.2215016e-002  1.0000000e+000  3.1782186e-002
  5.5807123e-001  3.1144349e-001  2.0791586e+000  1.0000000e+000  3.0244041e-002
  5.7866959e-001  3.3485849e-001  2.0201801e+000  1.0000000e+000  5.1493732e-002
  1.9003035e+000  3.6111533e+000  9.9393961e-003  1.0000000e+000  2.8798695e-002
  2.0107896e-001  4.0432749e-002  3.2361169e+000  1.0000000e+000  1.3637472e-001
  8.4201974e-001  7.0899725e-001  1.3409183e+000  1.0000000e+000  4.4848685e-002
  1.1185321e-001  1.2511140e-002  3.5650983e+000  1.0000000e+000  3.4220660e-002
  1.1553649e+000  1.3348680e+000  7.1340848e-001  1.0000000e+000  2.0318617e-002
  4.6497070e-001  2.1619775e-001  2.3563149e+000  1.0000000e+000  3.4763502e-002
  1.1221113e+000  1.2591337e+000  7.7068861e-001  1.0000000e+000  1.0700543e-001
  1.7896306e+000  3.2027778e+000  4.4255268e-002  1.0000000e+000  6.6352744e-003
  1.1727120e+000  1.3752534e+000  6.8440548e-001  1.0000000e+000  7.0829449e-002
  1.6712495e-001  2.7930750e-002  3.3594309e+000  1.0000000e+000  3.5894015e-002
  1.3011568e+000  1.6930089e+000  4.8838188e-001  1.0000000e+000  1.7352105e-001
  1.6384783e+000  2.6846110e+000  1.3069796e-001  1.0000000e+000  2.6861560e-002
  5.1245919e-001  2.6261443e-001  2.2127776e+000  1.0000000e+000  9.5242071e-002
  7.9693630e-001  6.3510747e-001  1.4473623e+000  1.0000000e+000  1.1869255e-001
  1.1231723e+000  1.2615161e+000  7.6882677e-001  1.0000000e+000  4.5114371e-002
  1.8288657e+000  3.3447497e+000  2.9286956e-002  1.0000000e+000  1.8559087e-001
  1.9119238e+000  3.6554528e+000  7.7574083e-003  1.0000000e+000  1.0776269e-001
  2.3436644e-001  5.4927630e-002  3.1174619e+000  1.0000000e+000  1.5195529e-001
  1.7527924e-001  3.0722811e-002  3.3296059e+000  1.0000000e+000  8.7966554e-003
  1.6684360e-001  2.7836787e-002  3.3604624e+000  1.0000000e+000  1.5554535e-002
  9.1319953e-001  8.3393338e-001  1.1811353e+000  1.0000000e+000  1.2796195e-001
  5.5778094e-001  3.1111957e-001  2.0799958e+000  1.0000000e+000  2.8972825e-002
  1.5984128e+000  2.5549235e+000  1.6127226e-001  1.0000000e+000  7.7112835e-002
  3.8036598e-001  1.4467828e-001  2.6232143e+000  1.0000000e+000  1.5482623e-001
  1.5292249e+000  2.3385289e+000  2.2162916e-001  1.0000000e+000  5.0335401e-002
  7.6110685e-001  5.7928363e-001  1.5348562e+000  1.0000000e+000  4.1164028e-002
  6.3328272e-001  4.0104700e-001  1.8679161e+000  1.0000000e+000  5.5714835e-002
  1.1711804e+000  1.3716636e+000  6.8694185e-001  1.0000000e+000  2.3844878e-002
  4.4281020e-001  1.9608087e-001  2.4248401e+000  1.0000000e+000  3.0920878e-002
  6.5326757e-001  4.2675851e-001  1.8136882e+000  1.0000000e+000  8.9151068e-002
  2.2860717e-001  5.2261239e-002  3.1378325e+000  1.0000000e+000  5.1903333e-002
  4.1199161e-003  1.6973709e-005  3.9835373e+000  1.0000000e+000             Inf
  1.5435036e+000  2.3824034e+000  2.0838896e-001  1.0000000e+000  6.8449143e-002
  1.9563292e+000  3.8272241e+000  1.9071349e-003  1.0000000e+000  7.5745667e-002
  1.7238708e+000  2.9717307e+000  7.6247314e-002  1.0000000e+000  1.7800881e-001
  2.0149951e+000  4.0602051e+000  2.2485207e-004  1.0000000e+000             Inf
  1.1888826e+000  1.4134419e+000  6.5791141e-001  1.0000000e+000  4.6362470e-002
  1.1277448e-001  1.2718083e-002  3.5616202e+000  1.0000000e+000  1.0972989e-001
  3.8900305e-001  1.5132337e-001  2.5953112e+000  1.0000000e+000  4.0527977e-002
  1.4926473e+000  2.2279960e+000  2.5740676e-001  1.0000000e+000  6.1506622e-002
  1.4543793e-001  2.1152192e-002  3.4394005e+000  1.0000000e+000  4.5646198e-002
  1.6486327e+000  2.7179899e+000  1.2345896e-001  1.0000000e+000  8.4385538e-002
  4.5179814e-001  2.0412156e-001  2.3969290e+000  1.0000000e+000  6.9624522e-002
  9.2541184e-001  8.5638707e-001  1.1547397e+000  1.0000000e+000  1.4783953e-002
  7.9403919e-001  6.3049823e-001  1.4543415e+000  1.0000000e+000  7.2339145e-003
  5.5156391e-001  3.0422274e-001  2.0979671e+000  1.0000000e+000  1.0676133e-002
  7.4838513e-001  5.6008030e-001  1.5665398e+000  1.0000000e+000  2.4714588e-002
  1.2200524e+000  1.4885280e+000  6.0831820e-001  1.0000000e+000  7.3558486e-002
  1.2920099e+000  1.6692896e+000  5.0124995e-001  1.0000000e+000  8.0472126e-002
  1.7380268e-001  3.0207370e-002  3.3349967e+000  1.0000000e+000  8.4572590e-003
  1.1043751e+000  1.2196444e+000  8.0214395e-001  1.0000000e+000  3.6463628e-002
  1.5828864e-001  2.5055295e-002  3.3919007e+000  1.0000000e+000  2.1463570e-002
  1.8257743e-001  3.3334520e-002  3.3030248e+000  1.0000000e+000  5.3448966e-002
  1.0566099e+000  1.1164245e+000  8.8998482e-001  1.0000000e+000  4.9443190e-002
  3.6071859e-002  1.3011790e-003  3.8570137e+000  1.0000000e+000  7.7805387e-002
  1.9381270e+000  3.7563364e+000  3.8282632e-003  1.0000000e+000  4.3774939e-002
  3.5239364e-002  1.2418128e-003  3.8602844e+000  1.0000000e+000  3.2079697e-002
  7.2573042e-001  5.2668465e-001  1.6237630e+000  1.0000000e+000  8.2851467e-002
  1.2178776e+000  1.4832258e+000  6.1171548e-001  1.0000000e+000  3.0943493e-002
  1.1194524e+000  1.2531737e+000  7.7536402e-001  1.0000000e+000  1.8676939e-002
  1.6214627e+000  2.6291412e+000  1.4329051e-001  1.0000000e+000  3.9616844e-002
  1.0330234e+000  1.0671373e+000  9.3504374e-001  1.0000000e+000  1.2788447e-001
  7.8967805e-001  6.2359143e-001  1.4648792e+000  1.0000000e+000  3.2826868e-002
  1.0827584e+000  1.1723658e+000  8.4133212e-001  1.0000000e+000  4.7474642e-002
  1.4670937e+000  2.1523639e+000  2.8398913e-001  1.0000000e+000  1.8974980e-001
  6.3637516e-001  4.0497335e-001  1.8594727e+000  1.0000000e+000  1.9946355e-002
  4.2087853e-001  1.7713874e-001  2.4936246e+000  1.0000000e+000  5.3819825e-002
  1.1648697e+000  1.3569214e+000  6.9744265e-001  1.0000000e+000  4.7685678e-002
  5.4709345e-001  2.9931124e-001  2.1109374e+000  1.0000000e+000  3.9070758e-002
  7.3631967e-001  5.4216666e-001  1.5968880e+000  1.0000000e+000  2.2590871e-002
  9.2805125e-001  8.6127912e-001  1.1490741e+000  1.0000000e+000  1.0706062e-001
  5.8057131e-001  3.3706305e-001  2.0147778e+000  1.0000000e+000  7.5390630e-002
  1.4521007e+000  2.1085965e+000  3.0019363e-001  1.0000000e+000  8.8151050e-003
  3.9400898e-001  1.5524307e-001  2.5792072e+000  1.0000000e+000  2.9532822e-002
  1.4743596e+000  2.1737361e+000  2.7629787e-001  1.0000000e+000  2.6573468e-002
  3.2199029e-001  1.0367775e-001  2.8157166e+000  1.0000000e+000  9.6888572e-003
  1.7275550e+000  2.9844463e+000  7.4226278e-002  1.0000000e+000  1.9931294e-002
  1.8613027e+000  3.4644479e+000  1.9236930e-002  1.0000000e+000  2.1895940e-002
  8.4581726e-001  7.1540683e-001  1.3321378e+000  1.0000000e+000  5.6634862e-002
  1.2474666e+000  1.5561730e+000  5.6630648e-001  1.0000000e+000  7.0750557e-002
  1.8957153e+000  3.5937367e+000  1.0875290e-002  1.0000000e+000  6.4964332e-002
  3.3025821e-001  1.0907048e-001  2.7880377e+000  1.0000000e+000  5.0661833e-002
  1.4346431e+000  2.0582008e+000  3.1962845e-001  1.0000000e+000  9.1973349e-002
  3.7451041e-001  1.4025805e-001  2.6422164e+000  1.0000000e+000  1.2849365e-002
  1.1138630e+000  1.2406908e+000  7.8523879e-001  1.0000000e+000  7.0923318e-002
  1.2205781e-001  1.4898109e-002  3.5266669e+000  1.0000000e+000  5.1128137e-002
  6.4883911e-001  4.2099219e-001  1.8256358e+000  1.0000000e+000  4.0441002e-002
  8.2663510e-001  6.8332559e-001  1.3767852e+000  1.0000000e+000  1.0903676e-001
  9.9576142e-001  9.9154081e-001  1.0084951e+000  1.0000000e+000  7.6002499e-003
  1.5155881e+000  2.2970073e+000  2.3465488e-001  1.0000000e+000  7.0234480e-002
  6.4582104e-003  4.1708481e-005  3.9742089e+000  1.0000000e+000             Inf
  1.8785616e+000  3.5289937e+000  1.4747283e-002  1.0000000e+000  2.9818365e-002
  1.4841923e+000  2.2028266e+000  2.6605763e-001  1.0000000e+000  4.1428361e-002
  1.0861301e-001  1.1796787e-002  3.5773447e+000  1.0000000e+000  1.6577116e-002
  1.0558560e-001  1.1148319e-002  3.5888059e+000  1.0000000e+000  2.0842464e-002
  1.0896020e+000  1.1872326e+000  8.2882443e-001  1.0000000e+000  2.8286973e-002
  1.9563493e+000  3.8273026e+000  1.9053831e-003  1.0000000e+000  1.0045400e-001
  1.9957343e+000  3.9829553e+000  1.8196311e-005  1.0000000e+000             Inf
  1.4489755e+000  2.0995299e+000  3.0362804e-001  1.0000000e+000  1.7543242e-002
  8.7902805e-002  7.7269032e-003  3.6561157e+000  1.0000000e+000  9.9765026e-002
  1.8287681e+000  3.3443928e+000  2.9320358e-002  1.0000000e+000  3.3177411e-002
  1.6075777e+000  2.5843060e+000  1.5399527e-001  1.0000000e+000  1.5574697e-001
  1.7289489e+000  2.9892642e+000  7.3468710e-002  1.0000000e+000  8.4566956e-003
  6.6657018e-001  4.4431580e-001  1.7780351e+000  1.0000000e+000  4.5574357e-002
  5.4468262e-001  2.9667916e-001  2.1179487e+000  1.0000000e+000  6.9973075e-002
  6.2443648e-001  3.8992091e-001  1.8921750e+000  1.0000000e+000  6.6050951e-002
  4.7886959e-001  2.2931609e-001  2.3138377e+000  1.0000000e+000  1.8204443e-002
  2.9666377e-001  8.8009394e-002  2.9013543e+000  1.0000000e+000  2.0356387e-002
  3.0041651e-001  9.0250077e-002  2.8885841e+000  1.0000000e+000  2.4112141e-002
  1.2130245e+000  1.4714284e+000  6.1933049e-001  1.0000000e+000  4.0219830e-002
  1.0026324e+000  1.0052717e+000  9.9474220e-001  1.0000000e+000  2.6950807e-002
  1.2309285e+000  1.5151849e+000  5.9147099e-001  1.0000000e+000  3.4619138e-002
  8.8295725e-001  7.7961351e-001  1.2477845e+000  1.0000000e+000  1.5007351e-001
  1.1909151e+000  1.4182788e+000  6.5461835e-001  1.0000000e+000  5.3144019e-002
  1.5540898e+000  2.4151952e+000  1.9883588e-001  1.0000000e+000  9.2428654e-002
  1.0615158e+000  1.1268157e+000  8.8075267e-001  1.0000000e+000  4.2026591e-002
  1.7091088e+000  2.9210530e+000  8.4617667e-002  1.0000000e+000  1.2053596e-001
  4.9113256e-001  2.4121119e-001  2.2766810e+000  1.0000000e+000  5.5299866e-002
  3.8511614e-001  1.4831444e-001  2.6078499e+000  1.0000000e+000  1.9616933e-002
  1.0857247e+000  1.1787980e+000  8.3589941e-001  1.0000000e+000  2.8235394e-002
  9.9507289e-001  9.9017005e-001  1.0098785e+000  1.0000000e+000  1.1341996e-001
  3.7234438e-001  1.3864034e-001  2.6492628e+000  1.0000000e+000  4.4522403e-002
  1.8916679e+000  3.5784073e+000  1.1735851e-002  1.0000000e+000  1.7229454e-002
  2.8018503e-001  7.8503653e-002  2.9577635e+000  1.0000000e+000  1.0772063e-001
  1.8401820e+000  3.3862700e+000  2.5541779e-002  1.0000000e+000  3.2679753e-002
  1.5941871e-001  2.5414326e-002  3.3877395e+000  1.0000000e+000  6.7978978e-002
  4.8970844e-001  2.3981435e-001  2.2809806e+000  1.0000000e+000  1.2336049e-002
  1.8071527e+000  3.2658010e+000  3.7190064e-002  1.0000000e+000  9.3215363e-002
  1.3013201e+000  1.6934341e+000  4.8815355e-001  1.0000000e+000  1.1054469e-001
  1.0225680e+000  1.0456452e+000  9.5537339e-001  1.0000000e+000  4.1509692e-002
  7.3739005e-001  5.4374409e-001  1.5941839e+000  1.0000000e+000  1.3323171e-001
  5.6069420e-001  3.1437799e-001  2.0716012e+000  1.0000000e+000  8.0220408e-002
  1.7359731e+000  3.0136026e+000  6.9710207e-002  1.0000000e+000  7.8559346e-002
  6.2636165e-001  3.9232892e-001  1.8868823e+000  1.0000000e+000  2.4543988e-002
  1.0439205e+000  1.0897700e+000  9.1408803e-001  1.0000000e+000  3.9156002e-002
  4.1447126e-001  1.7178642e-001  2.5139014e+000  1.0000000e+000  7.0168970e-002
  1.1601547e+000  1.3459588e+000  7.0534021e-001  1.0000000e+000  7.7454645e-002
  1.8619809e+000  3.4669728e+000  1.9049275e-002  1.0000000e+000  1.7335382e-002
  6.9415273e-001  4.8184801e-001  1.7052371e+000  1.0000000e+000  7.1224999e-002
  3.2062843e-001  1.0280259e-001  2.8202889e+000  1.0000000e+000  2.1706495e-002
  4.6375795e-001  2.1507144e-001  2.3600396e+000  1.0000000e+000  5.7483857e-002
  1.4577476e+000  2.1250282e+000  2.9403761e-001  1.0000000e+000  2.2367508e-002
  1.8960969e-001  3.5951835e-002  3.2775131e+000  1.0000000e+000  1.2152135e-001
  4.7161193e-001  2.2241781e-001  2.3359701e+000  1.0000000e+000  1.5201931e-002
  1.3574549e+000  1.8426839e+000  4.1286418e-001  1.0000000e+000  1.3398775e-001
  7.6955921e-001  5.9222138e-001  1.5139845e+000  1.0000000e+000  1.2607938e-001
  1.9688627e-001  3.8764202e-002  3.2512191e+000  1.0000000e+000  7.7367525e-002
  4.2431526e-002  1.8004344e-003  3.8320743e+000  1.0000000e+000             Inf
  1.4492265e+000  2.1002575e+000  3.0335143e-001  1.0000000e+000  3.5089030e-002
  1.0044688e+000  1.0089576e+000  9.9108236e-001  1.0000000e+000  4.6373561e-002
  1.7160251e+000  2.9447420e+000  8.0641767e-002  1.0000000e+000  1.9934058e-001
  1.4598652e+000  2.1312065e+000  2.9174557e-001  1.0000000e+000  9.1548489e-002
  5.3927950e-001  2.9082238e-001  2.1337044e+000  1.0000000e+000  6.1209526e-002
  9.7833108e-001  9.5713170e-001  1.0438074e+000  1.0000000e+000  7.3578511e-002
  4.7127883e-001  2.2210374e-001  2.3369884e+000  1.0000000e+000  7.5444903e-002
  1.9692621e-001  3.8779933e-002  3.2510751e+000  1.0000000e+000  1.1388162e-002
  1.8621988e+000  3.4677845e+000  1.8989160e-002  1.0000000e+000  1.9184426e-001
  1.9897710e+000  3.9591887e+000  1.0463211e-004  1.0000000e+000             Inf
  1.9823316e+000  3.9296387e+000  3.1217108e-004  1.0000000e+000  4.1967282e-002
  1.9052392e+000  3.6299366e+000  8.9796003e-003  1.0000000e+000  6.1266773e-002
  3.2627513e-001  1.0645546e-001  2.8013549e+000  1.0000000e+000  4.7636284e-002
  1.9227064e+000  3.6968001e+000  5.9742931e-003  1.0000000e+000  3.6360595e-002
  6.6384194e-001  4.4068613e-001  1.7853183e+000  1.0000000e+000  1.0516157e-001
  1.0940623e+000  1.1969724e+000  8.2072303e-001  1.0000000e+000  9.1871098e-002
  5.2384375e-001  2.7441227e-001  2.1790373e+000  1.0000000e+000  2.2400071e-002
  1.4254638e+000  2.0319470e+000  3.3009188e-001  1.0000000e+000  5.2269561e-002
  3.9425804e-001  1.5543940e-001  2.5784073e+000  1.0000000e+000  8.5677919e-002
  1.2262058e-001  1.5035808e-002  3.5245535e+000  1.0000000e+000  1.3251644e-001
  1.6619433e+000  2.7620556e+000  1.1428232e-001  1.0000000e+000  5.3685547e-002
  1.5495535e+000  2.4011159e+000  2.0290208e-001  1.0000000e+000  3.4111232e-002
  1.0234726e+000  1.0474961e+000  9.5360584e-001  1.0000000e+000  2.4779865e-002
  6.8476698e-001  4.6890582e-001  1.7298379e+000  1.0000000e+000  1.0909966e-001
  8.0699472e-001  6.5124047e-001  1.4232616e+000  1.0000000e+000  8.3718495e-002
  1.3479616e+000  1.8170005e+000  4.2515406e-001  1.0000000e+000  8.2094544e-002
  8.5080394e-001  7.2386734e-001  1.3206516e+000  1.0000000e+000  4.9655085e-002
  5.1763919e-001  2.6795033e-001  2.1973936e+000  1.0000000e+000  1.6074645e-002
  5.8300079e-001  3.3988992e-001  2.0078868e+000  1.0000000e+000  1.2878501e-001
  1.2241418e+000  1.4985230e+000  6.0195602e-001  1.0000000e+000  9.5323378e-002
  8.5519874e-001  7.3136489e-001  1.3105699e+000  1.0000000e+000  2.1130736e-002
  1.0285964e+000  1.0580105e+000  9.4362500e-001  1.0000000e+000  7.2448878e-002
  1.3039202e+000  1.7002078e+000  4.8452713e-001  1.0000000e+000  6.2318975e-002
  1.3176217e+000  1.7361269e+000  4.6564016e-001  1.0000000e+000  4.0556957e-002
  2.0783114e-001  4.3193781e-002  3.2118692e+000  1.0000000e+000  4.0450155e-002
  1.3979970e+000  1.9543956e+000  3.6240761e-001  1.0000000e+000  7.9122884e-002
  2.3581047e-001  5.5606580e-002  3.1123647e+000  1.0000000e+000  1.0312359e-001
  1.9449771e+000  3.7829360e+000  3.0275172e-003  1.0000000e+000  4.1633581e-002
  1.9864741e+000  3.9460792e+000  1.8295124e-004  1.0000000e+000  7.5212009e-003
  9.3288231e-001  8.7026941e-001  1.1387402e+000  1.0000000e+000  1.1005921e-001
  1.2473382e+000  1.5558525e+000  5.6649986e-001  1.0000000e+000  8.1608636e-002
  4.3549720e-001  1.8965781e-001  2.4476690e+000  1.0000000e+000  7.9846777e-002
  1.6129387e+000  2.6015711e+000  1.4981648e-001  1.0000000e+000  8.3105643e-002
  1.9411673e+000  3.7681306e+000  3.4612816e-003  1.0000000e+000  2.2534846e-002
  1.1542478e+000  1.3322879e+000  7.1529685e-001  1.0000000e+000  1.0860561e-001
  6.9667846e-002  4.8536088e-003  3.7261822e+000  1.0000000e+000  8.3595853e-002
  1.6657407e+000  2.7746919e+000  1.1172931e-001  1.0000000e+000  5.4942293e-002
  8.7132705e-001  7.5921083e-001  1.2739026e+000  1.0000000e+000  7.9941155e-002
  1.5390561e+000  2.3686937e+000  2.1246927e-001  1.0000000e+000  9.1388746e-002
  1.3082731e+000  1.7115785e+000  4.7848612e-001  1.0000000e+000  1.4005262e-002
  1.5802297e+000  2.4971259e+000  1.7620711e-001  1.0000000e+000  4.1085022e-002
  1.1181311e+000  1.2502171e+000  7.7769283e-001  1.0000000e+000  6.1705396e-002
  5.0831739e-001  2.5838656e-001  2.2251170e+000  1.0000000e+000  4.8014067e-002
  3.0702740e-001  9.4265827e-002  2.8661562e+000  1.0000000e+000  9.4010949e-002
  1.5725604e+000  2.4729463e+000  1.8270460e-001  1.0000000e+000  3.1227315e-002
  3.5290247e-001  1.2454015e-001  2.7129303e+000  1.0000000e+000  7.0558809e-002
  1.4171154e+000  2.0082161e+000  3.3975445e-001  1.0000000e+000  3.8868022e-002
  1.4275591e+000  2.0379249e+000  3.2768862e-001  1.0000000e+000  2.4121869e-002
  1.8757357e-001  3.5183845e-002  3.2848896e+000  1.0000000e+000  1.6467780e-002
  2.0225074e-001  4.0905364e-002  3.2319024e+000  1.0000000e+000  4.1126833e-002
  1.3755452e+000  1.8921246e+000  3.8994379e-001  1.0000000e+000  5.2526776e-002
  1.7699757e-001  3.1328140e-002  3.3233379e+000  1.0000000e+000  2.5938271e-002
  1.5200768e+000  2.3106335e+000  2.3032626e-001  1.0000000e+000  9.5664729e-002
  1.5916456e+000  2.5333358e+000  1.6675329e-001  1.0000000e+000  1.0428081e-001
  1.1414936e+000  1.3030077e+000  7.3703323e-001  1.0000000e+000  2.7281766e-003
  1.6856961e+000  2.8415715e+000  9.8786919e-002  1.0000000e+000  2.3960918e-002
  6.7106005e-001  4.5032158e-001  1.7660814e+000  1.0000000e+000  6.2798719e-002
  7.3278349e-001  5.3697165e-001  1.6058377e+000  1.0000000e+000  6.1105181e-002
  1.0224621e+000  1.0454288e+000  9.5558026e-001  1.0000000e+000  3.5477343e-002
  2.3488192e-001  5.5169516e-002  3.1156418e+000  1.0000000e+000  3.3765733e-002
  8.3422052e-001  6.9592387e-001  1.3590418e+000  1.0000000e+000  9.8710929e-002
  4.1217667e-001  1.6988961e-001  2.5211829e+000  1.0000000e+000  2.3220655e-002
  9.2390472e-001  8.5359992e-001  1.1579811e+000  1.0000000e+000  5.8191788e-002
  1.0044445e+000  1.0089087e+000  9.9113081e-001  1.0000000e+000  2.1014816e-002
  7.0974179e-001  5.0373341e-001  1.6647662e+000  1.0000000e+000  6.1322757e-002
  8.7793071e-001  7.7076233e-001  1.2590395e+000  1.0000000e+000  5.8882895e-002
  1.6918898e+000  2.8624912e+000  9.4931868e-002  1.0000000e+000  4.5985815e-002
  1.1476408e+000  1.3170794e+000  7.2651623e-001  1.0000000e+000  5.6391781e-002
  5.2617024e-001  2.7685512e-001  2.1721742e+000  1.0000000e+000  1.3155941e-001
  1.9645667e+000  3.8595223e+000  1.2555183e-003  1.0000000e+000  4.8577340e-002
 -4.4301398e-003  1.9626139e-005  4.0177402e+000  1.0000000e+000             Inf
  2.0104679e+000  4.0419813e+000  1.0957771e-004  1.0000000e+000             Inf
  1.3292403e+000  1.7668798e+000  4.4991855e-001  1.0000000e+000  8.0589603e-002
  5.8810193e-001  3.4586388e-001  1.9934562e+000  1.0000000e+000  4.1618245e-002
  1.6150728e-001  2.6084602e-002  3.3800555e+000  1.0000000e+000  2.1681568e-002
  1.2290145e+000  1.5104767e+000  5.9441862e-001  1.0000000e+000  8.3081791e-002
  6.4653728e-001  4.1801045e-001  1.8318613e+000  1.0000000e+000  3.8284881e-002
  1.1389441e+000  1.2971936e+000  7.4141732e-001  1.0000000e+000  9.9896011e-002
  1.1985342e+000  1.4364843e+000  6.4234739e-001  1.0000000e+000  8.0726863e-002
  3.9062489e-001  1.5258781e-001  2.5900882e+000  1.0000000e+000  2.0940973e-002
  7.7125340e-001  5.9483181e-001  1.5098182e+000  1.0000000e+000  4.5449051e-002
  1.5624489e+000  2.4412467e+000  1.9145093e-001  1.0000000e+000  5.3190952e-002
  1.9358817e+000  3.7476379e+000  4.1111587e-003  1.0000000e+000  5.0518046e-002
  1.4414483e+000  2.0777731e+000  3.1198004e-001  1.0000000e+000  9.1703152e-002
  9.5557957e-001  9.1313231e-001  1.0908140e+000  1.0000000e+000  7.6822694e-002
  1.3883536e+000  1.9275257e+000  3.7411133e-001  1.0000000e+000  3.4601087e-002
  1.5379674e+000  2.3653438e+000  2.1347410e-001  1.0000000e+000  4.1990481e-002
  1.3822148e+000  1.9105177e+000  3.8165858e-001  1.0000000e+000  1.2699134e-002
  2.3618770e-001  5.5784628e-002  3.1110338e+000  1.0000000e+000  3.2179770e-002
  2.6722797e-001  7.1410787e-002  3.0024989e+000  1.0000000e+000  1.0770327e-001
  1.7552013e+000  3.0807317e+000  5.9926385e-002  1.0000000e+000  3.5603733e-002
  1.2942739e+000  1.6751448e+000  4.9804939e-001  1.0000000e+000  4.6555697e-002
  8.9351712e-001  7.9837285e-001  1.2243044e+000  1.0000000e+000  1.8903008e-002
  6.3253083e-001  4.0009525e-001  1.8699719e+000  1.0000000e+000  4.9771290e-002
  4.2224489e-001  1.7829075e-001  2.4893112e+000  1.0000000e+000  1.1333307e-001
  1.7680735e+000  3.1260838e+000  5.3789917e-002  1.0000000e+000  6.8957381e-002
  1.5520955e-001  2.4090003e-002  3.4032518e+000  1.0000000e+000  1.0730288e-001
  8.9696789e-001  8.0455139e-001  1.2166798e+000  1.0000000e+000  3.0171495e-002
  7.7853693e-001  6.0611975e-001  1.4919720e+000  1.0000000e+000  6.2539331e-002
  4.3321879e-002  1.8767852e-003  3.8285893e+000  1.0000000e+000  5.7867300e-002
  3.9889303e-001  1.5911565e-001  2.5635435e+000  1.0000000e+000  2.1431277e-002
  1.0401882e+000  1.0819914e+000  9.2123875e-001  1.0000000e+000  1.8227173e-002
  1.7321234e+000  3.0002516e+000  7.1757852e-002  1.0000000e+000  6.2706671e-002
  1.9354716e-001  3.7460505e-002  3.2632719e+000  1.0000000e+000  1.4604191e-002
  3.4446030e-001  1.1865290e-001  2.7408117e+000  1.0000000e+000  1.1001489e-001
  1.9135281e+000  3.6615899e+000  7.4773853e-003  1.0000000e+000  5.2208705e-002
  5.9645292e-001  3.5575609e-001  1.9699444e+000  1.0000000e+000  4.4152677e-002
  3.7783514e-001  1.4275939e-001  2.6314188e+000  1.0000000e+000  4.5911166e-002
  1.1416937e+000  1.3034645e+000  7.3668970e-001  1.0000000e+000  6.0991240e-003
  5.5457871e-001  3.0755754e-001  2.0892427e+000  1.0000000e+000  6.1556521e-002
  1.8831397e+000  3.5462153e+000  1.3656321e-002  1.0000000e+000  8.7804318e-002
  1.0012902e+000  1.0025821e+000  9.9742122e-001  1.0000000e+000  4.8506967e-002
  1.8248378e+000  3.3300331e+000  3.0681785e-002  1.0000000e+000  1.1393184e-001
  1.6677010e+000  2.7812267e+000  1.1042261e-001  1.0000000e+000  9.3175950e-002
  1.2822949e+000  1.6442803e+000  5.1510058e-001  1.0000000e+000  6.4726245e-002
  1.9849627e+000  3.9400771e+000  2.2611927e-004  1.0000000e+000  4.5426424e-002
  1.0408267e+000  1.0833202e+000  9.2001346e-001  1.0000000e+000  9.8000087e-002
  5.3696529e-002  2.8833172e-003  3.7880972e+000  1.0000000e+000  1.1136339e-001
  8.4959917e-001  7.2181874e-001  1.3234221e+000  1.0000000e+000  2.4108084e-002
  4.6641153e-001  2.1753972e-001  2.3518936e+000  1.0000000e+000  1.5206343e-001
  9.1824881e-001  8.4318088e-001  1.1701856e+000  1.0000000e+000  6.4991766e-002
  1.2154534e+000  1.4773270e+000  6.1551335e-001  1.0000000e+000  7.9288227e-002
  1.7090116e+000  2.9207207e+000  8.4674238e-002  1.0000000e+000  1.1554030e-002
  1.9059911e+000  3.6328019e+000  8.8376796e-003  1.0000000e+000  8.8928092e-002
  1.1999409e-001  1.4398580e-002  3.5344222e+000  1.0000000e+000  4.9456634e-002
  1.2922231e+000  1.6698404e+000  5.0094819e-001  1.0000000e+000  8.9973008e-002
  2.4767386e-001  6.1342343e-002  3.0706469e+000  1.0000000e+000  9.7363540e-002
  1.4908365e+000  2.2225933e+000  2.5924752e-001  1.0000000e+000  2.0953501e-002
  1.5114340e+000  2.2844329e+000  2.3869669e-001  1.0000000e+000  7.8888303e-002
  1.6257908e+000  2.6431956e+000  1.4003255e-001  1.0000000e+000  8.6746201e-002
  5.2074033e-001  2.7117049e-001  2.1882092e+000  1.0000000e+000  5.4035435e-002
  1.8215744e-001  3.3181334e-002  3.3045516e+000  1.0000000e+000  5.9360525e-002
  1.5700750e+000  2.4651354e+000  1.8483554e-001  1.0000000e+000  7.0768604e-002
  1.2124016e+000  1.4699177e+000  6.2031121e-001  1.0000000e+000  4.4986321e-002
  1.3167128e+000  1.7337326e+000  4.6688141e-001  1.0000000e+000  8.5918006e-003
  1.7157607e+000  2.9438347e+000  8.0791987e-002  1.0000000e+000  1.9210858e-002
  1.0408643e+000  1.0833986e+000  9.1994124e-001  1.0000000e+000  5.6965267e-002
  8.6201555e-001  7.4307080e-001  1.2950086e+000  1.0000000e+000  6.7985524e-002
  1.0853745e+000  1.1780377e+000  8.3653987e-001  1.0000000e+000  1.1458518e-001
  1.8513210e+000  3.4273894e+000  2.2105450e-002  1.0000000e+000  7.8767892e-002
  1.4903824e+000  2.2212398e+000  2.5971005e-001  1.0000000e+000  1.6864014e-001
  7.1667681e-001  5.1362564e-001  1.6469184e+000  1.0000000e+000  2.9184109e-001
  3.1645602e-001  1.0014441e-001  2.8343203e+000  1.0000000e+000  1.0616667e-001
  1.4780890e-001  2.1847470e-002  3.4306119e+000  1.0000000e+000  3.4912296e-002
  1.4669471e-001  2.1519338e-002  3.4347405e+000  1.0000000e+000  2.7376183e-002
  3.5539246e-001  1.2630380e-001  2.7047340e+000  1.0000000e+000  4.9472059e-002
  1.5867344e+000  2.5177262e+000  1.7078843e-001  1.0000000e+000  3.4492828e-002
  1.1701425e+000  1.3692334e+000  6.8866349e-001  1.0000000e+000  5.5631010e-002
  1.9819190e+000  3.9280030e+000  3.2692175e-004  1.0000000e+000  5.2402430e-002
  1.7041723e+000  2.9042034e+000  8.7514000e-002  1.0000000e+000  8.2945676e-002
  1.6171336e+000  2.6151210e+000  1.4658671e-001  1.0000000e+000  3.8907779e-002
  1.7282782e+000  2.9869454e+000  7.3832758e-002  1.0000000e+000  6.1686715e-002
  3.6663470e-001  1.3442100e-001  2.6678822e+000  1.0000000e+000  1.0951827e-001
  1.5825072e+000  2.5043291e+000  1.7430022e-001  1.0000000e+000  1.6592332e-002
  1.7776121e+000  3.1599047e+000  4.9456393e-002  1.0000000e+000  5.1835685e-002
  1.8591802e+000  3.4565510e+000  1.9830219e-002  1.0000000e+000  5.4583173e-002
  1.1563653e+000  1.3371808e+000  7.1171943e-001  1.0000000e+000  8.4115956e-002
  2.0006767e+000  4.0027072e+000  4.5791263e-007  1.0000000e+000             Inf
  5.4250366e-001  2.9431022e-001  2.1242956e+000  1.0000000e+000  1.9321407e-001
  9.2763632e-001  8.6050914e-001  1.1499639e+000  1.0000000e+000  1.0067859e-001
  1.0279342e+000  1.0566486e+000  9.4491202e-001  1.0000000e+000  2.0846031e-002
  9.6440548e-002  9.3007794e-003  3.6235386e+000  1.0000000e+000  1.3481489e-001
 -1.7074157e-002  2.9152684e-004  4.0685882e+000  1.0000000e+000             Inf
  1.0198399e+000  1.0400735e+000  9.6071377e-001  1.0000000e+000  9.9404052e-002
  1.7802490e+000  3.1692865e+000  4.8290499e-002  1.0000000e+000  7.3553284e-002
  2.1764114e-001  4.7367664e-002  3.1768031e+000  1.0000000e+000  3.8981421e-002
  2.0809858e-001  4.3305020e-002  3.2109107e+000  1.0000000e+000  3.4943162e-002
  1.3212755e+000  1.7457689e+000  4.6066696e-001  1.0000000e+000  1.7272298e-001
  1.9482317e+000  3.7956068e+000  2.6799548e-003  1.0000000e+000  7.5847545e-002
  1.3126305e+000  1.7229988e+000  4.7247686e-001  1.0000000e+000  1.0621282e-002
  8.3766515e-001  7.0168290e-001  1.3510223e+000  1.0000000e+000  1.3152758e-001
  5.2115007e-001  2.7159740e-001  2.1869971e+000  1.0000000e+000  2.1490475e-002
  1.3060252e+000  1.7057019e+000  4.8160096e-001  1.0000000e+000  2.0279405e-002
  1.9765692e+000  3.9068260e+000  5.4900035e-004  1.0000000e+000  4.2041636e-002
  3.9322597e-001  1.5462666e-001  2.5817228e+000  1.0000000e+000  4.8815510e-002
  1.8126493e+000  3.2856973e+000  3.5100303e-002  1.0000000e+000  9.3668280e-002
  1.7106963e+000  2.9264817e+000  8.3696652e-002  1.0000000e+000  6.1251236e-002
  1.1490604e+000  1.3203398e+000  7.2409823e-001  1.0000000e+000  1.1865318e-001
  8.8973967e-002  7.9163668e-003  3.6520205e+000  1.0000000e+000  3.2396273e-002
  1.7172257e-001  2.9488640e-002  3.3425984e+000  1.0000000e+000  1.1024769e-001
  4.9846440e-001  2.4846676e-001  2.2546092e+000  1.0000000e+000  2.7200695e-002
  1.8234261e+000  3.3248828e+000  3.1178340e-002  1.0000000e+000  1.8199700e-002
  1.5328690e+000  2.3496872e+000  2.1821141e-001  1.0000000e+000  6.2542183e-002
  1.2329618e+000  1.5201949e+000  5.8834756e-001  1.0000000e+000  1.2326189e-002
  4.1837062e-001  1.7503398e-001  2.5015515e+000  1.0000000e+000  3.0734777e-002
  4.7628803e-001  2.2685029e-001  2.3216982e+000  1.0000000e+000  3.0493861e-002
  1.3381203e+000  1.7905659e+000  4.3808477e-001  1.0000000e+000  4.2682929e-002
  5.0447185e-001  2.5449184e-001  2.2366045e+000  1.0000000e+000  2.1880666e-002
  9.5536962e-002  9.1273111e-003  3.6269795e+000  1.0000000e+000  7.9284309e-002
  1.6668552e+000  2.7784064e+000  1.1098544e-001  1.0000000e+000  5.5457973e-002
  7.4062492e-001  5.4852527e-001  1.5860256e+000  1.0000000e+000  3.5124705e-002
  4.6686349e-001  2.1796152e-001  2.3505076e+000  1.0000000e+000  4.9340257e-002
  1.0844367e+000  1.1760030e+000  8.3825612e-001  1.0000000e+000  1.0231768e-001
  1.4299793e+000  2.0448407e+000  3.2492365e-001  1.0000000e+000  9.6087780e-002
  7.7851249e-001  6.0608170e-001  1.4920317e+000  1.0000000e+000  4.6001891e-002
  9.4786952e-001  8.9845663e-001  1.1069785e+000  1.0000000e+000  1.1753349e-002
  2.0061538e+000  4.0246531e+000  3.7869351e-005  1.0000000e+000             Inf
  1.2223551e+000  1.4941520e+000  6.0473157e-001  1.0000000e+000  2.5300616e-002
  1.9231788e+000  3.6986169e+000  5.9014896e-003  1.0000000e+000  5.5732552e-002
  6.1689703e-002  3.8056195e-003  3.7570468e+000  1.0000000e+000  1.2897862e-001
  5.2112706e-001  2.7157342e-001  2.1870652e+000  1.0000000e+000  5.8430373e-002
  1.5732249e+000  2.4750366e+000  1.8213698e-001  1.0000000e+000  4.3690296e-002
  1.5078132e+000  2.2735006e+000  2.4224787e-001  1.0000000e+000  4.8145227e-002
  5.7590358e-001  3.3166493e-001  2.0280506e+000  1.0000000e+000  4.3387901e-002
  1.6545784e+000  2.7376296e+000  1.1931609e-001  1.0000000e+000  6.0563960e-002
  9.5165148e-001  9.0564055e-001  1.0990346e+000  1.0000000e+000  1.5794020e-002
  4.2512366e-001  1.8073012e-001  2.4802355e+000  1.0000000e+000  4.6756390e-002
  5.6496020e-001  3.1918002e-001  2.0593392e+000  1.0000000e+000  5.2927528e-002
  9.6408269e-001  9.2945544e-001  1.0731247e+000  1.0000000e+000  9.0349049e-002
  1.5771901e+000  2.4875287e+000  1.7876819e-001  1.0000000e+000  7.5498946e-003
 -4.5937517e-002  2.1102555e-003  4.1858603e+000  1.0000000e+000             Inf
  1.8357560e+000  3.3700000e+000  2.6976102e-002  1.0000000e+000  7.6106234e-002
  1.3196228e+000  1.7414043e+000  4.6291313e-001  1.0000000e+000  4.5030980e-002
  8.2456562e-001  6.7990847e-001  1.3816460e+000  1.0000000e+000  5.6288355e-002
  8.8765937e-001  7.8793916e-001  1.2373017e+000  1.0000000e+000  3.9417126e-002
  6.1954445e-001  3.8383533e-001  1.9056575e+000  1.0000000e+000  1.7684862e-002
  1.3631048e+000  1.8580548e+000  4.0563544e-001  1.0000000e+000  9.0246830e-002
  1.4608552e+000  2.1340980e+000  2.9067710e-001  1.0000000e+000  7.6596002e-002
  7.3261298e-001  5.3672178e-001  1.6062699e+000  1.0000000e+000  3.8718599e-002
  1.7288168e+000  2.9888076e+000  7.3540314e-002  1.0000000e+000  1.0091038e-001
  9.2804066e-001  8.6125947e-001  1.1490968e+000  1.0000000e+000  5.0539330e-002
  1.6055147e+000  2.5776774e+000  1.5561866e-001  1.0000000e+000  7.2738478e-002
  8.8753860e-001  7.8772477e-001  1.2375704e+000  1.0000000e+000  1.3184545e-002
  8.7410466e-001  7.6405896e-001  1.2676403e+000  1.0000000e+000  6.1222927e-002
  1.8310153e+000  3.3526172e+000  2.8555815e-002  1.0000000e+000  1.2220016e-002
  7.6881780e-001  5.9108081e-001  1.5158096e+000  1.0000000e+000  3.6763763e-002
  1.2057819e+000  1.4539099e+000  6.3078244e-001  1.0000000e+000  7.1726446e-002
  1.0443208e+000  1.0906059e+000  9.1332280e-001  1.0000000e+000  1.1740196e-001
  1.9638629e+000  3.8567574e+000  1.3058920e-003  1.0000000e+000  5.3039286e-002
  1.9077460e+000  3.6394947e+000  8.5108068e-003  1.0000000e+000  8.6728582e-002
  6.2810563e-001  3.9451669e-001  1.8820942e+000  1.0000000e+000  7.8583748e-002
  3.6769161e-001  1.3519712e-001  2.6644307e+000  1.0000000e+000  6.5287168e-002
  6.0982881e-001  3.7189118e-001  1.9325759e+000  1.0000000e+000  4.2209426e-002
  1.2752080e+000  1.6261554e+000  5.2532344e-001  1.0000000e+000  3.4728595e-002
  1.5097627e+000  2.2793835e+000  2.4033258e-001  1.0000000e+000  2.4682275e-002
  7.0069169e-001  4.9096884e-001  1.6882021e+000  1.0000000e+000  1.0124693e-001
  1.2442015e+000  1.5480373e+000  5.7123142e-001  1.0000000e+000  2.3352414e-002
  1.5808805e+000  2.4991832e+000  1.7566115e-001  1.0000000e+000  2.7941341e-002
  2.1054903e-001  4.4330896e-002  3.2021348e+000  1.0000000e+000  8.5836202e-002
  1.2567969e+000  1.5795384e+000  5.5235087e-001  1.0000000e+000  3.0387585e-002
  1.2316188e+000  1.5168848e+000  5.9040969e-001  1.0000000e+000  1.0388388e-002
  1.2922225e+000  1.6698389e+000  5.0094904e-001  1.0000000e+000  4.3560683e-002
  9.3958373e-001  8.8281759e-001  1.1244827e+000  1.0000000e+000  1.9309303e-002
  8.1619471e-001  6.6617381e-001  1.4013950e+000  1.0000000e+000  4.4724603e-002
  2.6115350e-001  6.8201148e-002  3.0235872e+000  1.0000000e+000  1.1034971e-001
  3.2540046e-001  1.0588546e-001  2.8042836e+000  1.0000000e+000  1.0245822e-001
  8.1759793e-001  6.6846638e-001  1.3980747e+000  1.0000000e+000  1.4855624e-002
  1.0082286e+000  1.0165250e+000  9.8361043e-001  1.0000000e+000  7.7875309e-003
  9.2854071e-001  8.6218785e-001  1.1480250e+000  1.0000000e+000  9.1478171e-002
  1.7011925e+000  2.8940560e+000  8.9285915e-002  1.0000000e+000  2.7095384e-002
  2.7387615e-002  7.5008148e-004  3.8911996e+000  1.0000000e+000  5.4843759e-002
  1.6835590e+000  2.8343709e+000  1.0013491e-001  1.0000000e+000  4.5264669e-002
  1.8282521e+000  3.3425057e+000  2.9497344e-002  1.0000000e+000  3.8753115e-002
  4.3872827e-002  1.9248250e-003  3.8264335e+000  1.0000000e+000  7.1978078e-002
  1.2599791e+000  1.5875473e+000  5.4763094e-001  1.0000000e+000  4.5577678e-002
  1.2203055e+000  1.4891455e+000  6.0792353e-001  1.0000000e+000  8.2937093e-002
  1.1082827e-001  1.2282905e-002  3.5689698e+000  1.0000000e+000  2.4849041e-002
  1.6560449e+000  2.7424849e+000  1.1830508e-001  1.0000000e+000  4.8348702e-002
  8.4592901e-001  7.1559589e-001  1.3318799e+000  1.0000000e+000  3.1751381e-002
  4.5651202e-001  2.0840322e-001  2.3823551e+000  1.0000000e+000  7.8125301e-002
  1.7988030e+000  3.2356922e+000  4.0480232e-002  1.0000000e+000  4.1643128e-002
  1.7867615e+000  3.1925165e+000  4.5470673e-002  1.0000000e+000  1.9472301e-002
  1.4790037e+000  2.1874519e+000  2.7143716e-001  1.0000000e+000  2.1568655e-001
  5.7927900e-001  3.3556415e-001  2.0184482e+000  1.0000000e+000  1.1271041e-001
  4.3471699e-001  1.8897886e-001  2.4501109e+000  1.0000000e+000  3.5216715e-002
  1.4137047e+000  1.9985611e+000  3.4374214e-001  1.0000000e+000  1.2259318e-001
  1.2527718e-001  1.5694373e-002  3.5145856e+000  1.0000000e+000  5.5698670e-002
  4.5084414e-001  2.0326044e-001  2.3998839e+000  1.0000000e+000  2.1006464e-002
  7.1605540e-001  5.1273534e-001  1.6485137e+000  1.0000000e+000  3.9486725e-002
  1.0016324e-001  1.0032674e-002  3.6093797e+000  1.0000000e+000  6.6229307e-002
  1.1569455e+000  1.3385230e+000  7.1074082e-001  1.0000000e+000  1.2068794e-001
  8.1725039e-001  6.6789820e-001  1.3988966e+000  1.0000000e+000  8.4809000e-002
  2.2024345e-001  4.8507178e-002  3.1675334e+000  1.0000000e+000  3.1501799e-002
  4.1534845e-001  1.7251434e-001  2.5111205e+000  1.0000000e+000  2.3030493e-002
  4.0935503e-001  1.6757154e-001  2.5301514e+000  1.0000000e+000  8.8949974e-003
  1.0250054e+000  1.0506361e+000  9.5061442e-001  1.0000000e+000  3.9961030e-002
  4.1150209e-001  1.6933397e-001  2.5233256e+000  1.0000000e+000  5.9452728e-003
  1.3548988e+000  1.8357507e+000  4.1615558e-001  1.0000000e+000  5.4481877e-002
  8.3217426e-001  6.9251399e-001  1.3638170e+000  1.0000000e+000  2.8203206e-002
  1.3019597e+000  1.6950991e+000  4.8726022e-001  1.0000000e+000  8.8273564e-002
  1.0081077e+000  1.0162811e+000  9.8385041e-001  1.0000000e+000  6.9205671e-003
  1.6353276e+000  2.6742965e+000  1.3298593e-001  1.0000000e+000  2.6989904e-002
  2.0695050e-001  4.2828509e-002  3.2150265e+000  1.0000000e+000  5.2610885e-002
  1.0012868e+000  1.0025753e+000  9.9742801e-001  1.0000000e+000  4.8840964e-002
  9.5910798e-001  9.1988813e-001  1.0834562e+000  1.0000000e+000  7.2499064e-002
  1.0159186e+000  1.0320907e+000  9.6841614e-001  1.0000000e+000  1.6727090e-002
  1.8719874e+000  3.5043369e+000  1.6387218e-002  1.0000000e+000  1.5807451e-001
  1.2665816e+000  1.6042290e+000  5.3790251e-001  1.0000000e+000  3.6002259e-002
  1.9947635e+000  3.9790816e+000  2.7420585e-005  1.0000000e+000             Inf
  6.9265793e-001  4.7977501e-001  1.7091433e+000  1.0000000e+000  1.3594774e-001
  1.6291167e+000  2.6540214e+000  1.3755439e-001  1.0000000e+000  1.5657010e-001
  1.2659316e+000  1.6025828e+000  5.3885644e-001  1.0000000e+000  6.5966476e-003
  5.7924928e-001  3.3552973e-001  2.0185326e+000  1.0000000e+000  1.6750646e-002
  5.6241531e-001  3.1631098e-001  2.0666497e+000  1.0000000e+000  4.4354221e-002
  8.6406520e-001  7.4660867e-001  1.2903479e+000  1.0000000e+000  2.1257181e-002
  7.3236361e-001  5.3635645e-001  1.6069020e+000  1.0000000e+000  1.0068295e-001
  1.0559919e+000  1.1151188e+000  8.9115137e-001  1.0000000e+000  1.3163164e-001
  1.3564601e+000  1.8399839e+000  4.1414365e-001  1.0000000e+000  5.8813227e-002
  8.6727810e-001  7.5217130e-001  1.2830589e+000  1.0000000e+000  6.4219427e-002
  1.6710819e-001  2.7925147e-002  3.3594924e+000  1.0000000e+000  8.0848410e-002
  1.7105801e+000  2.9260843e+000  8.3763871e-002  1.0000000e+000  4.7271167e-002
  5.3459048e-001  2.8578698e-001  2.1474251e+000  1.0000000e+000  1.0513883e-001
  4.5588767e-001  2.0783357e-001  2.3842829e+000  1.0000000e+000  5.6243085e-003
 -1.1601046e-002  1.3458426e-004  4.0465388e+000  1.0000000e+000             Inf
  2.3875841e-001  5.7005579e-002  3.1019719e+000  1.0000000e+000  1.3947656e-001
  1.7483232e+000  3.0566339e+000  6.3341223e-002  1.0000000e+000  6.9035754e-002
  4.0253465e-001  1.6203415e-001  2.5518955e+000  1.0000000e+000  4.7960968e-002
  3.6099453e-001  1.3031705e-001  2.6863389e+000  1.0000000e+000  1.6233450e-001
  1.1769367e+000  1.3851800e+000  6.7743321e-001  1.0000000e+000  6.3263739e-002
  1.7793990e+000  3.1662609e+000  4.8664790e-002  1.0000000e+000  3.8566678e-002
  1.8374108e+000  3.3760784e+000  2.6435255e-002  1.0000000e+000  4.3911732e-002
  8.9510719e-001  8.0121688e-001  1.2207881e+000  1.0000000e+000  2.6334255e-002
  1.8108290e+000  3.2791018e+000  3.5785654e-002  1.0000000e+000  2.9252815e-002
  6.9191021e-001  4.7873974e-001  1.7110989e+000  1.0000000e+000  1.2872038e-001
  1.4044953e+000  1.9726070e+000  3.5462586e-001  1.0000000e+000  2.5671987e-001
  1.6821448e+000  2.8296111e+000  1.0103193e-001  1.0000000e+000  5.4050879e-002
  1.7319816e+000  2.9997602e+000  7.1833865e-002  1.0000000e+000  9.2276363e-002
  1.1650821e+000  1.3574163e+000  6.9708791e-001  1.0000000e+000  1.2458872e-002
  1.2499219e+000  1.5623048e+000  5.6261716e-001  1.0000000e+000  6.4083174e-002
  1.2921395e+000  1.6696246e+000  5.0106644e-001  1.0000000e+000  9.2995620e-002
  3.1571517e-001  9.9676067e-002  2.8368154e+000  1.0000000e+000  8.9752666e-003
  4.7434005e-001  2.2499848e-001  2.3276383e+000  1.0000000e+000  8.4350246e-002
  8.8210681e-001  7.7811243e-001  1.2496852e+000  1.0000000e+000  1.2782849e-001
  2.0059834e+000  4.0239695e+000  3.5801390e-005  1.0000000e+000             Inf
  1.3696128e+000  1.8758392e+000  3.9738802e-001  1.0000000e+000  4.1873728e-002
  1.0408304e-001  1.0833280e-002  3.5945011e+000  1.0000000e+000  7.2678835e-002
  1.2697127e+000  1.6121703e+000  5.3331954e-001  1.0000000e+000  4.2272383e-002
  2.9269755e-001  8.5671854e-002  2.9148817e+000  1.0000000e+000  4.3524557e-002
  1.1103921e+000  1.2329706e+000  7.9140225e-001  1.0000000e+000  8.8845445e-003
  1.6432566e+000  2.7002921e+000  1.2726588e-001  1.0000000e+000  5.1065702e-002
  1.0685216e+000  1.1417385e+000  8.6765195e-001  1.0000000e+000  1.0656654e-001
  3.6525325e-002  1.3340994e-003  3.8552328e+000  1.0000000e+000  9.1571439e-002
  3.2231860e-001  1.0388928e-001  2.8146149e+000  1.0000000e+000  3.2460354e-002
  1.1770537e+000  1.3854554e+000  6.7724062e-001  1.0000000e+000  4.0738611e-002
  1.3626293e+000  1.8567586e+000  4.0624143e-001  1.0000000e+000  7.7527911e-002
  1.9753757e+000  3.9021091e+000  6.0635679e-004  1.0000000e+000  4.2997721e-002
  1.7831117e+000  3.1794875e+000  4.7040520e-002  1.0000000e+000  2.4964595e-002
  2.5228789e-001  6.3649180e-002  3.0544976e+000  1.0000000e+000  2.0483229e-002
  4.3465646e-001  1.8892624e-001  2.4503004e+000  1.0000000e+000  6.4435065e-002
  5.4549701e-001  2.9756699e-001  2.1155790e+000  1.0000000e+000  9.3145372e-002
  3.9806789e-001  1.5845804e-001  2.5661865e+000  1.0000000e+000  8.7688666e-002
  9.0830972e-001  8.2502656e-001  1.1917877e+000  1.0000000e+000  2.3466701e-002
  1.3711828e-002  1.8801422e-004  3.9453407e+000  1.0000000e+000             Inf
  3.4783559e-001  1.2098959e-001  2.7296473e+000  1.0000000e+000  7.6529672e-002
  1.1179445e+000  1.2497998e+000  7.7802197e-001  1.0000000e+000  2.3383612e-002
  1.9849491e+000  3.9400229e+000  2.2652981e-004  1.0000000e+000  3.0429661e-002
  1.8291523e+000  3.3457980e+000  2.9188946e-002  1.0000000e+000  3.2524284e-002
  1.7997797e+000  3.2392071e+000  4.0088153e-002  1.0000000e+000  2.7609122e-002
  2.7038657e-001  7.3108895e-002  2.9915626e+000  1.0000000e+000  4.0861002e-002
  1.1646233e+000  1.3563473e+000  6.9785430e-001  1.0000000e+000  3.1449403e-002
  2.1486107e-001  4.6165278e-002  3.1867210e+000  1.0000000e+000  1.0665971e-001
  1.1337111e+000  1.2853009e+000  7.5045645e-001  1.0000000e+000  4.6799215e-002
  1.9137342e+000  3.6623784e+000  7.4417966e-003  1.0000000e+000  3.7560291e-002
  1.6777685e+000  2.8149071e+000  1.0383315e-001  1.0000000e+000  3.8788084e-002
  5.6668047e-001  3.2112676e-001  2.0544049e+000  1.0000000e+000  8.7728308e-002
  1.7747197e+000  3.1496302e+000  5.0751193e-002  1.0000000e+000  5.0950510e-002
  1.8745655e+000  3.5139957e+000  1.5733823e-002  1.0000000e+000  5.0874541e-002
  7.6799586e-001  5.8981764e-001  1.5178342e+000  1.0000000e+000  1.9135345e-001
  6.4015786e-001  4.0980208e-001  1.8491707e+000  1.0000000e+000  5.9819063e-002
  1.0826101e-001  1.1720446e-002  3.5786764e+000  1.0000000e+000  4.1158256e-002
  1.6265763e+000  2.6457504e+000  1.3944528e-001  1.0000000e+000  2.3847407e-001
  1.2057336e+000  1.4537934e+000  6.3085916e-001  1.0000000e+000  7.3004165e-002
  1.8434905e+000  3.3984574e+000  2.4495211e-002  1.0000000e+000  4.5211300e-002
  1.1090852e+000  1.2300700e+000  7.9372918e-001  1.0000000e+000  4.1999919e-002
  1.8946010e+000  3.5895129e+000  1.1108953e-002  1.0000000e+000  3.8978185e-002
  9.1845951e-001  8.4356787e-001  1.1697298e+000  1.0000000e+000  9.4990066e-002
  1.9417115e+000  3.7702436e+000  3.3975489e-003  1.0000000e+000  4.2788933e-002
  3.1343853e-001  9.8243712e-002  2.8444896e+000  1.0000000e+000  2.3267493e-002
  1.9323521e+000  3.7339846e+000  4.5762384e-003  1.0000000e+000  2.7831991e-002
  6.3252561e-001  4.0008865e-001  1.8699862e+000  1.0000000e+000  7.4057669e-002
  4.6188948e-001  2.1334189e-001  2.3657840e+000  1.0000000e+000  4.0055412e-002
  1.0028822e+000  1.0057727e+000  9.9424391e-001  1.0000000e+000  1.5066851e-001
  2.5013202e-001  6.2566025e-002  3.0620380e+000  1.0000000e+000  3.7859255e-002
  1.4472782e-001  2.0946142e-002  3.4420349e+000  1.0000000e+000  1.0790762e-001
  5.6235930e-001  3.1624798e-001  2.0668108e+000  1.0000000e+000  1.4348097e-001
  1.4150289e+000  2.0023068e+000  3.4219118e-001  1.0000000e+000  6.7314277e-002
  8.4535659e-001  7.1462777e-001  1.3332014e+000  1.0000000e+000  2.0871785e-002
  1.0928403e+000  1.1942999e+000  8.2293872e-001  1.0000000e+000  8.0354006e-002
  1.1274704e+000  1.2711895e+000  7.6130788e-001  1.0000000e+000  1.6259273e-002
  7.4244680e-001  5.5122725e-001  1.5814401e+000  1.0000000e+000  5.7994257e-002
  1.9314867e+000  3.7306408e+000  4.6940742e-003  1.0000000e+000  5.0668665e-002
  1.6158545e+000  2.6109857e+000  1.4756779e-001  1.0000000e+000  2.9279214e-002
  1.6825882e+000  2.8311032e+000  1.0075022e-001  1.0000000e+000  7.2659147e-002
  1.5445614e+000  2.3856698e+000  2.0742436e-001  1.0000000e+000  6.5781370e-002
  1.9601171e+000  3.8420590e+000  1.5906468e-003  1.0000000e+000  5.7939977e-002
  3.5379158e-001  1.2516848e-001  2.7100022e+000  1.0000000e+000  6.6076208e-002
  1.1218860e+000  1.2586281e+000  7.7108427e-001  1.0000000e+000  3.5041593e-002
  1.4457582e+000  2.0902167e+000  3.0718401e-001  1.0000000e+000  3.7258780e-002
  9.4859534e-001  8.9983312e-001  1.1054518e+000  1.0000000e+000  1.0697957e-001
  1.9100194e+000  3.6481742e+000  8.0965020e-003  1.0000000e+000  2.2819219e-002
  2.9708781e-001  8.8261166e-002  2.8999099e+000  1.0000000e+000  1.6439970e-002
  6.8901000e-001  4.7473479e-001  1.7186948e+000  1.0000000e+000  6.6314411e-002
  1.7860815e-001  3.1900873e-002  3.3174683e+000  1.0000000e+000  1.4798881e-001
  1.3792227e+000  1.9022552e+000  3.8536450e-001  1.0000000e+000  2.3286855e-001
  1.8655577e+000  3.4803054e+000  1.8074741e-002  1.0000000e+000  1.9524216e-002
  2.9314208e-001  8.5932278e-002  2.9133640e+000  1.0000000e+000  1.1994809e-001
  1.9887745e+000  3.9552242e+000  1.2601100e-004  1.0000000e+000             Inf
  8.5783145e-001  7.3587479e-001  1.3045490e+000  1.0000000e+000  3.8450867e-002
  1.1478833e+000  1.3176361e+000  7.2610282e-001  1.0000000e+000  3.8897735e-002
  9.8906322e-001  9.7824606e-001  1.0219932e+000  1.0000000e+000  4.1251619e-002
  1.6284481e+000  2.6518431e+000  1.3805084e-001  1.0000000e+000  6.7505596e-002
  1.5299204e+000  2.3406564e+000  2.2097483e-001  1.0000000e+000  4.4603744e-002
  1.8651309e+000  3.4787131e+000  1.8189685e-002  1.0000000e+000  4.0162170e-002
  1.2385235e-002  1.5339404e-004  3.9506125e+000  1.0000000e+000             Inf
  1.5344781e+000  2.3546229e+000  2.1671068e-001  1.0000000e+000  1.4811253e-002
  4.7485704e-001  2.2548921e-001  2.3260611e+000  1.0000000e+000  5.9473529e-002
  3.0938138e-001  9.5716840e-002  2.8581913e+000  1.0000000e+000  5.7403637e-002
  1.7269264e+000  2.9822748e+000  7.4569193e-002  1.0000000e+000  2.7248685e-002
  1.4903878e+000  2.2212558e+000  2.5970461e-001  1.0000000e+000  7.8973434e-002
  1.4518571e+000  2.1078890e+000  3.0046066e-001  1.0000000e+000  4.5150545e-002
  8.5690794e-002  7.3429122e-003  3.6645797e+000  1.0000000e+000  8.2863676e-002
  1.8971194e+000  3.5990620e+000  1.0584419e-002  1.0000000e+000  2.4770147e-002
  7.1382386e-001  5.0954451e-001  1.6542491e+000  1.0000000e+000  4.3061748e-002
  1.4696649e-001  2.1599149e-002  3.4337332e+000  1.0000000e+000  9.4074737e-002
  8.8335053e-001  7.8030816e-001  1.2469060e+000  1.0000000e+000  9.1853383e-002
  4.3403176e-001  1.8838357e-001  2.4522565e+000  1.0000000e+000  5.7656809e-002
  1.0424768e+000  1.0867579e+000  9.1685068e-001  1.0000000e+000  6.0148698e-002
  6.4830446e-001  4.2029867e-001  1.8270808e+000  1.0000000e+000  1.2819159e-001
  1.7002771e+000  2.8909422e+000  8.9833817e-002  1.0000000e+000  4.4849514e-002
  1.0024569e+000  1.0049198e+000  9.9509226e-001  1.0000000e+000  4.1029772e-002
  1.5995042e+000  2.5584137e+000  1.6039687e-001  1.0000000e+000  7.2120560e-002
  7.3155623e-001  5.3517452e-001  1.6089496e+000  1.0000000e+000  2.8969452e-002
  5.6533638e-002  3.1960522e-003  3.7770615e+000  1.0000000e+000  4.4379708e-002
  5.0655212e-001  2.5659505e-001  2.2303866e+000  1.0000000e+000  8.8572340e-002
  1.1848695e+000  1.4039157e+000  6.6443774e-001  1.0000000e+000  2.3406730e-001
  1.0299048e+000  1.0607040e+000  9.4108462e-001  1.0000000e+000  3.1311971e-002
  6.5123502e-002  4.2410706e-003  3.7437471e+000  1.0000000e+000  2.9521382e-002
  1.8844344e+000  3.5510929e+000  1.3355415e-002  1.0000000e+000  3.1922467e-002
  4.4779853e-001  2.0052352e-001  2.4093294e+000  1.0000000e+000  4.1326080e-002
  1.1379545e+000  1.2949404e+000  7.4312246e-001  1.0000000e+000  1.8715396e-002
  1.8258502e+000  3.3337288e+000  3.0328165e-002  1.0000000e+000  7.1827069e-002
  8.3720789e-001  7.0091705e-001  1.3520855e+000  1.0000000e+000  3.4277357e-002
  1.9089248e+000  3.6439940e+000  8.2946877e-003  1.0000000e+000  1.3047312e-002
  1.7272152e+000  2.9832725e+000  7.4411522e-002  1.0000000e+000  6.7963927e-002
  3.7465261e-001  1.4036458e-001  2.6417541e+000  1.0000000e+000  3.7506270e-002
  1.0333995e+000  1.0679146e+000  9.3431649e-001  1.0000000e+000  1.2721888e-002
  8.1148727e-001  6.5851159e-001  1.4125625e+000  1.0000000e+000  4.8932960e-002
  3.9084157e-001  1.5275714e-001  2.5893908e+000  1.0000000e+000  6.0109287e-002
  1.7941176e+000  3.2188579e+000  4.2387565e-002  1.0000000e+000  9.9768336e-002
  7.8885786e-001  6.2229672e-001  1.4668653e+000  1.0000000e+000  6.9874317e-002
  9.8935923e-001  9.7883168e-001  1.0213948e+000  1.0000000e+000  1.3553708e-002
  1.1459663e+000  1.3132388e+000  7.2937351e-001  1.0000000e+000  8.5733051e-003
  1.1464273e+000  1.3142955e+000  7.2858639e-001  1.0000000e+000  1.9397378e-003
  2.1292046e-002  4.5335121e-004  3.9152852e+000  1.0000000e+000  4.4700846e-002
  8.0442941e-001  6.4710668e-001  1.4293890e+000  1.0000000e+000  7.4294764e-002
  1.3132885e+000  1.7247266e+000  4.7157273e-001  1.0000000e+000  6.9618417e-002
  1.2598614e+000  1.5872507e+000  5.4780516e-001  1.0000000e+000  2.4424131e-001
  2.3798301e-001  5.6635915e-002  3.1047039e+000  1.0000000e+000  2.1170738e-002
  1.5352379e+000  2.3569555e+000  2.1600377e-001  1.0000000e+000  1.2876286e-001
  1.5679601e-001  2.4584988e-002  3.3974010e+000  1.0000000e+000  7.4650976e-002
  1.8744604e-001  3.5136018e-002  3.2853519e+000  1.0000000e+000  3.9741269e-002
  8.9478303e-001  8.0063667e-001  1.2215046e+000  1.0000000e+000  1.8582717e-002
  1.4241799e+000  2.0282883e+000  3.3156882e-001  1.0000000e+000  3.5260760e-002
  1.3340216e+000  1.7796136e+000  4.4352725e-001  1.0000000e+000  3.0546065e-002
  1.6799194e+000  2.8221294e+000  1.0245156e-001  1.0000000e+000  5.9716636e-002
  2.0078845e+000  4.0316001e+000  6.2165137e-005  1.0000000e+000             Inf
  6.4579696e-001  4.1705372e-001  1.8338659e+000  1.0000000e+000  1.8185534e-002
  1.3749886e+000  1.8905935e+000  3.9063930e-001  1.0000000e+000  1.7866302e-002
  4.4167327e-001  1.9507527e-001  2.4283822e+000  1.0000000e+000  3.7875139e-002
  1.0028354e+000  1.0056788e+000  9.9433724e-001  1.0000000e+000  7.0002249e-002
  7.2377855e-001  5.2385539e-001  1.6287412e+000  1.0000000e+000  4.7668692e-002
  2.7794044e-001  7.7250891e-002  2.9654891e+000  1.0000000e+000  3.0489696e-002
  1.3870289e+000  1.9238490e+000  3.7573363e-001  1.0000000e+000  1.7976903e-002
  9.8752883e-001  9.7521318e-001  1.0250979e+000  1.0000000e+000  5.0633446e-002
  1.6943808e-002  2.8709263e-004  3.9325119e+000  1.0000000e+000             Inf
  1.3294082e+000  1.7673261e+000  4.4969342e-001  1.0000000e+000  2.0746971e-002
  1.9595082e-001  3.8396725e-002  3.2545934e+000  1.0000000e+000  2.0969193e-002
  9.1656615e-001  8.4009350e-001  1.1738289e+000  1.0000000e+000  4.2458755e-002
  9.4571347e-001  8.9437397e-001  1.1115201e+000  1.0000000e+000  7.1339009e-002
  1.5571910e+000  2.4248438e+000  1.9607981e-001  1.0000000e+000  1.0561277e-001
  8.5634137e-001  7.3332054e-001  1.3079551e+000  1.0000000e+000  2.1734859e-002
  2.5829809e-001  6.6717903e-002  3.0335255e+000  1.0000000e+000  4.0515244e-002
  1.8529202e+000  3.4333131e+000  2.1632477e-002  1.0000000e+000  2.4173605e-002
  9.0349307e-001  8.1629973e-001  1.2023274e+000  1.0000000e+000  2.1911237e-002
  1.3691624e+000  1.8746056e+000  3.9795613e-001  1.0000000e+000  1.5048567e-002
  2.8837369e-001  8.3159385e-002  2.9296646e+000  1.0000000e+000  1.3569803e-001
  1.8293873e+000  3.3466580e+000  2.9108682e-002  1.0000000e+000  4.0049050e-002
  1.8537017e+000  3.4362102e+000  2.1403179e-002  1.0000000e+000  3.3026245e-002
  1.8997077e+000  3.6088895e+000  1.0058536e-002  1.0000000e+000  1.2086892e-001
  4.6682233e-001  2.1792309e-001  2.3506338e+000  1.0000000e+000  2.1624318e-002
  6.5333206e-001  4.2684278e-001  1.8135146e+000  1.0000000e+000  3.7767862e-002
  1.4282424e+000  2.0398764e+000  3.2690674e-001  1.0000000e+000  1.1091612e-001
  9.9609160e-001  9.9219848e-001  1.0078321e+000  1.0000000e+000  1.2437694e-002
  1.8861505e+000  3.5575635e+000  1.2961719e-002  1.0000000e+000  4.5719399e-002
  8.9915846e-002  8.0848594e-003  3.6484215e+000  1.0000000e+000  3.0601807e-002
  8.2753525e-001  6.8481460e-001  1.3746736e+000  1.0000000e+000  2.3510492e-002
  2.0811123e-001  4.3310285e-002  3.2108654e+000  1.0000000e+000  2.1706672e-002
  9.9990731e-001  9.9981462e-001  1.0001854e+000  1.0000000e+000  6.7755745e-003
  6.0096670e-001  3.6116098e-001  1.9572942e+000  1.0000000e+000  1.6264186e-001
  1.8126423e+000  3.2856720e+000  3.5102921e-002  1.0000000e+000  1.6904383e-002
  8.2732627e-001  6.8446876e-001  1.3751637e+000  1.0000000e+000  2.3267590e-002
  1.6411293e+000  2.6933054e+000  1.2878817e-001  1.0000000e+000  1.2235906e-001
  1.1391989e-001  1.2977741e-002  3.5572982e+000  1.0000000e+000  6.7926108e-002
  4.4934668e-001  2.0191244e-001  2.4045257e+000  1.0000000e+000  1.1397516e-002
  1.0696118e+000  1.1440694e+000  8.6562219e-001  1.0000000e+000  2.5781426e-001
  1.3929670e+000  1.9403570e+000  3.6848910e-001  1.0000000e+000  3.7137876e-002
  7.5357130e-001  5.6786971e-001  1.5535845e+000  1.0000000e+000  8.1267626e-002
  6.8323205e-001  4.6680603e-001  1.7338778e+000  1.0000000e+000  5.3412947e-002
  2.3335259e-001  5.4453432e-002  3.1210431e+000  1.0000000e+000  2.0364217e-002
  1.7010656e+000  2.8936243e+000  8.9361761e-002  1.0000000e+000  5.8163340e-002
  2.1734513e-001  4.7238907e-002  3.1778584e+000  1.0000000e+000  2.5605457e-002
  4.5294010e-001  2.0515474e-001  2.3933943e+000  1.0000000e+000  1.7675993e-002
  4.1191350e-001  1.6967273e-001  2.5220187e+000  1.0000000e+000  1.5523497e-001
  8.8502163e-001  7.8326328e-001  1.2431768e+000  1.0000000e+000  2.2645699e-002
  8.5067999e-001  7.2365644e-001  1.3209365e+000  1.0000000e+000  2.8998439e-002
  6.3531126e-001  4.0362039e-001  1.8623754e+000  1.0000000e+000  4.5251778e-002
  3.2165516e-002  1.0346204e-003  3.8723726e+000  1.0000000e+000  6.7960953e-002
  1.7383246e+000  3.0217723e+000  6.8474038e-002  1.0000000e+000  1.1079635e-001
  1.8123889e+000  3.2847535e+000  3.5197928e-002  1.0000000e+000  7.3948563e-002
  4.7432079e-001  2.2498021e-001  2.3276971e+000  1.0000000e+000  1.3555539e-001
  8.3798358e-002  7.0221647e-003  3.6718287e+000  1.0000000e+000  5.8698379e-002
  2.3742142e-001  5.6368933e-002  3.1066832e+000  1.0000000e+000  4.6963519e-003
  1.3599418e+000  1.8494418e+000  4.0967447e-001  1.0000000e+000  3.5152018e-002
  8.7227592e-001  7.6086529e-001  1.2717616e+000  1.0000000e+000  2.8861463e-002
  7.0628439e-001  4.9883763e-001  1.6737001e+000  1.0000000e+000  4.0887218e-002
  1.6777663e+000  2.8148997e+000  1.0383456e-001  1.0000000e+000  5.6783633e-002
  1.2995696e-002  1.6888810e-004  3.9481861e+000  1.0000000e+000  8.5839143e-003
  1.4368776e+000  2.0646172e+000  3.1710686e-001  1.0000000e+000  4.1147434e-002
  1.1684280e+000  1.3652239e+000  6.9151206e-001  1.0000000e+000  1.0817189e-001
  5.1039275e-001  2.6050076e-001  2.2189297e+000  1.0000000e+000  5.8861047e-002
  1.8995912e+000  3.6084467e+000  1.0081926e-002  1.0000000e+000  3.0822360e-002
  5.4276406e-001  2.9459283e-001  2.1235366e+000  1.0000000e+000  3.2223788e-002
  1.3497217e+000  1.8217486e+000  4.2286188e-001  1.0000000e+000  5.0437569e-002
  8.5748870e-001  7.3528687e-001  1.3053321e+000  1.0000000e+000  2.8817811e-002
  7.9325100e-001  6.2924715e-001  1.4562432e+000  1.0000000e+000  2.2584448e-002
  8.6271853e-001  7.4428327e-001  1.2934091e+000  1.0000000e+000  7.6232939e-002
  1.5442573e+000  2.3847306e+000  2.0770141e-001  1.0000000e+000  5.2850693e-002
  5.4872007e-001  3.0109371e-001  2.1062134e+000  1.0000000e+000  9.5092426e-002
  2.7501599e-001  7.5633796e-002  2.9755698e+000  1.0000000e+000  8.2892942e-002
  1.2894322e+000  1.6626355e+000  5.0490655e-001  1.0000000e+000  3.5599239e-002
  2.1372196e-001  4.5677076e-002  3.1907892e+000  1.0000000e+000  3.3191238e-002
  7.2962425e-001  5.3235154e-001  1.6138546e+000  1.0000000e+000  6.0373992e-002
  1.4973180e+000  2.2419612e+000  2.5268920e-001  1.0000000e+000  6.2213056e-002
  1.3574969e+000  1.8427978e+000  4.1281023e-001  1.0000000e+000  6.1499288e-002
  1.9371271e-002  3.7524614e-004  3.9228902e+000  1.0000000e+000  6.4440338e-002
  7.7693340e-002  6.0362550e-003  3.6952629e+000  1.0000000e+000  1.7613182e-001
  1.0687383e+000  1.1422016e+000  8.6724830e-001  1.0000000e+000  5.3081209e-002
  1.1621209e+000  1.3505250e+000  7.0204135e-001  1.0000000e+000  2.3872218e-002
  1.5156198e+000  2.2971034e+000  2.3462418e-001  1.0000000e+000  4.6638723e-002
  1.8721843e+000  3.5050740e+000  1.6336860e-002  1.0000000e+000  6.6817058e-002
  1.8323051e+000  3.3573419e+000  2.8121591e-002  1.0000000e+000  4.8023284e-002
  1.1039835e+000  1.2187797e+000  8.0284549e-001  1.0000000e+000  7.3873778e-002
  1.4530096e+000  2.1112368e+000  2.9919854e-001  1.0000000e+000  6.0058706e-002
  1.5956679e+000  2.5461561e+000  1.6348444e-001  1.0000000e+000  5.4187140e-002
  1.8238253e+000  3.3263387e+000  3.1037530e-002  1.0000000e+000  5.5358830e-002
  8.1111300e-001  6.5790431e-001  1.4134523e+000  1.0000000e+000  4.0284027e-002
  1.2709352e+000  1.6152762e+000  5.3153551e-001  1.0000000e+000  1.2028748e-001
 -3.9269957e-003  1.5421295e-005  4.0157234e+000  1.0000000e+000             Inf
  7.8592022e-001  6.1767059e-001  1.4739897e+000  1.0000000e+000  5.8483051e-002
  1.9622461e-001  3.8504099e-002  3.2536056e+000  1.0000000e+000  1.3009428e-001
  2.0832815e-001  4.3400616e-002  3.2100880e+000  1.0000000e+000  1.3433545e-002
  1.9838715e+000  3.9357462e+000  2.6012763e-004  1.0000000e+000  2.9457826e-002
  1.6998862e+000  2.8896132e+000  9.0068272e-002  1.0000000e+000  9.8130769e-002
  1.9775640e+000  3.9107592e+000  5.0337598e-004  1.0000000e+000  4.2215730e-002
  8.3374724e-001  6.9513447e-001  1.3601455e+000  1.0000000e+000  4.6131080e-002
  4.8362230e-001  2.3389053e-001  2.2994013e+000  1.0000000e+000  4.5627371e-002
  6.3832909e-001  4.0746403e-001  1.8541477e+000  1.0000000e+000  1.7564015e-001
  3.2630588e-001  1.0647552e-001  2.8012520e+000  1.0000000e+000  7.9217194e-002
  1.0081979e+000  1.0164630e+000  9.8367141e-001  1.0000000e+000  3.2820798e-002
  9.3413367e-001  8.7260572e-001  1.1360710e+000  1.0000000e+000  1.2035776e-001
  1.9413526e+000  3.7688500e+000  3.4395154e-003  1.0000000e+000  7.3812460e-002
  2.0072348e+000  4.0289916e+000  5.2342393e-005  1.0000000e+000             Inf
  4.6454973e-001  2.1580645e-001  2.3576075e+000  1.0000000e+000  2.6210597e-002
  2.4304904e-001  5.9072837e-002  3.0868767e+000  1.0000000e+000  6.1030199e-002
  1.0701173e+000  1.1451511e+000  8.6468178e-001  1.0000000e+000  3.5044696e-002
  2.0971531e-001  4.3980511e-002  3.2051193e+000  1.0000000e+000  5.3708928e-003
  3.5458490e-001  1.2573045e-001  2.7073909e+000  1.0000000e+000  1.3038712e-001
  1.7765633e+000  3.1561771e+000  4.9923971e-002  1.0000000e+000  1.2309623e-001
  1.0753513e-002  1.1563803e-004  3.9571016e+000  1.0000000e+000  1.6856525e-002
  9.8373230e-001  9.6772924e-001  1.0328000e+000  1.0000000e+000  7.3656889e-002
  1.0167362e+000  1.0337525e+000  9.6680772e-001  1.0000000e+000  6.0200769e-002
  1.6427224e+000  2.6985368e+000  1.2764729e-001  1.0000000e+000  5.4050072e-002
  5.4277094e-001  2.9460029e-001  2.1235165e+000  1.0000000e+000  5.9274143e-003
  1.5688130e+000  2.4611742e+000  1.8592223e-001  1.0000000e+000  5.1077226e-002
  7.2523398e-001  5.2596433e-001  1.6250284e+000  1.0000000e+000  9.0836175e-002
  4.5728856e-001  2.0911283e-001  2.3799586e+000  1.0000000e+000  1.0946162e-001
  1.3067501e+000  1.7075958e+000  4.8059541e-001  1.0000000e+000  5.9923333e-002
  1.9032241e+000  3.6222621e+000  9.3655673e-003  1.0000000e+000  4.1466530e-002
  1.6233562e+000  2.6352853e+000  1.4186057e-001  1.0000000e+000  4.6745537e-002
  1.4116030e+000  1.9926230e+000  3.4621104e-001  1.0000000e+000  7.8888480e-002
  7.8841010e-001  6.2159048e-001  1.4679501e+000  1.0000000e+000  7.2926510e-003
  1.1444164e+000  1.3096888e+000  7.3202335e-001  1.0000000e+000  5.7802154e-002
  5.3567199e-001  2.8694448e-001  2.1442565e+000  1.0000000e+000  1.5597525e-002
  8.6642414e-002  7.5069079e-003  3.6609373e+000  1.0000000e+000  7.1681972e-002
  1.1110263e+000  1.2343794e+000  7.9027425e-001  1.0000000e+000  5.8430489e-002
  8.5828551e-001  7.3665401e-001  1.3035120e+000  1.0000000e+000  5.6802357e-002
  7.1499655e-001  5.1122007e-001  1.6512339e+000  1.0000000e+000  2.1343705e-001
  1.5560059e+000  2.4211544e+000  1.9713075e-001  1.0000000e+000  7.9280900e-003
  9.1159949e-001  8.3101363e-001  1.1846157e+000  1.0000000e+000  8.6197239e-002
  9.5410369e-001  9.1031386e-001  1.0938991e+000  1.0000000e+000  8.4729311e-002
  1.8414588e+000  3.3909704e+000  2.5135320e-002  1.0000000e+000  2.0791001e-002
  2.0599499e-001  4.2433938e-002  3.2184540e+000  1.0000000e+000  5.4704555e-002
  1.5683119e+000  2.4596022e+000  1.8635461e-001  1.0000000e+000  1.6340480e-002
  1.5763617e+000  2.4849162e+000  1.7946941e-001  1.0000000e+000  1.5337224e-002
  1.9727700e+000  3.8918215e+000  7.4147191e-004  1.0000000e+000  1.1220042e-001
  1.0326895e+000  1.0664477e+000  9.3568951e-001  1.0000000e+000  9.0090156e-002
  1.5790199e-001  2.4933038e-002  3.3933251e+000  1.0000000e+000  1.1630063e-001
  2.3176505e-001  5.3715038e-002  3.1266548e+000  1.0000000e+000  2.2188463e-002
  2.4393435e-001  5.9503966e-002  3.0837666e+000  1.0000000e+000  6.6124987e-003
  1.3484973e+000  1.8184449e+000  4.2445582e-001  1.0000000e+000  1.6757302e-001
  1.0459907e+000  1.0940965e+000  9.1013378e-001  1.0000000e+000  1.4404186e-002
  1.1492365e+000  1.3207446e+000  7.2379847e-001  1.0000000e+000  1.3121740e-001
  2.8936411e-001  8.3731588e-002  2.9262751e+000  1.0000000e+000  5.2717421e-002
  1.0473768e+000  1.0969982e+000  9.0749096e-001  1.0000000e+000  1.0447702e-002
  3.6260823e-001  1.3148473e-001  2.6810518e+000  1.0000000e+000  3.4575147e-002
  8.2872585e-001  6.8678653e-001  1.3718831e+000  1.0000000e+000  1.3569732e-001
  8.5361527e-001  7.2865904e-001  1.3141979e+000  1.0000000e+000  2.8949016e-002
  3.5476024e-001  1.2585482e-001  2.7068139e+000  1.0000000e+000  4.5602112e-002
  1.5838905e+000  2.5087092e+000  1.7314709e-001  1.0000000e+000  1.4486227e-002
  1.7344828e+000  3.0084306e+000  7.0499385e-002  1.0000000e+000  7.1476055e-002
  1.6976327e+000  2.8819568e+000  9.1425986e-002  1.0000000e+000  6.7338066e-002
  7.9514557e-002  6.3225648e-003  3.6882643e+000  1.0000000e+000  1.5270883e-002
  1.5314998e+000  2.3454916e+000  2.1949246e-001  1.0000000e+000  1.1465318e-001
  5.2889361e-001  2.7972846e-001  2.1641540e+000  1.0000000e+000  1.4209158e-001
  1.2646959e+000  1.5994556e+000  5.4067219e-001  1.0000000e+000  8.9930022e-002
  1.4351823e+000  2.0597484e+000  3.1901898e-001  1.0000000e+000  1.7999130e-001
  2.5114389e-001  6.3073254e-002  3.0584977e+000  1.0000000e+000  4.4245866e-002
  2.4399664e-001  5.9534358e-002  3.0835478e+000  1.0000000e+000  7.0303301e-003
  1.8195197e+000  3.3106519e+000  3.2573146e-002  1.0000000e+000  3.1609861e-002
  1.8508485e+000  3.4256401e+000  2.2246178e-002  1.0000000e+000  5.6919959e-002
  3.0519318e-001  9.3142878e-002  2.8723702e+000  1.0000000e+000  2.5233573e-002
  6.8645991e-002  4.7122721e-003  3.7301283e+000  1.0000000e+000  1.0388107e-001
  3.9018476e-001  1.5224415e-001  2.5915051e+000  1.0000000e+000  1.6238419e-001
  9.4626376e-001  8.9541510e-001  1.1103601e+000  1.0000000e+000  4.1652916e-002
  5.8226180e-001  3.3902881e-001  2.0099816e+000  1.0000000e+000  4.5009451e-002
  2.3721524e-001  5.6271068e-002  3.1074101e+000  1.0000000e+000  6.9725167e-003
  1.7224565e+000  2.9668564e+000  7.7030389e-002  1.0000000e+000  2.0170452e-002
  1.5517090e+000  2.4078009e+000  2.0096480e-001  1.0000000e+000  2.4120817e-002
  1.7977172e+000  3.2317873e+000  4.0918314e-002  1.0000000e+000  2.4216380e-002
  3.1523068e-001  9.9370384e-002  2.8384476e+000  1.0000000e+000  1.0420675e-002
  1.0566428e+000  1.1164941e+000  8.8992274e-001  1.0000000e+000  2.8013698e-002
  1.7140166e+000  2.9378528e+000  8.1786517e-002  1.0000000e+000  2.4462588e-002
  6.1059224e-001  3.7282288e-001  1.9304539e+000  1.0000000e+000  1.2136090e-001
  1.8297701e+000  3.3480586e+000  2.8978219e-002  1.0000000e+000  2.1638466e-002
  8.4325531e-002  7.1107951e-003  3.6698087e+000  1.0000000e+000  6.9424143e-003
  5.4485537e-001  2.9686737e-001  2.1174459e+000  1.0000000e+000  4.5533948e-002
  1.2446900e+000  1.5492531e+000  5.7049323e-001  1.0000000e+000  1.0578358e-001
  1.5910751e+000  2.5315200e+000  1.6721956e-001  1.0000000e+000  5.2918262e-002
  1.5597631e+000  2.4328608e+000  1.9380855e-001  1.0000000e+000  1.2114092e-002
  1.7949628e+000  3.2218914e+000  4.2040262e-002  1.0000000e+000  6.2339264e-002
 -2.7185271e-002  7.3903898e-004  4.1094801e+000  1.0000000e+000             Inf
  1.0759366e+000  1.1576395e+000  8.5389320e-001  1.0000000e+000  3.2419698e-002
  2.0128105e+000  4.0514059e+000  1.6410774e-004  1.0000000e+000             Inf
  1.6456694e+000  2.7082278e+000  1.2555017e-001  1.0000000e+000  5.9113252e-002
  2.3678372e-001  5.6066531e-002  3.1089316e+000  1.0000000e+000  5.3142077e-003
  5.9090556e-001  3.4916938e-001  1.9855471e+000  1.0000000e+000  2.7695856e-002
  2.1402601e-001  4.5807132e-002  3.1897031e+000  1.0000000e+000  2.5124268e-002
  1.0896918e+000  1.1874282e+000  8.2866107e-001  1.0000000e+000  3.4426641e-002
  3.1587463e-001  9.9776782e-002  2.8362783e+000  1.0000000e+000  3.8571302e-002
  1.8991531e+000  3.6067826e+000  1.0170093e-002  1.0000000e+000  1.2032074e-001
  1.2569727e+000  1.5799804e+000  5.5208954e-001  1.0000000e+000  1.9650562e-002
  1.6376284e+000  2.6818266e+000  1.3131321e-001  1.0000000e+000  5.3764587e-002
  1.1421360e+000  1.3044745e+000  7.3593072e-001  1.0000000e+000  1.7544094e-003
  1.8071661e-001  3.2658493e-002  3.3097921e+000  1.0000000e+000  3.9953925e-002
  1.1464983e+000  1.3144584e+000  7.2846512e-001  1.0000000e+000  5.1832138e-002
  2.0183790e+000  4.0738537e+000  3.3778709e-004  1.0000000e+000             Inf
  2.3229941e-002  5.3963018e-004  3.9076199e+000  1.0000000e+000             Inf
  1.5025687e+000  2.2577126e+000  2.4743792e-001  1.0000000e+000  1.6112110e-001
  1.1099035e-001  1.2318857e-002  3.5683575e+000  1.0000000e+000  1.8639520e-002
  1.9589370e+000  3.8374343e+000  1.6861681e-003  1.0000000e+000  1.0016352e-001
  8.8529832e-002  7.8375312e-003  3.6537182e+000  1.0000000e+000  7.7548953e-002
  1.7654772e+000  3.1169098e+000  5.5000938e-002  1.0000000e+000  7.2695357e-002
  8.0948863e-001  6.5527184e-001  1.4173173e+000  1.0000000e+000  1.2498509e-001
  1.6933016e+000  2.8672704e+000  9.4063891e-002  1.0000000e+000  1.7358984e-001
  1.2353444e+000  1.5260758e+000  5.8469821e-001  1.0000000e+000  4.7869700e-002
  1.3892059e+000  1.9298930e+000  3.7306947e-001  1.0000000e+000  1.6399182e-001
  1.8437613e+000  3.3994557e+000  2.4410531e-002  1.0000000e+000  6.3554414e-002
  1.2430692e+000  1.5452211e+000  5.7294422e-001  1.0000000e+000  3.0525345e-002
  1.0050502e+000  1.0101258e+000  9.8992519e-001  1.0000000e+000  1.5543441e-001
  1.1414965e+000  1.3030143e+000  7.3702821e-001  1.0000000e+000  2.5962498e-002
  6.1144964e-001  3.7387066e-001  1.9280721e+000  1.0000000e+000  7.7427873e-002
  2.2518649e-001  5.0708954e-002  3.1499630e+000  1.0000000e+000  4.9405310e-002
  1.5899080e+000  2.5278075e+000  1.6817544e-001  1.0000000e+000  1.1449418e-001
  1.1432511e+000  1.3070231e+000  7.3401864e-001  1.0000000e+000  4.3617278e-003
  9.1693180e-001  8.4076393e-001  1.1730367e+000  1.0000000e+000  1.1468681e-001
  6.3178722e-001  3.9915509e-001  1.8720062e+000  1.0000000e+000  1.1964846e-001
  1.3376037e+000  1.7891836e+000  4.3876888e-001  1.0000000e+000  7.9284684e-002
  1.2659421e+000  1.6026093e+000  5.3884105e-001  1.0000000e+000  2.3335886e-002
  1.3095689e+000  1.7149706e+000  4.7669516e-001  1.0000000e+000  7.0896816e-002
  3.4822378e-001  1.2125980e-001  2.7283647e+000  1.0000000e+000  5.5227316e-002
  2.1069552e-001  4.4392603e-002  3.2016105e+000  1.0000000e+000  2.4141723e-002
  1.7669073e+000  3.1219614e+000  5.4332204e-002  1.0000000e+000  2.4153432e-002
  1.9569621e-001  3.8297009e-002  3.2555121e+000  1.0000000e+000  3.0567887e-002
  6.1220857e-001  3.7479934e-001  1.9259650e+000  1.0000000e+000  2.0556411e-002
  4.0008750e-001  1.6007001e-001  2.5597200e+000  1.0000000e+000  6.7198023e-002
  7.3070522e-001  5.3393013e-001  1.6111092e+000  1.0000000e+000  1.0373571e-001
  1.0719041e+000  1.1489784e+000  8.6136200e-001  1.0000000e+000  8.3202242e-002
  1.5776050e+000  2.4888377e+000  1.7841750e-001  1.0000000e+000  2.4625215e-002
  1.7926270e+000  3.2135116e+000  4.3003558e-002  1.0000000e+000  5.2009749e-002
  1.9164502e+000  3.6727813e+000  6.9805718e-003  1.0000000e+000  5.0816384e-002
  1.1732358e-001  1.3764823e-002  3.5444705e+000  1.0000000e+000  4.6490968e-002
  7.6662933e-001  5.8772052e-001  1.5212032e+000  1.0000000e+000  7.5510644e-002
  1.5652782e-001  2.4500957e-002  3.3983897e+000  1.0000000e+000  6.4700212e-002
  8.9081478e-001  7.9355098e-001  1.2302918e+000  1.0000000e+000  1.0805769e-001
  7.3454918e-001  5.3956249e-001  1.6013658e+000  1.0000000e+000  3.6215419e-002
  3.3083700e-001  1.0945312e-001  2.7861051e+000  1.0000000e+000  7.8353527e-002
  1.1161779e+000  1.2458531e+000  7.8114152e-001  1.0000000e+000  2.9792789e-002
  5.2924530e-001  2.8010059e-001  2.1631194e+000  1.0000000e+000  8.5427071e-002
  2.6787946e-001  7.1759403e-002  3.0002416e+000  1.0000000e+000  4.6867389e-002
  1.1117104e+000  1.2359000e+000  7.8905840e-001  1.0000000e+000  2.8103382e-002
  1.5514542e+000  2.4070101e+000  2.0119333e-001  1.0000000e+000  6.1968989e-002
  1.0880951e+000  1.1839510e+000  8.3157049e-001  1.0000000e+000  3.9844126e-002
  9.9075879e-002  9.8160298e-003  3.6135125e+000  1.0000000e+000  2.2946742e-002
  1.1951177e+000  1.4283064e+000  6.4783548e-001  1.0000000e+000  8.8746740e-002
  5.3568027e-001  2.8695335e-001  2.1442323e+000  1.0000000e+000  8.3176797e-002
  1.2664624e+000  1.6039270e+000  5.3807739e-001  1.0000000e+000  4.3489880e-002
  4.5138548e-001  2.0374885e-001  2.3982069e+000  1.0000000e+000  1.3097049e-001
  3.8518069e-001  1.4836416e-001  2.6076414e+000  1.0000000e+000  5.2689555e-002
  1.9072627e+000  3.6376510e+000  8.6002069e-003  1.0000000e+000  7.1562413e-002
  1.7899577e+000  3.2039487e+000  4.4117757e-002  1.0000000e+000  2.5374963e-002
  1.5650546e+000  2.4493958e+000  1.8917754e-001  1.0000000e+000  2.5917767e-002
  2.1937851e-001  4.8126933e-002  3.1706129e+000  1.0000000e+000  1.4768937e-002
  1.8427149e+000  3.3955981e+000  2.4738613e-002  1.0000000e+000  5.0407909e-002
  2.7120027e-001  7.3549584e-002  2.9887485e+000  1.0000000e+000  6.4058276e-002
  1.9978130e+000  3.9912569e+000  4.7828700e-006  1.0000000e+000             Inf
  1.0912798e+000  1.1908915e+000  8.2577248e-001  1.0000000e+000  7.2612063e-002
  1.4567015e+000  2.1219792e+000  2.9517329e-001  1.0000000e+000  1.3409005e-002
  4.6857812e-001  2.1956545e-001  2.3452530e+000  1.0000000e+000  1.1421014e-001
  1.6202496e+000  2.6252089e+000  1.4421033e-001  1.0000000e+000  7.5629327e-002
  4.7043369e-001  2.2130785e-001  2.3395731e+000  1.0000000e+000  1.0735260e-002
  1.1978909e+000  1.4349426e+000  6.4337904e-001  1.0000000e+000  3.5400648e-003
  3.0037433e-001  9.0224736e-002  2.8887274e+000  1.0000000e+000  4.7702697e-002
  1.5422794e+000  2.3786256e+000  2.0950819e-001  1.0000000e+000  3.8171740e-002
  1.0601281e+000  1.1238716e+000  8.8335920e-001  1.0000000e+000  1.0156070e-003
  1.5681931e+000  2.4592297e+000  1.8645717e-001  1.0000000e+000  7.8053433e-002
  1.1576043e+000  1.3400477e+000  7.0963051e-001  1.0000000e+000  2.3191930e-002
  1.7500945e+000  3.0628308e+000  6.2452753e-002  1.0000000e+000  4.5469213e-002
  1.7145904e+000  2.9398201e+000  8.1458659e-002  1.0000000e+000  5.4801020e-003
  1.1991584e+000  1.4379810e+000  6.4134720e-001  1.0000000e+000  2.4784276e-001
  1.0601559e+000  1.1239306e+000  8.8330688e-001  1.0000000e+000  3.1142500e-002
  1.7706183e+000  3.1350890e+000  5.2615986e-002  1.0000000e+000  4.5119946e-002
 -3.1976227e-003  1.0224791e-005  4.0128007e+000  1.0000000e+000             Inf
  2.1674714e-001  4.6979325e-002  3.1799907e+000  1.0000000e+000  3.9620831e-002
  1.1956185e+000  1.4295036e+000  6.4702961e-001  1.0000000e+000  2.9196732e-002
  7.3540992e-001  5.4082775e-001  1.5991881e+000  1.0000000e+000  3.8464291e-002
  1.7109428e+000  2.9273252e+000  8.3554081e-002  1.0000000e+000  4.6962567e-002
  1.6676917e+000  2.7811955e+000  1.1042882e-001  1.0000000e+000  6.7294925e-002
  9.7460368e-001  9.4985233e-001  1.0514376e+000  1.0000000e+000  5.5278069e-002
  1.4456425e+000  2.0898821e+000  3.0731228e-001  1.0000000e+000  2.5764209e-001
  5.4284889e-001  2.9468492e-001  2.1232893e+000  1.0000000e+000  3.3983230e-002
  1.9895034e+000  3.9581240e+000  1.1017764e-004  1.0000000e+000  5.0301161e-002
  1.1327853e+000  1.2832025e+000  7.5206135e-001  1.0000000e+000  5.4210864e-002
  5.1237319e-001  2.6252629e-001  2.2130335e+000  1.0000000e+000  3.8668314e-002
  7.2165656e-001  5.2078819e-001  1.6341619e+000  1.0000000e+000  1.1667818e-001
  3.5302371e-001  1.2462574e-001  2.7125309e+000  1.0000000e+000  1.6607310e-002
  1.1686940e+000  1.3658457e+000  6.9106965e-001  1.0000000e+000  3.8013336e-002
  1.9630229e-001  3.8534590e-002  3.2533254e+000  1.0000000e+000  6.8718730e-002
  5.0411162e-001  2.5412853e-001  2.2376820e+000  1.0000000e+000  2.5951322e-002
  4.7933396e-001  2.2976105e-001  2.3124252e+000  1.0000000e+000  1.5909905e-002
  1.4590418e+000  2.1288030e+000  2.9263575e-001  1.0000000e+000  3.6091434e-002
  2.6444221e-001  6.9929680e-002  3.0121609e+000  1.0000000e+000  5.5362191e-002
  1.7164151e+000  2.9460808e+000  8.0420402e-002  1.0000000e+000  3.5556438e-002
  7.6016687e-001  5.7785368e-001  1.5371862e+000  1.0000000e+000  5.2790886e-002
  2.9152646e-001  8.4987678e-002  2.9188818e+000  1.0000000e+000  3.5844848e-002
  1.1455003e+000  1.3121710e+000  7.3016967e-001  1.0000000e+000  2.4816349e-002
  1.1352262e-001  1.2887385e-002  3.5587969e+000  1.0000000e+000  4.1632649e-002
  1.8849585e+000  3.5530684e+000  1.3234553e-002  1.0000000e+000  6.9022496e-002
  1.7618166e+000  3.1039977e+000  5.6731331e-002  1.0000000e+000  2.0555518e-002
  1.8068639e+000  3.2647571e+000  3.7301555e-002  1.0000000e+000  1.0829860e-001
  1.4784249e-001  2.1857403e-002  3.4304874e+000  1.0000000e+000  8.2550215e-002
  2.3602669e-001  5.5708598e-002  3.1116018e+000  1.0000000e+000  4.7573851e-002
  7.8826099e-001  6.2135538e-001  1.4683114e+000  1.0000000e+000  1.9520165e-001
  1.0214490e+000  1.0433582e+000  9.5756197e-001  1.0000000e+000  5.8907883e-002
  3.5598586e-001  1.2672593e-001  2.7027825e+000  1.0000000e+000  1.1531367e-001
  1.0534408e+000  1.1097376e+000  8.9597428e-001  1.0000000e+000  2.5590169e-002
  1.8787307e+000  3.5296292e+000  1.4706231e-002  1.0000000e+000  7.8233465e-002
  1.0335403e+000  1.0682055e+000  9.3404443e-001  1.0000000e+000  3.1979075e-002
  3.3934104e-001  1.1515234e-001  2.7577882e+000  1.0000000e+000  5.2527779e-002
  1.0609097e-001  1.1255294e-002  3.5868914e+000  1.0000000e+000  3.0272236e-002
  1.9476183e+000  3.7932169e+000  2.7438466e-003  1.0000000e+000  1.0475660e-001
  6.1857202e-001  3.8263134e-001  1.9083433e+000  1.0000000e+000  1.7498027e-001
  1.5300588e+000  2.3410798e+000  2.2084477e-001  1.0000000e+000  4.9558866e-002
  1.6437369e+000  2.7018710e+000  1.2692341e-001  1.0000000e+000  4.7500628e-002
  4.8637390e-001  2.3655957e-001  2.2910640e+000  1.0000000e+000  2.4731439e-002
  5.4641648e-001  2.9857097e-001  2.1129051e+000  1.0000000e+000  7.5599991e-002
  9.6614252e-001  9.3343137e-001  1.0688613e+000  1.0000000e+000  1.9051878e-002
  1.0591400e+000  1.1217775e+000  8.8521758e-001  1.0000000e+000  6.6849661e-003
  8.3161603e-002  6.9158522e-003  3.6742694e+000  1.0000000e+000  1.0895523e-001
  1.4927648e+000  2.2283467e+000  2.5728756e-001  1.0000000e+000  7.1076095e-002
  9.5554052e-001  9.1305769e-001  1.0908956e+000  1.0000000e+000  1.7773420e-001
  1.5228460e-001  2.3190600e-002  3.4140522e+000  1.0000000e+000  4.2611262e-002
  1.1006731e+000  1.2114813e+000  8.0878883e-001  1.0000000e+000  8.5100319e-003
  8.7265094e-001  7.6151967e-001  1.2709159e+000  1.0000000e+000  1.8455468e-001
  7.8294358e-001  6.1300065e-001  1.4812263e+000  1.0000000e+000  1.4580294e-001
  1.5848158e+000  2.5116411e+000  1.7237793e-001  1.0000000e+000  5.5398526e-002
  1.1879082e+000  1.4111259e+000  6.5949309e-001  1.0000000e+000  8.3935536e-002
  1.8889567e+000  3.5681575e+000  1.2330609e-002  1.0000000e+000  5.8730076e-002
  1.1560205e-002  1.3363834e-004  3.9538928e+000  1.0000000e+000  2.4796781e-002
  5.4059559e-002  2.9224359e-003  3.7866842e+000  1.0000000e+000  3.0045956e-002
  3.4624734e-002  1.1988722e-003  3.8626999e+000  1.0000000e+000  2.3044934e-002
  1.7287100e-001  2.9884384e-002  3.3384004e+000  1.0000000e+000  5.2460289e-002
  5.1454617e-001  2.6475776e-001  2.2065731e+000  1.0000000e+000  2.8976553e-002
  1.0454924e+000  1.0930543e+000  9.1108480e-001  1.0000000e+000  4.0467209e-002
  2.4210480e-001  5.8614736e-002  3.0901955e+000  1.0000000e+000  2.5939873e-002
  1.9259051e+000  3.7091106e+000  5.4900495e-003  1.0000000e+000  1.1638547e-001
  2.2785137e-001  5.1916249e-002  3.1405108e+000  1.0000000e+000  3.7022581e-002
  6.5314307e-001  4.2659587e-001  1.8140236e+000  1.0000000e+000  1.3972167e-001
  1.1912036e+000  1.4189660e+000  6.5415163e-001  1.0000000e+000  7.3475740e-002
  1.6606600e+000  2.7577917e+000  1.1515161e-001  1.0000000e+000  1.0699067e-001
  4.2918658e-001  1.8420112e-001  2.4674548e+000  1.0000000e+000  1.2422672e-001
  1.9143988e+000  3.6649228e+000  7.3275623e-003  1.0000000e+000  3.5751986e-002
  2.4054692e-002  5.7862822e-004  3.9043599e+000  1.0000000e+000  1.9411741e-002
  1.4216536e+000  2.0210988e+000  3.3448461e-001  1.0000000e+000  4.3426587e-002
  1.0489615e+000  1.1003202e+000  9.0447423e-001  1.0000000e+000  5.0471850e-002
  2.0492622e-001  4.1994754e-002  3.2222899e+000  1.0000000e+000  5.4770971e-002
  5.5023850e-001  3.0276241e-001  2.1018084e+000  1.0000000e+000  1.1800292e-001
  1.2729622e+000  1.6204328e+000  5.2858396e-001  1.0000000e+000  3.6765137e-002
  3.0987705e-002  9.6023785e-004  3.8770094e+000  1.0000000e+000  1.0560040e-002
  4.3247319e-001  1.8703306e-001  2.4571403e+000  1.0000000e+000  7.4846551e-002
  1.3101480e+000  1.7164877e+000  4.7589582e-001  1.0000000e+000  8.1489958e-002
  9.7033307e-001  9.4154626e-001  1.0602140e+000  1.0000000e+000  1.1316813e-001
  7.2458352e-001  5.2502128e-001  1.6266872e+000  1.0000000e+000  3.2901866e-002
  1.5702741e+000  2.4657608e+000  1.8466432e-001  1.0000000e+000  6.0475523e-002
  1.0969095e+000  1.2032105e+000  8.1557245e-001  1.0000000e+000  5.0757811e-002
  2.0348190e+000  4.1404883e+000  1.2123624e-003  1.0000000e+000             Inf
  1.5226965e+000  2.3186047e+000  2.2781862e-001  1.0000000e+000  1.0612701e-001
  1.3925817e+000  1.9392839e+000  3.6895695e-001  1.0000000e+000  1.0890561e-001
  1.6272225e+000  2.6478529e+000  1.3896309e-001  1.0000000e+000  7.3749749e-002
  9.8766197e-001  9.7547616e-001  1.0248283e+000  1.0000000e+000  3.6796695e-002
  8.9406479e-002  7.9935185e-003  3.6503676e+000  1.0000000e+000  6.0174307e-002
  2.5390816e-001  6.4469353e-002  3.0488367e+000  1.0000000e+000  4.4790476e-002
  1.0077665e+000  1.0155933e+000  9.8452736e-001  1.0000000e+000  5.6820110e-002
 -7.5821814e-004  5.7489475e-007  4.0030334e+000  1.0000000e+000             Inf
  6.9149233e-001  4.7816164e-001  1.7121923e+000  1.0000000e+000  7.0584236e-002
  1.7373646e+000  3.0184357e+000  6.8977359e-002  1.0000000e+000  1.8730165e-001
  1.1055834e+000  1.2223146e+000  7.9998113e-001  1.0000000e+000  8.5524596e-002
  7.2480419e-001  5.2534111e-001  1.6261244e+000  1.0000000e+000  5.7597223e-002
  5.0465729e-001  2.5467898e-001  2.2360498e+000  1.0000000e+000  8.1385174e-002
  2.9312066e-001  8.5919723e-002  2.9134371e+000  1.0000000e+000  2.0189850e-002
  1.4613336e+000  2.1354960e+000  2.9016146e-001  1.0000000e+000  6.9256351e-002
  1.3005461e+000  1.6914201e+000  4.8923581e-001  1.0000000e+000  3.5406740e-002
  2.8711511e-001  8.2435086e-002  2.9339746e+000  1.0000000e+000  3.9015145e-002
  3.0741520e-001  9.4504106e-002  2.8648433e+000  1.0000000e+000  1.3518151e-001
  1.4516391e+000  2.1072561e+000  3.0069968e-001  1.0000000e+000  2.3651962e-002
  1.2500687e-001  1.5626717e-002  3.5155992e+000  1.0000000e+000  4.0632081e-002
  1.3013192e-001  1.6934316e-002  3.4964067e+000  1.0000000e+000  2.7202020e-002
  1.8537279e+000  3.4363071e+000  2.1395529e-002  1.0000000e+000  1.4692264e-001
  1.4370824e+000  2.0652058e+000  3.1687624e-001  1.0000000e+000  2.9250863e-002
  1.3091678e+000  1.7139203e+000  4.7724913e-001  1.0000000e+000  9.3877583e-003
  6.4709390e-002  4.1873051e-003  3.7453497e+000  1.0000000e+000  3.5288396e-002
  5.3390133e-001  2.8505063e-001  2.1494453e+000  1.0000000e+000  3.5358038e-002
  1.2629574e+000  1.5950614e+000  5.4323177e-001  1.0000000e+000  8.0035371e-002
  1.3963153e+000  1.9496965e+000  3.6443519e-001  1.0000000e+000  8.3314023e-002
  5.6459526e-001  3.1876781e-001  2.0603868e+000  1.0000000e+000  1.6380889e-001
  4.0367366e-001  1.6295242e-001  2.5482578e+000  1.0000000e+000  4.6779222e-002
  1.0826600e+000  1.1721527e+000  8.4151265e-001  1.0000000e+000  3.2492410e-002
  1.3068394e+000  1.7078291e+000  4.8047166e-001  1.0000000e+000  2.4499839e-002
  7.2382146e-001  5.2391751e-001  1.6286317e+000  1.0000000e+000  1.1328180e-001
  1.5648173e+000  2.4486531e+000  1.8938401e-001  1.0000000e+000  3.5064039e-002
  1.3316299e+000  1.7732383e+000  4.4671853e-001  1.0000000e+000  1.5191304e-002
  9.0551678e-001  8.1996064e-001  1.1978935e+000  1.0000000e+000  1.1682018e-001
  8.1852267e-001  6.6997937e-001  1.3958887e+000  1.0000000e+000  1.0487191e-001
  8.9269856e-001  7.9691072e-001  1.2261165e+000  1.0000000e+000  2.6033904e-002
  1.7255780e+000  2.9776195e+000  7.5307417e-002  1.0000000e+000  1.4786223e-001
  1.3261752e+000  1.7587407e+000  4.5403984e-001  1.0000000e+000  1.2897531e-002
  1.9410079e+000  3.7675115e+000  3.4800726e-003  1.0000000e+000  3.1059266e-002
  7.4722329e-001  5.5834265e-001  1.5694495e+000  1.0000000e+000  9.3412609e-002
  1.5943896e+000  2.5420782e+000  1.6451981e-001  1.0000000e+000  3.3857537e-002
  8.5348990e-001  7.2844501e-001  1.3144854e+000  1.0000000e+000  4.0047845e-002
  1.1522604e+000  1.3277040e+000  7.1866246e-001  1.0000000e+000  1.4460496e-001
  1.3294007e+000  1.7673063e+000  4.4970339e-001  1.0000000e+000  5.4308110e-003
  1.7950598e+000  3.2222396e+000  4.2000495e-002  1.0000000e+000  8.7636250e-002
  1.7805412e+000  3.1703270e+000  4.8162162e-002  1.0000000e+000  6.9672751e-002
  3.5411293e-001  1.2539597e-001  2.7089442e+000  1.0000000e+000  4.6543497e-002
  1.0546134e+000  1.1122094e+000  8.9375580e-001  1.0000000e+000  4.1492169e-002
  1.0179492e+000  1.0362205e+000  9.6442384e-001  1.0000000e+000  4.3433607e-002
  1.5986817e+000  2.5557832e+000  1.6105638e-001  1.0000000e+000  3.8576863e-002
  1.8678452e+000  3.4888459e+000  1.7464878e-002  1.0000000e+000  7.4876845e-002
 -2.6901974e-002  7.2371623e-004  4.1083316e+000  1.0000000e+000             Inf
  1.2284620e-001  1.5091190e-002  3.5237064e+000  1.0000000e+000  6.7839972e-002
  1.4403488e+000  2.0746047e+000  3.1320943e-001  1.0000000e+000  4.7878990e-002
  1.8696428e+000  3.4955641e+000  1.6993010e-002  1.0000000e+000  4.2503747e-002
  1.4875192e+000  2.2127134e+000  2.6263655e-001  1.0000000e+000  1.1878135e-001
  1.5593156e+000  2.4314650e+000  1.9420277e-001  1.0000000e+000  7.7211256e-002
  1.4282579e+000  2.0399206e+000  3.2688904e-001  1.0000000e+000  4.3095438e-002
  1.0925988e+000  1.1937722e+000  8.2337690e-001  1.0000000e+000  6.3155179e-002
  1.4395367e+000  2.0722658e+000  3.1411917e-001  1.0000000e+000  1.2058992e-002
  1.9101427e+000  3.6486452e+000  8.0743300e-003  1.0000000e+000  7.1732397e-002
  6.0136755e-001  3.6164293e-001  1.9561727e+000  1.0000000e+000  6.6513125e-002
  1.7221148e-001  2.9656794e-002  3.3408109e+000  1.0000000e+000  8.0373430e-002
  4.1985060e-001  1.7627453e-001  2.4968721e+000  1.0000000e+000  3.0316765e-002
  1.1463200e+000  1.3140496e+000  7.2876950e-001  1.0000000e+000  5.9196274e-002
  1.3446569e+000  1.8081021e+000  4.2947462e-001  1.0000000e+000  6.4439266e-002
  3.2460353e-001  1.0536745e-001  2.8069533e+000  1.0000000e+000  5.4633585e-002
  8.5907699e-001  7.3801328e-001  1.3017053e+000  1.0000000e+000  6.2781623e-003
  1.9935029e+000  3.9740538e+000  4.2212343e-005  1.0000000e+000             Inf
  1.6040684e-001  2.5730354e-002  3.3841030e+000  1.0000000e+000  2.3360893e-002
  6.6268654e-002  4.3915345e-003  3.7393169e+000  1.0000000e+000  1.4591979e-001
  1.4828327e-001  2.1987929e-002  3.4288548e+000  1.0000000e+000  2.3993273e-002
  1.9410327e+000  3.7676078e+000  3.4771474e-003  1.0000000e+000  5.2818973e-002
  1.0598258e+000  1.1232307e+000  8.8392758e-001  1.0000000e+000  2.7802922e-002
  8.7917725e-001  7.7295264e-001  1.2562436e+000  1.0000000e+000  3.2463065e-002
  1.0107728e+000  1.0216618e+000  9.7857036e-001  1.0000000e+000  1.1125679e-001
  3.7212591e-001  1.3847769e-001  2.6499740e+000  1.0000000e+000  4.8564872e-002
  1.2918272e+000  1.6688176e+000  5.0150866e-001  1.0000000e+000  1.5364726e-001
  1.3582585e-001  1.8448661e-002  3.4751453e+000  1.0000000e+000  2.4823601e-002
  2.9830945e-001  8.8988526e-002  2.8957507e+000  1.0000000e+000  6.3035327e-002
  2.6018159e-001  6.7694461e-002  3.0269681e+000  1.0000000e+000  5.4417238e-002
  2.4267458e-001  5.8890953e-002  3.0881926e+000  1.0000000e+000  8.5965815e-002
  4.3459109e-001  1.8886942e-001  2.4505050e+000  1.0000000e+000  1.4210747e-001
  8.5984556e-001  7.3933438e-001  1.2999522e+000  1.0000000e+000  1.9859309e-002
  1.6329540e+000  2.6665386e+000  1.3472280e-001  1.0000000e+000  1.2703914e-001
  6.3222177e-001  3.9970437e-001  1.8708173e+000  1.0000000e+000  1.2056782e-001
  1.3164451e+000  1.7330277e+000  4.6724730e-001  1.0000000e+000  1.9247100e-002
  6.5352357e-001  4.2709305e-001  1.8129988e+000  1.0000000e+000  1.1782163e-001
  7.0712900e-001  5.0003143e-001  1.6715154e+000  1.0000000e+000  6.0859919e-002
  1.2086101e+000  1.4607383e+000  6.2629801e-001  1.0000000e+000  3.9122048e-002
  1.4697919e+000  2.1602882e+000  2.8112065e-001  1.0000000e+000  5.1568010e-002
  1.8442874e+000  3.4013959e+000  2.4246425e-002  1.0000000e+000  6.4408933e-002
  1.4827009e+000  2.1984020e+000  2.6759836e-001  1.0000000e+000  1.6028846e-002
  4.7852394e-001  2.2898516e-001  2.3148894e+000  1.0000000e+000  4.5755314e-002
  1.0388885e+000  1.0792893e+000  9.2373535e-001  1.0000000e+000  1.4514099e-002
  9.6496361e-001  9.3115476e-001  1.0713003e+000  1.0000000e+000  3.7837241e-002
  9.4447802e-001  8.9203872e-001  1.1141267e+000  1.0000000e+000  2.1681466e-002
  8.7429048e-001  7.6438385e-001  1.2672219e+000  1.0000000e+000  9.2249185e-002
  1.4785854e+000  2.1862149e+000  2.7187315e-001  1.0000000e+000  1.2806856e-002
  1.3868915e+000  1.9234681e+000  3.7590202e-001  1.0000000e+000  1.5389400e-001
  1.9570178e+000  3.8299188e+000  1.8474665e-003  1.0000000e+000  3.4498692e-002
  2.4216273e-001  5.8642787e-002  3.0899919e+000  1.0000000e+000  9.6481606e-002
  1.9672599e+000  3.8701117e+000  1.0719113e-003  1.0000000e+000  3.3703953e-002
  7.1352732e-002  5.0912124e-003  3.7196803e+000  1.0000000e+000  1.7707966e-001
  1.7948848e+000  3.2216116e+000  4.2072227e-002  1.0000000e+000  5.1006869e-002
  9.4288923e-001  8.8904010e-001  1.1174832e+000  1.0000000e+000  1.2566181e-002
  5.4486540e-001  2.9687831e-001  2.1174167e+000  1.0000000e+000  6.0540009e-002
  5.8645814e-001  3.4393315e-001  1.9981006e+000  1.0000000e+000  1.0599469e-001
  1.2419027e+000  1.5423223e+000  5.7471155e-001  1.0000000e+000  1.9937111e-002
  1.9094923e+000  3.6461607e+000  8.1916513e-003  1.0000000e+000  5.6154158e-002
  2.5722140e-001  6.6162850e-002  3.0372772e+000  1.0000000e+000  4.0381172e-002
  1.4662053e-001  2.1497580e-002  3.4350155e+000  1.0000000e+000  8.3301219e-002
  1.7585003e+000  3.0923232e+000  5.8322126e-002  1.0000000e+000  5.7817839e-002
  1.1890285e+000  1.4137887e+000  6.5767485e-001  1.0000000e+000  2.2348195e-002
  1.7369260e+000  3.0169119e+000  6.9207937e-002  1.0000000e+000  2.6084918e-002
  1.7323416e+000  3.0010073e+000  7.1641045e-002  1.0000000e+000  1.2598887e-001
  1.4044181e+000  1.9723902e+000  3.5471778e-001  1.0000000e+000  1.8389541e-002
  1.6097899e+000  2.5914237e+000  1.5226389e-001  1.0000000e+000  1.1492109e-001
  1.9302331e+000  3.7257997e+000  4.8674249e-003  1.0000000e+000  4.7560455e-002
  1.1859631e+000  1.4065084e+000  6.6265610e-001  1.0000000e+000  1.1918858e-001
  3.2271467e-001  1.0414476e-001  2.8132861e+000  1.0000000e+000  7.2342613e-002
  1.4054561e+000  1.9753069e+000  3.5348243e-001  1.0000000e+000  2.1963523e-002
  7.5548180e-001  5.7075274e-001  1.5488256e+000  1.0000000e+000  6.2454953e-002
  1.4947389e+000  2.2342445e+000  2.5528874e-001  1.0000000e+000  1.2625152e-001
  1.9983457e+000  3.9933856e+000  2.7366328e-006  1.0000000e+000             Inf
  1.0680869e+000  1.1408096e+000  8.6846205e-001  1.0000000e+000  1.3438896e-001
  1.0271252e+000  1.0549862e+000  9.4648536e-001  1.0000000e+000  5.4960244e-002
  8.3763378e-001  7.0163035e-001  1.3510952e+000  1.0000000e+000  4.2001527e-002
  1.0418794e+000  1.0855127e+000  9.1799504e-001  1.0000000e+000  1.0508966e-002
  9.3168021e-001  8.6802801e-001  1.1413072e+000  1.0000000e+000  6.7318883e-002
  7.8598404e-001  6.1777091e-001  1.4738348e+000  1.0000000e+000  4.3759657e-002
  1.2286648e+000  1.5096172e+000  5.9495801e-001  1.0000000e+000  3.2870965e-002
  4.7734936e-001  2.2786241e-001  2.3184650e+000  1.0000000e+000  8.3404412e-002
  1.4265825e+000  2.0351378e+000  3.2880758e-001  1.0000000e+000  6.3779534e-002
  1.5755784e-001  2.4824472e-002  3.3945931e+000  1.0000000e+000  9.2468317e-002
  9.8299366e-001  9.6627653e-001  1.0343019e+000  1.0000000e+000  6.1104717e-002
  3.5839309e-001  1.2844561e-001  2.6948733e+000  1.0000000e+000  6.8000089e-002
  8.0018613e-001  6.4029785e-001  1.4395533e+000  1.0000000e+000  4.4526256e-002
  7.1580951e-001  5.1238326e-001  1.6491452e+000  1.0000000e+000  1.4687065e-002
  7.2215148e-001  5.2150277e-001  1.6328968e+000  1.0000000e+000  3.8802265e-002
  3.9275156e-001  1.5425379e-001  2.5832475e+000  1.0000000e+000  1.1563219e-001
  8.3144439e-001  6.9129977e-001  1.3655222e+000  1.0000000e+000  3.6685420e-002
  1.8740871e+000  3.5122024e+000  1.5854065e-002  1.0000000e+000  6.5183194e-002
  1.0495693e+000  1.1015957e+000  9.0331850e-001  1.0000000e+000  2.5791109e-002
  1.2488524e+000  1.5596323e+000  5.6422271e-001  1.0000000e+000  1.4339720e-001
  2.8383038e-001  8.0559683e-002  2.9452382e+000  1.0000000e+000  6.3504608e-002
  1.6104084e+000  2.5934154e+000  1.5178158e-001  1.0000000e+000  1.2203347e-001
  1.8096139e+000  3.2747026e+000  3.6246854e-002  1.0000000e+000  4.9332505e-002
  1.9646972e+000  3.8600351e+000  1.2462878e-003  1.0000000e+000  1.0255224e-002
  5.2434409e-001  2.7493673e-001  2.1775604e+000  1.0000000e+000  6.4605421e-002
 -3.6846163e-002  1.3576397e-003  4.1487423e+000  1.0000000e+000             Inf
  9.1886215e-001  8.4430765e-001  1.1688591e+000  1.0000000e+000  4.3563575e-002
  1.5409693e+000  2.3745864e+000  2.1070918e-001  1.0000000e+000  6.9817960e-002
  1.4952550e+000  2.2357876e+000  2.5476750e-001  1.0000000e+000  1.3870850e-002
  1.8237806e+000  3.3261756e+000  3.1053286e-002  1.0000000e+000  7.4350420e-002
  2.4718007e-002  6.1097987e-004  3.9017390e+000  1.0000000e+000             Inf
  1.6528788e+000  2.7320083e+000  1.2049314e-001  1.0000000e+000  4.6453547e-002
  1.0025297e+000  1.0050657e+000  9.9494706e-001  1.0000000e+000  9.7071113e-002
  1.0437182e+000  1.0893477e+000  9.1447484e-001  1.0000000e+000  1.0279200e-002
  1.3435469e+000  1.8051183e+000  4.3093066e-001  1.0000000e+000  3.6493645e-002
  1.3537537e+000  1.8326490e+000  4.1763431e-001  1.0000000e+000  1.4168924e-001
  3.9694353e-001  1.5756417e-001  2.5697900e+000  1.0000000e+000  1.9144504e-001
  1.0432733e+000  1.0884191e+000  9.1532607e-001  1.0000000e+000  4.1933131e-002
  6.8781833e-001  4.7309406e-001  1.7218207e+000  1.0000000e+000  8.3048884e-002
  1.7789137e+000  3.1645340e+000  4.8879151e-002  1.0000000e+000  2.6468759e-002
  8.4410176e-001  7.1250779e-001  1.3361007e+000  1.0000000e+000  1.0751889e-001
  9.4794374e-001  8.9859733e-001  1.1068224e+000  1.0000000e+000  6.1898071e-002
  1.6106015e+000  2.5940371e+000  1.5163121e-001  1.0000000e+000  4.0862231e-002
  8.8028109e-001  7.7489480e-001  1.2537704e+000  1.0000000e+000  7.6185730e-002
  1.0918037e+000  1.1920353e+000  8.2482055e-001  1.0000000e+000  3.3789340e-002
  1.5714057e+000  2.4693157e+000  1.8369311e-001  1.0000000e+000  7.0622422e-002
  1.0584031e+000  1.1202171e+000  8.8660471e-001  1.0000000e+000  1.4983501e-002
  9.8078814e-002  9.6194537e-003  3.6173042e+000  1.0000000e+000  7.6363757e-002
  1.2123433e+000  1.4697763e+000  6.2040306e-001  1.0000000e+000  1.8864346e-002
  1.9889864e+000  3.9560670e+000  1.2129905e-004  1.0000000e+000             Inf
  1.8670872e+000  3.4860147e+000  1.7665806e-002  1.0000000e+000  5.0099213e-002
  1.7936507e+000  3.2171829e+000  4.2580026e-002  1.0000000e+000  4.5434324e-002
  1.5025850e+000  2.2577618e+000  2.4742165e-001  1.0000000e+000  4.6382801e-002
  7.7265661e-001  5.9699823e-001  1.5063718e+000  1.0000000e+000  3.3317505e-002
  2.8720504e-001  8.2486736e-002  2.9336666e+000  1.0000000e+000  1.4596125e-001
  7.7481270e-001  6.0033473e-001  1.5010839e+000  1.0000000e+000  7.2843736e-002
  3.2736872e-002  1.0717028e-003  3.8701242e+000  1.0000000e+000  3.5685026e-002
  9.4175191e-001  8.8689666e-001  1.1198890e+000  1.0000000e+000  2.5373687e-002
  1.3134425e+000  1.7251313e+000  4.7136114e-001  1.0000000e+000  1.2267393e-001
  1.4469476e-001  2.0936573e-002  3.4421575e+000  1.0000000e+000  1.9364099e-001
  2.8727558e-001  8.2527258e-002  2.9334249e+000  1.0000000e+000  6.1650982e-004
  7.1743531e-001  5.1471342e-001  1.6449722e+000  1.0000000e+000  5.5426605e-002
  4.9284347e-001  2.4289469e-001  2.2715208e+000  1.0000000e+000  1.5742619e-001
  2.8780757e-001  8.2833196e-002  2.9316029e+000  1.0000000e+000  1.8746959e-002
  1.3493641e+000  1.8207834e+000  4.2332709e-001  1.0000000e+000  1.0368101e-002
  9.2303555e-001  8.5199463e-001  1.1598524e+000  1.0000000e+000  2.3318373e-002
  7.4214604e-001  5.5078075e-001  1.5821966e+000  1.0000000e+000  5.6326690e-002
  1.1012963e+000  1.2128535e+000  8.0766834e-001  1.0000000e+000  2.4121550e-002
  1.6116993e+000  2.5975746e+000  1.5077744e-001  1.0000000e+000  4.2862048e-002
  1.8906379e+000  3.5745117e+000  1.1960067e-002  1.0000000e+000  8.9235319e-002
  5.5300665e-001  3.0581636e-001  2.0937897e+000  1.0000000e+000  2.9303928e-002
  1.2228361e+000  1.4953280e+000  6.0398378e-001  1.0000000e+000  1.0275770e-001
  1.0533717e+000  1.1095919e+000  8.9610518e-001  1.0000000e+000  1.4947483e-002
  1.2042825e+000  1.4502963e+000  6.3316639e-001  1.0000000e+000  4.0520107e-002
  6.3605425e-001  4.0456500e-001  1.8603480e+000  1.0000000e+000  1.1037857e-001
  5.7968822e-001  3.3603844e-001  2.0172855e+000  1.0000000e+000  8.4797210e-002
  1.1155100e+000  1.2443626e+000  7.8232255e-001  1.0000000e+000  7.2430742e-002
  1.0680929e+000  1.1408225e+000  8.6845081e-001  1.0000000e+000  3.3992252e-002
  1.7400602e+000  3.0278097e+000  6.7568676e-002  1.0000000e+000  1.1145561e-001
  1.1724965e+000  1.3747479e+000  6.8476212e-001  1.0000000e+000  9.0292509e-002
  1.4889162e+000  2.2168715e+000  2.6120664e-001  1.0000000e+000  1.4366301e-001
  3.0559841e-001  9.3390389e-002  2.8709967e+000  1.0000000e+000  1.1162721e-001
  7.0154715e-002  4.9216841e-003  3.7243028e+000  1.0000000e+000  3.9494204e-002
  1.8732702e+000  3.5091411e+000  1.6060452e-002  1.0000000e+000  2.3835805e-002
  1.7675163e+000  3.1241138e+000  5.4048680e-002  1.0000000e+000  3.9356203e-002
  1.9614615e+000  3.8473311e+000  1.4852179e-003  1.0000000e+000  9.9497349e-002
  5.9535321e-002  3.5444544e-003  3.7654032e+000  1.0000000e+000  3.8347932e-002
  5.5099464e-001  3.0359510e-001  2.0996165e+000  1.0000000e+000  6.1460732e-002
  1.6575200e+000  2.7473726e+000  1.1729254e-001  1.0000000e+000  8.8347874e-002
  1.0702772e+000  1.1454934e+000  8.6438439e-001  1.0000000e+000  1.4423849e-002
  5.9485546e-001  3.5385302e-001  1.9744312e+000  1.0000000e+000  4.2773414e-002
  1.4634540e+000  2.1416977e+000  2.8788156e-001  1.0000000e+000  8.4345960e-002
  4.8249349e-001  2.3279997e-001  2.3028260e+000  1.0000000e+000  1.0185938e-001
  1.0699247e+000  1.1447390e+000  8.6503999e-001  1.0000000e+000  1.9457014e-001
  1.1939168e-001  1.4254374e-002  3.5366876e+000  1.0000000e+000  1.2053861e-001
  1.1559525e+000  1.3362261e+000  7.1241625e-001  1.0000000e+000  3.0654542e-002
  1.8638771e+000  3.4740379e+000  1.8529442e-002  1.0000000e+000  7.8410772e-002
  3.9933336e-001  1.5946713e-001  2.5621337e+000  1.0000000e+000  5.8171692e-002
  6.6845682e-001  4.4683452e-001  1.7730072e+000  1.0000000e+000  5.9066493e-002
  1.7895207e+000  3.2023844e+000  4.4301527e-002  1.0000000e+000  8.0722554e-002
  1.3358168e+000  1.7844064e+000  4.4113938e-001  1.0000000e+000  1.3104509e-001
  1.2129339e+000  1.4712087e+000  6.1947302e-001  1.0000000e+000  4.9357297e-002
  1.3847192e+000  1.9174474e+000  3.7857042e-001  1.0000000e+000  6.2380065e-002
  7.7001428e-001  5.9292199e-001  1.5128649e+000  1.0000000e+000  1.0851153e-001
  3.6058971e-001  1.3002494e-001  2.6876661e+000  1.0000000e+000  2.7540003e-002
  1.7678539e+000  3.1253076e+000  5.3891792e-002  1.0000000e+000  6.3777702e-002
  1.1811273e+000  1.3950618e+000  6.7055244e-001  1.0000000e+000  2.3404038e-002
  7.6509847e-001  5.8537568e-001  1.5249818e+000  1.0000000e+000  6.0945453e-002
  4.4189483e-001  1.9527104e-001  2.4276917e+000  1.0000000e+000  4.3388874e-002
  1.9765120e+000  3.9065997e+000  5.5168543e-004  1.0000000e+000  9.2596487e-002
  1.0845179e+000  1.1761790e+000  8.3810756e-001  1.0000000e+000  3.7355932e-002
  6.4911331e-001  4.2134809e-001  1.8248949e+000  1.0000000e+000  4.4522574e-002
  7.0862161e-001  5.0214459e-001  1.6676581e+000  1.0000000e+000  9.5932629e-002
  1.7827672e+000  3.1782588e+000  4.7190099e-002  1.0000000e+000  2.1561061e-002
  1.8683067e+000  3.4905701e+000  1.7343112e-002  1.0000000e+000  3.5725209e-002
  3.7545918e-001  1.4096960e-001  2.6391329e+000  1.0000000e+000  3.8429204e-002
  1.1488279e+000  1.3198054e+000  7.2449402e-001  1.0000000e+000  2.1034794e-002
  1.5479110e+000  2.3960283e+000  2.0438450e-001  1.0000000e+000  9.8789263e-002
  2.9047934e-001  8.4378247e-002  2.9224609e+000  1.0000000e+000  6.6512192e-002
  2.3717559e-001  5.6252263e-002  3.1075499e+000  1.0000000e+000  5.1181335e-002
  2.5727496e-001  6.6190403e-002  3.0370906e+000  1.0000000e+000  4.3085508e-002
  8.7438577e-001  7.6455047e-001  1.2670074e+000  1.0000000e+000  2.9785115e-001
  1.2032277e+000  1.4477570e+000  6.3484604e-001  1.0000000e+000  3.1608576e-002
  5.0073983e-002  2.5074038e-003  3.8022115e+000  1.0000000e+000  7.3986300e-002
  1.4630976e+000  2.1406545e+000  2.8826423e-001  1.0000000e+000  4.0542038e-002
  1.1220411e+000  1.2589763e+000  7.7081175e-001  1.0000000e+000  4.9942419e-002
  4.7783961e-001  2.2833070e-001  2.3169722e+000  1.0000000e+000  4.0276888e-002
  1.8718848e-001  3.5039527e-002  3.2862856e+000  1.0000000e+000  8.5521724e-002
  4.3410347e-001  1.8844582e-001  2.4520320e+000  1.0000000e+000  4.2220044e-002
  5.8049672e-001  3.3697644e-001  2.0149896e+000  1.0000000e+000  1.1149130e-001
  1.4226814e+000  2.0240224e+000  3.3329676e-001  1.0000000e+000  6.4168010e-002
  3.4769264e-001  1.2089017e-001  2.7301196e+000  1.0000000e+000  6.9532516e-002
  2.0044019e+000  4.0176270e+000  1.9376846e-005  1.0000000e+000             Inf
  1.3985627e+000  1.9559777e+000  3.6172680e-001  1.0000000e+000  3.7743995e-002
  1.0844430e+000  1.1760166e+000  8.3824463e-001  1.0000000e+000  1.4148013e-002
  6.2359779e-001  3.8887420e-001  1.8944830e+000  1.0000000e+000  5.3847874e-002
  1.7186726e+000  2.9538355e+000  7.9145108e-002  1.0000000e+000  1.3474593e-001
  6.5591627e-002  4.3022615e-003  3.7419358e+000  1.0000000e+000  6.8707753e-002
  2.8062592e-001  7.8750907e-002  2.9562472e+000  1.0000000e+000  3.2926743e-002
  1.2528906e+000  1.5697349e+000  5.5817241e-001  1.0000000e+000  1.2213986e-001
  1.5627890e+000  2.4423096e+000  1.9115343e-001  1.0000000e+000  1.7328455e-002
  1.9113902e+000  3.6534124e+000  7.8517011e-003  1.0000000e+000  7.6397012e-002
 -9.0613197e-003  8.2107516e-005  4.0363274e+000  1.0000000e+000             Inf
  1.5653334e+000  2.4502686e+000  1.8893507e-001  1.0000000e+000  1.9889620e-002
  1.5827858e+000  2.5052107e+000  1.7406773e-001  1.0000000e+000  6.6733961e-002
  2.0565695e-001  4.2294780e-002  3.2196670e+000  1.0000000e+000  4.9562007e-002
  1.6324226e+000  2.6648035e+000  1.3511315e-001  1.0000000e+000  1.3518359e-001
  1.1796768e+000  1.3916373e+000  6.7293018e-001  1.0000000e+000  2.5016493e-002
  1.8997689e+000  3.6091218e+000  1.0046279e-002  1.0000000e+000  4.2884295e-002
  1.1347834e+000  1.2877333e+000  7.4859984e-001  1.0000000e+000  2.6616138e-002
  2.0287257e-001  4.1157281e-002  3.2296670e+000  1.0000000e+000  8.6799320e-002
  9.6840964e-001  9.3781723e-001  1.0641787e+000  1.0000000e+000  4.8178971e-002
  1.3347567e+000  1.7815756e+000  4.4254859e-001  1.0000000e+000  1.1803654e-002
  1.5307389e+000  2.3431616e+000  2.2020598e-001  1.0000000e+000  1.2574693e-001
  6.7803116e-001  4.5972625e-001  1.7476016e+000  1.0000000e+000  5.7843515e-002
  1.3442597e+000  1.8070341e+000  4.2999537e-001  1.0000000e+000  1.2337356e-001
  1.4582049e+000  2.1263617e+000  2.9354188e-001  1.0000000e+000  3.9212848e-002
  4.7878273e-001  2.2923290e-001  2.3141020e+000  1.0000000e+000  1.4289446e-002
  8.9322803e-001  7.9785632e-001  1.2249442e+000  1.0000000e+000  1.0838478e-001
  9.0324740e-001  8.1585587e-001  1.2028663e+000  1.0000000e+000  3.3005519e-002
  1.4969645e+000  2.2409028e+000  2.5304467e-001  1.0000000e+000  7.2739460e-002
  7.6682328e-001  5.8801794e-001  1.5207248e+000  1.0000000e+000  5.6743611e-002
  5.9428228e-001  3.5317143e-001  1.9760423e+000  1.0000000e+000  1.0491225e-001
  1.8000009e+000  3.2400031e+000  3.9999658e-002  1.0000000e+000  2.7382189e-002
  1.0850874e+000  1.1774146e+000  8.3706509e-001  1.0000000e+000  1.0320721e-001
  9.2620453e-002  8.5785482e-003  3.6380967e+000  1.0000000e+000  2.2543505e-002
  1.1864016e+000  1.4075487e+000  6.6194240e-001  1.0000000e+000  9.9264360e-002
 -6.6974134e-003  4.4855346e-005  4.0268345e+000  1.0000000e+000             Inf
  7.7874260e-001  6.0644003e-001  1.4914696e+000  1.0000000e+000  2.0074835e-002
  1.9939958e+000  3.9760191e+000  3.6050827e-005  1.0000000e+000             Inf
  2.6720876e-001  7.1400523e-002  3.0025655e+000  1.0000000e+000  5.1397433e-002
  1.3324777e+000  1.7754969e+000  4.4558598e-001  1.0000000e+000  4.0800215e-003
  1.1257360e+000  1.2672815e+000  7.6433757e-001  1.0000000e+000  8.8031780e-002
  1.2722286e+000  1.6185655e+000  5.2965128e-001  1.0000000e+000  9.6191900e-002
  1.3269723e+000  1.7608555e+000  4.5296629e-001  1.0000000e+000  4.8283267e-002
  1.4578583e+000  2.1253507e+000  2.9391767e-001  1.0000000e+000  1.1420064e-001
  9.7447151e-001  9.4959473e-001  1.0517087e+000  1.0000000e+000  2.2845710e-002
  1.7270211e+000  2.9826020e+000  7.4517456e-002  1.0000000e+000  6.9714902e-002
  4.2632071e-002  1.8174935e-003  3.8312892e+000  1.0000000e+000  2.1156403e-002
  7.7461687e-001  6.0003130e-001  1.5015638e+000  1.0000000e+000  1.1898478e-002
  2.8790113e-001  8.2887060e-002  2.9312825e+000  1.0000000e+000  4.4825062e-002
  3.3699210e-001  1.1356368e-001  2.7655953e+000  1.0000000e+000  6.8438314e-002
  4.6719511e-001  2.1827127e-001  2.3494908e+000  1.0000000e+000  2.8817793e-002
  5.5458158e-001  3.0756073e-001  2.0892344e+000  1.0000000e+000  5.2468361e-002
  1.8145675e+000  3.2926551e+000  3.4385224e-002  1.0000000e+000  9.1894406e-002
  1.7179110e+000  2.9512182e+000  7.9574207e-002  1.0000000e+000  7.2298661e-002
  6.5978842e-001  4.3532077e-001  1.7961671e+000  1.0000000e+000  8.3529777e-002
  5.0088293e-001  2.5088370e-001  2.2473520e+000  1.0000000e+000  5.9911830e-002
  1.6550163e+000  2.7390791e+000  1.1901373e-001  1.0000000e+000  9.5983967e-002
  7.1776424e-001  5.1518551e-001  1.6441285e+000  1.0000000e+000  8.8608459e-002
  1.1338490e-001  1.2856136e-002  3.5593165e+000  1.0000000e+000  2.1487193e-002
  4.8153680e-001  2.3187769e-001  2.3057305e+000  1.0000000e+000  2.2021850e-002
  1.7873155e+000  3.1944967e+000  4.5234691e-002  1.0000000e+000  7.3311133e-002
  4.1901491e-001  1.7557350e-001  2.4995139e+000  1.0000000e+000  3.4063274e-002
  4.1566081e-001  1.7277391e-001  2.5101307e+000  1.0000000e+000  1.7103899e-002
  2.3624588e-001  5.5812114e-002  3.1108286e+000  1.0000000e+000  6.4004035e-002
  3.8099525e-001  1.4515738e-001  2.6211764e+000  1.0000000e+000  6.4569890e-002
  1.0225458e+000  1.0455998e+000  9.5541680e-001  1.0000000e+000  9.3816131e-002
  7.9472536e-001  6.3158839e-001  1.4526870e+000  1.0000000e+000  1.1433117e-001
  1.6223045e+000  2.6318719e+000  1.4265388e-001  1.0000000e+000  1.2470718e-001
  1.4897247e-001  2.2192798e-002  3.4263029e+000  1.0000000e+000  6.5256302e-002
  9.0705156e-002  8.2274253e-003  3.6454068e+000  1.0000000e+000  4.2184830e-002
  1.1730740e+000  1.3761026e+000  6.8380661e-001  1.0000000e+000  6.0707128e-002
  3.1225073e-001  9.7500517e-002  2.8484976e+000  1.0000000e+000  4.8861654e-002
  2.8879606e-002  8.3403167e-004  3.8853156e+000  1.0000000e+000  4.9006822e-002
  1.3306841e+000  1.7707201e+000  4.4798381e-001  1.0000000e+000  5.5152718e-003
  1.2194672e-001  1.4871002e-002  3.5270841e+000  1.0000000e+000  2.2878314e-002
  5.4165345e-001  2.9338846e-001  2.1267747e+000  1.0000000e+000  5.3521210e-002
  1.9460333e+000  3.7870456e+000  2.9124060e-003  1.0000000e+000  1.0314590e-001
  1.1423731e-001  1.3050163e-002  3.5561009e+000  1.0000000e+000  8.5112314e-003
  9.2626259e-001  8.5796239e-001  1.1529120e+000  1.0000000e+000  6.5115739e-002
  4.4985771e-001  2.0237196e-001  2.4029411e+000  1.0000000e+000  4.7995098e-002
  4.0184147e-001  1.6147657e-001  2.5541107e+000  1.0000000e+000  3.4522520e-002
  5.0172370e-002  2.5172667e-003  3.8018278e+000  1.0000000e+000  4.7773505e-002
  1.3725041e-001  1.8837674e-002  3.4698360e+000  1.0000000e+000  2.6869141e-002
  9.9126527e-001  9.8260684e-001  1.0175457e+000  1.0000000e+000  4.8059071e-002
  1.8914323e+000  3.5775162e+000  1.1786940e-002  1.0000000e+000  1.3216033e-001
  1.2824799e+000  1.6447546e+000  5.1483512e-001  1.0000000e+000  5.4831116e-002
  1.1171483e+000  1.2480204e+000  7.7942708e-001  1.0000000e+000  3.1098941e-002
  9.5280433e-001  9.0783609e-001  1.0966188e+000  1.0000000e+000  1.0827752e-002
  1.3068584e+000  1.7078789e+000  4.8044527e-001  1.0000000e+000  1.5360404e-001
  1.1570949e+000  1.3388686e+000  7.1048902e-001  1.0000000e+000  1.6569673e-001
  1.7465209e+000  3.0503353e+000  6.4251645e-002  1.0000000e+000  2.6748584e-002
  1.8559884e+000  3.4446929e+000  2.0739342e-002  1.0000000e+000  9.5370962e-002
  5.2653148e-001  2.7723540e-001  2.1711095e+000  1.0000000e+000  2.3862782e-002
  1.3823310e+000  1.9108390e+000  3.8151498e-001  1.0000000e+000  5.8293978e-002
  4.8714701e-001  2.3731221e-001  2.2887242e+000  1.0000000e+000  7.4760216e-002
  6.4311849e-001  4.1360139e-001  1.8411274e+000  1.0000000e+000  8.8316722e-002
  1.5212728e+000  2.3142710e+000  2.2917971e-001  1.0000000e+000  7.5506775e-002
  3.6651105e-001  1.3433035e-001  2.6682862e+000  1.0000000e+000  2.6122710e-002
  1.6240738e+000  2.6376157e+000  1.4132051e-001  1.0000000e+000  1.3836439e-001
  1.0879666e+000  1.1836713e+000  8.3180497e-001  1.0000000e+000  3.4716625e-002
  1.8377622e+000  3.3773699e+000  2.6321102e-002  1.0000000e+000  3.2576138e-002
  1.4372101e+000  2.0655728e+000  3.1673250e-001  1.0000000e+000  6.2810761e-002
  3.7305431e-001  1.3916952e-001  2.6469523e+000  1.0000000e+000  1.7257085e-002
  1.0584214e+000  1.1202559e+000  8.8657022e-001  1.0000000e+000  1.2563775e-001
  1.0750533e-001  1.1557395e-002  3.5815361e+000  1.0000000e+000  6.0894664e-002
  1.9617123e+000  3.8483151e+000  1.4659484e-003  1.0000000e+000  7.5023112e-002
  1.3785909e+000  1.9005127e+000  3.8614933e-001  1.0000000e+000  4.3430504e-002
  1.5937547e+000  2.5400541e+000  1.6503524e-001  1.0000000e+000  4.6050641e-002
  1.1387466e+000  1.2967439e+000  7.4175735e-001  1.0000000e+000  2.2234676e-002
  5.4622054e-001  2.9835687e-001  2.1134747e+000  1.0000000e+000  4.5316513e-002
  8.9049072e-001  7.9297372e-001  1.2310109e+000  1.0000000e+000  7.1492588e-002
  2.3327105e-001  5.4415382e-002  3.1213312e+000  1.0000000e+000  7.4762633e-002
  1.1411372e+000  1.3021940e+000  7.3764537e-001  1.0000000e+000  1.8386528e-002
  1.2923819e-001  1.6702509e-002  3.4997498e+000  1.0000000e+000  2.9284806e-002
  5.8043076e-001  3.3689987e-001  2.0151768e+000  1.0000000e+000  7.3441583e-002
  3.1263340e-001  9.7739644e-002  2.8472060e+000  1.0000000e+000  6.2359492e-002
  7.2045960e-001  5.1906204e-001  1.6372236e+000  1.0000000e+000  8.7271729e-002
  1.5529931e+000  2.4117877e+000  1.9981513e-001  1.0000000e+000  7.1435531e-002
  1.7709699e+000  3.1363342e+000  5.2454809e-002  1.0000000e+000  6.8724203e-002
  1.3387192e+000  1.7921691e+000  4.3729229e-001  1.0000000e+000  6.7573980e-002
  2.0236360e+000  4.0951027e+000  5.5866122e-004  1.0000000e+000             Inf
  1.6537162e-001  2.7347772e-002  3.3658613e+000  1.0000000e+000  5.8703034e-002
  9.4657070e-001  8.9599609e-001  1.1097133e+000  1.0000000e+000  5.6907476e-002
  1.3107665e+000  1.7181088e+000  4.7504284e-001  1.0000000e+000  3.1763659e-002
  1.7437915e+000  3.0408090e+000  6.5642772e-002  1.0000000e+000  1.2077028e-001
  6.7467777e-001  4.5519009e-001  1.7564790e+000  1.0000000e+000  5.4049906e-002
  3.4720602e-002  1.2055202e-003  3.8623231e+000  1.0000000e+000             Inf
  1.1189604e+000  1.2520724e+000  7.7623079e-001  1.0000000e+000  2.1656042e-002
  1.6035546e+000  2.5713873e+000  1.5716898e-001  1.0000000e+000  2.4258588e-002
  1.4455034e+000  2.0894802e+000  3.0746644e-001  1.0000000e+000  8.3420233e-002
  7.0281227e-002  4.9394508e-003  3.7238145e+000  1.0000000e+000  6.6794991e-002
  1.8163994e+000  3.2993068e+000  3.3709183e-002  1.0000000e+000  6.5644133e-002
  3.8933868e-002  1.5158461e-003  3.8457804e+000  1.0000000e+000  8.4431357e-003
  1.3645410e-001  1.8619722e-002  3.4728033e+000  1.0000000e+000  3.0421014e-002
  8.7571857e-001  7.6688302e-001  1.2640087e+000  1.0000000e+000  1.3130679e-001
  1.9468858e+000  3.7903643e+000  2.8211196e-003  1.0000000e+000  1.0358202e-001
  3.2676138e-001  1.0677300e-001  2.7997275e+000  1.0000000e+000  3.5852711e-002
  1.8495737e+000  3.4209229e+000  2.2628069e-002  1.0000000e+000  1.7890114e-002
  4.1447982e-001  1.7179352e-001  2.5138742e+000  1.0000000e+000  1.0618508e-001
  2.6604676e-001  7.0780876e-002  3.0065939e+000  1.0000000e+000  8.1567076e-002
  1.3587596e-001  1.8462277e-002  3.4749584e+000  1.0000000e+000  7.4460652e-003
  4.2880929e-002  1.8387741e-003  3.8303151e+000  1.0000000e+000  3.2419199e-002
  6.6723052e-001  4.4519657e-001  1.7762745e+000  1.0000000e+000  3.2078330e-002
  4.9596877e-001  2.4598502e-001  2.2621100e+000  1.0000000e+000  3.5975181e-002
  9.4690079e-001  8.9662111e-001  1.1090179e+000  1.0000000e+000  6.2829221e-003
  1.0825527e+000  1.1719204e+000  8.4170953e-001  1.0000000e+000  2.9671626e-002
  5.2282793e-001  2.7334904e-001  2.1820373e+000  1.0000000e+000  3.1197883e-002
  1.9339467e-001  3.7401497e-002  3.2638228e+000  1.0000000e+000  6.9932525e-002
  1.5216015e+000  2.3152711e+000  2.2886514e-001  1.0000000e+000  3.1423949e-002
  5.7097331e-001  3.2601053e-001  2.0421173e+000  1.0000000e+000  3.4868888e-002
  3.4757409e-001  1.2080774e-001  2.7305114e+000  1.0000000e+000  4.0767920e-002
  1.5995321e+000  2.5585029e+000  1.6037454e-001  1.0000000e+000  9.6905999e-003
  3.8335075e-001  1.4695780e-001  2.6135548e+000  1.0000000e+000  4.2429354e-002
  4.8759130e-001  2.3774528e-001  2.2873801e+000  1.0000000e+000  9.0101939e-003
  9.5764440e-001  9.1708280e-001  1.0865052e+000  1.0000000e+000  1.0627880e-001
  7.6068344e-001  5.7863930e-001  1.5359055e+000  1.0000000e+000  1.5717787e-001
  1.4802497e+000  2.1911393e+000  2.7014034e-001  1.0000000e+000  1.5868563e-002
  1.6936094e+000  2.8683127e+000  9.3875212e-002  1.0000000e+000  4.6361986e-002
  1.6492355e+000  2.7199778e+000  1.2303573e-001  1.0000000e+000  5.0963919e-002
  5.4150105e-001  2.9322338e-001  2.1272192e+000  1.0000000e+000  1.6975266e-002
  7.8639483e-001  6.1841682e-001  1.4728375e+000  1.0000000e+000  5.7655586e-002
  7.3199653e-001  5.3581892e-001  1.6078328e+000  1.0000000e+000  8.0054446e-002
  1.6959750e+000  2.8763311e+000  9.2431223e-002  1.0000000e+000  1.8919578e-002
  2.9312510e-001  8.5922325e-002  2.9134219e+000  1.0000000e+000  1.9408029e-002
  9.3373444e-001  8.7186001e-001  1.1369222e+000  1.0000000e+000  1.1434715e-001
  2.8022376e-001  7.8525358e-002  2.9576303e+000  1.0000000e+000  2.2014961e-002
  1.0427981e+000  1.0874279e+000  9.1623544e-001  1.0000000e+000  1.0736167e-001
  2.9981412e-001  8.9888509e-002  2.8906320e+000  1.0000000e+000  6.6646377e-002
  1.2770188e+000  1.6307771e+000  5.2270176e-001  1.0000000e+000  1.6318872e-002
  5.5309157e-001  3.0591028e-001  2.0935440e+000  1.0000000e+000  4.3994582e-002
  4.6716327e-001  2.1824152e-001  2.3495885e+000  1.0000000e+000  1.0078822e-001
  1.6422303e+000  2.6969204e+000  1.2799915e-001  1.0000000e+000  7.2443778e-002
  8.0747357e-001  6.5201356e-001  1.4221193e+000  1.0000000e+000  2.9199303e-002
  1.3216663e+000  1.7468017e+000  4.6013665e-001  1.0000000e+000  6.0215808e-002
  6.0806056e-001  3.6973765e-001  1.9374954e+000  1.0000000e+000  4.6298334e-002
  2.7090316e-001  7.3388520e-002  2.9897759e+000  1.0000000e+000  6.8375379e-002
  1.2304307e+000  1.5139597e+000  5.9223693e-001  1.0000000e+000  8.7945704e-002
  2.8014451e-002  7.8480946e-004  3.8887270e+000  1.0000000e+000  6.3090831e-002
  3.8450680e-001  1.4784548e-001  2.6098183e+000  1.0000000e+000  5.2810085e-002
  8.2891077e-001  6.8709306e-001  1.3714500e+000  1.0000000e+000  5.2695313e-002
  1.4148659e+000  2.0018456e+000  3.4238188e-001  1.0000000e+000  1.1652878e-001
  6.6050221e-001  4.3626317e-001  1.7942543e+000  1.0000000e+000  7.7119398e-002
  3.6039538e-001  1.2988483e-001  2.6883033e+000  1.0000000e+000  8.3908359e-002
  1.2615997e+000  1.5916338e+000  5.4523503e-001  1.0000000e+000  4.6194532e-002
  4.1369694e-001  1.7114516e-001  2.5163574e+000  1.0000000e+000  8.1897158e-002
  1.4777002e+000  2.1835979e+000  2.7279708e-001  1.0000000e+000  2.3762049e-002
  1.5761980e+000  2.4844001e+000  1.7960814e-001  1.0000000e+000  6.8964100e-002
  5.1541607e-001  2.6565373e-001  2.2039894e+000  1.0000000e+000  6.8170127e-002
  7.4127890e-001  5.4949441e-001  1.5843788e+000  1.0000000e+000  5.3914729e-002
  1.9463650e+000  3.7883369e+000  2.8767090e-003  1.0000000e+000  2.9628267e-002
  5.4048860e-002  2.9212792e-003  3.7867258e+000  1.0000000e+000  8.7946889e-002
  1.1729017e+000  1.3756984e+000  6.8409161e-001  1.0000000e+000  1.0899523e-001
  6.3261790e-001  4.0020541e-001  1.8697338e+000  1.0000000e+000  4.4546433e-002
 -9.6500234e-003  9.3122952e-005  4.0386932e+000  1.0000000e+000             Inf
  2.1120327e-001  4.4606822e-002  3.1997937e+000  1.0000000e+000  5.9709107e-002
  1.0122043e+000  1.0245575e+000  9.7574042e-001  1.0000000e+000  1.0811642e-001
  2.1063043e-001  4.4365180e-002  3.2018434e+000  1.0000000e+000  8.4893324e-002
  1.5179881e+000  2.3042878e+000  2.3233550e-001  1.0000000e+000  7.8352207e-002
  1.1204990e+000  1.2555180e+000  7.7352204e-001  1.0000000e+000  1.2898743e-001
  6.5301173e-001  4.2642432e-001  1.8143774e+000  1.0000000e+000  2.1369010e-002
  1.2550303e-001  1.5751011e-002  3.5137389e+000  1.0000000e+000  9.2941687e-002
  1.8665048e+000  3.4838401e+000  1.7820977e-002  1.0000000e+000  2.0787302e-001
  1.4562898e+000  2.1207801e+000  2.9562075e-001  1.0000000e+000  6.2314167e-002
  1.9604831e+000  3.8434941e+000  1.5615841e-003  1.0000000e+000  5.5335079e-002
  1.1680494e-001  1.3643394e-002  3.5464236e+000  1.0000000e+000  7.0776390e-002
  1.3387833e+000  1.7923407e+000  4.3720754e-001  1.0000000e+000  9.2421728e-002
  1.5727007e+000  2.4733874e+000  1.8258472e-001  1.0000000e+000  5.7733319e-002
  1.9520831e+000  3.8106283e+000  2.2960313e-003  1.0000000e+000  1.4007591e-002
  5.3596075e-001  2.8725392e-001  2.1434109e+000  1.0000000e+000  2.5847735e-002
  2.0078533e+000  4.0314748e+000  6.1674140e-005  1.0000000e+000             Inf
  1.2780574e+000  1.6334306e+000  5.2120116e-001  1.0000000e+000  4.4272021e-002
  1.9222207e+000  3.6949323e+000  6.0496224e-003  1.0000000e+000  7.9231955e-002
  1.4937007e+000  2.2311416e+000  2.5633903e-001  1.0000000e+000  3.7427731e-002
  8.9685177e-001  8.0434309e-001  1.2169360e+000  1.0000000e+000  7.2455706e-002
  5.8589802e-001  3.4327649e-001  1.9996844e+000  1.0000000e+000  5.4471607e-002
  7.9945103e-001  6.3912194e-001  1.4413178e+000  1.0000000e+000  2.0892074e-002
  6.5418082e-001  4.2795254e-001  1.8112293e+000  1.0000000e+000  7.4232077e-003
  1.7126825e+000  2.9332813e+000  8.2551361e-002  1.0000000e+000  1.6916912e-001
  8.6063794e-001  7.4069766e-001  1.2981459e+000  1.0000000e+000  6.7343322e-002
 -1.3748819e-002  1.8903002e-004  4.0551843e+000  1.0000000e+000             Inf
  8.2826460e-001  6.8602225e-001  1.3729638e+000  1.0000000e+000  3.7116090e-002
  1.8041383e+000  3.2549152e+000  3.8361786e-002  1.0000000e+000  2.4312775e-002
  8.4537252e-001  7.1465471e-001  1.3331646e+000  1.0000000e+000  6.3898057e-002
  1.4038426e+000  1.9707740e+000  3.5540366e-001  1.0000000e+000  1.7409069e-002
  1.1857796e+000  1.4060731e+000  6.6295494e-001  1.0000000e+000  9.9441157e-003
  1.4579840e+000  2.1257173e+000  2.9378138e-001  1.0000000e+000  5.0248007e-002
  1.5063172e+000  2.2689914e+000  2.4372274e-001  1.0000000e+000  7.1312846e-002
  1.0358019e+000  1.0728855e+000  9.2967804e-001  1.0000000e+000  1.4288543e-001
  1.9354957e+000  3.7461437e+000  4.1608001e-003  1.0000000e+000  1.3211683e-001
  7.5064182e-001  5.6346315e-001  1.5608959e+000  1.0000000e+000  5.7723911e-002
  1.3674615e+000  1.8699509e+000  4.0010497e-001  1.0000000e+000  5.5831773e-002
  1.1772350e+000  1.3858822e+000  6.7694229e-001  1.0000000e+000  1.3501008e-001
  1.8678202e+000  3.4887522e+000  1.7471507e-002  1.0000000e+000  7.4144484e-002
  1.4558933e+000  2.1196253e+000  2.9605210e-001  1.0000000e+000  4.7565392e-003
  1.7113778e+000  2.9288139e+000  8.3302787e-002  1.0000000e+000  7.6052554e-003
  5.1615402e-001  2.6641498e-001  2.2017989e+000  1.0000000e+000  2.0505940e-002
  1.5473602e+000  2.3943236e+000  2.0488278e-001  1.0000000e+000  3.8130486e-002
  7.2716665e-001  5.2877134e-001  1.6201047e+000  1.0000000e+000  5.1001350e-002
  1.1794517e+000  1.3911064e+000  6.7329945e-001  1.0000000e+000  8.4972893e-003
  7.9647357e-001  6.3437014e-001  1.4484759e+000  1.0000000e+000  5.1426456e-002
  6.7659073e-001  4.5777502e-001  1.7514121e+000  1.0000000e+000  8.1594714e-002
  1.7589887e+000  3.0940413e+000  5.8086433e-002  1.0000000e+000  5.2170560e-002
  6.4483751e-001  4.1581541e-001  1.8364654e+000  1.0000000e+000  4.2412114e-002
  1.7755764e+000  3.1526715e+000  5.0365956e-002  1.0000000e+000  7.7236183e-003
  8.0795864e-001  6.5279716e-001  1.4209626e+000  1.0000000e+000  2.5558746e-002
  2.0210788e-001  4.0847597e-002  3.2324161e+000  1.0000000e+000  1.7170560e-001
  1.0436249e+000  1.0891530e+000  9.1465324e-001  1.0000000e+000  1.4057783e-001
  1.7760910e+000  3.1544993e+000  5.0135235e-002  1.0000000e+000  8.8449914e-003
  1.6448713e+000  2.7056018e+000  1.2611636e-001  1.0000000e+000  1.0422701e-001
  3.7241200e-001  1.3869070e-001  2.6490427e+000  1.0000000e+000  1.8283963e-001
  5.2174052e-001  2.7221317e-001  2.1852511e+000  1.0000000e+000  5.5667469e-002
  1.9708477e-001  3.8842407e-002  3.2505033e+000  1.0000000e+000  1.8338873e-002
  8.9387815e-001  7.9901814e-001  1.2235056e+000  1.0000000e+000  7.0235215e-003
  1.8011368e-001  3.2440939e-002  3.3119862e+000  1.0000000e+000  1.4075032e-001
  5.0102507e-001  2.5102612e-001  2.2469258e+000  1.0000000e+000  1.2770355e-001
  1.8613041e+000  3.4644528e+000  1.9236562e-002  1.0000000e+000  5.8978999e-002
  7.3826274e-001  5.4503187e-001  1.5919809e+000  1.0000000e+000  2.2403126e-002
  1.7160962e+000  2.9449863e+000  8.0601346e-002  1.0000000e+000  4.7527569e-002
  1.5757026e+000  2.4828387e+000  1.8002827e-001  1.0000000e+000  3.8748681e-002
  1.2763222e+000  1.6289984e+000  5.2370954e-001  1.0000000e+000  4.1350171e-002
  1.2953496e+000  1.6779307e+000  4.9653214e-001  1.0000000e+000  3.8224731e-002
  1.5862217e+000  2.5160992e+000  1.7121251e-001  1.0000000e+000  6.8988563e-002
  1.7084764e+000  2.9188918e+000  8.4985983e-002  1.0000000e+000  2.0636036e-002
  1.3147296e+000  1.7285139e+000  4.6959553e-001  1.0000000e+000  7.1786601e-002
  1.9868120e-001  3.9474219e-002  3.2447494e+000  1.0000000e+000  4.9616071e-003
  8.0249879e-001  6.4400430e-001  1.4340092e+000  1.0000000e+000  1.1391740e-002
  8.9266034e-001  7.9684249e-001  1.2262011e+000  1.0000000e+000  4.8133781e-002
  1.5374585e+000  2.3637786e+000  2.1394466e-001  1.0000000e+000  1.7764866e-002
  3.8709246e-001  1.4984057e-001  2.6014707e+000  1.0000000e+000  1.2724667e-001
  5.7237750e-001  3.2761600e-001  2.0381060e+000  1.0000000e+000  8.2480846e-002
  1.4532099e+000  2.1118192e+000  2.9897936e-001  1.0000000e+000  4.9640221e-002
  1.7844342e+000  3.1842054e+000  4.6468621e-002  1.0000000e+000  2.8008745e-002
  6.3378778e-001  4.0168695e-001  1.8665358e+000  1.0000000e+000  3.9431630e-002
  1.4060622e+000  1.9770110e+000  3.5276208e-001  1.0000000e+000  4.9177456e-002
  1.8087794e+000  3.2716828e+000  3.6565327e-002  1.0000000e+000  5.7103703e-002
  7.2804536e-001  5.3005004e-001  1.6178686e+000  1.0000000e+000  1.1000645e-002
  5.4516895e-002  2.9720919e-003  3.7849045e+000  1.0000000e+000  1.9133455e-001
  1.6907007e+000  2.8584689e+000  9.5666053e-002  1.0000000e+000  6.3468276e-002
  1.5295402e+000  2.3394932e+000  2.2133244e-001  1.0000000e+000  3.1041387e-002
  1.9999890e+000  3.9999560e+000  1.2109876e-010  1.0000000e+000             Inf
  1.1894510e+000  1.4147937e+000  6.5698969e-001  1.0000000e+000  6.7657686e-002
  1.3885822e+000  1.9281605e+000  3.7383174e-001  1.0000000e+000  3.2896261e-002
  1.2537959e+000  1.5720042e+000  5.5682056e-001  1.0000000e+000  8.6420904e-002
  8.9973683e-001  8.0952636e-001  1.2105790e+000  1.0000000e+000  1.4092809e-001
  1.3708100e+000  1.8791199e+000  3.9588011e-001  1.0000000e+000  2.1032164e-002
  1.7683558e+000  3.1270823e+000  5.3659033e-002  1.0000000e+000  1.6562252e-002
  6.0503419e-001  3.6606638e-001  1.9459296e+000  1.0000000e+000  6.0827661e-002
  1.6466962e+000  2.7116084e+000  1.2482357e-001  1.0000000e+000  1.5436109e-002
  8.2456733e-001  6.7991128e-001  1.3816420e+000  1.0000000e+000  6.2868135e-002
  7.6888279e-002  5.9118075e-003  3.6983587e+000  1.0000000e+000  2.2534530e-002
  1.7695541e+000  3.1313217e+000  5.3105310e-002  1.0000000e+000  3.7728083e-002
  1.7319546e+000  2.9996668e+000  7.1848329e-002  1.0000000e+000  7.9968610e-003
  5.5236319e-001  3.0510510e-001  2.0956523e+000  1.0000000e+000  1.4925692e-001
  4.9761847e-001  2.4762415e-001  2.2571502e+000  1.0000000e+000  1.1692355e-001
  1.0271968e+000  1.0551333e+000  9.4634607e-001  1.0000000e+000  7.2690316e-002
  7.0273819e-001  4.9384097e-001  1.6828882e+000  1.0000000e+000  2.9147664e-002
  1.2856969e+000  1.6530164e+000  5.1022897e-001  1.0000000e+000  3.8957570e-002
  2.1556274e-003  4.6467295e-006  3.9913821e+000  1.0000000e+000             Inf
  1.2190920e+000  1.4861854e+000  6.0981723e-001  1.0000000e+000  8.1436532e-002
  1.0747111e+000  1.1550040e+000  8.5615947e-001  1.0000000e+000  1.1301189e-001
  1.3135892e+000  1.7255166e+000  4.7115976e-001  1.0000000e+000  5.9033702e-002
  1.6068559e+000  2.5819857e+000  1.5456232e-001  1.0000000e+000  3.4260213e-002
  1.6378963e+000  2.6827042e+000  1.3111910e-001  1.0000000e+000  4.1236337e-002
  1.2688204e+000  1.6099051e+000  5.3462364e-001  1.0000000e+000  5.8171228e-002
  4.6295612e-002  2.1432837e-003  3.8169608e+000  1.0000000e+000  2.7420144e-002
  7.5623329e-001  5.7188880e-001  1.5469556e+000  1.0000000e+000  4.2607938e-002
  7.8932340e-002  6.2303143e-003  3.6905010e+000  1.0000000e+000  1.2829220e-001
  1.5201232e+000  2.3107744e+000  2.3028179e-001  1.0000000e+000  4.8085985e-002
  2.9159993e-002  8.5030522e-004  3.8842103e+000  1.0000000e+000  4.4275420e-002
  1.9539378e+000  3.8178729e+000  2.1217279e-003  1.0000000e+000  4.9819732e-002
  5.6486154e-002  3.1906856e-003  3.7772461e+000  1.0000000e+000  3.0709341e-002
  1.7951907e+000  3.2227096e+000  4.1946860e-002  1.0000000e+000  2.9286242e-002
  1.7092590e+000  2.9215665e+000  8.4530301e-002  1.0000000e+000  4.2661232e-002
  5.3164539e-001  2.8264682e-001  2.1560653e+000  1.0000000e+000  5.5459611e-002
  6.7874600e-001  4.6069613e-001  1.7457121e+000  1.0000000e+000  1.5264638e-001
  1.1375407e+000  1.2939989e+000  7.4383598e-001  1.0000000e+000  1.1771215e-001
  7.0742301e-001  5.0044731e-001  1.6707553e+000  1.0000000e+000  8.9759924e-003
  1.8168558e+000  3.3009652e+000  3.3541781e-002  1.0000000e+000  1.0966190e-002
  3.9171994e-001  1.5344451e-001  2.5865647e+000  1.0000000e+000  2.9125532e-002
  3.8729267e-001  1.4999561e-001  2.6008249e+000  1.0000000e+000  3.9651527e-002
  1.1895331e+000  1.4149890e+000  6.5685658e-001  1.0000000e+000  8.3679195e-002
  1.2757080e+000  1.6274309e+000  5.2459892e-001  1.0000000e+000  1.7350150e-002
  1.9588234e+000  3.8369890e+000  1.6955151e-003  1.0000000e+000             Inf
  1.6533925e+000  2.7337068e+000  1.2013674e-001  1.0000000e+000  3.2694766e-002
  1.9109744e+000  3.6518230e+000  7.9255625e-003  1.0000000e+000  4.9151148e-002
  1.8232728e+000  3.3243238e+000  3.1232495e-002  1.0000000e+000  2.9030437e-002
  3.4742124e-001  1.2070152e-001  2.7310166e+000  1.0000000e+000  1.8733204e-002
  1.5439152e+000  2.3836741e+000  2.0801337e-001  1.0000000e+000  8.7527398e-002
  1.7695964e+000  3.1314714e+000  5.3085820e-002  1.0000000e+000  2.6614440e-002
  4.1611273e-001  1.7314981e-001  2.5086989e+000  1.0000000e+000  1.0711173e-001
  1.3998114e+000  1.9594718e+000  3.6022642e-001  1.0000000e+000  7.6812967e-002
  3.4944244e-001  1.2211002e-001  2.7243402e+000  1.0000000e+000  5.0883062e-003
  1.6528045e+000  2.7317627e+000  1.2054472e-001  1.0000000e+000  6.9340675e-003
  1.8553279e+000  3.4422416e+000  2.0930019e-002  1.0000000e+000  4.7588607e-002
  2.1486693e-001  4.6167799e-002  3.1867001e+000  1.0000000e+000  3.4812099e-002
  7.6425466e-001  5.8408518e-001  1.5270665e+000  1.0000000e+000  3.6647930e-002
  1.6843670e+000  2.8370922e+000  9.9624191e-002  1.0000000e+000  5.7884854e-002
  2.0449246e-001  4.1817167e-002  3.2238473e+000  1.0000000e+000  1.3668436e-001
  1.8447936e+000  3.4032635e+000  2.4089018e-002  1.0000000e+000  3.3314169e-002
  1.9067268e+000  3.6356071e+000  8.6998912e-003  1.0000000e+000  2.1242618e-002
  7.1156681e-001  5.0632733e-001  1.6600601e+000  1.0000000e+000  1.5204920e-002
  2.9637383e-001  8.7837449e-002  2.9023421e+000  1.0000000e+000  9.2580306e-002
  3.5246133e-001  1.2422899e-001  2.7143837e+000  1.0000000e+000  3.8226227e-002
  7.2237601e-001  5.2182710e-001  1.6323231e+000  1.0000000e+000  4.5435929e-002
  1.0036771e+000  1.0073678e+000  9.9265925e-001  1.0000000e+000  1.7696829e-001
  7.9223213e-001  6.2763174e-001  1.4587032e+000  1.0000000e+000  6.1424450e-002
  3.3088317e-001  1.0948367e-001  2.7859510e+000  1.0000000e+000  5.1507185e-002
  2.3906224e-001  5.7150756e-002  3.1009018e+000  1.0000000e+000  8.2133255e-002
  1.4176443e+000  2.0097155e+000  3.3913811e-001  1.0000000e+000  1.0062181e-001
  1.8127168e+000  3.2859421e+000  3.5075004e-002  1.0000000e+000  1.9786086e-002
  1.3430776e+000  1.8038574e+000  4.3154706e-001  1.0000000e+000  8.8778742e-002
  1.6047924e+000  2.5753587e+000  1.5618903e-001  1.0000000e+000  6.5081553e-002
  1.4973618e+000  2.2420924e+000  2.5264514e-001  1.0000000e+000  1.0574681e-001
  1.7255220e+000  2.9774262e+000  7.5338171e-002  1.0000000e+000  2.3533291e-002
  8.5392770e-001  7.2919252e-001  1.3134817e+000  1.0000000e+000  1.8283922e-001
  1.7332329e+000  3.0040963e+000  7.1164689e-002  1.0000000e+000  3.9009956e-002
  1.8905587e+000  3.5742122e+000  1.1977397e-002  1.0000000e+000  5.3460607e-002
  1.7978059e+000  3.2321060e+000  4.0882462e-002  1.0000000e+000  1.8202164e-002
  1.2006065e+000  1.4414561e+000  6.3902991e-001  1.0000000e+000  4.4048135e-002
  2.6118619e-001  6.8218225e-002  3.0234735e+000  1.0000000e+000  2.9021837e-002
  1.7815634e+000  3.1739680e+000  4.7714563e-002  1.0000000e+000  1.2240161e-001
  1.2917040e+000  1.6684993e+000  5.0168316e-001  1.0000000e+000  6.7136827e-002
  8.9952884e-001  8.0915214e-001  1.2110368e+000  1.0000000e+000  4.3353605e-002
  9.1899941e-001  8.4455992e-001  1.1685623e+000  1.0000000e+000  3.6071603e-002
  1.6648301e+000  2.7716594e+000  1.1233883e-001  1.0000000e+000  1.2155461e-001
  8.7576977e-001  7.6697269e-001  1.2638936e+000  1.0000000e+000  4.0094404e-002
  6.0963697e-002  3.7165724e-003  3.7598618e+000  1.0000000e+000  7.9973337e-002
  7.8143660e-001  6.1064316e-001  1.4848968e+000  1.0000000e+000  8.8069725e-002
  1.2032665e+000  1.4478503e+000  6.3478423e-001  1.0000000e+000  1.4955233e-002
  2.6754686e-001  7.1581322e-002  3.0013939e+000  1.0000000e+000  4.6009609e-002
  1.8102269e-001  3.2769214e-002  3.3086785e+000  1.0000000e+000  4.5850706e-002
  1.2452608e+000  1.5506744e+000  5.6963127e-001  1.0000000e+000  7.6205685e-002
  4.3340095e-001  1.8783639e-001  2.4542326e+000  1.0000000e+000  1.5106750e-001
  1.7875130e+000  3.1952028e+000  4.5150721e-002  1.0000000e+000  9.7652151e-002
  5.8727965e-001  3.4489739e-001  1.9957788e+000  1.0000000e+000  1.0058083e-001
  9.7366785e-001  9.4802909e-001  1.0533577e+000  1.0000000e+000  7.2035225e-002
  6.8627314e-001  4.7097082e-001  1.7258783e+000  1.0000000e+000  6.7461391e-002
  1.6835507e-001  2.8343429e-002  3.3549232e+000  1.0000000e+000  4.1171879e-002
  1.2155478e+000  1.4775565e+000  6.1536521e-001  1.0000000e+000  4.2029224e-002
  1.4515327e+000  2.1069473e+000  3.0081634e-001  1.0000000e+000  2.7336403e-002
  1.9320025e+000  3.7326337e+000  4.6236590e-003  1.0000000e+000  1.2407070e-001
  3.0689021e-001  9.4181603e-002  2.8666208e+000  1.0000000e+000  5.4086019e-002
  2.3321026e-001  5.4387024e-002  3.1215460e+000  1.0000000e+000  2.1324048e-002
  1.3154438e+000  1.7303923e+000  4.6861721e-001  1.0000000e+000  1.9806582e-002
  5.9837123e-001  3.5804812e-001  1.9645632e+000  1.0000000e+000  3.3211633e-002
  1.4970981e+000  2.2413027e+000  2.5291034e-001  1.0000000e+000  3.6631463e-002
  6.2901806e-001  3.9566371e-001  1.8795915e+000  1.0000000e+000  1.1598700e-002
  1.1592668e+000  1.3438995e+000  7.0683233e-001  1.0000000e+000  5.3787108e-002
  8.3972585e-003  7.0513950e-005  3.9664815e+000  1.0000000e+000             Inf
  8.5955351e-001  7.3883223e-001  1.3006182e+000  1.0000000e+000  4.9255827e-002
  1.3321667e+000  1.7746682e+000  4.4600126e-001  1.0000000e+000  1.0389451e-001
  6.3188217e-001  3.9927507e-001  1.8717464e+000  1.0000000e+000  7.8059081e-003
  1.1468810e+000  1.3153361e+000  7.2781195e-001  1.0000000e+000  1.3602957e-002
  1.4193444e+000  2.0145385e+000  3.3716093e-001  1.0000000e+000  1.0787898e-001
  1.5984635e+000  2.5550855e+000  1.6123157e-001  1.0000000e+000  9.8506206e-002
  1.3123646e+000  1.7223007e+000  4.7284250e-001  1.0000000e+000  2.3747773e-002
  1.7202714e-001  2.9593336e-002  3.3414848e+000  1.0000000e+000  1.2760944e-002
  1.1456812e+000  1.3125854e+000  7.2986059e-001  1.0000000e+000  5.9884077e-002
  2.1754819e-001  4.7327214e-002  3.1771345e+000  1.0000000e+000  5.2561495e-002
  1.0416191e-001  1.0849703e-002  3.5942021e+000  1.0000000e+000  7.0750000e-002
  8.2666885e-001  6.8338138e-001  1.3767060e+000  1.0000000e+000  6.1639078e-002
  1.6027167e+000  2.5687008e+000  1.5783402e-001  1.0000000e+000  6.1166730e-002
  2.0040270e+000  4.0161242e+000  1.6216763e-005  1.0000000e+000             Inf
  1.6597337e+000  2.7547158e+000  1.1578119e-001  1.0000000e+000  6.2006773e-002
  3.4810144e-001  1.2117461e-001  2.7287688e+000  1.0000000e+000  1.1280840e-001
  7.9169917e-001  6.2678757e-001  1.4599909e+000  1.0000000e+000  1.6739225e-002
  2.3872329e-001  5.6988808e-002  3.1020957e+000  1.0000000e+000  2.8169399e-002
  1.0724545e+000  1.1501587e+000  8.6034061e-001  1.0000000e+000  7.9876805e-002
  1.0870867e+000  1.1817574e+000  8.3341074e-001  1.0000000e+000  7.3340154e-002
  1.5040905e+000  2.2622882e+000  2.4592625e-001  1.0000000e+000  9.4271896e-002
  6.3678889e-001  4.0550008e-001  1.8583445e+000  1.0000000e+000  5.4627635e-002
  9.3550180e-001  8.7516362e-001  1.1331564e+000  1.0000000e+000  5.4808539e-002
  2.4827454e-002  6.1640247e-004  3.9013066e+000  1.0000000e+000  5.2999515e-002
  3.2127710e-001  1.0321898e-001  2.8181106e+000  1.0000000e+000  4.1475623e-002
  1.4674174e+000  2.1533137e+000  2.8364428e-001  1.0000000e+000  4.5532338e-002
  7.0396272e-001  4.9556351e-001  1.6797126e+000  1.0000000e+000  9.5533227e-002
  1.8795037e+000  3.5325341e+000  1.4519362e-002  1.0000000e+000  1.4403808e-001
  7.9811682e-001  6.3699046e-001  1.4445232e+000  1.0000000e+000  3.5089158e-002
  6.2033608e-001  3.8481685e-001  1.9034725e+000  1.0000000e+000  3.0788838e-002
  4.9829485e-001  2.4829776e-001  2.2551184e+000  1.0000000e+000  1.5469075e-001
  1.0073641e+000  1.0147824e+000  9.8532604e-001  1.0000000e+000  9.8992645e-002
  1.4400646e+000  2.0737862e+000  3.1352761e-001  1.0000000e+000  3.2172806e-002
  1.3116218e-001  1.7203519e-002  3.4925548e+000  1.0000000e+000  6.4681426e-002
  1.5040780e+000  2.2622506e+000  2.4593864e-001  1.0000000e+000  6.9861892e-003
  2.2541740e-001  5.0813004e-002  3.1491434e+000  1.0000000e+000  8.9766169e-002
  1.8133416e+000  3.2882076e+000  3.4841377e-002  1.0000000e+000  3.9023335e-002
  1.3180985e+000  1.7373837e+000  4.6498961e-001  1.0000000e+000  1.9425752e-002
  1.8562573e+000  3.4456911e+000  2.0661972e-002  1.0000000e+000  3.0808250e-002
  1.1110951e-002  1.2345322e-004  3.9556797e+000  1.0000000e+000             Inf
  1.9231745e+000  3.6986000e+000  5.9021649e-003  1.0000000e+000  2.4530470e-002
  1.1657655e+000  1.3590091e+000  6.9594724e-001  1.0000000e+000  3.1141965e-002
  1.8332267e-001  3.3607201e-002  3.3003165e+000  1.0000000e+000  5.4507681e-002
  8.1501867e-002  6.6425543e-003  3.6806351e+000  1.0000000e+000  9.6074041e-003
  1.5017798e+000  2.2553426e+000  2.4822336e-001  1.0000000e+000  3.4464501e-002
  1.1792940e+000  1.3907343e+000  6.7355833e-001  1.0000000e+000  1.4071337e-002
  1.7955355e+000  3.2239477e+000  4.1805732e-002  1.0000000e+000  4.0452933e-002
  5.5631989e-001  3.0949182e-001  2.0842123e+000  1.0000000e+000  9.0011111e-002
  6.1465248e-001  3.7779767e-001  1.9191878e+000  1.0000000e+000  2.1937394e-001
  1.2248425e+000  1.5002391e+000  6.0086921e-001  1.0000000e+000  3.5189688e-002
  4.8155700e-001  2.3189715e-001  2.3056691e+000  1.0000000e+000  6.7374841e-002
  1.2356134e+000  1.5267405e+000  5.8428686e-001  1.0000000e+000  6.3412147e-002
  1.9216239e+000  3.6926383e+000  6.1428161e-003  1.0000000e+000  5.8212843e-002
  2.7218050e-001  7.4082224e-002  2.9853602e+000  1.0000000e+000  8.0074524e-002
  5.1662335e-001  2.6689968e-001  2.2004063e+000  1.0000000e+000  3.9030281e-002
  1.4430636e+000  2.0824326e+000  3.1017814e-001  1.0000000e+000  7.5251469e-002
  4.8674027e-001  2.3691610e-001  2.2899550e+000  1.0000000e+000  3.5383720e-002
  1.6184566e+000  2.6194017e+000  1.4557538e-001  1.0000000e+000  1.2150575e-001
  3.0469430e-001  9.2838614e-002  2.8740614e+000  1.0000000e+000  4.6196255e-002
  3.7714683e-001  1.4223973e-001  2.6336524e+000  1.0000000e+000  6.5209047e-002
  5.2542163e-001  2.7606789e-001  2.1743814e+000  1.0000000e+000  4.0049414e-002
  1.0287649e-001  1.0583572e-002  3.5990776e+000  1.0000000e+000  3.1433065e-002
  5.1588168e-002  2.6613391e-003  3.7963087e+000  1.0000000e+000  6.6730434e-002
  1.7411651e+000  3.0316559e+000  6.6995510e-002  1.0000000e+000  4.1137960e-002
  1.7320394e+000  2.9999603e+000  7.1802904e-002  1.0000000e+000  1.1849663e-002
  1.7146804e-001  2.9401288e-002  3.3435291e+000  1.0000000e+000  2.5924738e-002
  1.1959284e+000  1.4302447e+000  6.4653115e-001  1.0000000e+000  2.1007463e-002
  8.5056193e-001  7.2345559e-001  1.3212079e+000  1.0000000e+000  1.4042285e-001
  1.5092283e+000  2.2777700e+000  2.4085689e-001  1.0000000e+000  1.0703623e-001
  1.7293593e+000  2.9906834e+000  7.3246411e-002  1.0000000e+000  1.1403390e-001
  1.7730282e+000  3.1436290e+000  5.1516197e-002  1.0000000e+000  5.4564496e-002
  1.3349432e+000  1.7820733e+000  4.4230056e-001  1.0000000e+000  7.4129177e-002
  1.1797509e+000  1.3918122e+000  6.7280855e-001  1.0000000e+000  1.6735482e-002
  1.0333562e+000  1.0678249e+000  9.3440033e-001  1.0000000e+000  1.2927368e-001
  1.1771689e-001  1.3857267e-002  3.5429897e+000  1.0000000e+000  4.5213043e-002
  1.5766654e-001  2.4858738e-002  3.3941926e+000  1.0000000e+000  2.4106505e-002
  4.1998282e-001  1.7638557e-001  2.4964543e+000  1.0000000e+000  8.7287631e-002
  1.9668190e+000  3.8683769e+000  1.1009805e-003  1.0000000e+000  3.5817262e-002
  1.1483433e+000  1.3186924e+000  7.2531910e-001  1.0000000e+000  5.5842059e-002
  1.3263130e+000  1.7591062e+000  4.5385418e-001  1.0000000e+000  1.6936928e-002
  1.8651373e+000  3.4787370e+000  1.8187960e-002  1.0000000e+000  6.5565911e-002
  1.2878902e+000  1.6586611e+000  5.0710043e-001  1.0000000e+000  5.6126138e-002
  1.4761242e-001  2.1789427e-002  3.4313397e+000  1.0000000e+000  4.0373563e-002
  3.2895011e-001  1.0820817e-001  2.7924078e+000  1.0000000e+000  1.2689077e-002
  8.2004482e-001  6.7247351e-001  1.3922942e+000  1.0000000e+000  7.7271538e-002
  1.2006317e+000  1.4415165e+000  6.3898966e-001  1.0000000e+000  2.9086952e-002
  7.7388072e-001  5.9889137e-001  1.5033685e+000  1.0000000e+000  2.0705771e-001
  1.4000499e+000  1.9601398e+000  3.5994008e-001  1.0000000e+000  1.0868349e-001
  1.2914187e+000  1.6677622e+000  5.0208748e-001  1.0000000e+000  1.9210775e-002
  7.7114332e-002  5.9466202e-003  3.6974893e+000  1.0000000e+000  3.0240312e-002
  1.4749271e+000  2.1754101e+000  2.7570151e-001  1.0000000e+000  5.9000832e-002
  1.9617441e+000  3.8484399e+000  1.4635133e-003  1.0000000e+000  2.0791632e-002
  3.1792245e-001  1.0107469e-001  2.8293849e+000  1.0000000e+000  2.4494433e-002
  9.5944120e-001  9.2052741e-001  1.0827626e+000  1.0000000e+000  1.8409906e-001
  1.9460845e+000  3.7872449e+000  2.9068795e-003  1.0000000e+000  3.8678340e-002
  1.8344278e+000  3.3651255e+000  2.7414143e-002  1.0000000e+000  4.3056603e-002
  1.6083375e+000  2.5867496e+000  1.5339950e-001  1.0000000e+000  1.0971468e-001
  1.0878436e+000  1.1834037e+000  8.3202930e-001  1.0000000e+000  7.7422329e-002
  3.9507479e-001  1.5608409e-001  2.5757849e+000  1.0000000e+000  4.3242278e-002
  1.9974664e+000  3.9898722e+000  6.4189359e-006  1.0000000e+000             Inf
  8.6618593e-002  7.5027806e-003  3.6610284e+000  1.0000000e+000  2.1605634e-002
  1.1102726e+000  1.2327052e+000  7.9161492e-001  1.0000000e+000  6.0885570e-002
  3.3048831e-001  1.0922252e-001  2.7872693e+000  1.0000000e+000  4.8663331e-002
  1.3069939e+000  1.7082330e+000  4.8025747e-001  1.0000000e+000  2.6828498e-002
  6.3085693e-002  3.9798046e-003  3.7516370e+000  1.0000000e+000  3.8109558e-002
  4.7823792e-001  2.2871151e-001  2.3157598e+000  1.0000000e+000  2.7436304e-002
  1.1183282e+000  1.2506579e+000  7.7734525e-001  1.0000000e+000  4.1044233e-002
  9.8352690e-001  9.6732516e-001  1.0332176e+000  1.0000000e+000  1.9416894e-002
  8.4182257e-001  7.0866524e-001  1.3413750e+000  1.0000000e+000  4.6050170e-002
  5.5937980e-001  3.1290577e-001  2.0753865e+000  1.0000000e+000  3.0208888e-002
  1.1839533e+000  1.4017454e+000  6.6593225e-001  1.0000000e+000  4.5878181e-002
  4.6549245e-001  2.1668322e-001  2.3547134e+000  1.0000000e+000  6.8935469e-002
  1.5648521e+000  2.4487622e+000  1.8935368e-001  1.0000000e+000  5.8163819e-002
  8.0110728e-002  6.4177287e-003  3.6859748e+000  1.0000000e+000  7.1173264e-002
  1.0679036e+000  1.1404182e+000  8.6880364e-001  1.0000000e+000  8.8695954e-002
  1.8348695e+000  3.3667460e+000  2.7268092e-002  1.0000000e+000  8.3482702e-002
  2.6792326e-001  7.1782875e-002  3.0000898e+000  1.0000000e+000  1.1946505e-001
  5.3781485e-001  2.8924482e-001  2.1379854e+000  1.0000000e+000  5.9567182e-002
  7.2024468e-001  5.1875240e-001  1.6377737e+000  1.0000000e+000  5.4160398e-002
  1.3420645e+000  1.8011370e+000  4.3287917e-001  1.0000000e+000  3.4122035e-002
  1.0705248e+000  1.1460233e+000  8.6392422e-001  1.0000000e+000  3.5827491e-002
  4.2201894e-002  1.7809998e-003  3.8329734e+000  1.0000000e+000  4.1175937e-002
  2.3996971e-001  5.7585461e-002  3.0977066e+000  1.0000000e+000  7.7455765e-002
  1.4604114e+000  2.1328014e+000  2.9115589e-001  1.0000000e+000  4.8471960e-002
  7.7740282e-001  6.0435515e-001  1.4947439e+000  1.0000000e+000  4.4448782e-002
  1.6304120e+000  2.6582434e+000  1.3659525e-001  1.0000000e+000  3.2505569e-002
  1.9635554e+000  3.8555497e+000  1.3282105e-003  1.0000000e+000             Inf
  1.8429442e+000  3.3964434e+000  2.4666521e-002  1.0000000e+000  1.8247265e-002
  9.6465288e-001  9.3055518e-001  1.0719437e+000  1.0000000e+000  8.0669743e-002
  1.7323558e+000  3.0010566e+000  7.1633420e-002  1.0000000e+000  4.4766486e-002
  1.5609907e+000  2.4366921e+000  1.9272914e-001  1.0000000e+000  4.2521289e-002
  1.6509689e+000  2.7256984e+000  1.2182268e-001  1.0000000e+000  2.0080794e-002
  1.1036331e+000  1.2180060e+000  8.0347366e-001  1.0000000e+000  1.5727554e-002
  9.8368073e-001  9.6762777e-001  1.0329049e+000  1.0000000e+000  8.6174091e-002
  4.9259727e-001  2.4265207e-001  2.2722630e+000  1.0000000e+000  2.2620585e-002
  1.7139498e+000  2.9376239e+000  8.1824712e-002  1.0000000e+000  6.6031097e-002
  1.8651512e+000  3.4787892e+000  1.8184187e-002  1.0000000e+000  8.2846101e-002
  4.1009637e-001  1.6817903e-001  2.5277936e+000  1.0000000e+000  9.6997127e-002
  1.7622217e+000  3.1054253e+000  5.6538519e-002  1.0000000e+000  8.0231322e-002
  8.8225514e-001  7.7837414e-001  1.2493536e+000  1.0000000e+000  5.0357129e-002
  8.9125724e-001  7.9433947e-001  1.2293105e+000  1.0000000e+000  2.2603267e-002
  6.4038708e-001  4.1009561e-001  1.8485473e+000  1.0000000e+000  1.1189052e-001
  1.9324933e+000  3.7345305e+000  4.5571489e-003  1.0000000e+000  1.0195145e-001
  5.6762275e-001  3.2219559e-001  2.0517046e+000  1.0000000e+000  8.2160414e-002
  5.0058141e-001  2.5058175e-001  2.2482561e+000  1.0000000e+000  4.5797719e-002
  1.6489412e+000  2.7190071e+000  1.2324228e-001  1.0000000e+000  2.1204573e-002
  2.2114081e-002  4.8903259e-004  3.9120327e+000  1.0000000e+000  3.8446704e-002
  8.3704346e-001  7.0064175e-001  1.3524679e+000  1.0000000e+000  2.9938121e-002
  8.1241398e-001  6.6001647e-001  1.4103606e+000  1.0000000e+000  6.0694830e-002
  3.6957050e-001  1.3658236e-001  2.6583004e+000  1.0000000e+000  1.4358145e-001
  2.5122160e-001  6.3112293e-002  3.0582259e+000  1.0000000e+000  2.8191000e-002
  1.8525018e+000  3.4317629e+000  2.1755720e-002  1.0000000e+000  2.2985336e-002
  6.7790158e-001  4.5955055e-001  1.7479442e+000  1.0000000e+000  4.7343104e-002
  9.0443467e-001  8.1800207e-001  1.2002634e+000  1.0000000e+000  7.4840014e-002
  1.1437574e+000  1.3081809e+000  7.3315146e-001  1.0000000e+000  6.7159642e-002
  7.1544907e-001  5.1186737e-001  1.6500711e+000  1.0000000e+000  2.5896187e-002
  1.3585221e-001  1.8455823e-002  3.4750470e+000  1.0000000e+000  2.0672437e-002
  1.5235655e+000  2.3212520e+000  2.2698979e-001  1.0000000e+000  5.6572836e-002
  6.9475683e-001  4.8268705e-001  1.7036597e+000  1.0000000e+000  2.8842383e-002
  1.1885764e+000  1.4127138e+000  6.5840832e-001  1.0000000e+000  1.3626814e-001
  1.6684030e+000  2.7835686e+000  1.0995656e-001  1.0000000e+000  6.5008870e-002
  1.7436618e-001  3.0403565e-002  3.3329388e+000  1.0000000e+000  8.6240176e-002
  1.4133184e+000  1.9974690e+000  3.4419526e-001  1.0000000e+000  1.1331705e-001
  3.9336292e-003  1.5473439e-005  3.9842810e+000  1.0000000e+000             Inf
  6.8705858e-001  4.7204950e-001  1.7238152e+000  1.0000000e+000  7.8616730e-003
  1.1029499e+000  1.2164984e+000  8.0469897e-001  1.0000000e+000  3.3847292e-002
  6.8701702e-001  4.7199239e-001  1.7239243e+000  1.0000000e+000  9.2999049e-003
  1.5437594e-001  2.3831932e-002  3.4063282e+000  1.0000000e+000  3.8777947e-002
  1.7572827e+000  3.0880426e+000  5.8911667e-002  1.0000000e+000  3.0859725e-002
  1.4962460e+000  2.2387520e+000  2.5376813e-001  1.0000000e+000  4.6903969e-002
  1.3168938e+000  1.7342094e+000  4.6663403e-001  1.0000000e+000  1.5736795e-001
  1.5060512e+000  2.2681901e+000  2.4398544e-001  1.0000000e+000  2.8121049e-002
  1.4604644e+000  2.1329563e+000  2.9109865e-001  1.0000000e+000  3.6867084e-002
  1.3384051e-001  1.7913282e-002  3.4825512e+000  1.0000000e+000  5.6079944e-002
  1.6174247e+000  2.6160627e+000  1.4636386e-001  1.0000000e+000  6.7578678e-002
  7.6872535e-001  5.9093867e-001  1.5160373e+000  1.0000000e+000  5.8113067e-002
  1.3501379e+000  1.8228724e+000  4.2232074e-001  1.0000000e+000  7.3187987e-002
  1.4375349e-002  2.0665066e-004  3.9427053e+000  1.0000000e+000             Inf
  1.5850566e+000  2.5124043e+000  1.7217805e-001  1.0000000e+000  2.6395944e-002
  6.7840554e-002  4.6023408e-003  3.7332401e+000  1.0000000e+000  1.4123378e-001
  2.5322275e-001  6.4121763e-002  3.0512307e+000  1.0000000e+000  8.3858919e-002
  1.3261163e+000  1.7585846e+000  4.5411918e-001  1.0000000e+000  1.4738677e-001
  9.4233618e-001  8.8799749e-001  1.1186527e+000  1.0000000e+000  4.7161009e-002
  3.1309951e-001  9.8031305e-002  2.8456333e+000  1.0000000e+000  1.6152177e-002
  9.8376102e-001  9.6778574e-001  1.0327417e+000  1.0000000e+000  1.8276960e-002
  8.2774793e-001  6.8516663e-001  1.3741749e+000  1.0000000e+000  3.7296922e-002
  1.8965992e+000  3.5970887e+000  1.0691716e-002  1.0000000e+000  2.4784140e-002
  1.4111304e+000  1.9912890e+000  3.4676740e-001  1.0000000e+000  9.6246534e-002
  5.1170528e-002  2.6184229e-003  3.7979363e+000  1.0000000e+000  4.7500629e-002
  9.9267477e-001  9.8540319e-001  1.0147041e+000  1.0000000e+000  1.0665729e-002
  1.8256676e+000  3.3330624e+000  3.0391769e-002  1.0000000e+000  3.2959395e-002
  1.9476020e+000  3.7931535e+000  2.7455506e-003  1.0000000e+000  4.7536272e-002
  3.2397328e-001  1.0495868e-001  2.8090656e+000  1.0000000e+000  6.2175354e-002
  8.5136417e-001  7.2482094e-001  1.3193643e+000  1.0000000e+000  2.5923625e-002
  1.7262654e+000  2.9799923e+000  7.4930617e-002  1.0000000e+000  8.7819289e-002
  1.8923630e+000  3.5810377e+000  1.1585723e-002  1.0000000e+000  3.3148017e-002
  5.7728009e-001  3.3325230e-001  2.0241320e+000  1.0000000e+000  2.5266061e-001
  1.7164984e+000  2.9463667e+000  8.0373173e-002  1.0000000e+000  1.5237341e-002
  3.1449282e-001  9.8905734e-002  2.8409345e+000  1.0000000e+000  1.1046208e-002
  1.8451965e+000  3.4047502e+000  2.3964121e-002  1.0000000e+000  3.9322195e-002
  8.7642801e-001  7.6812606e-001  1.2624140e+000  1.0000000e+000  6.5116266e-002
  2.9859209e-001  8.9157234e-002  2.8947889e+000  1.0000000e+000  6.0818311e-002
  9.9423411e-001  9.8850146e-001  1.0115650e+000  1.0000000e+000  9.9783051e-003
  1.8641573e+000  3.4750825e+000  1.8453238e-002  1.0000000e+000  4.8190974e-002
  1.2107696e+000  1.4659630e+000  6.2288461e-001  1.0000000e+000  7.1952828e-002
  6.1183360e-002  3.7434035e-003  3.7590100e+000  1.0000000e+000  1.6918063e-002
  9.6349977e-001  9.2833180e-001  1.0743327e+000  1.0000000e+000  3.2983447e-002
  1.6508664e+000  2.7253600e+000  1.2189425e-001  1.0000000e+000  1.2326477e-001
  1.8129330e+000  3.2867262e+000  3.4994046e-002  1.0000000e+000  2.3680863e-002
  2.0030958e-001  4.0123929e-002  3.2388856e+000  1.0000000e+000  1.5043394e-001
  1.5647394e+000  2.4484094e+000  1.8945178e-001  1.0000000e+000  5.0766201e-002
  1.2665934e+000  1.6042589e+000  5.3788520e-001  1.0000000e+000  6.8310046e-002
  1.9166171e+000  3.6734210e+000  6.9527143e-003  1.0000000e+000  3.5857127e-002
  1.2591156e+000  1.5853721e+000  5.4890967e-001  1.0000000e+000  1.5647767e-002
  1.8024855e+000  3.2489540e+000  3.9011971e-002  1.0000000e+000  8.8517575e-002
  8.1471967e-001  6.6376814e-001  1.4048895e+000  1.0000000e+000  1.1149101e-001
  8.5321737e-001  7.2797989e-001  1.3151104e+000  1.0000000e+000  2.5513006e-002
  1.9781991e+000  3.9132716e+000  4.7527970e-004  1.0000000e+000             Inf
  1.5906021e+000  2.5300150e+000  1.6760666e-001  1.0000000e+000  6.7176867e-002
  1.9316882e+000  3.7314193e+000  4.6665010e-003  1.0000000e+000  3.1665362e-002
  1.0024725e+000  1.0049512e+000  9.9506104e-001  1.0000000e+000  4.0022749e-002
  1.1719489e+000  1.3734643e+000  6.8566860e-001  1.0000000e+000  1.8058859e-001
  7.1818274e-001  5.1578644e-001  1.6430555e+000  1.0000000e+000  1.1293100e-001
  1.5316861e+000  2.3460623e+000  2.1931790e-001  1.0000000e+000  1.0919391e-001
  6.2423997e-001  3.8967555e-001  1.8927156e+000  1.0000000e+000  1.1001516e-001
  2.1602347e-001  4.6666141e-002  3.1825722e+000  1.0000000e+000  5.3733940e-002
  6.8545184e-001  4.6984423e-001  1.7280369e+000  1.0000000e+000  8.0858211e-002
  1.0335304e+000  1.0681850e+000  9.3406358e-001  1.0000000e+000  1.7265663e-001
  1.4204899e+000  2.0177914e+000  3.3583201e-001  1.0000000e+000  1.7500020e-002
  1.2425450e+000  1.5439180e+000  5.7373815e-001  1.0000000e+000  3.4196957e-002
  1.7113437e+000  2.9286974e+000  8.3322443e-002  1.0000000e+000  6.7011562e-002
  1.5353128e+000  2.3571853e+000  2.1593422e-001  1.0000000e+000  3.3731167e-002
  7.0373369e-001  4.9524111e-001  1.6803063e+000  1.0000000e+000  3.3297399e-002
  9.7472756e-001  9.5009382e-001  1.0511836e+000  1.0000000e+000  2.0632755e-002
  1.2512437e+000  1.5656107e+000  5.6063605e-001  1.0000000e+000  1.5083273e-002
  9.1718219e-001  8.4122317e-001  1.1724944e+000  1.0000000e+000  6.7100634e-002
  1.2443192e+000  1.5483303e+000  5.7105347e-001  1.0000000e+000  8.8671961e-003
  3.7569150e-001  1.4114411e-001  2.6383781e+000  1.0000000e+000  2.5745042e-001
  1.4282869e+000  2.0400035e+000  3.2685586e-001  1.0000000e+000  1.1344638e-001
  4.1329833e-001  1.7081551e-001  2.5176222e+000  1.0000000e+000  3.2881976e-002
  1.9939727e+000  3.9759272e+000  3.6328251e-005  1.0000000e+000             Inf
  1.9395303e+000  3.7617777e+000  3.6565861e-003  1.0000000e+000  2.5188593e-002
  8.9815362e-001  8.0667992e-001  1.2140655e+000  1.0000000e+000  1.2446170e-001
  1.4676674e+000  2.1540476e+000  2.8337798e-001  1.0000000e+000  5.2957692e-002
  1.9323067e+000  3.7338093e+000  4.5823791e-003  1.0000000e+000  4.9239313e-002
  1.8906248e+000  3.5744622e+000  1.1962929e-002  1.0000000e+000  7.1140754e-002
  1.2757546e-001  1.6275499e-002  3.5059736e+000  1.0000000e+000  8.9442692e-002
  1.6157749e+000  2.6107286e+000  1.4762892e-001  1.0000000e+000  1.0467790e-001
  1.4922116e+000  2.2266956e+000  2.5784902e-001  1.0000000e+000  5.8422934e-002
  1.7422803e+000  3.0355405e+000  6.6419467e-002  1.0000000e+000  7.3407663e-002
  1.2569162e+000  1.5798384e+000  5.5217350e-001  1.0000000e+000  1.2381405e-002
  1.2056305e+000  1.4535449e+000  6.3102291e-001  1.0000000e+000  9.4460944e-002
  7.4233739e-001  5.5106481e-001  1.5817152e+000  1.0000000e+000  1.5398659e-001
  1.3505115e+000  1.8238813e+000  4.2183534e-001  1.0000000e+000  9.6516787e-002
  1.9573303e+000  3.8311417e+000  1.8207070e-003  1.0000000e+000  5.3155228e-002
  1.2540662e+000  1.5726819e+000  5.5641730e-001  1.0000000e+000  3.0490308e-003
  1.5459808e+000  2.3900566e+000  2.0613346e-001  1.0000000e+000  3.0736715e-002
  1.5773046e+000  2.4878899e+000  1.7867136e-001  1.0000000e+000  4.3944040e-002
  1.3201054e+000  1.7426783e+000  4.6225667e-001  1.0000000e+000  4.1167082e-002
  1.5722363e+000  2.4719268e+000  1.8298182e-001  1.0000000e+000  1.6773685e-002
  4.3464057e-001  1.8891243e-001  2.4503501e+000  1.0000000e+000  2.2719972e-002
  1.8530962e+000  3.4339656e+000  2.1580720e-002  1.0000000e+000  2.3305097e-002
  1.5606889e+000  2.4357498e+000  1.9299426e-001  1.0000000e+000  2.6507033e-002
  4.5095411e-001  2.0335961e-001  2.3995432e+000  1.0000000e+000  2.3559450e-002
  1.8734403e-001  3.5097786e-002  3.2857217e+000  1.0000000e+000  8.7907819e-003
  7.5991918e-002  5.7747716e-003  3.7018071e+000  1.0000000e+000  7.6971038e-002
  4.8675933e-001  2.3693465e-001  2.2898973e+000  1.0000000e+000  5.1500059e-002
  2.2605503e-001  5.1100875e-002  3.1468808e+000  1.0000000e+000  6.9594417e-002
  3.7586210e-001  1.4127232e-001  2.6378239e+000  1.0000000e+000  7.7680188e-002
  1.4397939e+000  2.0730065e+000  3.1383085e-001  1.0000000e+000  1.1841441e-001
  7.7989016e-001  6.0822866e-001  1.4886680e+000  1.0000000e+000  1.5819994e-001
  1.2539031e+000  1.5722731e+000  5.5666052e-001  1.0000000e+000  1.6470185e-002
  3.8739145e-001  1.5007214e-001  2.6005063e+000  1.0000000e+000  2.0875235e-002
  1.7538442e+000  3.0759696e+000  6.0592665e-002  1.0000000e+000  9.3065086e-002
  4.2763884e-002  1.8287498e-003  3.8307732e+000  1.0000000e+000  1.2205588e-002
  9.0249608e-001  8.1449917e-001  1.2045149e+000  1.0000000e+000  1.1205508e-001
  1.2663020e+000  1.6035208e+000  5.3831272e-001  1.0000000e+000  4.7244216e-002
  1.8616581e+000  3.4657711e+000  1.9138468e-002  1.0000000e+000  3.7797344e-002
  1.1321301e+000  1.2817186e+000  7.5319816e-001  1.0000000e+000  1.9957453e-001
  1.6361913e-001  2.6771218e-002  3.3722947e+000  1.0000000e+000  5.6698848e-002
  1.3036123e+000  1.6994050e+000  4.8495584e-001  1.0000000e+000  5.4429565e-002
  1.2254227e+000  1.5016607e+000  5.9997006e-001  1.0000000e+000  3.2552936e-002
  2.5999187e-001  6.7595773e-002  3.0276283e+000  1.0000000e+000  4.2080822e-002
  1.8385226e+000  3.3801654e+000  2.6074944e-002  1.0000000e+000  1.8608025e-002
  3.9635498e-001  1.5709727e-001  2.5716773e+000  1.0000000e+000  2.6387388e-002
  6.2835791e-001  3.9483366e-001  1.8814020e+000  1.0000000e+000  1.6863752e-001
  1.9923458e+000  3.9694416e+000  5.8587431e-005  1.0000000e+000  3.6875416e-002
  5.0837313e-001  2.5844324e-001  2.2249507e+000  1.0000000e+000  9.1257250e-002
  1.5255082e+000  2.3271753e+000  2.2514247e-001  1.0000000e+000  3.8413912e-002
  1.0086324e+000  1.0173393e+000  9.8280975e-001  1.0000000e+000  2.3279686e-001
  3.1115538e-001  9.6817668e-002  2.8521962e+000  1.0000000e+000  1.1062000e-001
  1.5302470e+000  2.3416560e+000  2.2066784e-001  1.0000000e+000  2.0672425e-002
  1.9175520e-001  3.6770055e-002  3.2697493e+000  1.0000000e+000  3.9486993e-002
  5.7644425e-001  3.3228797e-001  2.0265110e+000  1.0000000e+000  1.2205420e-001
  4.0232693e-002  1.6186696e-003  3.8406879e+000  1.0000000e+000  2.1932372e-002
  1.6810449e+000  2.8259118e+000  1.0173238e-001  1.0000000e+000  1.2760000e-001
  2.6732140e-001  7.1460729e-002  3.0021751e+000  1.0000000e+000  5.2157896e-002
  1.8313843e-001  3.3539684e-002  3.3009860e+000  1.0000000e+000  2.4206222e-002
  1.3443153e+000  1.8071837e+000  4.2992238e-001  1.0000000e+000  3.0750060e-002
  5.2183867e-002  2.7231560e-003  3.7939877e+000  1.0000000e+000  3.3931998e-002
  1.2377913e+000  1.5321274e+000  5.8096205e-001  1.0000000e+000  2.8823760e-002
  4.5777908e-001  2.0956168e-001  2.3784454e+000  1.0000000e+000  3.6450342e-002
  2.1290979e-002  4.5330577e-004  3.9152894e+000  1.0000000e+000             Inf
  4.2864117e-001  1.8373325e-001  2.4691686e+000  1.0000000e+000  2.1734186e-002
  1.8346245e+000  3.3658470e+000  2.7349065e-002  1.0000000e+000  8.5334355e-002
  1.6980751e+000  2.8834592e+000  9.1158617e-002  1.0000000e+000  1.1416788e-001
  1.4446702e+000  2.0870720e+000  3.0839119e-001  1.0000000e+000  8.0592425e-002
  1.5239089e+000  2.3222983e+000  2.2666275e-001  1.0000000e+000  5.6970121e-002
  6.8317220e-001  4.6672426e-001  1.7340354e+000  1.0000000e+000  1.9192185e-002
  1.2447590e+000  1.5494251e+000  5.7038891e-001  1.0000000e+000  6.1918172e-002
  4.1233942e-002  1.7002379e-003  3.8367645e+000  1.0000000e+000  4.7008642e-002
  7.4110986e-001  5.4924382e-001  1.5848044e+000  1.0000000e+000  3.1532965e-002
  1.3320588e+000  1.7743808e+000  4.4614539e-001  1.0000000e+000  1.4580554e-002
  7.5159828e-001  5.6489997e-001  1.5585069e+000  1.0000000e+000  7.0903439e-002
  6.9462655e-001  4.8250605e-001  1.7039998e+000  1.0000000e+000  3.4189543e-002
  2.0590894e-001  4.2398493e-002  3.2187627e+000  1.0000000e+000  1.5526049e-002
  1.4844724e+000  2.2036584e+000  2.6576868e-001  1.0000000e+000  1.0817809e-002
  2.3210861e-001  5.3874408e-002  3.1254400e+000  1.0000000e+000  5.3509222e-002
  1.8944791e+000  3.5890510e+000  1.1134666e-002  1.0000000e+000  1.1446722e-001
  1.4925094e+000  2.2275842e+000  2.5754675e-001  1.0000000e+000  3.8719912e-002
  1.2250249e+000  1.5006860e+000  6.0058643e-001  1.0000000e+000  5.5133082e-002
  8.4331190e-001  7.1117496e-001  1.3379274e+000  1.0000000e+000  1.1982316e-001
  2.1379982e-001  4.5710363e-002  3.1905111e+000  1.0000000e+000  1.9463247e-002
  2.8154258e-002  7.9266224e-004  3.8881756e+000  1.0000000e+000  1.5353062e-002
  1.1848042e+000  1.4037609e+000  6.6454423e-001  1.0000000e+000  5.0177628e-002
  1.1740713e+000  1.3784435e+000  6.8215814e-001  1.0000000e+000  4.3450719e-002
 -3.7898371e-003  1.4362865e-005  4.0151737e+000  1.0000000e+000             Inf
  8.2316953e-001  6.7760808e-001  1.3849300e+000  1.0000000e+000  2.0825548e-002
  1.6660925e+000  2.7758641e+000  1.1149425e-001  1.0000000e+000  9.5757409e-003
  3.3965313e-001  1.1536425e-001  2.7567517e+000  1.0000000e+000  1.2767494e-001
  9.9779866e-001  9.9560216e-001  1.0044075e+000  1.0000000e+000  2.3495197e-002
  1.2407971e+000  1.5395774e+000  5.7638909e-001  1.0000000e+000  1.9426914e-002
  8.2224011e-001  6.7607880e-001  1.3871184e+000  1.0000000e+000  7.0766258e-002
  1.8117715e+000  3.2825159e+000  3.5429971e-002  1.0000000e+000  1.2749256e-001
  9.8010149e-001  9.6059894e-001  1.0401930e+000  1.0000000e+000  5.0340865e-002
  1.8282587e+000  3.3425298e+000  2.9495077e-002  1.0000000e+000  1.7789576e-002
  9.4446999e-001  8.9202355e-001  1.1141436e+000  1.0000000e+000  1.3508683e-001
  8.6536740e-002  7.4886073e-003  3.6613416e+000  1.0000000e+000  1.1747286e-002
  1.3037176e+000  1.6996795e+000  4.8480923e-001  1.0000000e+000  8.0395470e-002
  7.1772133e-001  5.1512391e-001  1.6442386e+000  1.0000000e+000  4.5991689e-002
  1.1406975e+000  1.3011907e+000  7.3840082e-001  1.0000000e+000  5.3496932e-002
  1.0204112e+000  1.0412391e+000  9.5959416e-001  1.0000000e+000  2.6250104e-002
  1.4814932e+000  2.1948222e+000  2.6884928e-001  1.0000000e+000  3.9094261e-002
  1.5505437e+000  2.4041857e+000  2.0201099e-001  1.0000000e+000  1.0636706e-001
  2.1253201e-001  4.5169853e-002  3.1950418e+000  1.0000000e+000  7.8461339e-003
  5.3157285e-001  2.8256970e-001  2.1562783e+000  1.0000000e+000  1.2915336e-001
  1.1943358e-001  1.4264380e-002  3.5365301e+000  1.0000000e+000  6.6812055e-002
  5.3275917e-001  2.8383234e-001  2.1527956e+000  1.0000000e+000  1.1885577e-002
  7.5358488e-002  5.6789017e-003  3.7042449e+000  1.0000000e+000  4.5109782e-002
  1.6728329e+000  2.7983699e+000  1.0703831e-001  1.0000000e+000  2.8533967e-002
  1.6630642e+000  2.7657826e+000  1.1352572e-001  1.0000000e+000  3.3108374e-002
  2.5819725e-002  6.6665821e-004  3.8973878e+000  1.0000000e+000  3.1823945e-002
  1.3994608e+000  1.9584904e+000  3.6064738e-001  1.0000000e+000  1.0161067e-001
  4.0113095e-001  1.6090604e-001  2.5563822e+000  1.0000000e+000  6.2435617e-002
  6.5912119e-001  4.3444075e-001  1.7979560e+000  1.0000000e+000  1.1747872e-001
  2.6763032e-001  7.1625986e-002  3.0011047e+000  1.0000000e+000  4.0214728e-002
  6.7523545e-001  4.5594292e-001  1.7550011e+000  1.0000000e+000  2.3807497e-002
  1.9691820e-001  3.8776776e-002  3.2511040e+000  1.0000000e+000  1.7188247e-002
  7.5053081e-001  5.6329650e-001  1.5611732e+000  1.0000000e+000  1.9801971e-003
  1.8299469e+000  3.3487056e+000  2.8918059e-002  1.0000000e+000  6.4788758e-002
  5.5661900e-001  3.0982471e-001  2.0833487e+000  1.0000000e+000  1.1446471e-001
  1.9469748e+000  3.7907107e+000  2.8116752e-003  1.0000000e+000  1.2597754e-001
  1.3264666e+000  1.7595138e+000  4.5364718e-001  1.0000000e+000  2.7877316e-002
  2.0233644e+000  4.0940036e+000  5.4589582e-004  1.0000000e+000             Inf
  1.8862479e-001  3.5579312e-002  3.2810801e+000  1.0000000e+000  4.2397634e-002
  8.7158027e-002  7.5965216e-003  3.6589644e+000  1.0000000e+000  3.2744257e-002
  1.6952050e+000  2.8737200e+000  9.2899995e-002  1.0000000e+000  2.4739409e-002
  1.3412922e+000  1.7990648e+000  4.3389597e-001  1.0000000e+000  6.6267345e-002
  1.6323232e+000  2.6644790e+000  1.3518623e-001  1.0000000e+000  1.1036458e-001
  1.0192881e+000  1.0389482e+000  9.6179585e-001  1.0000000e+000  2.2309821e-002
  4.0254328e-001  1.6204109e-001  2.5518680e+000  1.0000000e+000  1.2937916e-001
  9.9547446e-001  9.9096939e-001  1.0090716e+000  1.0000000e+000  1.7463664e-002
  7.4959627e-001  5.6189457e-001  1.5635095e+000  1.0000000e+000  9.3187761e-003
  1.1197752e+000  1.2538965e+000  7.7479571e-001  1.0000000e+000  9.3450665e-002
  1.5429297e-001  2.3806319e-002  3.4066345e+000  1.0000000e+000  6.8836187e-002
  2.7256936e-001  7.4294057e-002  2.9840166e+000  1.0000000e+000  7.1549198e-002
  5.4356437e-001  2.9546223e-001  2.1212047e+000  1.0000000e+000  2.3647381e-002
  1.0459005e+000  1.0939079e+000  9.1030579e-001  1.0000000e+000  9.7975094e-002
  3.5579703e-001  1.2659153e-001  2.7034034e+000  1.0000000e+000  1.0412534e-001
  1.7570438e+000  3.0872030e+000  5.9027702e-002  1.0000000e+000  4.1084304e-002
  1.8848930e+000  3.5528217e+000  1.3249615e-002  1.0000000e+000  6.9799230e-002
  1.3871213e+000  1.9241055e+000  3.7562028e-001  1.0000000e+000  6.6004912e-002
  2.0695450e-002  4.2830165e-004  3.9176465e+000  1.0000000e+000             Inf
  1.4906657e+000  2.2220842e+000  2.5942144e-001  1.0000000e+000  9.9372696e-002
  1.7715263e+000  3.1383053e+000  5.2200245e-002  1.0000000e+000  4.8216248e-002
  1.2013250e+000  1.4431818e+000  6.3788171e-001  1.0000000e+000  7.9078032e-002
  1.8561140e+000  3.4451591e+000  2.0703185e-002  1.0000000e+000  7.4111208e-002
  1.3175626e+000  1.7359713e+000  4.6572074e-001  1.0000000e+000  5.0160204e-002
  1.8045409e+000  3.2563680e+000  3.8204246e-002  1.0000000e+000  5.6469728e-002
  1.2503543e+000  1.5633858e+000  5.6196873e-001  1.0000000e+000  7.7406890e-002
  1.7326072e+000  3.0019278e+000  7.1498889e-002  1.0000000e+000  4.4266494e-002
  1.5284148e+000  2.3360519e+000  2.2239258e-001  1.0000000e+000  9.6783526e-002
  2.7957345e-001  7.8161314e-002  2.9598675e+000  1.0000000e+000  9.1875132e-002
  7.5899815e-001  5.7607820e-001  1.5400856e+000  1.0000000e+000  5.8730223e-002
  4.9410017e-001  2.4413498e-001  2.2677343e+000  1.0000000e+000  2.1093002e-002
  1.6608093e+000  2.7582875e+000  1.1505034e-001  1.0000000e+000  2.0235254e-002
  1.6700639e+000  2.7891136e+000  1.0885780e-001  1.0000000e+000  1.1042584e-002
  7.9490675e-001  6.3187674e-001  1.4522497e+000  1.0000000e+000  1.3698321e-002
  8.0151989e-001  6.4243414e-001  1.4363546e+000  1.0000000e+000  4.7598972e-002
  9.1797440e-001  8.4267700e-001  1.1707794e+000  1.0000000e+000  1.3849632e-001
  1.8026958e+000  3.2497120e+000  3.8928960e-002  1.0000000e+000  3.4874317e-002
  5.3636676e-001  2.8768930e-001  2.1422223e+000  1.0000000e+000  6.1331228e-002
  5.1189245e-002  2.6203388e-003  3.7978634e+000  1.0000000e+000  6.7325696e-002
  8.4077902e-001  7.0690935e-001  1.3437933e+000  1.0000000e+000  8.5508064e-002
  1.1746991e+000  1.3799180e+000  6.8112153e-001  1.0000000e+000  3.5541314e-002
  1.3259761e-001  1.7582125e-002  3.4871917e+000  1.0000000e+000  1.9392026e-002
  7.8831287e-001  6.2143718e-001  1.4681857e+000  1.0000000e+000  3.7231971e-002
  5.6368400e-001  3.1773965e-001  2.0630037e+000  1.0000000e+000  6.1500408e-002
  1.1673044e+000  1.3625996e+000  6.9338190e-001  1.0000000e+000  5.1811204e-002
  8.8388805e-001  7.8125808e-001  1.2457059e+000  1.0000000e+000  8.0192633e-002
  5.5629583e-001  3.0946505e-001  2.0842817e+000  1.0000000e+000  8.6012397e-003
  2.9870907e-001  8.9227109e-002  2.8943908e+000  1.0000000e+000  7.8358467e-002
  1.5102743e+000  2.2809283e+000  2.3983131e-001  1.0000000e+000  1.4560293e-002
  1.4094387e+000  1.9865174e+000  3.4876268e-001  1.0000000e+000  1.0868052e-001
  1.5040841e+000  2.2622689e+000  2.4593262e-001  1.0000000e+000  2.0604475e-002
  1.5179379e+000  2.3041355e+000  2.3238386e-001  1.0000000e+000  1.9068512e-002
  1.6165934e+000  2.6133743e+000  1.4700061e-001  1.0000000e+000  2.5009252e-002
  7.2593036e-001  5.2697488e-001  1.6232535e+000  1.0000000e+000  3.2028524e-002
  6.1582135e-001  3.7923593e-001  1.9159505e+000  1.0000000e+000  1.0330357e-001
  1.7150981e+000  2.9415614e+000  8.1169107e-002  1.0000000e+000  4.8963696e-002
  1.2008008e-001  1.4419225e-002  3.5340989e+000  1.0000000e+000  4.7191129e-002
  1.0170325e+000  1.0343551e+000  9.6622508e-001  1.0000000e+000  1.2550565e-001
  1.9405678e+000  3.7658034e+000  3.5321859e-003  1.0000000e+000  6.0785578e-002
  3.9993749e-001  1.5995000e-001  2.5602000e+000  1.0000000e+000  1.1688951e-001
  5.5535484e-001  3.0841900e-001  2.0869996e+000  1.0000000e+000  2.0575012e-002
  6.6361888e-001  4.4039002e-001  1.7859145e+000  1.0000000e+000  8.2804297e-002
  7.3165230e-001  5.3531509e-001  1.6087059e+000  1.0000000e+000  3.3373695e-002
  1.9423058e+000  3.7725518e+000  3.3286202e-003  1.0000000e+000             Inf
  1.6099364e+000  2.5918953e+000  1.5214959e-001  1.0000000e+000  9.2779471e-002
  7.2679032e-001  5.2822417e-001  1.6210629e+000  1.0000000e+000  5.9275095e-003
  1.0688157e+000  1.1423670e+000  8.6710419e-001  1.0000000e+000  9.0201222e-002
  1.3232586e+000  1.7510132e+000  4.5797898e-001  1.0000000e+000  1.1934179e-002
  1.2753462e+000  1.6265078e+000  5.2512320e-001  1.0000000e+000  7.0341590e-002
  4.6930014e-001  2.2024262e-001  2.3430421e+000  1.0000000e+000  7.7824912e-002
  6.9586251e-001  4.8422464e-001  1.7007746e+000  1.0000000e+000  6.4509274e-002
  4.9592613e-001  2.4594273e-001  2.2622382e+000  1.0000000e+000  4.3611228e-002
  1.3289570e+000  1.7661267e+000  4.5029870e-001  1.0000000e+000  2.4329612e-002
  4.7547220e-001  2.2607381e-001  2.3241850e+000  1.0000000e+000  2.5572978e-002
  1.6336841e+000  2.6689236e+000  1.3418737e-001  1.0000000e+000  3.6098130e-002
  8.6512497e-002  7.4844122e-003  3.6614344e+000  1.0000000e+000  7.0512440e-002
  1.3901050e-001  1.9323918e-002  3.4632819e+000  1.0000000e+000  2.3791756e-002
  1.6712863e+000  2.7931980e+000  1.0805267e-001  1.0000000e+000  1.6998108e-002
  1.5581662e-001  2.4278819e-002  3.4010123e+000  1.0000000e+000  7.1992341e-002
  1.6861879e+000  2.8432298e+000  9.8478005e-002  1.0000000e+000  4.6199535e-002
  1.3464827e+000  1.8130157e+000  4.2708486e-001  1.0000000e+000  6.0958879e-002
  1.1250733e+000  1.2657899e+000  7.6549674e-001  1.0000000e+000  1.0276550e-001
  1.0385681e+000  1.0786237e+000  9.2435132e-001  1.0000000e+000  5.3956883e-002
  1.8746343e+000  3.5142538e+000  1.5716554e-002  1.0000000e+000  3.0445823e-002
  2.0923027e-001  4.3777307e-002  3.2068562e+000  1.0000000e+000  1.2698470e-001
  1.6508631e+000  2.7253488e+000  1.2189661e-001  1.0000000e+000  2.8579596e-002
  1.2541486e+000  1.5728887e+000  5.5629429e-001  1.0000000e+000  3.8376128e-002
  4.6958658e-001  2.2051156e-001  2.3421652e+000  1.0000000e+000  9.8950370e-002
  6.5164616e-002  4.2464272e-003  3.7435880e+000  1.0000000e+000  5.9450111e-002
  1.4969360e-002  2.2408173e-004  3.9403466e+000  1.0000000e+000  6.8412212e-002
  1.7177129e+000  2.9505377e+000  7.9685991e-002  1.0000000e+000  7.1460382e-002
  1.6222223e+000  2.6316051e+000  1.4271600e-001  1.0000000e+000  1.2845547e-002
  1.6849186e+000  2.8389507e+000  9.9276294e-002  1.0000000e+000  5.5440895e-002
  1.8191333e-001  3.3092460e-002  3.3054391e+000  1.0000000e+000  6.8468918e-002
  1.6323731e+000  2.6646420e+000  1.3514952e-001  1.0000000e+000  5.2135978e-003
  9.3704389e-001  8.7805125e-001  1.1298757e+000  1.0000000e+000  1.5368270e-001
  1.4910029e+000  2.2230897e+000  2.5907803e-001  1.0000000e+000  5.5712897e-002
  1.1224063e+000  1.2597959e+000  7.7017071e-001  1.0000000e+000  4.9129830e-002
  1.3141622e+000  1.7270222e+000  4.7037351e-001  1.0000000e+000  6.2046939e-002
  7.0481983e-001  4.9677099e-001  1.6774917e+000  1.0000000e+000  8.4869762e-002
  2.6053981e-001  6.7880994e-002  3.0257217e+000  1.0000000e+000  4.0909958e-002
  1.6297119e+000  2.6559609e+000  1.3711327e-001  1.0000000e+000  8.5156122e-003
  1.5920329e+000  2.5345686e+000  1.6643718e-001  1.0000000e+000  7.6954660e-002
  5.3997043e-001  2.9156806e-001  2.1316864e+000  1.0000000e+000  4.9347205e-002
  3.2407264e-001  1.0502308e-001  2.8087325e+000  1.0000000e+000  6.0843346e-002
  1.1877649e-001  1.4107854e-002  3.5390019e+000  1.0000000e+000  4.9478284e-002
  5.8890097e-001  3.4680435e-001  1.9912005e+000  1.0000000e+000  6.1542923e-002
  1.3081859e+000  1.7113505e+000  4.7860669e-001  1.0000000e+000  7.4556246e-003
  1.2704800e+000  1.6141194e+000  5.3219942e-001  1.0000000e+000  2.8976948e-002
  1.6168418e+000  2.6141775e+000  1.4681018e-001  1.0000000e+000  9.3425921e-003
  1.4441050e+000  2.0854393e+000  3.0901923e-001  1.0000000e+000  1.2038199e-001
  1.3703685e+000  1.8779098e+000  3.9643583e-001  1.0000000e+000  1.2966445e-001
  4.7686076e-001  2.2739618e-001  2.3199532e+000  1.0000000e+000  5.7346703e-002
  1.6359776e+000  2.6764228e+000  1.3251228e-001  1.0000000e+000  5.2447073e-002
  1.3021091e-001  1.6954880e-002  3.4961113e+000  1.0000000e+000  3.5823464e-002
 -3.4840632e-003  1.2138697e-005  4.0139484e+000  1.0000000e+000             Inf
  1.0249531e+000  1.0505289e+000  9.5071638e-001  1.0000000e+000  1.3383625e-001
  1.5232596e+000  2.3203197e+000  2.2728146e-001  1.0000000e+000  3.5752015e-002
  5.3940877e-001  2.9096183e-001  2.1333267e+000  1.0000000e+000  1.2826915e-002
  7.4624153e-002  5.5687643e-003  3.7070722e+000  1.0000000e+000  5.3430364e-002
  3.7760649e-001  1.4258666e-001  2.6321607e+000  1.0000000e+000  9.9532822e-002
  1.4999325e+000  2.2497975e+000  2.5006749e-001  1.0000000e+000  3.2191513e-002
  6.0169377e-001  3.6203539e-001  1.9552603e+000  1.0000000e+000  7.6792517e-002
  1.1476218e+000  1.3170358e+000  7.2654860e-001  1.0000000e+000  5.6673151e-002
  1.6915223e+000  2.8612476e+000  9.5158514e-002  1.0000000e+000  3.2734284e-002
  1.3066901e+000  1.7074389e+000  4.8067868e-001  1.0000000e+000  2.4939499e-002
  1.2877075e-001  1.6581906e-002  3.5014989e+000  1.0000000e+000  5.9208378e-003
  3.3548831e-001  1.1255240e-001  2.7705992e+000  1.0000000e+000  4.5531320e-002
  1.1792137e+000  1.3905449e+000  6.7369019e-001  1.0000000e+000  6.2752925e-002
  1.2831909e+000  1.6465788e+000  5.1381531e-001  1.0000000e+000  3.6129308e-002
  1.0983743e+000  1.2064261e+000  8.1292894e-001  1.0000000e+000  9.7215624e-002
  7.5122241e-001  5.6433511e-001  1.5594455e+000  1.0000000e+000  5.8937089e-002
  2.0015476e+000  4.0061926e+000  2.3949301e-006  1.0000000e+000             Inf
  1.2105216e+000  1.4653626e+000  6.2327609e-001  1.0000000e+000  5.2681072e-002
  3.6974735e-001  1.3671310e-001  2.6577237e+000  1.0000000e+000  4.1986356e-002
  1.7631119e+000  3.1085637e+000  5.6115951e-002  1.0000000e+000  7.0955698e-002
  1.7887952e+000  3.1997884e+000  4.4607456e-002  1.0000000e+000  3.1147124e-002
  1.6471400e-001  2.7130702e-002  3.3682747e+000  1.0000000e+000  5.1530583e-002
  8.1011948e-001  6.5629357e-001  1.4158157e+000  1.0000000e+000  1.8532736e-001
  1.9718229e+000  3.8880854e+000  7.9395139e-004  1.0000000e+000  7.6342748e-002
  1.6307541e+000  2.6593590e+000  1.3634251e-001  1.0000000e+000  2.6561605e-003
  6.6591439e-001  4.4344198e-001  1.7797844e+000  1.0000000e+000  1.0283282e-001
  2.7445087e-001  7.5323281e-002  2.9775198e+000  1.0000000e+000  6.3330025e-002
  1.9250841e+000  3.7059489e+000  5.6123867e-003  1.0000000e+000  5.1552105e-002
  1.2427016e-001  1.5443072e-002  3.5183624e+000  1.0000000e+000  9.9607338e-003
  1.9201884e+000  3.6871235e+000  6.3698913e-003  1.0000000e+000  1.3055080e-001
  5.2710544e-001  2.7784015e-001  2.1694184e+000  1.0000000e+000  6.2361399e-002
  1.5357565e+000  2.3585480e+000  2.1552205e-001  1.0000000e+000  6.8637833e-002
  2.3340838e-001  5.4479473e-002  3.1208459e+000  1.0000000e+000  7.8370104e-002
  1.7943139e+000  3.2195623e+000  4.2306783e-002  1.0000000e+000  1.3117200e-001
  1.6128618e+000  2.6013232e+000  1.4987599e-001  1.0000000e+000  2.4761214e-002
  7.5102161e-001  5.6403346e-001  1.5599470e+000  1.0000000e+000  4.6273993e-002
  1.2320167e+000  1.5178652e+000  5.8979832e-001  1.0000000e+000  4.3527332e-002
  9.6420551e-001  9.2969226e-001  1.0728702e+000  1.0000000e+000  8.7687109e-002
  1.4503111e+000  2.1034023e+000  3.0215787e-001  1.0000000e+000  5.7370286e-003
  9.4219691e-001  8.8773502e-001  1.1189474e+000  1.0000000e+000  4.6971779e-002
  3.4812531e-001  1.2119123e-001  2.7286900e+000  1.0000000e+000  4.5451292e-002
  4.3716246e-001  1.9111102e-001  2.4424612e+000  1.0000000e+000  1.3814799e-002
  1.6939857e-001  2.8695876e-002  3.3511016e+000  1.0000000e+000  6.5616436e-002
  1.6657672e+000  2.7747804e+000  1.1171155e-001  1.0000000e+000  5.0949247e-002
  1.7276268e-001  2.9846944e-002  3.3387962e+000  1.0000000e+000  4.0717675e-002
  1.2166272e+000  1.4801817e+000  6.1367296e-001  1.0000000e+000  2.4623164e-002
  3.0488226e-001  9.2953194e-002  2.8734241e+000  1.0000000e+000  1.3242864e-001
  9.3204548e-001  8.6870878e-001  1.1405269e+000  1.0000000e+000  1.2801374e-002
  1.8638329e+000  3.4738732e+000  1.8541468e-002  1.0000000e+000  9.2946726e-002
  4.2827805e-001  1.8342209e-001  2.4703099e+000  1.0000000e+000  3.0525092e-002
  4.0743475e-001  1.6600307e-001  2.5362641e+000  1.0000000e+000  3.8499666e-002
  7.9947374e-001  6.3915826e-001  1.4412633e+000  1.0000000e+000  6.1574249e-002
  1.1564480e+000  1.3373720e+000  7.1157997e-001  1.0000000e+000  4.8435689e-002
  7.3383787e-001  5.3851802e-001  1.6031665e+000  1.0000000e+000  2.8938104e-002
  1.4464713e+000  2.0922793e+000  3.0639400e-001  1.0000000e+000  8.3642711e-002
  9.2987811e-001  8.6467330e-001  1.1451609e+000  1.0000000e+000  2.1713317e-002
  1.9382939e+000  3.7569832e+000  3.8076454e-003  1.0000000e+000             Inf
  3.7548084e-001  1.4098586e-001  2.6390625e+000  1.0000000e+000  3.0646729e-002
  6.3086869e-001  3.9799531e-001  1.8745205e+000  1.0000000e+000  5.1795293e-002
  4.6189175e-002  2.1334399e-003  3.8173767e+000  1.0000000e+000  3.0407587e-002
  1.4533061e+000  2.1120986e+000  2.9887422e-001  1.0000000e+000  2.1182746e-002
  6.5993635e-001  4.3551598e-001  1.7957706e+000  1.0000000e+000  3.0756913e-002
  6.7458773e-001  4.5506860e-001  1.7567177e+000  1.0000000e+000  2.3650098e-002
  5.7428021e-001  3.2979776e-001  2.0326769e+000  1.0000000e+000  1.0845873e-001
  2.0927009e-001  4.3793971e-002  3.2067136e+000  1.0000000e+000  4.6955336e-002
  5.6213724e-002  3.1599828e-003  3.7783051e+000  1.0000000e+000  6.3400212e-002
  8.5811804e-001  7.3636656e-001  1.3038944e+000  1.0000000e+000  3.8556240e-002
  9.1114370e-001  8.3018284e-001  1.1856080e+000  1.0000000e+000  7.0405109e-002
  1.8477832e+000  3.4143029e+000  2.3169939e-002  1.0000000e+000  4.4799413e-002
  1.3706954e+000  1.8788058e+000  3.9602430e-001  1.0000000e+000  1.4007860e-001
  1.8507913e+000  3.4254284e+000  2.2263239e-002  1.0000000e+000  1.7033306e-002
  6.8356465e-001  4.6726063e-001  1.7330020e+000  1.0000000e+000  1.6325117e-002
  1.8085539e+000  3.2708672e+000  3.6651615e-002  1.0000000e+000  4.9117592e-002
  1.5505099e-002  2.4040808e-004  3.9382200e+000  1.0000000e+000             Inf
  3.4924519e-001  1.2197220e-001  2.7249914e+000  1.0000000e+000  2.8049493e-002
  1.1506669e+000  1.3240343e+000  7.2136672e-001  1.0000000e+000  4.5730947e-002
  1.8014693e+000  3.2452917e+000  3.9414431e-002  1.0000000e+000  1.3023234e-001
  7.2804877e-001  5.3005501e-001  1.6178599e+000  1.0000000e+000  4.4915840e-002
  1.6373195e+000  2.6808152e+000  1.3153712e-001  1.0000000e+000  3.6213682e-002
  7.5602155e-001  5.7156858e-001  1.5474824e+000  1.0000000e+000  6.7939782e-002
  6.6066627e-001  4.3647992e-001  1.7938148e+000  1.0000000e+000  1.5130656e-002
  4.7283366e-001  2.2357167e-001  2.3322370e+000  1.0000000e+000  1.3638075e-001
  1.1126421e+000  1.2379725e+000  7.8740397e-001  1.0000000e+000  1.8076734e-001
  1.5284142e+000  2.3360499e+000  2.2239317e-001  1.0000000e+000  7.4559130e-002
  1.6855389e+000  2.8410416e+000  9.8885752e-002  1.0000000e+000  1.4362006e-001
  3.7913203e-001  1.4374109e-001  2.6272130e+000  1.0000000e+000  1.5687792e-002
  1.0843602e-001  1.1758371e-002  3.5780143e+000  1.0000000e+000  1.1537862e-001
  6.9039014e-001  4.7663854e-001  1.7150780e+000  1.0000000e+000  4.5980501e-002
  8.1548138e-001  6.6500988e-001  1.4030844e+000  1.0000000e+000  2.6327690e-002
  2.1873530e-001  4.7845130e-002  3.1729039e+000  1.0000000e+000  9.7796966e-002
  6.0974382e-001  3.7178753e-001  1.9328122e+000  1.0000000e+000  5.4307445e-002
  4.4172798e-001  1.9512361e-001  2.4282117e+000  1.0000000e+000  3.6656037e-002
  1.5536023e+000  2.4136800e+000  1.9927094e-001  1.0000000e+000  2.1031171e-002
  3.9077286e-001  1.5270343e-001  2.5896120e+000  1.0000000e+000  2.9042136e-002
  1.6314839e+000  2.6617396e+000  1.3580415e-001  1.0000000e+000  7.8594112e-002
  1.3130429e+000  1.7240817e+000  4.7191004e-001  1.0000000e+000  1.5730618e-001
  2.6333890e-002  6.9347375e-004  3.8953579e+000  1.0000000e+000  3.0816552e-002
  1.1970217e+000  1.4328609e+000  6.4477416e-001  1.0000000e+000  6.2899024e-002
  8.6206419e-001  7.4315466e-001  1.2948979e+000  1.0000000e+000  5.5037333e-002
  5.7820457e-001  3.3432053e-001  2.0215022e+000  1.0000000e+000  3.6559539e-002
  1.5428788e+000  2.3804751e+000  2.0895976e-001  1.0000000e+000  2.6541114e-002
  1.5900155e-002  2.5281491e-004  3.9366522e+000  1.0000000e+000  1.1014756e-002
  1.4519273e+000  2.1080929e+000  3.0038368e-001  1.0000000e+000  3.1494378e-003
  1.4720665e+000  2.1669797e+000  2.7871381e-001  1.0000000e+000  7.9052170e-002
  8.2488177e-001  6.8042993e-001  1.3809029e+000  1.0000000e+000  4.4205163e-002
  1.5628325e+000  2.4424453e+000  1.9111546e-001  1.0000000e+000  8.2161690e-002
  9.7722713e-001  9.5497287e-001  1.0460643e+000  1.0000000e+000  1.7749662e-001
  1.2205681e+000  1.4897864e+000  6.0751415e-001  1.0000000e+000  1.0095479e-001
  9.8854617e-001  9.7722354e-001  1.0230388e+000  1.0000000e+000  6.2258270e-002
  1.6132887e+000  2.6027006e+000  1.4954560e-001  1.0000000e+000  9.2648069e-002
  1.5255899e+000  2.3274244e+000  2.2506498e-001  1.0000000e+000  1.0116180e-001
  1.7747658e+000  3.1497935e+000  5.0730466e-002  1.0000000e+000  4.5335412e-002
  7.9248656e-001  6.2803495e-001  1.4580887e+000  1.0000000e+000  1.3767483e-001
  3.0225877e-001  9.1360366e-002  2.8823253e+000  1.0000000e+000  4.7112520e-002
  5.2420685e-002  2.7479282e-003  3.7930652e+000  1.0000000e+000  1.2819504e-001
  1.5111635e+000  2.2836151e+000  2.3896114e-001  1.0000000e+000  1.8457627e-002
 -6.3889432e-003  4.0818595e-005  4.0255966e+000  1.0000000e+000             Inf
  1.1475470e+000  1.3168641e+000  7.2667611e-001  1.0000000e+000  4.0305628e-002
  1.3197911e+000  1.7418485e+000  4.6268415e-001  1.0000000e+000  7.3322116e-002
  1.7613528e+000  3.1023636e+000  5.6952499e-002  1.0000000e+000  5.2442946e-003
  1.3719696e+000  1.8823005e+000  3.9442223e-001  1.0000000e+000  1.7519464e-002
  1.9538688e+000  3.8176032e+000  2.1280899e-003  1.0000000e+000  1.2396675e-001
  7.3830925e-001  5.4510054e-001  1.5918636e+000  1.0000000e+000  7.1802544e-002
  2.6613001e-001  7.0825183e-002  3.0063051e+000  1.0000000e+000  8.1468797e-002
  1.1254768e+000  1.2666981e+000  7.6479075e-001  1.0000000e+000  7.7791812e-002
  1.7658592e+000  3.1182588e+000  5.4821904e-002  1.0000000e+000  1.3280957e-002
  1.3894192e+000  1.9304856e+000  3.7280896e-001  1.0000000e+000  1.3374800e-001
  1.6538345e+000  2.7351685e+000  1.1983056e-001  1.0000000e+000  1.9833894e-002
  5.4930229e-001  3.0173301e-001  2.1045238e+000  1.0000000e+000  1.4675431e-001
  1.2797677e+000  1.6378055e+000  5.1873450e-001  1.0000000e+000  1.2308405e-001
  4.6676218e-001  2.1786693e-001  2.3508182e+000  1.0000000e+000  1.1794319e-001
  1.4381378e-002  2.0682404e-004  3.9426813e+000  1.0000000e+000  5.8434570e-002
  1.3717393e+000  1.8816686e+000  3.9471153e-001  1.0000000e+000  1.8053133e-002
  1.1956106e+000  1.4294847e+000  6.4704229e-001  1.0000000e+000  1.1263986e-001
  1.6447001e+000  2.7050383e+000  1.2623805e-001  1.0000000e+000  3.4379683e-002
  7.2011710e-001  5.1856863e-001  1.6381002e+000  1.0000000e+000  1.2274845e-001
  1.4341364e-001  2.0567473e-002  3.4469129e+000  1.0000000e+000  1.2825247e-001
  1.5069582e+000  2.2709229e+000  2.4309026e-001  1.0000000e+000  1.2062283e-001
  1.0372249e+000  1.0758355e+000  9.2693589e-001  1.0000000e+000  5.4199222e-002
  3.5683234e-001  1.2732932e-001  2.7000000e+000  1.0000000e+000  1.0337173e-001
  1.1661324e+000  1.3598648e+000  6.9533517e-001  1.0000000e+000  4.7647456e-002
  1.7605628e+000  3.0995815e+000  5.7330151e-002  1.0000000e+000  7.2815762e-002
  1.0690857e+000  1.1429442e+000  8.6660143e-001  1.0000000e+000  8.1577004e-002
  1.8152058e-001  3.2949719e-002  3.3068674e+000  1.0000000e+000  7.6300268e-002
  2.2022802e-001  4.8500380e-002  3.1675883e+000  1.0000000e+000  8.4036099e-002
  1.0432017e+000  1.0882698e+000  9.1546294e-001  1.0000000e+000  3.1592430e-002
  1.3537518e+000  1.8326439e+000  4.1763677e-001  1.0000000e+000  5.1480423e-002
  1.8116472e+000  3.2820656e+000  3.5476777e-002  1.0000000e+000  7.9309896e-002
  1.6191222e+000  2.6215567e+000  1.4506789e-001  1.0000000e+000  3.1110812e-002
  6.1461140e-001  3.7774717e-001  1.9193016e+000  1.0000000e+000  1.6951794e-001
  9.7444371e-001  9.4954055e-001  1.0517657e+000  1.0000000e+000  1.8774433e-002
  1.6843168e+000  2.8369231e+000  9.9655886e-002  1.0000000e+000  2.2869927e-002
  1.8548716e+000  3.4405485e+000  2.1062264e-002  1.0000000e+000  4.5143184e-002
  4.3049122e-001  1.8532269e-001  2.4633578e+000  1.0000000e+000  4.8731560e-002
  8.7708537e-001  7.6927875e-001  1.2609373e+000  1.0000000e+000  1.2820454e-001
  2.0103940e+000  4.0416839e+000  1.0803435e-004  1.0000000e+000             Inf
  3.1357022e-001  9.8326282e-002  2.8440454e+000  1.0000000e+000  5.4192301e-002
  4.1767672e-001  1.7445384e-001  2.5037470e+000  1.0000000e+000  7.3134911e-002
  1.8572452e+000  3.4493598e+000  2.0378929e-002  1.0000000e+000  2.9974031e-002
  9.6961506e-001  9.4015337e-001  1.0616931e+000  1.0000000e+000  5.2281264e-002
  1.6647266e+000  2.7713145e+000  1.1240828e-001  1.0000000e+000  3.0188261e-002
  1.6878196e+000  2.8487349e+000  9.7456615e-002  1.0000000e+000  7.5502477e-002
  1.8851497e+000  3.5537896e+000  1.3190581e-002  1.0000000e+000  9.5646124e-002
  9.2172942e-001  8.4958513e-001  1.1626674e+000  1.0000000e+000  9.1774146e-002
  7.1684109e-001  5.1386115e-001  1.6464968e+000  1.0000000e+000  7.8024795e-002
  1.2026183e+000  1.4462909e+000  6.3581751e-001  1.0000000e+000  2.3139288e-001
  9.0086522e-001  8.1155814e-001  1.2080973e+000  1.0000000e+000  1.5886323e-001
  5.5251502e-001  3.0527285e-001  2.0952128e+000  1.0000000e+000  3.2376247e-002
  1.4180078e+000  2.0107460e+000  3.3871497e-001  1.0000000e+000  1.1418162e-002
  2.2427525e-001  5.0299389e-002  3.1531984e+000  1.0000000e+000  4.0722364e-002
  9.8466713e-001  9.6956936e-001  1.0309008e+000  1.0000000e+000  6.2650814e-002
  1.4240389e+000  2.0278868e+000  3.3173117e-001  1.0000000e+000  2.3780447e-002
  2.5407759e-001  6.4555424e-002  3.0482450e+000  1.0000000e+000  5.4171349e-002
  8.4887159e-002  7.2058297e-003  3.6676572e+000  1.0000000e+000  3.1335823e-002
  2.8551644e-001  8.1519637e-002  2.9394539e+000  1.0000000e+000  6.8210533e-002
  1.7424658e+000  3.0361871e+000  6.6323854e-002  1.0000000e+000  1.5592012e-001
  1.3845293e-001  1.9169214e-002  3.4653575e+000  1.0000000e+000  6.5032707e-002
  6.2938209e-001  3.9612181e-001  1.8785935e+000  1.0000000e+000  3.9328767e-002
  1.7063930e-001  2.9117772e-002  3.3465606e+000  1.0000000e+000  7.5716665e-002
  6.4194052e-001  4.1208764e-001  1.8443255e+000  1.0000000e+000  5.4850775e-002
  1.7945691e+000  3.2204784e+000  4.2201842e-002  1.0000000e+000  1.1740229e-001
  1.8557237e+000  3.4437104e+000  2.0815654e-002  1.0000000e+000  8.6414376e-002
  1.5605681e+000  2.4353728e+000  1.9310039e-001  1.0000000e+000  1.0094981e-001
  1.6439393e+000  2.7025363e+000  1.2677925e-001  1.0000000e+000  1.6447137e-001
  1.0089221e+000  1.0179238e+000  9.8223542e-001  1.0000000e+000  6.0526906e-002
  5.2491843e-001  2.7553935e-001  2.1758657e+000  1.0000000e+000  1.0774285e-001
  4.2563467e-001  1.8116487e-001  2.4786262e+000  1.0000000e+000  1.7985225e-001
  5.3207333e-001  2.8310203e-001  2.1548087e+000  1.0000000e+000  2.7965195e-002
  7.0007111e-002  4.9009956e-003  3.7248726e+000  1.0000000e+000  6.0760514e-003
  6.8339427e-001  4.6702773e-001  1.7334506e+000  1.0000000e+000  7.6095235e-002
  1.1836441e+000  1.4010135e+000  6.6643689e-001  1.0000000e+000  4.4489169e-002
  1.0438839e+000  1.0896937e+000  9.1415794e-001  1.0000000e+000  1.3854812e-001
  2.7801374e-001  7.7291641e-002  2.9652367e+000  1.0000000e+000  3.1702893e-002
  1.4411005e+000  2.0767707e+000  3.1236865e-001  1.0000000e+000  6.3390746e-002
  7.4815764e-002  5.5973985e-003  3.7063343e+000  1.0000000e+000  1.4952256e-002
  7.9175645e-001  6.2687828e-001  1.4598525e+000  1.0000000e+000  1.4336682e-001
  6.6629255e-002  4.4394576e-003  3.7379224e+000  1.0000000e+000  6.6004117e-002
  1.9050018e+000  3.6290320e+000  9.0246485e-003  1.0000000e+000  8.6227563e-002
  5.8247038e-001  3.3927174e-001  2.0093902e+000  1.0000000e+000  2.8982312e-002
  1.4855687e+000  2.2069143e+000  2.6463960e-001  1.0000000e+000  1.2318233e-001
  3.0329531e-003  9.1988045e-006  3.9878774e+000  1.0000000e+000             Inf
  2.1366786e-001  4.5653955e-002  3.1909825e+000  1.0000000e+000  5.4014896e-002
  9.4758751e-001  8.9792209e-001  1.1075720e+000  1.0000000e+000  8.5545464e-002
  1.5834153e+000  2.5072040e+000  1.7354280e-001  1.0000000e+000  8.6119395e-002
  1.9608840e+000  3.8450662e+000  1.5300579e-003  1.0000000e+000             Inf
  1.1877265e+000  1.4106941e+000  6.5978830e-001  1.0000000e+000  1.9456548e-002
  5.6401742e-001  3.1811565e-001  2.0620460e+000  1.0000000e+000  2.2405303e-002
  6.0318924e-001  3.6383726e-001  1.9510803e+000  1.0000000e+000  4.7596421e-002
  6.8768428e-002  4.7290966e-003  3.7296554e+000  1.0000000e+000  3.3936793e-003
  1.8778780e+000  3.5264257e+000  1.4913788e-002  1.0000000e+000  5.1155218e-002
  5.7461502e-001  3.3018242e-001  2.0317223e+000  1.0000000e+000  1.8711172e-002
  1.1443191e+000  1.3094661e+000  7.3218985e-001  1.0000000e+000  1.4310860e-001
  1.0599285e-001  1.1234484e-002  3.5872631e+000  1.0000000e+000  5.3859505e-002
  7.6013510e-001  5.7780537e-001  1.5372650e+000  1.0000000e+000  7.6213723e-002
  3.4560425e-001  1.1944229e-001  2.7370253e+000  1.0000000e+000  6.2158118e-002
  1.4129488e+000  1.9964242e+000  3.4462916e-001  1.0000000e+000  2.2133021e-001
  3.4710448e-001  1.2048152e-001  2.7320636e+000  1.0000000e+000  8.0873471e-002
  3.1807626e-001  1.0117251e-001  2.8288675e+000  1.0000000e+000  2.2384593e-001
  9.4062139e-001  8.8476860e-001  1.1222830e+000  1.0000000e+000  1.0803185e-002
  1.9052193e+000  3.6298607e+000  8.9833743e-003  1.0000000e+000  1.1922186e-001
  2.0237066e-001  4.0953885e-002  3.2314712e+000  1.0000000e+000  6.0443647e-002
  1.6433120e+000  2.7004742e+000  1.2722635e-001  1.0000000e+000  9.0785097e-002
  8.3823805e-001  7.0264303e-001  1.3496908e+000  1.0000000e+000  1.2040307e-001
  1.4800707e+000  2.1906094e+000  2.7032645e-001  1.0000000e+000  1.3602607e-002
  1.6910365e+000  2.8596045e+000  9.5458437e-002  1.0000000e+000  1.2349703e-001
  1.0747261e-001  1.1550362e-002  3.5816599e+000  1.0000000e+000  2.2710237e-003
  1.0895650e-001  1.1871518e-002  3.5760455e+000  1.0000000e+000  1.5672254e-002
  1.3516171e+000  1.8268688e+000  4.2040039e-001  1.0000000e+000  1.0224110e-001
  6.3757421e-002  4.0650087e-003  3.7490353e+000  1.0000000e+000  5.1676664e-002
  1.4796191e+000  2.1892727e+000  2.7079627e-001  1.0000000e+000  7.6290603e-002
  1.7131923e-002  2.9350277e-004  3.9317658e+000  1.0000000e+000  2.5072211e-002
  7.9697078e-003  6.3516242e-005  3.9681847e+000  1.0000000e+000  1.4817546e-002
  1.2308579e-001  1.5150113e-002  3.5228069e+000  1.0000000e+000  3.4459693e-002
  2.3529917e-003  5.5365700e-006  3.9905936e+000  1.0000000e+000             Inf
  1.4035306e+000  1.9698982e+000  3.5577572e-001  1.0000000e+000  5.4502095e-002
  2.3084619e-001  5.3289964e-002  3.1299052e+000  1.0000000e+000  4.2703580e-003
  1.7776127e+000  3.1599070e+000  4.9456094e-002  1.0000000e+000  4.3470788e-002
  1.1031226e+000  1.2168795e+000  8.0438907e-001  1.0000000e+000  2.6170016e-001
  1.4051663e+000  1.9744924e+000  3.5382709e-001  1.0000000e+000  7.7495737e-002
  1.8067433e+000  3.2643214e+000  3.7348147e-002  1.0000000e+000  1.3053260e-001
  1.6020985e+000  2.5667197e+000  1.5832558e-001  1.0000000e+000  6.0915962e-002
  1.5836139e+000  2.5078331e+000  1.7337736e-001  1.0000000e+000  5.1846531e-002
  5.6359652e-001  3.1764104e-001  2.0632550e+000  1.0000000e+000  2.3515448e-001
  2.3484854e-001  5.5153837e-002  3.1157597e+000  1.0000000e+000  8.7714116e-002
  1.4929682e+000  2.2289541e+000  2.5708124e-001  1.0000000e+000  2.4205263e-002
  1.2402757e+000  1.5382838e+000  5.7718104e-001  1.0000000e+000  2.0309564e-001
  1.6561414e-001  2.7428044e-002  3.3649715e+000  1.0000000e+000  5.9349744e-002
  1.3030495e+000  1.6979380e+000  4.8574000e-001  1.0000000e+000  1.1322080e-001
  9.0892034e-001  8.2613618e-001  1.1904548e+000  1.0000000e+000  9.5394654e-002
  3.8635496e-002  1.4927015e-003  3.8469507e+000  1.0000000e+000  2.2005558e-002
  2.3059979e-001  5.3176264e-002  3.1307771e+000  1.0000000e+000  5.0952215e-003
  7.4848652e-001  5.6023207e-001  1.5662860e+000  1.0000000e+000  5.0792766e-002
  3.2973613e-002  1.0872591e-003  3.8691928e+000  1.0000000e+000  1.6165538e-002
  1.7642212e+000  3.1124763e+000  5.5591656e-002  1.0000000e+000  8.8458567e-002
  6.9037055e-001  4.7661150e-001  1.7151293e+000  1.0000000e+000  1.7781307e-001
  1.0669385e-001  1.1383577e-002  3.5846082e+000  1.0000000e+000  4.3866201e-002
  1.9232629e+000  3.6989402e+000  5.8885815e-003  1.0000000e+000  2.7706425e-002
  7.3969564e-001  5.4714964e-001  1.5883671e+000  1.0000000e+000  5.8725298e-002
  4.5728348e-001  2.0910819e-001  2.3799742e+000  1.0000000e+000  2.4733577e-001
  7.8993635e-001  6.2399944e-001  1.4642540e+000  1.0000000e+000  9.0766150e-002
  1.9757605e+000  3.9036294e+000  5.8755532e-004  1.0000000e+000             Inf
  1.5512683e+000  2.4064333e+000  2.0136016e-001  1.0000000e+000  8.1356618e-002
  9.3247126e-001  8.6950266e-001  1.1396176e+000  1.0000000e+000  3.2105632e-002
  9.6582030e-001  9.3280884e-001  1.0695277e+000  1.0000000e+000  3.9781127e-002
  9.4313679e-001  8.8950701e-001  1.1169598e+000  1.0000000e+000  2.5528457e-002
  1.5038234e+000  2.2614849e+000  2.4619120e-001  1.0000000e+000  5.9430395e-002
  9.8240027e-001  9.6511030e-001  1.0355092e+000  1.0000000e+000  1.3922168e-001
  5.5192419e-002  3.0462031e-003  3.7822765e+000  1.0000000e+000  2.5199116e-002
  1.9322820e+000  3.7337137e+000  4.5857271e-003  1.0000000e+000  5.3764259e-002
  2.2577651e-001  5.0975031e-002  3.1478690e+000  1.0000000e+000  2.8367623e-002
  1.4328219e-001  2.0529787e-002  3.4474010e+000  1.0000000e+000  4.2702966e-002
  3.3252578e-002  1.1057339e-003  3.8680954e+000  1.0000000e+000  5.6783131e-003
  1.7858406e+000  3.1892265e+000  4.5864268e-002  1.0000000e+000  3.2127332e-002
  1.8832205e+000  3.5465195e+000  1.3637448e-002  1.0000000e+000  8.7116407e-002
  3.0755516e-001  9.4590176e-002  2.8643695e+000  1.0000000e+000  2.4376917e-002
  4.3136040e-001  1.8607180e-001  2.4606302e+000  1.0000000e+000  5.6104021e-002
  7.1745401e-001  5.1474025e-001  1.6449242e+000  1.0000000e+000  7.3849160e-002
  1.8129641e+000  3.2868390e+000  3.4982415e-002  1.0000000e+000  4.4365603e-002
  1.9210236e+000  3.6903319e+000  6.2372643e-003  1.0000000e+000  5.6519571e-003
  1.9561535e+000  3.8265366e+000  1.9225135e-003  1.0000000e+000  2.4496850e-002
  3.5740642e-001  1.2773935e-001  2.6981137e+000  1.0000000e+000  5.8800504e-002
  1.6607436e+000  2.7580694e+000  1.1509488e-001  1.0000000e+000  5.6917072e-002
  1.9794255e+000  3.9181252e+000  4.2331156e-004  1.0000000e+000             Inf
  3.0878252e-001  9.5346642e-002  2.8602166e+000  1.0000000e+000  4.9708965e-002
  1.6418521e+000  2.6956783e+000  1.2826993e-001  1.0000000e+000  2.9895230e-002
  1.9375562e-001  3.7541239e-002  3.2625188e+000  1.0000000e+000  7.3201952e-002
  1.9609066e+000  3.8451546e+000  1.5282967e-003  1.0000000e+000  2.3747920e-002
  1.4028448e+000  1.9679737e+000  3.5659428e-001  1.0000000e+000  3.6401775e-001
  1.0664468e+000  1.1373088e+000  8.7152153e-001  1.0000000e+000  7.2995762e-002
  1.0318951e+000  1.0648075e+000  9.3722709e-001  1.0000000e+000  2.2010985e-002
  1.0522530e+000  1.1072365e+000  8.9822430e-001  1.0000000e+000  3.4806035e-002
 -7.7419851e-003  5.9938333e-005  4.0310279e+000  1.0000000e+000             Inf
  1.7814055e+000  3.1734057e+000  4.7783541e-002  1.0000000e+000  5.4044099e-002
  4.1565917e-001  1.7277255e-001  2.5101359e+000  1.0000000e+000  5.9894907e-002
  4.7183445e-001  2.2262775e-001  2.3352899e+000  1.0000000e+000  1.7248206e-001
  8.3319387e-001  6.9421202e-001  1.3614365e+000  1.0000000e+000  1.7047125e-002
  1.0134276e+000  1.0270354e+000  9.7332517e-001  1.0000000e+000  5.1620764e-002
  2.8432326e-001  8.0839716e-002  2.9435467e+000  1.0000000e+000  6.0650947e-002
  6.7354799e-001  4.5366689e-001  1.7594749e+000  1.0000000e+000  6.3852939e-002
  6.5373987e-001  4.2737581e-001  1.8124163e+000  1.0000000e+000  2.5238526e-002
  1.6313153e+000  2.6611898e+000  1.3592837e-001  1.0000000e+000  3.7146813e-002
  1.9260023e+000  3.7094848e+000  5.4756635e-003  1.0000000e+000  1.6186544e-002
  1.0153180e+000  1.0308706e+000  9.6959870e-001  1.0000000e+000  1.0889437e-002
  8.3233904e-001  6.9278828e-001  1.3634321e+000  1.0000000e+000  3.7312554e-002
  6.4835549e-001  4.2036485e-001  1.8269429e+000  1.0000000e+000  4.9928465e-002
  1.0304005e+000  1.0617251e+000  9.4012329e-001  1.0000000e+000  7.7070474e-003
  8.4931164e-001  7.2133027e-001  1.3240837e+000  1.0000000e+000  8.8183808e-002
  1.9368944e+000  3.7515598e+000  3.9823204e-003  1.0000000e+000  3.0756454e-002
  1.7327250e+000  3.0023359e+000  7.1435936e-002  1.0000000e+000  8.4981157e-002
  1.7314210e-001  2.9978186e-002  3.3374098e+000  1.0000000e+000  7.5407634e-002
  3.7135312e-001  1.3790314e-001  2.6524907e+000  1.0000000e+000  4.7816390e-002
  1.5960442e+000  2.5473572e+000  1.6318026e-001  1.0000000e+000  5.9084413e-002
  1.8294144e+000  3.3467571e+000  2.9099443e-002  1.0000000e+000  2.2423360e-002
  9.5480942e-001  9.1166103e-001  1.0924234e+000  1.0000000e+000  4.3335773e-002
  3.6774646e-001  1.3523746e-001  2.6642516e+000  1.0000000e+000  1.3913236e-002
  1.8349823e+000  3.3671600e+000  2.7230844e-002  1.0000000e+000  5.4821117e-002
  9.6163227e-002  9.2473662e-003  3.6245945e+000  1.0000000e+000  2.9683299e-002
  8.3980121e-002  7.0526607e-003  3.6711322e+000  1.0000000e+000  1.0318173e-001
  9.2094703e-001  8.4814344e-001  1.1643553e+000  1.0000000e+000  1.0605308e-001
  6.0387966e-001  3.6467065e-001  1.9491520e+000  1.0000000e+000  1.7658984e-001
  1.4847315e+000  2.2044276e+000  2.6550163e-001  1.0000000e+000  1.2424206e-001
  7.5330479e-001  5.6746810e-001  1.5542490e+000  1.0000000e+000  3.8531052e-002
  7.8561382e-001  6.1718907e-001  1.4747338e+000  1.0000000e+000  4.2873139e-002
  1.1384810e-001  1.2961390e-002  3.5575690e+000  1.0000000e+000  2.1645361e-002
  1.6978614e+000  2.8827334e+000  9.1287714e-002  1.0000000e+000  7.3175494e-002
  1.0242421e+000  1.0490718e+000  9.5210351e-001  1.0000000e+000  1.5187837e-002
  1.1794072e-001  1.3910013e-002  3.5421471e+000  1.0000000e+000  5.8965040e-002
  2.4668243e-001  6.0852220e-002  3.0741225e+000  1.0000000e+000  9.0188517e-002
  7.4721066e-001  5.5832377e-001  1.5694811e+000  1.0000000e+000  3.5954316e-002
  7.9603061e-001  6.3366473e-001  1.4495423e+000  1.0000000e+000  4.6909178e-002
  1.6052739e+000  2.5769044e+000  1.5580866e-001  1.0000000e+000  3.5814502e-002
  1.1246752e+000  1.2648943e+000  7.6619352e-001  1.0000000e+000  3.3976328e-001
  1.9204601e+000  3.6881672e+000  6.3265878e-003  1.0000000e+000  3.8540935e-002
  1.5470553e+000  2.3933802e+000  2.0515888e-001  1.0000000e+000  7.1619196e-002
  1.5254592e+000  2.3270258e+000  2.2518895e-001  1.0000000e+000  6.3197128e-002
  9.6403120e-001  9.2935616e-001  1.0732313e+000  1.0000000e+000  5.8995248e-002
  1.8265145e-001  3.3361553e-002  3.3027557e+000  1.0000000e+000  3.9489560e-002
  1.9967720e+000  3.9870986e+000  1.0419690e-005  1.0000000e+000  2.5809898e-002
  1.8904681e+000  3.5738696e+000  1.1997239e-002  1.0000000e+000  2.3970642e-001
  1.5567508e+000  2.4234731e+000  1.9646983e-001  1.0000000e+000  5.4789701e-002
  4.7062385e-002  2.2148681e-003  3.8139653e+000  1.0000000e+000  2.9013722e-002
  7.5348365e-001  5.6773762e-001  1.5538030e+000  1.0000000e+000  5.0823357e-002
  6.7129045e-001  4.5063087e-001  1.7654691e+000  1.0000000e+000  3.0855135e-002
  8.5386752e-001  7.2908975e-001  1.3136197e+000  1.0000000e+000  3.5128744e-002
  9.8459544e-001  9.6942818e-001  1.0310464e+000  1.0000000e+000  1.1630334e-002
  1.7050830e+000  2.9073079e+000  8.6976064e-002  1.0000000e+000  1.6211672e-002
  6.0542777e-001  3.6654278e-001  1.9448317e+000  1.0000000e+000  2.3468245e-002
  2.0937747e-001  4.3838925e-002  3.2063290e+000  1.0000000e+000  2.7601414e-002
  4.4567862e-001  1.9862943e-001  2.4159150e+000  1.0000000e+000  3.9314638e-002
  3.9347471e-001  1.5482235e-001  2.5809235e+000  1.0000000e+000  1.4180917e-001
  2.3839147e-001  5.6830493e-002  3.1032646e+000  1.0000000e+000  4.2877689e-002
  6.1948178e-001  3.8375767e-001  1.9058306e+000  1.0000000e+000  3.5527463e-002
  1.6156412e-002  2.6102965e-004  3.9356354e+000  1.0000000e+000  4.0490212e-002
  6.1915166e-001  3.8334878e-001  1.9067421e+000  1.0000000e+000  1.4027405e-002
  1.9540370e+000  3.8182604e+000  2.1126013e-003  1.0000000e+000  8.3313336e-002
  1.2630083e+000  1.5951900e+000  5.4315673e-001  1.0000000e+000  1.7585670e-001
  2.8541717e-001  8.1462963e-002  2.9397943e+000  1.0000000e+000  1.7295154e-002
  1.5388873e+000  2.3681740e+000  2.1262495e-001  1.0000000e+000  3.3833314e-002
  1.9737535e+000  3.8957029e+000  6.8887853e-004  1.0000000e+000  4.2752541e-002
  4.7532104e-001  2.2593009e-001  2.3246459e+000  1.0000000e+000  5.1974789e-002
  8.3973952e-001  7.0516247e-001  1.3462044e+000  1.0000000e+000  1.5697264e-002
  5.9563871e-001  3.5478547e-001  1.9722306e+000  1.0000000e+000  2.9220921e-002
  1.5229064e+000  2.3192440e+000  2.2761827e-001  1.0000000e+000  5.1496939e-002
  7.2413363e-001  5.2436951e-001  1.6278350e+000  1.0000000e+000  6.5564327e-002
  1.5936924e+000  2.5398556e+000  1.6508583e-001  1.0000000e+000  5.6465519e-002
  6.5474503e-001  4.2869105e-001  1.8097109e+000  1.0000000e+000  3.7345514e-002
  1.4198262e-001  2.0159064e-002  3.4522286e+000  1.0000000e+000  9.2708163e-002
  1.7143713e+000  2.9390689e+000  8.1583767e-002  1.0000000e+000  1.8540525e-001
  2.9378374e-001  8.6308887e-002  2.9111739e+000  1.0000000e+000  1.0016737e-001
  2.7573408e-001  7.6029283e-002  2.9730930e+000  1.0000000e+000  4.6908855e-002
  6.5689649e-001  4.3151299e-001  1.8039271e+000  1.0000000e+000  1.6515516e-002
  4.3592138e-001  1.9002745e-001  2.4463419e+000  1.0000000e+000  5.2088088e-002
  1.6132305e+000  2.6025127e+000  1.4959064e-001  1.0000000e+000  8.9394666e-002
  1.9932663e-001  3.9731107e-002  3.2424246e+000  1.0000000e+000  2.6656633e-002
  1.9995524e+000  3.9982097e+000  2.0036712e-007  1.0000000e+000             Inf
  2.2699909e-001  5.1528585e-002  3.1435322e+000  1.0000000e+000  2.3311873e-002
  1.0011573e+000  1.0023160e+000  9.9768668e-001  1.0000000e+000  4.6435929e-002
  6.6770696e-002  4.4583258e-003  3.7373755e+000  1.0000000e+000  9.4657552e-002
  7.7504156e-001  6.0068942e-001  1.5005232e+000  1.0000000e+000  4.8396010e-002
  8.3814670e-001  7.0248989e-001  1.3499031e+000  1.0000000e+000  1.7276969e-002
  1.1016005e+000  1.2135236e+000  8.0712172e-001  1.0000000e+000  1.2034502e-001
 -2.9335058e-003  8.6054564e-006  4.0117426e+000  1.0000000e+000             Inf
  1.6981589e+000  2.8837435e+000  9.1108074e-002  1.0000000e+000  2.1980016e-002
  3.7674375e-002  1.4193585e-003  3.8507219e+000  1.0000000e+000  3.0817160e-002
  1.5973319e-001  2.5514690e-002  3.3865819e+000  1.0000000e+000  4.0560941e-002
  8.7492031e-001  7.6548556e-001  1.2658043e+000  1.0000000e+000  1.2610259e-001
  1.1587558e+000  1.3427149e+000  7.0769186e-001  1.0000000e+000  1.2850521e-001
  8.2243619e-001  6.7640128e-001  1.3866565e+000  1.0000000e+000  2.6435329e-002
  1.2302290e+000  1.5134633e+000  5.9254747e-001  1.0000000e+000  7.3952087e-002
  9.9178924e-001  9.8364590e-001  1.0164889e+000  1.0000000e+000  1.6541178e-002
  2.9307166e-001  8.5890996e-002  2.9136044e+000  1.0000000e+000  8.3461694e-003
  8.0758479e-001  6.5219320e-001  1.4218540e+000  1.0000000e+000  9.6976595e-003
  1.0382816e+000  1.0780286e+000  9.2490233e-001  1.0000000e+000  1.0032745e-001
  1.4873712e+000  2.2122730e+000  2.6278833e-001  1.0000000e+000  1.1410043e-001
  1.4087544e+000  1.9845890e+000  3.4957135e-001  1.0000000e+000  2.2422708e-001
  6.8780701e-001  4.7307848e-001  1.7218505e+000  1.0000000e+000  5.2750757e-002
  8.0195789e-001  6.4313647e-001  1.4353049e+000  1.0000000e+000  3.2491461e-002
  1.6831015e+000  2.8328306e+000  1.0042468e-001  1.0000000e+000  8.4917192e-002
  9.8014421e-001  9.6068267e-001  1.0401058e+000  1.0000000e+000  1.0952628e-001
  5.7615036e-001  3.3194923e-001  2.0273478e+000  1.0000000e+000  9.7678195e-002
  8.1167075e-001  6.5880941e-001  1.4121264e+000  1.0000000e+000  1.4828361e-002
  2.3274903e-001  5.4172110e-002  3.1231760e+000  1.0000000e+000  1.1363514e-002
  1.2327751e+000  1.5197344e+000  5.8863411e-001  1.0000000e+000  3.2752426e-002
  4.9776438e-001  2.4776938e-001  2.2567119e+000  1.0000000e+000  1.0062370e-001
  1.0065300e+000  1.0131026e+000  9.8698266e-001  1.0000000e+000  1.0148465e-001
  4.6802761e-001  2.1904984e-001  2.3469394e+000  1.0000000e+000  2.2246946e-002
  1.6208448e+000  2.6271379e+000  1.4375867e-001  1.0000000e+000  3.8690784e-002
  3.2353012e-001  1.0467174e-001  2.8105513e+000  1.0000000e+000  1.4189822e-001
  1.4134451e+000  1.9978269e+000  3.4404669e-001  1.0000000e+000  1.1736022e-002
  4.8318786e-001  2.3347051e-001  2.3007191e+000  1.0000000e+000  1.4844511e-001
  1.3406319e+000  1.7972938e+000  4.3476633e-001  1.0000000e+000  7.3560129e-002
  1.1003054e+000  1.2106719e+000  8.0945044e-001  1.0000000e+000  1.1734174e-001
  1.2876390e+000  1.6580141e+000  5.0745825e-001  1.0000000e+000  1.6097788e-002
  2.5241972e-001  6.3715716e-002  3.0540368e+000  1.0000000e+000  1.5839234e-002
  1.1568567e+000  1.3383173e+000  7.1089069e-001  1.0000000e+000  6.2809029e-002
  1.2276018e+000  1.5070062e+000  5.9659899e-001  1.0000000e+000  3.7645015e-002
  2.0614215e-001  4.2494587e-002  3.2179260e+000  1.0000000e+000  1.1605911e-001
  1.2185864e-001  1.4849527e-002  3.5274150e+000  1.0000000e+000  1.3050284e-001
  8.6264055e-001  7.4414871e-001  1.2935865e+000  1.0000000e+000  4.1679838e-002
  4.6092411e-001  2.1245104e-001  2.3687546e+000  1.0000000e+000  3.8746615e-002
  7.6119954e-002  5.7942475e-003  3.7013144e+000  1.0000000e+000  4.7124905e-002
  1.4039044e+000  1.9709475e+000  3.5533000e-001  1.0000000e+000  7.1871906e-002
  9.7644432e-001  9.5344352e-001  1.0476662e+000  1.0000000e+000  8.9551793e-002
  2.0216607e+000  4.0871121e+000  4.6918766e-004  1.0000000e+000             Inf
  8.4885180e-001  7.2054938e-001  1.3251422e+000  1.0000000e+000  8.9015815e-002
  1.4679173e+000  2.1547811e+000  2.8311202e-001  1.0000000e+000  5.6208229e-002
  7.4934166e-002  5.6151292e-003  3.7058785e+000  1.0000000e+000  7.2953916e-003
  1.9248439e+000  3.7050239e+000  5.6484460e-003  1.0000000e+000  1.5570974e-001
  1.6589928e+000  2.7522570e+000  1.1628594e-001  1.0000000e+000  9.9147961e-002
  1.7586789e+000  3.0929515e+000  5.8235872e-002  1.0000000e+000  7.3475833e-002
  5.4539512e-003  2.9745584e-005  3.9782139e+000  1.0000000e+000             Inf
  9.9794897e-001  9.9590215e-001  1.0041063e+000  1.0000000e+000  2.5361217e-002
  7.6652759e-001  5.8756454e-001  1.5214542e+000  1.0000000e+000  1.5352663e-001
  6.8858112e-002  4.7414396e-003  3.7293090e+000  1.0000000e+000  3.7511039e-002
  2.3755011e-001  5.6430053e-002  3.1062296e+000  1.0000000e+000  4.6393770e-002
  1.7216956e+000  2.9642358e+000  7.7453323e-002  1.0000000e+000  6.8934967e-002
  2.5335310e-001  6.4187792e-002  3.0507754e+000  1.0000000e+000  7.2797207e-003
  1.2060623e+000  1.4545863e+000  6.3033704e-001  1.0000000e+000  7.0006446e-002
  6.1672557e-001  3.8035043e-001  1.9134481e+000  1.0000000e+000  2.8254357e-001
  1.8039689e+000  3.2543038e+000  3.8428190e-002  1.0000000e+000  1.0205731e-001
  7.7314086e-001  5.9774679e-001  1.5051833e+000  1.0000000e+000  7.7610354e-002
  1.6196547e+000  2.6232812e+000  1.4466258e-001  1.0000000e+000  6.9511027e-002
  1.1249063e+000  1.2654142e+000  7.6578894e-001  1.0000000e+000  4.1899205e-002
  1.5272844e+000  2.3325977e+000  2.2346001e-001  1.0000000e+000  7.6285759e-002
  4.2926395e-001  1.8426754e-001  2.4672118e+000  1.0000000e+000  1.3743784e-001
  2.5968382e-001  6.7435686e-002  3.0287004e+000  1.0000000e+000  3.0363567e-002
  1.3293914e+000  1.7672815e+000  4.4971590e-001  1.0000000e+000  4.1005517e-002
  1.5502228e+000  2.4031906e+000  2.0229957e-001  1.0000000e+000  9.0932060e-002
  3.7603734e-002  1.4140408e-003  3.8509991e+000  1.0000000e+000  6.3727215e-002
  2.8747555e-001  8.2642194e-002  2.9327400e+000  1.0000000e+000  3.9933820e-002
  1.4157994e+000  2.0044880e+000  3.4129032e-001  1.0000000e+000  5.3721399e-002
  8.9078765e-001  7.9350264e-001  1.2303520e+000  1.0000000e+000  1.1303291e-001
  1.2465431e+000  1.5538697e+000  5.6769729e-001  1.0000000e+000  3.8269288e-002
  2.8365656e-001  8.0461046e-002  2.9458348e+000  1.0000000e+000  2.7844958e-002
  1.4727960e+000  2.1691281e+000  2.7794403e-001  1.0000000e+000  5.8503422e-002
  9.8097013e-001  9.6230239e-001  1.0384219e+000  1.0000000e+000  2.1339415e-002
  1.7291336e+000  2.9899029e+000  7.3368626e-002  1.0000000e+000  3.6324528e-002
  1.8626874e+000  3.4696045e+000  1.8854738e-002  1.0000000e+000  1.1851996e-001
  1.2991217e+000  1.6877171e+000  4.9123046e-001  1.0000000e+000  4.1251172e-002
  1.2828321e+000  1.6456583e+000  5.1432974e-001  1.0000000e+000  4.0625368e-002
  1.1426060e+000  1.3055484e+000  7.3512450e-001  1.0000000e+000  3.1638792e-002
  7.7082807e-001  5.9417591e-001  1.5108636e+000  1.0000000e+000  6.5817963e-003
  1.2441216e+000  1.5478385e+000  5.7135222e-001  1.0000000e+000  1.8732111e-002
  1.5834829e+000  2.5074182e+000  1.7348646e-001  1.0000000e+000  8.4477276e-002
  5.3842775e-002  2.8990444e-003  3.7875279e+000  1.0000000e+000  5.0565782e-002
  4.4795093e-001  2.0066004e-001  2.4088563e+000  1.0000000e+000  1.9636690e-001
  9.7645159e-001  9.5345770e-001  1.0476514e+000  1.0000000e+000  4.5303064e-002
  8.4278016e-001  7.1027840e-001  1.3391577e+000  1.0000000e+000  1.7201418e-002
  1.0432366e+000  1.0883427e+000  9.1539615e-001  1.0000000e+000  1.9118241e-002
  5.9871978e-001  3.5846537e-001  1.9635863e+000  1.0000000e+000  1.2485097e-001
  1.8541680e+000  3.4379392e+000  2.1266958e-002  1.0000000e+000  8.2879861e-002
  1.2341688e+000  1.5231726e+000  5.8649744e-001  1.0000000e+000  5.0197622e-002
  2.4737552e-001  6.1194646e-002  3.0716926e+000  1.0000000e+000  2.3277353e-002
  1.5044993e+000  2.2635183e+000  2.4552089e-001  1.0000000e+000  1.1186163e-001
  1.3417624e+000  1.8003264e+000  4.3327669e-001  1.0000000e+000  6.3487384e-002
  1.0866875e+000  1.1808896e+000  8.3413981e-001  1.0000000e+000  1.2593749e-001
  7.0332759e-001  4.9466969e-001  1.6813593e+000  1.0000000e+000  5.4250583e-002
  1.9812477e+000  3.9253425e+000  3.5164848e-004  1.0000000e+000             Inf
  1.4735895e+000  2.1714660e+000  2.7710802e-001  1.0000000e+000  9.6670391e-002
  7.5389620e-001  5.6835948e-001  1.5527747e+000  1.0000000e+000  7.3311583e-002
  1.3082881e+000  1.7116178e+000  4.7846532e-001  1.0000000e+000  5.1767807e-002
  1.9761491e+000  3.9051652e+000  5.6886655e-004  1.0000000e+000  6.2164550e-002
  1.3149271e-001  1.7290333e-002  3.4913195e+000  1.0000000e+000  7.8891213e-002
  1.2908794e+000  1.6663696e+000  5.0285206e-001  1.0000000e+000  4.0229992e-002
  1.3771422e+000  1.8965205e+000  3.8795188e-001  1.0000000e+000  6.6141653e-003
  5.0869435e-001  2.5876995e-001  2.2239925e+000  1.0000000e+000  1.2484870e-001
  1.2193947e+000  1.4869234e+000  6.0934464e-001  1.0000000e+000  5.2252062e-002
  9.8928854e-001  9.7869181e-001  1.0215377e+000  1.0000000e+000  2.6921876e-002
  1.1827964e+000  1.3990072e+000  6.6782179e-001  1.0000000e+000  1.3496144e-001
  7.8728228e-001  6.1981339e-001  1.4706843e+000  1.0000000e+000  1.2190694e-002
  1.5917702e+000  2.5337324e+000  1.6665157e-001  1.0000000e+000  1.6689579e-001
  2.6956281e-001  7.2664108e-002  2.9944129e+000  1.0000000e+000  2.0072472e-001
  4.7577323e-001  2.2636017e-001  2.3232672e+000  1.0000000e+000  4.6377216e-002
  6.3163333e-001  3.9896067e-001  1.8724273e+000  1.0000000e+000  3.9960224e-002
  8.3347964e-001  6.9468832e-001  1.3607697e+000  1.0000000e+000  1.1645354e-002
  2.5019425e-001  6.2597164e-002  3.0618202e+000  1.0000000e+000  2.2515346e-002
  1.8746237e+000  3.5142141e+000  1.5719210e-002  1.0000000e+000  2.1592885e-002
  2.2725496e-001  5.1644816e-002  3.1426250e+000  1.0000000e+000  9.4357653e-002
  9.0533909e-001  8.1963886e-001  1.1982825e+000  1.0000000e+000  2.6766319e-002
  1.7869686e+000  3.1932567e+000  4.5382387e-002  1.0000000e+000  1.0084588e-001
  7.0049673e-001  4.9069567e-001  1.6887087e+000  1.0000000e+000  2.3545840e-002
  1.2687430e+000  1.6097089e+000  5.3473676e-001  1.0000000e+000  5.7689155e-002
  9.4472209e-001  8.9249983e-001  1.1136115e+000  1.0000000e+000  6.9610943e-002
  7.7548688e-001  6.0137990e-001  1.4994324e+000  1.0000000e+000  3.3921780e-002
  1.3706870e+000  1.8787828e+000  3.9603489e-001  1.0000000e+000  3.5998659e-002
  1.8683314e+000  3.4906621e+000  1.7336626e-002  1.0000000e+000  1.8989200e-002
  2.6756973e-002  7.1593561e-004  3.8936880e+000  1.0000000e+000  2.7962351e-002
  1.7551626e+000  3.0805957e+000  5.9945357e-002  1.0000000e+000  1.9877158e-001
  9.0796840e-001  8.2440661e-001  1.1925330e+000  1.0000000e+000  4.0029884e-002
  8.5661442e-001  7.3378827e-001  1.3073306e+000  1.0000000e+000  3.9484688e-002
  4.6301804e-001  2.1438571e-001  2.3623135e+000  1.0000000e+000  2.8247590e-002
  1.9202392e+000  3.6873185e+000  6.3617892e-003  1.0000000e+000  7.3097007e-002
  8.1364583e-001  6.6201954e-001  1.4074362e+000  1.0000000e+000  4.1400876e-002
  1.3771872e+000  1.8966446e+000  3.8789580e-001  1.0000000e+000  3.2940265e-002
  8.8163269e-001  7.7727620e-001  1.2507454e+000  1.0000000e+000  4.9519700e-002
  1.8940028e+000  3.5872467e+000  1.1235399e-002  1.0000000e+000  3.0345758e-002
  1.5437969e-001  2.3833090e-002  3.4063143e+000  1.0000000e+000  9.7159521e-002
  1.9044096e+000  3.6267758e+000  9.1375293e-003  1.0000000e+000  2.6730661e-002
  1.0550850e+000  1.1132043e+000  8.9286439e-001  1.0000000e+000  1.5979088e-002
  1.3912903e-002  1.9356887e-004  3.9445420e+000  1.0000000e+000             Inf
  2.6273245e-002  6.9028338e-004  3.8955973e+000  1.0000000e+000  1.3026454e-002
  1.0029343e+000  1.0058771e+000  9.9414008e-001  1.0000000e+000  4.7774656e-002
  1.4095134e+000  1.9867281e+000  3.4867439e-001  1.0000000e+000  9.8104398e-002
  8.2822814e-001  6.8596185e-001  1.3730493e+000  1.0000000e+000  2.0154638e-002
  1.5874868e+000  2.5201142e+000  1.7016717e-001  1.0000000e+000  7.9180755e-003
  1.5912606e+000  2.5321103e+000  1.6706790e-001  1.0000000e+000  4.3607927e-003
  1.8728080e+000  3.5074100e+000  1.6177792e-002  1.0000000e+000  6.4103538e-003
  1.0362812e+000  1.0738787e+000  9.2875397e-001  1.0000000e+000  4.0974063e-002
  7.6610990e-002  5.8692438e-003  3.6994253e+000  1.0000000e+000  7.8766372e-002
  1.0589527e+000  1.1213808e+000  8.8557002e-001  1.0000000e+000  3.2132892e-002
  8.3968783e-001  7.0507565e-001  1.3463243e+000  1.0000000e+000  9.4512967e-003
  7.8748474e-001  6.2013222e-001  1.4701933e+000  1.0000000e+000  2.6788499e-002
  6.3806345e-001  4.0712496e-001  1.8548712e+000  1.0000000e+000  4.9280593e-002
  6.8014916e-001  4.6260288e-001  1.7420062e+000  1.0000000e+000  6.3419491e-002
  7.8769469e-001  6.2046293e-001  1.4696842e+000  1.0000000e+000  1.4967731e-001
  1.1066533e+000  1.2246816e+000  7.9806829e-001  1.0000000e+000  2.9134212e-002
  1.3228723e-001  1.7499911e-002  3.4883510e+000  1.0000000e+000  5.9441268e-002
  4.5070799e-002  2.0313769e-003  3.8217482e+000  1.0000000e+000  1.5873738e-002
  1.5197905e+000  2.3097631e+000  2.3060119e-001  1.0000000e+000  6.8841901e-002
  2.3924470e-001  5.7238025e-002  3.1002592e+000  1.0000000e+000  5.4841823e-002
  1.1290161e+000  1.2746772e+000  7.5861303e-001  1.0000000e+000  5.8504909e-002
  1.5477798e-001  2.3956224e-002  3.4048443e+000  1.0000000e+000  3.0547127e-002
  1.7607506e+000  3.1002426e+000  5.7240291e-002  1.0000000e+000  9.8463978e-002
  1.4005366e+000  1.9615027e+000  3.5935639e-001  1.0000000e+000  1.9510411e-001
  1.1272319e+000  1.2706518e+000  7.6172416e-001  1.0000000e+000  2.2215359e-002
  7.5011814e-001  5.6267722e-001  1.5622047e+000  1.0000000e+000  5.1204750e-002
  1.0979073e+000  1.2054004e+000  8.1377129e-001  1.0000000e+000  5.6769490e-002
  1.1861673e+000  1.4069928e+000  6.6232373e-001  1.0000000e+000  1.1092445e-001
  1.5088448e+000  2.2766127e+000  2.4123341e-001  1.0000000e+000  2.4181880e-002
  7.2588055e-001  5.2690258e-001  1.6233804e+000  1.0000000e+000  2.3603371e-002
  4.6391589e-001  2.1521795e-001  2.3595544e+000  1.0000000e+000  2.5009520e-001
  4.0384000e-002  1.6308675e-003  3.8400949e+000  1.0000000e+000  3.1835463e-002
  5.6053244e-002  3.1419662e-003  3.7789290e+000  1.0000000e+000  3.8489399e-002
  2.4744668e-001  6.1229859e-002  3.0714431e+000  1.0000000e+000  1.8548494e-002
  1.0495492e+000  1.1015535e+000  9.0335678e-001  1.0000000e+000  6.7617932e-002
  1.7683130e+000  3.1269309e+000  5.3678862e-002  1.0000000e+000  1.8451183e-001
  2.9691219e-001  8.8156846e-002  2.9005081e+000  1.0000000e+000  1.8078832e-002
  4.6358472e-001  2.1491079e-001  2.3605719e+000  1.0000000e+000  1.2748803e-002
  1.2408150e+000  1.5396218e+000  5.7636189e-001  1.0000000e+000  7.1259026e-002
  1.5805403e+000  2.4981078e+000  1.7594640e-001  1.0000000e+000  7.1647190e-002
  1.6680836e+000  2.7825027e+000  1.1016853e-001  1.0000000e+000  1.1060691e-001
  1.5106894e+000  2.2821826e+000  2.3942484e-001  1.0000000e+000  1.0793828e-002
  1.9314198e-001  3.7303824e-002  3.2647359e+000  1.0000000e+000  5.5839142e-002
  8.3075279e-002  6.9015020e-003  3.6746004e+000  1.0000000e+000  7.7164562e-002
  9.1828838e-001  8.4325355e-001  1.1701000e+000  1.0000000e+000  1.8685501e-002
  1.0299085e+000  1.0607116e+000  9.4107742e-001  1.0000000e+000  1.3029355e-001
  2.7408724e-001  7.5123813e-002  2.9787749e+000  1.0000000e+000  2.3018274e-002
  2.0232320e+000  4.0934679e+000  5.3972754e-004  1.0000000e+000             Inf
  4.5123724e-001  2.0361505e-001  2.3986661e+000  1.0000000e+000  2.3859359e-002
  1.6132645e+000  2.6026224e+000  1.4956434e-001  1.0000000e+000  5.4806453e-002
  1.4553068e+000  2.1179180e+000  2.9669065e-001  1.0000000e+000  8.4561822e-002
  4.3985920e-001  1.9347612e-001  2.4340393e+000  1.0000000e+000  1.4633821e-002
  2.5762093e-001  6.6368543e-002  3.0358848e+000  1.0000000e+000  2.6884258e-002
  1.3656193e-002  1.8649161e-004  3.9455617e+000  1.0000000e+000             Inf
  3.8099250e-001  1.4515528e-001  2.6211853e+000  1.0000000e+000  1.3932354e-001
  1.8396118e-001  3.3841716e-002  3.2979970e+000  1.0000000e+000  3.8776092e-002
  7.1289845e-001  5.0822420e-001  1.6566304e+000  1.0000000e+000  2.6275377e-001
  7.3648698e-001  5.4241308e-001  1.5964651e+000  1.0000000e+000  2.4246905e-002
  1.2580375e+000  1.5826584e+000  5.5050831e-001  1.0000000e+000  1.5807410e-001
  8.9997736e-001  8.0995924e-001  1.2100498e+000  1.0000000e+000  1.3036815e-001
  1.5925021e+000  2.5360628e+000  1.6605457e-001  1.0000000e+000  3.2220638e-002
  2.8043397e-001  7.8643214e-002  2.9569073e+000  1.0000000e+000  2.3023379e-002
  1.9490519e+000  3.7988032e+000  2.5957119e-003  1.0000000e+000  2.4959759e-001
  1.5374150e-001  2.3636449e-002  3.4086704e+000  1.0000000e+000  1.3104103e-002
  9.1871461e-001  8.4403653e-001  1.1691781e+000  1.0000000e+000  1.1117918e-001
  1.4181918e-001  2.0112681e-002  3.4528359e+000  1.0000000e+000  2.1696918e-002
  1.6481893e+000  2.7165281e+000  1.2377074e-001  1.0000000e+000  5.3931482e-002
  1.4861747e+000  2.2087151e+000  2.6401647e-001  1.0000000e+000  5.2827078e-002
  2.9835826e-001  8.9017653e-002  2.8955846e+000  1.0000000e+000  8.4728743e-002
  4.3668758e-001  1.9069604e-001  2.4439457e+000  1.0000000e+000  5.9243428e-002
  8.8783033e-001  7.8824270e-001  1.2369214e+000  1.0000000e+000  1.2603834e-001
  7.1504959e-001  5.1129591e-001  1.6510976e+000  1.0000000e+000  1.8755532e-002
  6.2185148e-001  3.8669926e-001  1.8992934e+000  1.0000000e+000  2.5167606e-002
  1.0777364e+000  1.1615157e+000  8.5057015e-001  1.0000000e+000  2.3452216e-001
  7.7500589e-002  6.0063414e-003  3.6960040e+000  1.0000000e+000  6.9812919e-002
  1.5324315e+000  2.3483464e+000  2.1862027e-001  1.0000000e+000  2.1627643e-002
  9.6273731e-001  9.2686312e-001  1.0759139e+000  1.0000000e+000  4.8774949e-002
  3.2816756e-001  1.0769395e-001  2.7950237e+000  1.0000000e+000  1.3237270e-002
  2.6135531e-002  6.8306597e-004  3.8961409e+000  1.0000000e+000             Inf
  1.6860314e-001  2.8427019e-002  3.3540145e+000  1.0000000e+000  2.5243955e-002
  6.0486777e-001  3.6586502e-001  1.9463939e+000  1.0000000e+000  5.2438629e-002
  1.6471965e+000  2.7132564e+000  1.2447029e-001  1.0000000e+000  8.9805744e-002
  1.4359183e+000  2.0618615e+000  3.1818811e-001  1.0000000e+000  1.0137619e-001
  1.5612742e+000  2.4375773e+000  1.9248029e-001  1.0000000e+000  1.1277001e-001
  6.2940930e-001  3.9615606e-001  1.8785189e+000  1.0000000e+000  8.4153627e-002
  1.9863671e-001  3.9456544e-002  3.2449097e+000  1.0000000e+000  2.1942188e-002
  1.4740322e+000  2.1727710e+000  2.7664211e-001  1.0000000e+000  5.8653230e-002
  5.7071948e-001  3.2572073e-001  2.0428428e+000  1.0000000e+000  4.8110095e-002
  1.8589266e+000  3.4556081e+000  1.9901703e-002  1.0000000e+000  2.0642857e-001
  3.8434144e-001  1.4771834e-001  2.6103526e+000  1.0000000e+000  6.1469397e-002
  1.2908480e-001  1.6662885e-002  3.5003237e+000  1.0000000e+000  5.7378280e-002
  1.3339390e-001  1.7793933e-002  3.4842183e+000  1.0000000e+000  2.4694687e-002
  1.6849570e+000  2.8390802e+000  9.9252070e-002  1.0000000e+000  1.8670291e-001
  3.2920108e-001  1.0837335e-001  2.7915690e+000  1.0000000e+000  2.0354136e-002
  5.4650152e-001  2.9866391e-001  2.1126578e+000  1.0000000e+000  3.2175820e-002
  1.2576965e+000  1.5818004e+000  5.5101455e-001  1.0000000e+000  5.3878407e-002
  4.6011338e-001  2.1170432e-001  2.3712508e+000  1.0000000e+000  7.9938237e-002
  8.3651371e-001  6.9975518e-001  1.3537004e+000  1.0000000e+000  8.7427505e-002
  7.4664477e-001  5.5747841e-001  1.5708993e+000  1.0000000e+000  4.7347423e-002
  5.5795786e-001  3.1131697e-001  2.0794855e+000  1.0000000e+000  2.4838715e-002
  4.0791561e-001  1.6639515e-001  2.5347327e+000  1.0000000e+000  4.7139999e-002
  7.8230281e-001  6.1199768e-001  1.4827864e+000  1.0000000e+000  3.0477778e-002
  7.2221172e-001  5.2158976e-001  1.6327429e+000  1.0000000e+000  3.2393787e-002
  5.2658719e-001  2.7729407e-001  2.1709453e+000  1.0000000e+000  8.8612304e-002
  1.5314210e-001  2.3452504e-002  3.4108841e+000  1.0000000e+000  3.6141360e-002
  2.1709676e-001  4.7131004e-002  3.1787440e+000  1.0000000e+000  1.8321337e-002
  3.4800421e-001  1.2110693e-001  2.7290901e+000  1.0000000e+000  5.6576706e-002
  2.2803347e-001  5.1999263e-002  3.1398654e+000  1.0000000e+000  6.9505294e-002
  8.0253854e-001  6.4406811e-001  1.4339139e+000  1.0000000e+000  3.9354460e-002
  2.8791894e-001  8.2897318e-002  2.9312215e+000  1.0000000e+000  9.0581964e-002
  7.6839322e-001  5.9042815e-001  1.5168553e+000  1.0000000e+000  3.6556864e-002
  1.5158872e+000  2.2979139e+000  2.3436523e-001  1.0000000e+000  4.0149277e-002
  1.5370155e+000  2.3624166e+000  2.1435466e-001  1.0000000e+000  2.9523138e-002
  2.0092130e-001  4.0369367e-002  3.2366842e+000  1.0000000e+000  1.8946587e-002
  7.0391922e-001  4.9550227e-001  1.6798254e+000  1.0000000e+000  8.7815323e-002
  9.5948622e-001  9.2061380e-001  1.0826689e+000  1.0000000e+000  7.6770258e-002
  1.7954333e-001  3.2235808e-002  3.3140625e+000  1.0000000e+000  2.1452732e-002
  1.4932103e+000  2.2296769e+000  2.5683582e-001  1.0000000e+000  4.2846833e-002
  4.4865786e-001  2.0129387e-001  2.4066624e+000  1.0000000e+000  3.0595464e-002
  1.2886100e+000  1.6605157e+000  5.0607572e-001  1.0000000e+000  7.4582488e-002
  3.1630075e-001  1.0004617e-001  2.8348432e+000  1.0000000e+000  4.1301100e-002
  1.8867253e+000  3.5597324e+000  1.2831156e-002  1.0000000e+000  3.8239510e-002
  1.3750169e+000  1.8906715e+000  3.9060388e-001  1.0000000e+000  8.1593746e-002
  1.3562294e+000  1.8393581e+000  4.1444065e-001  1.0000000e+000  4.5561494e-002
  4.2678897e-002  1.8214882e-003  3.8311059e+000  1.0000000e+000  3.5877411e-002
  6.1080076e-002  3.7307756e-003  3.7594105e+000  1.0000000e+000  3.5750094e-002
  4.3028935e-001  1.8514892e-001  2.4639915e+000  1.0000000e+000  4.1797515e-002
  1.6764454e+000  2.8104690e+000  1.0468761e-001  1.0000000e+000  3.6775352e-002
  1.9217017e+000  3.6929374e+000  6.1306258e-003  1.0000000e+000  8.3444691e-002
  1.7773571e-001  3.1589981e-002  3.3206472e+000  1.0000000e+000  1.1229300e-002
  2.1877222e-001  4.7861285e-002  3.1727724e+000  1.0000000e+000  3.1769736e-003
  1.0070829e+000  1.0142160e+000  9.8588433e-001  1.0000000e+000  1.1783710e-001
  1.6490205e+000  2.7192687e+000  1.2318658e-001  1.0000000e+000  2.9931884e-002
  1.9778955e+000  3.9120707e+000  4.8860806e-004  1.0000000e+000             Inf
  1.3305229e+000  1.7702912e+000  4.4819960e-001  1.0000000e+000  6.9245890e-002
  7.9812277e-001  6.3699995e-001  1.4445089e+000  1.0000000e+000  2.0744640e-002
  2.2019222e-001  4.8484613e-002  3.1677157e+000  1.0000000e+000  9.5050438e-003
  1.2360035e+000  1.5277048e+000  5.8369058e-001  1.0000000e+000  1.8434639e-001
  1.8963098e+000  3.5959907e+000  1.0751668e-002  1.0000000e+000  3.5775686e-002
  1.3557222e+000  1.8379825e+000  4.1509395e-001  1.0000000e+000  8.2823272e-002
  1.6292202e-001  2.6543585e-002  3.3748555e+000  1.0000000e+000  6.8029237e-002
  1.7755276e+000  3.1524982e+000  5.0387860e-002  1.0000000e+000  2.8484022e-001
  1.9883952e+000  3.9537155e+000  1.3467134e-004  1.0000000e+000  2.2048954e-001
  8.9868109e-001  8.0762771e-001  1.2129033e+000  1.0000000e+000  7.8072969e-002
  8.3076570e-001  6.9017165e-001  1.3671088e+000  1.0000000e+000  4.5435973e-002
  8.9100366e-001  7.9388752e-001  1.2298729e+000  1.0000000e+000  2.7324242e-002
  3.6511992e-001  1.3331255e-001  2.6728329e+000  1.0000000e+000  1.3283546e-001
  1.2735565e+000  1.6219462e+000  5.2772015e-001  1.0000000e+000  8.4223130e-002
 -1.4825662e-002  2.1980025e-004  4.0595224e+000  1.0000000e+000             Inf
  1.8754612e-001  3.5173547e-002  3.2849891e+000  1.0000000e+000  4.2775018e-002
  2.8775270e-001  8.2801619e-002  2.9317908e+000  1.0000000e+000  3.4437946e-002
  1.3968081e+000  1.9510728e+000  3.6384050e-001  1.0000000e+000  2.6730946e-002
  2.4805478e-001  6.1531173e-002  3.0693121e+000  1.0000000e+000  4.1151471e-002
  4.9533092e-001  2.4535272e-001  2.2640290e+000  1.0000000e+000  8.5168203e-002
  9.9754071e-001  9.9508746e-001  1.0049246e+000  1.0000000e+000  1.4266996e-001
  9.2144490e-002  8.4906070e-003  3.6399126e+000  1.0000000e+000  2.6150110e-002
  4.5415576e-001  2.0625746e-001  2.3896344e+000  1.0000000e+000  1.0719006e-001
  2.8153135e-001  7.9259901e-002  2.9531345e+000  1.0000000e+000  1.6805254e-002
  1.0211538e-001  1.0427551e-002  3.6019660e+000  1.0000000e+000  2.6680125e-003
  1.5837661e+000  2.5083150e+000  1.7325067e-001  1.0000000e+000  5.1200040e-002
  1.7307609e-001  2.9955334e-002  3.3376510e+000  1.0000000e+000  2.4305344e-002
  3.1637827e-001  1.0009521e-001  2.8345821e+000  1.0000000e+000  3.1731712e-002
  2.5806931e-001  6.6599771e-002  3.0343225e+000  1.0000000e+000  2.2414729e-002
  8.2546439e-001  6.8139145e-001  1.3795339e+000  1.0000000e+000  6.9026990e-003
  1.1265493e+000  1.2691133e+000  7.6291617e-001  1.0000000e+000  3.9238654e-002
  2.7074457e-001  7.3302620e-002  2.9903244e+000  1.0000000e+000  2.3179999e-002
  4.7661193e-001  2.2715893e-001  2.3207112e+000  1.0000000e+000  7.2972636e-003
  1.5803340e+000  2.4974557e+000  1.7611952e-001  1.0000000e+000  3.0880391e-002
  9.4065281e-002  8.8482771e-003  3.6325872e+000  1.0000000e+000  9.1530057e-003
  8.7119160e-001  7.5897480e-001  1.2742084e+000  1.0000000e+000  5.9861688e-002
  7.9655668e-001  6.3450254e-001  1.4482758e+000  1.0000000e+000  2.5068103e-002
  1.0142474e-001  1.0286978e-002  3.6045880e+000  1.0000000e+000  7.9398235e-003
  1.1128266e+000  1.2383830e+000  7.8707671e-001  1.0000000e+000  1.2845626e-001
  6.5322903e-001  4.2670816e-001  1.8137921e+000  1.0000000e+000  5.5325284e-002
  5.8581161e-001  3.4317524e-001  1.9999288e+000  1.0000000e+000  2.5586316e-002
  5.9641365e-001  3.5570924e-001  1.9700546e+000  1.0000000e+000  1.8778255e-002
  1.4342592e+000  2.0570995e+000  3.2006263e-001  1.0000000e+000  7.0238383e-002
  1.9951907e+000  3.9807860e+000  2.3129209e-005  1.0000000e+000             Inf
  6.1157646e-001  3.7402576e-001  1.9277199e+000  1.0000000e+000  5.6329454e-002
  1.1522067e+000  1.3275803e+000  7.1875349e-001  1.0000000e+000  1.3042536e-001
  9.6951382e-001  9.3995706e-001  1.0619018e+000  1.0000000e+000  9.8326341e-002
  1.2573687e+000  1.5809759e+000  5.5150131e-001  1.0000000e+000  1.1880262e-001
  8.1064585e-001  6.5714670e-001  1.4145633e+000  1.0000000e+000  2.7076856e-002
  8.2381732e-001  6.7867497e-001  1.3834057e+000  1.0000000e+000  1.4719772e-002
  2.1640373e-001  4.6830572e-002  3.1812157e+000  1.0000000e+000  5.9750546e-002
  5.6681346e-001  3.2127750e-001  2.0540236e+000  1.0000000e+000  8.9632372e-002
  1.4166342e+000  2.0068524e+000  3.4031567e-001  1.0000000e+000  2.6141699e-002
  1.2713451e+000  1.6163184e+000  5.3093797e-001  1.0000000e+000  1.6150711e-002
  7.5057552e-001  5.6336361e-001  1.5610615e+000  1.0000000e+000  4.8945296e-002
  1.3565299e+000  1.8401734e+000  4.1405375e-001  1.0000000e+000  2.5583649e-002
  5.9263197e-001  3.5121265e-001  1.9806848e+000  1.0000000e+000  1.0507875e-002
  6.6737094e-001  4.4538398e-001  1.7759002e+000  1.0000000e+000  8.2221832e-002
  7.8540458e-001  6.1686036e-001  1.4752420e+000  1.0000000e+000  4.5654715e-002
  1.4080973e+000  1.9827380e+000  3.5034880e-001  1.0000000e+000  1.9807992e-002
  1.7045151e+000  2.9053717e+000  8.7311325e-002  1.0000000e+000  1.4433232e-001
  1.4869059e+000  2.2108890e+000  2.6326560e-001  1.0000000e+000  1.1863926e-001
  4.7345405e-001  2.2415873e-001  2.3303425e+000  1.0000000e+000  2.2229131e-002
  5.5532076e-002  3.0838114e-003  3.7809555e+000  1.0000000e+000  8.1186987e-002
  4.8082499e-001  2.3119267e-001  2.3078927e+000  1.0000000e+000  1.8533497e-002
  1.5529062e+000  2.4115177e+000  1.9989285e-001  1.0000000e+000  9.3458626e-002
  1.6314813e+000  2.6617312e+000  1.3580604e-001  1.0000000e+000  1.2091874e-001
  7.3610310e-001  5.4184777e-001  1.5974354e+000  1.0000000e+000  8.2561365e-002
  6.7547438e-002  4.5626564e-003  3.7343729e+000  1.0000000e+000  3.6102204e-002
  1.0412968e-001  1.0842991e-002  3.5943243e+000  1.0000000e+000  5.9994132e-002
  3.1985971e-001  1.0231023e-001  2.8228714e+000  1.0000000e+000  4.8189512e-002
  1.3813388e+000  1.9080968e+000  3.8274172e-001  1.0000000e+000  4.0229525e-002
  9.2463882e-001  8.5495695e-001  1.1564017e+000  1.0000000e+000  3.0756955e-002
  8.8411193e-001  7.8165391e-001  1.2452062e+000  1.0000000e+000  7.0470697e-002
  1.3868528e+000  1.9233607e+000  3.7594949e-001  1.0000000e+000  7.4720943e-002
  1.2159793e+000  1.4786057e+000  6.1468842e-001  1.0000000e+000  3.5453469e-002
  7.7873987e-001  6.0643578e-001  1.4914763e+000  1.0000000e+000  4.6222071e-002
  2.5419383e-001  6.4614505e-002  3.0478392e+000  1.0000000e+000  4.7318634e-002
  5.6661444e-001  3.2105192e-001  2.0545942e+000  1.0000000e+000  1.0301984e-001
  2.3602290e-001  5.5706810e-002  3.1116152e+000  1.0000000e+000  7.1451034e-002
  3.4388253e-001  1.1825519e-001  2.7427251e+000  1.0000000e+000  4.3435602e-002
  9.5624153e-001  9.1439785e-001  1.0894318e+000  1.0000000e+000  1.3276816e-002
  1.2844249e+000  1.6497473e+000  5.1204775e-001  1.0000000e+000  8.0739465e-002
  2.8331732e-001  8.0268705e-002  2.9469994e+000  1.0000000e+000  5.4561786e-002
  7.5222875e-001  5.6584809e-001  1.5569331e+000  1.0000000e+000  4.8450047e-002
  4.7192431e-002  2.2271255e-003  3.8134574e+000  1.0000000e+000  4.9237996e-002
  1.1444175e+000  1.3096915e+000  7.3202135e-001  1.0000000e+000  3.2785139e-002
  1.6573888e+000  2.7469375e+000  1.1738246e-001  1.0000000e+000  2.0629063e-002
  7.3040254e-001  5.3348788e-001  1.6118777e+000  1.0000000e+000  8.5782328e-002
  1.9931237e+000  3.9725420e+000  4.7283891e-005  1.0000000e+000             Inf
  1.4443639e+000  2.0861870e+000  3.0873150e-001  1.0000000e+000  1.2951590e-002
  7.9833978e-001  6.3734640e-001  1.4439873e+000  1.0000000e+000  2.3678614e-002
  4.6213845e-001  2.1357195e-001  2.3650182e+000  1.0000000e+000  1.0056849e-001
  1.9152915e+000  3.6683415e+000  7.1755292e-003  1.0000000e+000  1.0480072e-001
  1.8276855e-001  3.3404342e-002  3.3023302e+000  1.0000000e+000  6.1886116e-002
  9.2665348e-001  8.5868668e-001  1.1520727e+000  1.0000000e+000  2.9919641e-002
  1.1746779e+000  1.3798682e+000  6.8115653e-001  1.0000000e+000  5.6959014e-002
  1.0281762e+000  1.0571463e+000  9.4444151e-001  1.0000000e+000  5.3612909e-002
  8.0236028e-001  6.4378201e-001  1.4343409e+000  1.0000000e+000  2.2617447e-002
  1.4523831e+000  2.1094166e+000  2.9988431e-001  1.0000000e+000  3.9011519e-002
  1.8457908e+000  3.4069438e+000  2.3780465e-002  1.0000000e+000  6.1742964e-003
  1.3376659e+000  1.7893500e+000  4.3868648e-001  1.0000000e+000  2.8106197e-002
  1.7005346e+000  2.8918180e+000  8.9679510e-002  1.0000000e+000  8.9820088e-002
  1.2567527e+000  1.5794274e+000  5.5241651e-001  1.0000000e+000  4.8158119e-002
  1.3371444e+000  1.7879551e+000  4.3937758e-001  1.0000000e+000  5.3474109e-002
  1.3651239e+000  1.8635634e+000  4.0306761e-001  1.0000000e+000  4.9411540e-002
  8.7630034e-002  7.6790229e-003  3.6571589e+000  1.0000000e+000  9.4945446e-002
  1.7781399e+000  3.1617817e+000  4.9221885e-002  1.0000000e+000  4.6690018e-002
  8.2090005e-001  6.7387689e-001  1.3902767e+000  1.0000000e+000  8.1968953e-002
 -4.5491920e-004  2.0695148e-007  4.0018199e+000  1.0000000e+000             Inf
  1.8086973e+000  3.2713861e+000  3.6596708e-002  1.0000000e+000  6.7234504e-002
  8.9598572e-001  8.0279042e-001  1.2188475e+000  1.0000000e+000  3.3555086e-002
  8.9118063e-001  7.9420291e-001  1.2294804e+000  1.0000000e+000  1.1907397e-002
  1.7622915e+000  3.1056712e+000  5.6505345e-002  1.0000000e+000  7.8067333e-002
  5.5955691e-003  3.1310394e-005  3.9776490e+000  1.0000000e+000  3.8822059e-002
  1.7415604e-001  3.0330327e-002  3.3337062e+000  1.0000000e+000  4.0627944e-002
  1.4394943e+000  2.0721438e+000  3.1416664e-001  1.0000000e+000  5.7784997e-002
  6.6543745e-001  4.4280700e-001  1.7810572e+000  1.0000000e+000  4.8253114e-002
  1.6524832e+000  2.7307006e+000  1.2076796e-001  1.0000000e+000  1.7513395e-001
  5.1562025e-001  2.6586424e-001  2.2033832e+000  1.0000000e+000  1.0462734e-001
  1.4214688e-001  2.0205735e-002  3.4516182e+000  1.0000000e+000  8.6529331e-002
  3.6327814e-001  1.3197101e-001  2.6788584e+000  1.0000000e+000  6.3114787e-002
  1.2011570e+000  1.4427781e+000  6.3815018e-001  1.0000000e+000  4.1464664e-002
  1.2364678e+000  1.5288527e+000  5.8298139e-001  1.0000000e+000  4.0940723e-002
  1.4831836e+000  2.1998337e+000  2.6709917e-001  1.0000000e+000  2.0115384e-001
  6.6663182e-001  4.4439798e-001  1.7778707e+000  1.0000000e+000  6.5103054e-002
  3.8381635e-002  1.4731499e-003  3.8479466e+000  1.0000000e+000  4.1582473e-002
  4.1517917e-001  1.7237375e-001  2.5116570e+000  1.0000000e+000  9.8966561e-002
  3.5212542e-001  1.2399231e-001  2.7154906e+000  1.0000000e+000  1.9412238e-002
  3.0872333e-001  9.5310095e-002  2.8604168e+000  1.0000000e+000  6.0608228e-002
  6.1847117e-001  3.8250659e-001  1.9086219e+000  1.0000000e+000  9.9003118e-002
  1.0727125e+000  1.1507121e+000  8.5986210e-001  1.0000000e+000  1.1424509e-001
  1.1420174e+000  1.3042038e+000  7.3613407e-001  1.0000000e+000  7.1965598e-002
  1.0192815e+000  1.0389347e+000  9.6180886e-001  1.0000000e+000  6.0666829e-002
  1.8449589e+000  3.4038733e+000  2.4037743e-002  1.0000000e+000  3.7326325e-002
  9.6770451e-001  9.3645201e-001  1.0656340e+000  1.0000000e+000  6.3240998e-002
  9.5446861e-001  9.1101032e-001  1.0931359e+000  1.0000000e+000  2.9677374e-002
  1.8890200e+000  3.5683964e+000  1.2316571e-002  1.0000000e+000  6.4613442e-002
  1.6729959e+000  2.7989152e+000  1.0693170e-001  1.0000000e+000  4.3393156e-002
  1.8510942e+000  3.4265498e+000  2.2172932e-002  1.0000000e+000  4.3506834e-002
  1.6390260e+000  2.6864062e+000  1.3030224e-001  1.0000000e+000  1.8650151e-001
  1.5854134e+000  2.5135357e+000  1.7188204e-001  1.0000000e+000  6.7240834e-002
  1.2234034e-001  1.4967160e-002  3.5256058e+000  1.0000000e+000  1.0167781e-002
  3.3730841e-001  1.1377697e-001  2.7645433e+000  1.0000000e+000  5.6232484e-002
  5.2426530e-001  2.7485410e-001  2.1777929e+000  1.0000000e+000  5.0858632e-002
  3.9808213e-002  1.5846938e-003  3.8423518e+000  1.0000000e+000  6.8395167e-002
  1.0109702e+000  1.0220607e+000  9.7817998e-001  1.0000000e+000  1.8846962e-001
  1.9004795e+000  3.6118224e+000  9.9043277e-003  1.0000000e+000  1.2587103e-001
  4.8276676e-001  2.3306375e-001  2.3019967e+000  1.0000000e+000  4.7092512e-002
  1.8224986e+000  3.3215013e+000  3.1506732e-002  1.0000000e+000  8.5769594e-002
  1.5633570e+000  2.4440851e+000  1.9065710e-001  1.0000000e+000  9.5794537e-002
  3.8682863e-001  1.4963639e-001  2.6023219e+000  1.0000000e+000  5.5661842e-002
  1.3336756e+000  1.7786907e+000  4.4398817e-001  1.0000000e+000  2.0605827e-002
  5.7005133e-001  3.2495852e-001  2.0447532e+000  1.0000000e+000  5.4391774e-002
  3.7084654e-003  1.3752716e-005  3.9851799e+000  1.0000000e+000             Inf
  7.8628441e-001  6.1824317e-001  1.4731055e+000  1.0000000e+000  7.3894474e-002
  8.1508671e-001  6.6436635e-001  1.4040195e+000  1.0000000e+000  9.2454192e-002
  1.0950014e+000  1.1990281e+000  8.1902244e-001  1.0000000e+000  1.2996199e-001
  4.9434667e-001  2.4437863e-001  2.2669919e+000  1.0000000e+000  3.1522027e-002
  4.4734445e-001  2.0011705e-001  2.4107393e+000  1.0000000e+000  4.7255906e-002
  4.3560356e-001  1.8975046e-001  2.4473362e+000  1.0000000e+000  1.6383888e-002
  1.1409835e+000  1.3018434e+000  7.3790931e-001  1.0000000e+000  7.7850470e-002
  5.1423168e-001  2.6443422e-001  2.2075075e+000  1.0000000e+000  2.9971686e-002
  1.8584674e+000  3.4539009e+000  2.0031488e-002  1.0000000e+000  7.7715653e-002
  1.1728999e+000  1.3756943e+000  6.8409452e-001  1.0000000e+000  8.4303051e-002
  1.2886840e-001  1.6607066e-002  3.5011334e+000  1.0000000e+000  8.3771705e-003
  3.3806392e-001  1.1428721e-001  2.7620315e+000  1.0000000e+000  1.7500729e-002
  1.2468639e+000  1.5546695e+000  5.6721404e-001  1.0000000e+000  4.2300144e-002
  4.1030366e-001  1.6834910e-001  2.5271344e+000  1.0000000e+000  4.4260620e-002
  1.9860233e+000  3.9442884e+000  1.9534931e-004  1.0000000e+000  1.9074184e-002
  2.8197370e-001  7.9509167e-002  2.9516144e+000  1.0000000e+000  6.8624638e-002
  6.9635147e-001  4.8490537e-001  1.6994995e+000  1.0000000e+000  2.4437832e-002
  1.7724203e+000  3.1414736e+000  5.1792530e-002  1.0000000e+000  1.8294045e-001
  1.2253545e+000  1.5014937e+000  6.0007564e-001  1.0000000e+000  7.3896813e-002
  6.2032857e-001  3.8480753e-001  1.9034933e+000  1.0000000e+000  6.0766512e-002
  6.3073137e-001  3.9782206e-001  1.8748966e+000  1.0000000e+000  1.5878660e-002
  6.7734976e-001  4.5880270e-001  1.7494037e+000  1.0000000e+000  6.0235719e-002
  1.3133706e+000  1.7249423e+000  4.7145994e-001  1.0000000e+000  3.1890843e-002
  1.1873355e-001  1.4097656e-002  3.5391635e+000  1.0000000e+000  3.8016108e-002
  2.0039462e+000  4.0158002e+000  1.5572227e-005  1.0000000e+000             Inf
  1.7551785e-001  3.0806517e-002  3.3287351e+000  1.0000000e+000  1.2981305e-001
  8.4450298e-002  7.1318528e-003  3.6693307e+000  1.0000000e+000  7.9195213e-002
  1.9847971e+000  3.9394196e+000  2.3112762e-004  1.0000000e+000  8.5226043e-002
  5.6500615e-001  3.1923195e-001  2.0592074e+000  1.0000000e+000  4.1818724e-002
  8.7868899e-001  7.7209435e-001  1.2573384e+000  1.0000000e+000  7.3394028e-002
  1.3340041e+000  1.7795670e+000  4.4355050e-001  1.0000000e+000  6.3959349e-002
  1.3977313e+000  1.9536528e+000  3.6272759e-001  1.0000000e+000  1.4138679e-001
  7.4124723e-001  5.4944746e-001  1.5844585e+000  1.0000000e+000  8.4597269e-002
  1.4756251e+000  2.1774694e+000  2.7496906e-001  1.0000000e+000  1.6530387e-001
  1.2989584e+000  1.6872928e+000  4.9145938e-001  1.0000000e+000  1.0198162e-002
  1.6295713e-002  2.6555027e-004  3.9350827e+000  1.0000000e+000  3.6231131e-002
  1.3017426e+000  1.6945339e+000  4.8756335e-001  1.0000000e+000  1.4393851e-002
  1.2915318e+000  1.6680544e+000  5.0192717e-001  1.0000000e+000  3.1222198e-002
  1.2676990e+000  1.6070608e+000  5.3626474e-001  1.0000000e+000  4.4617281e-002
  8.8844677e-001  7.8933766e-001  1.2355506e+000  1.0000000e+000  2.7831152e-002
  1.5716220e+000  2.4699957e+000  1.8350773e-001  1.0000000e+000  2.2005622e-002
  7.0176113e-001  4.9246869e-001  1.6854242e+000  1.0000000e+000  4.4939399e-002
  6.3618632e-001  4.0473303e-001  1.8599878e+000  1.0000000e+000  4.6675258e-002
  2.6885920e-001  7.2285269e-002  2.9968485e+000  1.0000000e+000  2.1913911e-002
  9.0651161e-001  8.2176330e-001  1.1957169e+000  1.0000000e+000  1.2253423e-001
  4.3099395e-001  1.8575578e-001  2.4617800e+000  1.0000000e+000  2.5353126e-002
  5.6601569e-001  3.2037377e-001  2.0563110e+000  1.0000000e+000  5.0530059e-003
  3.5476727e-001  1.2585981e-001  2.7067907e+000  1.0000000e+000  4.8878607e-002
  2.6011848e-001  6.7661624e-002  3.0271877e+000  1.0000000e+000  9.3609461e-002
  1.3069047e-001  1.7079999e-002  3.4943181e+000  1.0000000e+000  4.6795944e-002
  1.5879910e+000  2.5217155e+000  1.6975138e-001  1.0000000e+000  1.7495186e-001
  3.4686139e-001  1.2031282e-001  2.7328673e+000  1.0000000e+000  5.6810840e-003
  1.0636693e+000  1.1313923e+000  8.7671524e-001  1.0000000e+000  1.0594848e-001
  1.4959425e+000  2.2378440e+000  2.5407395e-001  1.0000000e+000  1.5665084e-001
  7.2572951e-001  5.2668332e-001  1.6237653e+000  1.0000000e+000  6.4882222e-002
  1.1864391e+000  1.4076377e+000  6.6188139e-001  1.0000000e+000  2.3118636e-002
  3.7457684e-001  1.4030781e-001  2.6420005e+000  1.0000000e+000  7.5381042e-002
  1.3718635e+000  1.8820095e+000  3.9455546e-001  1.0000000e+000  2.0605945e-002
  1.8235553e+000  3.3253540e+000  3.1132725e-002  1.0000000e+000  3.9987333e-002
 -2.9510424e-003  8.7086515e-006  4.0118129e+000  1.0000000e+000             Inf
  1.2149135e+000  1.4760148e+000  6.1636085e-001  1.0000000e+000  2.5900865e-002
  1.1548582e+000  1.3336975e+000  7.1426461e-001  1.0000000e+000  6.8151638e-002
  1.3904221e+000  1.9332735e+000  3.7158527e-001  1.0000000e+000  3.8427407e-002
  7.9130361e-001  6.2616140e-001  1.4609470e+000  1.0000000e+000  4.6665574e-002
  1.0030523e+000  1.0061139e+000  9.9390474e-001  1.0000000e+000  2.6925073e-001
  1.8989896e+000  3.6061617e+000  1.0203092e-002  1.0000000e+000  6.8849277e-002
  1.1763906e+000  1.3838948e+000  6.7833250e-001  1.0000000e+000  3.1736789e-002
  1.9745759e-001  3.8989499e-002  3.2491592e+000  1.0000000e+000  8.2251301e-002
  1.1085611e+000  1.2289076e+000  7.9466338e-001  1.0000000e+000  9.1601704e-002
  1.0867463e-001  1.1810176e-002  3.5771116e+000  1.0000000e+000  1.4684599e-002
  1.9800389e+000  3.9205540e+000  3.9844554e-004  1.0000000e+000  2.6441509e-002
  1.9323194e+000  3.7338581e+000  4.5806687e-003  1.0000000e+000  6.1445849e-002
  7.4874926e-001  5.6062545e-001  1.5656284e+000  1.0000000e+000  5.6528934e-002
  7.9530946e-001  6.3251713e-001  1.4512793e+000  1.0000000e+000  2.1240575e-001
  7.3489895e-001  5.4007647e-001  1.6004807e+000  1.0000000e+000  2.3066475e-002
  2.6326568e-001  6.9308816e-002  3.0162461e+000  1.0000000e+000  4.8040723e-002
  3.5087390e-001  1.2311249e-001  2.7196169e+000  1.0000000e+000  2.7701677e-002
  6.7013310e-001  4.4907837e-001  1.7685460e+000  1.0000000e+000  1.0887229e-001
  1.7561880e+000  3.0841963e+000  5.9444297e-002  1.0000000e+000  8.3530078e-002
  1.2251594e+000  1.5010155e+000  6.0037799e-001  1.0000000e+000  1.1109667e-002
  6.1702982e-001  3.8072580e-001  1.9126065e+000  1.0000000e+000  6.5141650e-002
  3.4518951e-001  1.1915580e-001  2.7383978e+000  1.0000000e+000  2.2451729e-003
  1.1993930e+000  1.4385435e+000  6.4097164e-001  1.0000000e+000  2.8620759e-002
  1.9598253e+000  3.8409153e+000  1.6140051e-003  1.0000000e+000  4.8206732e-002
  2.8113365e-001  7.9036127e-002  2.9545015e+000  1.0000000e+000  7.0354629e-002
  1.5064997e-001  2.2695413e-002  3.4200955e+000  1.0000000e+000  5.9335835e-002
  3.3368471e-001  1.1134549e-001  2.7766066e+000  1.0000000e+000  6.3429303e-002
  2.2278732e-002  4.9634192e-004  3.9113814e+000  1.0000000e+000  5.8893879e-002
  1.2267203e-001  1.5048427e-002  3.5243603e+000  1.0000000e+000  2.9279286e-002
  1.8641397e+000  3.4750167e+000  1.8458033e-002  1.0000000e+000  6.0208347e-002
  4.9435669e-001  2.4438853e-001  2.2669618e+000  1.0000000e+000  1.2368517e-001
  4.2778013e-001  1.8299584e-001  2.4718753e+000  1.0000000e+000  2.2015810e-002
  4.6776600e-001  2.1880503e-001  2.3477410e+000  1.0000000e+000  4.6074233e-002
  1.9859967e+000  3.9441829e+000  1.9609269e-004  1.0000000e+000  9.6409489e-003
  1.0685568e-001  1.1418136e-002  3.5839954e+000  1.0000000e+000  5.1728547e-002
  1.3699460e+000  1.8767521e+000  3.9696802e-001  1.0000000e+000  1.4674468e-001
  1.0795588e-001  1.1654473e-002  3.5798309e+000  1.0000000e+000  1.8149608e-003
  3.4461487e-001  1.1875941e-001  2.7402999e+000  1.0000000e+000  1.1497437e-002
  6.0507999e-001  3.6612180e-001  1.9458018e+000  1.0000000e+000  2.5686452e-002
  1.3801523e-001  1.9048205e-002  3.4669873e+000  1.0000000e+000  2.7921970e-002
  1.4324626e+000  2.0519492e+000  3.2209865e-001  1.0000000e+000  8.6483527e-002
  1.6695569e+000  2.7874203e+000  1.0919264e-001  1.0000000e+000  8.5136686e-002
  5.9137254e-001  3.4972148e-001  1.9842313e+000  1.0000000e+000  1.1080872e-001
  4.4829375e-001  2.0096729e-001  2.4077923e+000  1.0000000e+000  3.9989360e-002
  1.7169415e+000  2.9478880e+000  8.0122141e-002  1.0000000e+000  8.4456829e-002
  5.6104602e-002  3.1477263e-003  3.7787293e+000  1.0000000e+000  8.4366837e-002
  1.4100459e+000  1.9882295e+000  3.4804583e-001  1.0000000e+000  4.2316123e-002
  2.3303557e-001  5.4305578e-002  3.1221633e+000  1.0000000e+000  6.5717821e-002
  4.2627831e-001  1.8171320e-001  2.4765999e+000  1.0000000e+000  5.3191299e-002
  1.2259649e+000  1.5029899e+000  5.9913037e-001  1.0000000e+000  1.4562492e-001
  1.7997362e+000  3.2390502e+000  4.0105608e-002  1.0000000e+000  6.7979938e-002
  1.8393553e+000  3.3832280e+000  2.5806714e-002  1.0000000e+000  4.0968092e-002
  1.6724502e+000  2.7970896e+000  1.0728889e-001  1.0000000e+000  4.7784714e-002
  1.9895806e+000  3.9584310e+000  1.0856393e-004  1.0000000e+000             Inf
  1.2877823e+000  1.6583833e+000  5.0725401e-001  1.0000000e+000  5.3779977e-002
  8.1758764e-002  6.6844955e-003  3.6796494e+000  1.0000000e+000  7.7931421e-002
  1.4621346e+000  2.1378375e+000  2.8929922e-001  1.0000000e+000  8.0340002e-002
  1.6636199e+000  2.7676312e+000  1.1315157e-001  1.0000000e+000  2.9377811e-002
  1.2036051e+000  1.4486653e+000  6.3424479e-001  1.0000000e+000  1.9663584e-002
  1.4331449e+000  2.0539042e+000  3.2132476e-001  1.0000000e+000  7.3132487e-003
  1.8172617e+000  3.3024402e+000  3.3393273e-002  1.0000000e+000  2.4832077e-002
  2.2120449e-001  4.8931426e-002  3.1641135e+000  1.0000000e+000  1.0670331e-001
  1.5286469e+000  2.3367613e+000  2.2217375e-001  1.0000000e+000  9.5942928e-002
  1.3909872e-001  1.9348453e-002  3.4629536e+000  1.0000000e+000  1.4208069e-001
  1.1279750e+000  1.2723276e+000  7.6042762e-001  1.0000000e+000  2.6236030e-002
  6.0868984e-002  3.7050332e-003  3.7602291e+000  1.0000000e+000  1.7077719e-002
  1.2153446e+000  1.4770624e+000  6.1568415e-001  1.0000000e+000  5.8663819e-002
  3.1303905e-001  9.7993444e-002  2.8458373e+000  1.0000000e+000  1.4505058e-001
  9.5793143e-001  9.1763263e-001  1.0859069e+000  1.0000000e+000  1.0512428e-001
  8.9571036e-001  8.0229705e-001  1.2194556e+000  1.0000000e+000  3.0576284e-002
  1.4490595e+000  2.0997734e+000  3.0353544e-001  1.0000000e+000  2.5149388e-002
  1.3645094e+000  1.8618858e+000  4.0384836e-001  1.0000000e+000  3.8240942e-002
  1.0637014e+000  1.1314607e+000  8.7665505e-001  1.0000000e+000  7.9004214e-002
  1.3148170e+000  1.7287438e+000  4.6947574e-001  1.0000000e+000  7.0503223e-002
  1.1451948e+000  1.3114711e+000  7.3069194e-001  1.0000000e+000  6.2187747e-002
  1.9743857e+000  3.8981989e+000  6.5609207e-004  1.0000000e+000  3.3785336e-002
  2.4385218e-001  5.9463886e-002  3.0840552e+000  1.0000000e+000  6.7165197e-002
  1.9942740e+000  3.9771287e+000  3.2787463e-005  1.0000000e+000             Inf
  1.5571926e+000  2.4248487e+000  1.9607843e-001  1.0000000e+000  4.4636452e-002
  6.8489678e-001  4.6908360e-001  1.7294965e+000  1.0000000e+000  1.7332234e-001
  1.9064115e+000  3.6344050e+000  8.7588000e-003  1.0000000e+000  1.1090998e-001
  6.3777833e-001  4.0676119e-001  1.8556479e+000  1.0000000e+000  1.1212147e-001
  9.0449494e-001  8.1811110e-001  1.2001313e+000  1.0000000e+000  6.3056287e-002
  4.7779073e-001  2.2828398e-001  2.3171211e+000  1.0000000e+000  5.8922023e-002
  1.3953970e+000  1.9471328e+000  3.6554480e-001  1.0000000e+000  6.6137801e-002
  1.1192692e+000  1.2527635e+000  7.7568677e-001  1.0000000e+000  6.5059671e-002
  2.8717100e-001  8.2467184e-002  2.9337832e+000  1.0000000e+000  7.0432220e-002
  1.4299857e+000  2.0448590e+000  3.2491635e-001  1.0000000e+000  3.8124692e-002
  1.9409545e+000  3.7673043e+000  3.4863737e-003  1.0000000e+000  4.0539434e-002
  5.7448890e-001  3.3003750e-001  2.0320819e+000  1.0000000e+000  1.5249019e-001
  1.6372315e+000  2.6805269e+000  1.3160100e-001  1.0000000e+000  3.1075808e-002
  1.6663673e+000  2.7767799e+000  1.1131079e-001  1.0000000e+000  1.0837624e-002
  1.2616155e+000  1.5916736e+000  5.4521173e-001  1.0000000e+000  7.3244080e-002
  1.8061213e+000  3.2620743e+000  3.7588934e-002  1.0000000e+000  1.3101530e-002
  1.0412280e+000  1.0841558e+000  9.1924369e-001  1.0000000e+000  5.6154915e-002
  4.8768856e-001  2.3784014e-001  2.2870859e+000  1.0000000e+000  9.8269672e-002
  1.9802748e+000  3.9214882e+000  3.8908424e-004  1.0000000e+000  2.0006777e-002
  1.1894383e+000  1.4147634e+000  6.5701028e-001  1.0000000e+000  5.1302346e-002
  1.4372276e+000  2.0656232e+000  3.1671278e-001  1.0000000e+000  1.6070501e-002
  4.2973594e-001  1.8467298e-001  2.4657292e+000  1.0000000e+000  1.6758117e-001
  4.5889666e-002  2.1058615e-003  3.8185472e+000  1.0000000e+000  4.2017077e-002
  1.6743695e+000  2.8035134e+000  1.0603519e-001  1.0000000e+000  3.4112396e-002
  1.8307776e+000  3.3517467e+000  2.8636213e-002  1.0000000e+000  8.9758134e-002
  8.0856267e-001  6.5377359e-001  1.4195229e+000  1.0000000e+000  1.7242002e-001
  1.0082481e+000  1.0165643e+000  9.8357174e-001  1.0000000e+000  8.4371945e-002
  1.6328009e+000  2.6660387e+000  1.3483520e-001  1.0000000e+000  6.4902848e-002
  6.2639388e-002  3.9236930e-003  3.7533661e+000  1.0000000e+000  2.1296334e-002
  1.9466945e+000  3.7896195e+000  2.8414769e-003  1.0000000e+000  3.3636739e-002
  1.9662884e-002  3.8662902e-004  3.9217351e+000  1.0000000e+000             Inf
  1.3575440e+000  1.8429258e+000  4.1274968e-001  1.0000000e+000  5.0214591e-002
  8.5484721e-001  7.3076376e-001  1.3113749e+000  1.0000000e+000  6.6691320e-002
  1.5728843e+000  2.4739652e+000  1.8242778e-001  1.0000000e+000  7.6266643e-002
  1.7002061e+000  2.8907009e+000  8.9876364e-002  1.0000000e+000  1.3088273e-001
  1.8042537e+000  3.2553313e+000  3.8316630e-002  1.0000000e+000  1.0671919e-001
  1.1959037e+000  1.4301856e+000  6.4657088e-001  1.0000000e+000  1.4330037e-002
  8.7433152e-001  7.6445560e-001  1.2671295e+000  1.0000000e+000  4.1426538e-002
  2.1075323e-001  4.4416923e-002  3.2014040e+000  1.0000000e+000  1.4217572e-001
  1.3102395e+000  1.7167276e+000  4.7576951e-001  1.0000000e+000  4.5772011e-002
  8.1431654e-001  6.6311143e-001  1.4058453e+000  1.0000000e+000  4.9922019e-002
  1.9502072e+000  3.8033080e+000  2.4793272e-003  1.0000000e+000  3.4623010e-002
  1.3759001e+000  1.8931012e+000  3.8950065e-001  1.0000000e+000  4.2147380e-002
  1.8209918e+000  3.3160113e+000  3.2043922e-002  1.0000000e+000  3.8203656e-002
  8.5362666e-001  7.2867847e-001  1.3141718e+000  1.0000000e+000  4.6066991e-002
  1.1011446e+000  1.2125193e+000  8.0794111e-001  1.0000000e+000  5.4564321e-002
  1.6930549e-001  2.8664348e-002  3.3514424e+000  1.0000000e+000  5.7048515e-002
  6.1865316e-001  3.8273174e-001  1.9081191e+000  1.0000000e+000  1.2810904e-001
  1.5738088e-002  2.4768742e-004  3.9372953e+000  1.0000000e+000             Inf
  1.1952176e-001  1.4285450e-002  3.5361984e+000  1.0000000e+000  4.2854044e-002
  1.2668910e+000  1.6050129e+000  5.3744875e-001  1.0000000e+000  2.5263922e-002
  1.1471450e+000  1.3159416e+000  7.2736172e-001  1.0000000e+000  1.3118662e-002
  8.8028852e-001  7.7490787e-001  1.2537538e+000  1.0000000e+000  5.3762123e-002
  3.0967415e-001  9.5898077e-002  2.8572015e+000  1.0000000e+000  1.6824344e-001
  9.0714056e-001  8.2290399e-001  1.1943418e+000  1.0000000e+000  5.2317761e-002
  5.3506878e-001  2.8629860e-001  2.1460235e+000  1.0000000e+000  2.1247089e-002
  5.5354715e-001  3.0641445e-001  2.0922258e+000  1.0000000e+000  3.7690397e-002
  1.4617560e+000  2.1367305e+000  2.8970662e-001  1.0000000e+000  5.0132970e-002
  1.7527340e+000  3.0720766e+000  6.1140463e-002  1.0000000e+000  1.1097710e-001
  1.8436322e+000  3.3989796e+000  2.4450897e-002  1.0000000e+000  3.3129347e-002
  1.1508250e+000  1.3243982e+000  7.2109820e-001  1.0000000e+000  8.7170192e-002
  1.4074286e+000  1.9808554e+000  3.5114081e-001  1.0000000e+000  7.0404573e-002
  1.5447041e-001  2.3861109e-002  3.4059795e+000  1.0000000e+000  5.0485452e-002
  5.2753732e-001  2.7829563e-001  2.1681463e+000  1.0000000e+000  2.8966485e-002
  1.3519595e+000  1.8277946e+000  4.1995645e-001  1.0000000e+000  5.4895045e-002
  1.5374634e+000  2.3637938e+000  2.1394008e-001  1.0000000e+000  1.1039983e-001
  1.8035249e+000  3.2527019e+000  3.8602482e-002  1.0000000e+000  5.1490303e-002
  7.1712173e-001  5.1426358e-001  1.6457766e+000  1.0000000e+000  7.7381152e-002
  1.4464587e+000  2.0922426e+000  3.0640802e-001  1.0000000e+000  4.7313269e-002
  2.0098814e+000  4.0396234e+000  9.7642924e-005  1.0000000e+000             Inf
  1.5051447e+000  2.2654606e+000  2.4488174e-001  1.0000000e+000  5.8622608e-002
  6.9954926e-001  4.8936916e-001  1.6911721e+000  1.0000000e+000  8.3586731e-002
  8.3444772e-001  6.9630299e-001  1.3585121e+000  1.0000000e+000  3.9515904e-002
  1.9754250e+000  3.9023039e+000  6.0393063e-004  1.0000000e+000  4.2181192e-002
  1.1253830e+000  1.2664868e+000  7.6495498e-001  1.0000000e+000  3.6635431e-002
  7.0162025e-001  4.9227097e-001  1.6857900e+000  1.0000000e+000  8.2172888e-003
  3.7697294e-001  1.4210859e-001  2.6342168e+000  1.0000000e+000  1.1126742e-001
  1.6314439e+000  2.6616093e+000  1.3583357e-001  1.0000000e+000  1.5361727e-001
  1.8764687e+000  3.5211349e+000  1.5259976e-002  1.0000000e+000  8.7980938e-002
  1.3652026e+000  1.8637782e+000  4.0296772e-001  1.0000000e+000  2.3902901e-002
  6.9178841e-002  4.7857120e-003  3.7280703e+000  1.0000000e+000  9.7939493e-002
  1.1377227e+000  1.2944129e+000  7.4352218e-001  1.0000000e+000  2.1791402e-002
  9.3995483e-001  8.8351508e-001  1.1236958e+000  1.0000000e+000  1.3896359e-001
  7.8460202e-001  6.1560033e-001  1.4771922e+000  1.0000000e+000  6.8105875e-002
  1.3061359e+000  1.7059910e+000  4.8144740e-001  1.0000000e+000  7.9430813e-003
  1.2557622e+000  1.5769388e+000  5.5388986e-001  1.0000000e+000  3.2628748e-002
  4.2082189e-001  1.7709107e-001  2.4938035e+000  1.0000000e+000  8.4929513e-002
  1.9672913e+000  3.8702352e+000  1.0698571e-003  1.0000000e+000  2.4984069e-002
  7.8480112e-001  6.1591281e-001  1.4767083e+000  1.0000000e+000  2.9883248e-002
  5.3248903e-001  2.8354456e-001  2.1535885e+000  1.0000000e+000  7.6001729e-003
  5.0378925e-001  2.5380361e-001  2.2386466e+000  1.0000000e+000  1.0776744e-001
  7.0771016e-001  5.0085367e-001  1.6700130e+000  1.0000000e+000  1.5607456e-002
  1.9323502e+000  3.7339775e+000  4.5764894e-003  1.0000000e+000  7.3101747e-002
  1.8430740e+000  3.3969218e+000  2.4625764e-002  1.0000000e+000  2.2468422e-002
  1.8045823e+000  3.2565172e+000  3.8188085e-002  1.0000000e+000  1.7338850e-002
  1.4548576e+000  2.1166105e+000  2.9718028e-001  1.0000000e+000  1.5255506e-002
  1.2342584e+000  1.5233939e+000  5.8636015e-001  1.0000000e+000  1.0498859e-001
  1.5205674e+000  2.3121251e+000  2.2985566e-001  1.0000000e+000  3.2202452e-002
  1.0709189e+000  1.1468672e+000  8.6319176e-001  1.0000000e+000  1.6164710e-001
  1.3022898e+000  1.6959588e+000  4.8679950e-001  1.0000000e+000  2.5084124e-002
  1.1221794e-001  1.2592867e-002  3.5637211e+000  1.0000000e+000  5.1084902e-002
  1.2810349e+000  1.6410505e+000  5.1691077e-001  1.0000000e+000  3.5379119e-002
  9.3238201e-001  8.6933621e-001  1.1398082e+000  1.0000000e+000  3.2948282e-002
  1.6918210e+000  2.8622584e+000  9.4974268e-002  1.0000000e+000  1.2058764e-001
  5.7242907e-001  3.2767504e-001  2.0379587e+000  1.0000000e+000  6.5654201e-002
  4.1970211e-001  1.7614986e-001  2.4973414e+000  1.0000000e+000  4.4323639e-002
