# Supplementary material for: An evolutionary algorithm for multi-objective optimization of freshwater consumption in textile dyeing industry
Source: PeerJ Comput Sci. 2022 Mar 22;8:e932. doi: 10.7717/peerj-cs.932 (PMC9044317; doi:10.7717/peerj-cs.932)
Supplement: Supplemental Information 1 — The data was collected manually from the Sitara Textile mills to conduct the thesis. [file peerj-cs-08-932-s001.zip › Code-and-Dataset/Algorithm Work/AMOCLPSO-matlab/Graphs/A-MOCLPSO_SCH_50.txt]

  1.8340247e+000  3.3636465e+000  2.7547810e-002  1.0000000e+000  7.7791308e-002
  1.8106415e+000  3.2784228e+000  3.5856623e-002  1.0000000e+000  2.5889426e-002
  1.9324429e+000  3.7343357e+000  4.5639566e-003  1.0000000e+000  1.3815785e-001
  5.1847551e-001  2.6881686e-001  2.1949148e+000  1.0000000e+000  3.1118444e-001
  1.5476612e+000  2.3952551e+000  2.0461043e-001  1.0000000e+000  2.7941118e-001
  2.5453106e-001  6.4786063e-002  3.0466618e+000  1.0000000e+000  2.0692446e-001
  1.4007097e+000  1.9619876e+000  3.5914888e-001  1.0000000e+000  1.0234351e-001
  1.1477724e+000  1.3173815e+000  7.2629187e-001  1.0000000e+000  4.0627053e-002
  1.0776392e+000  1.1613063e+000  8.5074938e-001  1.0000000e+000  8.9833927e-002
  1.4150611e+000  2.0023979e+000  3.4215354e-001  1.0000000e+000  6.7726125e-002
  3.2650037e-001  1.0660249e-001  2.8006010e+000  1.0000000e+000  4.5692467e-002
  1.0855143e+000  1.1783414e+000  8.3628405e-001  1.0000000e+000  5.4360800e-002
  9.5155881e-001  9.0546418e-001  1.0992289e+000  1.0000000e+000  3.9074012e-001
  1.4678038e+000  2.1544479e+000  2.8323285e-001  1.0000000e+000  1.3342764e-001
  2.8746745e-001  8.2637538e-002  2.9327677e+000  1.0000000e+000  7.8203354e-002
  1.2366713e+000  1.5293559e+000  5.8267071e-001  1.0000000e+000  1.0893111e-001
  1.8899120e+000  3.5717676e+000  1.2119357e-002  1.0000000e+000  9.6362843e-002
  9.9879256e-001  9.9758659e-001  1.0024163e+000  1.0000000e+000  1.3083953e-001
  6.2713926e-001  3.9330365e-001  1.8847466e+000  1.0000000e+000  3.4999137e-001
  1.7478578e+000  3.0550068e+000  6.3575706e-002  1.0000000e+000  2.0859820e-001
  9.8186743e-002  9.6406364e-003  3.6168937e+000  1.0000000e+000             Inf
  2.0317758e+000  4.1281130e+000  1.0097031e-003  1.0000000e+000             Inf
  1.1787634e+000  1.3894832e+000  6.7442951e-001  1.0000000e+000  3.8617703e-002
  1.7573733e+000  3.0883608e+000  5.8867727e-002  1.0000000e+000  4.0189598e-002
  1.7885817e+000  3.1990246e+000  4.4697690e-002  1.0000000e+000  3.6619754e-002
  6.1925176e-001  3.8347275e-001  1.9064657e+000  1.0000000e+000  1.1600580e-001
  3.2956458e-001  1.0861281e-001  2.7903545e+000  1.0000000e+000  2.0689412e-001
  1.2074655e+000  1.4579730e+000  6.2811087e-001  1.0000000e+000  5.9338857e-002
  1.3141428e+000  1.7269712e+000  4.7040016e-001  1.0000000e+000  1.6686331e-001
  1.8076962e+000  3.2677657e+000  3.6980740e-002  1.0000000e+000  1.5892801e-002
  1.7944995e+000  3.2202285e+000  4.2230449e-002  1.0000000e+000  1.8825102e-002
  1.1303291e+000  1.2776438e+000  7.5632754e-001  1.0000000e+000  6.4179294e-002
  1.1698264e+000  1.3684938e+000  6.8918819e-001  1.0000000e+000  3.1849833e-002
  1.0658874e+000  1.1361160e+000  8.7256630e-001  1.0000000e+000  2.2528246e-001
  2.0055273e+000  4.0221397e+000  3.0550873e-005  1.0000000e+000             Inf
  1.4695426e-001  2.1595555e-002  3.4337785e+000  1.0000000e+000  1.1419644e-001
 -3.5077383e-002  1.2304228e-003  4.1415400e+000  1.0000000e+000             Inf
  8.3730970e-002  7.0108753e-003  3.6720870e+000  1.0000000e+000  7.5389849e-002
  1.1784586e+000  1.3887647e+000  6.7493027e-001  1.0000000e+000  4.8788583e-001
  3.1604657e-001  9.9885434e-002  2.8356992e+000  1.0000000e+000  2.6752456e-001
  1.6567895e+000  2.7449514e+000  1.1779346e-001  1.0000000e+000  4.9368406e-001
  4.7730058e-001  2.2781585e-001  2.3186135e+000  1.0000000e+000  2.3071829e-001
  2.0171485e-001  4.0688879e-002  3.2338295e+000  1.0000000e+000  1.6388165e-001
  9.0218757e-001  8.1394240e-001  1.2051921e+000  1.0000000e+000  1.6661839e-001
  7.5040898e-001  5.6311364e-001  1.5614777e+000  1.0000000e+000  2.2144770e-001
  5.5337983e-001  3.0622924e-001  2.0927099e+000  1.0000000e+000  2.6620494e-001
  1.9026883e+000  3.6202228e+000  9.4695663e-003  1.0000000e+000  1.2959438e-001
  1.1319357e+000  1.2812784e+000  7.5353565e-001  1.0000000e+000  9.4477314e-002
  1.7667598e+000  3.1214401e+000  5.4401008e-002  1.0000000e+000  1.0042279e-001
  1.6788861e+000  2.8186585e+000  1.0311414e-001  1.0000000e+000  9.8973824e-002
  1.7567073e+000  3.0860205e+000  5.9191340e-002  1.0000000e+000  8.7063924e-002
  1.9883568e+000  3.9535626e+000  1.3556504e-004  1.0000000e+000  1.0223585e-001
  1.1620998e+000  1.3504758e+000  7.0207681e-001  1.0000000e+000  4.5711715e-002
  1.8579390e+000  3.4519374e+000  2.0181322e-002  1.0000000e+000  1.3489629e-001
  7.8561006e-001  6.1718317e-001  1.4747429e+000  1.0000000e+000  1.1293998e-001
  7.8039142e-001  6.0901076e-001  1.4874451e+000  1.0000000e+000  3.4389887e-002
  6.9023527e-002  4.7642473e-003  3.7286701e+000  1.0000000e+000  1.1479071e-001
  8.9587538e-001  8.0259269e-001  1.2190912e+000  1.0000000e+000  1.1401917e-001
  1.5404109e+000  2.3728658e+000  2.1122214e-001  1.0000000e+000  1.2712151e-001
  1.0924505e+000  1.1934481e+000  8.2364608e-001  1.0000000e+000  4.9945355e-002
  8.5386241e-001  7.2908102e-001  1.3136314e+000  1.0000000e+000  7.7523667e-002
  7.6439302e-001  5.8429669e-001  1.5267246e+000  1.0000000e+000  2.9155123e-001
  1.8101527e+000  3.2766529e+000  3.6041985e-002  1.0000000e+000  3.9423857e-001
  1.1415166e+000  1.3030602e+000  7.3699371e-001  1.0000000e+000  2.9472321e-001
  4.5633257e-001  2.0823942e-001  2.3829091e+000  1.0000000e+000  3.0585304e-001
  9.6798453e-001  9.3699406e-001  1.0650559e+000  1.0000000e+000  4.9831800e-003
  1.6873288e+000  2.8470784e+000  9.7763290e-002  1.0000000e+000  1.6857437e-001
  8.0194309e-001  6.4311272e-001  1.4353404e+000  1.0000000e+000  8.4420237e-002
  9.3908566e-001  8.8188187e-001  1.1255392e+000  1.0000000e+000  7.5119696e-002
  4.9577859e-001  2.4579641e-001  2.2626820e+000  1.0000000e+000  2.7882977e-001
  1.0584737e+000  1.1203666e+000  8.8647174e-001  1.0000000e+000  2.4628338e-002
  9.6440846e-001  9.3008368e-001  1.0724498e+000  1.0000000e+000  2.7041334e-002
  8.8426441e-001  7.8192355e-001  1.2448659e+000  1.0000000e+000  8.0009436e-002
  1.5692488e-001  2.4625417e-002  3.3969259e+000  1.0000000e+000  2.9751211e-001
  1.0812595e+000  1.1691222e+000  8.4408405e-001  1.0000000e+000  2.7099217e-002
  1.0876368e+000  1.1829537e+000  8.3240668e-001  1.0000000e+000  1.0390621e-002
  1.4609992e+000  2.1345187e+000  2.9052183e-001  1.0000000e+000  5.4333631e-002
 -1.7025753e-002  2.8987625e-004  4.0683929e+000  1.0000000e+000             Inf
  4.7209798e-001  2.2287651e-001  2.3344846e+000  1.0000000e+000  3.7933467e-002
  2.1334233e+000  4.5514951e+000  1.7801785e-002  1.0000000e+000             Inf
  1.4129852e+000  1.9965271e+000  3.4458642e-001  1.0000000e+000  2.9291363e-001
  1.6134157e+000  2.6031103e+000  1.4944739e-001  1.0000000e+000  7.3255612e-002
  1.4727485e+000  2.1689881e+000  2.7799414e-001  1.0000000e+000  7.1947403e-002
  1.6216578e+000  2.6297739e+000  1.4314286e-001  1.0000000e+000  6.6364806e-002
  9.6973814e-001  9.4039205e-001  1.0614395e+000  1.0000000e+000  8.0928317e-002
  1.0547634e+000  1.1125257e+000  8.9347231e-001  1.0000000e+000  8.2739989e-002
  1.4994953e-001  2.2484862e-002  3.4226867e+000  1.0000000e+000  1.7111718e-001
  8.7425709e-002  7.6432547e-003  3.6579404e+000  1.0000000e+000  2.0800254e-001
  4.1776598e-001  1.7452841e-001  2.5034645e+000  1.0000000e+000  5.5743773e-002
 -8.9824882e-003  8.0685094e-005  4.0360106e+000  1.0000000e+000             Inf
  1.7145995e+000  2.9398514e+000  8.1453448e-002  1.0000000e+000  2.1191142e-001
  1.5497705e+000  2.4017885e+000  2.0270662e-001  1.0000000e+000  1.0233308e-001
  9.5202695e-001  9.0635530e-001  1.0982475e+000  1.0000000e+000  4.7294787e-001
  1.8782684e+000  3.5278921e+000  1.4818589e-002  1.0000000e+000  1.8146049e-001
  1.9057419e+000  3.6318521e+000  8.8845939e-003  1.0000000e+000  1.6950945e-001
  1.5426403e+000  2.3797391e+000  2.0917790e-001  1.0000000e+000  1.4597756e-001
  7.0202245e-001  4.9283552e-001  1.6847457e+000  1.0000000e+000  2.6075138e-001
  1.6552899e+000  2.7399846e+000  1.1882507e-001  1.0000000e+000  6.1649646e-002
  5.6356274e-001  3.1760296e-001  2.0633520e+000  1.0000000e+000  1.3352435e-001
  1.3972752e+000  1.9523779e+000  3.6327723e-001  1.0000000e+000  1.7425809e-001
  2.4684920e-001  6.0934528e-002  3.0735377e+000  1.0000000e+000  1.8312511e-001
  5.4733915e-001  2.9958015e-001  2.1102235e+000  1.0000000e+000  1.1729965e-001
  1.3606994e+000  1.8515028e+000  4.0870530e-001  1.0000000e+000  1.9951544e-001
  3.8711730e-001  1.4985980e-001  2.6013906e+000  1.0000000e+000  1.6819591e-001
  1.6498655e+000  2.7220563e+000  1.2259414e-001  1.0000000e+000  1.0068948e-001
  2.0119921e-001  4.0481120e-002  3.2356843e+000  1.0000000e+000  1.5750446e-001
  4.4387559e-001  1.9702554e-001  2.4215232e+000  1.0000000e+000  1.2705293e-001
  1.1897686e+000  1.4155493e+000  6.5647492e-001  1.0000000e+000  3.9425174e-001
  6.8394791e-001  4.6778474e-001  1.7319931e+000  1.0000000e+000  1.3527771e-001
  2.0575220e+000  4.2333968e+000  3.3087804e-003  1.0000000e+000             Inf
  6.4530684e-001  4.1642092e-001  1.8351936e+000  1.0000000e+000  1.1366681e-001
  8.3658765e-001  6.9987890e-001  1.3535283e+000  1.0000000e+000  1.8473318e-001
  1.2197954e+000  1.4879009e+000  6.0871914e-001  1.0000000e+000  1.2391052e-001
  7.8046716e-001  6.0912899e-001  1.4872603e+000  1.0000000e+000  1.4574575e-001
  1.0293813e+000  1.0596260e+000  9.4210057e-001  1.0000000e+000  1.3691363e-001
  3.7065311e-002  1.3738373e-003  3.8531126e+000  1.0000000e+000  5.9784822e-002
  1.8786731e+000  3.5294126e+000  1.4720218e-002  1.0000000e+000  2.9959346e-001
  2.2042385e-001  4.8586672e-002  3.1668913e+000  1.0000000e+000  1.4052916e-001
  6.4669924e-001  4.1821991e-001  1.8314229e+000  1.0000000e+000  5.1999803e-002
  1.8993033e+000  3.6073529e+000  1.0139830e-002  1.0000000e+000  5.7352009e-002
  1.2530489e+000  1.5701316e+000  5.5793591e-001  1.0000000e+000  8.7750983e-002
  6.9570888e-001  4.8401085e-001  1.7011753e+000  1.0000000e+000  1.3817993e-001
  9.7627620e-001  9.5311521e-001  1.0480104e+000  1.0000000e+000  4.4144967e-002
  1.0035346e+000  1.0070816e+000  9.9294337e-001  1.0000000e+000  5.5313930e-002
  1.6177536e+000  2.6171268e+000  1.4611230e-001  1.0000000e+000  3.3697388e-001
  2.9854151e-001  8.9127031e-002  2.8949610e+000  1.0000000e+000  2.1444538e-001
  1.6057502e-001  2.5784336e-002  3.3834843e+000  1.0000000e+000  1.0643829e-001
  1.4217756e+000  2.0214460e+000  3.3434340e-001  1.0000000e+000  1.2875420e-001
  1.4257718e+000  2.0328252e+000  3.2973802e-001  1.0000000e+000  1.4773197e-001
  1.9323502e+000  3.7339774e+000  4.5764923e-003  1.0000000e+000             Inf
  1.3034239e+000  1.6989139e+000  4.8521825e-001  1.0000000e+000  1.7742494e-001
  1.1573847e-001  1.3395394e-002  3.5504415e+000  1.0000000e+000  7.3385614e-002
  1.0488459e-002  1.1000776e-004  3.9581562e+000  1.0000000e+000             Inf
  1.5616541e+000  2.4387636e+000  1.9214712e-001  1.0000000e+000  2.0293238e-001
  5.3627322e-001  2.8758897e-001  2.1424961e+000  1.0000000e+000  1.2144767e-001
  4.3037060e-001  1.8521885e-001  2.4637365e+000  1.0000000e+000  2.3426043e-001
  2.9316700e-002  8.5946887e-004  3.8835927e+000  1.0000000e+000  2.6907710e-002
  5.2730412e-001  2.7804964e-001  2.1688331e+000  1.0000000e+000  1.0866968e-001
  8.8305645e-002  7.7978869e-003  3.6545753e+000  1.0000000e+000  7.9775811e-002
  1.1347324e+000  1.2876176e+000  7.4868803e-001  1.0000000e+000  1.9902404e-001
  9.6112754e-001  9.2376614e-001  1.0792560e+000  1.0000000e+000  1.8494637e-002
  9.5850208e-001  9.1872624e-001  1.0847179e+000  1.0000000e+000  1.2933437e-001
  1.0116774e+000  1.0234911e+000  9.7678161e-001  1.0000000e+000  1.6748693e-001
  1.1963887e+000  1.4313460e+000  6.4579106e-001  1.0000000e+000  1.8659831e-001
  1.9646405e+000  3.8598122e+000  1.2502964e-003  1.0000000e+000  7.2565329e-002
  8.9239181e-001  7.9636315e-001  1.2267959e+000  1.0000000e+000  3.0323920e-002
  1.5481425e+000  2.3967451e+000  2.0417524e-001  1.0000000e+000  2.7720924e-001
 -3.8702833e-003  1.4979093e-005  4.0154961e+000  1.0000000e+000             Inf
  1.6517719e+000  2.7283504e+000  1.2126282e-001  1.0000000e+000  2.4376737e-001
  1.3700892e+000  1.8771443e+000  3.9678768e-001  1.0000000e+000  2.3161210e-001
  4.4060961e-001  1.9413683e-001  2.4316984e+000  1.0000000e+000  4.1511735e-001
  5.3035205e-001  2.8127330e-001  2.1598651e+000  1.0000000e+000  2.3184402e-001
  8.6479194e-001  7.4786511e-001  1.2886973e+000  1.0000000e+000  2.1582415e-001
  6.7437793e-001  4.5478559e-001  1.7572739e+000  1.0000000e+000  3.3131103e-001
  1.3129468e+000  1.7238294e+000  4.7204204e-001  1.0000000e+000  1.7125915e-001
  8.6511232e-002  7.4841933e-003  3.6614393e+000  1.0000000e+000  1.1596867e-001
  1.1237885e+000  1.2629005e+000  7.6774666e-001  1.0000000e+000  1.2979768e-001
  2.0201081e+000  4.0808366e+000  4.0433390e-004  1.0000000e+000             Inf
  8.9544756e-001  8.0182634e-001  1.2200361e+000  1.0000000e+000  1.1792604e-001
  1.9460868e+000  3.7872537e+000  2.9066378e-003  1.0000000e+000  1.6529586e-001
  1.1258691e-001  1.2675812e-002  3.5623282e+000  1.0000000e+000  3.5201863e-001
  1.0649041e+000  1.1340207e+000  8.7440438e-001  1.0000000e+000  1.1072927e-001
  1.7961697e+000  3.2262255e+000  4.1546806e-002  1.0000000e+000  2.8896070e-001
  9.8337748e-002  9.6703127e-003  3.6163193e+000  1.0000000e+000  2.2613698e-001
  1.9633321e+000  3.8546731e+000  1.3445321e-003  1.0000000e+000             Inf
  4.5171997e-001  2.0405094e-001  2.3971710e+000  1.0000000e+000  1.8668731e-001
  1.8599832e+000  3.4595376e+000  1.9604695e-002  1.0000000e+000  2.9535661e-001
  5.0957039e-001  2.5966198e-001  2.2213804e+000  1.0000000e+000  1.0455585e-001
  5.9496129e-001  3.5397894e-001  1.9741338e+000  1.0000000e+000  2.3940268e-001
  7.4823680e-001  5.5985831e-001  1.5669111e+000  1.0000000e+000  1.7173454e-001
  2.8427615e-001  8.0812928e-002  2.9437083e+000  1.0000000e+000  1.7572435e-001
  1.1771825e+000  1.3857586e+000  6.7702866e-001  1.0000000e+000  9.7940604e-002
  1.1041547e+000  1.2191576e+000  8.0253882e-001  1.0000000e+000  1.8228064e-001
  2.7535647e-001  7.5821186e-002  2.9743953e+000  1.0000000e+000  6.8618839e-002
  1.6774686e+000  2.8139008e+000  1.0402653e-001  1.0000000e+000  5.3729079e-001
  9.9753823e-001  9.9508253e-001  1.0049296e+000  1.0000000e+000  3.0669619e-001
  7.6594552e-001  5.8667255e-001  1.5228904e+000  1.0000000e+000  5.2994799e-002
  4.9050011e-001  2.4059036e-001  2.2785899e+000  1.0000000e+000  3.7980608e-002
  1.3197100e+000  1.7416344e+000  4.6279453e-001  1.0000000e+000  1.3923181e-001
  4.7157411e-001  2.2238214e-001  2.3360857e+000  1.0000000e+000  3.8745066e-002
 -1.3273447e-002  1.7618439e-004  4.0532700e+000  1.0000000e+000             Inf
  1.2005227e+000  1.4412548e+000  6.3916392e-001  1.0000000e+000  1.4519961e-001
  8.0087538e-001  6.4140137e-001  1.4378999e+000  1.0000000e+000  2.3378755e-001
  2.1520830e-001  4.6314611e-002  3.1854814e+000  1.0000000e+000  1.7558644e-001
  1.3371231e+000  1.7878983e+000  4.3940572e-001  1.0000000e+000  3.6672842e-001
  9.3267153e-001  8.6987619e-001  1.1391901e+000  1.0000000e+000  3.2388013e-001
  1.8284534e+000  3.3432417e+000  2.9428245e-002  1.0000000e+000  1.3315369e-001
  3.5904376e-002  1.2891242e-003  3.8576716e+000  1.0000000e+000  3.5817567e-001
  1.0752463e+000  1.1561545e+000  8.5516947e-001  1.0000000e+000  2.4164652e-001
  1.4777923e+000  2.1838699e+000  2.7270093e-001  1.0000000e+000  3.2926239e-001
  2.1958262e-002  4.8216528e-004  3.9126491e+000  1.0000000e+000  1.9576832e-002
  1.6917515e+000  2.8620232e+000  9.5017124e-002  1.0000000e+000  2.4336391e-001
  5.6764157e-001  3.2221695e-001  2.0516507e+000  1.0000000e+000  2.6478698e-001
  1.1834064e+000  1.4004506e+000  6.6682516e-001  1.0000000e+000  1.0252530e-001
  1.6430554e-002  2.6996311e-004  3.9345477e+000  1.0000000e+000  1.7941278e-002
  1.2669837e+000  1.6052477e+000  5.3731289e-001  1.0000000e+000  1.8222217e-001
  7.5938216e-001  5.7666127e-001  1.5391326e+000  1.0000000e+000  3.0182982e-001
  1.3597452e+000  1.8489069e+000  4.0992624e-001  1.0000000e+000  1.0444423e-001
  4.1061299e-003  1.6860302e-005  3.9835923e+000  1.0000000e+000             Inf
  1.7882603e+000  3.1978749e+000  4.4833706e-002  1.0000000e+000  1.1825580e-001
  1.3679547e+000  1.8713000e+000  3.9948128e-001  1.0000000e+000  1.5723275e-002
  1.8248613e+000  3.3301188e+000  3.0673566e-002  1.0000000e+000  4.2020434e-002
  3.7687050e-001  1.4203137e-001  2.6345494e+000  1.0000000e+000  5.3785346e-001
  1.9520050e+000  3.8103235e+000  2.3035208e-003  1.0000000e+000             Inf
  1.3749291e+000  1.8904300e+000  3.9071366e-001  1.0000000e+000  1.1387679e-001
  1.7116502e+000  2.9297465e+000  8.3145599e-002  1.0000000e+000  1.0074776e-001
  1.1676510e+000  1.3634089e+000  6.9280480e-001  1.0000000e+000  1.1142192e-001
  6.3745366e-001  4.0634717e-001  1.8565325e+000  1.0000000e+000  1.9550961e-001
  4.6411151e-001  2.1539950e-001  2.3589534e+000  1.0000000e+000  4.5152264e-002
  1.4250061e+000  2.0306424e+000  3.3061799e-001  1.0000000e+000  1.4514556e-001
  8.6311474e-001  7.4496705e-001  1.2925081e+000  1.0000000e+000  4.8275595e-001
  4.0359246e-001  1.6288688e-001  2.5485170e+000  1.0000000e+000  8.4917484e-002
  4.7897690e-001  2.2941887e-001  2.3135113e+000  1.0000000e+000  2.9299417e-001
  2.1334190e-001  4.5514764e-002  3.1921472e+000  1.0000000e+000  1.1478360e-001
  1.2963915e+000  1.6806310e+000  4.9506490e-001  1.0000000e+000  1.1209916e-001
  7.3887008e-001  5.4592899e-001  1.5904487e+000  1.0000000e+000  3.7051606e-001
  1.9098275e+000  3.6474411e+000  8.1310794e-003  1.0000000e+000  5.5435590e-002
  8.2663011e-001  6.8331734e-001  1.3767969e+000  1.0000000e+000  1.3219790e-001
  1.5250175e+000  2.3256785e+000  2.2560834e-001  1.0000000e+000  1.0673481e-001
  1.3495327e-001  1.8212385e-002  3.4783993e+000  1.0000000e+000  8.6273555e-002
  1.9004035e+000  3.6115334e+000  9.9194685e-003  1.0000000e+000  1.1564426e-001
  3.2762064e-001  1.0733528e-001  2.7968527e+000  1.0000000e+000  1.7273936e-001
  4.3670213e-001  1.9070875e-001  2.4439002e+000  1.0000000e+000  6.0963783e-002
  6.9091078e-002  4.7735771e-003  3.7284093e+000  1.0000000e+000             Inf
  1.3876044e+000  1.9254459e+000  3.7502839e-001  1.0000000e+000  1.3599715e-001
  1.6885355e+000  2.8511523e+000  9.7010109e-002  1.0000000e+000  1.5437692e-001
  1.0137306e-001  1.0276497e-002  3.6047843e+000  1.0000000e+000  6.8335472e-002
  1.5260765e+000  2.3289095e+000  2.2460348e-001  1.0000000e+000  7.8791928e-002
  1.3282006e-001  1.7641168e-002  3.4863609e+000  1.0000000e+000  3.6000652e-002
  1.2816214e+000  1.6425534e+000  5.1606782e-001  1.0000000e+000  4.5958519e-001
  1.7462082e+000  3.0492432e+000  6.4410262e-002  1.0000000e+000  1.1720374e-001
  1.7998538e+000  3.2394739e+000  4.0058485e-002  1.0000000e+000  1.6220349e-001
  1.5997005e+000  2.5590418e+000  1.6023967e-001  1.0000000e+000  1.7131102e-001
  1.9531634e+000  3.8148474e+000  2.1936646e-003  1.0000000e+000             Inf
  2.4210269e-001  5.8613712e-002  3.0902030e+000  1.0000000e+000  1.2231024e-001
  4.0704693e-001  1.6568720e-001  2.5374995e+000  1.0000000e+000  3.5378071e-002
  1.5167430e-001  2.3005093e-002  3.4163079e+000  1.0000000e+000  5.9735805e-002
  1.8653659e+000  3.4795899e+000  1.8126341e-002  1.0000000e+000  5.0912343e-002
  6.5673120e-001  4.3129587e-001  1.8043711e+000  1.0000000e+000  2.2807339e-001
  2.0148420e+000  4.0595883e+000  2.2028504e-004  1.0000000e+000             Inf
  1.9145771e+000  3.6656054e+000  7.2970752e-003  1.0000000e+000  1.4729744e-001
  9.9152175e-001  9.8311537e-001  1.0170284e+000  1.0000000e+000  2.6271981e-001
  1.8571562e+000  3.4490293e+000  2.0404339e-002  1.0000000e+000  1.7498188e-002
 -1.2670979e-002  1.6055370e-004  4.0508445e+000  1.0000000e+000             Inf
  2.2129669e-001  4.8972224e-002  3.1637855e+000  1.0000000e+000  3.7150555e-001
  1.8451592e+000  3.4046126e+000  2.3975661e-002  1.0000000e+000  1.2714609e-002
  1.3339429e+000  1.7794036e+000  4.4363207e-001  1.0000000e+000  8.2885290e-002
  5.3840037e-001  2.8987496e-001  2.1362735e+000  1.0000000e+000  4.2978782e-001
  1.8789713e-002  3.5305332e-004  3.9251942e+000  1.0000000e+000  4.9047541e-002
  3.6997966e-002  1.3688495e-003  3.8533770e+000  1.0000000e+000  8.1720266e-002
  8.4809571e-001  7.1926634e-001  1.3268835e+000  1.0000000e+000  2.1551108e-001
  9.8797091e-001  9.7608653e-001  1.0242029e+000  1.0000000e+000  1.4149225e-001
  1.6205010e-001  2.6260236e-002  3.3780598e+000  1.0000000e+000  6.8738355e-002
  7.6952416e-001  5.9216744e-001  1.5140708e+000  1.0000000e+000  1.8881869e-001
  1.6147260e+000  2.6073400e+000  1.4843607e-001  1.0000000e+000  3.9436712e-001
  1.2543395e+000  1.5733677e+000  5.5600952e-001  1.0000000e+000  3.3771528e-001
  1.8629146e+000  3.4704507e+000  1.8792412e-002  1.0000000e+000  8.0906925e-003
  1.3383920e+000  1.7912931e+000  4.3772517e-001  1.0000000e+000  2.7683062e-001
  1.8442548e+000  3.4012759e+000  2.4256559e-002  1.0000000e+000  1.0359457e-001
  1.7384175e+000  3.0220955e+000  6.8425386e-002  1.0000000e+000  1.2353192e-001
  1.0154963e-001  1.0312328e-002  3.6041138e+000  1.0000000e+000  1.1323154e-001
  1.7400493e+000  3.0277714e+000  6.7574386e-002  1.0000000e+000  1.0431154e-001
  7.6863900e-001  5.9080592e-001  1.5162499e+000  1.0000000e+000  7.6508243e-002
  5.6402164e-001  3.1812041e-001  2.0620338e+000  1.0000000e+000  1.8381089e-002
  1.0212240e+000  1.0428985e+000  9.5800240e-001  1.0000000e+000  1.5228590e-001
  5.6316753e-001  3.1715767e-001  2.0644875e+000  1.0000000e+000  7.4040822e-003
  1.6551052e+000  2.7393731e+000  1.1895246e-001  1.0000000e+000  2.9719799e-001
  5.5663242e-001  3.0983965e-001  2.0833100e+000  1.0000000e+000  4.7888286e-002
  4.2348591e-001  1.7934032e-001  2.4853967e+000  1.0000000e+000  1.3161754e-001
  2.0111824e+000  4.0448545e+000  1.2504537e-004  1.0000000e+000             Inf
  5.1538450e-001  2.6562119e-001  2.2040832e+000  1.0000000e+000  1.3349938e-001
  1.1260903e+000  1.2680794e+000  7.6371812e-001  1.0000000e+000  6.9495263e-002
  1.3811722e+000  1.9076366e+000  3.8294786e-001  1.0000000e+000  1.6818335e-001
  3.8416280e-001  1.4758106e-001  2.6109299e+000  1.0000000e+000  1.7603058e-001
  7.5438966e-001  5.6910375e-001  1.5515451e+000  1.0000000e+000  4.6659180e-002
  2.4816581e-001  6.1586268e-002  3.0689230e+000  1.0000000e+000  1.3844270e-001
  1.0818820e+000  1.1704687e+000  8.4294065e-001  1.0000000e+000  1.0458783e-001
  8.3090560e-001  6.9040412e-001  1.3667817e+000  1.0000000e+000  1.6054791e-001
  2.4630457e-001  6.0665943e-002  3.0754476e+000  1.0000000e+000  2.4256288e-001
  1.5650090e+000  2.4492532e+000  1.8921716e-001  1.0000000e+000  1.0594294e-001
  1.4154877e+000  2.0036053e+000  3.4165468e-001  1.0000000e+000  1.6615566e-001
  1.1515897e+000  1.3261588e+000  7.1980008e-001  1.0000000e+000  1.1992685e-001
  7.0365579e-003  4.9513147e-005  3.9719033e+000  1.0000000e+000             Inf
  9.2928534e-001  8.6357124e-001  1.1464299e+000  1.0000000e+000  1.9006842e-001
  7.2199520e-001  5.2127707e-001  1.6332963e+000  1.0000000e+000  1.7305451e-001
  1.2464600e+000  1.5536627e+000  5.6782246e-001  1.0000000e+000  2.2857061e-001
  1.9223245e+000  3.6953316e+000  6.0334804e-003  1.0000000e+000  1.4489259e-001
  1.5483663e+000  2.3974383e+000  2.0397297e-001  1.0000000e+000  1.4855801e-001
  1.8647503e+000  3.4772937e+000  1.8292479e-002  1.0000000e+000  2.6477263e-001
  5.8151372e-001  3.3815821e-001  2.0121033e+000  1.0000000e+000  1.5817256e-001
  5.7367466e-001  3.2910262e-001  2.0344040e+000  1.0000000e+000  4.2728207e-002
  1.1174603e+000  1.2487175e+000  7.7887636e-001  1.0000000e+000  7.7263757e-002
  1.5690111e+000  2.4617959e+000  1.8575142e-001  1.0000000e+000  1.2288528e-001
  3.6185097e-001  1.3093612e-001  2.6835323e+000  1.0000000e+000  7.7252725e-002
  8.2889175e-001  6.8706153e-001  1.3714945e+000  1.0000000e+000  8.7220731e-002
  1.3228684e-001  1.7499809e-002  3.4883524e+000  1.0000000e+000  1.8802643e-001
  8.5591630e-001  7.3259271e-001  1.3089275e+000  1.0000000e+000  2.3246051e-001
  2.0648223e+000  4.2634911e+000  4.2019289e-003  1.0000000e+000             Inf
  4.6987485e-001  2.2078237e-001  2.3412830e+000  1.0000000e+000  1.2583817e-001
  1.3012070e+000  1.6931396e+000  4.8831171e-001  1.0000000e+000  1.6810977e-001
  1.1141060e+000  1.2412321e+000  7.8480825e-001  1.0000000e+000  4.4664192e-002
  1.8371692e+000  3.3751908e+000  2.6513860e-002  1.0000000e+000  2.9158713e-001
  7.6542271e-001  5.8587193e-001  1.5241811e+000  1.0000000e+000  1.2015770e-001
  5.9702801e-001  3.5644245e-001  1.9683304e+000  1.0000000e+000  1.0731501e-001
  3.3313413e-001  1.1097835e-001  2.7784418e+000  1.0000000e+000  5.3337428e-002
 -2.0061970e-002  4.0248264e-004  4.0806504e+000  1.0000000e+000             Inf
  1.2523530e+000  1.5683882e+000  5.5897597e-001  1.0000000e+000  5.9674416e-002
  7.0434754e-001  4.9610546e-001  1.6787153e+000  1.0000000e+000  1.6277264e-001
  1.6822030e+000  2.8298069e+000  1.0099494e-001  1.0000000e+000  1.7557579e-001
  1.2573802e+000  1.5810049e+000  5.5148422e-001  1.0000000e+000  4.0124496e-002
  4.2718288e-002  1.8248521e-003  3.8309517e+000  1.0000000e+000  1.3198489e-001
  1.5523728e+000  2.4098612e+000  2.0037015e-001  1.0000000e+000  5.1057501e-002
  1.2944169e+000  1.6755152e+000  4.9784748e-001  1.0000000e+000  4.1800571e-002
  1.0708255e+000  1.1466673e+000  8.6336524e-001  1.0000000e+000  2.4788494e-001
  1.5151600e+000  2.2957097e+000  2.3506986e-001  1.0000000e+000  7.7121665e-002
  5.9340569e-001  3.5213031e-001  1.9785076e+000  1.0000000e+000  1.0489544e-002
  1.1458473e-001  1.3129661e-002  3.5547907e+000  1.0000000e+000  8.7720467e-002
  1.7546975e+000  3.0789634e+000  6.0173312e-002  1.0000000e+000  1.4620270e-001
  1.1948879e+000  1.4277572e+000  6.4820544e-001  1.0000000e+000  1.2892981e-001
  3.0709323e-001  9.4306252e-002  2.8659333e+000  1.0000000e+000  1.9607671e-001
  1.4710872e+000  2.1640976e+000  2.7974873e-001  1.0000000e+000  2.0346907e-001
  5.8619773e-001  3.4362778e-001  1.9988368e+000  1.0000000e+000  1.9113683e-002
  5.4210842e-001  2.9388154e-001  2.1254479e+000  1.0000000e+000  1.0068984e-001
  4.1251113e-001  1.7016543e-001  2.5201209e+000  1.0000000e+000  1.0503310e-001
  2.9456960e-002  8.6771247e-004  3.8830399e+000  1.0000000e+000             Inf
  1.2460400e+000  1.5526158e+000  5.6845562e-001  1.0000000e+000  1.1018580e-001
  6.0136056e-001  3.6163452e-001  1.9561923e+000  1.0000000e+000  1.9604368e-001
  1.4467764e+000  2.0931620e+000  3.0605632e-001  1.0000000e+000  1.1818405e-001
  7.1921804e-001  5.1727459e-001  1.6404024e+000  1.0000000e+000  4.6703273e-002
  1.0610819e+000  1.1258947e+000  8.8156725e-001  1.0000000e+000  1.2923590e-001
  1.0225913e+000  1.0456929e+000  9.5532779e-001  1.0000000e+000  1.4071796e-001
  1.5944900e+000  2.5423983e+000  1.6443839e-001  1.0000000e+000  1.9602092e-001
  1.3407176e+000  1.7975237e+000  4.3465327e-001  1.0000000e+000  1.8151738e-001
  9.2034503e-001  8.4703497e-001  1.1656549e+000  1.0000000e+000  1.8929783e-001
  1.9592143e+000  3.8385206e+000  1.6634739e-003  1.0000000e+000  1.3127578e-001
  7.3569770e-001  5.4125110e-001  1.5984603e+000  1.0000000e+000  1.1515477e-001
  1.7583290e+000  3.0917208e+000  5.8404877e-002  1.0000000e+000  8.7977970e-002
  8.3363263e-001  6.9494336e-001  1.3604128e+000  1.0000000e+000  1.8554829e-001
  2.9897393e-001  8.9385409e-002  2.8934897e+000  1.0000000e+000  1.7659573e-001
  1.2631734e+000  1.5956071e+000  5.4291339e-001  1.0000000e+000  9.3781799e-002
  4.9569221e-001  2.4571076e-001  2.2629419e+000  1.0000000e+000  1.5051701e-001
  2.7965918e-001  7.8209255e-002  2.9595725e+000  1.0000000e+000  1.5454660e-001
  6.8938521e-001  4.7525197e-001  1.7177111e+000  1.0000000e+000  1.1904175e-001
  1.1522309e+000  1.3276360e+000  7.1871245e-001  1.0000000e+000  1.8400516e-001
  4.5294380e-001  2.0515809e-001  2.3933829e+000  1.0000000e+000  2.0028903e-001
  1.6607344e+000  2.7580387e+000  1.1510116e-001  1.0000000e+000  7.9321256e-002
  1.8968457e+000  3.5980236e+000  1.0640812e-002  1.0000000e+000  1.0473667e-001
  1.4797715e-001  2.1897236e-002  3.4299886e+000  1.0000000e+000  2.5661565e-001
  1.8312869e+000  3.3536119e+000  2.8464097e-002  1.0000000e+000  9.0747922e-002
  1.7410857e+000  3.0313795e+000  6.7036607e-002  1.0000000e+000  9.5419660e-002
  2.0322016e+000  4.1298432e+000  1.0369403e-003  1.0000000e+000             Inf
  1.6599795e+000  2.7555318e+000  1.1561397e-001  1.0000000e+000  6.4935355e-002
  1.4604297e+000  2.1328550e+000  2.9113607e-001  1.0000000e+000  1.4528153e-001
  1.8514251e+000  3.4277751e+000  2.2074489e-002  1.0000000e+000  6.3785534e-002
  4.3421902e-001  1.8854616e-001  2.4516701e+000  1.0000000e+000  1.7504928e-001
  1.5818221e+000  2.5021613e+000  1.7487272e-001  1.0000000e+000  8.5782022e-002
  1.2469509e+000  1.5548866e+000  5.6708290e-001  1.0000000e+000  2.2009476e-002
  3.9796753e-002  1.5837816e-003  3.8423968e+000  1.0000000e+000  3.7745255e-002
  2.3174572e-001  5.3706079e-002  3.1267232e+000  1.0000000e+000  1.9264464e-001
  1.8303385e-002  3.3501389e-004  3.9271215e+000  1.0000000e+000             Inf
  1.0295788e-001  1.0600325e-002  3.5987688e+000  1.0000000e+000  1.5948021e-001
  1.5240679e+000  2.3227831e+000  2.2651134e-001  1.0000000e+000  2.8073027e-001
  1.6420862e+000  2.6964472e+000  1.2810227e-001  1.0000000e+000  1.0005784e-001
  1.2432743e+000  1.5457309e+000  5.7263382e-001  1.0000000e+000  4.5402919e-002
  7.5764244e-002  5.7402206e-003  3.7026832e+000  1.0000000e+000  3.2383785e-002
  1.6872646e+000  2.8468620e+000  9.7803407e-002  1.0000000e+000  2.2951222e-001
  1.2643516e+000  1.5985850e+000  5.4117852e-001  1.0000000e+000  4.7590213e-002
  6.5260064e-001  4.2588759e-001  1.8154850e+000  1.0000000e+000  3.8404920e-002
  9.6014199e-001  9.2187264e-001  1.0813047e+000  1.0000000e+000  4.5573287e-001
  1.5604751e+000  2.4350827e+000  1.9318210e-001  1.0000000e+000  6.0650577e-002
  6.7732244e-001  4.5876569e-001  1.7494759e+000  1.0000000e+000  7.2466669e-002
  5.4836685e-001  3.0070621e-001  2.1072388e+000  1.0000000e+000  1.8383873e-001
  1.8945607e+000  3.5893602e+000  1.1117449e-002  1.0000000e+000  2.2374261e-001
  1.8993607e+000  3.6075710e+000  1.0128274e-002  1.0000000e+000  5.1821447e-002
  1.1617789e+000  1.3497303e+000  7.0261457e-001  1.0000000e+000  2.5323597e-001
  1.6769645e+000  2.8122100e+000  1.0435193e-001  1.0000000e+000  4.7544101e-002
  1.2034472e+000  1.4482853e+000  6.3449629e-001  1.0000000e+000  8.5016573e-002
  7.1243581e-002  5.0756479e-003  3.7201013e+000  1.0000000e+000  1.9506079e-002
  4.6169152e-001  2.1315906e-001  2.3663930e+000  1.0000000e+000  1.1747152e-001
  1.9435689e+000  3.7774601e+000  3.1844680e-003  1.0000000e+000             Inf
  1.2925119e+000  1.6705870e+000  5.0053941e-001  1.0000000e+000  2.7192430e-001
  5.6653677e-002  3.2096391e-003  3.7765949e+000  1.0000000e+000  3.2090994e-002
  1.9653612e-002  3.8626445e-004  3.9217718e+000  1.0000000e+000  2.1922373e-002
  2.9121815e-001  8.4808011e-002  2.9199354e+000  1.0000000e+000  2.0773378e-001
  6.4012403e-001  4.0975877e-001  1.8492627e+000  1.0000000e+000  1.0749428e-001
  7.2275176e-001  5.2237011e-001  1.6313631e+000  1.0000000e+000  2.9288914e-001
  1.8667403e+000  3.4847195e+000  1.7758136e-002  1.0000000e+000  3.1743767e-001
  1.3566544e+000  1.8405111e+000  4.1389358e-001  1.0000000e+000  1.2941467e-001
  8.5613039e-001  7.3295925e-001  1.3084377e+000  1.0000000e+000  1.6287765e-001
  1.7519589e+000  3.0693601e+000  6.1524378e-002  1.0000000e+000  1.4580214e-001
  9.7789364e-001  9.5627597e-001  1.0447014e+000  1.0000000e+000  1.9525587e-001
  1.0653867e+000  1.1350488e+000  8.7350206e-001  1.0000000e+000  1.8381843e-001
  1.0594787e+000  1.1224951e+000  8.8458034e-001  1.0000000e+000  8.3680167e-002
  1.4621769e+000  2.1379613e+000  2.8925367e-001  1.0000000e+000  1.1931259e-001
  1.5728446e+000  2.4738401e+000  1.8246174e-001  1.0000000e+000  6.9631417e-002
  1.7582680e+000  3.0915063e+000  5.8434373e-002  1.0000000e+000  1.0298133e-001
  3.7439553e-001  1.4017201e-001  2.6425899e+000  1.0000000e+000  1.8078919e-001
  8.0893696e-001  6.5437901e-001  1.4186312e+000  1.0000000e+000  7.6657746e-002
  1.5193643e+000  2.3084680e+000  2.3101063e-001  1.0000000e+000  1.0259254e-001
  7.7698554e-001  6.0370652e-001  1.4957644e+000  1.0000000e+000  3.4290337e-001
  2.1100622e+000  4.4523623e+000  1.2113680e-002  1.0000000e+000             Inf
  1.3704715e-002  1.8781922e-004  3.9453690e+000  1.0000000e+000             Inf
  2.7715344e-001  7.6814029e-002  2.9682003e+000  1.0000000e+000  3.6266335e-001
  4.5882187e-001  2.1051751e-001  2.3752300e+000  1.0000000e+000  3.9568578e-001
  1.7535355e+000  3.0748866e+000  6.0744773e-002  1.0000000e+000  5.7598563e-003
  1.5946667e+000  2.5429618e+000  1.6429510e-001  1.0000000e+000  1.6450674e-001
  1.2532910e+000  1.5707384e+000  5.5757427e-001  1.0000000e+000  2.7530536e-001
  1.3911707e+000  1.9353559e+000  3.7067313e-001  1.0000000e+000  9.8498844e-002
  1.4814026e+000  2.1945538e+000  2.6894321e-001  1.0000000e+000  2.3193895e-001
  6.6309086e-001  4.3968949e-001  1.7873260e+000  1.0000000e+000  1.8671721e-001
  5.3520547e-001  2.8644489e-001  2.1456230e+000  1.0000000e+000  8.5175240e-002
  1.5931967e+000  2.5382758e+000  1.6548891e-001  1.0000000e+000  1.3105354e-001
  8.0997315e-001  6.5605651e-001  1.4161639e+000  1.0000000e+000  9.6112464e-002
  1.8856938e+000  3.5558411e+000  1.3065905e-002  1.0000000e+000  4.8408484e-002
  3.5319663e-002  1.2474786e-003  3.8599688e+000  1.0000000e+000             Inf
  1.3568324e+000  1.8409942e+000  4.1366453e-001  1.0000000e+000  2.7460232e-001
  7.2565358e-001  5.2657312e-001  1.6239588e+000  1.0000000e+000  1.4820836e-001
  1.6153329e+000  2.6093003e+000  1.4796879e-001  1.0000000e+000  1.4845577e-001
  1.0822327e+000  1.1712276e+000  8.4229683e-001  1.0000000e+000  1.7830994e-001
  2.7033552e-001  7.3081291e-002  2.9917392e+000  1.0000000e+000  1.1544731e-001
  1.7456197e+000  3.0471881e+000  6.4709347e-002  1.0000000e+000  2.6215624e-001
  1.9355064e+000  3.7461850e+000  4.1594260e-003  1.0000000e+000  1.4849422e-001
  8.2103687e-001  6.7410154e-001  1.3899541e+000  1.0000000e+000  1.6403912e-001
  1.8853378e+000  3.5544985e+000  1.3147426e-002  1.0000000e+000  1.3565855e-001
  1.2029772e+000  1.4471541e+000  6.3524536e-001  1.0000000e+000  2.0231916e-001
  2.9837771e-001  8.9029255e-002  2.8955184e+000  1.0000000e+000  1.9161762e-001
  9.7348967e-001  9.4768213e-001  1.0537235e+000  1.0000000e+000  2.6144265e-001
  4.5763998e-001  2.0943435e-001  2.3788744e+000  1.0000000e+000  2.4181139e-001
  1.8603159e-001  3.4607752e-002  3.2904814e+000  1.0000000e+000  2.4229253e-001
  2.0399018e+000  4.1611994e+000  1.5921546e-003  1.0000000e+000             Inf
  1.1523788e+000  1.3279768e+000  7.1846178e-001  1.0000000e+000  1.1999210e-001
  5.4131442e-001  2.9302131e-001  2.1277636e+000  1.0000000e+000  1.2970017e-001
  4.8563396e-001  2.3584035e-001  2.2933045e+000  1.0000000e+000  2.0586654e-002
  4.5593895e-001  2.0788033e-001  2.3841245e+000  1.0000000e+000  1.6779520e-001
  1.0391999e+000  1.0799365e+000  9.2313675e-001  1.0000000e+000  1.7228663e-001
  1.7845239e+000  3.1845256e+000  4.6429941e-002  1.0000000e+000  1.9568608e-001
  2.0129358e-001  4.0519105e-002  3.2353448e+000  1.0000000e+000  2.3476551e-001
  7.2499289e-001  5.2561469e-001  1.6256431e+000  1.0000000e+000  8.1659900e-002
  9.8620384e-001  9.7259801e-001  1.0277827e+000  1.0000000e+000  6.9866033e-002
  1.8490864e+000  3.4191205e+000  2.2774914e-002  1.0000000e+000  8.3726723e-002
  1.1576899e+000  1.3402460e+000  7.0948626e-001  1.0000000e+000  2.4711539e-001
  1.8677597e+000  3.4885261e+000  1.7487510e-002  1.0000000e+000  8.3147510e-002
  7.5581396e-001  5.7125474e-001  1.5479989e+000  1.0000000e+000  5.1432477e-002
  2.3693990e-001  5.6140518e-002  3.1083809e+000  1.0000000e+000  1.1146385e-001
  1.6545244e+000  2.7374510e+000  1.1935339e-001  1.0000000e+000  3.1224658e-001
  6.7448637e-001  4.5493186e-001  1.7569864e+000  1.0000000e+000  2.2577815e-001
  1.4518281e+000  2.1078047e+000  3.0049248e-001  1.0000000e+000  5.5284481e-002
  3.1238657e-001  9.7585369e-002  2.8480391e+000  1.0000000e+000  2.1976215e-001
  4.7958565e-001  2.3000240e-001  2.3116598e+000  1.0000000e+000  2.9804508e-002
  1.4142715e+000  2.0001639e+000  3.4307785e-001  1.0000000e+000  1.6755582e-001
  1.4740093e+000  2.1727033e+000  2.7666626e-001  1.0000000e+000  1.8627124e-001
  1.2851311e+000  1.6515619e+000  5.1103759e-001  1.0000000e+000  2.5786898e-001
  5.0009604e-001  2.5009605e-001  2.2497119e+000  1.0000000e+000  1.8958245e-001
  1.9938482e+000  3.9754305e+000  3.7845109e-005  1.0000000e+000             Inf
  1.4692661e+000  2.1587428e+000  2.8167848e-001  1.0000000e+000  2.2298897e-002
  2.9033973e-003  8.4297157e-006  3.9883948e+000  1.0000000e+000             Inf
  7.7621311e-001  6.0250680e-001  1.4976543e+000  1.0000000e+000  2.1476221e-001
  9.6965092e-001  9.4022291e-001  1.0616192e+000  1.0000000e+000  2.1090566e-001
  1.9317377e+000  3.7316105e+000  4.6597414e-003  1.0000000e+000  1.2685381e-001
  8.0090808e-001  6.4145375e-001  1.4378214e+000  1.0000000e+000  3.3362970e-001
  5.6832564e-001  3.2299403e-001  2.0496915e+000  1.0000000e+000  9.9564673e-002
  1.8378612e+000  3.3777339e+000  2.6288979e-002  1.0000000e+000  8.2917266e-002
  7.9093193e-001  6.2557331e-001  1.4618456e+000  1.0000000e+000  2.2642293e-001
  1.3220917e+000  1.7479265e+000  4.5955966e-001  1.0000000e+000  2.3155887e-001
  1.0710774e+000  1.1472068e+000  8.6289718e-001  1.0000000e+000  4.0350526e-001
  2.9998082e-001  8.9988494e-002  2.8900652e+000  1.0000000e+000  3.2141720e-001
  1.5188649e+000  2.3069507e+000  2.3149096e-001  1.0000000e+000  8.2271249e-003
  1.4960708e+000  2.2382278e+000  2.5394465e-001  1.0000000e+000  7.0466114e-002
  5.2442475e-001  2.7502131e-001  2.1773223e+000  1.0000000e+000  5.1976561e-002
  6.1305515e-001  3.7583662e-001  1.9236160e+000  1.0000000e+000  2.6870336e-001
  1.5231859e+000  2.3200952e+000  2.2735170e-001  1.0000000e+000  3.5134706e-001
  1.5160509e+000  2.2984103e+000  2.3420673e-001  1.0000000e+000  2.6301013e-002
  2.0888056e-001  4.3631089e-002  3.2081088e+000  1.0000000e+000             Inf
  1.3381838e+000  1.7907359e+000  4.3800068e-001  1.0000000e+000  1.2179656e-001
  1.4268719e+000  2.0359633e+000  3.2847586e-001  1.0000000e+000  1.3568481e-001
  5.3104116e-001  2.8200471e-001  2.1578401e+000  1.0000000e+000  5.3367988e-002
  2.2658309e-001  5.1339897e-002  3.1450075e+000  1.0000000e+000  1.1245585e-001
  1.4550550e+000  2.1171850e+000  2.9696508e-001  1.0000000e+000  8.0049855e-002
  1.8995047e+000  3.6081180e+000  1.0099309e-002  1.0000000e+000             Inf
  4.8836763e-001  2.3850295e-001  2.2850324e+000  1.0000000e+000  2.7478086e-001
  1.1404547e+000  1.3006370e+000  7.3881807e-001  1.0000000e+000  2.9465049e-001
  1.8261914e+000  3.3349752e+000  3.0209417e-002  1.0000000e+000  3.5958675e-001
  1.6303192e-001  2.6579405e-002  3.3744517e+000  1.0000000e+000  1.5740321e-001
  8.1178774e-001  6.5899933e-001  1.4118484e+000  1.0000000e+000  3.3565229e-001
  6.3182244e-001  3.9919960e-001  1.8719098e+000  1.0000000e+000  2.5809837e-001
  1.0447486e+000  1.0914996e+000  9.1250531e-001  1.0000000e+000  2.3031195e-001
  6.8805425e-001  4.7341865e-001  1.7212017e+000  1.0000000e+000  1.7345081e-001
  1.0624900e-001  1.1288850e-002  3.5862928e+000  1.0000000e+000  5.2115929e-002
  3.7570110e-001  1.4115131e-001  2.6383469e+000  1.0000000e+000  1.0952231e-001
  1.6639159e+000  2.7686160e+000  1.1295254e-001  1.0000000e+000  2.8861694e-001
  2.0003670e+000  4.0014682e+000  1.3469717e-007  1.0000000e+000             Inf
  1.9273480e+000  3.7146703e+000  5.2783132e-003  1.0000000e+000  1.2481430e-001
  1.2708006e+000  1.6149341e+000  5.3173178e-001  1.0000000e+000  2.2589710e-001
  1.5846735e+000  2.5111903e+000  1.7249606e-001  1.0000000e+000  7.9959771e-002
  1.8753944e+000  3.5171043e+000  1.5526549e-002  1.0000000e+000  2.6202206e-001
  1.5831242e+000  2.5062823e+000  1.7378541e-001  1.0000000e+000  2.0393313e-002
 -5.9484942e-002  3.5384584e-003  4.2414782e+000  1.0000000e+000             Inf
  1.5640386e+000  2.4462168e+000  1.9006232e-001  1.0000000e+000  3.0214742e-001
  1.3825381e-001  1.9114116e-002  3.4660989e+000  1.0000000e+000  5.3769731e-002
  1.0348694e+000  1.0709548e+000  9.3147700e-001  1.0000000e+000  2.2590960e-001
  1.2761055e+000  1.6284452e+000  5.2402330e-001  1.0000000e+000  2.8848263e-001
  8.3177402e-002  6.9184802e-003  3.6742089e+000  1.0000000e+000  1.5640961e-001
  4.1891199e-001  1.7548726e-001  2.4998393e+000  1.0000000e+000  2.4524595e-001
  3.0404262e-001  9.2441914e-002  2.8762714e+000  1.0000000e+000  2.0220694e-001
  2.2045811e+000  4.8601777e+000  4.1853414e-002  1.0000000e+000             Inf
  1.6305053e+000  2.6585476e+000  1.3652633e-001  1.0000000e+000  3.5457294e-001
  4.4391380e-001  1.9705946e-001  2.4214043e+000  1.0000000e+000  4.0621735e-002
  5.2862646e-001  2.7944593e-001  2.1649401e+000  1.0000000e+000  2.0703456e-001
  1.1073136e+000  1.2261435e+000  7.9688897e-001  1.0000000e+000  1.3386267e-001
  2.7603105e-001  7.6193139e-002  2.9720690e+000  1.0000000e+000  8.7192259e-002
  1.7535801e-001  3.0750433e-002  3.3293184e+000  1.0000000e+000  1.2861365e-001
  7.5219855e-001  5.6580266e-001  1.5570084e+000  1.0000000e+000  1.4541177e-001
  8.2931541e-001  6.8776406e-001  1.3705024e+000  1.0000000e+000  2.7464673e-002
  1.3533082e+000  1.8314431e+000  4.1821029e-001  1.0000000e+000  3.0174721e-001
  3.3031420e-001  1.0910747e-001  2.7878507e+000  1.0000000e+000  1.3071779e-001
  9.7717175e-001  9.5486463e-001  1.0461776e+000  1.0000000e+000  1.1858767e-001
  8.9739517e-003  8.0531808e-005  3.9641847e+000  1.0000000e+000             Inf
  6.6469529e-001  4.4181983e-001  1.7830387e+000  1.0000000e+000  2.1391239e-001
  8.4755413e-001  7.1834800e-001  1.3281315e+000  1.0000000e+000  7.0464215e-002
  2.4238587e-001  5.8750908e-002  3.0892074e+000  1.0000000e+000  1.0043106e-001
  1.7624976e+000  3.1063979e+000  5.6407377e-002  1.0000000e+000  4.7713815e-001
  1.2861712e+000  1.6542363e+000  5.0955157e-001  1.0000000e+000  1.3558296e-001
  4.0858833e-001  1.6694443e-001  2.5325911e+000  1.0000000e+000  1.1152242e-001
  4.5014263e-001  2.0262839e-001  2.4020579e+000  1.0000000e+000  8.2337255e-002
  1.1799437e+000  1.3922672e+000  6.7249231e-001  1.0000000e+000  8.5506075e-002
  9.0471862e-001  8.1851578e-001  1.1996413e+000  1.0000000e+000  1.2054925e-001
  8.1826955e-001  6.6956506e-001  1.3964869e+000  1.0000000e+000  7.2644231e-002
  1.1406309e-001  1.3010389e-002  3.5567580e+000  1.0000000e+000  1.6816999e-001
  1.0329937e+000  1.0670760e+000  9.3510118e-001  1.0000000e+000  1.1937382e-001
  1.2016688e+000  1.4440078e+000  6.3733277e-001  1.0000000e+000  9.5443851e-002
  6.9398919e-001  4.8162099e-001  1.7056642e+000  1.0000000e+000  6.7562465e-002
  9.3659997e-002  8.7721951e-003  3.6341322e+000  1.0000000e+000  1.2541163e-001
  1.5612997e+000  2.4376568e+000  1.9245793e-001  1.0000000e+000  7.8679015e-002
  1.9928327e+000  3.9713822e+000  5.1370216e-005  1.0000000e+000             Inf
  1.4211707e+000  2.0197262e+000  3.3504334e-001  1.0000000e+000  3.6025934e-002
  1.5731578e+000  2.4748254e+000  1.8219428e-001  1.0000000e+000  1.6876195e-001
  6.9026926e-001  4.7647165e-001  1.7153946e+000  1.0000000e+000  8.2876941e-002
  7.5915958e-001  5.7632327e-001  1.5396849e+000  1.0000000e+000  1.3355605e-001
  3.6490681e-001  1.3315698e-001  2.6735298e+000  1.0000000e+000  5.4803492e-002
  1.1481676e+000  1.3182889e+000  7.2561836e-001  1.0000000e+000  5.9361622e-002
  1.8730461e+000  3.5083016e+000  1.6117297e-002  1.0000000e+000  2.6399646e-001
  9.4673228e-001  8.9630201e-001  1.1093729e+000  1.0000000e+000  1.9618278e-001
 -3.5436621e-002  1.2557541e-003  4.1430022e+000  1.0000000e+000             Inf
  2.3540703e-001  5.5416469e-002  3.1137884e+000  1.0000000e+000  1.4368078e-001
  9.4373672e-002  8.9063900e-003  3.6314117e+000  1.0000000e+000  2.9628199e-002
  1.2051167e+000  1.4523063e+000  6.3183947e-001  1.0000000e+000  1.2980381e-001
  1.0292253e+000  1.0593047e+000  9.4240350e-001  1.0000000e+000  1.9594944e-001
  1.4942994e+000  2.2329308e+000  2.5573305e-001  1.0000000e+000  1.3943370e-001
  3.9305074e-001  1.5448888e-001  2.5822859e+000  1.0000000e+000  1.5570912e-001
  1.2427443e-001  1.5444134e-002  3.5183464e+000  1.0000000e+000  1.3665575e-001
  1.3852159e+000  1.9188232e+000  3.7795946e-001  1.0000000e+000  1.4114960e-001
  1.4214234e+000  2.0204445e+000  3.3475086e-001  1.0000000e+000  7.2845661e-002
  5.3191149e-001  2.8292983e-001  2.1552839e+000  1.0000000e+000  1.5340042e-001
  1.7300484e+000  2.9930675e+000  7.2873856e-002  1.0000000e+000  3.0039982e-001
  3.7220905e-001  1.3853958e-001  2.6497034e+000  1.0000000e+000  2.7396979e-002
  8.3006134e-001  6.8900182e-001  1.3687565e+000  1.0000000e+000  1.8446269e-001
  6.0935092e-001  3.7130855e-001  1.9339049e+000  1.0000000e+000  1.3694586e-001
  3.1586889e-001  9.9773158e-002  2.8362976e+000  1.0000000e+000  8.9885513e-002
  5.5031875e-001  3.0285073e-001  2.1015757e+000  1.0000000e+000  7.5696038e-002
  2.7245029e-001  7.4229160e-002  2.9844280e+000  1.0000000e+000  7.8151629e-002
  1.2791503e+000  1.6362255e+000  5.1962427e-001  1.0000000e+000  1.7878681e-001
  1.1451670e+000  1.3114075e+000  7.3073946e-001  1.0000000e+000  1.1755950e-001
  1.0423183e+000  1.0864274e+000  9.1715423e-001  1.0000000e+000  1.6442611e-001
  1.4159640e+000  2.0049540e+000  3.4109806e-001  1.0000000e+000  6.9953706e-002
  3.3778204e-001  1.1409671e-001  2.7629685e+000  1.0000000e+000  1.6699348e-002
  2.0008364e+000  4.0033464e+000  6.9958716e-007  1.0000000e+000             Inf
  1.9101872e+000  3.6488152e+000  8.0663373e-003  1.0000000e+000  1.1040041e-001
  1.8133436e+000  3.2882151e+000  3.4840607e-002  1.0000000e+000  3.6542434e-002
  1.4075226e+000  1.9811200e+000  3.5102943e-001  1.0000000e+000  2.6471383e-001
  1.7925724e+000  3.2133158e+000  4.3026215e-002  1.0000000e+000  2.6174742e-002
  1.8064437e+000  3.2632389e+000  3.7464033e-002  1.0000000e+000  2.0735154e-002
  3.3397710e-001  1.1154071e-001  2.7756323e+000  1.0000000e+000  9.7004159e-002
  1.9535887e+000  3.8165090e+000  2.1540047e-003  1.0000000e+000  9.0556854e-002
  5.8601870e-001  3.4341792e-001  1.9993431e+000  1.0000000e+000  1.9848051e-001
  1.0537236e+000  1.1103335e+000  8.9543899e-001  1.0000000e+000  1.0727403e-001
  1.7802223e+000  3.1691913e+000  4.8302257e-002  1.0000000e+000  2.7251685e-002
  2.3991058e-001  5.7557085e-002  3.0979148e+000  1.0000000e+000  1.0682755e-001
  1.1501382e+000  1.3228178e+000  7.2226515e-001  1.0000000e+000  3.5223172e-001
  8.8836298e-001  7.8918879e-001  1.2357369e+000  1.0000000e+000  2.3633390e-001
  1.5894803e-001  2.5264478e-002  3.3894723e+000  1.0000000e+000  1.8360751e-001
  4.9671869e-001  2.4672946e-001  2.2598547e+000  1.0000000e+000  7.0459734e-002
  7.2055487e-001  5.1919933e-001  1.6369798e+000  1.0000000e+000  1.6591686e-001
  3.5082148e-001  1.2307571e-001  2.7197898e+000  1.0000000e+000  6.7279184e-002
  2.2618993e-001  5.1161885e-002  3.1464022e+000  1.0000000e+000  6.4181000e-002
  1.7652702e+000  3.1161789e+000  5.5098079e-002  1.0000000e+000  1.7877240e-001
  1.6010440e+000  2.5633418e+000  1.5916591e-001  1.0000000e+000  2.8680800e-001
  4.0563607e-001  1.6454062e-001  2.5419963e+000  1.0000000e+000  9.7946161e-002
  8.0458764e-001  6.4736127e-001  1.4290107e+000  1.0000000e+000  1.3438602e-001
  1.8430460e+000  3.3968184e+000  2.4634568e-002  1.0000000e+000  9.6702214e-002
  4.4959115e-001  2.0213220e-001  2.4037676e+000  1.0000000e+000  9.0345052e-002
  5.2061468e-001  2.7103964e-001  2.1885809e+000  1.0000000e+000  8.8614774e-002
  1.4777173e+000  2.1836483e+000  2.7277925e-001  1.0000000e+000  1.8450211e-001
  1.7513073e-001  3.0670771e-002  3.3301479e+000  1.0000000e+000  6.6615554e-002
 -1.0300146e-002  1.0609301e-004  4.0413067e+000  1.0000000e+000             Inf
  7.5311696e-001  5.6718516e-001  1.5547173e+000  1.0000000e+000  8.3475423e-002
  1.0944318e-001  1.1977810e-002  3.5742051e+000  1.0000000e+000  1.0028886e-001
  1.2146159e+000  1.4752918e+000  6.1682818e-001  1.0000000e+000  2.2313011e-001
  7.8923356e-001  6.2288961e-001  1.4659554e+000  1.0000000e+000  2.1590724e-002
  3.3980067e-002  1.1546449e-003  3.8652344e+000  1.0000000e+000  9.5856311e-002
  1.0875532e+000  1.1827720e+000  8.3255911e-001  1.0000000e+000  1.3581978e-001
  4.7480475e-001  2.2543955e-001  2.3262205e+000  1.0000000e+000  1.7821329e-001
  7.7904149e-001  6.0690564e-001  1.4907397e+000  1.0000000e+000  5.4010313e-002
  1.5367375e+000  2.3615620e+000  2.1461217e-001  1.0000000e+000  1.4459350e-001
  8.0740365e-001  6.5190066e-001  1.4222860e+000  1.0000000e+000  2.0866974e-001
  1.9510388e+000  3.8065526e+000  2.3971944e-003  1.0000000e+000  1.7764432e-001
  6.3566579e-001  4.0407099e-001  1.8614078e+000  1.0000000e+000  1.6798288e-001
  1.7942392e+000  3.2192943e+000  4.2337509e-002  1.0000000e+000  3.1611816e-001
  1.3047947e+000  1.7024891e+000  4.8331047e-001  1.0000000e+000  1.0756284e-001
  1.5047119e+000  2.2641578e+000  2.4531033e-001  1.0000000e+000  6.4139235e-002
  1.3192706e+000  1.7404748e+000  4.6339258e-001  1.0000000e+000  3.4790481e-002
  7.8630371e-001  6.1827352e-001  1.4730587e+000  1.0000000e+000  1.0427889e-002
  1.3386271e+000  1.7919226e+000  4.3741407e-001  1.0000000e+000  1.2736470e-001
  1.7000688e-001  2.8902338e-002  3.3488748e+000  1.0000000e+000  3.3220077e-001
  1.3491358e-001  1.8201673e-002  3.4785474e+000  1.0000000e+000  3.7991291e-002
  4.6109507e-001  2.1260866e-001  2.3682284e+000  1.0000000e+000  3.1049419e-001
  9.9297925e-001  9.8600779e-001  1.0140908e+000  1.0000000e+000  2.8170422e-001
  1.0823214e+000  1.1714196e+000  8.4213405e-001  1.0000000e+000  9.6995514e-002
  1.4430591e+000  2.0824197e+000  3.1018311e-001  1.0000000e+000  1.3980214e-001
  1.9660927e+000  3.8655205e+000  1.1497047e-003  1.0000000e+000             Inf
  1.3265214e-001  1.7596590e-002  3.4869880e+000  1.0000000e+000  2.5897275e-002
  1.5113391e-002  2.2841458e-004  3.9397749e+000  1.0000000e+000             Inf
  7.3350273e-001  5.3802625e-001  1.6040153e+000  1.0000000e+000  1.4283223e-001
  1.4744717e+000  2.1740667e+000  2.7618003e-001  1.0000000e+000  6.3488871e-002
  6.3934067e-001  4.0875649e-001  1.8513938e+000  1.0000000e+000  1.0000677e-001
  1.6449911e+000  2.7059957e+000  1.2603131e-001  1.0000000e+000  2.6564598e-001
  1.3088675e+000  1.7131342e+000  4.7766411e-001  1.0000000e+000  1.7782226e-002
  1.6426094e+000  2.6981657e+000  1.2772803e-001  1.0000000e+000  1.4938082e-001
  6.3080457e-001  3.9791440e-001  1.8746961e+000  1.0000000e+000  2.1334922e-001
  1.9517886e+000  3.8094788e+000  2.3243372e-003  1.0000000e+000  1.0289514e-001
  1.8274916e+000  3.3397256e+000  2.9759145e-002  1.0000000e+000  9.3091470e-002
  2.0359835e+000  4.1452290e+000  1.2948153e-003  1.0000000e+000             Inf
  1.7768908e+000  3.1573408e+000  4.9777731e-002  1.0000000e+000  1.4713368e-001
  8.2903036e-001  6.8729134e-001  1.3711699e+000  1.0000000e+000  2.0280051e-001
  1.5901518e+000  2.5285828e+000  1.6797555e-001  1.0000000e+000  1.1274196e-001
  1.0304069e+000  1.0617384e+000  9.4011077e-001  1.0000000e+000  3.7847035e-001
  4.5782395e-002  2.0960277e-003  3.8189664e+000  1.0000000e+000             Inf
  6.1944415e-001  3.8371106e-001  1.9059344e+000  1.0000000e+000  1.9130021e-001
  1.4969954e+000  2.2409951e+000  2.5301366e-001  1.0000000e+000  1.4072227e-001
  1.3426021e+000  1.8025803e+000  4.3217203e-001  1.0000000e+000  6.9430492e-002
  1.9218399e+000  3.6934687e+000  6.1089966e-003  1.0000000e+000  3.9265489e-002
  1.2063448e+000  1.4552678e+000  6.2988854e-001  1.0000000e+000  2.7676304e-001
  4.4428621e-001  1.9739023e-001  2.4202454e+000  1.0000000e+000  3.8631766e-001
  7.8556177e-002  6.1710730e-003  3.6919464e+000  1.0000000e+000  4.4831786e-002
  8.8683946e-002  7.8648424e-003  3.6531291e+000  1.0000000e+000  2.9023319e-002
  2.4437289e-001  5.9718109e-002  3.0822266e+000  1.0000000e+000  2.2339406e-001
  1.6115944e+000  2.5972365e+000  1.5085891e-001  1.0000000e+000  3.3338965e-002
  1.6241150e+000  2.6377495e+000  1.4128954e-001  1.0000000e+000  3.0419484e-002
  1.8889711e+000  3.5682117e+000  1.2327422e-002  1.0000000e+000  9.1575505e-002
  8.3007810e-001  6.8902965e-001  1.3687173e+000  1.0000000e+000  2.0328928e-001
  1.7931973e+000  3.2155564e+000  4.2767376e-002  1.0000000e+000  4.9264646e-002
  1.0635751e-001  1.1311920e-002  3.5858819e+000  1.0000000e+000  1.4529165e-001
  1.3072647e+000  1.7089409e+000  4.7988225e-001  1.0000000e+000  1.0211309e-001
  1.4473240e+000  2.0947468e+000  3.0545075e-001  1.0000000e+000  1.0063152e-001
  1.3251616e+000  1.7560531e+000  4.5540693e-001  1.0000000e+000  3.3505196e-002
  2.2822132e-001  5.2084971e-002  3.1391997e+000  1.0000000e+000  1.4361083e-001
  1.9294849e+000  3.7229118e+000  4.9723856e-003  1.0000000e+000  2.8991927e-002
  1.3951672e+000  1.9464915e+000  3.6582271e-001  1.0000000e+000  1.0371159e-001
  3.5217549e-002  1.2402758e-003  3.8603701e+000  1.0000000e+000  1.8387081e-001
  1.9180967e+000  3.6790949e+000  6.7081507e-003  1.0000000e+000  6.8279130e-002
  1.9842932e+000  3.9374196e+000  2.4670248e-004  1.0000000e+000             Inf
  9.0421054e-001  8.1759669e-001  1.2007545e+000  1.0000000e+000  1.4737441e-001
  2.0515402e-001  4.2088171e-002  3.2214721e+000  1.0000000e+000  2.0360335e-001
  1.6255743e+000  2.6424917e+000  1.4019463e-001  1.0000000e+000  1.2765770e-001
  1.9016185e+000  3.6161528e+000  9.6789270e-003  1.0000000e+000  3.5532198e-002
  2.3369974e-001  5.4615567e-002  3.1198166e+000  1.0000000e+000  4.0995159e-002
  5.5391707e-001  3.0682412e-001  2.0911558e+000  1.0000000e+000  1.5184208e-001
  1.6620427e+000  2.7623858e+000  1.1421517e-001  1.0000000e+000  2.0787486e-002
  2.4513648e-001  6.0091896e-002  3.0795460e+000  1.0000000e+000  6.9083378e-002
  1.2781812e+000  1.6337473e+000  5.2102234e-001  1.0000000e+000  5.5009193e-002
  1.7040597e+000  2.9038195e+000  8.7580660e-002  1.0000000e+000  1.0871813e-001
  1.1902649e+000  1.4167305e+000  6.5567096e-001  1.0000000e+000  8.4062634e-002
  8.1614639e-001  6.6609493e-001  1.4015094e+000  1.0000000e+000  1.8975627e-001
  1.4870114e+000  2.2112029e+000  2.6315730e-001  1.0000000e+000  8.1357459e-002
  1.6634570e+000  2.7670891e+000  1.1326120e-001  1.0000000e+000  4.2761635e-002
  1.7703006e+000  3.1339642e+000  5.2761821e-002  1.0000000e+000  1.0118136e-001
  3.0109106e-001  9.0655825e-002  2.8862916e+000  1.0000000e+000  7.8315402e-002
  1.3323921e+000  1.7752687e+000  4.4570034e-001  1.0000000e+000  3.5944149e-002
  7.0172205e-001  4.9241384e-001  1.6855256e+000  1.0000000e+000  1.6848850e-001
  2.5925292e-002  6.7212077e-004  3.8969710e+000  1.0000000e+000             Inf
  1.4282838e+000  2.0399945e+000  3.2685947e-001  1.0000000e+000  1.4058959e-001
  1.0283251e+000  1.0574526e+000  9.4415207e-001  1.0000000e+000  1.9439283e-001
  1.5081366e+000  2.2744760e+000  2.4192959e-001  1.0000000e+000  1.4110999e-001
  1.9687955e+000  3.8761559e+000  9.7371873e-004  1.0000000e+000  6.7276986e-002
  1.8035153e+000  3.2526675e+000  3.8606233e-002  1.0000000e+000  1.1475874e-001
  1.1774581e+000  1.3864076e+000  6.7657517e-001  1.0000000e+000  1.6529433e-001
  1.3490573e+000  1.8199556e+000  4.2372642e-001  1.0000000e+000  9.7742437e-002
  1.3138026e+000  1.7260772e+000  4.7086692e-001  1.0000000e+000  5.5278384e-002
  3.2153991e-001  1.0338791e-001  2.8172283e+000  1.0000000e+000  2.3320526e-001
  1.6334993e+000  2.6683201e+000  1.3432274e-001  1.0000000e+000  1.7774165e-002
  1.2598608e+000  1.5872492e+000  5.4780603e-001  1.0000000e+000  8.9680211e-002
  1.8831442e+000  3.5462321e+000  1.3655275e-002  1.0000000e+000  9.9754864e-002
  1.6430346e+000  2.6995626e+000  1.2742431e-001  1.0000000e+000  2.9054388e-002
  9.8703671e-001  9.7424147e-001  1.0260946e+000  1.0000000e+000  6.9406684e-002
  7.1858796e-001  5.1636865e-001  1.6420168e+000  1.0000000e+000  1.1700382e-001
  5.5332701e-001  3.0617079e-001  2.0928627e+000  1.0000000e+000  2.5757466e-002
  9.6036695e-001  9.2230467e-001  1.0808369e+000  1.0000000e+000  8.4612651e-002
  5.2875539e-001  2.7958227e-001  2.1645607e+000  1.0000000e+000  2.3740115e-001
  1.6611550e+000  2.7594358e+000  1.1481597e-001  1.0000000e+000  1.2318000e-001
  1.4926111e+000  2.2278878e+000  2.5744353e-001  1.0000000e+000  5.1688305e-001
  1.6483000e+000  2.7168929e+000  1.2369289e-001  1.0000000e+000  1.1974630e-001
  1.0096649e+000  1.0194232e+000  9.8076358e-001  1.0000000e+000  2.4000511e-001
  3.0900766e-001  9.5485731e-002  2.8594551e+000  1.0000000e+000  9.1062276e-002
  5.3843833e-001  2.8991583e-001  2.1361625e+000  1.0000000e+000  2.2698343e-001
  3.5987576e-001  1.2951056e-001  2.6900075e+000  1.0000000e+000  1.5427834e-001
  7.0781349e-001  5.0099994e-001  1.6697460e+000  1.0000000e+000  6.4986307e-002
  1.0886777e+000  1.1852192e+000  8.3050829e-001  1.0000000e+000  5.3611404e-001
  1.5535859e+000  2.4136291e+000  1.9928557e-001  1.0000000e+000  1.7404008e-001
  2.7612922e-001  7.6247345e-002  2.9717305e+000  1.0000000e+000  9.6479713e-002
  4.9672263e-001  2.4673337e-001  2.2598429e+000  1.0000000e+000  6.0825515e-002
  2.2017259e-001  4.8475968e-002  3.1677856e+000  1.0000000e+000  2.2160316e-001
  7.1668974e-002  5.1364419e-003  3.7184605e+000  1.0000000e+000             Inf
  4.8273975e-001  2.3303767e-001  2.3020787e+000  1.0000000e+000  5.0222728e-002
  1.7704647e+000  3.1345452e+000  5.2686463e-002  1.0000000e+000  2.5042543e-001
  7.0415796e-001  4.9583844e-001  1.6792066e+000  1.0000000e+000  1.8543019e-001
  8.7117992e-001  7.5895446e-001  1.2742348e+000  1.0000000e+000  2.7121974e-001
  1.6606204e+000  2.7576601e+000  1.1517852e-001  1.0000000e+000  1.4396566e-002
  7.6337179e-001  5.8273648e-001  1.5292493e+000  1.0000000e+000  1.7951410e-001
  4.5069527e-001  2.0312622e-001  2.4003452e+000  1.0000000e+000  1.3390610e-001
  1.8841920e+000  3.5501795e+000  1.3411494e-002  1.0000000e+000             Inf
  1.6533159e+000  2.7334534e+000  1.2018987e-001  1.0000000e+000  3.9421729e-002
  1.0797521e+000  1.1658647e+000  8.4685614e-001  1.0000000e+000  2.2276918e-001
  1.4715210e-001  2.1653741e-002  3.4330453e+000  1.0000000e+000  2.4175472e-001
  4.9135219e-002  2.4142698e-003  3.8058734e+000  1.0000000e+000             Inf
  1.8735062e+000  3.5100256e+000  1.6000674e-002  1.0000000e+000  1.1197556e-001
  1.2140220e+000  1.4738495e+000  6.1776136e-001  1.0000000e+000  1.2285056e-001
  1.1730685e+000  1.3760897e+000  6.8381573e-001  1.0000000e+000  1.3892398e-001
  1.8417977e+000  3.3922187e+000  2.5027976e-002  1.0000000e+000  1.1268040e-001
  7.6530481e-001  5.8569146e-001  1.5244722e+000  1.0000000e+000  2.2123494e-001
  2.9318749e-001  8.5958905e-002  2.9132089e+000  1.0000000e+000  1.6960241e-001
  7.4505482e-001  5.5510668e-001  1.5748874e+000  1.0000000e+000  6.3651311e-002
  1.7238724e+000  2.9717362e+000  7.6246432e-002  1.0000000e+000  8.5079873e-002
  7.0413585e-001  4.9580729e-001  1.6792639e+000  1.0000000e+000  2.5063663e-001
  4.4179826e-001  1.9518570e-001  2.4279927e+000  1.0000000e+000  2.2096745e-001
  1.9511599e+000  3.8070249e+000  2.3853572e-003  1.0000000e+000  1.0753026e-001
  1.4902275e+000  2.2207781e+000  2.5986796e-001  1.0000000e+000  1.3292180e-001
  1.2919447e+000  1.6691212e+000  5.0134228e-001  1.0000000e+000  2.0964016e-001
  1.4171146e+000  2.0082138e+000  3.3975538e-001  1.0000000e+000  1.3761265e-001
  1.7635758e+000  3.1101996e+000  5.5896401e-002  1.0000000e+000  1.2093569e-001
  1.4253393e+000  2.0315922e+000  3.3023489e-001  1.0000000e+000  7.5325042e-002
  1.6806843e+000  2.8246997e+000  1.0196252e-001  1.0000000e+000  7.2453243e-002
  1.6423091e+000  2.6971792e+000  1.2794278e-001  1.0000000e+000  7.1757857e-002
  1.5835051e+000  2.5074883e+000  1.7346804e-001  1.0000000e+000  9.0362833e-002
  9.5800512e-001  9.1777381e-001  1.0857533e+000  1.0000000e+000  3.2635996e-001
  2.7964720e-001  7.8202558e-002  2.9596137e+000  1.0000000e+000  1.5304097e-001
  5.0455763e-001  2.5457840e-001  2.2363479e+000  1.0000000e+000  2.7359314e-001
  1.9785704e+000  3.9147410e+000  4.5922579e-004  1.0000000e+000             Inf
  1.5544227e+000  2.4162300e+000  1.9853912e-001  1.0000000e+000  9.5988262e-002
  1.9353637e+000  3.7456326e+000  4.1778540e-003  1.0000000e+000  1.3447128e-001
  5.0553124e-001  2.5556184e-001  2.2334369e+000  1.0000000e+000  2.0864672e-001
  2.0031865e+000  4.0127562e+000  1.0153915e-005  1.0000000e+000             Inf
  9.4434327e-001  8.9178422e-001  1.1144111e+000  1.0000000e+000  2.9020582e-001
  1.4546098e-001  2.1158895e-002  3.4393150e+000  1.0000000e+000  7.4855171e-002
  6.8644274e-001  4.7120364e-001  1.7254327e+000  1.0000000e+000  2.3611098e-001
  1.5780114e+000  2.4901201e+000  1.7807436e-001  1.0000000e+000  2.6055986e-001
  2.2259285e-001  4.9547575e-002  3.1591762e+000  1.0000000e+000  2.3304205e-001
  8.1266087e-001  6.6041769e-001  1.4097742e+000  1.0000000e+000  2.0362749e-001
  1.1025342e+000  1.2155816e+000  8.0544492e-001  1.0000000e+000  1.8616981e-001
  1.8195399e+000  3.3107256e+000  3.2565833e-002  1.0000000e+000  2.5070522e-001
  1.1930448e+000  1.4233558e+000  6.5117673e-001  1.0000000e+000  2.0141801e-001
  1.9543758e+000  3.8195849e+000  2.0815652e-003  1.0000000e+000  6.7616311e-002
  1.9818241e-001  3.9276266e-002  3.2465466e+000  1.0000000e+000  7.7467605e-002
  1.1303612e+000  1.2777164e+000  7.5627168e-001  1.0000000e+000  3.6160047e-002
  4.7835825e-001  2.2882662e-001  2.3153936e+000  1.0000000e+000  7.5430844e-002
  9.2647686e-002  8.5835938e-003  3.6379928e+000  1.0000000e+000  1.1629495e-001
  1.2365875e-001  1.5291487e-002  3.5206565e+000  1.0000000e+000  2.4747025e-002
  1.1386772e+000  1.2965857e+000  7.4187702e-001  1.0000000e+000  3.6107772e-002
  5.0932384e-003  2.5941078e-005  3.9796530e+000  1.0000000e+000             Inf
  1.2082637e-001  1.4599012e-002  3.5312935e+000  1.0000000e+000  3.1155799e-002
  1.6840594e+000  2.8360560e+000  9.9818483e-002  1.0000000e+000  2.4106376e-001
  4.3033923e-001  1.8519185e-001  2.4638349e+000  1.0000000e+000  2.5670227e-001
  7.4104579e-001  5.4914886e-001  1.5849657e+000  1.0000000e+000  1.2647173e-001
  1.4231544e+000  2.0253685e+000  3.3275082e-001  1.0000000e+000  2.0990230e-001
  1.3679014e+000  1.8711544e+000  3.9954859e-001  1.0000000e+000  2.3003939e-001
  1.1664561e+000  1.3606198e+000  6.9479546e-001  1.0000000e+000  5.4383059e-002
  8.7942465e-001  7.7338772e-001  1.2556891e+000  1.0000000e+000  1.1245468e-002
  1.4882842e+000  2.2149898e+000  2.6185307e-001  1.0000000e+000  1.5071531e-001
  5.7125329e-001  3.2633033e-001  2.0413171e+000  1.0000000e+000  4.8608292e-002
  2.0253877e+000  4.1021953e+000  6.4453494e-004  1.0000000e+000             Inf
  8.8959079e-001  7.9137177e-001  1.2330086e+000  1.0000000e+000  1.6668158e-001
  3.1336234e-001  9.8195959e-002  2.8447466e+000  1.0000000e+000  2.7556881e-001
  5.8837872e-001  3.4618951e-001  1.9926746e+000  1.0000000e+000  1.3640980e-001
  1.2993430e-001  1.6882923e-002  3.4971457e+000  1.0000000e+000  2.5991821e-001
  1.6662711e+000  2.7764593e+000  1.1137500e-001  1.0000000e+000  1.8818480e-001
  1.7236836e+000  2.9710853e+000  7.6350734e-002  1.0000000e+000  1.1380668e-001
  5.4045635e-001  2.9209306e-001  2.1302677e+000  1.0000000e+000  4.9458992e-002
  1.1136095e+000  1.2401261e+000  7.8568817e-001  1.0000000e+000  7.9711306e-002
  3.9944939e-001  1.5955982e-001  2.5617622e+000  1.0000000e+000  2.1297931e-001
  1.0455263e+000  1.0931252e+000  9.1102009e-001  1.0000000e+000  2.2456260e-001
  1.4972413e+000  2.2417315e+000  2.5276631e-001  1.0000000e+000  1.7563346e-001
  7.8479184e-001  6.1589823e-001  1.4767309e+000  1.0000000e+000  8.9108651e-002
  1.3451604e+000  1.8094566e+000  4.2881488e-001  1.0000000e+000  2.3059108e-001
  8.1745191e-001  6.6822762e-001  1.3984200e+000  1.0000000e+000  8.4693343e-002
  7.9429696e-001  6.3090766e-001  1.4537198e+000  1.0000000e+000  3.2917370e-002
  1.6880284e+000  2.8494399e+000  9.7326272e-002  1.0000000e+000  5.6469735e-002
  2.8850126e-002  8.3232976e-004  3.8854318e+000  1.0000000e+000             Inf
  7.0600622e-001  4.9844478e-001  1.6744199e+000  1.0000000e+000  1.9857209e-001
  1.2416035e+000  1.5415793e+000  5.7516520e-001  1.0000000e+000  5.6841361e-002
  1.8038985e+000  3.2540499e+000  3.8455784e-002  1.0000000e+000  1.7873237e-001
  8.7840822e-001  7.7160100e-001  1.2579681e+000  1.0000000e+000  6.2381259e-002
  1.9396458e+000  3.7622258e+000  3.6426298e-003  1.0000000e+000  1.1654431e-001
  1.9060042e+000  3.6328521e+000  8.8352058e-003  1.0000000e+000  1.3286556e-001
  1.2559168e+000  1.5773270e+000  5.5365982e-001  1.0000000e+000  1.0298687e-001
  1.1988637e+000  1.4372743e+000  6.4181930e-001  1.0000000e+000  1.1608527e-001
  5.9681302e-002  3.5618578e-003  3.7648367e+000  1.0000000e+000  1.0386390e-001
  5.2251513e-001  2.7302206e-001  2.1829615e+000  1.0000000e+000  1.4338733e-001
  1.1252256e+000  1.2661326e+000  7.6523027e-001  1.0000000e+000  8.5102864e-002
  4.9751407e-001  2.4752025e-001  2.2574640e+000  1.0000000e+000  3.4916750e-001
  1.0170878e+000  1.0344676e+000  9.6611636e-001  1.0000000e+000  1.4677868e-001
  1.8638698e+000  3.4740105e+000  1.8531443e-002  1.0000000e+000  1.0637913e-001
  1.2606605e+000  1.5892648e+000  5.4662296e-001  1.0000000e+000  9.9275167e-003
  9.9841969e-001  9.9684188e-001  1.0031631e+000  1.0000000e+000  1.9174060e-001
  1.9517520e+000  3.8093359e+000  2.3278682e-003  1.0000000e+000             Inf
  1.6756094e+000  2.8076668e+000  1.0522928e-001  1.0000000e+000  9.6705159e-002
  1.2228572e+000  1.4953796e+000  6.0395101e-001  1.0000000e+000  1.5732483e-001
  1.2585725e+000  1.5840047e+000  5.4971477e-001  1.0000000e+000  4.3688949e-002
  1.6853488e+000  2.8404006e+000  9.9005366e-002  1.0000000e+000  3.2206976e-002
  2.5537100e-001  6.5214349e-002  3.0437303e+000  1.0000000e+000  1.0394417e-001
  7.5391395e-001  5.6838624e-001  1.5527305e+000  1.0000000e+000  4.3817411e-001
  1.5975796e+000  2.5522605e+000  1.6194219e-001  1.0000000e+000  3.4217608e-001
  3.2788460e-001  1.0750831e-001  2.7959699e+000  1.0000000e+000  1.7241007e-001
  3.9186805e-001  1.5356057e-001  2.5860884e+000  1.0000000e+000  1.7812270e-001
  1.5981404e+000  2.5540527e+000  1.6149115e-001  1.0000000e+000  8.6574000e-002
  8.5614922e-001  7.3299149e-001  1.3083946e+000  1.0000000e+000  2.9303086e-001
  1.2671810e+000  1.6057477e+000  5.3702370e-001  1.0000000e+000  4.0438099e-002
  4.6989437e-001  2.2080072e-001  2.3412233e+000  1.0000000e+000  1.3194561e-001
  1.2957805e+000  1.6790471e+000  4.9592513e-001  1.0000000e+000  3.7447061e-001
  1.1231399e+000  1.2614431e+000  7.6888372e-001  1.0000000e+000  2.4073760e-001
  1.8531066e+000  3.4340041e+000  2.1577670e-002  1.0000000e+000  1.7373532e-001
  2.4587110e-001  6.0452598e-002  3.0769682e+000  1.0000000e+000             Inf
  1.7048028e+000  2.9063526e+000  8.7141390e-002  1.0000000e+000  1.8352409e-001
  2.1133753e-002  4.4663550e-004  3.9159116e+000  1.0000000e+000             Inf
  4.8753033e-001  2.3768583e-001  2.2875645e+000  1.0000000e+000  2.0267011e-001
  1.0685023e+000  1.1416972e+000  8.6768790e-001  1.0000000e+000  1.0034612e-001
  1.8282220e+000  3.3423956e+000  2.9507693e-002  1.0000000e+000  1.0460100e-001
  7.4082417e-001  5.4882045e-001  1.5855238e+000  1.0000000e+000  1.0434251e-001
  6.6505606e-001  4.4229957e-001  1.7820753e+000  1.0000000e+000  2.5692871e-001
  1.0899430e+000  1.1879757e+000  8.2820377e-001  1.0000000e+000  7.3901304e-002
  4.2853820e-002  1.8364499e-003  3.8304212e+000  1.0000000e+000  3.1701467e-002
  9.2565694e-001  8.5684077e-001  1.1542130e+000  1.0000000e+000  1.2432711e-001
  1.3140487e+000  1.7267239e+000  4.7052923e-001  1.0000000e+000  2.2437589e-002
  9.9053216e-001  9.8115396e-001  1.0190253e+000  1.0000000e+000  1.4426086e-001
  1.5327044e+000  2.3491829e+000  2.1836514e-001  1.0000000e+000  7.1254220e-002
  3.5279846e-001  1.2446676e-001  2.7132729e+000  1.0000000e+000  9.0098835e-002
  7.6804296e-001  5.8988999e-001  1.5177181e+000  1.0000000e+000  1.2823585e-001
  1.5236002e+000  2.3213575e+000  2.2695679e-001  1.0000000e+000  7.6612775e-002
  1.2986109e+000  1.6863902e+000  4.9194669e-001  1.0000000e+000  3.7348538e-002
  5.2181686e-002  2.7229284e-003  3.7939962e+000  1.0000000e+000  2.0253698e-002
  2.1065110e-001  4.4373887e-002  3.2017695e+000  1.0000000e+000  8.8905755e-002
  1.4572351e-001  2.1235343e-002  3.4383413e+000  1.0000000e+000  8.0321127e-002
  4.6536502e-001  2.1656461e-001  2.3551045e+000  1.0000000e+000  9.2123995e-002
  1.3186535e-001  1.7388470e-002  3.4899271e+000  1.0000000e+000  6.5265089e-002
  1.8289235e+000  3.3449613e+000  2.9267158e-002  1.0000000e+000  1.7348764e-001
  3.0832862e-001  9.5066535e-002  2.8617521e+000  1.0000000e+000  1.2201730e-001
  1.5946137e+000  2.5427927e+000  1.6433808e-001  1.0000000e+000  6.6042745e-002
  1.7244131e+000  2.9736005e+000  7.5948149e-002  1.0000000e+000  2.3006061e-001
  6.2693615e-002  3.9304894e-003  3.7531560e+000  1.0000000e+000  3.0178129e-002
  1.5985290e+000  2.5552950e+000  1.6117896e-001  1.0000000e+000  1.3008827e-001
  1.1417695e+000  1.3036375e+000  7.3655966e-001  1.0000000e+000  1.8844515e-001
  8.1747865e-002  6.6827134e-003  3.6796913e+000  1.0000000e+000  7.0579102e-002
  3.9688790e-001  1.5752000e-001  2.5699684e+000  1.0000000e+000  1.1444973e-001
  2.0018378e+000  4.0073546e+000  3.3775512e-006  1.0000000e+000             Inf
  8.6752108e-001  7.5259282e-001  1.2825085e+000  1.0000000e+000  1.5945043e-001
  2.3294774e-001  5.4264649e-002  3.1224737e+000  1.0000000e+000  9.9481081e-002
  1.4564074e+000  2.1211226e+000  2.9549288e-001  1.0000000e+000  2.0370065e-001
  1.3209084e+000  1.7447990e+000  4.6116540e-001  1.0000000e+000  1.4312848e-001
  1.2769394e+000  1.6305742e+000  5.2281664e-001  1.0000000e+000  1.5798969e-001
  1.3524693e+000  1.8291732e+000  4.1929600e-001  1.0000000e+000  2.0511701e-001
  1.7070173e+000  2.9139082e+000  8.5838836e-002  1.0000000e+000  2.1329843e-001
  9.6937671e-001  9.3969121e-001  1.0621844e+000  1.0000000e+000  2.5472018e-001
  1.4827259e+000  2.1984762e+000  2.6757244e-001  1.0000000e+000  1.0482858e-001
  1.4372117e+000  2.0655775e+000  3.1673064e-001  1.0000000e+000  1.3383935e-001
  6.7921041e-001  4.6132679e-001  1.7444851e+000  1.0000000e+000  1.8381345e-001
  5.4374245e-001  2.9565585e-001  2.1206861e+000  1.0000000e+000  5.5051707e-002
  1.0805872e+000  1.1676687e+000  8.4531989e-001  1.0000000e+000  7.1355585e-002
  2.8723689e-002  8.2505028e-004  3.8859303e+000  1.0000000e+000             Inf
  3.8284772e-001  1.4657238e-001  2.6151815e+000  1.0000000e+000  1.1930192e-001
  7.4319803e-001  5.5234331e-001  1.5795512e+000  1.0000000e+000  2.9839359e-001
  3.0970011e-001  9.5914161e-002  2.8571137e+000  1.0000000e+000  1.2331085e-001
  2.6302036e-001  6.9179709e-002  3.0170983e+000  1.0000000e+000  1.7851356e-001
  1.8714831e+000  3.5024490e+000  1.6516590e-002  1.0000000e+000  9.2827929e-002
  8.5405675e-002  7.2941293e-003  3.6656714e+000  1.0000000e+000  7.6614274e-002
  5.1098255e-001  2.6110317e-001  2.2171730e+000  1.0000000e+000  6.5364564e-002
  1.9474554e+000  3.7925826e+000  2.7609337e-003  1.0000000e+000  8.4868930e-002
  1.0293648e+000  1.0595919e+000  9.4213271e-001  1.0000000e+000  9.2192958e-002
  4.2563900e-001  1.8116856e-001  2.4786125e+000  1.0000000e+000  1.0017521e-001
  4.8020771e-001  2.3059945e-001  2.3097686e+000  1.0000000e+000  8.7806809e-002
  1.1844725e+000  1.4029752e+000  6.6508503e-001  1.0000000e+000  1.4269971e-001
  1.8510515e+000  3.4263916e+000  2.2185657e-002  1.0000000e+000  1.5408250e-001
  1.6433675e+000  2.7006567e+000  1.2718674e-001  1.0000000e+000  1.2126357e-001
  1.8570514e+000  3.4486398e+000  2.0434310e-002  1.0000000e+000  2.0980622e-002
  1.2376077e+000  1.5316729e+000  5.8124198e-001  1.0000000e+000  1.7265335e-001
  1.9541372e+000  3.8186522e+000  2.1033972e-003  1.0000000e+000  2.7314660e-002
  5.6449504e-001  3.1865465e-001  2.0606745e+000  1.0000000e+000  1.3935023e-001
  1.5889620e+000  2.5248002e+000  1.6895225e-001  1.0000000e+000  1.0696133e-001
  9.9090981e-001  9.8190225e-001  1.0182630e+000  1.0000000e+000  6.1673937e-002
  1.0314705e-001  1.0639314e-002  3.5980511e+000  1.0000000e+000  5.2341546e-002
  1.5392442e+000  2.3692727e+000  2.1229590e-001  1.0000000e+000  1.0914010e-001
  1.9740590e+000  3.8969090e+000  6.7293499e-004  1.0000000e+000             Inf
  1.3625360e-001  1.8565043e-002  3.4735506e+000  1.0000000e+000  1.6455295e-001
  1.0987761e+000  1.2073089e+000  8.1220450e-001  1.0000000e+000  1.0678507e-001
  3.6513442e-001  1.3332314e-001  2.6727855e+000  1.0000000e+000  7.2726796e-002
  8.4087641e-001  7.0707313e-001  1.3435675e+000  1.0000000e+000  1.2534393e-001
  2.2848909e-001  5.2207266e-002  3.1382509e+000  1.0000000e+000  9.9115512e-002
  1.1119365e+000  1.2364029e+000  7.8865670e-001  1.0000000e+000  1.7841332e-001
  1.1161692e+000  1.2458338e+000  7.8115680e-001  1.0000000e+000  1.4261165e-002
  6.8997918e-001  4.7607127e-001  1.7161545e+000  1.0000000e+000  1.6787149e-001
  1.0890108e-002  1.1859445e-004  3.9565582e+000  1.0000000e+000             Inf
  1.8255608e+000  3.3326722e+000  3.0429038e-002  1.0000000e+000  4.0358523e-001
  1.1884870e+000  1.4125014e+000  6.5855330e-001  1.0000000e+000  1.0650113e-001
  9.2088849e-001  8.4803561e-001  1.1644817e+000  1.0000000e+000  9.5636099e-002
  5.3960045e-001  2.9116864e-001  2.1327669e+000  1.0000000e+000  5.1194467e-002
  1.2332673e+000  1.5209482e+000  5.8787908e-001  1.0000000e+000  1.1482393e-001
  9.3659645e-001  8.7721291e-001  1.1308271e+000  1.0000000e+000  1.6356163e-002
  9.3726788e-001  8.7847108e-001  1.1293996e+000  1.0000000e+000  1.7486753e-001
  1.1262545e+000  1.2684492e+000  7.6343118e-001  1.0000000e+000  7.1998641e-002
  9.9941630e-002  9.9883295e-003  3.6102218e+000  1.0000000e+000  1.5025090e-002
  1.5603019e+000  2.4345421e+000  1.9333441e-001  1.0000000e+000  3.2542247e-001
  9.8195981e-002  9.6424507e-003  3.6168585e+000  1.0000000e+000  8.9968910e-002
  1.9690486e+000  3.8771523e+000  9.5799034e-004  1.0000000e+000  1.8763865e-001
  4.5043645e-001  2.0289299e-001  2.4011472e+000  1.0000000e+000  9.1443400e-002
  1.9365036e-001  3.7500463e-002  3.2628990e+000  1.0000000e+000  1.1642163e-001
  7.8374295e-001  6.1425301e-001  1.4792812e+000  1.0000000e+000  1.0562090e-001
  1.1307779e-001  1.2786586e-002  3.5604754e+000  1.0000000e+000  9.4559225e-002
  6.1614892e-001  3.7963949e-001  1.9150438e+000  1.0000000e+000  1.0426530e-001
  5.8597254e-001  3.4336381e-001  1.9994737e+000  1.0000000e+000  4.6873032e-002
  1.4964401e+000  2.2393329e+000  2.5357258e-001  1.0000000e+000  2.2571125e-001
  1.3326880e+000  1.7760573e+000  4.4530531e-001  1.0000000e+000  1.9098466e-001
  3.0272010e-001  9.1639456e-002  2.8807591e+000  1.0000000e+000  7.3619894e-002
  2.0160031e+000  4.0642683e+000  2.5609790e-004  1.0000000e+000             Inf
  1.3039660e+000  1.7003274e+000  4.8446329e-001  1.0000000e+000  9.8807737e-002
  5.1841715e-001  2.6875634e-001  2.1950877e+000  1.0000000e+000  8.9556729e-002
  5.6942043e-001  3.2423962e-001  2.0465579e+000  1.0000000e+000  4.6534185e-002
  4.2740163e-001  1.8267216e-001  2.4730656e+000  1.0000000e+000  7.5874888e-002
  7.9548597e-001  6.3279793e-001  1.4508541e+000  1.0000000e+000  5.7141923e-002
  3.7497725e-001  1.4060794e-001  2.6406989e+000  1.0000000e+000  6.2623962e-002
  2.9199996e-001  8.5263974e-002  2.9172641e+000  1.0000000e+000  7.4786408e-002
  1.4227722e+000  2.0242806e+000  3.3319198e-001  1.0000000e+000  6.5626425e-002
  3.8008627e-001  1.4446557e-001  2.6241205e+000  1.0000000e+000  1.2502714e-001
  6.6588306e-001  4.4340025e-001  1.7798680e+000  1.0000000e+000  3.6603376e-001
  1.8653373e+000  3.4794834e+000  1.8134030e-002  1.0000000e+000  4.7239757e-002
  8.1812586e-001  6.6932992e-001  1.3968265e+000  1.0000000e+000  3.6834699e-001
  1.7133131e+000  2.9354417e+000  8.2189393e-002  1.0000000e+000  2.5909902e-001
  1.2851678e-002  1.6516562e-004  3.9487585e+000  1.0000000e+000             Inf
  1.1361336e+000  1.2907996e+000  7.4626510e-001  1.0000000e+000  3.1990680e-001
  1.9124529e+000  3.6574761e+000  7.6644930e-003  1.0000000e+000  5.1200917e-002
  4.5096734e-001  2.0337154e-001  2.3995022e+000  1.0000000e+000  2.5728249e-001
  4.0846152e-001  1.6684082e-001  2.5329947e+000  1.0000000e+000  7.1066220e-002
  1.8634722e+000  3.4725287e+000  1.8639837e-002  1.0000000e+000  1.4700938e-001
  1.4531059e+000  2.1115169e+000  2.9909312e-001  1.0000000e+000  1.5032111e-001
  1.9507863e+000  3.8055672e+000  2.4219883e-003  1.0000000e+000  1.1660781e-001
  1.3744530e+000  1.8891211e+000  3.9130904e-001  1.0000000e+000  5.8279443e-002
  2.0396325e+000  4.1601009e+000  1.5707380e-003  1.0000000e+000             Inf
  1.3631381e+000  1.8581454e+000  4.0559314e-001  1.0000000e+000  2.3375581e-001
  1.4416317e+000  2.0783021e+000  3.1177511e-001  1.0000000e+000  2.9609347e-002
  1.0374590e+000  1.0763211e+000  9.2648524e-001  1.0000000e+000  3.1421050e-001
  1.5959619e+000  2.5470944e+000  1.6324677e-001  1.0000000e+000  2.5301338e-001
  1.9184308e+000  3.6803767e+000  6.6535373e-003  1.0000000e+000  3.6927524e-002
  1.5768904e-001  2.4865832e-002  3.3941097e+000  1.0000000e+000  2.1933952e-001
  2.3405184e-001  5.4780263e-002  3.1185729e+000  1.0000000e+000  5.4376788e-002
  2.2996930e-001  5.2885879e-002  3.1330087e+000  1.0000000e+000  7.6996926e-002
  2.8398308e-001  8.0646390e-002  2.9447141e+000  1.0000000e+000  1.4682632e-001
  8.9877575e-001  8.0779784e-001  1.2126949e+000  1.0000000e+000  8.6082696e-002
  3.8109932e-001  1.4523669e-001  2.6208394e+000  1.0000000e+000  1.5653617e-001
  2.4198532e-002  5.8556893e-004  3.9037914e+000  1.0000000e+000             Inf
  2.1576794e+000  4.6555804e+000  2.4862794e-002  1.0000000e+000             Inf
  2.8038355e-002  7.8614934e-004  3.8886327e+000  1.0000000e+000  1.3475862e-001
  6.1865037e-001  3.8272828e-001  1.9081268e+000  1.0000000e+000  1.6250318e-001
  2.7912610e-001  7.7911380e-002  2.9614070e+000  1.0000000e+000  1.9436633e-001
  5.0579821e-001  2.5583183e-001  2.2326390e+000  1.0000000e+000  2.3475821e-001
  1.2696960e+000  1.6121279e+000  5.3334396e-001  1.0000000e+000  1.1146736e-001
  1.1241501e+000  1.2637135e+000  7.6711300e-001  1.0000000e+000  4.4136632e-002
  6.8761437e-001  4.7281352e-001  1.7223560e+000  1.0000000e+000  7.0892472e-002
  1.1328389e+000  1.2833240e+000  7.5196833e-001  1.0000000e+000  4.2917300e-002
  9.7279899e-001  9.4633787e-001  1.0551419e+000  1.0000000e+000  1.0741040e-001
  8.4137331e-001  7.0790904e-001  1.3424158e+000  1.0000000e+000  1.4812416e-001
  1.5586647e-001  2.4294356e-002  3.4008285e+000  1.0000000e+000  2.5560999e-001
  1.4082679e+000  1.9832184e+000  3.5014692e-001  1.0000000e+000  7.6562083e-001
  1.2906159e+000  1.6656895e+000  5.0322573e-001  1.0000000e+000  1.2694755e-001
  6.7151437e-001  4.5093155e-001  1.7648741e+000  1.0000000e+000  6.7244666e-002
  1.0856774e+000  1.1786954e+000  8.3598586e-001  1.0000000e+000  5.9167374e-002
  7.4457311e-001  5.5438912e-001  1.5760967e+000  1.0000000e+000  1.4845371e-001
  1.0610244e+000  1.1257727e+000  8.8167526e-001  1.0000000e+000  3.8201868e-002
  9.3151096e-001  8.6771266e-001  1.1416688e+000  1.0000000e+000  7.0379229e-002
  1.0450213e+000  1.0920695e+000  9.1198432e-001  1.0000000e+000  8.3266976e-002
  3.4839620e-001  1.2137991e-001  2.7277951e+000  1.0000000e+000  1.0226242e-001
  1.1701690e+000  1.3692955e+000  6.8861951e-001  1.0000000e+000  1.2699668e-001
  9.2493403e-002  8.5550295e-003  3.6385814e+000  1.0000000e+000             Inf
  1.4713335e+000  2.1648221e+000  2.7948832e-001  1.0000000e+000  1.3097089e-002
  7.0923693e-001  5.0301702e-001  1.6660693e+000  1.0000000e+000  2.2310761e-001
  1.5092131e+000  2.2777242e+000  2.4087178e-001  1.0000000e+000  9.5898866e-002
  8.6640952e-001  7.5066546e-001  1.2850274e+000  1.0000000e+000  3.2644130e-001
  1.0769360e+000  1.1597912e+000  8.5204711e-001  1.0000000e+000  7.7376466e-002
  2.4557151e-001  6.0305369e-002  3.0780193e+000  1.0000000e+000  7.7583358e-002
  1.1193704e+000  1.2529901e+000  7.7550851e-001  1.0000000e+000  7.3965757e-002
  1.4832449e+000  2.2000155e+000  2.6703582e-001  1.0000000e+000  3.9954029e-002
  1.9091787e+000  3.6449631e+000  8.2485163e-003  1.0000000e+000  8.5931562e-002
  1.2618094e+000  1.5921630e+000  5.4492535e-001  1.0000000e+000  9.9871730e-002
  3.5810706e-001  1.2824067e-001  2.6958124e+000  1.0000000e+000  2.7609461e-001
  1.5732326e+000  2.4750609e+000  1.8213038e-001  1.0000000e+000  1.5083119e-001
  1.4594781e+000  2.1300765e+000  2.9216387e-001  1.0000000e+000  4.7921670e-002
  1.9493065e+000  3.7997958e+000  2.5698311e-003  1.0000000e+000             Inf
  1.7057834e+000  2.9096970e+000  8.6563410e-002  1.0000000e+000  2.1096452e-001
  6.6038423e-001  4.3610733e-001  1.7945704e+000  1.0000000e+000  1.1748345e-001
  1.4717517e+000  2.1660531e+000  2.7904627e-001  1.0000000e+000  1.2707576e-002
  6.0099241e-001  3.6119188e-001  1.9572222e+000  1.0000000e+000  3.2907027e-001
  3.1280192e-001  9.7845040e-002  2.8466374e+000  1.0000000e+000  1.1151803e-001
  1.6509023e+000  2.7254785e+000  1.2186919e-001  1.0000000e+000  1.0190772e-001
  1.1541181e+000  1.3319886e+000  7.1551621e-001  1.0000000e+000  8.7875502e-002
  2.1215241e-001  4.5008647e-002  3.1963990e+000  1.0000000e+000  1.5216186e-001
  1.2011930e+000  1.4428647e+000  6.3809256e-001  1.0000000e+000  1.1554216e-001
  1.4264409e+000  2.0347337e+000  3.2897002e-001  1.0000000e+000  6.3382793e-002
  1.6690470e+000  2.7857177e+000  1.0952992e-001  1.0000000e+000  5.8300597e-002
  2.4187572e-001  5.8503865e-002  3.0910010e+000  1.0000000e+000  1.3265642e-002
  3.4756094e-001  1.2079860e-001  2.7305549e+000  1.0000000e+000  4.9498208e-002
  1.3419865e+000  1.8009277e+000  4.3298182e-001  1.0000000e+000  1.1314809e-001
  1.0831690e+000  1.1732552e+000  8.4057902e-001  1.0000000e+000  9.0036719e-003
  1.8680182e+000  3.4894919e+000  1.7419202e-002  1.0000000e+000  2.1547681e-001
  1.4001257e+000  1.9603520e+000  3.5984918e-001  1.0000000e+000  9.0276076e-002
  1.2943566e+000  1.6753589e+000  4.9793267e-001  1.0000000e+000  8.5852451e-002
  2.3345359e-001  5.4500578e-002  3.1206862e+000  1.0000000e+000  1.1612138e-002
  1.0853056e+000  1.1778883e+000  8.3666580e-001  1.0000000e+000  3.8927474e-002
  1.0112926e+000  1.0227128e+000  9.7754224e-001  1.0000000e+000  2.2699451e-001
  2.3126888e-001  5.3485297e-002  3.1284098e+000  1.0000000e+000  2.3326675e-002
  8.3544882e-001  6.9797473e-001  1.3561794e+000  1.0000000e+000  1.2931475e-001
  3.1479157e-001  9.9093731e-002  2.8399275e+000  1.0000000e+000  1.8804392e-002
  2.5038601e-001  6.2693152e-002  3.0611491e+000  1.0000000e+000  1.1400643e-001
  6.6200615e-001  4.3825214e-001  1.7902276e+000  1.0000000e+000  1.0613564e-001
  1.7267176e+000  2.9815538e+000  7.4683248e-002  1.0000000e+000  1.4569480e-001
  3.0541853e-001  9.3280477e-002  2.8716064e+000  1.0000000e+000  6.3669670e-002
  4.3211156e-001  1.8672040e-001  2.4582741e+000  1.0000000e+000  9.5917143e-002
  1.5359256e-001  2.3590676e-002  3.4092204e+000  1.0000000e+000  8.4196049e-002
  1.8217628e-001  3.3188196e-002  3.3044831e+000  1.0000000e+000  1.7897566e-002
  4.2025023e-001  1.7661026e-001  2.4956093e+000  1.0000000e+000  1.0666798e-001
  1.8545233e+000  3.4392568e+000  2.1163459e-002  1.0000000e+000  2.5481119e-001
  1.2710873e+000  1.6156629e+000  5.3131375e-001  1.0000000e+000  2.8067548e-001
  3.2442734e-001  1.0525310e-001  2.8075437e+000  1.0000000e+000  1.0443986e-001
  5.1689807e-001  2.6718362e-001  2.1995913e+000  1.0000000e+000  1.2828651e-001
  8.6421764e-002  7.4687214e-003  3.6617817e+000  1.0000000e+000  1.6853860e-001
  8.7250319e-001  7.6126182e-001  1.2712491e+000  1.0000000e+000  2.0210618e-001
  1.7186659e-001  2.9538126e-002  3.3420717e+000  1.0000000e+000  2.8188974e-002
  6.3667171e-001  4.0535087e-001  1.8586640e+000  1.0000000e+000  1.0024498e-001
  1.2429709e+000  1.5449767e+000  5.7309304e-001  1.0000000e+000  2.1440389e-001
 -1.7666771e-002  3.1211480e-004  4.0709792e+000  1.0000000e+000             Inf
  1.9000979e-001  3.6103722e-002  3.2760645e+000  1.0000000e+000  6.7336371e-002
  1.9762435e+000  3.9055382e+000  5.6437330e-004  1.0000000e+000             Inf
  1.5276110e+000  2.3335953e+000  2.2315139e-001  1.0000000e+000  4.4659893e-001
  7.4312249e-001  5.5223104e-001  1.5797411e+000  1.0000000e+000  1.7314127e-001
  1.2501450e+000  1.5628624e+000  5.6228258e-001  1.0000000e+000  2.8364543e-002
  5.6129926e-001  3.1505686e-001  2.0698598e+000  1.0000000e+000  1.1913747e-001
  1.7116517e+000  2.9297516e+000  8.3144734e-002  1.0000000e+000  2.0239581e-001
  1.0371193e+000  1.0756165e+000  9.2713921e-001  1.0000000e+000  3.7220324e-001
  1.8553292e+000  3.4422465e+000  2.0929632e-002  1.0000000e+000  1.0996359e-001
  5.5783568e-002  3.1118065e-003  3.7799775e+000  1.0000000e+000  2.3614068e-001
  1.4130180e+000  1.9966199e+000  3.4454785e-001  1.0000000e+000  1.5172184e-001
  1.2877687e+000  1.6583481e+000  5.0727348e-001  1.0000000e+000  1.5277664e-001
  7.2224947e-001  5.2164430e-001  1.6326464e+000  1.0000000e+000  2.9991082e-001
  4.0148406e-002  1.6118945e-003  3.8410183e+000  1.0000000e+000  7.5108577e-002
  8.4895141e-001  7.2071850e-001  1.3249129e+000  1.0000000e+000  7.6880125e-002
  1.2280759e+000  1.5081704e+000  5.9586684e-001  1.0000000e+000  1.6468835e-001
  1.8005883e+000  3.2421183e+000  3.9765015e-002  1.0000000e+000  1.9149171e-001
 -2.0866393e-002  4.3540635e-004  4.0839010e+000  1.0000000e+000             Inf
  9.9292479e-001  9.8589965e-001  1.0142005e+000  1.0000000e+000  1.7417007e-001
  1.1236680e+000  1.2626298e+000  7.6795776e-001  1.0000000e+000  1.3098987e-001
  1.6015247e+000  2.5648814e+000  1.5878256e-001  1.0000000e+000  1.9133553e-002
  1.5927678e+000  2.5369091e+000  1.6583810e-001  1.0000000e+000  6.7601738e-002
  1.9809710e+000  3.9242462e+000  3.6210210e-004  1.0000000e+000             Inf
  1.0974420e+000  1.2043789e+000  8.1461099e-001  1.0000000e+000  6.1694705e-002
  8.8770725e-001  7.8802416e-001  1.2371952e+000  1.0000000e+000  1.2882857e-001
  1.9692491e+000  3.8779419e+000  9.4561904e-004  1.0000000e+000  4.0652034e-002
  4.2079206e-001  1.7706596e-001  2.4938977e+000  1.0000000e+000  1.7980737e-001
  1.0620553e+000  1.1279615e+000  8.7974021e-001  1.0000000e+000  1.0455696e-001
  2.8043686e-001  7.8644835e-002  2.9568974e+000  1.0000000e+000  3.5927543e-001
  1.5346457e+000  2.3551373e+000  2.1655467e-001  1.0000000e+000  6.2987865e-002
  1.6116840e+000  2.5975254e+000  1.5078929e-001  1.0000000e+000  4.3127506e-002
  1.3800106e+000  1.9044291e+000  3.8438691e-001  1.0000000e+000  1.2605918e-001
  8.5427262e-001  7.2978171e-001  1.3126912e+000  1.0000000e+000  1.4842979e-002
  1.9410629e+000  3.7677251e+000  3.4735852e-003  1.0000000e+000  1.1593264e-001
  7.6501816e-001  5.8525278e-001  1.5251801e+000  1.0000000e+000  5.4517016e-002
  7.7706861e-001  6.0383562e-001  1.4955612e+000  1.0000000e+000  8.3566601e-002
  4.6262178e-001  2.1401891e-001  2.3635318e+000  1.0000000e+000  2.9872533e-001
  1.6441451e+000  2.7032132e+000  1.2663269e-001  1.0000000e+000  1.9146552e-001
  1.8329549e+000  3.3597236e+000  2.7904070e-002  1.0000000e+000  5.5616049e-002
  1.5304453e+000  2.3422628e+000  2.2048162e-001  1.0000000e+000  1.2271338e-001
  8.6384478e-001  7.4622780e-001  1.2908487e+000  1.0000000e+000  3.3331241e-002
  9.5692587e-001  9.1570712e-001  1.0880036e+000  1.0000000e+000  2.3778609e-002
  8.8798755e-001  7.8852190e-001  1.2365717e+000  1.0000000e+000  8.9772986e-002
  6.5834067e-001  4.3341244e-001  1.8000497e+000  1.0000000e+000  3.9116196e-002
  7.5630983e-002  5.7200455e-003  3.7031961e+000  1.0000000e+000  1.4495660e-001
  9.7913591e-001  9.5870713e-001  1.0421635e+000  1.0000000e+000  2.4018488e-001
  6.4006556e-001  4.0968392e-001  1.8494217e+000  1.0000000e+000  1.4078263e-001
  1.3825915e+000  1.9115594e+000  3.8119321e-001  1.0000000e+000  1.6888000e-001
  9.5502531e-001  9.1207334e-001  1.0919721e+000  1.0000000e+000  6.8044052e-002
  1.7901949e+000  3.2047977e+000  4.4018186e-002  1.0000000e+000  1.3944212e-001
  6.7950820e-001  4.6173139e-001  1.7436986e+000  1.0000000e+000  5.3003963e-002
  1.8947953e+000  3.5902492e+000  1.1068030e-002  1.0000000e+000  1.3650471e-001
  1.4464902e+000  2.0923340e+000  3.0637308e-001  1.0000000e+000  2.2252023e-001
  8.3715775e-001  7.0083310e-001  1.3522021e+000  1.0000000e+000  1.8300893e-002
  7.1181135e-001  5.0667540e-001  1.6594300e+000  1.0000000e+000  3.6348698e-002
  1.4787893e-001  2.1868179e-002  3.4303524e+000  1.0000000e+000  3.1121407e-001
  1.2740232e+000  1.6231351e+000  5.2704233e-001  1.0000000e+000  1.7807723e-001
  3.8703719e-001  1.4979779e-001  2.6016490e+000  1.0000000e+000  3.6779664e-001
  1.2009590e+000  1.4423025e+000  6.3846651e-001  1.0000000e+000  2.8998596e-001
  1.6731595e+000  2.7994628e+000  1.0682470e-001  1.0000000e+000  6.2903466e-002
  1.6104048e+000  2.5934035e+000  1.5178445e-001  1.0000000e+000  2.2114629e-001
  8.5357953e-001  7.2859801e-001  1.3142799e+000  1.0000000e+000  2.6621147e-002
  5.1656801e-001  2.6684251e-001  2.2005705e+000  1.0000000e+000  2.5159570e-001
  1.8621337e+000  3.4675419e+000  1.9007116e-002  1.0000000e+000  9.8894349e-002
  7.1618540e-001  5.1292153e-001  1.6481799e+000  1.0000000e+000  1.2198248e-001
  1.8920843e+000  3.5799829e+000  1.1645805e-002  1.0000000e+000  3.1679714e-002
  1.7186028e+000  2.9535955e+000  7.9184402e-002  1.0000000e+000  9.8979111e-002
  1.6749773e+000  2.8055488e+000  1.0563979e-001  1.0000000e+000  1.4845016e-002
  1.6884091e+000  2.8507252e+000  9.7088896e-002  1.0000000e+000  4.2455720e-002
  8.3506432e-001  6.9733242e-001  1.3570751e+000  1.0000000e+000  1.1971838e-001
  2.0330383e+000  4.1332446e+000  1.0915274e-003  1.0000000e+000             Inf
  8.6409372e-001  7.4665796e-001  1.2902831e+000  1.0000000e+000  3.3993470e-002
  3.2358859e-003  1.0470958e-005  3.9870669e+000  1.0000000e+000             Inf
  1.7830351e+000  3.1792142e+000  4.7073759e-002  1.0000000e+000  7.3647976e-002
  8.6594753e-001  7.4986512e-001  1.2860750e+000  1.0000000e+000  6.0005052e-002
  4.9749227e-001  2.4749856e-001  2.2575295e+000  1.0000000e+000  1.5974842e-001
  1.4561692e+000  2.1204288e+000  2.9575192e-001  1.0000000e+000  2.2150905e-001
  6.7960276e-001  4.6185991e-001  1.7434489e+000  1.0000000e+000  2.2616718e-001
  9.4793128e-001  8.9857372e-001  1.1068486e+000  1.0000000e+000  4.8585857e-003
  1.4833991e-001  2.2004729e-002  3.4286451e+000  1.0000000e+000  9.9411378e-002
  1.1881078e-001  1.4116001e-002  3.5388729e+000  1.0000000e+000  5.8342565e-002
  1.7364975e+000  3.0154235e+000  6.9433583e-002  1.0000000e+000  7.8637506e-002
  4.0735434e-001  1.6593755e-001  2.5365202e+000  1.0000000e+000  1.2809103e-001
  1.4184165e-001  2.0119055e-002  3.4527524e+000  1.0000000e+000  2.9746788e-002
  9.4384423e-001  8.9084194e-001  1.1154650e+000  1.0000000e+000  2.1094093e-002
  2.0420334e+000  4.1699003e+000  1.7668042e-003  1.0000000e+000             Inf
  3.3351972e-001  1.1123540e-001  2.7771565e+000  1.0000000e+000  1.6709357e-001
  9.6697202e-001  9.3503489e-001  1.0671468e+000  1.0000000e+000  1.4451220e-001
  9.2655206e-001  8.5849872e-001  1.1522905e+000  1.0000000e+000  7.6922739e-002
  1.0955608e+000  1.2002534e+000  8.1801031e-001  1.0000000e+000  1.4827235e-001
  1.2634656e+000  1.5963454e+000  5.4248289e-001  1.0000000e+000  2.1539771e-001
  9.4876966e-001  9.0016387e-001  1.1050852e+000  1.0000000e+000  1.8776882e-002
  1.7016230e+000  2.8955209e+000  8.9028823e-002  1.0000000e+000  7.6163327e-002
  1.0281635e-002  1.0571201e-004  3.9589792e+000  1.0000000e+000             Inf
  1.8128098e+000  3.2862794e+000  3.5040171e-002  1.0000000e+000  2.4903550e-001
  8.3956588e-002  7.0487086e-003  3.6712224e+000  1.0000000e+000  7.4854691e-002
  6.2179009e-001  3.8662291e-001  1.8994626e+000  1.0000000e+000  1.3848355e-001
  4.6153782e-001  2.1301715e-001  2.3668659e+000  1.0000000e+000  9.0061794e-002
  1.6577418e+000  2.7481080e+000  1.1714066e-001  1.0000000e+000  1.2794819e-001
  8.6580107e-001  7.4961150e-001  1.2864072e+000  1.0000000e+000  1.3164015e-003
  2.4067146e-001  5.7922751e-002  3.0952369e+000  1.0000000e+000  1.8603250e-001
  1.1176621e+000  1.2491685e+000  7.7852024e-001  1.0000000e+000  1.3725506e-001
  1.2355054e+000  1.5264737e+000  5.8445195e-001  1.0000000e+000  1.4290733e-001
  6.3650363e-001  4.0513688e-001  1.8591223e+000  1.0000000e+000  5.7468483e-002
  4.4602241e-002  1.9893599e-003  3.8235804e+000  1.0000000e+000  7.4382120e-002
  1.4905771e+000  2.2218201e+000  2.5951168e-001  1.0000000e+000  1.1017395e-001
  8.6461584e-001  7.4756054e-001  1.2890972e+000  1.0000000e+000  1.8450444e-001
  1.5695365e+000  2.4634449e+000  1.8529881e-001  1.0000000e+000  1.6219193e-001
  7.6011068e-001  5.7776824e-001  1.5373255e+000  1.0000000e+000  4.6549277e-002
  3.1270420e-001  9.7783918e-002  2.8469671e+000  1.0000000e+000  6.0408638e-002
  4.7969937e-001  2.3011149e-001  2.3113140e+000  1.0000000e+000  1.0660887e-001
  1.1653401e+000  1.3580176e+000  6.9665713e-001  1.0000000e+000  5.3990201e-002
  1.9430343e+000  3.7753824e+000  3.2450876e-003  1.0000000e+000  4.9319777e-002
  7.4605932e-001  5.5660450e-001  1.5723672e+000  1.0000000e+000  3.6221635e-002
  2.1017254e-001  4.4172496e-002  3.2034823e+000  1.0000000e+000  5.4592805e-002
  1.6106503e+000  2.5941943e+000  1.5159320e-001  1.0000000e+000  2.6973256e-001
  5.0996390e-001  2.6006318e-001  2.2202076e+000  1.0000000e+000  1.0435324e-001
  2.9519618e-002  8.7140784e-004  3.8827929e+000  1.0000000e+000             Inf
  1.0628890e+000  1.1297329e+000  8.7817710e-001  1.0000000e+000  2.1978129e-001
  7.5934801e-002  5.7660941e-003  3.7020269e+000  1.0000000e+000  4.3456981e-002
  7.9194661e-001  6.2717943e-001  1.4593930e+000  1.0000000e+000  1.4336721e-001
  2.0232650e-001  4.0936014e-002  3.2316300e+000  1.0000000e+000  1.3140067e-001
  7.2442347e-001  5.2478936e-001  1.6270955e+000  1.0000000e+000  7.1984806e-002
  1.9253472e+000  3.7069618e+000  5.5730420e-003  1.0000000e+000  4.3944152e-002
  9.0161626e-001  8.1291187e-001  1.2064468e+000  1.0000000e+000  2.7396957e-001
  1.9751567e+000  3.9012442e+000  6.1718709e-004  1.0000000e+000  3.7108672e-002
  1.1751332e+000  1.3809381e+000  6.8040517e-001  1.0000000e+000  6.3113785e-002
  6.7518199e-001  4.5587072e-001  1.7551428e+000  1.0000000e+000  1.4474034e-001
  1.1729683e+000  1.3758545e+000  6.8398149e-001  1.0000000e+000  9.8537138e-003
  2.0111606e+000  4.0447670e+000  1.2455903e-004  1.0000000e+000             Inf
  1.2357377e+000  1.5270477e+000  5.8409682e-001  1.0000000e+000  8.8807264e-002
  4.0019649e-002  1.6015723e-003  3.8415230e+000  1.0000000e+000  4.7767558e-002
  2.5556090e-001  6.5311373e-002  3.0430678e+000  1.0000000e+000  1.0507959e-001
  1.4732947e+000  2.1705973e+000  2.7741846e-001  1.0000000e+000  3.4741246e-001
  1.9805205e+000  3.9224614e+000  3.7945170e-004  1.0000000e+000  3.5618097e-002
  1.2634830e+000  1.5963893e+000  5.4245729e-001  1.0000000e+000  2.3812749e-001
  5.8207508e-001  3.3881140e-001  2.0105111e+000  1.0000000e+000  1.6820021e-001
  1.1193364e+000  1.2529139e+000  7.7556844e-001  1.0000000e+000  1.0320301e-001
  1.8603002e+000  3.4607169e+000  1.9516026e-002  1.0000000e+000  1.5377934e-001
  4.0552921e-001  1.6445394e-001  2.5423371e+000  1.0000000e+000  1.6881090e-001
  3.1453267e-001  9.8930801e-002  2.8408001e+000  1.0000000e+000  9.4945516e-002
  1.8986808e+000  3.6049889e+000  1.0265576e-002  1.0000000e+000  6.4484064e-002
  1.7437888e+000  3.0407994e+000  6.5644171e-002  1.0000000e+000  2.4829629e-001
  8.2253382e-002  6.7656189e-003  3.6777521e+000  1.0000000e+000  1.2985003e-001
  7.5901142e-001  5.7609834e-001  1.5400527e+000  1.0000000e+000  2.0399357e-001
  1.3815180e+000  1.9085920e+000  3.8251999e-001  1.0000000e+000  1.7539077e-001
  1.1604059e+000  1.3465419e+000  7.0491822e-001  1.0000000e+000  1.7536508e-001
  2.3322578e-001  5.4394263e-002  3.1214912e+000  1.0000000e+000  3.8399018e-002
  9.2845067e-001  8.6202064e-001  1.1482180e+000  1.0000000e+000  9.1286656e-002
  2.0113763e-001  4.0456346e-002  3.2359058e+000  1.0000000e+000  1.0879848e-001
  1.3379819e+000  1.7901957e+000  4.3826792e-001  1.0000000e+000  1.0513340e-001
  5.6495826e-001  3.1917783e-001  2.0593448e+000  1.0000000e+000  4.1558700e-001
  6.5074824e-001  4.2347327e-001  1.8204803e+000  1.0000000e+000  1.3410999e-001
  7.5668659e-002  5.7257460e-003  3.7030511e+000  1.0000000e+000  4.4895607e-002
  1.3583846e+000  1.8452088e+000  4.1167029e-001  1.0000000e+000  4.4185057e-002
  9.3814189e-001  8.8011021e-001  1.1275426e+000  1.0000000e+000  1.5784937e-001
  1.0815922e+000  1.1698418e+000  8.4347280e-001  1.0000000e+000  1.4997606e-001
  8.4648433e-001  7.1653572e-001  1.3305984e+000  1.0000000e+000  9.4601472e-002
  1.2550365e+000  1.5751167e+000  5.5497058e-001  1.0000000e+000  1.8109949e-001
  8.5000132e-001  7.2250225e-001  1.3224970e+000  1.0000000e+000  8.4916200e-002
  7.1510890e-002  5.1138074e-003  3.7190702e+000  1.0000000e+000             Inf
  6.3062591e-001  3.9768904e-001  1.8751854e+000  1.0000000e+000  8.9948236e-002
  1.5318505e+000  2.3465661e+000  2.1916392e-001  1.0000000e+000  3.3186095e-001
  1.1341160e-001  1.2862190e-002  3.5592158e+000  1.0000000e+000  5.9584267e-002
  1.8960433e+000  3.5949803e+000  1.0806991e-002  1.0000000e+000  1.4922532e-001
  2.0150834e+000  4.0605612e+000  2.2750972e-004  1.0000000e+000             Inf
  1.7112106e+000  2.9282416e+000  8.3399343e-002  1.0000000e+000  2.3215519e-001
  1.8642017e+000  3.4752480e+000  1.8441175e-002  1.0000000e+000  1.3170855e-001
  2.3716527e-001  5.6247366e-002  3.1075863e+000  1.0000000e+000  3.5090291e-001
  1.7635298e+000  3.1100375e+000  5.5918135e-002  1.0000000e+000  1.5234921e-001
  1.3130372e-001  1.7240668e-002  3.4920258e+000  1.0000000e+000  9.3742549e-002
  1.0836821e+000  1.1743669e+000  8.3963847e-001  1.0000000e+000  8.0828498e-002
  1.9721958e+000  3.8895564e+000  7.7307168e-004  1.0000000e+000             Inf
  2.3014957e-001  5.2968825e-002  3.1323705e+000  1.0000000e+000  1.0457637e-001
  1.1026328e+000  1.2157991e+000  8.0526790e-001  1.0000000e+000  1.1179294e-001
  3.7836843e-004  1.4316267e-007  3.9984867e+000  1.0000000e+000             Inf
  9.5276111e-002  9.0775374e-003  3.6279731e+000  1.0000000e+000  1.6207465e-001
  1.0217305e+000  1.0439333e+000  9.5701113e-001  1.0000000e+000  7.8729486e-002
  1.5265292e+000  2.3302914e+000  2.2417459e-001  1.0000000e+000  2.7572126e-001
  3.1983987e-001  1.0229754e-001  2.8229381e+000  1.0000000e+000  5.3709840e-001
  1.9172269e-001  3.6757589e-002  3.2698668e+000  1.0000000e+000  1.2076424e-001
  7.6325934e-001  5.8256481e-001  1.5295275e+000  1.0000000e+000  5.9926616e-001
  1.7457486e+000  3.0476381e+000  6.4643788e-002  1.0000000e+000  1.8927228e-001
  9.9456876e-001  9.8916701e-001  1.0108920e+000  1.0000000e+000  1.0957573e-001
  1.7725268e+000  3.1418513e+000  5.1744048e-002  1.0000000e+000  1.7000983e-001
  1.3175723e+000  1.7359967e+000  4.6570762e-001  1.0000000e+000  3.1015671e-001
  2.9989953e-002  8.9939728e-004  3.8809396e+000  1.0000000e+000  9.5015157e-002
  1.9114485e+000  3.6536352e+000  7.8413745e-003  1.0000000e+000  2.0498406e-001
  9.1367133e-001  8.3479530e-001  1.1801100e+000  1.0000000e+000  2.3426994e-001
  1.0721388e+000  1.1494815e+000  8.6092647e-001  1.0000000e+000  8.2143974e-002
  2.1571095e-001  4.6531215e-002  3.1836874e+000  1.0000000e+000  3.8561623e-002
  1.1821439e+000  1.3974642e+000  6.6888862e-001  1.0000000e+000  1.2173428e-001
  1.5876806e+000  2.5207298e+000  1.7000726e-001  1.0000000e+000  2.2433443e-001
  1.2223623e+000  1.4941696e+000  6.0472037e-001  1.0000000e+000  1.3786057e-001
  2.0407449e+000  4.1646398e+000  1.6601474e-003  1.0000000e+000             Inf
  9.8785085e-001  9.7584930e-001  1.0244459e+000  1.0000000e+000  9.1075385e-002
  9.3350649e-002  8.7143436e-003  3.6353117e+000  1.0000000e+000  1.5223644e-001
  1.7945660e+000  3.2204673e+000  4.2203112e-002  1.0000000e+000  1.1015955e-001
  2.8461556e-001  8.1006017e-002  2.9425438e+000  1.0000000e+000  1.7517999e-001
  7.1639841e-001  5.1322668e-001  1.6476330e+000  1.0000000e+000  9.5469924e-002
  3.0281907e-002  9.1699386e-004  3.8797894e+000  1.0000000e+000  4.7058258e-002
  4.7458070e-001  2.2522684e-001  2.3269040e+000  1.0000000e+000  9.1491205e-002
  7.5571955e-001  5.7111204e-001  1.5482338e+000  1.0000000e+000  1.0386984e-001
  1.5388178e+000  2.3679602e+000  2.1268903e-001  1.0000000e+000  9.5656714e-002
  1.6307829e+000  2.6594528e+000  1.3632128e-001  1.0000000e+000  1.8764896e-001
  1.1696972e+000  1.3681914e+000  6.8940281e-001  1.0000000e+000  7.4522987e-002
  2.1482905e-001  4.6151519e-002  3.1868353e+000  1.0000000e+000  1.9279905e-001
  9.9508389e-001  9.9019194e-001  1.0098564e+000  1.0000000e+000  7.5151593e-002
  1.7494225e-002  3.0604790e-004  3.9303291e+000  1.0000000e+000  1.8066580e-002
  1.2436946e-002  1.5467763e-004  3.9504069e+000  1.0000000e+000             Inf
  1.7437597e+000  3.0406980e+000  6.5659074e-002  1.0000000e+000  5.0248794e-002
  9.0022426e-001  8.1040372e-001  1.2095067e+000  1.0000000e+000  9.5004577e-002
  1.7425796e+000  3.0365837e+000  6.6265258e-002  1.0000000e+000  1.1127275e-002
  3.8912775e-001  1.5142041e-001  2.5949094e+000  1.0000000e+000  1.5920271e-001
  8.4509937e-001  7.1419295e-001  1.3337955e+000  1.0000000e+000  3.7258659e-002
  6.5971298e-001  4.3522122e-001  1.7963693e+000  1.0000000e+000  1.5037673e-001
  5.6544245e-001  3.1972516e-001  2.0579554e+000  1.0000000e+000  1.8478027e-001
  1.0686151e+000  1.1419381e+000  8.6747792e-001  1.0000000e+000  1.0803308e-001
  1.2080305e+000  1.4593376e+000  6.2721575e-001  1.0000000e+000  5.8819361e-002
  1.8578284e+000  3.4515265e+000  2.0212750e-002  1.0000000e+000  1.0359170e-001
  8.9172361e-001  7.9517100e-001  1.2282765e+000  1.0000000e+000  4.1184622e-002
  1.7322572e+000  3.0007150e+000  7.1686200e-002  1.0000000e+000  1.0830016e-001
  4.4327402e-001  1.9649186e-001  2.4233958e+000  1.0000000e+000  8.4903972e-002
  6.3998592e-002  4.0958197e-003  3.7481015e+000  1.0000000e+000  6.3785056e-002
  1.2296250e+000  1.5119777e+000  5.9347758e-001  1.0000000e+000  1.5092149e-001
  1.1047141e+000  1.2203932e+000  8.0153691e-001  1.0000000e+000  6.2537961e-002
  1.3621482e+000  1.8554477e+000  4.0685491e-001  1.0000000e+000  2.8633275e-001
  1.9019724e+000  3.6174989e+000  9.6094147e-003  1.0000000e+000  1.7593518e-001
  9.9239183e-001  9.8484154e-001  1.0152742e+000  1.0000000e+000  7.1387584e-003
  4.7389122e-001  2.2457289e-001  2.3290080e+000  1.0000000e+000  3.1336051e-002
  8.5861964e-001  7.3722769e-001  1.3027491e+000  1.0000000e+000  4.6167041e-002
  1.1321630e+000  1.2817930e+000  7.5314112e-001  1.0000000e+000  6.3887561e-002
  8.2102049e-001  6.7407465e-001  1.3899927e+000  1.0000000e+000  8.8662831e-002
  1.5323182e+000  2.3479990e+000  2.1872628e-001  1.0000000e+000  1.5643421e-002
  1.5227372e+000  2.3187286e+000  2.2777977e-001  1.0000000e+000  1.6591685e-001
  6.6915015e-001  4.4776193e-001  1.7711613e+000  1.0000000e+000  1.5651007e-001
  5.5209045e-002  3.0480386e-003  3.7822119e+000  1.0000000e+000  1.0993956e-001
  1.0693277e+000  1.1434617e+000  8.6615094e-001  1.0000000e+000  2.3466418e-001
  1.7563631e+000  3.0848115e+000  5.9358922e-002  1.0000000e+000  7.8281609e-002
  4.3137052e-001  1.8608053e-001  2.4605984e+000  1.0000000e+000  3.8859271e-001
  1.5794925e-001  2.4947965e-002  3.3931510e+000  1.0000000e+000  3.9419057e-001
  1.2598572e+000  1.5872402e+000  5.4781132e-001  1.0000000e+000  2.4480581e-001
  1.7387768e+000  3.0233446e+000  6.8237583e-002  1.0000000e+000  7.5127043e-002
  1.9083243e+000  3.6417018e+000  8.4044274e-003  1.0000000e+000  1.4484478e-001
  5.3477469e-002  2.8598397e-003  3.7889500e+000  1.0000000e+000             Inf
  2.0091243e+000  4.0365804e+000  8.3252819e-005  1.0000000e+000             Inf
  8.0773346e-001  6.5243335e-001  1.4214995e+000  1.0000000e+000  7.4714890e-002
  1.3098978e+000  1.7158323e+000  4.7624103e-001  1.0000000e+000  3.6545812e-001
  6.5159591e-001  4.2457723e-001  1.8181936e+000  1.0000000e+000  1.0014620e-001
  1.6218559e+000  2.6304166e+000  1.4299295e-001  1.0000000e+000  3.7428487e-001
  5.7246832e-001  3.2771997e-001  2.0378467e+000  1.0000000e+000  1.2615975e-001
  8.0319164e-001  6.4511681e-001  1.4323502e+000  1.0000000e+000  1.4302676e-001
  1.8633588e+000  3.4721059e+000  1.8670828e-002  1.0000000e+000  9.0807200e-002
  9.5491872e-001  9.1186977e-001  1.0921949e+000  1.0000000e+000  5.3131345e-002
  1.6812849e+000  2.8267188e+000  1.0157933e-001  1.0000000e+000  1.1714109e-001
  1.8171560e+000  3.3020558e+000  3.3431941e-002  1.0000000e+000  1.0675304e-001
  8.7581320e-001  7.6704876e-001  1.2637960e+000  1.0000000e+000  1.0584068e-001
  9.1067190e-001  8.2932331e-001  1.1866357e+000  1.0000000e+000  8.1193461e-002
  5.2991353e-001  2.8080835e-001  2.1611542e+000  1.0000000e+000  1.4669120e-001
  1.0295788e+000  1.0600325e+000  9.4171731e-001  1.0000000e+000  1.0933265e-001
  9.6247123e-001  9.2635088e-001  1.0764659e+000  1.0000000e+000  7.6446755e-002
  1.8926850e+000  3.5822567e+000  1.1516499e-002  1.0000000e+000  5.7803017e-002
  1.6488660e+000  2.7187592e+000  1.2329507e-001  1.0000000e+000  1.2067848e-001
  1.8586669e+000  3.4546426e+000  1.9975045e-002  1.0000000e+000  3.5290353e-002
  2.9023665e-001  8.4237311e-002  2.9232907e+000  1.0000000e+000  1.4496391e-001
  1.4563996e+000  2.1210999e+000  2.9550135e-001  1.0000000e+000  1.8223255e-001
  7.5877637e-001  5.7574159e-001  1.5406361e+000  1.0000000e+000  7.3951319e-002
  7.9454613e-002  6.3130355e-003  3.6884946e+000  1.0000000e+000             Inf
  3.1152898e-001  9.7050306e-002  2.8509344e+000  1.0000000e+000  6.5121156e-002
  1.0643774e+000  1.1328992e+000  8.7538973e-001  1.0000000e+000  7.9054404e-002
  1.8275802e+000  3.3400496e+000  2.9728571e-002  1.0000000e+000  7.1128488e-002
  1.2075179e+000  1.4580995e+000  6.2802785e-001  1.0000000e+000  2.8340990e-002
  1.6119546e+000  2.5983977e+000  1.5057922e-001  1.0000000e+000  1.7888778e-001
  1.0118097e+000  1.0237589e+000  9.7652003e-001  1.0000000e+000  1.6709401e-001
  1.2326060e+000  1.5193176e+000  5.8889355e-001  1.0000000e+000  5.1425170e-002
  6.9821341e-001  4.8750197e-001  1.6946483e+000  1.0000000e+000  1.9822732e-001
  1.8721467e+000  3.5049334e+000  1.6346460e-002  1.0000000e+000  3.3672079e-002
  1.8365324e+000  3.3728514e+000  2.6721643e-002  1.0000000e+000  3.0821513e-002
  7.6881081e-001  5.9107007e-001  1.5158268e+000  1.0000000e+000  2.1601097e-002
  1.7549321e+000  3.0797868e+000  6.0058254e-002  1.0000000e+000  1.1132976e-001
  1.1486133e+000  1.3193124e+000  7.2485939e-001  1.0000000e+000  7.9458089e-002
  1.0342666e+000  1.0697074e+000  9.3264104e-001  1.0000000e+000  5.4256420e-002
  1.6341298e+000  2.6703803e+000  1.3386097e-001  1.0000000e+000  3.6993110e-002
  1.7649466e+000  3.1150366e+000  5.5250093e-002  1.0000000e+000  6.6806950e-002
  3.5119128e-001  1.2333532e-001  2.7185702e+000  1.0000000e+000  2.7474800e-001
  8.0057292e-001  6.4091701e-001  1.4386253e+000  1.0000000e+000  2.9624197e-002
  1.1274319e+000  1.2711027e+000  7.6137507e-001  1.0000000e+000  3.8657708e-002
  1.7603669e+000  3.0988915e+000  5.7424041e-002  1.0000000e+000  9.9711286e-003
  1.3098943e+000  1.7158232e+000  4.7624582e-001  1.0000000e+000  1.7618124e-001
  1.4922090e-001  2.2266876e-002  3.4253833e+000  1.0000000e+000  2.6599889e-002
  1.2578213e+000  1.5821145e+000  5.5082916e-001  1.0000000e+000  7.8861249e-002
  1.2049023e+000  1.4517895e+000  6.3218041e-001  1.0000000e+000  6.0380644e-002
  1.3625854e-001  1.8566391e-002  3.4735322e+000  1.0000000e+000  7.5262241e-002
  1.6095562e-001  2.5906712e-002  3.3820842e+000  1.0000000e+000  2.9179144e-002
  8.0779608e-001  6.5253450e-001  1.4213502e+000  1.0000000e+000  2.4126575e-002
  5.7016705e-001  3.2509047e-001  2.0444223e+000  1.0000000e+000  3.6716773e-001
  1.1109900e+000  1.2342987e+000  7.9033881e-001  1.0000000e+000  6.4896148e-002
  1.7633073e-001  3.1092527e-002  3.3257696e+000  1.0000000e+000  1.3873897e-001
  1.9306205e+000  3.7272956e+000  4.8135135e-003  1.0000000e+000  1.2375405e-001
  8.3563900e-001  6.9829254e-001  1.3557365e+000  1.0000000e+000  2.5834836e-002
  8.7303965e-001  7.6219824e-001  1.2700396e+000  1.0000000e+000  1.6946866e-001
  8.4847864e-001  7.1991600e-001  1.3260015e+000  1.0000000e+000  3.8949253e-002
  8.2369292e-001  6.7847003e-001  1.3836983e+000  1.0000000e+000  2.9041652e-002
  2.0182220e+000  4.0732199e+000  3.3203995e-004  1.0000000e+000             Inf
  1.4311166e+000  2.0480947e+000  3.2362833e-001  1.0000000e+000  1.4865898e-001
  7.7943324e-001  6.0751618e-001  1.4897832e+000  1.0000000e+000  3.3188958e-002
  1.0170437e+000  1.0343778e+000  9.6620314e-001  1.0000000e+000  1.6103019e-001
  2.0743899e-001  4.3030934e-002  3.2132750e+000  1.0000000e+000  1.0415638e-001
  1.8925167e+000  3.5816195e+000  1.1552656e-002  1.0000000e+000  6.5761390e-002
  2.0178599e+000  4.0717584e+000  3.1897441e-004  1.0000000e+000             Inf
  2.7023145e-001  7.3025036e-002  2.9920992e+000  1.0000000e+000  1.9895483e-001
  4.2672550e-001  1.8209466e-001  2.4751926e+000  1.0000000e+000  2.9621245e-001
  1.5509296e+000  2.4053826e+000  2.0166422e-001  1.0000000e+000  1.7302529e-001
  5.5524003e-001  3.0829149e-001  2.0873314e+000  1.0000000e+000  3.7484618e-001
  8.3985525e-001  7.0535684e-001  1.3459358e+000  1.0000000e+000  1.2727318e-001
  1.9510365e+000  3.8065435e+000  2.3974233e-003  1.0000000e+000  1.2341446e-001
  1.7472293e+000  3.0528101e+000  6.3893048e-002  1.0000000e+000  8.8263049e-002
  1.7692178e+000  3.1301315e+000  5.3260436e-002  1.0000000e+000  3.5707742e-002
  9.1514156e-001  8.3748407e-001  1.1769178e+000  1.0000000e+000  8.0883504e-003
  1.3495652e+000  1.8213262e+000  4.2306546e-001  1.0000000e+000  1.6011983e-001
  1.7832486e+000  3.1799756e+000  4.6981164e-002  1.0000000e+000  8.9144057e-002
  7.8981602e-001  6.2380934e-001  1.4645453e+000  1.0000000e+000  2.9292905e-001
  1.4136265e+000  1.9983398e+000  3.4383392e-001  1.0000000e+000  1.5779707e-001
  1.8843375e+000  3.5507279e+000  1.3377811e-002  1.0000000e+000  3.1749998e-002
  1.2545625e+000  1.5739270e+000  5.5567711e-001  1.0000000e+000  2.2498228e-001
  5.1776046e-002  2.6807589e-003  3.7955766e+000  1.0000000e+000             Inf
  1.1268190e+000  1.2697210e+000  7.6244510e-001  1.0000000e+000  2.4076557e-001
  9.2205744e-001  8.5018992e-001  1.1619602e+000  1.0000000e+000  5.4402671e-002
  9.6844880e-001  9.3789308e-001  1.0640979e+000  1.0000000e+000  9.6844651e-002
  9.1413847e-001  8.3564914e-001  1.1790953e+000  1.0000000e+000  7.7005056e-002
  2.3582649e-001  5.5614133e-002  3.1123082e+000  1.0000000e+000  6.5648101e-002
  1.3637871e-001  1.8599152e-002  3.4730843e+000  1.0000000e+000  1.6334504e-001
  1.8592977e+000  3.4569880e+000  1.9797132e-002  1.0000000e+000  7.6291322e-002
  1.6803132e+000  2.8234524e+000  1.0219966e-001  1.0000000e+000  1.9541002e-001
  1.5068431e+000  2.2705763e+000  2.4320369e-001  1.0000000e+000  1.3749302e-001
  1.8603617e+000  3.4609458e+000  1.9498843e-002  1.0000000e+000  2.4728532e-002
  1.2194547e-001  1.4870699e-002  3.5270888e+000  1.0000000e+000  1.0721490e-001
 -8.6099710e-003  7.4131600e-005  4.0345140e+000  1.0000000e+000             Inf
  1.2607916e+000  1.5895954e+000  5.4642908e-001  1.0000000e+000  2.6669754e-001
  1.8241321e+000  3.3274580e+000  3.0929510e-002  1.0000000e+000  2.0055483e-001
  1.4846710e+000  2.2042481e+000  2.6556393e-001  1.0000000e+000  1.3198763e-001
  9.9202179e-001  9.8410723e-001  1.0160201e+000  1.0000000e+000  2.9862281e-001
  1.3570516e+000  1.8415890e+000  4.1338269e-001  1.0000000e+000  1.0932390e-001
  1.6511050e+000  2.7261477e+000  1.2172772e-001  1.0000000e+000  1.8350698e-001
  5.9818452e-001  3.5782472e-001  1.9650866e+000  1.0000000e+000  8.0117940e-002
  2.7398444e-001  7.5067473e-002  2.9791297e+000  1.0000000e+000  4.5459376e-001
  1.7834220e+000  3.1805940e+000  4.6906029e-002  1.0000000e+000  7.5639774e-002
  7.4231810e-001  5.5103616e-001  1.5817638e+000  1.0000000e+000  1.3976631e-001
  1.2680958e+000  1.6080670e+000  5.3568373e-001  1.0000000e+000  9.0707598e-002
  1.4776295e-002  2.1833888e-004  3.9411132e+000  1.0000000e+000  1.2938915e-001
  1.5577054e+000  2.4264461e+000  1.9562452e-001  1.0000000e+000  1.6225743e-001
  1.4224359e+000  2.0233238e+000  3.3358035e-001  1.0000000e+000  1.0226007e-001
  9.1103594e-001  8.2998648e-001  1.1858427e+000  1.0000000e+000  1.2436593e-001
  2.0304125e+000  4.1225749e+000  9.2492046e-004  1.0000000e+000             Inf
  1.3799346e+000  1.9042194e+000  3.8448115e-001  1.0000000e+000  6.3868078e-002
  1.2642709e+000  1.5983810e+000  5.4129726e-001  1.0000000e+000  7.1446450e-003
  6.6447278e-001  4.4152408e-001  1.7836329e+000  1.0000000e+000  1.4190024e-001
  8.2938901e-001  6.8788613e-001  1.3703301e+000  1.0000000e+000  1.0266653e-001
  1.8238815e+000  3.3265436e+000  3.1017736e-002  1.0000000e+000  3.9585838e-002
  8.0653955e-001  6.5050605e-001  1.4243478e+000  1.0000000e+000  8.5614112e-002
  9.5601829e-001  9.1397097e-001  1.0898978e+000  1.0000000e+000  7.9487375e-002
  5.8313492e-001  3.4004633e-001  2.0075067e+000  1.0000000e+000  3.1998846e-001
  1.7461095e+000  3.0488984e+000  6.4460383e-002  1.0000000e+000  1.2878525e-001
  1.2297186e-001  1.5122079e-002  3.5232346e+000  1.0000000e+000  1.5045101e-001
  1.5854454e+000  2.5136371e+000  1.7185552e-001  1.0000000e+000  2.0153683e-001
  8.1574558e-001  6.6544086e-001  1.4024585e+000  1.0000000e+000  1.0570330e-001
  1.3414013e+000  1.7993575e+000  4.3375223e-001  1.0000000e+000  7.3014426e-002
  7.4982945e-001  5.6224421e-001  1.5629264e+000  1.0000000e+000  1.2163537e-002
  1.7097797e+000  2.9233465e+000  8.4227838e-002  1.0000000e+000  1.4934867e-001
  9.0109194e-001  8.1196668e-001  1.2075989e+000  1.0000000e+000  9.2936240e-002
  3.9507323e-001  1.5608286e-001  2.5757899e+000  1.0000000e+000  7.3091677e-001
  1.8091787e+000  3.2731274e+000  3.6412784e-002  1.0000000e+000  3.0668268e-001
  9.0897217e-001  8.2623041e-001  1.1903417e+000  1.0000000e+000  1.6239578e-001
  1.6571196e+000  2.7460455e+000  1.1756695e-001  1.0000000e+000  1.1218018e-001
  7.9508404e-001  6.3215863e-001  1.4518225e+000  1.0000000e+000  6.5034472e-002
  7.3841814e-001  5.4526135e-001  1.5915888e+000  1.0000000e+000  3.5538871e-001
  1.3175108e+000  1.7358348e+000  4.6579148e-001  1.0000000e+000  2.0022369e-001
  1.0643280e+000  1.1327940e+000  8.7548214e-001  1.0000000e+000  2.2893875e-001
  7.5059536e-001  5.6339339e-001  1.5610120e+000  1.0000000e+000  4.5182371e-002
  1.1392574e+000  1.2979074e+000  7.4087786e-001  1.0000000e+000  2.5098910e-001
  1.1225594e-002  1.2601396e-004  3.9552236e+000  1.0000000e+000             Inf
  2.0227445e+000  4.0914954e+000  5.1731273e-004  1.0000000e+000             Inf
  1.3913692e+000  1.9359083e+000  3.7043142e-001  1.0000000e+000  2.4080610e-001
  1.5957214e+000  2.5463267e+000  1.6344120e-001  1.0000000e+000  7.0532136e-002
  1.4741936e+000  2.1732467e+000  2.7647239e-001  1.0000000e+000  5.3297581e-002
  1.5183743e+000  2.3054605e+000  2.3196332e-001  1.0000000e+000  9.5259811e-002
  1.2770107e+000  1.6307562e+000  5.2271360e-001  1.0000000e+000  2.3493928e-001
  1.2334942e+000  1.5215078e+000  5.8753121e-001  1.0000000e+000  6.3752409e-002
  3.4295797e-001  1.1762017e-001  2.7457883e+000  1.0000000e+000  2.8213498e-002
  7.5582731e-001  5.7127492e-001  1.5479657e+000  1.0000000e+000  2.0517424e-002
  1.1025484e-001  1.2156130e-002  3.5711368e+000  1.0000000e+000  1.4959418e-001
  1.5669973e+000  2.4554806e+000  1.8749133e-001  1.0000000e+000  1.6188495e-001
  3.2335027e-001  1.0455540e-001  2.8111543e+000  1.0000000e+000  4.6901297e-002
  1.9810427e-001  3.9245303e-002  3.2468282e+000  1.0000000e+000  1.0889809e-001
  1.7981797e+000  3.2334503e+000  4.0731428e-002  1.0000000e+000  1.5491935e-001
  1.8359733e-001  3.3707980e-002  3.2993187e+000  1.0000000e+000  6.5220074e-002
  1.9483868e+000  3.7962111e+000  2.6639225e-003  1.0000000e+000  9.1929670e-002
  9.5349054e-001  9.0914421e-001  1.0951820e+000  1.0000000e+000  2.3480842e-001
  1.2051451e-001  1.4523747e-002  3.5324657e+000  1.0000000e+000  2.0294096e-002
  3.5212360e-001  1.2399103e-001  2.7154966e+000  1.0000000e+000  3.8924438e-001
  1.1731780e+000  1.3763465e+000  6.8363470e-001  1.0000000e+000  1.3022973e-001
  8.6071909e-001  7.4083735e-001  1.2979610e+000  1.0000000e+000  7.9049511e-002
  8.7145791e-001  7.5943888e-001  1.2736073e+000  1.0000000e+000  9.3017112e-002
  1.6756309e+000  2.8077390e+000  1.0521530e-001  1.0000000e+000  1.2810759e-001
  7.9238699e-001  6.2787714e-001  1.4583292e+000  1.0000000e+000  1.0323424e-001
  1.1049133e+000  1.2208333e+000  8.0118025e-001  1.0000000e+000  2.2160161e-001
  1.3113102e-001  1.7195344e-002  3.4926713e+000  1.0000000e+000  6.1400719e-002
  7.5736505e-001  5.7360183e-001  1.5441416e+000  1.0000000e+000  3.6467721e-002
  2.9509057e-001  8.7078444e-002  2.9067162e+000  1.0000000e+000  1.2243472e-001
  1.8408284e+000  3.3886492e+000  2.5335601e-002  1.0000000e+000  6.2686494e-002
  1.4663954e+000  2.1503156e+000  2.8473384e-001  1.0000000e+000  2.0129150e-001
  1.8684334e+000  3.4910432e+000  1.7309779e-002  1.0000000e+000  9.3552556e-002
  1.9566845e+000  3.8286143e+000  1.8762314e-003  1.0000000e+000             Inf
  1.8585473e+000  3.4541979e+000  2.0008877e-002  1.0000000e+000  2.8693539e-002
  1.2360379e+000  1.5277896e+000  5.8363812e-001  1.0000000e+000  4.4219897e-002
 -3.3847273e-002  1.1456379e-003  4.1365347e+000  1.0000000e+000             Inf
  7.3677423e-001  5.4283626e-001  1.5957394e+000  1.0000000e+000  3.9923818e-001
  1.6912916e+000  2.8604673e+000  9.5300871e-002  1.0000000e+000  1.2682123e-001
