# Supplementary material for: An evolutionary algorithm for multi-objective optimization of freshwater consumption in textile dyeing industry
Source: PeerJ Comput Sci. 2022 Mar 22;8:e932. doi: 10.7717/peerj-cs.932 (PMC9044317; doi:10.7717/peerj-cs.932)
Supplement: Supplemental Information 1 — The data was collected manually from the Sitara Textile mills to conduct the thesis. [file peerj-cs-08-932-s001.zip › Code-and-Dataset/Algorithm Work/AMOCLPSO-matlab/Graphs/A-MOCLPSO_ZDT3_100.txt]

  2.2390853e-001  8.0214685e-002  2.7155329e-002  0.0000000e+000  1.2952699e-003  0.0000000e+000  1.3161391e-001  8.3856147e-002  3.4416661e-002  3.4595058e-002  1.7655154e-002  0.0000000e+000  0.0000000e+000  7.9936476e-002  0.0000000e+000  0.0000000e+000  0.0000000e+000  0.0000000e+000  9.3383547e-002  3.6013584e-001  0.0000000e+000  0.0000000e+000  5.6018680e-001  1.1767210e-001  8.4805449e-003  0.0000000e+000  9.7917073e-002  2.3573661e-002  2.7302791e-002  3.3998893e-004  2.2390853e-001  8.0996490e-001  1.0000000e+000  4.1121913e-001
  6.4238486e-001  0.0000000e+000  0.0000000e+000  0.0000000e+000  1.8256077e-001  0.0000000e+000  5.3404390e-001  1.6111280e-001  0.0000000e+000  0.0000000e+000  1.0200125e-002  7.2304092e-003  9.7114065e-002  0.0000000e+000  0.0000000e+000  2.2335086e-001  0.0000000e+000  0.0000000e+000  0.0000000e+000  0.0000000e+000  0.0000000e+000  0.0000000e+000  3.2325433e-002  9.3274310e-001  9.8219583e-003  1.4502134e-002  0.0000000e+000  7.3366729e-002  0.0000000e+000  0.0000000e+000  6.4238486e-001  3.5803720e-002  1.0000000e+000  1.7139317e-001
  8.4221932e-001  3.7964313e-002  1.2455125e-001  1.0000000e+000  1.5578966e-001  0.0000000e+000  0.0000000e+000  4.4805146e-001  0.0000000e+000  3.7785254e-001  6.0198566e-002  4.7531112e-002  0.0000000e+000  0.0000000e+000  1.3952164e-002  0.0000000e+000  0.0000000e+000  2.0545498e-001  1.7887315e-001  0.0000000e+000  7.7413338e-002  0.0000000e+000  0.0000000e+000  0.0000000e+000  0.0000000e+000  0.0000000e+000  8.9532193e-002  0.0000000e+000  2.3346733e-001  0.0000000e+000  8.4221932e-001 -1.5089958e-001  1.0000000e+000  4.9091089e-001
  8.4740324e-001  0.0000000e+000  0.0000000e+000  0.0000000e+000  1.4553610e-001  0.0000000e+000  0.0000000e+000  3.7092904e-002  0.0000000e+000  0.0000000e+000  0.0000000e+000  0.0000000e+000  0.0000000e+000  0.0000000e+000  0.0000000e+000  8.1294080e-002  0.0000000e+000  0.0000000e+000  0.0000000e+000  0.0000000e+000  0.0000000e+000  0.0000000e+000  0.0000000e+000  1.0000000e+000  0.0000000e+000  0.0000000e+000  4.8463817e-002  9.2557148e-002  0.0000000e+000  7.1616520e-003  8.4740324e-001 -5.1032396e-001  1.0000000e+000             Inf
  6.2363525e-002  1.2101713e-001  4.1948147e-002  0.0000000e+000  0.0000000e+000  5.4508004e-001  0.0000000e+000  2.8225924e-001  0.0000000e+000  4.2773561e-002  0.0000000e+000  0.0000000e+000  0.0000000e+000  0.0000000e+000  0.0000000e+000  0.0000000e+000  1.2772584e-002  0.0000000e+000  3.2008859e-002  0.0000000e+000  0.0000000e+000  0.0000000e+000  4.1243880e-001  0.0000000e+000  1.2324085e-002  0.0000000e+000  0.0000000e+000  3.7338714e-004  0.0000000e+000  0.0000000e+000  6.2363525e-002  1.1063172e+000  1.0000000e+000  1.3046679e-001
  6.2985575e-001  0.0000000e+000  4.4587474e-002  0.0000000e+000  0.0000000e+000  0.0000000e+000  1.6464447e-001  8.5949727e-002  2.8031178e-002  0.0000000e+000  0.0000000e+000  0.0000000e+000  6.2293364e-002  3.1037651e-001  8.6738343e-001  0.0000000e+000  0.0000000e+000  0.0000000e+000  1.5289926e-001  7.1209459e-002  1.4434678e-002  2.4901981e-001  0.0000000e+000  6.9906072e-002  0.0000000e+000  0.0000000e+000  0.0000000e+000  0.0000000e+000  2.3416765e-001  0.0000000e+000  6.2985575e-001  1.7883670e-001  1.0000000e+000  4.0378210e-001
  2.9744479e-001  0.0000000e+000  0.0000000e+000  9.3039248e-002  0.0000000e+000  2.9096001e-002  0.0000000e+000  0.0000000e+000  0.0000000e+000  0.0000000e+000  1.0693204e-001  0.0000000e+000  4.0787085e-002  9.3604548e-002  0.0000000e+000  0.0000000e+000  2.7995180e-001  0.0000000e+000  0.0000000e+000  0.0000000e+000  4.3004078e-003  0.0000000e+000  0.0000000e+000  0.0000000e+000  5.1069130e-002  0.0000000e+000  3.9633339e-002  6.1560516e-002  0.0000000e+000  2.5028122e-003  2.9744479e-001  6.1566716e-001  1.0000000e+000  4.5616691e-001
  2.5034978e-001  0.0000000e+000  0.0000000e+000  2.8577286e-002  0.0000000e+000  1.2785746e-002  0.0000000e+000  0.0000000e+000  0.0000000e+000  1.5290929e-001  9.1886088e-002  0.0000000e+000  0.0000000e+000  3.2738011e-001  0.0000000e+000  0.0000000e+000  0.0000000e+000  6.0972899e-002  1.4357814e-001  1.4951331e-001  1.9304497e-001  1.7317027e-001  5.0679100e-001  9.8687160e-002  0.0000000e+000  9.7824097e-002  4.9036995e-002  8.0191854e-005  3.3659775e-002  2.8454658e-002  2.5034978e-001  7.7043436e-001  1.0000000e+000  2.0112554e-001
  4.3233674e-001  0.0000000e+000  0.0000000e+000  0.0000000e+000  9.0571538e-002  1.3616154e-002  0.0000000e+000  1.6894290e-001  3.7696829e-002  2.8499680e-002  0.0000000e+000  0.0000000e+000  4.6302158e-003  0.0000000e+000  2.1001661e-002  0.0000000e+000  4.0846419e-002  7.6282035e-001  1.1822787e-001  0.0000000e+000  0.0000000e+000  0.0000000e+000  0.0000000e+000  0.0000000e+000  1.6900426e-001  0.0000000e+000  0.0000000e+000  3.3948551e-002  0.0000000e+000  4.2591189e-003  4.3233674e-001  3.0072362e-001  1.0000000e+000  3.3984312e-001
  6.5803311e-001  0.0000000e+000  0.0000000e+000  0.0000000e+000  2.0709741e-002  1.7595217e-001  3.4854734e-001  9.8462451e-002  0.0000000e+000  0.0000000e+000  6.2267176e-003  2.6779108e-001  7.6253746e-003  1.9608537e-001  7.5130444e-002  7.8592024e-002  0.0000000e+000  4.4246129e-002  9.9148012e-003  0.0000000e+000  1.9347309e-001  0.0000000e+000  1.3599345e-001  1.3844263e-003  0.0000000e+000  0.0000000e+000  1.2705819e-001  0.0000000e+000  1.8111176e-001  1.8644834e-005  6.5803311e-001 -5.5892576e-002  1.0000000e+000  3.4569753e-001
  6.2836216e-002  2.9908639e-003  6.3686993e-002  0.0000000e+000  2.5226937e-002  2.1914057e-002  2.0465033e-001  0.0000000e+000  1.4668589e-001  0.0000000e+000  0.0000000e+000  4.2304087e-002  0.0000000e+000  0.0000000e+000  0.0000000e+000  1.4032227e-001  3.3103035e-002  4.3021264e-001  9.2596899e-002  0.0000000e+000  0.0000000e+000  0.0000000e+000  0.0000000e+000  0.0000000e+000  0.0000000e+000  2.4674928e-001  0.0000000e+000  0.0000000e+000  0.0000000e+000  9.7030635e-003  6.2836216e-002  1.0931769e+000  1.0000000e+000  3.6504316e-001
  4.1696760e-001  0.0000000e+000  0.0000000e+000  3.4896988e-002  0.0000000e+000  1.0397330e-001  2.4260561e-004  1.2588738e-001  1.7768102e-003  0.0000000e+000  0.0000000e+000  0.0000000e+000  0.0000000e+000  0.0000000e+000  0.0000000e+000  0.0000000e+000  0.0000000e+000  1.4678449e-001  5.4031065e-002  0.0000000e+000  0.0000000e+000  0.0000000e+000  0.0000000e+000  3.0268182e-001  1.4139083e-002  4.7885415e-003  0.0000000e+000  7.6311774e-002  0.0000000e+000  0.0000000e+000  4.1696760e-001  3.2941729e-001  1.0000000e+000  3.4453178e-001
  0.0000000e+000  7.5684643e-003  0.0000000e+000  0.0000000e+000  0.0000000e+000  0.0000000e+000  0.0000000e+000  0.0000000e+000  0.0000000e+000  0.0000000e+000  0.0000000e+000  0.0000000e+000  6.2752379e-002  0.0000000e+000  0.0000000e+000  0.0000000e+000  0.0000000e+000  0.0000000e+000  4.4832470e-002  1.8406011e-002  3.1424763e-002  2.3410541e-001  0.0000000e+000  2.9402855e-004  4.2937946e-002  4.6053468e-002  3.8533778e-002  8.1663964e-002  0.0000000e+000  0.0000000e+000  0.0000000e+000  1.1888674e+000  1.0000000e+000             Inf
  2.5635848e-002  0.0000000e+000  0.0000000e+000  1.1699605e-002  2.9237443e-002  0.0000000e+000  0.0000000e+000  0.0000000e+000  0.0000000e+000  0.0000000e+000  0.0000000e+000  2.7381214e-002  0.0000000e+000  0.0000000e+000  0.0000000e+000  0.0000000e+000  7.3569728e-002  0.0000000e+000  0.0000000e+000  0.0000000e+000  6.6539102e-003  0.0000000e+000  0.0000000e+000  0.0000000e+000  0.0000000e+000  0.0000000e+000  0.0000000e+000  0.0000000e+000  0.0000000e+000  0.0000000e+000  2.5635848e-002  8.6385254e-001  1.0000000e+000  1.7927987e-001
  2.4019407e-001  0.0000000e+000  1.3160076e-003  4.0612740e-004  0.0000000e+000  0.0000000e+000  1.6027884e-002  0.0000000e+000  0.0000000e+000  3.5582074e-003  0.0000000e+000  5.4019996e-003  0.0000000e+000  0.0000000e+000  1.3370186e-001  0.0000000e+000  0.0000000e+000  0.0000000e+000  0.0000000e+000  0.0000000e+000  5.6848168e-002  0.0000000e+000  0.0000000e+000  0.0000000e+000  1.1917853e-002  4.5110205e-002  0.0000000e+000  0.0000000e+000  1.5307893e-002  0.0000000e+000  2.4019407e-001  3.4934246e-001  1.0000000e+000  7.4466202e-001
  0.0000000e+000  0.0000000e+000  5.7542771e-004  0.0000000e+000  0.0000000e+000  0.0000000e+000  1.4539937e-002  0.0000000e+000  0.0000000e+000  1.3138967e-002  0.0000000e+000  0.0000000e+000  0.0000000e+000  0.0000000e+000  0.0000000e+000  9.7241810e-002  0.0000000e+000  0.0000000e+000  0.0000000e+000  0.0000000e+000  0.0000000e+000  0.0000000e+000  0.0000000e+000  2.4911043e-002  5.4616613e-003  0.0000000e+000  0.0000000e+000  0.0000000e+000  0.0000000e+000  0.0000000e+000  0.0000000e+000  1.0483731e+000  1.0000000e+000             Inf
  4.7108873e-002  0.0000000e+000  1.2306270e-002  8.7177837e-002  0.0000000e+000  0.0000000e+000  1.8296056e-002  0.0000000e+000  0.0000000e+000  0.0000000e+000  0.0000000e+000  9.4272248e-002  0.0000000e+000  3.5181746e-003  0.0000000e+000  2.0204738e-002  1.2291158e-002  7.7429067e-002  0.0000000e+000  0.0000000e+000  1.8271322e-002  0.0000000e+000  0.0000000e+000  0.0000000e+000  0.0000000e+000  0.0000000e+000  0.0000000e+000  8.0731218e-002  2.8128718e-003  0.0000000e+000  4.7108873e-002  8.5470954e-001  1.0000000e+000  8.1166621e-002
  4.1083969e-001  0.0000000e+000  0.0000000e+000  0.0000000e+000  0.0000000e+000  3.7248525e-002  0.0000000e+000  0.0000000e+000  0.0000000e+000  0.0000000e+000  0.0000000e+000  0.0000000e+000  1.5643690e-001  0.0000000e+000  0.0000000e+000  0.0000000e+000  0.0000000e+000  0.0000000e+000  0.0000000e+000  1.0295280e-001  0.0000000e+000  0.0000000e+000  4.7986075e-002  0.0000000e+000  5.6479158e-003  7.5987361e-002  0.0000000e+000  1.4256665e-002  0.0000000e+000  0.0000000e+000  4.1083969e-001  3.1611490e-001  1.0000000e+000  4.6322302e-001
  1.8349203e-001  1.4057321e-003  0.0000000e+000  5.9045951e-003  4.9373876e-004  0.0000000e+000  0.0000000e+000  0.0000000e+000  0.0000000e+000  5.1608717e-002  4.1538725e-002  0.0000000e+000  0.0000000e+000  0.0000000e+000  0.0000000e+000  4.2871137e-002  2.1450707e-002  0.0000000e+000  0.0000000e+000  8.5636382e-003  0.0000000e+000  2.2025061e-001  7.7776489e-002  0.0000000e+000  0.0000000e+000  1.8979653e-002  0.0000000e+000  0.0000000e+000  5.2305510e-002  0.0000000e+000  1.8349203e-001  7.9645882e-001  1.0000000e+000  6.7291605e-001
  6.6505050e-001  0.0000000e+000  0.0000000e+000  3.0709062e-002  5.9340767e-002  0.0000000e+000  0.0000000e+000  0.0000000e+000  1.5845992e-002  0.0000000e+000  0.0000000e+000  0.0000000e+000  0.0000000e+000  1.7818436e-002  5.3136798e-001  1.2858015e-002  0.0000000e+000  0.0000000e+000  1.4399771e-001  3.0973344e-001  4.0812291e-002  0.0000000e+000  0.0000000e+000  1.8594317e-001  0.0000000e+000  0.0000000e+000  0.0000000e+000  0.0000000e+000  3.7715055e-003  0.0000000e+000  6.6505050e-001 -1.4410416e-001  1.0000000e+000             Inf
  4.7568656e-002  0.0000000e+000  0.0000000e+000  4.5078798e-002  1.5920669e-002  0.0000000e+000  0.0000000e+000  0.0000000e+000  1.0128217e-002  4.3055953e-003  0.0000000e+000  7.8524685e-003  0.0000000e+000  1.4252266e-003  0.0000000e+000  0.0000000e+000  0.0000000e+000  0.0000000e+000  0.0000000e+000  0.0000000e+000  8.0850216e-002  4.7644262e-002  0.0000000e+000  0.0000000e+000  4.0943113e-002  0.0000000e+000  5.3525378e-003  0.0000000e+000  0.0000000e+000  0.0000000e+000  4.7568656e-002  8.0639009e-001  1.0000000e+000  2.5392037e-001
  4.5298655e-001  0.0000000e+000  2.6057411e-002  0.0000000e+000  0.0000000e+000  0.0000000e+000  1.0296055e-002  4.7877965e-001  4.2031865e-001  8.0352857e-002  0.0000000e+000  2.0029857e-002  4.0238244e-002  0.0000000e+000  0.0000000e+000  0.0000000e+000  5.3914027e-002  0.0000000e+000  0.0000000e+000  6.6985014e-002  0.0000000e+000  9.8032893e-004  4.1020189e-003  0.0000000e+000  4.5184491e-002  0.0000000e+000  2.6483373e-002  4.1730869e-002  2.0584937e-002  6.8997775e-002  4.5298655e-001  1.7850980e-001  1.0000000e+000  3.4272561e-001
  1.4018359e-002  0.0000000e+000  0.0000000e+000  5.3836658e-002  0.0000000e+000  5.7724643e-002  0.0000000e+000  0.0000000e+000  0.0000000e+000  0.0000000e+000  0.0000000e+000  1.4965921e-002  0.0000000e+000  0.0000000e+000  0.0000000e+000  0.0000000e+000  0.0000000e+000  4.7535252e-003  2.3905044e-001  5.3437267e-004  1.0696175e-002  0.0000000e+000  0.0000000e+000  0.0000000e+000  0.0000000e+000  1.8020873e-002  0.0000000e+000  0.0000000e+000  3.7268117e-002  1.9565208e-002  1.4018359e-002  1.0091633e+000  1.0000000e+000  1.9328439e-001
  6.2561793e-001  0.0000000e+000  0.0000000e+000  0.0000000e+000  0.0000000e+000  4.5314413e-003  1.3107467e-001  4.0986713e-003  0.0000000e+000  1.6025089e-001  2.2982716e-001  0.0000000e+000  0.0000000e+000  0.0000000e+000  0.0000000e+000  0.0000000e+000  0.0000000e+000  4.8747281e-003  0.0000000e+000  0.0000000e+000  0.0000000e+000  4.1045545e-001  1.6420855e-001  0.0000000e+000  6.2143330e-004  1.9326375e-002  0.0000000e+000  0.0000000e+000  0.0000000e+000  1.9390429e-002  6.2561793e-001 -1.5617874e-002  1.0000000e+000  4.2545256e-001
  4.5810074e-001  0.0000000e+000  0.0000000e+000  7.1874973e-003  3.7617337e-002  0.0000000e+000  0.0000000e+000  4.8182299e-002  0.0000000e+000  1.2269413e-001  0.0000000e+000  0.0000000e+000  1.2329899e-003  0.0000000e+000  9.0359900e-002  2.6500290e-002  0.0000000e+000  0.0000000e+000  0.0000000e+000  5.1531283e-002  1.7683000e-003  0.0000000e+000  0.0000000e+000  1.2189775e-001  0.0000000e+000  0.0000000e+000  1.3950329e-002  0.0000000e+000  1.3669718e-002  0.0000000e+000  4.5810074e-001 -7.8355544e-003  1.0000000e+000  4.2236996e-001
  3.4365420e-002  0.0000000e+000  0.0000000e+000  2.8003749e-002  0.0000000e+000  1.1500714e-004  0.0000000e+000  2.5300848e-004  1.7216810e-002  0.0000000e+000  6.9726916e-003  1.0666819e-001  0.0000000e+000  7.2580853e-002  0.0000000e+000  0.0000000e+000  0.0000000e+000  0.0000000e+000  0.0000000e+000  1.3708397e-003  0.0000000e+000  0.0000000e+000  1.4530139e-003  4.7159859e-002  2.5947784e-003  0.0000000e+000  1.0693506e-003  0.0000000e+000  1.7970853e-002  0.0000000e+000  3.4365420e-002  8.6995376e-001  1.0000000e+000  1.3396548e-001
  6.3003871e-001  3.2778268e-005  2.4399488e-004  1.4944513e-002  1.1091077e-003  3.9997676e-002  1.2223887e-001  0.0000000e+000  0.0000000e+000  0.0000000e+000  2.9667659e-002  7.1866073e-003  1.1744479e-002  1.4426644e-002  0.0000000e+000  1.7783828e-001  0.0000000e+000  1.3613909e-004  1.1300049e-003  0.0000000e+000  1.7487890e-001  0.0000000e+000  0.0000000e+000  3.2694822e-002  0.0000000e+000  0.0000000e+000  0.0000000e+000  4.9138758e-003  0.0000000e+000  3.1117303e-002  6.3003871e-001 -1.7573850e-001  1.0000000e+000  4.2327050e-001
  6.4759987e-001  3.6369971e-003  0.0000000e+000  0.0000000e+000  0.0000000e+000  0.0000000e+000  0.0000000e+000  8.6621605e-002  4.5845922e-002  2.9045022e-002  1.6177208e-002  0.0000000e+000  0.0000000e+000  0.0000000e+000  8.6337652e-003  0.0000000e+000  0.0000000e+000  0.0000000e+000  1.7407522e-002  3.4329558e-003  5.4846565e-002  9.3899672e-004  0.0000000e+000  0.0000000e+000  1.1936170e-004  0.0000000e+000  5.3992196e-002  0.0000000e+000  1.7967904e-003  0.0000000e+000  6.4759987e-001 -3.8972174e-001  1.0000000e+000  5.2487667e-001
  8.3775202e-001  0.0000000e+000  7.8631458e-003  0.0000000e+000  1.7589801e-003  0.0000000e+000  6.5037690e-002  4.0978964e-002  6.8983000e-003  0.0000000e+000  3.7984599e-004  0.0000000e+000  0.0000000e+000  0.0000000e+000  1.2892368e-002  1.0308163e-002  0.0000000e+000  0.0000000e+000  1.6473761e-002  0.0000000e+000  0.0000000e+000  0.0000000e+000  3.6560647e-003  0.0000000e+000  1.2677470e-001  0.0000000e+000  6.2768276e-002  0.0000000e+000  0.0000000e+000  0.0000000e+000  8.3775202e-001 -6.3057535e-001  1.0000000e+000             Inf
  2.0749154e-001  0.0000000e+000  7.0172179e-004  0.0000000e+000  4.6293149e-003  0.0000000e+000  4.1763890e-003  2.5740996e-003  7.9057464e-003  0.0000000e+000  4.2514423e-003  1.8744570e-003  7.6201631e-003  0.0000000e+000  0.0000000e+000  0.0000000e+000  0.0000000e+000  0.0000000e+000  6.4844445e-004  0.0000000e+000  0.0000000e+000  1.0434672e-001  0.0000000e+000  1.8918089e-002  9.2630971e-004  0.0000000e+000  1.9444205e-002  2.7606688e-003  0.0000000e+000  2.0064222e-002  2.0749154e-001  5.4445202e-001  1.0000000e+000  4.5460959e-001
  0.0000000e+000  0.0000000e+000  1.0699840e-002  0.0000000e+000  0.0000000e+000  0.0000000e+000  0.0000000e+000  0.0000000e+000  0.0000000e+000  0.0000000e+000  1.0920538e-003  2.5342231e-003  0.0000000e+000  4.9092164e-003  7.5025118e-003  0.0000000e+000  0.0000000e+000  1.1333824e-003  0.0000000e+000  0.0000000e+000  1.0952943e-003  0.0000000e+000  0.0000000e+000  9.1138001e-003  0.0000000e+000  0.0000000e+000  0.0000000e+000  0.0000000e+000  0.0000000e+000  0.0000000e+000  0.0000000e+000  1.0118180e+000  1.0000000e+000             Inf
  6.1010707e-002  0.0000000e+000  0.0000000e+000  8.5778069e-003  0.0000000e+000  0.0000000e+000  0.0000000e+000  0.0000000e+000  1.0191286e-002  0.0000000e+000  0.0000000e+000  0.0000000e+000  0.0000000e+000  0.0000000e+000  2.4253596e-002  0.0000000e+000  0.0000000e+000  0.0000000e+000  0.0000000e+000  0.0000000e+000  0.0000000e+000  0.0000000e+000  0.0000000e+000  5.8617308e-002  0.0000000e+000  0.0000000e+000  0.0000000e+000  0.0000000e+000  2.2425834e-002  0.0000000e+000  6.1010707e-002  7.2939259e-001  1.0000000e+000  3.0430226e-001
  2.3396583e-002  0.0000000e+000  0.0000000e+000  5.8354764e-002  1.3569650e-002  5.3595992e-002  4.9032982e-004  1.6114793e-003  0.0000000e+000  0.0000000e+000  0.0000000e+000  0.0000000e+000  4.2791347e-002  0.0000000e+000  0.0000000e+000  3.0395106e-002  0.0000000e+000  0.0000000e+000  0.0000000e+000  1.6910586e-003  0.0000000e+000  0.0000000e+000  0.0000000e+000  0.0000000e+000  0.0000000e+000  0.0000000e+000  2.9547621e-002  2.1830334e-003  0.0000000e+000  1.6577295e-002  2.3396583e-002  9.0334616e-001  1.0000000e+000  5.5554996e-002
  5.2229471e-002  8.6478608e-003  0.0000000e+000  0.0000000e+000  0.0000000e+000  0.0000000e+000  0.0000000e+000  5.4681503e-006  1.7694781e-002  5.2775210e-003  1.4980491e-002  0.0000000e+000  1.7783998e-003  9.1932521e-004  0.0000000e+000  0.0000000e+000  0.0000000e+000  0.0000000e+000  0.0000000e+000  0.0000000e+000  0.0000000e+000  0.0000000e+000  0.0000000e+000  0.0000000e+000  1.5497400e-002  1.9761170e-003  7.6995027e-003  0.0000000e+000  0.0000000e+000  0.0000000e+000  5.2229471e-002  7.3984835e-001  1.0000000e+000  1.1738883e-001
  4.3972968e-001  1.2821673e-004  0.0000000e+000  2.5981610e-003  0.0000000e+000  0.0000000e+000  8.5338388e-002  0.0000000e+000  0.0000000e+000  0.0000000e+000  0.0000000e+000  0.0000000e+000  2.8947541e-002  3.9428883e-003  0.0000000e+000  0.0000000e+000  1.4622766e-002  0.0000000e+000  0.0000000e+000  0.0000000e+000  4.0933654e-002  0.0000000e+000  1.7936795e-002  9.8686858e-002  6.8411913e-002  0.0000000e+000  8.3697782e-003  0.0000000e+000  0.0000000e+000  6.0586075e-003  4.3972968e-001 -1.0978596e-003  1.0000000e+000  5.0370655e-001
  1.2108988e-002  0.0000000e+000  0.0000000e+000  0.0000000e+000  0.0000000e+000  0.0000000e+000  0.0000000e+000  0.0000000e+000  0.0000000e+000  0.0000000e+000  1.0893789e-004  0.0000000e+000  0.0000000e+000  3.5756061e-002  0.0000000e+000  2.1395749e-002  0.0000000e+000  0.0000000e+000  0.0000000e+000  1.8986689e-003  0.0000000e+000  0.0000000e+000  0.0000000e+000  0.0000000e+000  0.0000000e+000  1.5285939e-003  4.8716795e-002  0.0000000e+000  0.0000000e+000  0.0000000e+000  1.2108988e-002  9.1756370e-001  1.0000000e+000  9.3972816e-002
  4.5410477e-001  8.0778645e-004  0.0000000e+000  0.0000000e+000  2.1741972e-003  0.0000000e+000  0.0000000e+000  7.2854092e-004  0.0000000e+000  0.0000000e+000  0.0000000e+000  2.3375016e-002  0.0000000e+000  0.0000000e+000  1.3756411e-002  0.0000000e+000  2.1864165e-002  4.1916986e-004  0.0000000e+000  0.0000000e+000  3.0854388e-002  7.4324219e-002  1.0705182e-002  0.0000000e+000  0.0000000e+000  1.5074653e-003  0.0000000e+000  0.0000000e+000  2.7263501e-003  5.9058071e-002  4.5410477e-001 -7.3887723e-002  1.0000000e+000  3.3349932e-001
  2.4866231e-001  1.3445654e-002  5.6431191e-002  0.0000000e+000  3.4266209e-004  0.0000000e+000  0.0000000e+000  0.0000000e+000  5.4668524e-002  3.1588930e-002  1.1561911e-003  0.0000000e+000  2.4367572e-003  3.6772561e-003  6.8695829e-003  2.6510894e-002  2.1004761e-001  8.1671431e-003  0.0000000e+000  0.0000000e+000  0.0000000e+000  0.0000000e+000  0.0000000e+000  0.0000000e+000  0.0000000e+000  0.0000000e+000  0.0000000e+000  0.0000000e+000  0.0000000e+000  0.0000000e+000  2.4866231e-001  3.5063142e-001  1.0000000e+000  6.0938346e-001
  6.4088210e-001  1.4625371e-004  9.7159538e-002  5.9035329e-002  6.3810171e-002  0.0000000e+000  0.0000000e+000  0.0000000e+000  3.7362844e-002  0.0000000e+000  0.0000000e+000  8.8813768e-002  6.8473813e-002  0.0000000e+000  0.0000000e+000  0.0000000e+000  2.7411044e-002  5.5835546e-002  0.0000000e+000  5.8190307e-003  0.0000000e+000  5.1560008e-002  0.0000000e+000  0.0000000e+000  2.3889668e-002  2.4099379e-003  0.0000000e+000  0.0000000e+000  0.0000000e+000  0.0000000e+000  6.4088210e-001 -3.0405120e-001  1.0000000e+000             Inf
  0.0000000e+000  0.0000000e+000  0.0000000e+000  1.4422000e-002  0.0000000e+000  0.0000000e+000  0.0000000e+000  2.3915003e-002  0.0000000e+000  0.0000000e+000  0.0000000e+000  0.0000000e+000  0.0000000e+000  0.0000000e+000  0.0000000e+000  0.0000000e+000  0.0000000e+000  0.0000000e+000  4.8817362e-002  1.0332567e-002  0.0000000e+000  1.7907824e-003  1.6559650e-002  0.0000000e+000  0.0000000e+000  0.0000000e+000  0.0000000e+000  0.0000000e+000  0.0000000e+000  1.1488973e-002  0.0000000e+000  1.0395151e+000  1.0000000e+000             Inf
  3.1309447e-002  0.0000000e+000  0.0000000e+000  0.0000000e+000  0.0000000e+000  0.0000000e+000  0.0000000e+000  8.5508354e-003  0.0000000e+000  0.0000000e+000  0.0000000e+000  0.0000000e+000  3.3352132e-001  0.0000000e+000  1.3204020e-001  0.0000000e+000  2.2771544e-002  0.0000000e+000  0.0000000e+000  3.1661789e-003  0.0000000e+000  4.3447433e-003  0.0000000e+000  0.0000000e+000  0.0000000e+000  8.6036358e-002  0.0000000e+000  1.1055556e-001  0.0000000e+000  2.1746205e-002  3.1309447e-002  1.0024454e+000  1.0000000e+000  6.9112296e-002
  2.4113220e-001  0.0000000e+000  1.2550049e-002  0.0000000e+000  0.0000000e+000  0.0000000e+000  0.0000000e+000  0.0000000e+000  0.0000000e+000  4.2624835e-003  8.8544958e-002  4.0898690e-002  1.7457840e-001  0.0000000e+000  0.0000000e+000  0.0000000e+000  0.0000000e+000  0.0000000e+000  0.0000000e+000  1.7277413e-003  0.0000000e+000  3.0770650e-001  1.1703075e-001  0.0000000e+000  0.0000000e+000  0.0000000e+000  6.8783459e-003  4.2085202e-002  0.0000000e+000  0.0000000e+000  2.4113220e-001  4.6690172e-001  1.0000000e+000  7.3677442e-002
  7.4705543e-002  3.2891657e-002  1.2983306e-002  0.0000000e+000  0.0000000e+000  0.0000000e+000  8.0708267e-003  2.7708678e-002  0.0000000e+000  0.0000000e+000  1.1966886e-001  1.5577523e-002  3.7029215e-002  0.0000000e+000  0.0000000e+000  1.1740060e-003  0.0000000e+000  3.0078294e-002  8.7681748e-002  0.0000000e+000  1.1746408e-001  2.1299511e-004  8.5389368e-002  0.0000000e+000  0.0000000e+000  0.0000000e+000  0.0000000e+000  1.2425521e-001  0.0000000e+000  4.6800082e-002  7.4705543e-002  8.7515739e-001  1.0000000e+000  1.8160302e-001
  2.0540564e-001  0.0000000e+000  2.6493906e-001  0.0000000e+000  8.6871516e-003  0.0000000e+000  2.3155184e-002  2.0942314e-002  1.5313398e-002  9.3604934e-006  0.0000000e+000  0.0000000e+000  0.0000000e+000  0.0000000e+000  0.0000000e+000  0.0000000e+000  8.5390106e-003  9.0849414e-003  8.3139502e-002  0.0000000e+000  1.1153505e-002  0.0000000e+000  7.8957590e-002  1.1165905e-002  2.9783162e-002  0.0000000e+000  3.0366064e-001  0.0000000e+000  0.0000000e+000  1.7971024e-002  2.0540564e-001  7.2862769e-001  1.0000000e+000  3.7259752e-001
  2.3652665e-001  0.0000000e+000  6.3974975e-002  0.0000000e+000  0.0000000e+000  1.1619949e-001  4.0110054e-002  1.2536840e-001  6.7047657e-002  5.4422487e-002  0.0000000e+000  0.0000000e+000  1.5454181e-002  0.0000000e+000  2.3388680e-003  1.5583800e-003  0.0000000e+000  6.0606831e-003  1.0234720e-001  1.3116959e-002  0.0000000e+000  0.0000000e+000  7.5589629e-002  3.3023309e-002  0.0000000e+000  0.0000000e+000  5.9251100e-002  0.0000000e+000  0.0000000e+000  0.0000000e+000  2.3652665e-001  4.8339582e-001  1.0000000e+000  4.3115647e-002
  7.0206278e-002  1.8898110e-002  3.4461686e-002  1.0219702e-001  5.5231915e-003  9.3653632e-003  0.0000000e+000  0.0000000e+000  1.3716055e-001  1.5283485e-004  0.0000000e+000  1.8085002e-002  1.4564003e-002  4.8540858e-003  0.0000000e+000  0.0000000e+000  8.5014506e-002  4.6695002e-003  6.1046634e-002  0.0000000e+000  3.3991196e-002  0.0000000e+000  0.0000000e+000  0.0000000e+000  0.0000000e+000  0.0000000e+000  3.2625006e-001  0.0000000e+000  0.0000000e+000  0.0000000e+000  7.0206278e-002  9.1110090e-001  1.0000000e+000  1.0588857e-001
  4.7888359e-001  1.2547877e-001  0.0000000e+000  8.5669747e-003  0.0000000e+000  0.0000000e+000  0.0000000e+000  0.0000000e+000  0.0000000e+000  1.3505472e-002  7.6230687e-002  1.5959507e-001  7.9288634e-003  0.0000000e+000  8.6989653e-002  0.0000000e+000  0.0000000e+000  0.0000000e+000  0.0000000e+000  0.0000000e+000  5.7672212e-002  3.4673777e-003  0.0000000e+000  9.7037241e-002  0.0000000e+000  0.0000000e+000  0.0000000e+000  0.0000000e+000  0.0000000e+000  0.0000000e+000  4.7888359e-001  1.4535120e-001  1.0000000e+000  1.1433456e+000
  2.6163058e-001  1.4042426e-001  9.3289718e-002  0.0000000e+000  0.0000000e+000  9.9603697e-003  3.3601251e-002  1.0441759e-001  9.6826583e-002  6.8616281e-004  0.0000000e+000  0.0000000e+000  1.0297953e-002  0.0000000e+000  1.2345736e-001  1.5886553e-003  0.0000000e+000  9.2313435e-003  0.0000000e+000  4.4143222e-002  0.0000000e+000  0.0000000e+000  0.0000000e+000  8.3127947e-002  6.8144334e-002  0.0000000e+000  0.0000000e+000  0.0000000e+000  0.0000000e+000  0.0000000e+000  2.6163058e-001  4.3703400e-001  1.0000000e+000  6.1030137e-001
  2.9740351e-002  0.0000000e+000  0.0000000e+000  0.0000000e+000  0.0000000e+000  1.1370292e-001  5.6256661e-002  0.0000000e+000  0.0000000e+000  6.7192354e-005  5.8216258e-003  0.0000000e+000  1.4784323e-002  0.0000000e+000  1.1867469e-002  0.0000000e+000  3.6916999e-002  1.4884336e-002  4.3379724e-002  7.0619479e-003  0.0000000e+000  0.0000000e+000  0.0000000e+000  7.3600191e-002  1.1545665e-001  0.0000000e+000  2.2113529e-001  3.0346813e-002  0.0000000e+000  0.0000000e+000  2.9740351e-002  1.0160161e+000  1.0000000e+000  7.6444160e-002
  3.4288613e-002  0.0000000e+000  0.0000000e+000  4.3643429e-003  0.0000000e+000  1.1087209e-002  2.8813546e-002  1.6951539e-001  0.0000000e+000  0.0000000e+000  5.7565204e-002  0.0000000e+000  5.9158830e-003  0.0000000e+000  0.0000000e+000  1.0097976e-002  0.0000000e+000  7.0658227e-003  4.2918986e-002  0.0000000e+000  0.0000000e+000  0.0000000e+000  0.0000000e+000  0.0000000e+000  0.0000000e+000  3.2291316e-003  0.0000000e+000  1.8318278e-001  0.0000000e+000  0.0000000e+000  3.4288613e-002  9.3269432e-001  1.0000000e+000  1.2867927e-001
  2.2821619e-001  0.0000000e+000  1.6953805e-002  0.0000000e+000  0.0000000e+000  0.0000000e+000  0.0000000e+000  0.0000000e+000  0.0000000e+000  0.0000000e+000  2.6122523e-001  0.0000000e+000  4.1461966e-002  0.0000000e+000  2.6776316e-003  0.0000000e+000  6.8800061e-002  8.1461297e-003  0.0000000e+000  0.0000000e+000  4.3671183e-004  0.0000000e+000  0.0000000e+000  4.6983821e-002  1.6286954e-001  1.5080578e-002  0.0000000e+000  1.1138702e-002  0.0000000e+000  0.0000000e+000  2.2821619e-001  4.9775291e-001  1.0000000e+000  2.3108274e-001
  1.5051581e-001  0.0000000e+000  0.0000000e+000  4.5803456e-002  7.4890208e-002  0.0000000e+000  0.0000000e+000  8.8777017e-002  0.0000000e+000  0.0000000e+000  0.0000000e+000  0.0000000e+000  0.0000000e+000  0.0000000e+000  8.8864479e-003  1.4788690e-002  1.7373198e-003  5.3810592e-002  0.0000000e+000  0.0000000e+000  0.0000000e+000  0.0000000e+000  0.0000000e+000  0.0000000e+000  0.0000000e+000  0.0000000e+000  0.0000000e+000  0.0000000e+000  0.0000000e+000  1.3801234e-003  1.5051581e-001  8.3546875e-001  1.0000000e+000  3.1299809e-001
  4.4066582e-001  5.0055037e-001  1.1442069e-001  0.0000000e+000  0.0000000e+000  5.8815509e-001  1.8783816e-002  0.0000000e+000  0.0000000e+000  0.0000000e+000  0.0000000e+000  0.0000000e+000  0.0000000e+000  2.1730580e-002  0.0000000e+000  0.0000000e+000  0.0000000e+000  0.0000000e+000  5.3609607e-001  0.0000000e+000  1.0058406e-001  3.1445660e-001  0.0000000e+000  0.0000000e+000  0.0000000e+000  0.0000000e+000  0.0000000e+000  0.0000000e+000  0.0000000e+000  1.1121534e-003  4.4066582e-001  3.9883100e-001  1.0000000e+000  4.1783123e-001
  2.5175220e-001  0.0000000e+000  0.0000000e+000  7.9492575e-002  0.0000000e+000  0.0000000e+000  0.0000000e+000  1.7781975e-001  1.4946565e-002  0.0000000e+000  0.0000000e+000  5.3993913e-002  0.0000000e+000  5.9999431e-002  0.0000000e+000  1.9276713e-001  0.0000000e+000  0.0000000e+000  0.0000000e+000  8.6471030e-002  1.1989853e-003  9.4221600e-002  4.6109824e-002  0.0000000e+000  8.2966162e-002  0.0000000e+000  8.7247446e-002  0.0000000e+000  1.2361374e-001  0.0000000e+000  2.5175220e-001  5.0909917e-001  1.0000000e+000  1.5193327e-001
  2.5503265e-001  4.6653378e-002  0.0000000e+000  0.0000000e+000  1.1619240e-002  0.0000000e+000  1.2071145e-001  0.0000000e+000  1.4621942e-002  0.0000000e+000  0.0000000e+000  3.8070846e-003  2.8378909e-001  1.6780776e-001  1.7476532e-002  0.0000000e+000  0.0000000e+000  3.2639365e-002  0.0000000e+000  1.9665242e-003  1.3445801e-002  1.0561175e-002  0.0000000e+000  1.1825192e-001  0.0000000e+000  0.0000000e+000  0.0000000e+000  0.0000000e+000  0.0000000e+000  5.8223626e-002  2.5503265e-001  4.5664137e-001  1.0000000e+000  2.2931339e-001
  2.0995631e-001  1.7028936e-001  6.8869331e-002  8.4590944e-002  0.0000000e+000  0.0000000e+000  0.0000000e+000  1.3220947e-002  0.0000000e+000  0.0000000e+000  0.0000000e+000  0.0000000e+000  7.4393209e-003  0.0000000e+000  0.0000000e+000  6.2334909e-003  0.0000000e+000  0.0000000e+000  0.0000000e+000  0.0000000e+000  0.0000000e+000  0.0000000e+000  1.1105970e-002  1.7945729e-001  0.0000000e+000  0.0000000e+000  3.7412786e-002  4.0978322e-002  0.0000000e+000  0.0000000e+000  2.0995631e-001  6.2735455e-001  1.0000000e+000  3.6144364e-001
  4.1498916e-001  0.0000000e+000  0.0000000e+000  0.0000000e+000  1.8552882e-001  0.0000000e+000  0.0000000e+000  0.0000000e+000  0.0000000e+000  1.0518776e-002  0.0000000e+000  0.0000000e+000  1.2971384e-001  7.4374297e-002  0.0000000e+000  1.7854577e-002  0.0000000e+000  0.0000000e+000  2.1307376e-002  8.5754335e-002  0.0000000e+000  0.0000000e+000  2.8669172e-002  3.4226325e-001  1.3213569e-001  0.0000000e+000  1.1930826e-001  0.0000000e+000  7.6941571e-002  6.1253237e-002  4.1498916e-001  4.4876359e-001  1.0000000e+000  2.5456128e-001
  2.0664497e-001  5.0823888e-002  0.0000000e+000  3.0887574e-001  4.4882703e-001  0.0000000e+000  0.0000000e+000  0.0000000e+000  0.0000000e+000  0.0000000e+000  0.0000000e+000  0.0000000e+000  9.6247463e-002  0.0000000e+000  0.0000000e+000  0.0000000e+000  0.0000000e+000  2.9370220e-002  0.0000000e+000  0.0000000e+000  0.0000000e+000  0.0000000e+000  0.0000000e+000  3.5173720e-001  0.0000000e+000  2.1505713e-002  1.6097003e-001  1.2204840e-002  6.9499661e-001  0.0000000e+000  2.0664497e-001  1.0439884e+000  1.0000000e+000  4.2725766e-001
  6.2993971e-001  0.0000000e+000  1.2233336e-001  0.0000000e+000  5.9058750e-002  0.0000000e+000  1.9667571e-002  3.0907485e-001  0.0000000e+000  1.9297350e-003  0.0000000e+000  0.0000000e+000  7.9977005e-002  0.0000000e+000  3.3042921e-001  3.3230119e-002  0.0000000e+000  9.9895595e-002  7.5102608e-002  1.8018308e-001  2.4271353e-001  0.0000000e+000  4.7856291e-003  1.5619900e-001  1.7180543e-001  0.0000000e+000  0.0000000e+000  5.8254067e-003  0.0000000e+000  0.0000000e+000  6.2993971e-001  7.8376129e-002  1.0000000e+000  1.9896371e-001
  6.5080046e-001  0.0000000e+000  0.0000000e+000  0.0000000e+000  5.0773556e-002  0.0000000e+000  3.5912495e-002  0.0000000e+000  1.6698929e-002  0.0000000e+000  9.7504306e-002  3.4123512e-001  1.2324080e-001  2.8507095e-001  0.0000000e+000  1.5474853e-001  0.0000000e+000  7.2967865e-002  1.5615694e-002  5.5481603e-002  0.0000000e+000  2.5085946e-001  0.0000000e+000  0.0000000e+000  8.3026620e-002  0.0000000e+000  0.0000000e+000  4.6339898e-002  0.0000000e+000  0.0000000e+000  6.5080046e-001 -1.3479926e-001  1.0000000e+000  5.8433492e-001
  6.2196939e-001  0.0000000e+000  3.2193526e-001  0.0000000e+000  0.0000000e+000  0.0000000e+000  0.0000000e+000  0.0000000e+000  6.3039864e-002  1.9995388e-001  0.0000000e+000  0.0000000e+000  0.0000000e+000  3.4967945e-005  4.5943159e-001  3.0028416e-002  0.0000000e+000  0.0000000e+000  2.2468781e-003  5.6769666e-002  3.4726067e-002  0.0000000e+000  1.8231586e-001  0.0000000e+000  5.9039645e-003  0.0000000e+000  2.8994238e-001  0.0000000e+000  2.7611947e-002  0.0000000e+000  6.2196939e-001  1.5134847e-001  1.0000000e+000  4.0997445e-001
  0.0000000e+000  0.0000000e+000  3.0423202e-001  0.0000000e+000  1.3387451e-001  0.0000000e+000  9.2613220e-002  0.0000000e+000  4.5001103e-002  3.2771167e-002  0.0000000e+000  8.1093394e-003  0.0000000e+000  0.0000000e+000  0.0000000e+000  0.0000000e+000  0.0000000e+000  0.0000000e+000  0.0000000e+000  0.0000000e+000  0.0000000e+000  1.0476670e-001  0.0000000e+000  0.0000000e+000  0.0000000e+000  0.0000000e+000  0.0000000e+000  3.2340381e-002  0.0000000e+000  0.0000000e+000  0.0000000e+000  1.2339095e+000  1.0000000e+000             Inf
  8.3879689e-001  1.1441407e-001  0.0000000e+000  0.0000000e+000  0.0000000e+000  0.0000000e+000  2.9323456e-003  2.4010802e-002  3.9749524e-002  7.1503949e-003  2.6220066e-002  1.6320049e-001  0.0000000e+000  9.8399139e-002  0.0000000e+000  0.0000000e+000  0.0000000e+000  0.0000000e+000  2.2955179e-001  0.0000000e+000  0.0000000e+000  7.8492586e-002  1.2332282e-001  0.0000000e+000  1.3327703e-002  8.5914848e-002  0.0000000e+000  0.0000000e+000  5.0518669e-003  9.9488881e-002  8.3879689e-001 -5.0462036e-001  1.0000000e+000             Inf
  5.8322823e-002  9.6060196e-003  5.8942171e-002  1.2879895e-001  0.0000000e+000  0.0000000e+000  1.1186464e-001  0.0000000e+000  6.1949686e-002  1.8343740e-002  2.9019841e-001  0.0000000e+000  0.0000000e+000  5.5436923e-002  1.5619579e-001  3.9363820e-002  0.0000000e+000  0.0000000e+000  1.0686138e-002  7.2836907e-002  0.0000000e+000  0.0000000e+000  0.0000000e+000  1.5884371e-001  8.5484173e-002  0.0000000e+000  3.1364688e-003  1.9882832e-002  0.0000000e+000  0.0000000e+000  5.8322823e-002  1.0558721e+000  1.0000000e+000  3.5560115e-001
  6.3138277e-001  0.0000000e+000  1.9269761e-001  5.6345024e-002  8.7265647e-002  0.0000000e+000  2.1155902e-002  3.5989216e-001  1.9329920e-001  0.0000000e+000  5.9585603e-002  3.2538052e-002  0.0000000e+000  1.4223109e-001  0.0000000e+000  4.9703054e-002  0.0000000e+000  0.0000000e+000  0.0000000e+000  3.2770698e-002  0.0000000e+000  0.0000000e+000  9.7425709e-002  1.1698532e-001  7.5620454e-002  0.0000000e+000  1.1436565e-002  0.0000000e+000  0.0000000e+000  0.0000000e+000  6.3138277e-001 -1.6802380e-002  1.0000000e+000  4.4976525e-001
  8.3871378e-002  0.0000000e+000  0.0000000e+000  0.0000000e+000  9.8093555e-002  0.0000000e+000  0.0000000e+000  0.0000000e+000  1.4435784e-003  0.0000000e+000  9.4775087e-002  0.0000000e+000  8.4626465e-002  0.0000000e+000  5.3652218e-003  0.0000000e+000  0.0000000e+000  0.0000000e+000  6.8204580e-002  0.0000000e+000  0.0000000e+000  1.6895902e-001  1.2952206e-005  0.0000000e+000  0.0000000e+000  0.0000000e+000  7.7657505e-003  1.7333995e-001  0.0000000e+000  0.0000000e+000  8.3871378e-002  8.5771872e-001  1.0000000e+000  2.7294691e-001
  8.7455395e-001  0.0000000e+000  0.0000000e+000  0.0000000e+000  1.2320013e-001  0.0000000e+000  0.0000000e+000  2.5349207e-001  1.8644554e-001  5.5207991e-002  1.9216100e-001  0.0000000e+000  2.8125583e-002  0.0000000e+000  2.3447743e-003  8.8861820e-002  0.0000000e+000  4.3211448e-001  0.0000000e+000  4.8722786e-001  3.0082763e-002  0.0000000e+000  9.0396153e-002  2.3867435e-003  4.3043691e-002  0.0000000e+000  0.0000000e+000  0.0000000e+000  0.0000000e+000  0.0000000e+000  8.7455395e-001 -1.9389158e-001  1.0000000e+000  1.8770305e-001
  0.0000000e+000  0.0000000e+000  0.0000000e+000  1.7879123e-003  1.0284137e-001  0.0000000e+000  1.8841703e-002  0.0000000e+000  1.3282276e-001  1.4366879e-002  8.4703246e-003  0.0000000e+000  0.0000000e+000  0.0000000e+000  9.2324263e-003  0.0000000e+000  0.0000000e+000  0.0000000e+000  9.3382563e-003  7.3818860e-003  0.0000000e+000  0.0000000e+000  0.0000000e+000  0.0000000e+000  0.0000000e+000  0.0000000e+000  0.0000000e+000  1.1896149e-001  0.0000000e+000  0.0000000e+000  0.0000000e+000  1.1316002e+000  1.0000000e+000             Inf
  2.5582746e-001  1.5259443e-001  0.0000000e+000  2.3679148e-001  0.0000000e+000  2.9433286e-002  0.0000000e+000  0.0000000e+000  0.0000000e+000  6.2806796e-002  1.7103417e-001  1.5518508e-002  0.0000000e+000  0.0000000e+000  3.3996354e-002  0.0000000e+000  0.0000000e+000  0.0000000e+000  0.0000000e+000  2.6918175e-002  0.0000000e+000  0.0000000e+000  0.0000000e+000  0.0000000e+000  0.0000000e+000  1.3133321e-002  1.0365571e-002  1.2475473e-001  0.0000000e+000  0.0000000e+000  2.5582746e-001  4.5021564e-001  1.0000000e+000  5.4526573e-001
  8.6726703e-001  2.0297681e-002  5.9846339e-001  0.0000000e+000  9.7444773e-004  5.7093104e-001  2.6633474e-001  0.0000000e+000  1.2075108e-002  0.0000000e+000  0.0000000e+000  9.8052385e-002  0.0000000e+000  0.0000000e+000  2.5070135e-003  1.4441811e-002  2.2899479e-001  0.0000000e+000  0.0000000e+000  0.0000000e+000  0.0000000e+000  3.5133341e-001  1.0696317e-001  0.0000000e+000  1.3470452e-002  0.0000000e+000  5.8335695e-001  0.0000000e+000  0.0000000e+000  0.0000000e+000  8.6726703e-001 -1.3296452e-001  1.0000000e+000  3.9289718e-001
  6.1930599e-001  1.4040799e-001  2.9457015e-002  2.1785907e-002  0.0000000e+000  0.0000000e+000  0.0000000e+000  3.6166843e-002  0.0000000e+000  8.9927152e-003  4.6800567e-002  0.0000000e+000  4.5537282e-002  1.3385235e-001  9.0306449e-003  0.0000000e+000  0.0000000e+000  7.8766002e-003  0.0000000e+000  0.0000000e+000  7.0972215e-001  0.0000000e+000  1.3505828e-001  0.0000000e+000  0.0000000e+000  0.0000000e+000  0.0000000e+000  0.0000000e+000  0.0000000e+000  0.0000000e+000  6.1930599e-001  1.2326985e-001  1.0000000e+000  3.5835318e-001
  8.7502613e-001  0.0000000e+000  0.0000000e+000  5.0662275e-002  0.0000000e+000  0.0000000e+000  0.0000000e+000  0.0000000e+000  0.0000000e+000  1.7247651e-001  0.0000000e+000  9.5500970e-002  3.3432905e-002  0.0000000e+000  0.0000000e+000  0.0000000e+000  0.0000000e+000  0.0000000e+000  0.0000000e+000  1.0682715e-001  6.7425656e-002  8.0202272e-002  7.0262266e-002  0.0000000e+000  0.0000000e+000  8.0644324e-002  2.9596146e-002  0.0000000e+000  5.0078807e-002  0.0000000e+000  8.7502613e-001 -4.0836546e-001  1.0000000e+000             Inf
  3.4795485e-002  0.0000000e+000  0.0000000e+000  0.0000000e+000  1.8272510e-002  0.0000000e+000  0.0000000e+000  0.0000000e+000  0.0000000e+000  0.0000000e+000  1.8892620e-001  0.0000000e+000  1.2317147e-002  2.4244500e-002  0.0000000e+000  0.0000000e+000  0.0000000e+000  2.8810320e-001  0.0000000e+000  0.0000000e+000  2.2439227e-001  0.0000000e+000  0.0000000e+000  7.3381586e-003  0.0000000e+000  4.3012889e-002  0.0000000e+000  0.0000000e+000  0.0000000e+000  0.0000000e+000  3.4795485e-002  1.0108452e+000  1.0000000e+000  2.7369921e-001
  1.8591219e-001  2.6623397e-001  0.0000000e+000  7.0327433e-002  0.0000000e+000  0.0000000e+000  0.0000000e+000  0.0000000e+000  0.0000000e+000  0.0000000e+000  0.0000000e+000  0.0000000e+000  0.0000000e+000  2.5947088e-001  3.0623629e-002  0.0000000e+000  0.0000000e+000  0.0000000e+000  3.2761766e-002  0.0000000e+000  1.7145743e-002  1.7264959e-002  1.4729795e-001  0.0000000e+000  0.0000000e+000  0.0000000e+000  0.0000000e+000  0.0000000e+000  0.0000000e+000  0.0000000e+000  1.8591219e-001  8.5646784e-001  1.0000000e+000  2.5922517e-001
  4.5941966e-001  1.0664837e-001  0.0000000e+000  2.7690080e-003  2.4661200e-001  0.0000000e+000  0.0000000e+000  0.0000000e+000  0.0000000e+000  1.8625497e-002  9.6538097e-002  1.1248420e-001  2.3169813e-002  0.0000000e+000  3.3395952e-003  5.1081354e-001  0.0000000e+000  0.0000000e+000  0.0000000e+000  5.2392627e-002  9.8218033e-002  0.0000000e+000  4.6757208e-002  2.8851854e-002  8.5649804e-002  0.0000000e+000  0.0000000e+000  1.9181486e-002  1.3852315e-001  2.9435481e-002  4.5941966e-001  2.3240993e-001  1.0000000e+000  2.8434159e-001
  2.3761384e-001  1.0404851e-002  9.4959226e-003  0.0000000e+000  0.0000000e+000  2.1732301e-003  1.6127495e-001  0.0000000e+000  6.9526934e-002  7.1017490e-002  0.0000000e+000  0.0000000e+000  1.7362087e-001  1.4384714e-002  9.8940659e-002  0.0000000e+000  0.0000000e+000  0.0000000e+000  0.0000000e+000  4.3499097e-001  6.4194609e-001  4.4206311e-003  0.0000000e+000  0.0000000e+000  0.0000000e+000  0.0000000e+000  6.3320348e-003  0.0000000e+000  0.0000000e+000  9.7013771e-002  2.3761384e-001  7.2909348e-001  1.0000000e+000  3.4370680e-001
  4.5796040e-001  0.0000000e+000  0.0000000e+000  4.2094467e-003  0.0000000e+000  0.0000000e+000  0.0000000e+000  3.8147370e-001  1.9026389e-001  0.0000000e+000  7.7486017e-003  0.0000000e+000  7.4270113e-001  0.0000000e+000  0.0000000e+000  2.1331087e-002  1.6357181e-001  1.6554995e-002  0.0000000e+000  0.0000000e+000  0.0000000e+000  1.0875724e-001  0.0000000e+000  7.6506390e-003  1.1724331e-001  0.0000000e+000  5.2311202e-003  6.4827107e-002  0.0000000e+000  0.0000000e+000  4.5796040e-001  2.7719270e-001  1.0000000e+000  3.7410529e-001
  7.1914653e-002  0.0000000e+000  0.0000000e+000  2.1756749e-003  0.0000000e+000  0.0000000e+000  0.0000000e+000  0.0000000e+000  9.3553838e-002  0.0000000e+000  0.0000000e+000  2.7131263e-002  0.0000000e+000  2.0830885e-001  2.2017352e-002  0.0000000e+000  0.0000000e+000  0.0000000e+000  0.0000000e+000  0.0000000e+000  1.0041058e-002  0.0000000e+000  0.0000000e+000  2.1857375e-003  1.1236098e-001  3.5659475e-002  1.0380821e-002  0.0000000e+000  0.0000000e+000  2.1444969e-002  7.1914653e-002  8.2371239e-001  1.0000000e+000  2.1989377e-001
  0.0000000e+000  0.0000000e+000  7.7874452e-003  0.0000000e+000  0.0000000e+000  0.0000000e+000  3.9216637e-002  9.2911804e-004  1.4201403e-004  9.9076865e-005  0.0000000e+000  0.0000000e+000  0.0000000e+000  0.0000000e+000  0.0000000e+000  0.0000000e+000  0.0000000e+000  0.0000000e+000  6.0699318e-003  0.0000000e+000  0.0000000e+000  1.2309901e-002  0.0000000e+000  1.9004886e-002  1.8913707e-002  0.0000000e+000  3.6655218e-002  6.8402500e-002  0.0000000e+000  1.9081961e-002  0.0000000e+000  1.0709487e+000  1.0000000e+000             Inf
  2.5203119e-001  2.2042301e-001  7.9897956e-003  0.0000000e+000  0.0000000e+000  1.0562286e-002  0.0000000e+000  1.7022530e-002  0.0000000e+000  0.0000000e+000  0.0000000e+000  1.9065275e-004  0.0000000e+000  0.0000000e+000  0.0000000e+000  0.0000000e+000  7.8241716e-002  4.3279718e-004  6.4643758e-004  2.5054072e-002  1.5672266e-002  0.0000000e+000  0.0000000e+000  1.6000552e-003  0.0000000e+000  2.0997283e-002  0.0000000e+000  6.3219540e-002  0.0000000e+000  1.2673297e-001  2.5203119e-001  3.8523760e-001  1.0000000e+000  3.7435412e-001
  8.0225022e-001  7.1916307e-002  0.0000000e+000  7.2696837e-003  0.0000000e+000  0.0000000e+000  0.0000000e+000  5.4860123e-002  0.0000000e+000  4.5103500e-002  2.9157491e-002  0.0000000e+000  0.0000000e+000  0.0000000e+000  1.8294057e-001  1.8037020e-003  0.0000000e+000  1.9761694e-002  0.0000000e+000  0.0000000e+000  0.0000000e+000  0.0000000e+000  9.3582608e-003  7.9342129e-002  0.0000000e+000  2.2221695e-002  0.0000000e+000  1.6819718e-001  6.2694198e-002  0.0000000e+000  8.0225022e-001  1.8247420e-001  1.0000000e+000             Inf
  1.4471735e-002  0.0000000e+000  0.0000000e+000  0.0000000e+000  0.0000000e+000  1.5640949e-003  1.4792717e-002  0.0000000e+000  0.0000000e+000  0.0000000e+000  0.0000000e+000  1.7842841e-002  0.0000000e+000  0.0000000e+000  2.5278552e-001  0.0000000e+000  0.0000000e+000  0.0000000e+000  0.0000000e+000  0.0000000e+000  1.9217568e-001  1.1368056e-001  0.0000000e+000  0.0000000e+000  0.0000000e+000  2.2219072e-003  0.0000000e+000  0.0000000e+000  7.0871806e-002  0.0000000e+000  1.4471735e-002  1.0681682e+000  1.0000000e+000  3.2572596e-002
  2.3339082e-001  6.5188054e-003  1.2931881e-003  4.5685274e-003  0.0000000e+000  0.0000000e+000  7.9052185e-003  5.9970219e-004  5.0699460e-002  5.5361154e-002  0.0000000e+000  0.0000000e+000  0.0000000e+000  3.2868736e-003  0.0000000e+000  5.8174331e-002  0.0000000e+000  0.0000000e+000  4.2002102e-004  7.2590995e-003  0.0000000e+000  4.3718402e-002  1.1219138e-002  0.0000000e+000  1.0564629e-001  0.0000000e+000  1.2011702e-001  0.0000000e+000  3.2052307e-001  1.2609747e-002  2.3339082e-001  5.0860090e-001  1.0000000e+000  2.4823970e-001
  1.7361955e-002  0.0000000e+000  7.3319812e-003  0.0000000e+000  1.7815180e-001  8.4880708e-002  0.0000000e+000  0.0000000e+000  0.0000000e+000  0.0000000e+000  6.6654802e-003  5.1949601e-002  0.0000000e+000  0.0000000e+000  0.0000000e+000  9.3235567e-002  1.1502132e-002  3.3651619e-002  1.5443053e-002  7.0022164e-002  0.0000000e+000  0.0000000e+000  0.0000000e+000  4.9262567e-002  8.4975198e-003  0.0000000e+000  0.0000000e+000  0.0000000e+000  1.3564004e-002  7.0279830e-002  1.7361955e-002  1.0612367e+000  1.0000000e+000  1.0205328e-001
  2.7189509e-002  0.0000000e+000  1.3817270e-002  2.3538121e-003  0.0000000e+000  0.0000000e+000  0.0000000e+000  6.4270235e-003  0.0000000e+000  0.0000000e+000  1.6400154e-001  0.0000000e+000  0.0000000e+000  1.9368129e-001  0.0000000e+000  0.0000000e+000  2.7135863e-002  0.0000000e+000  0.0000000e+000  8.7391230e-002  0.0000000e+000  0.0000000e+000  3.1032535e-002  0.0000000e+000  5.9195344e-003  7.0445312e-004  8.6587215e-002  0.0000000e+000  0.0000000e+000  0.0000000e+000  2.7189509e-002  9.9158116e-001  1.0000000e+000  2.8002290e-001
  4.9026022e-002  1.7407430e-001  0.0000000e+000  0.0000000e+000  1.2881755e-002  0.0000000e+000  0.0000000e+000  2.4078479e-003  6.4848246e-003  0.0000000e+000  0.0000000e+000  4.1168172e-002  7.4690032e-003  0.0000000e+000  4.8015090e-002  0.0000000e+000  3.0438626e-002  2.7363544e-002  2.3315330e-003  0.0000000e+000  0.0000000e+000  0.0000000e+000  0.0000000e+000  7.3032559e-002  0.0000000e+000  0.0000000e+000  0.0000000e+000  0.0000000e+000  0.0000000e+000  0.0000000e+000  4.9026022e-002  8.4751079e-001  1.0000000e+000  2.4469008e-001
  6.2245657e-001  1.2824175e-001  8.7050501e-002  1.3509924e-001  1.9995695e-002  2.5854852e-002  0.0000000e+000  0.0000000e+000  0.0000000e+000  1.9012907e-002  0.0000000e+000  3.3113756e-002  1.5845698e-002  5.2449538e-002  4.5291646e-001  1.6319975e-001  0.0000000e+000  0.0000000e+000  0.0000000e+000  0.0000000e+000  0.0000000e+000  2.0844627e-003  3.7601071e-002  0.0000000e+000  3.7400474e-001  1.5314623e-002  3.0694758e-001  2.7302387e-001  3.4866382e-001  0.0000000e+000  6.2245657e-001  3.1878389e-001  1.0000000e+000  7.0178932e-001
  2.3096975e-001  0.0000000e+000  5.1247692e-002  0.0000000e+000  2.3987438e-003  0.0000000e+000  0.0000000e+000  0.0000000e+000  3.5582303e-002  0.0000000e+000  2.0133961e-003  0.0000000e+000  0.0000000e+000  1.6442711e-001  8.0664863e-003  1.2457363e-003  7.2965695e-002  0.0000000e+000  0.0000000e+000  0.0000000e+000  0.0000000e+000  1.1748689e-002  6.3433060e-003  0.0000000e+000  1.9939872e-002  1.0219649e-002  5.2608507e-001  3.7576549e-002  5.5001724e-002  4.8787957e-002  2.3096975e-001  5.8246716e-001  1.0000000e+000  3.9136729e-001
  4.1284239e-001  1.1551045e-001  2.7895791e-002  1.7327442e-003  1.0382146e-001  0.0000000e+000  2.4076913e-002  0.0000000e+000  6.9399341e-002  0.0000000e+000  0.0000000e+000  3.0048190e-004  0.0000000e+000  5.9202739e-002  6.0975607e-002  4.6789723e-002  1.0417962e-001  0.0000000e+000  0.0000000e+000  1.4572176e-002  0.0000000e+000  0.0000000e+000  0.0000000e+000  2.8925663e-002  0.0000000e+000  0.0000000e+000  1.0205860e-001  0.0000000e+000  4.2642235e-002  2.6902989e-002  4.1284239e-001  3.7473549e-001  1.0000000e+000  5.3652827e-001
  8.5747739e-002  0.0000000e+000  4.7663588e-003  0.0000000e+000  0.0000000e+000  0.0000000e+000  0.0000000e+000  0.0000000e+000  0.0000000e+000  0.0000000e+000  0.0000000e+000  4.0980323e-002  0.0000000e+000  0.0000000e+000  0.0000000e+000  0.0000000e+000  1.4461810e-002  8.7198608e-003  0.0000000e+000  0.0000000e+000  0.0000000e+000  0.0000000e+000  0.0000000e+000  0.0000000e+000  6.7937376e-003  9.1128169e-003  0.0000000e+000  9.8472630e-004  0.0000000e+000  0.0000000e+000  8.5747739e-002  6.9280929e-001  1.0000000e+000  4.6978869e-001
  0.0000000e+000  0.0000000e+000  1.4417999e-002  1.5039983e-002  0.0000000e+000  0.0000000e+000  0.0000000e+000  1.7566883e-001  0.0000000e+000  0.0000000e+000  0.0000000e+000  0.0000000e+000  0.0000000e+000  0.0000000e+000  0.0000000e+000  0.0000000e+000  1.4392867e-002  0.0000000e+000  0.0000000e+000  0.0000000e+000  0.0000000e+000  1.6607804e-002  0.0000000e+000  0.0000000e+000  1.0736071e-002  0.0000000e+000  7.9789102e-003  0.0000000e+000  0.0000000e+000  0.0000000e+000  0.0000000e+000  1.0790890e+000  1.0000000e+000             Inf
  8.5071417e-001  1.4386372e-002  0.0000000e+000  6.8746353e-002  0.0000000e+000  1.9019160e-004  1.1161940e-002  7.0565337e-002  8.3700631e-003  5.2152914e-002  0.0000000e+000  6.7164088e-003  6.4549759e-003  0.0000000e+000  0.0000000e+000  1.8122365e-001  0.0000000e+000  0.0000000e+000  4.6639173e-002  0.0000000e+000  0.0000000e+000  0.0000000e+000  0.0000000e+000  1.3461337e-002  0.0000000e+000  1.5088251e-001  5.2047806e-002  1.5238344e-002  2.2002530e-001  0.0000000e+000  8.5071417e-001 -6.1105967e-001  1.0000000e+000  4.4503527e-001
  4.4551374e-001  0.0000000e+000  0.0000000e+000  0.0000000e+000  0.0000000e+000  0.0000000e+000  2.4024459e-003  0.0000000e+000  2.7764152e-002  1.1663638e-003  6.3945731e-005  1.1674436e-002  0.0000000e+000  9.6493933e-002  4.8309616e-002  3.1628398e-005  0.0000000e+000  0.0000000e+000  0.0000000e+000  9.6990977e-002  0.0000000e+000  0.0000000e+000  7.4817356e-002  0.0000000e+000  1.2997931e-001  0.0000000e+000  0.0000000e+000  0.0000000e+000  9.2522194e-002  4.0034200e-002  4.4551374e-001  2.2942723e-002  1.0000000e+000  8.6144387e-001
  2.4736559e-001  4.8832206e-001  2.6617569e-001  2.7029634e-002  0.0000000e+000  0.0000000e+000  1.4118464e-001  0.0000000e+000  0.0000000e+000  0.0000000e+000  0.0000000e+000  5.1352590e-003  0.0000000e+000  0.0000000e+000  0.0000000e+000  0.0000000e+000  9.9773418e-003  0.0000000e+000  0.0000000e+000  0.0000000e+000  0.0000000e+000  0.0000000e+000  8.0579383e-002  4.0066231e-002  2.2228203e-001  0.0000000e+000  2.7325412e-002  0.0000000e+000  6.4759602e-002  5.0121214e-002  2.4736559e-001  5.9792548e-001  1.0000000e+000  8.5428103e-002
  2.5203671e-001  0.0000000e+000  0.0000000e+000  7.6041940e-002  0.0000000e+000  0.0000000e+000  0.0000000e+000  0.0000000e+000  0.0000000e+000  0.0000000e+000  0.0000000e+000  0.0000000e+000  2.5775343e-001  1.1536186e-001  2.8532587e-002  1.3963894e-002  0.0000000e+000  0.0000000e+000  8.1134717e-002  2.3661441e-002  2.2503775e-002  1.6440215e-002  0.0000000e+000  0.0000000e+000  1.7963478e-001  9.8124803e-002  2.7419549e-001  0.0000000e+000  4.9549222e-002  0.0000000e+000  2.5203671e-001  5.4176396e-001  1.0000000e+000  9.8201253e-002
  2.0799402e-001  0.0000000e+000  1.5281144e-002  0.0000000e+000  0.0000000e+000  0.0000000e+000  3.5521525e-002  0.0000000e+000  8.7574632e-002  0.0000000e+000  6.0677522e-002  0.0000000e+000  0.0000000e+000  2.1586760e-002  1.1490817e-001  2.6825468e-002  7.6873449e-003  0.0000000e+000  0.0000000e+000  0.0000000e+000  6.9222992e-002  2.0011069e-002  6.9437616e-004  1.3897794e-003  5.3229597e-002  0.0000000e+000  1.8876536e-001  1.3409597e-001  0.0000000e+000  5.7067971e-002  2.0799402e-001  7.1043127e-001  1.0000000e+000  2.4678309e-001
  4.6582862e-002  0.0000000e+000  2.0410056e-002  4.8487820e-004  0.0000000e+000  0.0000000e+000  3.6121097e-002  0.0000000e+000  0.0000000e+000  5.4263043e-002  2.0896865e-002  2.4079646e-002  0.0000000e+000  0.0000000e+000  0.0000000e+000  0.0000000e+000  5.3343738e-002  3.0151543e-002  0.0000000e+000  0.0000000e+000  0.0000000e+000  4.0638112e-002  1.1273447e-001  0.0000000e+000  6.4594701e-002  9.3843373e-003  9.9955007e-003  0.0000000e+000  0.0000000e+000  0.0000000e+000  4.6582862e-002  8.7049244e-001  1.0000000e+000  1.5668749e-001
  2.8085930e-001  0.0000000e+000  0.0000000e+000  0.0000000e+000  0.0000000e+000  1.5352774e-001  0.0000000e+000  0.0000000e+000  0.0000000e+000  2.4805635e-002  2.3884610e-001  0.0000000e+000  1.0751261e-005  0.0000000e+000  0.0000000e+000  1.8407092e-002  0.0000000e+000  1.1961999e-001  0.0000000e+000  3.5837291e-002  1.0638383e-003  0.0000000e+000  0.0000000e+000  0.0000000e+000  3.9376076e-002  0.0000000e+000  0.0000000e+000  0.0000000e+000  0.0000000e+000  0.0000000e+000  2.8085930e-001  4.5751858e-001  1.0000000e+000  4.7141661e-001
  2.6277274e-001  1.4076251e-001  0.0000000e+000  0.0000000e+000  0.0000000e+000  0.0000000e+000  7.3680308e-002  0.0000000e+000  0.0000000e+000  0.0000000e+000  0.0000000e+000  0.0000000e+000  3.4157237e-004  0.0000000e+000  0.0000000e+000  0.0000000e+000  0.0000000e+000  5.8243552e-002  1.8827350e-001  3.1992132e-002  0.0000000e+000  0.0000000e+000  0.0000000e+000  0.0000000e+000  0.0000000e+000  0.0000000e+000  3.8149098e-001  0.0000000e+000  4.2006792e-002  0.0000000e+000  2.6277274e-001  4.6164209e-001  1.0000000e+000  8.3214729e-002
  8.5731586e-001  2.6326927e-003  2.4482068e-004  0.0000000e+000  0.0000000e+000  6.8645288e-003  3.6895297e-003  0.0000000e+000  0.0000000e+000  7.9495657e-002  0.0000000e+000  0.0000000e+000  4.9077651e-004  0.0000000e+000  3.2645591e-004  0.0000000e+000  0.0000000e+000  0.0000000e+000  0.0000000e+000  8.8058979e-003  0.0000000e+000  6.0480807e-002  5.0471217e-003  1.3732330e-002  3.6399122e-002  1.7859493e-003  5.8777250e-001  0.0000000e+000  0.0000000e+000  0.0000000e+000  8.5731586e-001 -6.1957241e-001  1.0000000e+000             Inf
  2.2684711e-002  5.3241633e-002  0.0000000e+000  0.0000000e+000  0.0000000e+000  5.8047660e-003  1.6641280e-003  8.1739144e-002  0.0000000e+000  0.0000000e+000  0.0000000e+000  0.0000000e+000  1.7737247e-002  0.0000000e+000  0.0000000e+000  0.0000000e+000  0.0000000e+000  0.0000000e+000  2.7190100e-004  0.0000000e+000  0.0000000e+000  2.2028385e-002  1.5219394e-003  0.0000000e+000  1.0558874e-001  0.0000000e+000  0.0000000e+000  0.0000000e+000  0.0000000e+000  0.0000000e+000  2.2684711e-002  9.1780572e-001  1.0000000e+000  1.7713628e-001
  6.4048850e-001  7.0320220e-002  0.0000000e+000  1.0610444e-002  0.0000000e+000  6.2737417e-002  0.0000000e+000  0.0000000e+000  4.1930136e-002  0.0000000e+000  0.0000000e+000  1.4166213e-002  4.7923882e-003  4.1737312e-002  4.9487120e-002  0.0000000e+000  1.2481983e-001  0.0000000e+000  8.8504949e-002  1.5576669e-003  0.0000000e+000  9.4727870e-003  0.0000000e+000  1.2348027e-002  5.9612802e-002  0.0000000e+000  0.0000000e+000  0.0000000e+000  2.9854080e-002  0.0000000e+000  6.4048850e-001 -2.9322377e-001  1.0000000e+000  8.4587490e-001
  2.1836437e-001  1.2911824e-001  0.0000000e+000  2.3453173e-002  0.0000000e+000  3.0460613e-003  0.0000000e+000  0.0000000e+000  3.7112955e-002  7.8952148e-002  2.8452576e-003  3.7431405e-002  1.7112763e-002  0.0000000e+000  0.0000000e+000  6.6918490e-002  5.2296553e-002  0.0000000e+000  0.0000000e+000  0.0000000e+000  0.0000000e+000  1.4098243e-002  1.2054609e-001  2.4682447e-002  5.1802189e-003  1.4630924e-001  6.6555837e-002  0.0000000e+000  2.7599440e-002  0.0000000e+000  2.1836437e-001  6.2015997e-001  1.0000000e+000  1.1215625e-001
  9.6386481e-002  0.0000000e+000  0.0000000e+000  0.0000000e+000  0.0000000e+000  0.0000000e+000  4.6768717e-003  0.0000000e+000  8.9017118e-002  6.0842306e-002  0.0000000e+000  1.2135909e-001  0.0000000e+000  2.8847282e-002  0.0000000e+000  0.0000000e+000  1.5372062e-003  0.0000000e+000  0.0000000e+000  0.0000000e+000  1.5514853e-002  0.0000000e+000  6.6255155e-002  0.0000000e+000  5.4525706e-003  4.0766770e-002  0.0000000e+000  0.0000000e+000  1.7136921e-002  0.0000000e+000  9.6386481e-002  7.9767734e-001  1.0000000e+000  2.8250285e-001
  8.0852766e-001  0.0000000e+000  0.0000000e+000  3.9417207e-002  3.5689307e-003  3.5037255e-003  0.0000000e+000  0.0000000e+000  0.0000000e+000  0.0000000e+000  1.1923048e-002  6.8140041e-002  0.0000000e+000  0.0000000e+000  3.5348766e-002  0.0000000e+000  9.5996373e-002  0.0000000e+000  0.0000000e+000  4.2830360e-003  0.0000000e+000  0.0000000e+000  3.1760527e-003  0.0000000e+000  0.0000000e+000  0.0000000e+000  0.0000000e+000  0.0000000e+000  0.0000000e+000  0.0000000e+000  8.0852766e-001 -6.7148122e-002  1.0000000e+000  3.9955301e-001
  8.6199196e-001  1.1295095e-001  1.3186458e-002  5.3121195e-002  2.4353594e-005  5.8670338e-002  2.9999406e-001  1.4069527e-002  0.0000000e+000  4.9565475e-002  0.0000000e+000  1.8234373e-001  1.4639696e-002  8.7204883e-002  3.8146066e-002  2.0726486e-002  2.0462848e-002  3.6358890e-001  1.1015171e-003  9.5948153e-002  0.0000000e+000  0.0000000e+000  0.0000000e+000  0.0000000e+000  0.0000000e+000  0.0000000e+000  0.0000000e+000  1.0022866e-002  3.5783006e-002  1.7654426e-002  8.6199196e-001 -4.6203772e-001  1.0000000e+000             Inf
  2.5153589e-001  2.7800368e-002  4.5560973e-002  0.0000000e+000  0.0000000e+000  1.6922365e-001  1.3154962e-001  0.0000000e+000  1.9905731e-002  0.0000000e+000  1.4692731e-001  0.0000000e+000  3.9558997e-002  0.0000000e+000  0.0000000e+000  0.0000000e+000  0.0000000e+000  6.0916572e-002  0.0000000e+000  6.0261457e-002  5.6833552e-002  0.0000000e+000  2.0784983e-003  6.8919328e-002  9.4968328e-003  0.0000000e+000  0.0000000e+000  0.0000000e+000  9.9774204e-003  3.0409333e-002  2.5153589e-001  4.5583048e-001  1.0000000e+000  8.3639699e-001
  0.0000000e+000  0.0000000e+000  0.0000000e+000  0.0000000e+000  2.6890257e-003  0.0000000e+000  1.9222280e-002  0.0000000e+000  0.0000000e+000  4.2113145e-002  0.0000000e+000  0.0000000e+000  0.0000000e+000  0.0000000e+000  0.0000000e+000  1.2400895e-002  3.0214540e-003  6.0284313e-005  5.5547600e-003  0.0000000e+000  0.0000000e+000  0.0000000e+000  0.0000000e+000  3.3851242e-004  0.0000000e+000  0.0000000e+000  0.0000000e+000  8.1105660e-004  0.0000000e+000  3.9426110e-002  0.0000000e+000  1.0389910e+000  1.0000000e+000             Inf
  1.0046756e-001  0.0000000e+000  0.0000000e+000  2.2586489e-002  0.0000000e+000  0.0000000e+000  0.0000000e+000  6.5691449e-002  0.0000000e+000  5.8308837e-003  6.7534848e-002  0.0000000e+000  6.2282763e-002  0.0000000e+000  0.0000000e+000  5.7563347e-002  0.0000000e+000  0.0000000e+000  2.6074679e-003  0.0000000e+000  4.9944514e-003  9.5261682e-002  1.8892717e-002  1.0870363e-002  0.0000000e+000  0.0000000e+000  1.5170898e-003  0.0000000e+000  0.0000000e+000  2.8586433e-002  1.0046756e-001  8.0122739e-001  1.0000000e+000  4.5667385e-001
  3.6998983e-002  0.0000000e+000  6.2751501e-003  1.0013714e-002  0.0000000e+000  0.0000000e+000  2.1903759e-002  5.0622038e-002  0.0000000e+000  0.0000000e+000  0.0000000e+000  1.4387953e-001  1.6257251e-001  2.2420665e-002  0.0000000e+000  0.0000000e+000  0.0000000e+000  0.0000000e+000  3.2751449e-001  4.9709452e-002  0.0000000e+000  6.7205193e-002  0.0000000e+000  0.0000000e+000  0.0000000e+000  1.2367248e-006  0.0000000e+000  0.0000000e+000  0.0000000e+000  0.0000000e+000  3.6998983e-002  1.0170383e+000  1.0000000e+000  8.9345671e-002
  6.6147410e-002  0.0000000e+000  0.0000000e+000  0.0000000e+000  2.3703193e-002  1.4673540e-001  3.9849308e-003  5.4564641e-003  0.0000000e+000  1.2765068e-001  0.0000000e+000  2.8753559e-004  2.0880611e-002  0.0000000e+000  1.6361605e-002  0.0000000e+000  9.9393761e-003  2.9559531e-002  2.0828250e-003  3.9532239e-002  3.0818361e-002  1.5999349e-002  0.0000000e+000  0.0000000e+000  0.0000000e+000  4.2963189e-003  0.0000000e+000  0.0000000e+000  1.3766950e-002  0.0000000e+000  6.6147410e-002  8.1848501e-001  1.0000000e+000  1.3668985e-001
  6.1317537e-001  0.0000000e+000  0.0000000e+000  2.0912993e-002  1.3018929e-002  1.3210626e-002  0.0000000e+000  1.1106997e-001  0.0000000e+000  0.0000000e+000  0.0000000e+000  0.0000000e+000  0.0000000e+000  9.4198371e-003  1.2932390e-003  0.0000000e+000  1.5380743e-002  0.0000000e+000  0.0000000e+000  0.0000000e+000  0.0000000e+000  6.1281152e-002  0.0000000e+000  2.2841978e-003  0.0000000e+000  2.4775328e-003  0.0000000e+000  2.8476326e-001  0.0000000e+000  2.3035874e-003  6.1317537e-001  7.4327436e-002  1.0000000e+000  4.1481427e-001
  8.3754425e-001  0.0000000e+000  0.0000000e+000  0.0000000e+000  1.0989304e-002  1.0325917e-001  0.0000000e+000  0.0000000e+000  1.0000000e+000  0.0000000e+000  0.0000000e+000  1.2213904e-002  0.0000000e+000  0.0000000e+000  3.7833158e-002  1.7218195e-002  2.8213722e-002  0.0000000e+000  1.2482060e-001  0.0000000e+000  9.6720135e-002  0.0000000e+000  0.0000000e+000  0.0000000e+000  0.0000000e+000  1.3455806e-002  3.8527270e-003  1.7271919e-001  0.0000000e+000  0.0000000e+000  8.3754425e-001 -3.9310950e-001  1.0000000e+000  3.2510345e-001
  6.8131658e-001  4.4774016e-001  1.0426180e-002  0.0000000e+000  0.0000000e+000  0.0000000e+000  0.0000000e+000  2.5722785e-002  0.0000000e+000  0.0000000e+000  0.0000000e+000  4.9400102e-002  2.8954638e-002  0.0000000e+000  0.0000000e+000  0.0000000e+000  1.8478993e-002  3.5474173e-003  0.0000000e+000  9.7154927e-003  0.0000000e+000  4.5374561e-002  7.4394849e-003  6.4378100e-004  0.0000000e+000  7.8817636e-002  9.3455313e-004  0.0000000e+000  3.1687138e-004  0.0000000e+000  6.8131658e-001 -6.5415840e-002  1.0000000e+000  3.2088130e-001
  4.6420011e-002  0.0000000e+000  0.0000000e+000  0.0000000e+000  2.9596889e-002  0.0000000e+000  0.0000000e+000  4.6590793e-002  1.4782632e-001  1.3952086e-001  0.0000000e+000  6.3333896e-004  6.6871121e-004  0.0000000e+000  9.5457469e-002  0.0000000e+000  1.2273918e-002  0.0000000e+000  0.0000000e+000  6.1672859e-002  0.0000000e+000  0.0000000e+000  0.0000000e+000  2.3331089e-002  6.1916070e-002  0.0000000e+000  5.0510970e-003  0.0000000e+000  0.0000000e+000  0.0000000e+000  4.6420011e-002  9.1228714e-001  1.0000000e+000  1.6609337e-001
  3.5402763e-002  3.0121433e-002  8.7285283e-003  0.0000000e+000  0.0000000e+000  0.0000000e+000  0.0000000e+000  0.0000000e+000  0.0000000e+000  5.4980001e-002  0.0000000e+000  0.0000000e+000  3.5158657e-003  3.0763353e-003  0.0000000e+000  0.0000000e+000  0.0000000e+000  0.0000000e+000  7.9542170e-002  0.0000000e+000  5.1923709e-001  1.3291076e-002  0.0000000e+000  2.4318262e-002  9.5120297e-002  0.0000000e+000  1.8987969e-003  6.8581614e-003  0.0000000e+000  3.2823768e-002  3.5402763e-002  1.0272127e+000  1.0000000e+000  5.7547704e-002
  4.2516104e-001  2.2430299e-002  9.1245717e-003  0.0000000e+000  0.0000000e+000  0.0000000e+000  3.9370285e-002  5.3715823e-002  1.1934564e-001  0.0000000e+000  0.0000000e+000  0.0000000e+000  0.0000000e+000  0.0000000e+000  0.0000000e+000  3.0909385e-002  0.0000000e+000  0.0000000e+000  0.0000000e+000  0.0000000e+000  0.0000000e+000  2.0990115e-002  1.7083315e-003  0.0000000e+000  0.0000000e+000  8.1696031e-003  3.3456426e-003  0.0000000e+000  0.0000000e+000  0.0000000e+000  4.2516104e-001  1.1117612e-001  1.0000000e+000  6.7370033e-001
  8.2399566e-001  5.5687828e-002  1.8519601e-001  0.0000000e+000  0.0000000e+000  1.1247132e-001  7.8088780e-003  1.9576812e-002  0.0000000e+000  0.0000000e+000  0.0000000e+000  0.0000000e+000  3.3664948e-003  1.2489678e-001  0.0000000e+000  0.0000000e+000  0.0000000e+000  4.3533374e-002  0.0000000e+000  4.5450783e-002  0.0000000e+000  1.1564620e-002  0.0000000e+000  1.4167719e-001  0.0000000e+000  0.0000000e+000  0.0000000e+000  1.0578435e-001  0.0000000e+000  6.0695247e-002  8.2399566e-001 -3.0809487e-001  1.0000000e+000  4.6547872e-001
  2.2053349e-002  7.6939906e-003  0.0000000e+000  8.1454178e-002  3.2809164e-002  0.0000000e+000  0.0000000e+000  3.5825346e-002  4.4116208e-002  0.0000000e+000  3.3106744e-002  5.0386485e-002  9.5055586e-002  0.0000000e+000  0.0000000e+000  0.0000000e+000  4.5424957e-002  4.2777852e-002  0.0000000e+000  0.0000000e+000  0.0000000e+000  0.0000000e+000  0.0000000e+000  0.0000000e+000  0.0000000e+000  0.0000000e+000  0.0000000e+000  1.3404652e-001  0.0000000e+000  3.7539545e-002  2.2053349e-002  1.0220192e+000  1.0000000e+000  1.0171060e-001
  4.4237629e-001  1.5486125e-002  0.0000000e+000  4.3224460e-003  0.0000000e+000  0.0000000e+000  0.0000000e+000  0.0000000e+000  2.0027994e-002  7.9551516e-002  4.1966523e-002  0.0000000e+000  7.9287219e-003  0.0000000e+000  7.4408137e-003  6.3426794e-002  0.0000000e+000  3.2260346e-002  0.0000000e+000  6.9321512e-002  0.0000000e+000  0.0000000e+000  0.0000000e+000  0.0000000e+000  0.0000000e+000  0.0000000e+000  0.0000000e+000  8.3437323e-002  1.2992120e-002  0.0000000e+000  4.4237629e-001 -2.6617594e-003  1.0000000e+000  5.0781778e-001
  1.3979400e-001  5.2423133e-002  0.0000000e+000  0.0000000e+000  0.0000000e+000  0.0000000e+000  2.0501982e-002  0.0000000e+000  0.0000000e+000  1.7831367e-002  1.4056683e-002  0.0000000e+000  3.1199081e-002  0.0000000e+000  1.9192297e-001  3.0842144e-002  1.8870551e-001  6.1933909e-004  0.0000000e+000  1.3698330e-002  0.0000000e+000  0.0000000e+000  0.0000000e+000  0.0000000e+000  1.2137070e-001  1.4447744e-001  0.0000000e+000  9.3958465e-003  0.0000000e+000  0.0000000e+000  1.3979400e-001  9.7278910e-001  1.0000000e+000  2.3892316e-001
  8.4548511e-001  0.0000000e+000  0.0000000e+000  2.2005392e-001  1.9208765e-001  0.0000000e+000  3.4147789e-003  0.0000000e+000  1.1231384e-002  1.6308520e-002  1.6004839e-002  0.0000000e+000  0.0000000e+000  0.0000000e+000  0.0000000e+000  0.0000000e+000  0.0000000e+000  2.9795820e-002  1.1882176e-001  8.9127020e-003  7.6360061e-002  0.0000000e+000  1.4783319e-001  2.0014361e-001  0.0000000e+000  2.7046849e-001  0.0000000e+000  0.0000000e+000  0.0000000e+000  0.0000000e+000  8.4548511e-001 -5.2068264e-001  1.0000000e+000             Inf
  2.2407238e-001  6.6826706e-004  9.9588410e-003  0.0000000e+000  3.1330760e-001  0.0000000e+000  0.0000000e+000  0.0000000e+000  5.0160287e-002  0.0000000e+000  0.0000000e+000  0.0000000e+000  1.5350218e-003  9.5681132e-004  0.0000000e+000  0.0000000e+000  1.0206789e-002  0.0000000e+000  3.2438939e-001  3.9461022e-002  0.0000000e+000  3.7634339e-002  0.0000000e+000  0.0000000e+000  0.0000000e+000  0.0000000e+000  6.0058632e-002  0.0000000e+000  1.5623958e-003  0.0000000e+000  2.2407238e-001  5.7786170e-001  1.0000000e+000  5.2587539e-001
  4.0833340e-001  2.0653429e-002  0.0000000e+000  7.0282648e-002  0.0000000e+000  0.0000000e+000  6.0987680e-003  2.7049047e-002  0.0000000e+000  0.0000000e+000  0.0000000e+000  0.0000000e+000  0.0000000e+000  0.0000000e+000  0.0000000e+000  6.3492311e-002  1.7846006e-001  1.0795960e-002  1.3541416e-003  0.0000000e+000  2.8360638e-001  4.6271015e-002  0.0000000e+000  0.0000000e+000  6.6585238e-002  0.0000000e+000  0.0000000e+000  0.0000000e+000  0.0000000e+000  1.6017695e-001  4.0833340e-001  4.5862432e-001  1.0000000e+000  4.5318646e-001
  6.6022932e-001  4.0851867e-002  0.0000000e+000  2.6273187e-002  1.6753219e-001  0.0000000e+000  5.3127705e-004  0.0000000e+000  7.5529018e-002  1.1801338e-002  0.0000000e+000  0.0000000e+000  0.0000000e+000  6.8438510e-001  0.0000000e+000  0.0000000e+000  0.0000000e+000  0.0000000e+000  0.0000000e+000  5.2289820e-002  5.2588348e-002  2.8265723e-001  9.7315031e-003  0.0000000e+000  0.0000000e+000  2.5810944e-002  8.3444623e-003  8.8571316e-002  4.7013358e-002  0.0000000e+000  6.6022932e-001 -1.2929739e-001  1.0000000e+000  6.4362368e-001
  2.1760867e-001  0.0000000e+000  0.0000000e+000  9.7116859e-001  0.0000000e+000  0.0000000e+000  9.1318849e-002  1.1399051e-001  0.0000000e+000  3.4508444e-002  1.0352339e-001  0.0000000e+000  0.0000000e+000  0.0000000e+000  1.9753659e-001  1.5443802e-001  0.0000000e+000  4.8594738e-002  2.0952988e-002  0.0000000e+000  0.0000000e+000  0.0000000e+000  0.0000000e+000  0.0000000e+000  1.5377926e-002  2.1660796e-001  0.0000000e+000  0.0000000e+000  0.0000000e+000  1.2337863e-001  2.1760867e-001  9.3568151e-001  1.0000000e+000  3.4827707e-001
  4.4085656e-001  0.0000000e+000  3.7578806e-002  0.0000000e+000  5.0923552e-002  1.7004240e-002  2.0953138e-002  6.8508398e-002  0.0000000e+000  0.0000000e+000  0.0000000e+000  3.2418364e-002  2.1323902e-003  0.0000000e+000  0.0000000e+000  1.0080017e-001  1.3063796e-001  8.4546297e-002  4.7713661e-001  0.0000000e+000  0.0000000e+000  0.0000000e+000  1.0166121e-001  3.4164661e-001  0.0000000e+000  0.0000000e+000  5.5453881e-003  0.0000000e+000  6.7285435e-004  1.4439119e-001  4.4085656e-001  2.6524468e-001  1.0000000e+000  3.3063197e-001
  0.0000000e+000  0.0000000e+000  0.0000000e+000  0.0000000e+000  0.0000000e+000  0.0000000e+000  0.0000000e+000  0.0000000e+000  1.1770720e-002  3.1114338e-002  0.0000000e+000  0.0000000e+000  0.0000000e+000  0.0000000e+000  0.0000000e+000  0.0000000e+000  5.8695370e-002  1.4673231e-006  4.8661516e-002  1.7462680e-002  0.0000000e+000  0.0000000e+000  0.0000000e+000  0.0000000e+000  5.1227900e-002  0.0000000e+000  0.0000000e+000  0.0000000e+000  0.0000000e+000  0.0000000e+000  0.0000000e+000  1.0679450e+000  1.0000000e+000             Inf
  5.2052006e-002  0.0000000e+000  0.0000000e+000  0.0000000e+000  1.4048697e-001  0.0000000e+000  2.2813125e-003  0.0000000e+000  0.0000000e+000  0.0000000e+000  5.1989922e-002  0.0000000e+000  0.0000000e+000  3.3747670e-002  0.0000000e+000  5.7407492e-002  3.8830500e-002  1.7414850e-001  0.0000000e+000  4.7563160e-002  0.0000000e+000  1.0415831e-002  1.2603816e-001  0.0000000e+000  0.0000000e+000  3.4188830e-001  0.0000000e+000  0.0000000e+000  0.0000000e+000  0.0000000e+000  5.2052006e-002  1.0041681e+000  1.0000000e+000  1.7024718e-001
  6.5581092e-001  0.0000000e+000  1.1577703e-003  0.0000000e+000  0.0000000e+000  2.3599643e-003  0.0000000e+000  0.0000000e+000  4.6254533e-004  7.1824703e-002  0.0000000e+000  0.0000000e+000  0.0000000e+000  2.0666736e-002  0.0000000e+000  0.0000000e+000  0.0000000e+000  7.5066023e-002  0.0000000e+000  0.0000000e+000  5.3421437e-002  0.0000000e+000  0.0000000e+000  1.6623486e-002  0.0000000e+000  0.0000000e+000  2.9985484e-003  0.0000000e+000  8.1982699e-003  0.0000000e+000  6.5581092e-001 -4.0745113e-001  1.0000000e+000  4.1909576e-001
  0.0000000e+000  0.0000000e+000  0.0000000e+000  0.0000000e+000  0.0000000e+000  0.0000000e+000  0.0000000e+000  0.0000000e+000  0.0000000e+000  0.0000000e+000  0.0000000e+000  0.0000000e+000  0.0000000e+000  0.0000000e+000  1.3507984e-002  2.2203166e-002  2.1441662e-003  0.0000000e+000  0.0000000e+000  0.0000000e+000  0.0000000e+000  0.0000000e+000  4.3690017e-003  0.0000000e+000  0.0000000e+000  0.0000000e+000  0.0000000e+000  3.0142324e-002  0.0000000e+000  0.0000000e+000  0.0000000e+000  1.0224586e+000  1.0000000e+000             Inf
  4.2798219e-001  2.9538233e-002  0.0000000e+000  0.0000000e+000  6.1192933e-004  0.0000000e+000  9.1141911e-002  0.0000000e+000  0.0000000e+000  0.0000000e+000  5.2422127e-002  0.0000000e+000  0.0000000e+000  8.3205608e-002  0.0000000e+000  0.0000000e+000  9.1127903e-003  3.5662822e-003  0.0000000e+000  0.0000000e+000  8.6039334e-004  1.2628959e-002  0.0000000e+000  1.0783538e-004  2.8758869e-001  0.0000000e+000  0.0000000e+000  2.6660519e-002  8.4377167e-002  0.0000000e+000  4.2798219e-001  1.6188738e-001  1.0000000e+000  1.6005160e-001
  4.0209396e-001  0.0000000e+000  0.0000000e+000  0.0000000e+000  1.8439080e-003  0.0000000e+000  1.0323403e-003  0.0000000e+000  0.0000000e+000  3.2782955e-002  0.0000000e+000  1.3753795e-003  8.4060024e-005  3.9025242e-002  3.2563565e-003  8.0046442e-002  8.1945701e-005  0.0000000e+000  0.0000000e+000  4.3112154e-004  0.0000000e+000  3.6466252e-002  0.0000000e+000  3.2439829e-002  1.2778174e-002  0.0000000e+000  0.0000000e+000  3.2627012e-002  0.0000000e+000  0.0000000e+000  4.0209396e-001  3.9814144e-001  1.0000000e+000  1.7363431e-001
  6.3250989e-001  8.9736820e-003  0.0000000e+000  3.5766059e-002  2.8246965e-002  1.3249286e-002  0.0000000e+000  0.0000000e+000  1.7463517e-002  9.6367281e-002  1.5440530e-002  0.0000000e+000  5.0534271e-002  8.0248780e-002  4.2433570e-002  0.0000000e+000  0.0000000e+000  0.0000000e+000  2.4210149e-001  0.0000000e+000  0.0000000e+000  0.0000000e+000  6.7377295e-002  0.0000000e+000  5.4327643e-005  0.0000000e+000  3.0670521e-002  2.6546517e-002  8.7208463e-005  7.5215151e-005  6.3250989e-001 -1.8854870e-001  1.0000000e+000  4.1287507e-001
  4.4571675e-001  0.0000000e+000  0.0000000e+000  0.0000000e+000  0.0000000e+000  8.2945938e-002  3.3221080e-003  0.0000000e+000  0.0000000e+000  0.0000000e+000  0.0000000e+000  0.0000000e+000  5.6320941e-003  0.0000000e+000  0.0000000e+000  0.0000000e+000  5.2444083e-003  3.1514522e-003  0.0000000e+000  6.4303889e-004  0.0000000e+000  4.5912572e-003  0.0000000e+000  0.0000000e+000  0.0000000e+000  0.0000000e+000  2.8736260e-002  1.9791236e-002  0.0000000e+000  0.0000000e+000  4.4571675e-001 -7.7270191e-002  1.0000000e+000  3.4446625e-001
  5.8169426e-002  0.0000000e+000  0.0000000e+000  2.0787861e-002  1.0745466e-001  0.0000000e+000  0.0000000e+000  0.0000000e+000  1.3473743e-002  1.0824999e-002  0.0000000e+000  1.4849688e-002  3.4601951e-003  0.0000000e+000  0.0000000e+000  1.1731728e-004  3.0412411e-003  1.3981591e-004  0.0000000e+000  5.1730576e-003  2.0704649e-002  0.0000000e+000  2.0329573e-003  3.5398275e-003  0.0000000e+000  0.0000000e+000  2.6978067e-002  0.0000000e+000  0.0000000e+000  5.9119493e-004  5.8169426e-002  7.6634140e-001  1.0000000e+000  9.1261563e-002
  6.5357275e-001  0.0000000e+000  2.7958431e-002  0.0000000e+000  0.0000000e+000  1.5249704e-001  0.0000000e+000  0.0000000e+000  1.6143595e-002  1.4387356e-003  1.7474209e-002  7.5081306e-002  4.9469751e-003  3.1899621e-002  4.0335994e-002  0.0000000e+000  0.0000000e+000  2.6924514e-002  0.0000000e+000  0.0000000e+000  2.8073644e-002  0.0000000e+000  0.0000000e+000  5.8706023e-004  1.0003403e-002  5.2024800e-002  0.0000000e+000  0.0000000e+000  0.0000000e+000  0.0000000e+000  6.5357275e-001 -3.6601626e-001  1.0000000e+000  1.5600943e-001
  4.1096817e-001  3.0919295e-003  0.0000000e+000  0.0000000e+000  2.8436197e-002  0.0000000e+000  2.9747960e-003  0.0000000e+000  0.0000000e+000  0.0000000e+000  0.0000000e+000  0.0000000e+000  0.0000000e+000  0.0000000e+000  4.7600894e-002  0.0000000e+000  4.5028348e-003  1.5210479e-003  0.0000000e+000  0.0000000e+000  1.0682480e-001  0.0000000e+000  0.0000000e+000  5.4581692e-002  1.1975869e-001  0.0000000e+000  0.0000000e+000  0.0000000e+000  0.0000000e+000  5.4325970e-003  4.1096817e-001  3.0015115e-001  1.0000000e+000  6.3620406e-002
  2.9170799e-001  0.0000000e+000  4.3809674e-003  0.0000000e+000  0.0000000e+000  0.0000000e+000  0.0000000e+000  0.0000000e+000  0.0000000e+000  3.6842996e-002  2.9871339e-004  0.0000000e+000  0.0000000e+000  3.9850525e-003  0.0000000e+000  0.0000000e+000  0.0000000e+000  1.3036140e-002  5.9382438e-003  0.0000000e+000  0.0000000e+000  8.5614877e-003  6.5281983e-002  6.1280747e-003  0.0000000e+000  0.0000000e+000  0.0000000e+000  1.0901551e-002  0.0000000e+000  0.0000000e+000  2.9170799e-001  4.2011310e-001  1.0000000e+000  2.2191668e-001
  7.8292486e-002  0.0000000e+000  0.0000000e+000  0.0000000e+000  5.6343727e-004  3.2665514e-003  2.5665455e-003  0.0000000e+000  1.5640596e-002  0.0000000e+000  0.0000000e+000  0.0000000e+000  5.6991505e-003  0.0000000e+000  0.0000000e+000  0.0000000e+000  5.7466269e-003  0.0000000e+000  0.0000000e+000  3.2792498e-004  7.6790027e-002  0.0000000e+000  2.8724870e-002  9.0958092e-003  0.0000000e+000  0.0000000e+000  3.7095874e-003  1.5197275e-002  0.0000000e+000  0.0000000e+000  7.8292486e-002  7.1559927e-001  1.0000000e+000  7.0123763e-002
  4.1255047e-001  0.0000000e+000  0.0000000e+000  1.2679469e-002  9.7821214e-002  0.0000000e+000  0.0000000e+000  2.9872462e-004  1.0261413e-002  0.0000000e+000  0.0000000e+000  3.2602650e-002  3.4010128e-003  2.3375649e-003  5.4421205e-003  0.0000000e+000  0.0000000e+000  1.9321337e-002  0.0000000e+000  0.0000000e+000  0.0000000e+000  0.0000000e+000  5.9092312e-002  0.0000000e+000  1.1650563e-002  0.0000000e+000  1.5138295e-002  1.4802909e-003  0.0000000e+000  0.0000000e+000  4.1255047e-001  2.5697066e-001  1.0000000e+000  4.1978211e-002
  5.5194381e-002  6.0791140e-002  0.0000000e+000  0.0000000e+000  0.0000000e+000  0.0000000e+000  0.0000000e+000  1.2928916e-003  1.3301529e-001  0.0000000e+000  0.0000000e+000  2.9515795e-003  0.0000000e+000  4.9473950e-004  6.5128745e-002  0.0000000e+000  2.1058298e-003  1.0388243e-002  5.9361920e-002  9.2059834e-004  0.0000000e+000  7.8545521e-003  0.0000000e+000  5.3795284e-003  3.2773661e-004  2.2515950e-002  1.2181717e-002  2.6640673e-002  4.0373821e-003  0.0000000e+000  5.5194381e-002  8.2483348e-001  1.0000000e+000  7.9153295e-002
  4.1582079e-001  0.0000000e+000  2.0005909e-002  0.0000000e+000  1.9350605e-001  0.0000000e+000  0.0000000e+000  7.0779576e-003  0.0000000e+000  0.0000000e+000  0.0000000e+000  5.2179607e-002  0.0000000e+000  3.0298792e-003  0.0000000e+000  1.5418893e-002  0.0000000e+000  0.0000000e+000  0.0000000e+000  0.0000000e+000  0.0000000e+000  7.0825963e-003  3.6357023e-003  0.0000000e+000  8.8257051e-003  0.0000000e+000  1.3508064e-002  1.6593571e-002  4.1982533e-003  3.7609838e-002  4.1582079e-001  2.3843334e-001  1.0000000e+000  7.3973980e-002
  4.0406726e-001  8.1599845e-002  2.8419767e-003  0.0000000e+000  0.0000000e+000  9.4055152e-003  0.0000000e+000  0.0000000e+000  0.0000000e+000  0.0000000e+000  0.0000000e+000  4.0314251e-004  0.0000000e+000  0.0000000e+000  4.7450657e-002  3.7498769e-003  0.0000000e+000  0.0000000e+000  0.0000000e+000  0.0000000e+000  0.0000000e+000  1.6855142e-003  6.0461773e-003  4.7150980e-003  0.0000000e+000  0.0000000e+000  0.0000000e+000  8.4188903e-003  0.0000000e+000  0.0000000e+000  4.0406726e-001  3.4826398e-001  1.0000000e+000  6.8016947e-002
  4.4423936e-001  1.4561768e-003  0.0000000e+000  0.0000000e+000  3.3097402e-001  4.3056369e-003  0.0000000e+000  0.0000000e+000  0.0000000e+000  0.0000000e+000  1.1173453e-002  0.0000000e+000  1.0906867e-003  9.0148037e-005  1.5077830e-002  0.0000000e+000  5.3565732e-004  0.0000000e+000  3.8292620e-002  0.0000000e+000  0.0000000e+000  0.0000000e+000  9.5665968e-002  2.2741809e-004  0.0000000e+000  0.0000000e+000  0.0000000e+000  5.1853041e-002  4.6896606e-002  1.7094008e-004  4.4423936e-001  2.2831042e-002  1.0000000e+000  1.6141591e-001
  8.5528751e-001  0.0000000e+000  1.5811555e-002  0.0000000e+000  2.3259376e-001  5.3819957e-002  0.0000000e+000  8.7884382e-002  3.9395408e-002  2.8957470e-002  0.0000000e+000  0.0000000e+000  0.0000000e+000  0.0000000e+000  0.0000000e+000  0.0000000e+000  0.0000000e+000  2.7377817e-005  0.0000000e+000  3.3615212e-003  1.9597565e-002  0.0000000e+000  0.0000000e+000  1.8766487e-003  0.0000000e+000  4.1311245e-003  2.8286449e-003  3.1282714e-002  0.0000000e+000  5.4400840e-003  8.5528751e-001 -6.7754409e-001  1.0000000e+000             Inf
  8.3153820e-002  3.5369375e-004  0.0000000e+000  0.0000000e+000  0.0000000e+000  0.0000000e+000  0.0000000e+000  0.0000000e+000  0.0000000e+000  0.0000000e+000  6.2499035e-003  0.0000000e+000  3.3007290e-002  5.1573424e-003  1.1393179e-003  0.0000000e+000  0.0000000e+000  3.6457528e-002  0.0000000e+000  1.7949166e-002  0.0000000e+000  0.0000000e+000  0.0000000e+000  4.5258761e-004  0.0000000e+000  0.0000000e+000  1.2727922e-003  0.0000000e+000  0.0000000e+000  0.0000000e+000  8.3153820e-002  6.9679076e-001  1.0000000e+000  1.7954578e-001
  3.3528347e-002  8.5029367e-002  0.0000000e+000  0.0000000e+000  0.0000000e+000  0.0000000e+000  0.0000000e+000  0.0000000e+000  2.0499493e-002  0.0000000e+000  0.0000000e+000  0.0000000e+000  0.0000000e+000  0.0000000e+000  0.0000000e+000  0.0000000e+000  2.7430337e-002  6.6998301e-004  0.0000000e+000  0.0000000e+000  0.0000000e+000  2.6395952e-003  6.7703560e-002  1.9771342e-002  0.0000000e+000  0.0000000e+000  3.0681743e-003  0.0000000e+000  0.0000000e+000  4.0890809e-004  3.3528347e-002  8.5192465e-001  1.0000000e+000  1.8078303e-001
  1.9447436e-001  0.0000000e+000  1.3884889e-002  6.4610891e-003  1.4981068e-002  0.0000000e+000  0.0000000e+000  2.0916220e-003  0.0000000e+000  0.0000000e+000  1.8935932e-003  0.0000000e+000  5.5809676e-004  0.0000000e+000  0.0000000e+000  2.9113755e-003  1.7652042e-002  1.1816247e-002  0.0000000e+000  1.4137566e-002  0.0000000e+000  2.8915639e-003  2.8880136e-002  0.0000000e+000  6.7211395e-004  0.0000000e+000  0.0000000e+000  1.4430793e-002  6.7196646e-002  0.0000000e+000  1.9447436e-001  6.4129857e-001  1.0000000e+000  3.2666312e-001
  2.2901456e-001  0.0000000e+000  0.0000000e+000  0.0000000e+000  0.0000000e+000  0.0000000e+000  0.0000000e+000  6.3793674e-002  0.0000000e+000  2.2578739e-003  1.5557310e-002  0.0000000e+000  1.8809775e-002  0.0000000e+000  9.9780664e-003  1.2255088e-001  1.3950271e-002  0.0000000e+000  0.0000000e+000  4.6689473e-004  0.0000000e+000  5.0503907e-003  1.9786754e-002  1.4224321e-002  1.5355272e-002  3.3133259e-002  3.0556898e-003  0.0000000e+000  2.5135776e-004  4.3685050e-002  2.2901456e-001  4.3138105e-001  1.0000000e+000  2.4379420e-001
  4.1626414e-001  2.0007670e-001  2.7591909e-002  5.5523496e-003  2.2314960e-001  1.9612916e-002  0.0000000e+000  0.0000000e+000  0.0000000e+000  5.2634345e-002  0.0000000e+000  0.0000000e+000  8.2156668e-002  9.7142119e-002  0.0000000e+000  0.0000000e+000  0.0000000e+000  0.0000000e+000  0.0000000e+000  0.0000000e+000  3.1204429e-002  0.0000000e+000  0.0000000e+000  0.0000000e+000  6.6248617e-002  0.0000000e+000  0.0000000e+000  0.0000000e+000  0.0000000e+000  0.0000000e+000  4.1626414e-001  3.2506293e-001  1.0000000e+000  5.3661408e-001
  0.0000000e+000  0.0000000e+000  0.0000000e+000  0.0000000e+000  0.0000000e+000  5.2542068e-003  4.4045210e-002  0.0000000e+000  0.0000000e+000  1.1648717e-002  0.0000000e+000  0.0000000e+000  0.0000000e+000  0.0000000e+000  0.0000000e+000  0.0000000e+000  0.0000000e+000  0.0000000e+000  0.0000000e+000  0.0000000e+000  0.0000000e+000  0.0000000e+000  2.7667497e-003  0.0000000e+000  0.0000000e+000  0.0000000e+000  1.4615069e-002  0.0000000e+000  0.0000000e+000  0.0000000e+000  0.0000000e+000  1.0243093e+000  1.0000000e+000             Inf
  6.5261796e-001  1.9117444e-001  0.0000000e+000  0.0000000e+000  8.0529723e-001  1.1167337e-001  0.0000000e+000  7.4272113e-003  3.8742895e-003  0.0000000e+000  8.8310872e-005  0.0000000e+000  1.7042614e-002  0.0000000e+000  5.5731730e-002  0.0000000e+000  0.0000000e+000  4.0956021e-002  0.0000000e+000  0.0000000e+000  0.0000000e+000  9.6591291e-004  0.0000000e+000  3.4258087e-003  0.0000000e+000  0.0000000e+000  3.7802382e-002  0.0000000e+000  0.0000000e+000  3.2000816e-003  6.5261796e-001 -2.0836056e-001  1.0000000e+000             Inf
  5.1622826e-002  0.0000000e+000  0.0000000e+000  0.0000000e+000  0.0000000e+000  0.0000000e+000  2.0980591e-002  0.0000000e+000  8.1843135e-003  6.9533947e-002  0.0000000e+000  0.0000000e+000  6.8102760e-002  0.0000000e+000  0.0000000e+000  0.0000000e+000  0.0000000e+000  1.5190750e-002  0.0000000e+000  5.7766476e-002  0.0000000e+000  0.0000000e+000  2.7436538e-002  0.0000000e+000  1.5593759e-002  2.4210937e-002  0.0000000e+000  0.0000000e+000  4.7670147e-002  0.0000000e+000  5.1622826e-002  8.1912978e-001  1.0000000e+000  1.4682926e-001
  6.7310976e-002  0.0000000e+000  0.0000000e+000  1.3443845e-002  4.4042267e-003  3.2385673e-003  1.8362551e-002  4.9151857e-003  0.0000000e+000  0.0000000e+000  0.0000000e+000  0.0000000e+000  0.0000000e+000  0.0000000e+000  0.0000000e+000  7.1254782e-004  0.0000000e+000  0.0000000e+000  0.0000000e+000  0.0000000e+000  0.0000000e+000  8.9196211e-003  1.6216750e-002  7.7988752e-003  4.5646365e-002  0.0000000e+000  0.0000000e+000  0.0000000e+000  0.0000000e+000  0.0000000e+000  6.7310976e-002  7.1640188e-001  1.0000000e+000  2.8824278e-001
  4.0217890e-001  1.0505108e-001  0.0000000e+000  0.0000000e+000  7.0059700e-001  5.8387090e-004  0.0000000e+000  5.0234150e-003  0.0000000e+000  9.4012872e-003  2.8785116e-002  0.0000000e+000  0.0000000e+000  9.4834279e-002  0.0000000e+000  1.8848953e-003  0.0000000e+000  0.0000000e+000  0.0000000e+000  0.0000000e+000  0.0000000e+000  0.0000000e+000  0.0000000e+000  0.0000000e+000  0.0000000e+000  0.0000000e+000  0.0000000e+000  3.0122392e-002  9.1326482e-003  6.8510201e-002  4.0217890e-001  5.6900799e-001  1.0000000e+000  3.8544403e-001
  2.6048144e-002  0.0000000e+000  1.0010767e-002  0.0000000e+000  0.0000000e+000  0.0000000e+000  0.0000000e+000  5.2963691e-004  0.0000000e+000  2.3999047e-002  0.0000000e+000  0.0000000e+000  0.0000000e+000  1.2418212e-001  3.4709378e-003  8.1470938e-004  2.0406744e-003  5.9912186e-002  0.0000000e+000  0.0000000e+000  0.0000000e+000  0.0000000e+000  0.0000000e+000  5.5789306e-002  0.0000000e+000  0.0000000e+000  0.0000000e+000  0.0000000e+000  0.0000000e+000  9.6089833e-003  2.6048144e-002  9.0258672e-001  1.0000000e+000  2.0609971e-001
  3.6819833e-002  0.0000000e+000  0.0000000e+000  0.0000000e+000  0.0000000e+000  4.0176746e-002  7.6320891e-003  0.0000000e+000  1.4973930e-002  0.0000000e+000  0.0000000e+000  0.0000000e+000  0.0000000e+000  1.9834106e-002  0.0000000e+000  2.3862238e-002  1.0313983e-001  0.0000000e+000  6.5769709e-004  0.0000000e+000  0.0000000e+000  0.0000000e+000  0.0000000e+000  0.0000000e+000  0.0000000e+000  0.0000000e+000  5.8189516e-004  0.0000000e+000  0.0000000e+000  2.1791315e-002  3.6819833e-002  8.3980198e-001  1.0000000e+000  1.0689204e-001
  1.8481781e-001  0.0000000e+000  9.0303040e-004  0.0000000e+000  0.0000000e+000  0.0000000e+000  0.0000000e+000  8.0839928e-003  0.0000000e+000  0.0000000e+000  1.2398115e-003  0.0000000e+000  0.0000000e+000  2.4122969e-002  4.1716353e-002  7.1358124e-002  0.0000000e+000  2.2500877e-003  2.1322802e-003  0.0000000e+000  1.2077612e-002  0.0000000e+000  0.0000000e+000  0.0000000e+000  0.0000000e+000  0.0000000e+000  4.0853923e-002  0.0000000e+000  6.3257107e-003  3.5842135e-002  1.8481781e-001  7.1540132e-001  1.0000000e+000  4.6672607e-001
  3.0024533e-001  0.0000000e+000  0.0000000e+000  0.0000000e+000  0.0000000e+000  4.0175365e-004  0.0000000e+000  2.6475593e-002  0.0000000e+000  0.0000000e+000  5.4406246e-003  0.0000000e+000  1.7382848e-002  0.0000000e+000  0.0000000e+000  0.0000000e+000  0.0000000e+000  7.2473965e-002  6.7542656e-002  4.2831807e-003  3.9865972e-002  2.1033483e-001  0.0000000e+000  0.0000000e+000  1.1119890e-002  0.0000000e+000  2.6142410e-002  0.0000000e+000  6.3818807e-002  8.6721059e-003  3.0024533e-001  5.8105093e-001  1.0000000e+000  4.5182141e-001
  4.6641378e-001  0.0000000e+000  0.0000000e+000  1.4049057e-002  0.0000000e+000  8.2894123e-002  0.0000000e+000  0.0000000e+000  0.0000000e+000  1.5871157e-002  9.1178067e-004  0.0000000e+000  0.0000000e+000  0.0000000e+000  5.4945768e-002  2.3172563e-002  6.6163552e-002  8.6450931e-002  4.2109000e-002  0.0000000e+000  0.0000000e+000  0.0000000e+000  1.0380816e-003  0.0000000e+000  0.0000000e+000  4.4722308e-004  0.0000000e+000  1.7549765e-001  0.0000000e+000  0.0000000e+000  4.6641378e-001  2.8867331e-002  1.0000000e+000  7.9490092e-001
  1.0178526e-002  7.4805479e-003  4.0524764e-002  0.0000000e+000  0.0000000e+000  0.0000000e+000  1.5245913e-003  0.0000000e+000  1.9529908e-002  7.1347313e-002  0.0000000e+000  4.0522558e-004  5.7063545e-004  9.9779549e-003  0.0000000e+000  0.0000000e+000  0.0000000e+000  5.5635530e-004  9.0646312e-003  0.0000000e+000  1.5103074e-003  5.9475104e-003  0.0000000e+000  0.0000000e+000  0.0000000e+000  0.0000000e+000  2.0007477e-003  0.0000000e+000  0.0000000e+000  0.0000000e+000  1.0178526e-002  9.4617318e-001  1.0000000e+000  1.2259168e-001
  4.6172875e-002  0.0000000e+000  1.2237148e-003  0.0000000e+000  0.0000000e+000  0.0000000e+000  0.0000000e+000  0.0000000e+000  0.0000000e+000  0.0000000e+000  7.9309429e-003  0.0000000e+000  5.5000104e-003  0.0000000e+000  1.8368198e-003  0.0000000e+000  0.0000000e+000  0.0000000e+000  0.0000000e+000  0.0000000e+000  0.0000000e+000  5.8094575e-003  0.0000000e+000  0.0000000e+000  4.6251807e-003  0.0000000e+000  0.0000000e+000  4.0527704e-003  0.0000000e+000  0.0000000e+000  4.6172875e-002  7.4786539e-001  1.0000000e+000  5.7843050e-002
  4.4938903e-002  0.0000000e+000  2.3933620e-002  0.0000000e+000  7.7536688e-002  2.6185738e-003  0.0000000e+000  6.8780943e-003  1.0783852e-003  5.3827373e-003  0.0000000e+000  0.0000000e+000  0.0000000e+000  0.0000000e+000  2.5118828e-002  0.0000000e+000  6.9454958e-003  1.1340126e-002  1.8707722e-002  0.0000000e+000  2.2211989e-002  8.5985495e-003  0.0000000e+000  4.5167105e-002  2.8822601e-002  0.0000000e+000  0.0000000e+000  6.0908049e-004  0.0000000e+000  0.0000000e+000  4.4938903e-002  8.2289781e-001  1.0000000e+000  5.4305794e-002
  2.4404794e-001  0.0000000e+000  0.0000000e+000  0.0000000e+000  9.1206023e-003  0.0000000e+000  0.0000000e+000  0.0000000e+000  0.0000000e+000  1.7488564e-002  2.9359382e-002  0.0000000e+000  7.3141476e-004  0.0000000e+000  0.0000000e+000  0.0000000e+000  0.0000000e+000  1.0036188e-001  7.9077730e-003  1.1344916e-003  0.0000000e+000  4.7799561e-003  1.0505815e-001  0.0000000e+000  0.0000000e+000  0.0000000e+000  0.0000000e+000  0.0000000e+000  0.0000000e+000  0.0000000e+000  2.4404794e-001  3.3111292e-001  1.0000000e+000  6.8161529e-002
  1.9064151e-001  1.4356196e-003  3.0181613e-003  0.0000000e+000  0.0000000e+000  0.0000000e+000  2.2854639e-002  2.1923954e-002  0.0000000e+000  2.6092988e-002  0.0000000e+000  0.0000000e+000  4.4306024e-003  0.0000000e+000  0.0000000e+000  0.0000000e+000  3.8516719e-004  0.0000000e+000  1.1483686e-002  0.0000000e+000  3.0832278e-003  0.0000000e+000  0.0000000e+000  0.0000000e+000  4.3160364e-006  0.0000000e+000  0.0000000e+000  0.0000000e+000  6.4793430e-003  0.0000000e+000  1.9064151e-001  6.4322190e-001  1.0000000e+000  2.4441636e-001
  2.1873750e-001  1.6023150e-003  4.6031481e-002  0.0000000e+000  0.0000000e+000  6.4701781e-002  4.2833254e-003  0.0000000e+000  0.0000000e+000  4.4427093e-004  0.0000000e+000  7.7188741e-003  0.0000000e+000  0.0000000e+000  0.0000000e+000  0.0000000e+000  0.0000000e+000  0.0000000e+000  1.5251444e-002  0.0000000e+000  0.0000000e+000  4.9581955e-002  0.0000000e+000  1.3285994e-003  0.0000000e+000  1.4500012e-002  1.3979091e-002  0.0000000e+000  2.7789103e-004  0.0000000e+000  2.1873750e-001  4.6335516e-001  1.0000000e+000  9.4842730e-002
  2.0579476e-001  0.0000000e+000  0.0000000e+000  3.5139676e-002  4.4664712e-002  1.4269628e-003  9.6481962e-003  2.2472987e-002  0.0000000e+000  1.6290486e-002  2.6154610e-004  4.6399246e-002  0.0000000e+000  2.0568873e-003  1.0609740e-002  0.0000000e+000  2.3582014e-003  0.0000000e+000  4.9049316e-002  9.4664620e-006  0.0000000e+000  0.0000000e+000  0.0000000e+000  1.5096938e-003  0.0000000e+000  0.0000000e+000  0.0000000e+000  0.0000000e+000  0.0000000e+000  0.0000000e+000  2.0579476e-001  5.6744775e-001  1.0000000e+000  1.3401268e-001
  0.0000000e+000  0.0000000e+000  0.0000000e+000  0.0000000e+000  0.0000000e+000  0.0000000e+000  0.0000000e+000  0.0000000e+000  0.0000000e+000  0.0000000e+000  2.5916599e-003  0.0000000e+000  0.0000000e+000  1.2861560e-002  4.2868050e-003  0.0000000e+000  0.0000000e+000  3.3854954e-004  1.0138782e-002  7.6040662e-004  0.0000000e+000  0.0000000e+000  9.6743341e-004  0.0000000e+000  5.2551278e-003  0.0000000e+000  0.0000000e+000  0.0000000e+000  4.1342322e-004  0.0000000e+000  0.0000000e+000  1.0116732e+000  1.0000000e+000             Inf
  2.5236165e-001  0.0000000e+000  5.1552018e-003  0.0000000e+000  1.0310473e-002  0.0000000e+000  0.0000000e+000  0.0000000e+000  6.7380078e-003  3.0014840e-002  0.0000000e+000  0.0000000e+000  1.1772120e-004  0.0000000e+000  8.5915366e-003  0.0000000e+000  3.4348339e-005  0.0000000e+000  0.0000000e+000  0.0000000e+000  1.0438338e-003  1.5400292e-003  0.0000000e+000  0.0000000e+000  4.3090868e-004  0.0000000e+000  0.0000000e+000  0.0000000e+000  0.0000000e+000  3.5203203e-002  2.5236165e-001  2.6908388e-001  1.0000000e+000  4.8692490e-001
  4.5351176e-002  2.9440739e-004  2.0034722e-002  0.0000000e+000  0.0000000e+000  8.9194647e-003  0.0000000e+000  0.0000000e+000  0.0000000e+000  4.4894800e-003  0.0000000e+000  0.0000000e+000  0.0000000e+000  0.0000000e+000  0.0000000e+000  0.0000000e+000  0.0000000e+000  0.0000000e+000  2.3007776e-003  0.0000000e+000  0.0000000e+000  0.0000000e+000  4.0814145e-002  0.0000000e+000  5.5943476e-002  0.0000000e+000  4.1080629e-003  0.0000000e+000  0.0000000e+000  7.6042845e-003  4.5351176e-002  7.8229809e-001  1.0000000e+000  4.8948622e-002
  6.9798031e-002  0.0000000e+000  0.0000000e+000  6.0319410e-002  0.0000000e+000  1.3225337e-003  0.0000000e+000  0.0000000e+000  0.0000000e+000  0.0000000e+000  0.0000000e+000  0.0000000e+000  2.1332076e-004  7.7437635e-003  4.8004827e-003  0.0000000e+000  0.0000000e+000  8.9059739e-003  1.1161836e-002  0.0000000e+000  0.0000000e+000  4.7470065e-003  2.8329036e-003  2.1800844e-003  0.0000000e+000  7.3222901e-005  0.0000000e+000  0.0000000e+000  0.0000000e+000  0.0000000e+000  6.9798031e-002  7.0720720e-001  1.0000000e+000  1.8741224e-001
  4.3792741e-002  0.0000000e+000  3.0439841e-003  1.5267621e-001  7.0708743e-003  2.6595924e-005  0.0000000e+000  1.9406304e-003  3.9766218e-003  0.0000000e+000  0.0000000e+000  0.0000000e+000  1.5901150e-003  1.6770458e-003  3.3716553e-002  0.0000000e+000  8.5291889e-002  0.0000000e+000  0.0000000e+000  1.6058722e-004  1.6066114e-003  0.0000000e+000  2.4123161e-002  5.6208565e-002  0.0000000e+000  0.0000000e+000  1.8621675e-003  0.0000000e+000  4.6120551e-002  0.0000000e+000  4.3792741e-002  8.6519974e-001  1.0000000e+000  1.1793854e-001
  6.5217464e-003  0.0000000e+000  2.8439854e-002  0.0000000e+000  8.9179716e-004  1.2070574e-002  0.0000000e+000  0.0000000e+000  0.0000000e+000  0.0000000e+000  0.0000000e+000  0.0000000e+000  0.0000000e+000  1.3665723e-004  0.0000000e+000  0.0000000e+000  0.0000000e+000  1.0210083e-001  6.7856458e-003  3.0398330e-003  0.0000000e+000  2.8009229e-004  5.8951873e-004  3.8222659e-002  0.0000000e+000  0.0000000e+000  0.0000000e+000  5.3587217e-002  0.0000000e+000  0.0000000e+000  6.5217464e-003  9.9127775e-001  1.0000000e+000  5.3161760e-002
  6.6702750e-002  0.0000000e+000  0.0000000e+000  0.0000000e+000  0.0000000e+000  0.0000000e+000  0.0000000e+000  2.4159932e-002  0.0000000e+000  0.0000000e+000  5.2052488e-002  0.0000000e+000  0.0000000e+000  0.0000000e+000  1.1858742e-003  0.0000000e+000  0.0000000e+000  0.0000000e+000  1.0590267e-002  0.0000000e+000  3.2206167e-002  3.7264873e-004  0.0000000e+000  6.0451375e-005  1.5949650e-002  1.1718568e-002  0.0000000e+000  2.0182444e-002  0.0000000e+000  0.0000000e+000  6.6702750e-002  7.2962329e-001  1.0000000e+000  4.4467897e-002
  6.7063336e-001  0.0000000e+000  2.0925535e-002  4.2937786e-002  0.0000000e+000  0.0000000e+000  0.0000000e+000  0.0000000e+000  2.5855307e-002  0.0000000e+000  0.0000000e+000  0.0000000e+000  0.0000000e+000  2.8035250e-003  3.3540219e-002  0.0000000e+000  0.0000000e+000  4.5053748e-003  4.5473248e-002  2.2553004e-003  1.7914947e-003  0.0000000e+000  0.0000000e+000  0.0000000e+000  1.8865906e-001  1.3102913e-001  4.3797259e-002  1.8052460e-002  0.0000000e+000  0.0000000e+000  6.7063336e-001 -2.4773094e-001  1.0000000e+000  8.0220664e-001
  2.3394665e-001  1.0977381e-002  4.5328460e-003  1.2356731e-001  0.0000000e+000  3.1853696e-003  0.0000000e+000  0.0000000e+000  3.8818922e-003  0.0000000e+000  1.9071841e-003  0.0000000e+000  0.0000000e+000  7.1876577e-003  0.0000000e+000  0.0000000e+000  1.6332189e-002  1.1845663e-003  0.0000000e+000  6.1132449e-004  0.0000000e+000  0.0000000e+000  3.4722982e-003  2.2906975e-003  1.0073648e-002  0.0000000e+000  0.0000000e+000  9.6061502e-005  0.0000000e+000  1.7185209e-002  2.3394665e-001  3.6032469e-001  1.0000000e+000  9.3451758e-002
  8.7246481e-001  5.0755760e-003  2.1168203e-004  0.0000000e+000  2.6526504e-003  0.0000000e+000  0.0000000e+000  0.0000000e+000  0.0000000e+000  0.0000000e+000  4.5312422e-004  1.7363682e-002  0.0000000e+000  2.0536118e-002  0.0000000e+000  0.0000000e+000  0.0000000e+000  8.7613345e-002  0.0000000e+000  0.0000000e+000  3.6428613e-004  1.5790020e-002  0.0000000e+000  0.0000000e+000  1.0435734e-002  0.0000000e+000  2.0994517e-002  0.0000000e+000  0.0000000e+000  5.3962611e-003  8.7246481e-001 -5.6681801e-001  1.0000000e+000             Inf
  2.1444210e-001  1.9899427e-003  0.0000000e+000  0.0000000e+000  0.0000000e+000  3.4552939e-002  0.0000000e+000  0.0000000e+000  0.0000000e+000  1.8157826e-002  1.7969682e-002  0.0000000e+000  2.1745014e-004  1.1117737e-003  0.0000000e+000  0.0000000e+000  3.1486164e-002  0.0000000e+000  0.0000000e+000  1.4295117e-003  0.0000000e+000  2.2665844e-007  1.8158424e-002  7.7503129e-004  0.0000000e+000  7.1481239e-003  0.0000000e+000  0.0000000e+000  0.0000000e+000  0.0000000e+000  2.1444210e-001  4.7474484e-001  1.0000000e+000  8.0779045e-002
  6.9712574e-002  0.0000000e+000  0.0000000e+000  0.0000000e+000  0.0000000e+000  0.0000000e+000  2.8945530e-003  0.0000000e+000  0.0000000e+000  0.0000000e+000  3.7531864e-002  0.0000000e+000  3.2364142e-004  2.2976424e-003  3.1588166e-003  0.0000000e+000  4.0852048e-003  0.0000000e+000  2.2813789e-002  0.0000000e+000  0.0000000e+000  0.0000000e+000  3.8817207e-002  1.4167718e-003  1.5959619e-002  2.0987528e-002  0.0000000e+000  0.0000000e+000  0.0000000e+000  1.8726163e-003  6.9712574e-002  7.2026198e-001  1.0000000e+000  1.7748705e-002
  2.3992456e-001  1.3118637e-005  0.0000000e+000  2.2507914e-001  2.8995001e-002  0.0000000e+000  0.0000000e+000  0.0000000e+000  0.0000000e+000  1.7345104e-003  0.0000000e+000  0.0000000e+000  0.0000000e+000  3.4346139e-003  1.1029899e-002  0.0000000e+000  8.0985101e-003  0.0000000e+000  2.1210557e-002  1.6559674e-006  0.0000000e+000  0.0000000e+000  0.0000000e+000  0.0000000e+000  0.0000000e+000  0.0000000e+000  5.4193975e-003  0.0000000e+000  0.0000000e+000  0.0000000e+000  2.3992456e-001  3.5417468e-001  1.0000000e+000  3.0084002e-002
  4.5125063e-001  6.7128331e-003  0.0000000e+000  3.7814310e-002  1.2654005e-002  0.0000000e+000  1.7822806e-002  7.4384316e-002  9.3573532e-003  1.3257551e-002  0.0000000e+000  8.9336655e-003  0.0000000e+000  0.0000000e+000  0.0000000e+000  0.0000000e+000  0.0000000e+000  9.9475710e-003  0.0000000e+000  0.0000000e+000  0.0000000e+000  0.0000000e+000  0.0000000e+000  8.7399506e-004  0.0000000e+000  0.0000000e+000  3.9515853e-002  5.6901183e-002  0.0000000e+000  0.0000000e+000  4.5125063e-001 -6.2616019e-002  1.0000000e+000  8.0682448e-001
  6.5078944e-001  0.0000000e+000  0.0000000e+000  0.0000000e+000  0.0000000e+000  1.4191994e-002  1.6498876e-004  1.5963554e-001  0.0000000e+000  0.0000000e+000  0.0000000e+000  0.0000000e+000  1.2438977e-002  5.6248721e-002  1.8543876e-001  0.0000000e+000  1.8882764e-002  3.2353638e-002  0.0000000e+000  0.0000000e+000  0.0000000e+000  0.0000000e+000  6.7143749e-002  1.2652539e-003  1.1523974e-001  4.2825589e-002  0.0000000e+000  0.0000000e+000  0.0000000e+000  0.0000000e+000  6.5078944e-001 -3.2223801e-001  1.0000000e+000             Inf
  8.4332333e-002  0.0000000e+000  3.3289854e-003  0.0000000e+000  0.0000000e+000  0.0000000e+000  3.6230530e-002  0.0000000e+000  0.0000000e+000  0.0000000e+000  1.7525711e-002  0.0000000e+000  0.0000000e+000  2.2056152e-001  0.0000000e+000  8.2773574e-004  7.8177893e-002  0.0000000e+000  0.0000000e+000  0.0000000e+000  7.6772371e-004  0.0000000e+000  1.6209953e-002  3.0145186e-002  0.0000000e+000  6.0838905e-003  0.0000000e+000  0.0000000e+000  0.0000000e+000  0.0000000e+000  8.4332333e-002  7.7902728e-001  1.0000000e+000  3.1347626e-001
  0.0000000e+000  0.0000000e+000  0.0000000e+000  0.0000000e+000  1.0435875e-003  0.0000000e+000  4.1798119e-003  0.0000000e+000  5.3521062e-003  0.0000000e+000  3.6197300e-003  0.0000000e+000  3.1043110e-003  2.1484137e-003  0.0000000e+000  0.0000000e+000  1.9261433e-003  2.6236675e-002  0.0000000e+000  0.0000000e+000  0.0000000e+000  1.6786542e-001  0.0000000e+000  0.0000000e+000  0.0000000e+000  3.5870963e-002  0.0000000e+000  6.6577692e-002  0.0000000e+000  0.0000000e+000  0.0000000e+000  1.0986663e+000  1.0000000e+000             Inf
  2.3205252e-001  0.0000000e+000  0.0000000e+000  1.0104629e-001  0.0000000e+000  0.0000000e+000  0.0000000e+000  0.0000000e+000  0.0000000e+000  0.0000000e+000  0.0000000e+000  3.4829114e-002  0.0000000e+000  0.0000000e+000  0.0000000e+000  0.0000000e+000  0.0000000e+000  0.0000000e+000  9.4932218e-003  0.0000000e+000  0.0000000e+000  0.0000000e+000  9.7846801e-002  0.0000000e+000  0.0000000e+000  7.3999949e-002  0.0000000e+000  3.2332418e-002  0.0000000e+000  4.4681619e-004  2.3205252e-001  4.0527979e-001  1.0000000e+000  5.3821827e-001
  3.6132830e-002  0.0000000e+000  0.0000000e+000  1.9264874e-003  8.1027755e-004  5.7760020e-002  0.0000000e+000  0.0000000e+000  4.6447730e-002  0.0000000e+000  7.3663189e-003  1.1452772e-001  0.0000000e+000  3.3351281e-001  0.0000000e+000  0.0000000e+000  1.4038810e-001  0.0000000e+000  0.0000000e+000  0.0000000e+000  0.0000000e+000  0.0000000e+000  0.0000000e+000  0.0000000e+000  0.0000000e+000  0.0000000e+000  1.7371330e-002  1.7274414e-002  0.0000000e+000  7.0132608e-002  3.6132830e-002  1.0052763e+000  1.0000000e+000  1.4238049e-001
  4.7088859e-001  5.9938695e-002  0.0000000e+000  0.0000000e+000  0.0000000e+000  0.0000000e+000  0.0000000e+000  0.0000000e+000  0.0000000e+000  0.0000000e+000  0.0000000e+000  9.2015631e-002  6.2569342e-002  0.0000000e+000  0.0000000e+000  1.0981865e-001  0.0000000e+000  0.0000000e+000  4.8526555e-002  0.0000000e+000  3.5903359e-002  5.5005590e-002  0.0000000e+000  0.0000000e+000  0.0000000e+000  1.2581073e-002  8.3535925e-002  2.5294453e-001  0.0000000e+000  7.1616499e-002  4.7088859e-001  1.2671573e-001  1.0000000e+000  5.9378961e-001
  6.3830245e-001  4.0011260e-001  0.0000000e+000  0.0000000e+000  0.0000000e+000  0.0000000e+000  2.6617777e-004  3.3940740e-002  0.0000000e+000  9.4555621e-002  2.5164662e-002  0.0000000e+000  0.0000000e+000  4.2068410e-002  0.0000000e+000  0.0000000e+000  0.0000000e+000  0.0000000e+000  2.0416222e-001  2.7691313e-003  3.4887642e-002  5.6597591e-002  0.0000000e+000  0.0000000e+000  0.0000000e+000  0.0000000e+000  0.0000000e+000  2.8927682e-002  8.5010847e-003  2.0500297e-002  6.3830245e-001 -2.0947848e-001  1.0000000e+000  2.1789063e-001
  2.1910465e-001  0.0000000e+000  3.6874994e-002  0.0000000e+000  0.0000000e+000  2.6498668e-002  9.0433705e-004  0.0000000e+000  0.0000000e+000  0.0000000e+000  2.7137061e-002  7.4447091e-002  0.0000000e+000  0.0000000e+000  0.0000000e+000  0.0000000e+000  0.0000000e+000  1.0049113e-002  1.3430366e-001  2.3712645e-001  0.0000000e+000  5.5832634e-001  6.8868716e-004  0.0000000e+000  0.0000000e+000  7.4177017e-003  8.6913969e-003  7.9470165e-002  6.8782969e-003  0.0000000e+000  2.1910465e-001  7.0248948e-001  1.0000000e+000  8.0546989e-002
  6.2901554e-001  0.0000000e+000  0.0000000e+000  0.0000000e+000  6.9166843e-003  0.0000000e+000  0.0000000e+000  0.0000000e+000  1.4574452e-001  1.5284897e-002  1.2089294e-003  0.0000000e+000  6.6393864e-002  3.8984089e-002  7.8421755e-002  0.0000000e+000  0.0000000e+000  6.1428754e-002  0.0000000e+000  2.3910244e-002  0.0000000e+000  0.0000000e+000  0.0000000e+000  1.4520490e-001  3.4936791e-001  9.1762843e-002  0.0000000e+000  0.0000000e+000  6.1863413e-002  8.2990816e-002  6.2901554e-001 -6.0176416e-002  1.0000000e+000  4.9385315e-001
  2.2271582e-001  0.0000000e+000  0.0000000e+000  1.5903707e-003  0.0000000e+000  0.0000000e+000  1.4890716e-002  8.7253952e-002  2.6134141e-001  0.0000000e+000  3.3273517e-003  0.0000000e+000  4.0112392e-003  4.5010078e-001  7.9594093e-003  0.0000000e+000  0.0000000e+000  0.0000000e+000  5.8946335e-002  0.0000000e+000  1.1388722e-001  0.0000000e+000  0.0000000e+000  3.5891663e-002  0.0000000e+000  3.2328164e-002  0.0000000e+000  7.7752136e-002  0.0000000e+000  0.0000000e+000  2.2271582e-001  6.6120198e-001  1.0000000e+000  2.2906502e-001
  1.9996556e-001  0.0000000e+000  0.0000000e+000  2.8966622e-003  1.3541569e-001  0.0000000e+000  4.4953452e-004  4.2187080e-002  0.0000000e+000  1.3140212e-002  0.0000000e+000  0.0000000e+000  1.1754677e-001  0.0000000e+000  0.0000000e+000  0.0000000e+000  6.5418939e-002  9.8076612e-003  0.0000000e+000  0.0000000e+000  0.0000000e+000  0.0000000e+000  0.0000000e+000  4.9379961e-003  3.1581302e-001  0.0000000e+000  0.0000000e+000  0.0000000e+000  0.0000000e+000  0.0000000e+000  1.9996556e-001  7.2597967e-001  1.0000000e+000  2.6095607e-001
  5.8147014e-002  0.0000000e+000  0.0000000e+000  3.8505856e-003  5.3324606e-002  2.0334890e-001  0.0000000e+000  0.0000000e+000  0.0000000e+000  0.0000000e+000  1.6445577e-002  0.0000000e+000  0.0000000e+000  4.4754286e-002  0.0000000e+000  0.0000000e+000  0.0000000e+000  9.4708488e-004  7.0941881e-002  0.0000000e+000  0.0000000e+000  0.0000000e+000  0.0000000e+000  0.0000000e+000  0.0000000e+000  3.2880949e-002  0.0000000e+000  8.6434858e-002  6.6903761e-002  0.0000000e+000  5.8147014e-002  8.6175921e-001  1.0000000e+000  2.1215884e-001
  4.2832519e-001  1.3806750e-001  0.0000000e+000  0.0000000e+000  6.8149298e-002  0.0000000e+000  1.6959177e-002  1.1974906e-001  0.0000000e+000  1.6637110e-002  0.0000000e+000  0.0000000e+000  0.0000000e+000  4.4998936e-002  0.0000000e+000  4.3660202e-002  3.9446856e-002  0.0000000e+000  0.0000000e+000  0.0000000e+000  4.4121798e-001  5.0352166e-001  0.0000000e+000  2.8971623e-002  0.0000000e+000  0.0000000e+000  0.0000000e+000  0.0000000e+000  0.0000000e+000  6.0403685e-002  4.2832519e-001  3.4536354e-001  1.0000000e+000  5.6304140e-001
  4.3260907e-002  5.3494098e-002  0.0000000e+000  8.8727464e-003  0.0000000e+000  1.7170735e-001  0.0000000e+000  0.0000000e+000  0.0000000e+000  1.3965510e-001  1.1281586e-003  0.0000000e+000  8.6258356e-002  0.0000000e+000  0.0000000e+000  1.1987252e-001  0.0000000e+000  0.0000000e+000  3.9030814e-002  0.0000000e+000  4.8112671e-002  0.0000000e+000  4.5068647e-002  0.0000000e+000  1.9567904e-002  3.4828735e-002  0.0000000e+000  2.8762790e-002  6.4771835e-002  0.0000000e+000  4.3260907e-002  9.9081120e-001  1.0000000e+000  1.3483094e-001
  2.5063005e-001  1.6646517e-001  0.0000000e+000  1.0221481e-003  1.4395296e-002  1.3859486e-001  0.0000000e+000  1.6385742e-002  4.2123407e-004  0.0000000e+000  0.0000000e+000  0.0000000e+000  1.7123071e-002  0.0000000e+000  0.0000000e+000  0.0000000e+000  1.3205665e-002  0.0000000e+000  0.0000000e+000  0.0000000e+000  9.5047232e-002  0.0000000e+000  0.0000000e+000  9.2826182e-003  0.0000000e+000  1.5620618e-001  8.5384753e-003  7.5379750e-002  0.0000000e+000  0.0000000e+000  2.5063005e-001  4.1721846e-001  1.0000000e+000  5.6573266e-001
  4.9851578e-001  0.0000000e+000  0.0000000e+000  3.3188469e-003  4.8979123e-003  1.7842007e-001  1.9586290e-002  0.0000000e+000  8.0680207e-002  0.0000000e+000  0.0000000e+000  6.1258062e-003  0.0000000e+000  0.0000000e+000  0.0000000e+000  3.6075495e-002  0.0000000e+000  6.1820059e-004  0.0000000e+000  0.0000000e+000  0.0000000e+000  6.5382959e-003  1.4895296e-002  1.5562716e-002  3.9923585e-003  0.0000000e+000  4.0576895e-002  0.0000000e+000  1.1404661e-002  1.4675679e-003  4.9851578e-001  3.5730808e-001  1.0000000e+000  2.6246355e-001
  6.1581150e-001  0.0000000e+000  7.0032747e-002  4.1463606e-002  3.4656696e-002  5.1921626e-002  0.0000000e+000  1.7935646e-003  0.0000000e+000  0.0000000e+000  8.3956366e-003  3.9758152e-002  0.0000000e+000  2.2290494e-002  0.0000000e+000  4.8196508e-001  7.3144429e-004  3.8960768e-002  0.0000000e+000  1.8852040e-002  2.2700780e-003  0.0000000e+000  0.0000000e+000  0.0000000e+000  3.0389849e-001  0.0000000e+000  0.0000000e+000  3.2034693e-001  0.0000000e+000  4.0832471e-002  6.1581150e-001  2.1748140e-001  1.0000000e+000  5.8542512e-001
  9.1484507e-002  1.5538002e-002  1.5379210e-001  0.0000000e+000  0.0000000e+000  1.8865173e-002  0.0000000e+000  3.8193914e-002  0.0000000e+000  0.0000000e+000  0.0000000e+000  0.0000000e+000  9.7103797e-003  1.6990703e-001  1.0582998e-002  4.8953575e-002  1.0681892e-003  3.2349612e-002  0.0000000e+000  0.0000000e+000  2.1436864e-003  1.2466305e-002  0.0000000e+000  3.9199723e-003  0.0000000e+000  0.0000000e+000  0.0000000e+000  6.5065840e-004  1.3921989e-003  1.7054600e-001  9.1484507e-002  8.5669718e-001  1.0000000e+000  2.3414407e-001
  7.6374813e-002  1.3714622e-001  0.0000000e+000  0.0000000e+000  0.0000000e+000  1.3922967e-001  1.6770181e-001  0.0000000e+000  0.0000000e+000  0.0000000e+000  0.0000000e+000  0.0000000e+000  0.0000000e+000  1.1607821e-001  0.0000000e+000  2.8635403e-002  3.8749000e-003  0.0000000e+000  4.7922478e-002  0.0000000e+000  8.7547504e-004  0.0000000e+000  1.8904102e-002  1.1466651e-003  2.6724017e-002  0.0000000e+000  0.0000000e+000  0.0000000e+000  0.0000000e+000  0.0000000e+000  7.6374813e-002  8.5752169e-001  1.0000000e+000  2.3334729e-001
  6.3763812e-001  0.0000000e+000  1.1971189e-003  0.0000000e+000  2.3554716e-002  0.0000000e+000  5.2402280e-002  1.6304573e-004  0.0000000e+000  0.0000000e+000  0.0000000e+000  0.0000000e+000  1.0242375e-001  1.3624682e-001  0.0000000e+000  4.0493543e-002  1.3610932e-002  0.0000000e+000  0.0000000e+000  2.8152059e-002  0.0000000e+000  0.0000000e+000  0.0000000e+000  2.0970193e-002  2.6744049e-002  0.0000000e+000  0.0000000e+000  0.0000000e+000  3.3837989e-003  9.7566400e-002  6.3763812e-001 -2.8405829e-001  1.0000000e+000  7.0231940e-001
  8.3606868e-001  0.0000000e+000  2.7399164e-002  1.3817853e-003  0.0000000e+000  0.0000000e+000  1.1468574e-002  2.6778749e-001  3.0217823e-002  0.0000000e+000  0.0000000e+000  0.0000000e+000  0.0000000e+000  8.0660204e-003  1.3546802e-003  0.0000000e+000  0.0000000e+000  1.0584147e-001  0.0000000e+000  9.8021793e-002  5.1950770e-005  0.0000000e+000  1.6180073e-001  0.0000000e+000  3.6562701e-001  9.9146953e-002  2.9092452e-002  0.0000000e+000  5.1895522e-004  0.0000000e+000  8.3606868e-001 -4.5456069e-001  1.0000000e+000  3.6888529e-001
  4.9382675e-001  7.9452388e-003  0.0000000e+000  1.1999961e-002  0.0000000e+000  0.0000000e+000  2.3442341e-003  2.8546604e-001  1.5204531e-001  0.0000000e+000  0.0000000e+000  9.2579655e-002  9.6595079e-002  4.8331501e-003  0.0000000e+000  0.0000000e+000  6.8508839e-003  6.9604303e-002  0.0000000e+000  0.0000000e+000  0.0000000e+000  0.0000000e+000  3.3228161e-002  0.0000000e+000  1.9635369e-002  1.2417738e-001  0.0000000e+000  0.0000000e+000  1.7084467e-002  7.8869605e-003  4.9382675e-001  3.9621697e-001  1.0000000e+000  3.3503053e-001
  8.3785938e-001  2.3319031e-002  0.0000000e+000  0.0000000e+000  8.0462444e-002  2.3832524e-001  3.3561072e-001  4.6880885e-002  5.7176052e-002  7.2114461e-002  8.1268827e-002  2.5546656e-002  0.0000000e+000  0.0000000e+000  9.4996264e-003  1.0971852e-003  6.0705431e-002  1.6382620e-002  0.0000000e+000  3.2800636e-002  3.9065578e-003  0.0000000e+000  0.0000000e+000  2.0875373e-002  2.3175459e-002  4.5951905e-003  3.8854129e-002  0.0000000e+000  0.0000000e+000  0.0000000e+000  8.3785938e-001 -4.8274395e-001  1.0000000e+000             Inf
  0.0000000e+000  6.2842463e-003  0.0000000e+000  0.0000000e+000  0.0000000e+000  0.0000000e+000  0.0000000e+000  2.5695580e-002  0.0000000e+000  0.0000000e+000  0.0000000e+000  4.7231591e-002  0.0000000e+000  0.0000000e+000  0.0000000e+000  0.0000000e+000  1.0160271e-003  5.5335241e-002  0.0000000e+000  0.0000000e+000  0.0000000e+000  0.0000000e+000  0.0000000e+000  1.1437845e-003  0.0000000e+000  0.0000000e+000  1.3371289e-002  0.0000000e+000  0.0000000e+000  0.0000000e+000  0.0000000e+000  1.0465759e+000  1.0000000e+000             Inf
  2.3046614e-001  6.7838978e-002  0.0000000e+000  5.0340597e-004  2.1227848e-003  5.5644668e-002  0.0000000e+000  2.0973674e-001  1.4362948e-002  0.0000000e+000  0.0000000e+000  1.1777326e-001  0.0000000e+000  5.5159267e-001  0.0000000e+000  7.9403531e-002  0.0000000e+000  0.0000000e+000  7.9800682e-002  3.3098604e-002  0.0000000e+000  4.5108197e-001  0.0000000e+000  0.0000000e+000  7.2293741e-002  1.0395625e-001  0.0000000e+000  0.0000000e+000  0.0000000e+000  0.0000000e+000  2.3046614e-001  7.8069884e-001  1.0000000e+000  4.7731177e-001
  4.3060783e-002  1.6873890e-002  0.0000000e+000  0.0000000e+000  2.6432052e-002  2.6574928e-004  0.0000000e+000  0.0000000e+000  1.9917105e-003  0.0000000e+000  0.0000000e+000  0.0000000e+000  0.0000000e+000  0.0000000e+000  0.0000000e+000  0.0000000e+000  0.0000000e+000  0.0000000e+000  6.2543809e-003  0.0000000e+000  8.8453308e-003  1.2157019e-002  9.3176133e-004  1.3549333e-002  0.0000000e+000  0.0000000e+000  4.2530484e-004  0.0000000e+000  0.0000000e+000  6.2010288e-003  4.3060783e-002  7.7659467e-001  1.0000000e+000  8.5347224e-002
  6.9084500e-002  0.0000000e+000  1.5289678e-002  8.5227825e-003  0.0000000e+000  0.0000000e+000  4.7931955e-004  0.0000000e+000  0.0000000e+000  0.0000000e+000  0.0000000e+000  0.0000000e+000  6.2021611e-004  5.8371783e-003  0.0000000e+000  0.0000000e+000  4.7225318e-003  0.0000000e+000  0.0000000e+000  6.9701710e-002  0.0000000e+000  4.3878765e-003  2.4917267e-002  0.0000000e+000  5.7912374e-004  5.3677493e-004  0.0000000e+000  2.0181613e-003  8.3366314e-002  0.0000000e+000  6.9084500e-002  7.3984193e-001  1.0000000e+000  1.1170561e-001
  8.6802350e-002  0.0000000e+000  0.0000000e+000  1.8717359e-002  0.0000000e+000  0.0000000e+000  7.4665444e-002  1.3515737e-003  0.0000000e+000  3.1392060e-002  0.0000000e+000  0.0000000e+000  1.0642176e-004  5.4707819e-003  0.0000000e+000  0.0000000e+000  2.2796238e-003  0.0000000e+000  0.0000000e+000  0.0000000e+000  0.0000000e+000  1.3739311e-004  4.0941361e-003  0.0000000e+000  1.4766431e-002  0.0000000e+000  0.0000000e+000  0.0000000e+000  7.9123981e-003  0.0000000e+000  8.6802350e-002  7.1307674e-001  1.0000000e+000  3.2809319e-001
  3.1246001e-003  0.0000000e+000  0.0000000e+000  1.2739063e-002  0.0000000e+000  0.0000000e+000  0.0000000e+000  1.2144102e-002  7.3373167e-003  4.1805229e-002  0.0000000e+000  0.0000000e+000  4.0857904e-003  0.0000000e+000  0.0000000e+000  8.4806931e-003  5.1131292e-003  0.0000000e+000  5.4319239e-003  0.0000000e+000  0.0000000e+000  1.3555135e-003  0.0000000e+000  1.2814506e-002  1.0470297e-002  0.0000000e+000  0.0000000e+000  0.0000000e+000  1.4710941e-003  0.0000000e+000  3.1246001e-003  9.8098623e-001  1.0000000e+000  5.5608539e-002
  2.1163530e-001  0.0000000e+000  0.0000000e+000  1.6427355e-002  0.0000000e+000  0.0000000e+000  3.2687695e-002  2.4102546e-003  6.1952803e-003  1.5631867e-002  1.1995151e-003  0.0000000e+000  0.0000000e+000  4.1789423e-003  0.0000000e+000  0.0000000e+000  0.0000000e+000  0.0000000e+000  0.0000000e+000  9.6705629e-003  0.0000000e+000  0.0000000e+000  9.7390716e-002  0.0000000e+000  1.9719834e-004  2.4618285e-004  0.0000000e+000  0.0000000e+000  0.0000000e+000  0.0000000e+000  2.1163530e-001  5.0900260e-001  1.0000000e+000  1.0934132e-001
  2.2370029e-001  0.0000000e+000  0.0000000e+000  1.3236013e-003  1.3199371e-001  0.0000000e+000  0.0000000e+000  0.0000000e+000  0.0000000e+000  4.0810751e-002  2.3752813e-002  6.3773212e-002  8.6945248e-003  2.4332186e-002  0.0000000e+000  0.0000000e+000  0.0000000e+000  0.0000000e+000  5.5422412e-004  3.7229799e-002  1.6147899e-004  0.0000000e+000  0.0000000e+000  0.0000000e+000  0.0000000e+000  0.0000000e+000  0.0000000e+000  0.0000000e+000  0.0000000e+000  0.0000000e+000  2.2370029e-001  4.5485538e-001  1.0000000e+000  1.9486204e-001
  6.5311205e-001  2.3520764e-002  0.0000000e+000  0.0000000e+000  0.0000000e+000  0.0000000e+000  9.3392426e-003  0.0000000e+000  8.9836524e-003  8.6394190e-002  0.0000000e+000  0.0000000e+000  0.0000000e+000  5.3014299e-003  0.0000000e+000  0.0000000e+000  0.0000000e+000  0.0000000e+000  9.4324330e-003  0.0000000e+000  0.0000000e+000  0.0000000e+000  0.0000000e+000  1.4471181e-001  0.0000000e+000  0.0000000e+000  0.0000000e+000  0.0000000e+000  0.0000000e+000  0.0000000e+000  6.5311205e-001 -4.0417075e-001  1.0000000e+000             Inf
  4.2770738e-002  0.0000000e+000  1.3698742e-003  3.4718570e-002  3.9521847e-002  5.9598018e-004  3.7428489e-002  0.0000000e+000  0.0000000e+000  0.0000000e+000  0.0000000e+000  2.8569007e-002  2.9218246e-004  1.9234136e-004  3.7765099e-003  0.0000000e+000  3.3757154e-003  0.0000000e+000  0.0000000e+000  4.8828229e-003  5.8645103e-003  0.0000000e+000  0.0000000e+000  0.0000000e+000  0.0000000e+000  0.0000000e+000  0.0000000e+000  0.0000000e+000  0.0000000e+000  2.7084972e-002  4.2770738e-002  8.0382257e-001  1.0000000e+000  1.7878679e-001
  4.2130075e-001  7.6335276e-002  0.0000000e+000  1.2143751e-002  0.0000000e+000  9.9036474e-003  1.3759032e-002  2.8419736e-002  1.2215019e-002  0.0000000e+000  0.0000000e+000  1.2600633e-001  0.0000000e+000  2.6961134e-002  0.0000000e+000  3.9661968e-002  4.8101822e-004  0.0000000e+000  2.5346378e-002  2.1647385e-002  0.0000000e+000  0.0000000e+000  4.9327523e-002  0.0000000e+000  1.2088079e-001  9.3160986e-003  0.0000000e+000  5.5346015e-002  0.0000000e+000  0.0000000e+000  4.2130075e-001  2.2397582e-001  1.0000000e+000  1.1477596e-001
  6.4589118e-001  1.6472671e-001  5.4588839e-003  0.0000000e+000  0.0000000e+000  0.0000000e+000  0.0000000e+000  9.9279733e-003  0.0000000e+000  0.0000000e+000  2.9559952e-003  0.0000000e+000  1.5641486e-002  3.9957428e-002  3.8693929e-004  0.0000000e+000  0.0000000e+000  1.7337445e-003  3.0705437e-003  7.7740103e-002  0.0000000e+000  3.1769196e-002  0.0000000e+000  1.6215945e-002  0.0000000e+000  4.7433366e-002  0.0000000e+000  3.6548592e-002  1.6200982e-002  4.8732789e-003  6.4589118e-001 -3.5404767e-001  1.0000000e+000  5.6396467e-001
  2.4289477e-001  3.2853499e-002  1.3153867e-002  7.5045325e-003  0.0000000e+000  1.0753995e-002  2.2284791e-003  0.0000000e+000  0.0000000e+000  1.6214690e-002  2.2779418e-002  0.0000000e+000  2.0031797e-003  0.0000000e+000  0.0000000e+000  0.0000000e+000  0.0000000e+000  3.6456403e-003  0.0000000e+000  0.0000000e+000  0.0000000e+000  0.0000000e+000  1.0409292e-002  0.0000000e+000  0.0000000e+000  0.0000000e+000  5.9413510e-004  5.6361118e-003  0.0000000e+000  0.0000000e+000  2.4289477e-001  3.0026589e-001  1.0000000e+000  4.4061757e-001
  4.4927522e-001  1.9080796e-002  0.0000000e+000  0.0000000e+000  0.0000000e+000  0.0000000e+000  0.0000000e+000  0.0000000e+000  0.0000000e+000  0.0000000e+000  0.0000000e+000  0.0000000e+000  0.0000000e+000  0.0000000e+000  5.0087719e-003  1.0546872e-001  1.3778776e-003  0.0000000e+000  1.8789599e-003  0.0000000e+000  0.0000000e+000  4.9011406e-002  3.6660212e-002  0.0000000e+000  0.0000000e+000  8.6647563e-003  0.0000000e+000  0.0000000e+000  1.2168500e-001  0.0000000e+000  4.4927522e-001 -4.6529062e-002  1.0000000e+000  6.6069381e-001
  4.2774882e-001  0.0000000e+000  2.3123702e-003  6.3846153e-005  0.0000000e+000  0.0000000e+000  0.0000000e+000  9.3145335e-004  0.0000000e+000  5.7259728e-003  1.5630231e-002  0.0000000e+000  1.2098853e-002  0.0000000e+000  1.0541439e-005  6.7040558e-003  1.3357263e-002  0.0000000e+000  1.8759925e-002  0.0000000e+000  3.0570936e-001  2.9530447e-002  0.0000000e+000  0.0000000e+000  4.8797130e-003  6.5007855e-003  2.9657445e-003  0.0000000e+000  5.3729100e-003  0.0000000e+000  4.2774882e-001  1.0984479e-001  1.0000000e+000  2.3333157e-001
  8.9031624e-003  2.6236353e-002  0.0000000e+000  9.6166605e-003  0.0000000e+000  2.4111583e-003  0.0000000e+000  3.5637737e-002  0.0000000e+000  0.0000000e+000  0.0000000e+000  8.5129945e-003  0.0000000e+000  0.0000000e+000  0.0000000e+000  1.1115116e-002  1.0486902e-004  0.0000000e+000  2.3816141e-002  0.0000000e+000  0.0000000e+000  0.0000000e+000  2.3737926e-002  0.0000000e+000  0.0000000e+000  3.3284479e-002  1.8619073e-003  0.0000000e+000  2.8399322e-003  0.0000000e+000  8.9031624e-003  9.5620376e-001  1.0000000e+000  1.8546827e-001
  2.0777576e-001  0.0000000e+000  0.0000000e+000  0.0000000e+000  1.0955514e-002  0.0000000e+000  1.2157599e-003  1.3292336e-001  0.0000000e+000  0.0000000e+000  0.0000000e+000  0.0000000e+000  2.1544558e-003  0.0000000e+000  5.2187251e-002  0.0000000e+000  9.1475949e-002  0.0000000e+000  0.0000000e+000  0.0000000e+000  1.4784975e-002  5.6769083e-003  0.0000000e+000  0.0000000e+000  0.0000000e+000  8.7576770e-003  0.0000000e+000  1.7813721e-002  0.0000000e+000  0.0000000e+000  2.0777576e-001  5.7549519e-001  1.0000000e+000  3.3485173e-001
  0.0000000e+000  0.0000000e+000  0.0000000e+000  0.0000000e+000  1.8768443e-004  0.0000000e+000  0.0000000e+000  0.0000000e+000  0.0000000e+000  1.1374372e-004  0.0000000e+000  0.0000000e+000  0.0000000e+000  1.0170568e-002  0.0000000e+000  0.0000000e+000  1.5548277e-003  0.0000000e+000  4.0898559e-003  1.1856702e-002  0.0000000e+000  5.2212448e-003  0.0000000e+000  9.4607905e-004  0.0000000e+000  0.0000000e+000  7.8860767e-003  0.0000000e+000  0.0000000e+000  8.9157644e-003  0.0000000e+000  1.0158098e+000  1.0000000e+000             Inf
  4.1869591e-001  4.2295588e-003  2.1826919e-001  0.0000000e+000  0.0000000e+000  0.0000000e+000  0.0000000e+000  7.3065775e-003  0.0000000e+000  0.0000000e+000  8.4002635e-002  0.0000000e+000  2.9052749e-002  4.3928305e-002  0.0000000e+000  0.0000000e+000  2.1047405e-002  0.0000000e+000  2.2098096e-002  3.5668025e-002  0.0000000e+000  7.6371364e-003  0.0000000e+000  9.0653930e-002  5.2711144e-002  3.4311231e-004  0.0000000e+000  0.0000000e+000  0.0000000e+000  0.0000000e+000  4.1869591e-001  2.5314179e-001  1.0000000e+000  3.2688905e-001
  2.1646815e-001  0.0000000e+000  0.0000000e+000  0.0000000e+000  0.0000000e+000  0.0000000e+000  0.0000000e+000  0.0000000e+000  4.8531038e-002  0.0000000e+000  0.0000000e+000  0.0000000e+000  5.3643417e-002  1.2597508e-001  0.0000000e+000  2.0509782e-001  1.0023297e-002  0.0000000e+000  0.0000000e+000  2.1172839e-002  4.1123574e-002  0.0000000e+000  8.0387629e-001  4.3813616e-001  0.0000000e+000  0.0000000e+000  2.2722897e-002  0.0000000e+000  6.7377122e-001  0.0000000e+000  2.1646815e-001  1.0344659e+000  1.0000000e+000  5.3767782e-001
  6.3456947e-001  0.0000000e+000  4.0131752e-001  5.8763694e-002  0.0000000e+000  0.0000000e+000  0.0000000e+000  2.3724400e-001  0.0000000e+000  0.0000000e+000  4.0241548e-002  0.0000000e+000  8.5804878e-003  5.0506840e-001  0.0000000e+000  1.3131502e-001  1.0116803e-001  0.0000000e+000  0.0000000e+000  0.0000000e+000  0.0000000e+000  1.6057402e-001  1.9071478e-002  5.3141967e-003  1.6775789e-001  0.0000000e+000  2.3324868e-003  7.4271166e-002  3.9238876e-001  1.0535442e-001  6.3456947e-001  1.3346128e-001  1.0000000e+000  2.9312698e-001
  4.4308370e-001  0.0000000e+000  2.4740485e-001  1.1719858e-001  0.0000000e+000  0.0000000e+000  6.1932579e-002  2.0827965e-001  4.8049770e-002  2.8133344e-002  0.0000000e+000  0.0000000e+000  3.3180645e-001  0.0000000e+000  3.4372865e-002  1.1613922e-002  6.8592429e-002  1.3351747e-001  0.0000000e+000  1.5493430e-002  8.2051708e-001  4.5854664e-001  1.8536726e-001  0.0000000e+000  0.0000000e+000  0.0000000e+000  0.0000000e+000  0.0000000e+000  0.0000000e+000  0.0000000e+000  4.4308370e-001  5.1944854e-001  1.0000000e+000  5.1952026e-001
  8.6204213e-001  0.0000000e+000  0.0000000e+000  7.8894275e-002  0.0000000e+000  7.1752315e-002  0.0000000e+000  0.0000000e+000  0.0000000e+000  3.6290918e-001  0.0000000e+000  5.5372409e-003  0.0000000e+000  5.3138995e-002  1.3570263e-002  7.4210749e-002  0.0000000e+000  5.8674372e-002  0.0000000e+000  0.0000000e+000  0.0000000e+000  0.0000000e+000  3.1417226e-001  1.0000000e+000  0.0000000e+000  0.0000000e+000  0.0000000e+000  0.0000000e+000  0.0000000e+000  0.0000000e+000  8.6204213e-001 -3.5590222e-001  1.0000000e+000             Inf
  0.0000000e+000  0.0000000e+000  0.0000000e+000  2.3655159e-003  0.0000000e+000  4.1945123e-002  0.0000000e+000  0.0000000e+000  1.0055635e-002  0.0000000e+000  9.2341488e-002  1.0812214e-001  0.0000000e+000  4.6492571e-002  2.4439841e-001  0.0000000e+000  2.7845636e-003  5.6185338e-002  0.0000000e+000  0.0000000e+000  0.0000000e+000  0.0000000e+000  0.0000000e+000  0.0000000e+000  9.8397238e-002  0.0000000e+000  0.0000000e+000  0.0000000e+000  0.0000000e+000  2.5773037e-002  0.0000000e+000  1.2261983e+000  1.0000000e+000             Inf
  2.4845498e-001  0.0000000e+000  0.0000000e+000  0.0000000e+000  0.0000000e+000  0.0000000e+000  0.0000000e+000  0.0000000e+000  3.6855660e-001  2.2752339e-001  0.0000000e+000  3.6607007e-002  6.6585736e-003  0.0000000e+000  0.0000000e+000  4.3563841e-002  0.0000000e+000  8.6483917e-003  0.0000000e+000  1.7823749e-001  0.0000000e+000  0.0000000e+000  1.6732394e-002  0.0000000e+000  1.0083759e-001  3.3050661e-003  0.0000000e+000  2.1602153e-001  2.4175527e-001  0.0000000e+000  2.4845498e-001  6.0123907e-001  1.0000000e+000  5.8840981e-001
  5.9946899e-002  0.0000000e+000  6.3956855e-003  0.0000000e+000  4.0258307e-001  2.6025506e-002  5.3589902e-002  0.0000000e+000  0.0000000e+000  2.1180177e-002  0.0000000e+000  0.0000000e+000  1.3697116e-002  6.0508529e-002  0.0000000e+000  1.3278867e-001  0.0000000e+000  0.0000000e+000  1.3164452e-001  0.0000000e+000  0.0000000e+000  0.0000000e+000  2.6163048e-002  0.0000000e+000  0.0000000e+000  2.8464442e-001  1.0862728e-002  2.0753357e-001  1.0036496e-001  0.0000000e+000  5.9946899e-002  1.1059317e+000  1.0000000e+000  3.7229936e-001
  6.4643248e-001  0.0000000e+000  0.0000000e+000  0.0000000e+000  0.0000000e+000  1.3668981e-001  1.4284291e-001  3.0475031e-002  5.7880713e-002  8.5892999e-003  0.0000000e+000  0.0000000e+000  0.0000000e+000  0.0000000e+000  2.3159125e-002  0.0000000e+000  0.0000000e+000  4.3480714e-002  0.0000000e+000  2.5071733e-001  5.8030368e-002  0.0000000e+000  8.8050897e-002  0.0000000e+000  7.0834963e-001  5.8985598e-002  0.0000000e+000  0.0000000e+000  8.1838156e-001  0.0000000e+000  6.4643248e-001  4.5955068e-002  1.0000000e+000  5.7318903e-001
  4.4398147e-001  1.3345354e-001  0.0000000e+000  5.9331022e-002  0.0000000e+000  0.0000000e+000  0.0000000e+000  0.0000000e+000  0.0000000e+000  1.9104087e-001  8.7798140e-002  0.0000000e+000  2.4542084e-001  0.0000000e+000  0.0000000e+000  0.0000000e+000  0.0000000e+000  0.0000000e+000  1.6489957e-001  0.0000000e+000  0.0000000e+000  0.0000000e+000  0.0000000e+000  0.0000000e+000  0.0000000e+000  0.0000000e+000  0.0000000e+000  0.0000000e+000  0.0000000e+000  2.3867799e-001  4.4398147e-001  1.3815434e-001  1.0000000e+000  4.6610180e-001
  5.5980189e-002  0.0000000e+000  6.5269141e-002  0.0000000e+000  0.0000000e+000  0.0000000e+000  0.0000000e+000  5.0612819e-002  0.0000000e+000  0.0000000e+000  6.4739227e-002  0.0000000e+000  2.4992557e-002  0.0000000e+000  0.0000000e+000  1.7262838e-002  0.0000000e+000  4.0274342e-002  2.2088368e-002  0.0000000e+000  0.0000000e+000  0.0000000e+000  2.0227628e-002  5.0564239e-002  0.0000000e+000  0.0000000e+000  0.0000000e+000  0.0000000e+000  1.7805601e-002  1.1334032e-002  5.5980189e-002  8.1419721e-001  1.0000000e+000  3.5640781e-001
  3.1919663e-002  0.0000000e+000  0.0000000e+000  0.0000000e+000  1.8775973e-002  8.8148966e-003  0.0000000e+000  0.0000000e+000  3.0359862e-001  0.0000000e+000  0.0000000e+000  0.0000000e+000  3.4209108e-002  6.9971213e-003  1.4755853e-002  0.0000000e+000  2.5592898e-002  0.0000000e+000  1.7177668e-002  7.2014308e-003  1.8350135e-002  3.2903675e-003  1.6138235e-003  0.0000000e+000  1.7556240e-002  0.0000000e+000  0.0000000e+000  0.0000000e+000  1.3768651e-002  0.0000000e+000  3.1919663e-002  9.3388145e-001  1.0000000e+000  6.0159461e-001
  6.7138905e-002  0.0000000e+000  0.0000000e+000  0.0000000e+000  1.3593165e-002  0.0000000e+000  0.0000000e+000  0.0000000e+000  0.0000000e+000  1.4839454e-002  0.0000000e+000  0.0000000e+000  2.6827195e-002  0.0000000e+000  1.0937338e-001  0.0000000e+000  9.5675786e-002  2.4245401e-002  1.4677935e-003  0.0000000e+000  0.0000000e+000  0.0000000e+000  7.5687226e-002  1.9939831e-002  0.0000000e+000  0.0000000e+000  0.0000000e+000  0.0000000e+000  0.0000000e+000  0.0000000e+000  6.7138905e-002  7.8677585e-001  1.0000000e+000  2.9179496e-001
  6.2456241e-002  0.0000000e+000  6.1593991e-002  0.0000000e+000  0.0000000e+000  0.0000000e+000  0.0000000e+000  3.9679564e-003  0.0000000e+000  0.0000000e+000  1.6735440e-002  0.0000000e+000  3.0534025e-002  0.0000000e+000  0.0000000e+000  7.4046264e-002  0.0000000e+000  0.0000000e+000  4.4879506e-002  0.0000000e+000  7.8821555e-004  0.0000000e+000  0.0000000e+000  1.2938185e-002  0.0000000e+000  2.0445938e-002  0.0000000e+000  9.1409351e-002  0.0000000e+000  0.0000000e+000  6.2456241e-002  7.8975779e-001  1.0000000e+000  1.5441245e-001
  0.0000000e+000  0.0000000e+000  0.0000000e+000  0.0000000e+000  0.0000000e+000  0.0000000e+000  0.0000000e+000  0.0000000e+000  0.0000000e+000  8.3741221e-004  0.0000000e+000  0.0000000e+000  2.9664282e-002  3.3240417e-003  0.0000000e+000  0.0000000e+000  0.0000000e+000  1.1245650e-002  0.0000000e+000  4.1054037e-002  0.0000000e+000  6.9865477e-003  0.0000000e+000  0.0000000e+000  0.0000000e+000  0.0000000e+000  2.9335262e-003  0.0000000e+000  0.0000000e+000  0.0000000e+000  0.0000000e+000  1.0298072e+000  1.0000000e+000             Inf
  1.8225069e-001  0.0000000e+000  0.0000000e+000  2.2821514e-002  1.2289936e-002  4.4071286e-002  0.0000000e+000  5.9234905e-002  0.0000000e+000  0.0000000e+000  5.5015974e-003  6.0595365e-003  0.0000000e+000  1.9553824e-002  0.0000000e+000  0.0000000e+000  0.0000000e+000  3.7928783e-002  4.4276803e-004  0.0000000e+000  0.0000000e+000  7.7593543e-003  0.0000000e+000  2.0966726e-004  7.0981016e-003  5.6004595e-003  0.0000000e+000  0.0000000e+000  4.0380029e-002  0.0000000e+000  1.8225069e-001  7.3553985e-001  1.0000000e+000             Inf
  1.7473847e-002  0.0000000e+000  0.0000000e+000  1.8946530e-001  1.2232167e-001  3.2484762e-002  2.7040649e-002  1.7753017e-002  0.0000000e+000  0.0000000e+000  0.0000000e+000  0.0000000e+000  0.0000000e+000  1.0348242e-003  3.3699521e-002  0.0000000e+000  0.0000000e+000  0.0000000e+000  0.0000000e+000  7.4898094e-003  0.0000000e+000  0.0000000e+000  4.9779461e-002  0.0000000e+000  0.0000000e+000  0.0000000e+000  0.0000000e+000  0.0000000e+000  0.0000000e+000  1.9591318e-003  1.7473847e-002  9.9903674e-001  1.0000000e+000  5.0112318e-001
  3.5627036e-002  0.0000000e+000  3.2436693e-002  1.0292949e-002  1.2694563e-002  0.0000000e+000  0.0000000e+000  0.0000000e+000  0.0000000e+000  0.0000000e+000  0.0000000e+000  0.0000000e+000  4.3776453e-003  0.0000000e+000  1.1822576e-001  1.2727512e-002  0.0000000e+000  0.0000000e+000  3.6916577e-002  0.0000000e+000  0.0000000e+000  0.0000000e+000  0.0000000e+000  1.4675098e-002  0.0000000e+000  0.0000000e+000  0.0000000e+000  0.0000000e+000  1.3765826e-002  0.0000000e+000  3.5627036e-002  8.5131775e-001  1.0000000e+000  5.3873823e-001
  9.7329239e-002  7.5510601e-002  0.0000000e+000  0.0000000e+000  0.0000000e+000  0.0000000e+000  0.0000000e+000  0.0000000e+000  1.9787404e-004  2.6300655e-002  0.0000000e+000  0.0000000e+000  0.0000000e+000  0.0000000e+000  7.8547808e-002  0.0000000e+000  0.0000000e+000  2.9753067e-002  0.0000000e+000  2.1693394e-002  0.0000000e+000  0.0000000e+000  0.0000000e+000  0.0000000e+000  7.6973905e-003  0.0000000e+000  0.0000000e+000  0.0000000e+000  0.0000000e+000  6.5709251e-002  9.7329239e-002  7.6019903e-001  1.0000000e+000  8.0572614e-001
  5.5681195e-002  0.0000000e+000  2.1416675e-002  0.0000000e+000  0.0000000e+000  1.2964007e-002  0.0000000e+000  1.2849839e-001  0.0000000e+000  3.9029264e-002  0.0000000e+000  0.0000000e+000  1.8215115e-002  0.0000000e+000  0.0000000e+000  9.0391549e-003  0.0000000e+000  1.8496735e-002  0.0000000e+000  2.4018135e-002  0.0000000e+000  0.0000000e+000  0.0000000e+000  0.0000000e+000  1.8004022e-001  1.1495768e-006  0.0000000e+000  0.0000000e+000  0.0000000e+000  0.0000000e+000  5.5681195e-002  8.3342553e-001  1.0000000e+000  2.5578398e-002
  4.4560063e-001  2.1964239e-001  0.0000000e+000  0.0000000e+000  6.0909376e-003  0.0000000e+000  0.0000000e+000  0.0000000e+000  0.0000000e+000  4.1707761e-002  5.4094132e-002  0.0000000e+000  4.3540424e-002  0.0000000e+000  4.1781877e-002  0.0000000e+000  2.7610020e-002  1.7033965e-002  3.4308953e-003  0.0000000e+000  0.0000000e+000  4.3869420e-003  7.2030487e-005  0.0000000e+000  4.8286879e-002  0.0000000e+000  0.0000000e+000  7.7932916e-002  2.9110068e-005  0.0000000e+000  4.4560063e-001  1.4734653e-002  1.0000000e+000  4.6107119e-001
  7.1855393e-002  0.0000000e+000  0.0000000e+000  1.5306819e-003  0.0000000e+000  5.7263650e-002  2.2710688e-002  8.8174498e-002  0.0000000e+000  0.0000000e+000  1.8228637e-002  0.0000000e+000  6.4925064e-003  6.2742520e-004  5.4709089e-002  0.0000000e+000  4.2053027e-003  0.0000000e+000  1.3341205e-001  1.2567061e-005  2.3726478e-002  0.0000000e+000  0.0000000e+000  7.5296479e-003  1.1009598e-002  1.8987819e-006  7.2423617e-003  6.4159358e-002  2.6372841e-002  0.0000000e+000  7.1855393e-002  8.1894036e-001  1.0000000e+000  2.5557880e-002
  7.6048190e-002  1.5785653e-002  0.0000000e+000  0.0000000e+000  1.2058298e-002  4.8259223e-002  0.0000000e+000  0.0000000e+000  0.0000000e+000  0.0000000e+000  0.0000000e+000  8.8545856e-003  0.0000000e+000  5.1963300e-002  0.0000000e+000  0.0000000e+000  5.4071690e-002  0.0000000e+000  4.0197323e-002  0.0000000e+000  0.0000000e+000  6.7923741e-002  0.0000000e+000  0.0000000e+000  0.0000000e+000  0.0000000e+000  2.1580357e-001  0.0000000e+000  4.6776418e-003  0.0000000e+000  7.6048190e-002  8.1210698e-001  1.0000000e+000  2.9895571e-002
  5.9994415e-002  0.0000000e+000  0.0000000e+000  0.0000000e+000  0.0000000e+000  3.6654512e-002  3.2371377e-002  0.0000000e+000  2.9136410e-002  1.0998015e-001  8.6729508e-004  0.0000000e+000  0.0000000e+000  0.0000000e+000  2.0173362e-002  4.8302623e-003  0.0000000e+000  0.0000000e+000  0.0000000e+000  1.1928247e-002  0.0000000e+000  1.1410901e-001  0.0000000e+000  0.0000000e+000  0.0000000e+000  0.0000000e+000  0.0000000e+000  0.0000000e+000  0.0000000e+000  9.7809194e-002  5.9994415e-002  8.2327121e-001  1.0000000e+000  2.7660514e-002
  2.0741598e-001  1.0166352e-001  0.0000000e+000  2.8137007e-002  1.0987391e-001  1.0636613e-001  0.0000000e+000  1.1717318e-001  1.2655882e-002  1.0931216e-001  0.0000000e+000  7.7899939e-003  1.1097700e-004  2.6632128e-003  1.6165804e-002  0.0000000e+000  0.0000000e+000  3.4295849e-002  2.2228347e-002  1.3877298e-002  0.0000000e+000  0.0000000e+000  3.3807956e-002  0.0000000e+000  1.2098543e-001  1.8754250e-005  0.0000000e+000  9.2855360e-002  2.5943830e-003  5.1763396e-002  2.0741598e-001  7.3723294e-001  1.0000000e+000  3.0202465e-001
  0.0000000e+000  0.0000000e+000  0.0000000e+000  0.0000000e+000  4.3093721e-003  3.8705637e-005  0.0000000e+000  0.0000000e+000  0.0000000e+000  1.6996553e-002  0.0000000e+000  0.0000000e+000  0.0000000e+000  0.0000000e+000  1.1669674e-002  0.0000000e+000  0.0000000e+000  0.0000000e+000  0.0000000e+000  1.3768253e-003  3.9044278e-002  1.4902901e-002  0.0000000e+000  0.0000000e+000  1.0595890e-002  0.0000000e+000  0.0000000e+000  4.4426210e-002  0.0000000e+000  0.0000000e+000  0.0000000e+000  1.0444912e+000  1.0000000e+000             Inf
  2.5705192e-001  0.0000000e+000  0.0000000e+000  0.0000000e+000  1.2781710e-001  0.0000000e+000  0.0000000e+000  4.2089521e-003  0.0000000e+000  0.0000000e+000  4.3394505e-003  0.0000000e+000  0.0000000e+000  0.0000000e+000  2.6328305e-002  2.8425802e-002  0.0000000e+000  7.4440353e-003  3.4704342e-002  0.0000000e+000  1.1359984e-002  0.0000000e+000  4.7158957e-003  2.3976102e-002  9.6557227e-002  0.0000000e+000  0.0000000e+000  0.0000000e+000  0.0000000e+000  7.4735879e-003  2.5705192e-001  3.3047095e-001  1.0000000e+000  4.3560987e-001
  8.4637710e-001  0.0000000e+000  0.0000000e+000  0.0000000e+000  0.0000000e+000  3.9740950e-002  0.0000000e+000  2.4911952e-003  0.0000000e+000  0.0000000e+000  0.0000000e+000  1.6384461e-002  1.7145093e-002  0.0000000e+000  0.0000000e+000  0.0000000e+000  6.5663745e-002  0.0000000e+000  1.5588331e-002  8.3335329e-003  8.5346992e-004  0.0000000e+000  9.0502616e-005  0.0000000e+000  1.2019241e-001  0.0000000e+000  3.5061942e-002  1.1854932e-001  1.1780163e-001  8.1735975e-002  8.4637710e-001 -6.4956286e-001  1.0000000e+000             Inf
  2.3273879e-001  0.0000000e+000  0.0000000e+000  0.0000000e+000  6.6732075e-002  5.2466034e-003  1.9895975e-001  0.0000000e+000  5.2433603e-002  5.0537221e-002  6.9677025e-002  5.2784420e-003  0.0000000e+000  0.0000000e+000  4.3008262e-002  0.0000000e+000  0.0000000e+000  1.4774475e-002  0.0000000e+000  0.0000000e+000  9.7409283e-002  0.0000000e+000  1.1041707e-001  8.7974951e-002  1.8878574e-001  1.3270811e-005  0.0000000e+000  8.9918747e-002  0.0000000e+000  0.0000000e+000  2.3273879e-001  5.7866344e-001  1.0000000e+000  2.2381917e-001
  2.4641963e-001  0.0000000e+000  2.3908759e-002  0.0000000e+000  0.0000000e+000  0.0000000e+000  0.0000000e+000  0.0000000e+000  0.0000000e+000  1.3421757e-001  0.0000000e+000  1.4610700e-002  5.5006959e-003  0.0000000e+000  3.4500802e-002  5.2908598e-002  7.4142593e-002  7.6627702e-003  0.0000000e+000  2.9510862e-004  0.0000000e+000  4.4278181e-002  0.0000000e+000  2.6336662e-001  0.0000000e+000  0.0000000e+000  0.0000000e+000  0.0000000e+000  0.0000000e+000  0.0000000e+000  2.4641963e-001  4.1397959e-001  1.0000000e+000  4.8478356e-002
  6.6840383e-001  0.0000000e+000  0.0000000e+000  1.6025216e-001  0.0000000e+000  0.0000000e+000  0.0000000e+000  0.0000000e+000  0.0000000e+000  9.2931696e-004  0.0000000e+000  9.3061248e-004  3.5400605e-002  1.0845661e-001  7.4896072e-002  0.0000000e+000  1.2556654e-002  2.1871303e-002  0.0000000e+000  1.1341308e-002  0.0000000e+000  0.0000000e+000  5.8965821e-002  0.0000000e+000  0.0000000e+000  0.0000000e+000  1.0566662e-002  5.5812171e-002  0.0000000e+000  0.0000000e+000  6.6840383e-001 -2.7327769e-001  1.0000000e+000  5.1056429e-001
  2.4001549e-001  1.0727807e-002  0.0000000e+000  0.0000000e+000  0.0000000e+000  1.5262866e-002  4.5636037e-002  1.0677072e-001  1.4579421e-002  0.0000000e+000  0.0000000e+000  3.6511335e-004  0.0000000e+000  0.0000000e+000  5.7867122e-002  0.0000000e+000  3.2962786e-002  0.0000000e+000  0.0000000e+000  9.1953000e-004  0.0000000e+000  0.0000000e+000  0.0000000e+000  2.9264970e-001  1.7658184e-002  1.8175899e-005  0.0000000e+000  0.0000000e+000  4.1717996e-004  0.0000000e+000  2.4001549e-001  4.2332026e-001  1.0000000e+000  1.1337688e-001
  4.4851079e-001  0.0000000e+000  0.0000000e+000  0.0000000e+000  9.6606804e-003  0.0000000e+000  0.0000000e+000  0.0000000e+000  6.4735534e-002  0.0000000e+000  4.9256998e-005  1.4711547e-004  1.7812088e-002  3.4815465e-004  7.8504130e-003  2.2952417e-002  0.0000000e+000  4.9110680e-003  2.8920969e-002  4.1787829e-003  0.0000000e+000  0.0000000e+000  2.5600990e-002  1.2598464e-003  2.2845037e-002  2.2600081e-006  2.6144349e-002  4.2136016e-003  0.0000000e+000  0.0000000e+000  4.4851079e-001 -6.7396767e-002  1.0000000e+000  3.5509049e-001
  2.5027248e-001  1.4244722e-002  0.0000000e+000  3.7541033e-002  0.0000000e+000  0.0000000e+000  0.0000000e+000  0.0000000e+000  3.8959927e-003  0.0000000e+000  8.1597192e-002  3.4820876e-003  1.0811644e-001  7.6280151e-003  3.6865880e-002  0.0000000e+000  0.0000000e+000  0.0000000e+000  1.1559413e-001  5.8589145e-003  0.0000000e+000  2.8830110e-002  0.0000000e+000  3.9287351e-003  0.0000000e+000  2.2477115e-005  0.0000000e+000  0.0000000e+000  2.2570509e-002  6.7296090e-003  2.5027248e-001  3.6172504e-001  1.0000000e+000  6.1857259e-002
  7.6366958e-003  1.0556128e-001  0.0000000e+000  0.0000000e+000  0.0000000e+000  0.0000000e+000  0.0000000e+000  0.0000000e+000  9.8743206e-003  0.0000000e+000  7.3115651e-004  8.3111758e-003  5.7391708e-002  0.0000000e+000  3.8583297e-003  0.0000000e+000  0.0000000e+000  0.0000000e+000  0.0000000e+000  0.0000000e+000  0.0000000e+000  0.0000000e+000  0.0000000e+000  0.0000000e+000  1.4655039e-001  0.0000000e+000  0.0000000e+000  0.0000000e+000  0.0000000e+000  0.0000000e+000  7.6366958e-003  1.0095228e+000  1.0000000e+000  1.7589152e-001
  7.8000674e-002  3.6863091e-002  0.0000000e+000  1.9608957e-002  0.0000000e+000  1.2126440e-002  0.0000000e+000  2.3684552e-003  0.0000000e+000  0.0000000e+000  0.0000000e+000  0.0000000e+000  0.0000000e+000  1.0191339e-001  4.4033473e-002  0.0000000e+000  0.0000000e+000  0.0000000e+000  4.8491754e-002  0.0000000e+000  0.0000000e+000  1.9447523e-004  0.0000000e+000  0.0000000e+000  2.1538638e-002  5.1043436e-008  0.0000000e+000  9.5950038e-003  0.0000000e+000  1.1176358e-001  7.8000674e-002  7.8059565e-001  1.0000000e+000  1.9941004e-001
  5.1859499e-002  0.0000000e+000  3.5477441e-002  0.0000000e+000  0.0000000e+000  0.0000000e+000  1.8970891e-001  0.0000000e+000  0.0000000e+000  0.0000000e+000  2.0414564e-002  1.1648642e-002  0.0000000e+000  0.0000000e+000  0.0000000e+000  0.0000000e+000  8.8708531e-003  0.0000000e+000  0.0000000e+000  0.0000000e+000  0.0000000e+000  0.0000000e+000  0.0000000e+000  0.0000000e+000  7.4100763e-002  6.7244641e-006  6.1949733e-003  0.0000000e+000  8.0271754e-003  1.1554663e-001  5.1859499e-002  8.5032007e-001  1.0000000e+000  1.6071510e-001
  6.3028791e-001  6.6302477e-003  0.0000000e+000  0.0000000e+000  3.3004816e-002  0.0000000e+000  1.8942525e-001  0.0000000e+000  1.0704632e-001  5.9642423e-003  0.0000000e+000  0.0000000e+000  0.0000000e+000  0.0000000e+000  7.7594652e-004  0.0000000e+000  0.0000000e+000  0.0000000e+000  0.0000000e+000  2.6542979e-002  2.5930100e-002  0.0000000e+000  0.0000000e+000  0.0000000e+000  4.1222519e-003  0.0000000e+000  2.7784703e-002  3.9915048e-002  0.0000000e+000  3.2111915e-003  6.3028791e-001 -2.1714962e-001  1.0000000e+000  3.8133654e-001
  6.4019254e-001  1.2398762e-001  1.8034567e-001  4.5076102e-002  2.9771541e-001  0.0000000e+000  0.0000000e+000  6.2697099e-002  1.1175916e-001  1.6911892e-004  0.0000000e+000  0.0000000e+000  0.0000000e+000  0.0000000e+000  3.1906917e-002  1.5238789e-002  0.0000000e+000  0.0000000e+000  2.8775713e-001  0.0000000e+000  9.1495491e-002  0.0000000e+000  1.8712399e-001  0.0000000e+000  3.4297028e-001  0.0000000e+000  0.0000000e+000  0.0000000e+000  3.3467089e-002  4.4874190e-002  6.4019254e-001 -3.8383076e-002  1.0000000e+000  2.3499433e-001
  6.3796099e-002  2.9321091e-002  0.0000000e+000  0.0000000e+000  1.3318135e-002  0.0000000e+000  1.0501650e-003  2.2064129e-002  3.7314815e-002  0.0000000e+000  0.0000000e+000  6.3681961e-003  0.0000000e+000  3.4663153e-002  0.0000000e+000  0.0000000e+000  0.0000000e+000  4.8845559e-003  0.0000000e+000  0.0000000e+000  0.0000000e+000  2.0744960e-001  0.0000000e+000  0.0000000e+000  0.0000000e+000  0.0000000e+000  9.0823916e-002  0.0000000e+000  0.0000000e+000  0.0000000e+000  6.3796099e-002  8.1136790e-001  1.0000000e+000  5.6616429e-001
  4.3930342e-001  3.5488940e-002  0.0000000e+000  9.0486065e-002  4.3779376e-002  1.3450650e-002  6.1532749e-001  0.0000000e+000  1.1789291e-001  3.7789586e-003  0.0000000e+000  1.5254560e-001  1.4403997e-002  7.8021023e-003  5.4188582e-002  0.0000000e+000  0.0000000e+000  0.0000000e+000  1.3386528e-002  0.0000000e+000  0.0000000e+000  0.0000000e+000  8.9656358e-002  6.9586202e-002  3.1865223e-001  8.0929645e-002  5.6961014e-002  1.1194518e-001  4.0992082e-002  0.0000000e+000  4.3930342e-001  3.4640926e-001  1.0000000e+000  4.4208540e-001
  5.4479157e-002  0.0000000e+000  3.6812373e-001  0.0000000e+000  0.0000000e+000  0.0000000e+000  0.0000000e+000  8.6228718e-002  3.9421816e-002  3.6089604e-002  1.3114471e-001  7.5358583e-002  0.0000000e+000  0.0000000e+000  4.6523658e-004  0.0000000e+000  5.5644333e-003  5.0457106e-002  0.0000000e+000  2.2519362e-003  7.1554732e-002  8.9318597e-004  2.7954627e-002  0.0000000e+000  2.5350218e-001  0.0000000e+000  0.0000000e+000  9.0600422e-002  1.4240005e-001  4.2211821e-003  5.4479157e-002  1.0971338e+000  1.0000000e+000  3.4241058e-001
  2.3222372e-001  0.0000000e+000  0.0000000e+000  0.0000000e+000  0.0000000e+000  0.0000000e+000  1.8104304e-003  2.9432708e-002  0.0000000e+000  0.0000000e+000  1.6899295e-001  1.4771141e-001  4.8347275e-002  6.1527047e-003  1.6272301e-001  0.0000000e+000  0.0000000e+000  1.3695504e-002  4.8097871e-001  0.0000000e+000  0.0000000e+000  0.0000000e+000  0.0000000e+000  0.0000000e+000  7.1344650e-002  1.6806278e-001  0.0000000e+000  5.9065937e-003  5.6248018e-003  2.1086195e-004  2.3222372e-001  6.3833534e-001  1.0000000e+000  4.4322418e-001
  2.9566263e-001  0.0000000e+000  0.0000000e+000  0.0000000e+000  0.0000000e+000  0.0000000e+000  3.3494468e-002  1.7289494e-002  9.2208745e-002  3.4345035e-002  0.0000000e+000  0.0000000e+000  1.4399606e-001  0.0000000e+000  2.8345834e-002  0.0000000e+000  0.0000000e+000  0.0000000e+000  1.4516301e-001  4.4150090e-002  0.0000000e+000  0.0000000e+000  0.0000000e+000  0.0000000e+000  0.0000000e+000  3.7029213e-002  0.0000000e+000  0.0000000e+000  0.0000000e+000  0.0000000e+000  2.9566263e-001  5.4824903e-001  1.0000000e+000  3.6669374e-001
  0.0000000e+000  2.9046642e-002  0.0000000e+000  0.0000000e+000  0.0000000e+000  2.4582134e-002  6.0431962e-003  0.0000000e+000  8.5088724e-002  2.5317306e-002  0.0000000e+000  0.0000000e+000  0.0000000e+000  0.0000000e+000  0.0000000e+000  0.0000000e+000  0.0000000e+000  0.0000000e+000  1.5471269e-001  0.0000000e+000  0.0000000e+000  0.0000000e+000  0.0000000e+000  0.0000000e+000  0.0000000e+000  1.1483388e-002  1.3686393e-001  2.4672247e-002  1.0742552e-002  0.0000000e+000  0.0000000e+000  1.1578267e+000  1.0000000e+000             Inf
  8.2733290e-001  0.0000000e+000  0.0000000e+000  0.0000000e+000  8.1442793e-003  3.9060454e-002  0.0000000e+000  0.0000000e+000  3.6826367e-002  0.0000000e+000  0.0000000e+000  3.2733558e-002  7.9109785e-002  1.2548364e-002  9.8571575e-002  1.1822072e-001  1.0000000e+000  4.0907673e-001  0.0000000e+000  0.0000000e+000  9.2288250e-003  9.1760620e-002  0.0000000e+000  2.0521295e-002  0.0000000e+000  0.0000000e+000  6.2110149e-002  5.6669304e-002  2.7328969e-003  0.0000000e+000  8.2733290e-001 -1.4808656e-001  1.0000000e+000             Inf
  4.5651828e-001  0.0000000e+000  0.0000000e+000  8.0341598e-002  0.0000000e+000  0.0000000e+000  0.0000000e+000  1.1322972e-001  2.7307745e-001  1.7298201e-001  3.7068164e-001  1.0261895e-001  0.0000000e+000  2.7248378e-001  0.0000000e+000  9.1987679e-002  0.0000000e+000  0.0000000e+000  2.4902483e-002  0.0000000e+000  0.0000000e+000  0.0000000e+000  1.2600332e-002  1.3741882e-002  0.0000000e+000  0.0000000e+000  0.0000000e+000  0.0000000e+000  2.6561210e-002  5.2880876e-002  4.5651828e-001  2.2482832e-001  1.0000000e+000  3.6256556e-001
  6.2306203e-001  0.0000000e+000  0.0000000e+000  0.0000000e+000  0.0000000e+000  6.4047337e-003  1.3539459e-002  0.0000000e+000  2.9862248e-001  0.0000000e+000  3.0700756e-002  0.0000000e+000  0.0000000e+000  0.0000000e+000  3.3004114e-001  1.4069670e-001  2.3431528e-002  1.4571754e-003  0.0000000e+000  0.0000000e+000  0.0000000e+000  3.9671111e-001  0.0000000e+000  2.1965103e-002  0.0000000e+000  6.5375839e-003  0.0000000e+000  5.0524378e-001  3.6592847e-003  3.4020234e-002  6.2306203e-001  1.6298599e-001  1.0000000e+000  4.2356119e-001
  2.8187107e-001  0.0000000e+000  5.1459796e-002  0.0000000e+000  0.0000000e+000  0.0000000e+000  3.6003594e-002  2.4344206e-002  0.0000000e+000  4.0396075e-002  8.0314552e-002  0.0000000e+000  8.4524473e-002  3.7105167e-001  2.0427590e-003  0.0000000e+000  0.0000000e+000  1.1278639e-002  2.7638034e-002  1.1444476e-002  0.0000000e+000  2.9058547e-002  5.1046513e-002  0.0000000e+000  0.0000000e+000  0.0000000e+000  3.9976179e-002  2.4899681e-001  0.0000000e+000  0.0000000e+000  2.8187107e-001  5.7677855e-001  1.0000000e+000  1.4566218e-001
  6.8266988e-001  1.6598694e-003  0.0000000e+000  5.0908241e-002  0.0000000e+000  4.6400025e-003  2.0173503e-002  1.0501172e-001  0.0000000e+000  0.0000000e+000  0.0000000e+000  2.8916844e-001  2.9247942e-002  0.0000000e+000  0.0000000e+000  0.0000000e+000  0.0000000e+000  0.0000000e+000  0.0000000e+000  0.0000000e+000  1.4470088e-001  4.0255358e-002  0.0000000e+000  0.0000000e+000  0.0000000e+000  0.0000000e+000  8.9135185e-005  4.4125932e-003  0.0000000e+000  0.0000000e+000  6.8266988e-001 -4.9807515e-002  1.0000000e+000  3.1020235e-001
  4.2601728e-001  0.0000000e+000  1.1140818e-003  0.0000000e+000  2.7693915e-002  0.0000000e+000  4.5349946e-002  0.0000000e+000  7.1920968e-002  0.0000000e+000  4.6867173e-003  0.0000000e+000  0.0000000e+000  0.0000000e+000  0.0000000e+000  0.0000000e+000  0.0000000e+000  1.4574545e-002  0.0000000e+000  0.0000000e+000  7.2597008e-002  2.9838988e-002  9.7276759e-002  0.0000000e+000  0.0000000e+000  1.5807879e-002  0.0000000e+000  0.0000000e+000  8.1318239e-003  0.0000000e+000  4.2601728e-001  1.1903508e-001  1.0000000e+000  6.0939804e-001
  6.3311306e-001  0.0000000e+000  0.0000000e+000  6.5435738e-002  0.0000000e+000  3.2158346e-002  6.5166287e-002  0.0000000e+000  0.0000000e+000  0.0000000e+000  0.0000000e+000  0.0000000e+000  0.0000000e+000  1.1052267e-001  7.0751700e-003  1.2846371e-001  0.0000000e+000  0.0000000e+000  1.1599252e-002  0.0000000e+000  0.0000000e+000  1.9538931e-002  2.4573633e-002  0.0000000e+000  0.0000000e+000  0.0000000e+000  0.0000000e+000  0.0000000e+000  0.0000000e+000  0.0000000e+000  6.3311306e-001 -2.5303142e-001  1.0000000e+000  5.0403487e-001
  1.2911438e-001  0.0000000e+000  6.5536640e-003  7.6701175e-005  1.3968076e-001  0.0000000e+000  1.1204983e-002  4.5943359e-002  0.0000000e+000  0.0000000e+000  1.9489088e-003  0.0000000e+000  4.7882819e-002  0.0000000e+000  0.0000000e+000  4.5596492e-002  0.0000000e+000  9.5385914e-002  2.1700419e-003  2.6730439e-003  0.0000000e+000  3.9616716e-002  0.0000000e+000  3.2931569e-002  0.0000000e+000  0.0000000e+000  0.0000000e+000  0.0000000e+000  0.0000000e+000  1.5045071e-001  1.2911438e-001  9.0289191e-001  1.0000000e+000  2.1210568e-001
  4.2178314e-001  2.2252763e-005  0.0000000e+000  4.0090678e-001  0.0000000e+000  0.0000000e+000  0.0000000e+000  0.0000000e+000  2.7781618e-002  0.0000000e+000  0.0000000e+000  1.1549021e-002  0.0000000e+000  0.0000000e+000  0.0000000e+000  1.0672910e-001  0.0000000e+000  0.0000000e+000  1.4738401e-001  5.4492194e-002  0.0000000e+000  1.9934185e-001  0.0000000e+000  1.5979650e-002  0.0000000e+000  1.3292230e-001  8.5590757e-002  1.2324674e-002  3.3118430e-002  0.0000000e+000  4.2178314e-001  3.5126706e-001  1.0000000e+000  5.1096293e-001
  6.4285314e-001  0.0000000e+000  2.9982618e-003  0.0000000e+000  0.0000000e+000  0.0000000e+000  0.0000000e+000  0.0000000e+000  8.0576381e-002  0.0000000e+000  5.5589095e-002  8.2575915e-005  1.4673623e-003  0.0000000e+000  1.6655814e-001  0.0000000e+000  0.0000000e+000  0.0000000e+000  2.1889654e-001  0.0000000e+000  0.0000000e+000  1.7445065e-002  0.0000000e+000  0.0000000e+000  0.0000000e+000  0.0000000e+000  1.3975264e-001  0.0000000e+000  0.0000000e+000  0.0000000e+000  6.4285314e-001 -2.9735513e-001  1.0000000e+000  4.7722624e-001
  0.0000000e+000  8.8632179e-002  0.0000000e+000  7.4596720e-004  0.0000000e+000  0.0000000e+000  0.0000000e+000  0.0000000e+000  0.0000000e+000  0.0000000e+000  4.1013342e-003  0.0000000e+000  6.3042903e-002  0.0000000e+000  0.0000000e+000  0.0000000e+000  0.0000000e+000  0.0000000e+000  0.0000000e+000  0.0000000e+000  0.0000000e+000  0.0000000e+000  0.0000000e+000  0.0000000e+000  0.0000000e+000  0.0000000e+000  0.0000000e+000  0.0000000e+000  0.0000000e+000  0.0000000e+000  0.0000000e+000  1.0485759e+000  1.0000000e+000             Inf
  2.3281865e-002  0.0000000e+000  0.0000000e+000  0.0000000e+000  1.2812660e-001  0.0000000e+000  5.9929269e-002  0.0000000e+000  0.0000000e+000  6.6324755e-003  0.0000000e+000  0.0000000e+000  1.0797290e-002  0.0000000e+000  0.0000000e+000  0.0000000e+000  1.8184989e-001  0.0000000e+000  0.0000000e+000  0.0000000e+000  0.0000000e+000  1.7575696e-002  0.0000000e+000  0.0000000e+000  0.0000000e+000  0.0000000e+000  3.8646788e-002  3.9236787e-002  0.0000000e+000  0.0000000e+000  2.3281865e-002  9.7066608e-001  1.0000000e+000  1.0551569e-001
  2.3277717e-001  0.0000000e+000  0.0000000e+000  0.0000000e+000  5.4910099e-002  0.0000000e+000  2.4864097e-002  5.0245976e-002  2.4744031e-002  0.0000000e+000  0.0000000e+000  1.1430544e-001  0.0000000e+000  3.7350521e-003  0.0000000e+000  0.0000000e+000  0.0000000e+000  0.0000000e+000  9.3865395e-002  0.0000000e+000  0.0000000e+000  2.9385169e-002  0.0000000e+000  1.6170024e-001  0.0000000e+000  2.1996796e-001  0.0000000e+000  0.0000000e+000  1.0379748e-001  2.6247349e-001  2.3277717e-001  5.9388278e-001  1.0000000e+000  5.4249408e-001
  4.4732407e-002  1.5422834e-002  0.0000000e+000  0.0000000e+000  1.7739326e-002  0.0000000e+000  0.0000000e+000  1.4068223e-003  8.0694272e-002  0.0000000e+000  0.0000000e+000  0.0000000e+000  0.0000000e+000  1.3116155e-003  3.4137272e-002  0.0000000e+000  2.4001100e-001  0.0000000e+000  2.5348791e-003  0.0000000e+000  0.0000000e+000  1.6172606e-001  2.2249480e-002  0.0000000e+000  8.0773353e-002  0.0000000e+000  0.0000000e+000  8.8667791e-002  0.0000000e+000  2.5717110e-002  4.4732407e-002  9.6009742e-001  1.0000000e+000  8.4891381e-002
  8.4653355e-001  0.0000000e+000  0.0000000e+000  0.0000000e+000  2.0693507e-002  7.3348204e-002  0.0000000e+000  0.0000000e+000  0.0000000e+000  0.0000000e+000  0.0000000e+000  0.0000000e+000  1.8827179e-003  0.0000000e+000  0.0000000e+000  0.0000000e+000  0.0000000e+000  0.0000000e+000  9.3942128e-002  7.9195746e-002  0.0000000e+000  0.0000000e+000  2.1044968e-001  0.0000000e+000  1.6903202e-001  0.0000000e+000  0.0000000e+000  0.0000000e+000  0.0000000e+000  9.6759843e-002  8.4653355e-001 -6.3116699e-001  1.0000000e+000             Inf
  2.2512444e-001  1.8968573e-002  1.6359619e-002  1.9602569e-001  6.4710626e-002  0.0000000e+000  1.6810951e-002  3.3122911e-002  0.0000000e+000  3.0582019e-001  2.6166038e-001  0.0000000e+000  1.6765173e-001  4.5471599e-002  1.7050078e-001  1.4217365e-001  0.0000000e+000  0.0000000e+000  0.0000000e+000  0.0000000e+000  0.0000000e+000  1.7166279e-001  0.0000000e+000  2.7712215e-001  1.1437834e-001  0.0000000e+000  4.0305107e-002  0.0000000e+000  1.8390855e-002  0.0000000e+000  2.2512444e-001  8.7229557e-001  1.0000000e+000  3.0641779e-001
  8.0517828e-002  0.0000000e+000  7.0818371e-003  2.1131024e-002  6.4070381e-002  3.1503458e-004  0.0000000e+000  2.0412102e-001  0.0000000e+000  0.0000000e+000  0.0000000e+000  0.0000000e+000  5.1143825e-002  0.0000000e+000  4.3993786e-002  0.0000000e+000  0.0000000e+000  1.5365493e-001  7.0056663e-002  0.0000000e+000  1.2851229e-002  2.1287795e-001  8.7618818e-002  0.0000000e+000  0.0000000e+000  0.0000000e+000  0.0000000e+000  0.0000000e+000  7.9818080e-002  0.0000000e+000  8.0517828e-002  9.4164143e-001  1.0000000e+000  1.3373552e-001
  2.4958838e-001  0.0000000e+000  2.9663027e-004  3.4029538e-002  5.0127156e-003  0.0000000e+000  0.0000000e+000  0.0000000e+000  0.0000000e+000  1.3283058e-002  1.2903980e-001  0.0000000e+000  0.0000000e+000  0.0000000e+000  0.0000000e+000  0.0000000e+000  8.9817205e-002  0.0000000e+000  0.0000000e+000  2.0835498e-001  0.0000000e+000  1.1599758e-001  0.0000000e+000  1.9972521e-002  2.0064209e-002  4.6804829e-002  1.4355711e-002  0.0000000e+000  0.0000000e+000  0.0000000e+000  2.4958838e-001  4.1577158e-001  1.0000000e+000  8.6610632e-001
  6.3342682e-001  0.0000000e+000  6.4774909e-002  0.0000000e+000  0.0000000e+000  2.1661993e-002  3.3650428e-007  2.5242496e-001  0.0000000e+000  0.0000000e+000  1.0618439e-001  0.0000000e+000  0.0000000e+000  0.0000000e+000  0.0000000e+000  8.6200354e-002  0.0000000e+000  6.0269020e-001  0.0000000e+000  0.0000000e+000  0.0000000e+000  0.0000000e+000  0.0000000e+000  2.2078115e-002  7.3906737e-002  0.0000000e+000  0.0000000e+000  6.4141562e-003  1.7308716e-003  1.3084151e-001  6.3342682e-001 -7.4672464e-002  1.0000000e+000  7.9055818e-001
  2.0301770e-001  0.0000000e+000  4.1855787e-002  1.5211333e-002  3.5818881e-002  0.0000000e+000  0.0000000e+000  0.0000000e+000  8.1961196e-002  0.0000000e+000  0.0000000e+000  0.0000000e+000  0.0000000e+000  8.0238003e-002  0.0000000e+000  0.0000000e+000  0.0000000e+000  1.0463879e-002  0.0000000e+000  2.0707000e-001  0.0000000e+000  0.0000000e+000  1.1961187e-002  0.0000000e+000  0.0000000e+000  0.0000000e+000  0.0000000e+000  0.0000000e+000  2.2003306e-001  6.7754385e-002  2.0301770e-001  7.1880399e-001  1.0000000e+000  3.4699502e-001
  6.5231857e-001  4.6069540e-003  9.0466743e-002  1.8187024e-001  7.7497388e-003  5.4763889e-002  0.0000000e+000  0.0000000e+000  0.0000000e+000  0.0000000e+000  3.9550939e-001  4.7071608e-001  5.1855067e-002  7.4532581e-002  0.0000000e+000  1.0838052e-003  4.1094658e-002  0.0000000e+000  3.3174567e-002  1.2787522e-002  1.6552156e-002  0.0000000e+000  0.0000000e+000  0.0000000e+000  1.0326646e-002  2.3174820e-001  0.0000000e+000  1.0830835e-001  0.0000000e+000  6.7196540e-002  6.5231857e-001 -8.8867633e-002  1.0000000e+000  5.6393608e-001
  8.3720106e-001  2.2204485e-003  2.1341353e-003  0.0000000e+000  0.0000000e+000  0.0000000e+000  6.0308067e-004  0.0000000e+000  0.0000000e+000  0.0000000e+000  1.2608632e-001  0.0000000e+000  0.0000000e+000  1.0383669e-001  0.0000000e+000  0.0000000e+000  0.0000000e+000  0.0000000e+000  0.0000000e+000  0.0000000e+000  2.2633636e-002  0.0000000e+000  0.0000000e+000  0.0000000e+000  1.7988227e-001  0.0000000e+000  0.0000000e+000  7.0418672e-002  0.0000000e+000  0.0000000e+000  8.3720106e-001 -5.9728228e-001  1.0000000e+000             Inf
  0.0000000e+000  4.5904609e-003  0.0000000e+000  0.0000000e+000  0.0000000e+000  1.1460827e-002  0.0000000e+000  0.0000000e+000  0.0000000e+000  0.0000000e+000  0.0000000e+000  2.1408136e-002  0.0000000e+000  0.0000000e+000  0.0000000e+000  1.4536958e-002  0.0000000e+000  0.0000000e+000  0.0000000e+000  0.0000000e+000  0.0000000e+000  0.0000000e+000  0.0000000e+000  1.6460081e-002  0.0000000e+000  0.0000000e+000  0.0000000e+000  0.0000000e+000  3.8324747e-002  0.0000000e+000  0.0000000e+000  1.0331390e+000  1.0000000e+000             Inf
  2.3450989e-001  3.3344913e-002  9.6321130e-003  1.4284119e-003  0.0000000e+000  0.0000000e+000  0.0000000e+000  0.0000000e+000  0.0000000e+000  0.0000000e+000  0.0000000e+000  1.7202524e-002  5.8942317e-002  0.0000000e+000  0.0000000e+000  1.0026663e-003  0.0000000e+000  6.2014179e-001  0.0000000e+000  1.8478526e-001  0.0000000e+000  0.0000000e+000  0.0000000e+000  8.6892818e-002  0.0000000e+000  3.4999091e-002  0.0000000e+000  0.0000000e+000  0.0000000e+000  0.0000000e+000  2.3450989e-001  5.6056822e-001  1.0000000e+000  2.4148806e-001
  7.4749718e-002  0.0000000e+000  4.4536119e-002  8.2001412e-003  1.5945130e-002  1.5748440e-001  0.0000000e+000  0.0000000e+000  0.0000000e+000  0.0000000e+000  0.0000000e+000  1.7867476e-001  0.0000000e+000  8.1386537e-002  0.0000000e+000  1.6120707e-002  0.0000000e+000  0.0000000e+000  2.3997016e-002  0.0000000e+000  0.0000000e+000  0.0000000e+000  0.0000000e+000  0.0000000e+000  0.0000000e+000  0.0000000e+000  0.0000000e+000  0.0000000e+000  0.0000000e+000  0.0000000e+000  7.4749718e-002  8.1518865e-001  1.0000000e+000  3.4442639e-001
  4.4964243e-002  0.0000000e+000  5.0695783e-003  9.4153535e-003  0.0000000e+000  0.0000000e+000  0.0000000e+000  1.2016162e-001  0.0000000e+000  0.0000000e+000  0.0000000e+000  4.3574825e-002  0.0000000e+000  0.0000000e+000  0.0000000e+000  0.0000000e+000  2.8751764e-001  0.0000000e+000  4.3015954e-002  0.0000000e+000  7.3181935e-003  3.5340687e-002  0.0000000e+000  0.0000000e+000  0.0000000e+000  1.6483819e-001  0.0000000e+000  0.0000000e+000  9.8565175e-002  5.1169551e-003  4.4964243e-002  9.7256023e-001  1.0000000e+000  2.2296259e-001
  0.0000000e+000  8.8060950e-003  0.0000000e+000  2.4900010e-003  0.0000000e+000  0.0000000e+000  5.2998330e-003  0.0000000e+000  1.4071925e-002  0.0000000e+000  3.2698362e-003  0.0000000e+000  2.3573593e-002  0.0000000e+000  0.0000000e+000  0.0000000e+000  0.0000000e+000  0.0000000e+000  0.0000000e+000  0.0000000e+000  6.0940303e-003  4.7351979e-004  0.0000000e+000  0.0000000e+000  8.3281652e-002  0.0000000e+000  0.0000000e+000  0.0000000e+000  0.0000000e+000  0.0000000e+000  0.0000000e+000  1.0457326e+000  1.0000000e+000             Inf
  8.3382513e-001  0.0000000e+000  0.0000000e+000  0.0000000e+000  1.9458561e-002  1.4237455e-002  5.6383028e-002  0.0000000e+000  0.0000000e+000  0.0000000e+000  4.0613838e-003  1.1376415e-001  1.0570616e-002  1.6267746e-003  0.0000000e+000  2.9252093e-003  0.0000000e+000  0.0000000e+000  0.0000000e+000  3.2581649e-004  0.0000000e+000  0.0000000e+000  0.0000000e+000  0.0000000e+000  0.0000000e+000  0.0000000e+000  0.0000000e+000  8.2878772e-002  0.0000000e+000  0.0000000e+000  8.3382513e-001 -5.8897814e-001  1.0000000e+000             Inf
  4.4666132e-001  2.2412438e-003  5.9933044e-003  0.0000000e+000  0.0000000e+000  1.9956017e-002  1.2141341e-002  2.8345712e-002  2.2034842e-002  0.0000000e+000  1.9960206e-002  1.8282511e-001  2.2464782e-002  0.0000000e+000  3.7238656e-003  0.0000000e+000  1.8710619e-002  0.0000000e+000  0.0000000e+000  0.0000000e+000  5.3962428e-003  0.0000000e+000  6.0344086e-002  0.0000000e+000  2.9723697e-001  4.7222904e-002  0.0000000e+000  3.3633887e-003  1.1708251e-001  4.2742141e-004  4.4666132e-001  7.2511232e-002  1.0000000e+000  1.0478847e-001
  8.2775325e-001  1.8308785e-001  3.8458632e-002  3.2038837e-002  0.0000000e+000  2.9231149e-003  0.0000000e+000  2.4472697e-001  8.4968312e-003  3.9344818e-003  7.9383889e-003  0.0000000e+000  8.5610463e-004  0.0000000e+000  3.6379609e-002  0.0000000e+000  0.0000000e+000  0.0000000e+000  0.0000000e+000  2.4857977e-004  6.9969659e-003  4.8711404e-002  1.0828858e-001  0.0000000e+000  6.2112987e-002  7.7489930e-002  0.0000000e+000  7.6692491e-002  0.0000000e+000  0.0000000e+000  8.2775325e-001 -3.7611171e-001  1.0000000e+000  2.0250329e-001
  4.3676788e-001  2.4751846e-002  2.4587897e-002  1.8808958e-003  0.0000000e+000  5.2759058e-002  0.0000000e+000  9.4639487e-002  0.0000000e+000  4.0850326e-002  3.3304204e-003  9.2620988e-003  1.5538555e-002  2.7709014e-002  8.7807750e-003  0.0000000e+000  0.0000000e+000  2.3335907e-001  6.2170058e-002  0.0000000e+000  2.4296007e-002  0.0000000e+000  6.1204689e-003  0.0000000e+000  2.1831243e-002  5.9605438e-002  0.0000000e+000  7.0277036e-003  0.0000000e+000  1.4939691e-001  4.3676788e-001  1.2519000e-001  1.0000000e+000  1.3682100e-001
  8.2030117e-001  0.0000000e+000  8.6465137e-003  0.0000000e+000  0.0000000e+000  3.0950005e-002  0.0000000e+000  0.0000000e+000  2.8945316e-002  0.0000000e+000  4.2865452e-002  0.0000000e+000  0.0000000e+000  0.0000000e+000  1.4567213e-001  1.2209095e-003  0.0000000e+000  0.0000000e+000  0.0000000e+000  3.8235048e-002  0.0000000e+000  2.0761021e-001  1.1465361e-003  0.0000000e+000  0.0000000e+000  8.3917083e-003  1.0937488e-001  0.0000000e+000  0.0000000e+000  0.0000000e+000  8.2030117e-001 -2.8445753e-001  1.0000000e+000  3.8502610e-001
  4.1495347e-001  4.3096266e-002  0.0000000e+000  0.0000000e+000  0.0000000e+000  0.0000000e+000  9.8788673e-003  0.0000000e+000  1.5487793e-002  1.5730055e-003  1.7684889e-002  0.0000000e+000  3.0897685e-002  0.0000000e+000  1.3126869e-002  0.0000000e+000  0.0000000e+000  5.9421853e-003  2.8336967e-002  0.0000000e+000  2.3130024e-002  0.0000000e+000  2.5484696e-003  0.0000000e+000  0.0000000e+000  4.9047104e-002  6.4375151e-003  0.0000000e+000  1.1231331e-001  3.7281313e-002  4.1495347e-001  2.5261610e-001  1.0000000e+000  2.3379112e-001
  5.6996114e-002  4.4698037e-002  0.0000000e+000  0.0000000e+000  2.6598236e-002  3.9576520e-002  3.5876710e-002  6.0310437e-002  8.2670611e-003  0.0000000e+000  0.0000000e+000  0.0000000e+000  2.0021788e-002  2.0532244e-002  0.0000000e+000  1.9825730e-004  0.0000000e+000  0.0000000e+000  0.0000000e+000  0.0000000e+000  0.0000000e+000  4.7124844e-003  5.4914815e-003  1.8817408e-002  0.0000000e+000  6.8428221e-002  7.2295213e-002  3.2368671e-002  0.0000000e+000  1.8270120e-004  5.6996114e-002  8.3147449e-001  1.0000000e+000  1.1437903e-001
  3.3780100e-002  0.0000000e+000  0.0000000e+000  0.0000000e+000  1.8599617e-003  0.0000000e+000  0.0000000e+000  0.0000000e+000  0.0000000e+000  0.0000000e+000  2.2188149e-004  1.7009405e-003  1.6011354e-002  4.1287238e-002  0.0000000e+000  0.0000000e+000  0.0000000e+000  0.0000000e+000  0.0000000e+000  0.0000000e+000  1.0673158e-003  1.2705403e-001  1.5627378e-002  6.2340727e-003  7.9166355e-002  8.6432991e-003  2.0393454e-002  9.6774512e-003  2.2766556e-002  0.0000000e+000  3.3780100e-002  8.8609858e-001  1.0000000e+000  1.9942288e-001
  1.9826764e-001  1.7360057e-001  0.0000000e+000  1.3895221e-002  0.0000000e+000  5.4543868e-002  0.0000000e+000  0.0000000e+000  0.0000000e+000  7.9096133e-003  0.0000000e+000  0.0000000e+000  0.0000000e+000  9.5248876e-003  0.0000000e+000  0.0000000e+000  0.0000000e+000  0.0000000e+000  0.0000000e+000  0.0000000e+000  0.0000000e+000  0.0000000e+000  1.4314455e-003  0.0000000e+000  3.4566103e-003  0.0000000e+000  0.0000000e+000  0.0000000e+000  0.0000000e+000  0.0000000e+000  1.9826764e-001  6.2965022e-001  1.0000000e+000  1.5074699e-001
  4.2084799e-001  0.0000000e+000  5.6194675e-002  1.6553978e-001  0.0000000e+000  4.5923665e-002  0.0000000e+000  0.0000000e+000  5.8521432e-003  0.0000000e+000  1.8561136e-002  0.0000000e+000  1.9814198e-001  3.1048510e-005  2.9994054e-004  0.0000000e+000  2.9140214e-002  1.1443069e-002  0.0000000e+000  1.3572301e-002  0.0000000e+000  3.2372751e-002  9.9467478e-003  0.0000000e+000  0.0000000e+000  1.0567869e-001  9.1652652e-003  0.0000000e+000  0.0000000e+000  0.0000000e+000  4.2084799e-001  2.4556705e-001  1.0000000e+000  1.0411210e-001
  4.6360155e-001  0.0000000e+000  5.3740578e-002  1.5913583e-002  0.0000000e+000  3.2353358e-002  7.7854908e-003  0.0000000e+000  1.5400194e-003  8.7265741e-003  0.0000000e+000  3.8202724e-003  0.0000000e+000  0.0000000e+000  2.0373431e-002  3.1624168e-003  6.7188081e-002  7.0716868e-002  0.0000000e+000  2.1498990e-001  2.6956830e-003  0.0000000e+000  0.0000000e+000  0.0000000e+000  0.0000000e+000  2.0787627e-002  0.0000000e+000  0.0000000e+000  0.0000000e+000  0.0000000e+000  4.6360155e-001  6.4984692e-003  1.0000000e+000  3.4645017e-001
  1.8638869e-001  5.9467484e-002  0.0000000e+000  1.3635131e-002  1.2043430e-002  0.0000000e+000  9.6421783e-003  1.6212902e-003  0.0000000e+000  0.0000000e+000  1.9717452e-002  1.1658229e-004  0.0000000e+000  1.8785397e-003  1.1478852e-002  0.0000000e+000  4.3659236e-002  0.0000000e+000  4.1593082e-004  5.4898854e-002  8.9578411e-003  1.2616190e-003  7.1315543e-004  8.6196595e-004  3.3787713e-002  0.0000000e+000  0.0000000e+000  0.0000000e+000  0.0000000e+000  2.9581058e-004  1.8638869e-001  7.1273215e-001  1.0000000e+000  2.3976650e-001
  7.7298890e-002  4.4139472e-002  1.1468926e-002  0.0000000e+000  0.0000000e+000  2.1673535e-002  0.0000000e+000  8.5846036e-002  0.0000000e+000  0.0000000e+000  0.0000000e+000  0.0000000e+000  0.0000000e+000  2.5593807e-002  4.7376258e-002  0.0000000e+000  0.0000000e+000  2.2437861e-002  6.2360486e-002  0.0000000e+000  0.0000000e+000  0.0000000e+000  1.0710127e-003  1.8829286e-002  0.0000000e+000  2.0366431e-003  0.0000000e+000  7.8127182e-002  0.0000000e+000  0.0000000e+000  7.7298890e-002  7.8444036e-001  1.0000000e+000  2.2781765e-001
  2.2181850e-001  3.4588906e-003  5.6827020e-002  8.7630193e-003  5.3761734e-004  0.0000000e+000  0.0000000e+000  6.2464549e-003  0.0000000e+000  0.0000000e+000  1.3553734e-002  0.0000000e+000  0.0000000e+000  0.0000000e+000  0.0000000e+000  1.3517407e-002  3.2337004e-002  0.0000000e+000  3.4167538e-002  5.6089913e-002  0.0000000e+000  0.0000000e+000  2.0139252e-001  2.6894763e-002  2.9524698e-002  0.0000000e+000  0.0000000e+000  2.5383973e-002  7.5254935e-002  2.8084901e-002  2.2181850e-001  5.3576443e-001  1.0000000e+000  2.3543133e-001
  2.4885850e-001  0.0000000e+000  0.0000000e+000  0.0000000e+000  3.3188681e-003  0.0000000e+000  0.0000000e+000  0.0000000e+000  0.0000000e+000  1.4381004e-002  0.0000000e+000  0.0000000e+000  0.0000000e+000  0.0000000e+000  4.2951758e-003  0.0000000e+000  0.0000000e+000  0.0000000e+000  0.0000000e+000  0.0000000e+000  0.0000000e+000  4.5897505e-002  2.1653434e-002  1.6548387e-002  1.0925247e-002  1.8241957e-002  0.0000000e+000  0.0000000e+000  2.7715862e-002  0.0000000e+000  2.4885850e-001  2.9056322e-001  1.0000000e+000  2.5508102e-001
  2.4018775e-001  0.0000000e+000  3.7741876e-002  6.9767640e-003  5.6021890e-003  0.0000000e+000  0.0000000e+000  0.0000000e+000  7.1531666e-003  0.0000000e+000  3.5842060e-002  1.0063541e-004  0.0000000e+000  0.0000000e+000  0.0000000e+000  0.0000000e+000  0.0000000e+000  0.0000000e+000  1.9210101e-002  0.0000000e+000  2.2459203e-002  0.0000000e+000  0.0000000e+000  0.0000000e+000  2.4153937e-002  3.5270974e-002  0.0000000e+000  0.0000000e+000  0.0000000e+000  5.8266403e-004  2.4018775e-001  3.2697230e-001  1.0000000e+000  1.8242557e-001
  6.3427346e-001  2.2767544e-002  0.0000000e+000  2.1030367e-001  0.0000000e+000  0.0000000e+000  0.0000000e+000  0.0000000e+000  0.0000000e+000  0.0000000e+000  0.0000000e+000  0.0000000e+000  0.0000000e+000  2.4277133e-003  3.1170391e-002  0.0000000e+000  1.8843201e-002  0.0000000e+000  0.0000000e+000  9.9944386e-002  0.0000000e+000  2.2208317e-002  3.8962315e-002  0.0000000e+000  1.1079055e-001  0.0000000e+000  3.1504435e-001  1.9179280e-001  5.7205978e-002  4.4262055e-002  6.3427346e-001 -1.2602175e-001  1.0000000e+000  6.0577331e-001
  2.3622907e-001  1.0273177e-002  1.6044749e-002  0.0000000e+000  0.0000000e+000  0.0000000e+000  3.4009851e-002  0.0000000e+000  4.7332219e-003  6.0559056e-004  1.2717102e-001  0.0000000e+000  3.9218052e-002  0.0000000e+000  0.0000000e+000  0.0000000e+000  6.5739343e-004  5.7519750e-003  0.0000000e+000  0.0000000e+000  0.0000000e+000  1.7713728e-001  2.2664291e-001  0.0000000e+000  2.1718277e-001  4.0741754e-003  2.5193757e-001  4.3457308e-002  4.9979685e-001  0.0000000e+000  2.3622907e-001  7.0211171e-001  1.0000000e+000  2.6248367e-001
  4.9985345e-002  0.0000000e+000  0.0000000e+000  0.0000000e+000  1.0037268e-001  0.0000000e+000  6.3632650e-002  1.5022592e-002  0.0000000e+000  0.0000000e+000  0.0000000e+000  0.0000000e+000  0.0000000e+000  0.0000000e+000  0.0000000e+000  0.0000000e+000  0.0000000e+000  5.0739334e-002  0.0000000e+000  1.4173892e-001  0.0000000e+000  8.2051674e-002  0.0000000e+000  0.0000000e+000  0.0000000e+000  0.0000000e+000  1.3819535e-001  0.0000000e+000  0.0000000e+000  2.7304571e-003  4.9985345e-002  8.9118391e-001  1.0000000e+000  2.3683038e-001
  6.4390833e-001  0.0000000e+000  0.0000000e+000  1.8164699e-001  0.0000000e+000  0.0000000e+000  0.0000000e+000  0.0000000e+000  0.0000000e+000  3.5947190e-002  0.0000000e+000  0.0000000e+000  0.0000000e+000  7.2464412e-002  0.0000000e+000  0.0000000e+000  8.4246833e-003  3.9462508e-002  0.0000000e+000  0.0000000e+000  0.0000000e+000  2.5283961e-002  4.8929172e-002  0.0000000e+000  0.0000000e+000  0.0000000e+000  1.3278841e-002  1.8825822e-002  1.3155080e-001  1.3283375e-002  6.4390833e-001 -3.2204347e-001  1.0000000e+000             Inf
  2.7619705e-001  0.0000000e+000  0.0000000e+000  6.5266424e-002  0.0000000e+000  0.0000000e+000  0.0000000e+000  2.9048275e-003  0.0000000e+000  0.0000000e+000  0.0000000e+000  6.3484834e-002  2.1044637e-001  5.7677714e-002  5.2503505e-003  0.0000000e+000  8.2915847e-002  0.0000000e+000  0.0000000e+000  0.0000000e+000  1.6692682e-001  2.1402451e-002  0.0000000e+000  0.0000000e+000  0.0000000e+000  3.2770915e-002  1.1863083e-002  0.0000000e+000  0.0000000e+000  6.5842706e-002  2.7619705e-001  4.7014109e-001  1.0000000e+000  5.1097784e-001
  2.1582156e-001  6.1778454e-002  0.0000000e+000  0.0000000e+000  6.7546471e-004  0.0000000e+000  3.6484363e-001  0.0000000e+000  0.0000000e+000  4.7081153e-001  2.0040974e-001  0.0000000e+000  0.0000000e+000  0.0000000e+000  3.6505037e-002  0.0000000e+000  0.0000000e+000  5.7567792e-003  0.0000000e+000  3.3894451e-003  0.0000000e+000  0.0000000e+000  5.4609898e-002  2.6741972e-002  1.5214842e-002  0.0000000e+000  3.8145382e-002  0.0000000e+000  1.5401196e-001  7.1215045e-003  2.1582156e-001  7.8517696e-001  1.0000000e+000  3.2953798e-001
  4.3872403e-002  1.6109234e-001  5.1985516e-002  0.0000000e+000  0.0000000e+000  0.0000000e+000  7.4777620e-002  2.1813389e-001  0.0000000e+000  0.0000000e+000  3.2684004e-001  0.0000000e+000  0.0000000e+000  3.3234990e-002  0.0000000e+000  0.0000000e+000  3.6826771e-003  0.0000000e+000  0.0000000e+000  0.0000000e+000  0.0000000e+000  0.0000000e+000  0.0000000e+000  0.0000000e+000  1.4788911e-002  1.4319834e-001  1.0979272e-001  4.0362045e-002  0.0000000e+000  0.0000000e+000  4.3872403e-002  1.0777245e+000  1.0000000e+000  2.1316725e-001
  6.5475810e-002  3.4830367e-003  1.2280252e-002  0.0000000e+000  2.4515767e-002  0.0000000e+000  5.9496831e-005  0.0000000e+000  9.4560468e-002  0.0000000e+000  0.0000000e+000  0.0000000e+000  0.0000000e+000  6.1394465e-003  0.0000000e+000  1.4312964e-001  0.0000000e+000  0.0000000e+000  0.0000000e+000  0.0000000e+000  0.0000000e+000  1.3652641e-002  0.0000000e+000  0.0000000e+000  0.0000000e+000  8.5065515e-002  0.0000000e+000  7.8866451e-003  0.0000000e+000  0.0000000e+000  6.5475810e-002  7.9243130e-001  1.0000000e+000  3.3307943e-001
  4.7389915e-001  0.0000000e+000  5.4138787e-001  0.0000000e+000  7.3406882e-003  3.8056885e-003  2.0057551e-002  0.0000000e+000  0.0000000e+000  6.4731841e-002  0.0000000e+000  0.0000000e+000  8.0425024e-002  0.0000000e+000  8.5818175e-002  0.0000000e+000  0.0000000e+000  0.0000000e+000  0.0000000e+000  0.0000000e+000  0.0000000e+000  0.0000000e+000  0.0000000e+000  0.0000000e+000  1.1076235e-001  3.9825022e-003  9.6177826e-002  0.0000000e+000  0.0000000e+000  0.0000000e+000  4.7389915e-001  1.7898960e-001  1.0000000e+000  6.8029181e-001
  0.0000000e+000  0.0000000e+000  2.1133010e-002  0.0000000e+000  2.8701431e-002  0.0000000e+000  0.0000000e+000  0.0000000e+000  2.0013810e-002  0.0000000e+000  0.0000000e+000  4.0410804e-002  0.0000000e+000  1.2682651e-001  0.0000000e+000  0.0000000e+000  0.0000000e+000  0.0000000e+000  0.0000000e+000  2.5223903e-002  0.0000000e+000  0.0000000e+000  0.0000000e+000  0.0000000e+000  0.0000000e+000  0.0000000e+000  0.0000000e+000  0.0000000e+000  0.0000000e+000  0.0000000e+000  0.0000000e+000  1.0814064e+000  1.0000000e+000             Inf
  4.4050421e-001  0.0000000e+000  0.0000000e+000  0.0000000e+000  2.5666763e-001  0.0000000e+000  0.0000000e+000  0.0000000e+000  0.0000000e+000  0.0000000e+000  0.0000000e+000  5.2773827e-002  0.0000000e+000  6.4803365e-003  7.4924786e-001  0.0000000e+000  0.0000000e+000  0.0000000e+000  2.9677461e-002  0.0000000e+000  0.0000000e+000  0.0000000e+000  1.1529024e-001  0.0000000e+000  0.0000000e+000  0.0000000e+000  8.9072526e-003  0.0000000e+000  0.0000000e+000  5.0716928e-002  4.4050421e-001  1.8937637e-001  1.0000000e+000  5.1448870e-001
  2.4074723e-001  0.0000000e+000  0.0000000e+000  0.0000000e+000  0.0000000e+000  0.0000000e+000  1.0413293e-001  0.0000000e+000  0.0000000e+000  1.3191416e-001  1.8017085e-001  5.5270204e-002  6.8672826e-002  0.0000000e+000  0.0000000e+000  0.0000000e+000  1.4588790e-001  0.0000000e+000  0.0000000e+000  0.0000000e+000  1.1259762e-001  5.9267175e-003  0.0000000e+000  0.0000000e+000  0.0000000e+000  0.0000000e+000  0.0000000e+000  2.3115488e-003  0.0000000e+000  8.9781361e-005  2.4074723e-001  4.7112180e-001  1.0000000e+000  2.2735691e-001
  2.6745949e-001  1.3066385e-003  6.4803961e-002  7.4288164e-002  0.0000000e+000  0.0000000e+000  0.0000000e+000  0.0000000e+000  0.0000000e+000  0.0000000e+000  0.0000000e+000  0.0000000e+000  0.0000000e+000  4.1110159e-003  1.0597822e-002  0.0000000e+000  4.4038185e-003  0.0000000e+000  0.0000000e+000  0.0000000e+000  0.0000000e+000  0.0000000e+000  0.0000000e+000  0.0000000e+000  0.0000000e+000  0.0000000e+000  0.0000000e+000  2.9938167e-002  0.0000000e+000  0.0000000e+000  2.6745949e-001  2.9841933e-001  1.0000000e+000  8.4707957e-001
  2.5955897e-002  0.0000000e+000  4.4821040e-003  1.1392686e-002  1.9758897e-002  0.0000000e+000  0.0000000e+000  0.0000000e+000  0.0000000e+000  5.8400193e-003  0.0000000e+000  4.9120023e-004  1.8959363e-002  0.0000000e+000  0.0000000e+000  0.0000000e+000  7.9130470e-002  0.0000000e+000  1.9463428e-002  8.5662624e-002  0.0000000e+000  0.0000000e+000  0.0000000e+000  6.5490407e-002  0.0000000e+000  9.1328944e-003  5.0775741e-003  0.0000000e+000  0.0000000e+000  1.9795290e-002  2.5955897e-002  9.1856607e-001  1.0000000e+000  2.0987211e-001
  5.1213237e-002  0.0000000e+000  0.0000000e+000  0.0000000e+000  1.4854375e-002  0.0000000e+000  0.0000000e+000  3.1858118e-003  3.0771970e-002  0.0000000e+000  0.0000000e+000  0.0000000e+000  8.7607483e-003  8.6760581e-003  0.0000000e+000  0.0000000e+000  1.0480815e-001  0.0000000e+000  0.0000000e+000  1.1274727e-002  0.0000000e+000  1.9541519e-003  0.0000000e+000  0.0000000e+000  1.9468877e-002  5.5182673e-003  4.3440204e-003  0.0000000e+000  1.7542024e-003  3.4901445e-002  5.1213237e-002  7.9156715e-001  1.0000000e+000  1.9778516e-001
  6.3366404e-002  0.0000000e+000  5.4761703e-003  0.0000000e+000  0.0000000e+000  0.0000000e+000  0.0000000e+000  1.0757374e-002  0.0000000e+000  0.0000000e+000  7.0863244e-003  0.0000000e+000  0.0000000e+000  0.0000000e+000  2.2152417e-003  0.0000000e+000  0.0000000e+000  2.2458823e-002  8.1005366e-002  0.0000000e+000  7.0635851e-003  0.0000000e+000  3.3507150e-002  0.0000000e+000  0.0000000e+000  0.0000000e+000  1.8959288e-002  3.0197287e-002  0.0000000e+000  8.4183874e-004  6.3366404e-002  7.5011856e-001  1.0000000e+000  6.0414413e-001
  5.1360995e-002  0.0000000e+000  0.0000000e+000  0.0000000e+000  0.0000000e+000  0.0000000e+000  3.5232787e-002  0.0000000e+000  0.0000000e+000  6.3959537e-003  0.0000000e+000  0.0000000e+000  0.0000000e+000  0.0000000e+000  4.4021487e-002  0.0000000e+000  0.0000000e+000  0.0000000e+000  0.0000000e+000  0.0000000e+000  0.0000000e+000  0.0000000e+000  8.1681959e-003  4.4877489e-002  1.2605911e-002  1.5325137e-002  1.7354874e-003  1.0113679e-003  0.0000000e+000  0.0000000e+000  5.1360995e-002  7.6874056e-001  1.0000000e+000  6.6060528e-002
  4.4789148e-001  0.0000000e+000  7.4446098e-003  0.0000000e+000  1.2493200e-001  8.7794837e-003  3.1410752e-004  3.6298141e-002  0.0000000e+000  5.3021643e-002  2.4534054e-002  1.5299043e-002  0.0000000e+000  0.0000000e+000  0.0000000e+000  0.0000000e+000  1.9663879e-002  0.0000000e+000  0.0000000e+000  5.5589841e-002  6.6111324e-003  0.0000000e+000  0.0000000e+000  2.0350867e-002  0.0000000e+000  0.0000000e+000  0.0000000e+000  1.0553506e-001  0.0000000e+000  0.0000000e+000  4.4789148e-001 -1.5655292e-002  1.0000000e+000  7.1959094e-001
  0.0000000e+000  0.0000000e+000  3.5076023e-003  0.0000000e+000  0.0000000e+000  0.0000000e+000  1.4611704e-003  0.0000000e+000  0.0000000e+000  2.3736780e-003  0.0000000e+000  8.1149341e-004  0.0000000e+000  0.0000000e+000  0.0000000e+000  4.3613431e-002  0.0000000e+000  0.0000000e+000  7.0720943e-005  4.0399251e-003  8.1584477e-004  0.0000000e+000  0.0000000e+000  0.0000000e+000  0.0000000e+000  0.0000000e+000  5.1142732e-003  2.1512898e-002  0.0000000e+000  3.8301367e-003  0.0000000e+000  1.0270469e+000  1.0000000e+000             Inf
  4.5177267e-001  0.0000000e+000  0.0000000e+000  0.0000000e+000  0.0000000e+000  4.4261266e-002  3.3800169e-002  7.3429961e-003  4.2793091e-003  0.0000000e+000  0.0000000e+000  0.0000000e+000  0.0000000e+000  0.0000000e+000  0.0000000e+000  9.6646452e-002  2.1152779e-001  0.0000000e+000  0.0000000e+000  0.0000000e+000  0.0000000e+000  0.0000000e+000  2.3707184e-002  6.2636604e-003  3.1021874e-003  1.9931222e-003  0.0000000e+000  0.0000000e+000  5.6746604e-004  4.9748913e-003  4.5177267e-001 -3.1409776e-002  1.0000000e+000             Inf
  1.0665851e-002  0.0000000e+000  0.0000000e+000  0.0000000e+000  3.2700808e-003  0.0000000e+000  2.0904270e-003  0.0000000e+000  0.0000000e+000  0.0000000e+000  8.1462551e-004  0.0000000e+000  0.0000000e+000  0.0000000e+000  0.0000000e+000  0.0000000e+000  2.4282224e-002  0.0000000e+000  0.0000000e+000  0.0000000e+000  9.7051507e-003  2.2677967e-002  0.0000000e+000  2.0136222e-002  0.0000000e+000  0.0000000e+000  1.7284739e-003  1.8782020e-003  0.0000000e+000  0.0000000e+000  1.0665851e-002  9.1870936e-001  1.0000000e+000  1.5994309e-001
  2.1719437e-001  1.1543972e-002  0.0000000e+000  3.1911963e-003  1.4859643e-002  1.2020424e-002  0.0000000e+000  0.0000000e+000  0.0000000e+000  0.0000000e+000  0.0000000e+000  0.0000000e+000  1.7552996e-002  0.0000000e+000  1.0559715e-002  0.0000000e+000  7.9528426e-002  0.0000000e+000  8.9613792e-002  1.8229622e-002  3.8934241e-003  0.0000000e+000  0.0000000e+000  2.8797857e-002  0.0000000e+000  1.6683134e-002  0.0000000e+000  7.9460626e-002  7.6945990e-003  4.2850562e-003  2.1719437e-001  5.1781063e-001  1.0000000e+000  7.2754920e-001
  2.3011729e-001  0.0000000e+000  1.2504087e-002  4.2819110e-002  0.0000000e+000  0.0000000e+000  0.0000000e+000  3.0089707e-002  0.0000000e+000  1.1861969e-002  2.6590294e-003  1.5221005e-002  0.0000000e+000  0.0000000e+000  0.0000000e+000  0.0000000e+000  2.2771241e-003  0.0000000e+000  2.2748389e-002  7.8800925e-003  1.5004846e-003  0.0000000e+000  0.0000000e+000  0.0000000e+000  7.0779914e-003  0.0000000e+000  0.0000000e+000  0.0000000e+000  0.0000000e+000  0.0000000e+000  2.3011729e-001  3.7071934e-001  1.0000000e+000  3.1853667e-001
  9.5745592e-003  1.8521907e-006  0.0000000e+000  1.2579232e-003  0.0000000e+000  6.1272723e-003  0.0000000e+000  3.9510562e-003  0.0000000e+000  0.0000000e+000  0.0000000e+000  0.0000000e+000  0.0000000e+000  0.0000000e+000  1.9584136e-003  1.6092765e-004  0.0000000e+000  0.0000000e+000  5.6097211e-004  0.0000000e+000  0.0000000e+000  2.2350998e-002  7.0951253e-002  0.0000000e+000  0.0000000e+000  0.0000000e+000  7.7159277e-003  3.5156024e-002  0.0000000e+000  6.1638582e-003  9.5745592e-003  9.4549209e-001  1.0000000e+000  2.2754143e-002
  1.0789469e-002  1.4855150e-003  0.0000000e+000  2.6945822e-003  1.2177977e-002  0.0000000e+000  0.0000000e+000  0.0000000e+000  0.0000000e+000  0.0000000e+000  4.4194185e-002  0.0000000e+000  3.4352630e-005  0.0000000e+000  0.0000000e+000  0.0000000e+000  0.0000000e+000  0.0000000e+000  0.0000000e+000  0.0000000e+000  0.0000000e+000  1.1303578e-002  0.0000000e+000  1.4288515e-002  2.0248245e-002  1.9031784e-002  0.0000000e+000  1.5542794e-002  1.4764030e-002  1.2726566e-002  1.0789469e-002  9.4214953e-001  1.0000000e+000  1.0307367e-001
  5.6475714e-002  3.8474684e-003  0.0000000e+000  1.4228433e-004  4.0734912e-003  3.7354407e-003  3.8738515e-002  0.0000000e+000  0.0000000e+000  0.0000000e+000  1.1218048e-003  0.0000000e+000  0.0000000e+000  0.0000000e+000  1.2425210e-003  0.0000000e+000  0.0000000e+000  2.5618049e-003  0.0000000e+000  4.3659233e-003  0.0000000e+000  0.0000000e+000  0.0000000e+000  0.0000000e+000  0.0000000e+000  0.0000000e+000  0.0000000e+000  0.0000000e+000  0.0000000e+000  0.0000000e+000  5.6475714e-002  7.2341435e-001  1.0000000e+000  1.0533117e+000
  3.0149506e-001  2.5436586e-002  0.0000000e+000  0.0000000e+000  9.5249541e-003  6.2449522e-004  0.0000000e+000  0.0000000e+000  0.0000000e+000  0.0000000e+000  0.0000000e+000  7.6888022e-003  0.0000000e+000  0.0000000e+000  0.0000000e+000  0.0000000e+000  0.0000000e+000  2.1497761e-003  0.0000000e+000  0.0000000e+000  0.0000000e+000  4.9812300e-002  1.0503718e-001  0.0000000e+000  2.3288673e-002  0.0000000e+000  0.0000000e+000  1.0383948e-001  0.0000000e+000  1.2893768e-003  3.0149506e-001  5.3975214e-001  1.0000000e+000             Inf
  8.9955253e-003  4.1183841e-002  0.0000000e+000  8.9619175e-003  0.0000000e+000  0.0000000e+000  0.0000000e+000  5.2735875e-003  0.0000000e+000  0.0000000e+000  0.0000000e+000  1.3346580e-002  0.0000000e+000  1.9172418e-002  0.0000000e+000  4.4810977e-003  0.0000000e+000  2.0793551e-004  1.9625870e-002  0.0000000e+000  0.0000000e+000  0.0000000e+000  0.0000000e+000  0.0000000e+000  1.3372883e-002  3.5308371e-004  0.0000000e+000  0.0000000e+000  0.0000000e+000  3.4278531e-002  8.9955253e-003  9.5005202e-001  1.0000000e+000  3.2809062e-002
  2.7069479e-003  0.0000000e+000  0.0000000e+000  0.0000000e+000  0.0000000e+000  4.0887038e-003  6.4292356e-003  4.2355458e-003  0.0000000e+000  0.0000000e+000  0.0000000e+000  0.0000000e+000  0.0000000e+000  1.9645214e-002  0.0000000e+000  0.0000000e+000  0.0000000e+000  0.0000000e+000  0.0000000e+000  8.1892155e-004  4.4265233e-003  0.0000000e+000  0.0000000e+000  0.0000000e+000  0.0000000e+000  0.0000000e+000  0.0000000e+000  0.0000000e+000  3.0085163e-002  4.8114887e-002  2.7069479e-003  9.8337122e-001  1.0000000e+000  1.3617557e-001
  2.0481126e-001  2.9319686e-002  0.0000000e+000  0.0000000e+000  0.0000000e+000  0.0000000e+000  0.0000000e+000  0.0000000e+000  0.0000000e+000  0.0000000e+000  0.0000000e+000  0.0000000e+000  0.0000000e+000  9.4059909e-003  0.0000000e+000  0.0000000e+000  0.0000000e+000  6.7392237e-002  0.0000000e+000  0.0000000e+000  5.1907733e-002  0.0000000e+000  0.0000000e+000  0.0000000e+000  2.1650335e-002  1.0318648e-004  0.0000000e+000  0.0000000e+000  0.0000000e+000  1.4596353e-002  2.0481126e-001  5.6347297e-001  1.0000000e+000  1.2032236e+000
  4.1471379e-002  0.0000000e+000  0.0000000e+000  2.6686234e-004  7.2639983e-004  0.0000000e+000  0.0000000e+000  0.0000000e+000  0.0000000e+000  0.0000000e+000  0.0000000e+000  0.0000000e+000  3.2589701e-004  0.0000000e+000  0.0000000e+000  0.0000000e+000  4.7042207e-002  0.0000000e+000  8.0421495e-002  4.1712627e-004  3.2467429e-002  0.0000000e+000  0.0000000e+000  0.0000000e+000  9.1232151e-003  0.0000000e+000  0.0000000e+000  0.0000000e+000  0.0000000e+000  0.0000000e+000  4.1471379e-002  8.0403976e-001  1.0000000e+000  4.5582594e-001
  1.8666177e-002  2.3198466e-002  9.2709461e-006  0.0000000e+000  2.2646626e-002  1.6535306e-002  1.7719015e-003  0.0000000e+000  0.0000000e+000  0.0000000e+000  0.0000000e+000  0.0000000e+000  0.0000000e+000  0.0000000e+000  0.0000000e+000  0.0000000e+000  0.0000000e+000  3.4267502e-002  0.0000000e+000  0.0000000e+000  2.8403075e-002  0.0000000e+000  0.0000000e+000  0.0000000e+000  0.0000000e+000  7.7638795e-003  0.0000000e+000  0.0000000e+000  6.2909030e-002  3.3966386e-003  1.8666177e-002  9.1120034e-001  1.0000000e+000  1.6082858e-001
  2.6166785e-002  0.0000000e+000  0.0000000e+000  4.1587299e-003  0.0000000e+000  0.0000000e+000  3.4005498e-003  0.0000000e+000  0.0000000e+000  6.8399791e-002  1.3681433e-003  1.4292706e-002  1.1110495e-002  0.0000000e+000  0.0000000e+000  1.9271339e-002  0.0000000e+000  0.0000000e+000  0.0000000e+000  5.2885947e-003  0.0000000e+000  0.0000000e+000  9.3994462e-003  3.8291819e-002  4.0724764e-003  0.0000000e+000  0.0000000e+000  0.0000000e+000  2.6185973e-002  4.4771398e-002  2.6166785e-002  8.9050160e-001  1.0000000e+000  3.0350845e-001
  0.0000000e+000  1.9348376e-002  6.4037069e-004  0.0000000e+000  2.1089882e-004  0.0000000e+000  0.0000000e+000  0.0000000e+000  0.0000000e+000  0.0000000e+000  0.0000000e+000  0.0000000e+000  0.0000000e+000  0.0000000e+000  0.0000000e+000  0.0000000e+000  0.0000000e+000  0.0000000e+000  0.0000000e+000  1.2098711e-002  0.0000000e+000  1.0188958e-005  0.0000000e+000  0.0000000e+000  0.0000000e+000  0.0000000e+000  0.0000000e+000  0.0000000e+000  0.0000000e+000  0.0000000e+000  0.0000000e+000  1.0100268e+000  1.0000000e+000             Inf
  4.4096982e-003  0.0000000e+000  0.0000000e+000  0.0000000e+000  0.0000000e+000  0.0000000e+000  1.1740008e-003  0.0000000e+000  0.0000000e+000  0.0000000e+000  0.0000000e+000  3.0489587e-003  0.0000000e+000  0.0000000e+000  3.7558012e-003  0.0000000e+000  0.0000000e+000  0.0000000e+000  0.0000000e+000  0.0000000e+000  0.0000000e+000  0.0000000e+000  0.0000000e+000  0.0000000e+000  3.2865127e-002  1.4587178e-002  2.3078893e-004  0.0000000e+000  0.0000000e+000  1.0583165e-002  4.4096982e-003  9.5286516e-001  1.0000000e+000  9.1708484e-002
  4.2151961e-001  2.4473084e-002  1.6742595e-002  0.0000000e+000  0.0000000e+000  0.0000000e+000  0.0000000e+000  1.6832020e-001  8.6833405e-002  0.0000000e+000  1.0764062e-001  0.0000000e+000  0.0000000e+000  0.0000000e+000  7.3168315e-002  0.0000000e+000  0.0000000e+000  4.6068541e-002  0.0000000e+000  1.6426270e-002  8.4241150e-003  0.0000000e+000  5.8235138e-003  1.0811713e-001  8.2152143e-003  1.9153028e-002  1.0000000e+000  0.0000000e+000  0.0000000e+000  8.0187268e-002  4.2151961e-001  4.7733816e-001  1.0000000e+000  1.1511650e-001
  4.6024368e-001  0.0000000e+000  1.1911360e-001  0.0000000e+000  3.9799212e-002  0.0000000e+000  3.1199363e-002  7.1249073e-002  0.0000000e+000  1.2904839e-001  0.0000000e+000  1.0000000e+000  1.1471776e-001  0.0000000e+000  6.9111872e-002  1.3926564e-002  7.5019138e-004  0.0000000e+000  8.9512767e-002  0.0000000e+000  6.0274844e-002  0.0000000e+000  1.1940148e-002  0.0000000e+000  0.0000000e+000  1.1016298e-001  0.0000000e+000  0.0000000e+000  1.8361793e-002  7.0119232e-002  4.6024368e-001  3.0887684e-001  1.0000000e+000  4.6773755e-001
  4.2040800e-001  0.0000000e+000  0.0000000e+000  0.0000000e+000  0.0000000e+000  0.0000000e+000  0.0000000e+000  4.3614328e-001  5.0229959e-002  8.3938537e-004  2.9001839e-001  0.0000000e+000  0.0000000e+000  2.3834344e-001  4.2837106e-001  0.0000000e+000  0.0000000e+000  1.0977548e-001  0.0000000e+000  2.7933644e-002  7.2300560e-002  9.4574429e-002  2.8708613e-002  5.4632630e-002  0.0000000e+000  0.0000000e+000  1.7161327e-001  0.0000000e+000  9.9189013e-004  0.0000000e+000  4.2040800e-001  5.4483657e-001  1.0000000e+000  1.2764359e-001
  4.1440784e-001  4.5433574e-002  1.6937961e-001  0.0000000e+000  5.0549284e-002  0.0000000e+000  1.8097905e-001  7.1421030e-001  0.0000000e+000  0.0000000e+000  0.0000000e+000  0.0000000e+000  0.0000000e+000  0.0000000e+000  1.4893463e-001  3.0576423e-003  4.1878461e-001  0.0000000e+000  0.0000000e+000  7.4396398e-002  0.0000000e+000  0.0000000e+000  0.0000000e+000  0.0000000e+000  2.2868607e-002  6.3306337e-003  1.8807078e-001  8.1155826e-002  7.3763887e-002  0.0000000e+000  4.1440784e-001  6.6129717e-001  1.0000000e+000  2.7494663e-001
  5.9626703e-002  0.0000000e+000  0.0000000e+000  3.4015958e-001  1.3922359e-002  0.0000000e+000  0.0000000e+000  2.1043933e-002  0.0000000e+000  1.5110307e-002  0.0000000e+000  0.0000000e+000  0.0000000e+000  3.4121694e-001  0.0000000e+000  4.0968981e-001  4.4961876e-002  0.0000000e+000  0.0000000e+000  0.0000000e+000  0.0000000e+000  0.0000000e+000  0.0000000e+000  1.2367469e-001  2.2167418e-002  0.0000000e+000  0.0000000e+000  0.0000000e+000  0.0000000e+000  0.0000000e+000  5.9626703e-002  1.0661422e+000  1.0000000e+000  2.0731587e-001
  4.2543057e-001  0.0000000e+000  2.0756432e-002  2.8918382e-003  0.0000000e+000  0.0000000e+000  1.8894020e-001  0.0000000e+000  0.0000000e+000  0.0000000e+000  0.0000000e+000  0.0000000e+000  2.2953826e-002  0.0000000e+000  1.0000000e+000  0.0000000e+000  0.0000000e+000  3.9201676e-002  9.2213994e-003  0.0000000e+000  1.4841692e-001  1.1807359e-002  9.9962529e-003  0.0000000e+000  0.0000000e+000  4.2185938e-002  0.0000000e+000  1.8386251e-002  8.8650514e-003  0.0000000e+000  4.2543057e-001  3.7640471e-001  1.0000000e+000  1.2453403e-001
  2.1558387e-001  0.0000000e+000  0.0000000e+000  0.0000000e+000  1.3550232e-002  0.0000000e+000  0.0000000e+000  0.0000000e+000  0.0000000e+000  0.0000000e+000  2.6529491e-003  0.0000000e+000  0.0000000e+000  0.0000000e+000  3.1715683e-001  0.0000000e+000  1.4916110e-001  1.8330788e-001  2.6982586e-001  2.2230181e-002  0.0000000e+000  0.0000000e+000  0.0000000e+000  0.0000000e+000  0.0000000e+000  2.3810253e-001  2.7838716e-003  0.0000000e+000  0.0000000e+000  3.4936260e-001  2.1558387e-001  8.1413110e-001  1.0000000e+000  3.2648775e-001
  4.5091230e-001  3.4843001e-002  0.0000000e+000  0.0000000e+000  3.0681534e-002  1.8015859e-001  0.0000000e+000  0.0000000e+000  0.0000000e+000  3.1646709e-002  1.9722559e-001  0.0000000e+000  3.6275556e-002  1.0000000e+000  1.9765728e-002  0.0000000e+000  3.6818304e-002  0.0000000e+000  3.1519075e-002  8.7838528e-003  0.0000000e+000  1.4801117e-003  1.6805763e-001  2.9936606e-003  4.9378920e-002  1.5600861e-001  1.1440912e-001  2.0956907e-003  0.0000000e+000  7.0793934e-004  4.5091230e-001  3.3864243e-001  1.0000000e+000  8.4775387e-002
  8.1156677e-001  6.1421517e-002  1.0107613e-002  0.0000000e+000  0.0000000e+000  8.3125656e-002  0.0000000e+000  0.0000000e+000  4.7627155e-003  7.5187608e-004  0.0000000e+000  2.2196438e-002  0.0000000e+000  0.0000000e+000  3.1572044e-001  0.0000000e+000  0.0000000e+000  8.4251476e-002  0.0000000e+000  1.2713273e-001  1.0000000e+000  1.7146093e-001  6.8423574e-003  1.4753610e-002  0.0000000e+000  1.3284020e-001  2.1727870e-001  1.7593820e-001  0.0000000e+000  0.0000000e+000  8.1156677e-001  2.7224060e-001  1.0000000e+000  9.5763404e-001
  0.0000000e+000  0.0000000e+000  3.8311758e-002  0.0000000e+000  0.0000000e+000  9.0358086e-003  3.9643324e-003  0.0000000e+000  4.9455141e-002  0.0000000e+000  4.4005704e-002  0.0000000e+000  8.2063903e-003  2.5665212e-002  0.0000000e+000  0.0000000e+000  0.0000000e+000  3.1030598e-003  0.0000000e+000  0.0000000e+000  0.0000000e+000  0.0000000e+000  0.0000000e+000  6.5171491e-002  0.0000000e+000  9.5222868e-004  0.0000000e+000  1.2164262e-002  0.0000000e+000  0.0000000e+000  0.0000000e+000  1.0807006e+000  1.0000000e+000             Inf
  9.5333488e-002  0.0000000e+000  0.0000000e+000  1.6059870e-002  0.0000000e+000  1.5946501e-001  0.0000000e+000  0.0000000e+000  0.0000000e+000  1.9568486e-001  0.0000000e+000  4.3451754e-002  0.0000000e+000  0.0000000e+000  0.0000000e+000  0.0000000e+000  1.3862811e-001  7.4809605e-002  0.0000000e+000  0.0000000e+000  4.7403611e-002  0.0000000e+000  0.0000000e+000  2.1011216e-001  0.0000000e+000  0.0000000e+000  0.0000000e+000  0.0000000e+000  0.0000000e+000  8.1256115e-002  9.5333488e-002  9.3408676e-001  1.0000000e+000  1.6138775e-001
  1.0682194e-001  0.0000000e+000  0.0000000e+000  0.0000000e+000  0.0000000e+000  0.0000000e+000  0.0000000e+000  0.0000000e+000  6.8658788e-002  1.7087083e-001  0.0000000e+000  1.6515536e-001  5.4959751e-002  0.0000000e+000  0.0000000e+000  0.0000000e+000  0.0000000e+000  8.4377003e-002  2.8935775e-002  1.5720479e-002  0.0000000e+000  0.0000000e+000  4.4396662e-003  0.0000000e+000  0.0000000e+000  2.9763736e-002  2.3916368e-002  5.5330619e-002  8.0223555e-002  6.7179138e-003  1.0682194e-001  9.0293724e-001  1.0000000e+000  2.1937282e-001
  2.5472559e-001  0.0000000e+000  5.3842604e-002  9.4023080e-003  0.0000000e+000  2.9068505e-001  5.3815914e-002  3.4156605e-002  0.0000000e+000  0.0000000e+000  0.0000000e+000  0.0000000e+000  0.0000000e+000  1.3271227e-001  1.6611481e-002  0.0000000e+000  2.0043889e-002  7.6438609e-002  9.0851678e-002  0.0000000e+000  3.2788883e-001  2.4253391e-001  0.0000000e+000  1.2476795e-001  0.0000000e+000  2.1066538e-002  0.0000000e+000  1.1067839e-002  1.7060273e-003  2.5763078e-001  2.5472559e-001  6.6799367e-001  1.0000000e+000  3.3321311e-001
  8.4922589e-001  7.7985667e-002  4.1438044e-001  1.6247494e-002  2.4729577e-002  0.0000000e+000  0.0000000e+000  0.0000000e+000  2.1121725e-002  0.0000000e+000  1.4512277e-001  2.1276466e-002  5.7977991e-002  2.2936991e-001  3.9171923e-001  1.0592160e-002  1.2840804e-001  0.0000000e+000  3.8250054e-002  0.0000000e+000  0.0000000e+000  0.0000000e+000  0.0000000e+000  4.7927158e-002  0.0000000e+000  0.0000000e+000  0.0000000e+000  3.8811388e-002  2.9295835e-002  0.0000000e+000  8.4922589e-001 -4.6168456e-001  1.0000000e+000             Inf
  2.4754891e-001  2.1297113e-002  0.0000000e+000  7.6350017e-003  0.0000000e+000  3.4310912e-003  0.0000000e+000  2.2167879e-002  0.0000000e+000  5.4296237e-004  1.2496275e-002  0.0000000e+000  0.0000000e+000  0.0000000e+000  0.0000000e+000  8.0176308e-004  0.0000000e+000  1.6395659e-002  0.0000000e+000  0.0000000e+000  0.0000000e+000  3.2596806e-002  0.0000000e+000  0.0000000e+000  0.0000000e+000  0.0000000e+000  1.7856637e-003  0.0000000e+000  0.0000000e+000  2.6768624e-002  2.4754891e-001  2.8978600e-001  1.0000000e+000  3.7476013e-001
  2.3002625e-001  1.0879874e-002  1.7252214e-003  0.0000000e+000  0.0000000e+000  0.0000000e+000  2.5289335e-003  0.0000000e+000  0.0000000e+000  1.9044393e-003  0.0000000e+000  3.5649098e-004  0.0000000e+000  0.0000000e+000  0.0000000e+000  0.0000000e+000  5.9932861e-003  0.0000000e+000  0.0000000e+000  1.6831440e-001  0.0000000e+000  0.0000000e+000  0.0000000e+000  6.5981350e-002  0.0000000e+000  0.0000000e+000  2.5190460e-002  0.0000000e+000  0.0000000e+000  0.0000000e+000  2.3002625e-001  4.0136215e-001  1.0000000e+000  1.4492553e-001
  4.5543937e-001  1.2562502e-003  3.9072633e-003  3.9582785e-004  0.0000000e+000  0.0000000e+000  0.0000000e+000  0.0000000e+000  0.0000000e+000  1.1846739e-002  8.6675898e-003  0.0000000e+000  0.0000000e+000  4.6426889e-002  0.0000000e+000  1.5162136e-003  0.0000000e+000  0.0000000e+000  0.0000000e+000  6.2826735e-002  0.0000000e+000  0.0000000e+000  4.5173594e-003  0.0000000e+000  8.0741447e-002  0.0000000e+000  0.0000000e+000  0.0000000e+000  1.1376238e-003  6.3362964e-003  4.5543937e-001 -7.6048206e-002  1.0000000e+000  6.3329479e-001
  2.7511821e-002  3.3402257e-002  4.3995844e-002  0.0000000e+000  0.0000000e+000  1.2049745e-002  0.0000000e+000  0.0000000e+000  0.0000000e+000  0.0000000e+000  3.1558283e-002  0.0000000e+000  3.9030793e-002  0.0000000e+000  0.0000000e+000  4.7929565e-003  0.0000000e+000  0.0000000e+000  0.0000000e+000  0.0000000e+000  0.0000000e+000  5.4547238e-003  0.0000000e+000  0.0000000e+000  0.0000000e+000  0.0000000e+000  0.0000000e+000  1.6901080e-003  0.0000000e+000  3.6782094e-002  2.7511821e-002  8.7270427e-001  1.0000000e+000  1.5945576e-001
  2.1934144e-001  9.8330097e-006  0.0000000e+000  2.7927553e-002  0.0000000e+000  2.1504885e-002  0.0000000e+000  0.0000000e+000  0.0000000e+000  0.0000000e+000  0.0000000e+000  0.0000000e+000  1.4700786e-001  0.0000000e+000  0.0000000e+000  0.0000000e+000  0.0000000e+000  1.6091161e-002  0.0000000e+000  0.0000000e+000  0.0000000e+000  0.0000000e+000  2.3689688e-002  0.0000000e+000  2.8519615e-003  6.3781966e-002  0.0000000e+000  4.2471085e-002  0.0000000e+000  0.0000000e+000  2.1934144e-001  4.8914914e-001  1.0000000e+000  2.1521438e-001
  4.2041197e-001  0.0000000e+000  0.0000000e+000  0.0000000e+000  2.8256113e-002  6.6165087e-002  0.0000000e+000  2.3952670e-002  0.0000000e+000  0.0000000e+000  0.0000000e+000  0.0000000e+000  2.5529119e-003  0.0000000e+000  1.3117769e-003  1.8994031e-003  0.0000000e+000  9.5470569e-002  1.0368404e-003  0.0000000e+000  0.0000000e+000  0.0000000e+000  0.0000000e+000  0.0000000e+000  0.0000000e+000  1.3752897e-001  0.0000000e+000  0.0000000e+000  4.6054465e-004  2.0823226e-003  4.2041197e-001  1.7673160e-001  1.0000000e+000  4.0301226e-001
  5.4560834e-002  0.0000000e+000  2.1440929e-005  9.5382843e-004  0.0000000e+000  0.0000000e+000  0.0000000e+000  0.0000000e+000  2.6634813e-002  0.0000000e+000  2.4866231e-001  1.5863797e-003  0.0000000e+000  0.0000000e+000  0.0000000e+000  5.6264657e-003  8.5987999e-002  0.0000000e+000  0.0000000e+000  1.3345192e-002  0.0000000e+000  4.2432947e-004  2.4413741e-002  0.0000000e+000  1.0004801e-002  0.0000000e+000  9.9155939e-003  0.0000000e+000  7.1294531e-004  2.0211377e-002  5.4560834e-002  8.3587894e-001  1.0000000e+000  9.8362586e-002
  0.0000000e+000  4.9573547e-003  0.0000000e+000  6.1291312e-002  3.6784774e-002  0.0000000e+000  2.6346905e-003  0.0000000e+000  0.0000000e+000  5.9367920e-003  0.0000000e+000  1.4780649e-003  0.0000000e+000  0.0000000e+000  0.0000000e+000  0.0000000e+000  0.0000000e+000  0.0000000e+000  1.8106055e-003  0.0000000e+000  0.0000000e+000  0.0000000e+000  0.0000000e+000  0.0000000e+000  0.0000000e+000  0.0000000e+000  0.0000000e+000  0.0000000e+000  3.2393805e-004  0.0000000e+000  0.0000000e+000  1.0357572e+000  1.0000000e+000             Inf
  4.5164172e-001  0.0000000e+000  7.7006487e-005  9.8512653e-005  0.0000000e+000  0.0000000e+000  0.0000000e+000  0.0000000e+000  0.0000000e+000  0.0000000e+000  1.3200657e-001  0.0000000e+000  5.4739997e-003  0.0000000e+000  0.0000000e+000  0.0000000e+000  2.5676427e-003  1.7602953e-002  6.4108394e-002  0.0000000e+000  0.0000000e+000  0.0000000e+000  0.0000000e+000  0.0000000e+000  1.2528397e-004  8.0309601e-002  2.4598354e-003  4.9122812e-001  6.9614568e-003  0.0000000e+000  4.5164172e-001  4.7041501e-002  1.0000000e+000  2.0735906e-001
  2.2221249e-001  1.6182094e-003  0.0000000e+000  1.0356796e-002  0.0000000e+000  0.0000000e+000  1.3440530e-001  5.4651157e-002  0.0000000e+000  1.0291932e-003  3.9250346e-003  0.0000000e+000  1.1407072e-004  0.0000000e+000  0.0000000e+000  0.0000000e+000  0.0000000e+000  0.0000000e+000  7.8249864e-004  4.3578429e-002  0.0000000e+000  0.0000000e+000  0.0000000e+000  0.0000000e+000  5.5932399e-002  0.0000000e+000  0.0000000e+000  0.0000000e+000  1.0081479e-003  2.3461773e-002  2.2221249e-001  4.6489353e-001  1.0000000e+000  7.0243049e-002
  1.8596409e-001  6.6051538e-003  0.0000000e+000  1.0685126e-002  0.0000000e+000  4.6840992e-002  5.4232073e-004  0.0000000e+000  0.0000000e+000  0.0000000e+000  0.0000000e+000  0.0000000e+000  0.0000000e+000  3.4555310e-002  0.0000000e+000  2.2703887e-002  0.0000000e+000  4.0877268e-002  0.0000000e+000  2.9857606e-003  0.0000000e+000  5.6549478e-002  6.5907134e-002  0.0000000e+000  1.5684131e-002  0.0000000e+000  5.0689265e-003  0.0000000e+000  0.0000000e+000  1.4665072e-002  1.8596409e-001  7.2744289e-001  1.0000000e+000  3.6233314e-001
  8.1760192e-001  2.8211973e-002  0.0000000e+000  5.2684461e-003  0.0000000e+000  0.0000000e+000  1.3601465e-003  1.8645097e-001  0.0000000e+000  3.0862498e-004  0.0000000e+000  0.0000000e+000  0.0000000e+000  0.0000000e+000  0.0000000e+000  3.3229509e-003  2.1082954e-002  4.3562071e-003  0.0000000e+000  0.0000000e+000  0.0000000e+000  7.3609172e-002  0.0000000e+000  0.0000000e+000  8.6252492e-002  1.2804988e-004  5.7434897e-003  0.0000000e+000  7.4447347e-003  4.5086180e-002  8.1760192e-001 -2.5172474e-001  1.0000000e+000  7.2748628e-001
  3.0626578e-002  0.0000000e+000  0.0000000e+000  1.6358752e-002  0.0000000e+000  0.0000000e+000  2.0261519e-003  0.0000000e+000  0.0000000e+000  0.0000000e+000  0.0000000e+000  0.0000000e+000  0.0000000e+000  0.0000000e+000  0.0000000e+000  1.6745029e-003  0.0000000e+000  7.0590394e-003  5.0687779e-004  9.0597178e-003  0.0000000e+000  8.6172152e-002  0.0000000e+000  3.2061077e-002  0.0000000e+000  8.8867777e-003  0.0000000e+000  0.0000000e+000  4.7274058e-003  1.6380669e-003  3.0626578e-002  8.4811840e-001  1.0000000e+000  5.6458554e-002
  6.0142912e-002  0.0000000e+000  0.0000000e+000  0.0000000e+000  0.0000000e+000  0.0000000e+000  0.0000000e+000  0.0000000e+000  0.0000000e+000  0.0000000e+000  2.6578386e-003  0.0000000e+000  0.0000000e+000  2.3811312e-004  0.0000000e+000  5.3994455e-003  6.2788158e-002  5.2168301e-003  0.0000000e+000  1.1437688e-002  0.0000000e+000  8.2518503e-002  0.0000000e+000  2.3759524e-002  0.0000000e+000  0.0000000e+000  0.0000000e+000  0.0000000e+000  0.0000000e+000  4.4012106e-003  6.0142912e-002  7.5178408e-001  1.0000000e+000  2.2815271e-001
  8.3603857e-001  6.5358272e-001  5.8740734e-003  0.0000000e+000  4.9747434e-002  1.0977567e-001  5.3662089e-002  0.0000000e+000  0.0000000e+000  0.0000000e+000  0.0000000e+000  7.9723204e-003  0.0000000e+000  3.4713834e-003  0.0000000e+000  0.0000000e+000  0.0000000e+000  0.0000000e+000  0.0000000e+000  6.2530095e-003  0.0000000e+000  0.0000000e+000  2.7661946e-002  4.0580639e-003  0.0000000e+000  1.6660952e-002  2.4429771e-003  6.4588158e-002  9.7916529e-004  0.0000000e+000  8.3603857e-001 -4.9196233e-001  1.0000000e+000             Inf
  2.7675153e-001  0.0000000e+000  0.0000000e+000  7.3036350e-002  0.0000000e+000  7.3690360e-002  1.0069513e-002  0.0000000e+000  0.0000000e+000  0.0000000e+000  0.0000000e+000  0.0000000e+000  2.6441292e-001  2.8628411e-002  0.0000000e+000  2.0389775e-001  0.0000000e+000  4.3845246e-002  0.0000000e+000  5.2822874e-002  0.0000000e+000  1.0943248e-002  0.0000000e+000  0.0000000e+000  0.0000000e+000  0.0000000e+000  0.0000000e+000  0.0000000e+000  7.9955132e-003  0.0000000e+000  2.7675153e-001  4.6861131e-001  1.0000000e+000  4.4598901e-001
  6.6321412e-001  4.1160810e-004  0.0000000e+000  3.5318894e-002  0.0000000e+000  0.0000000e+000  0.0000000e+000  3.8552685e-001  0.0000000e+000  7.3934043e-002  0.0000000e+000  2.2859978e-002  0.0000000e+000  1.0688499e-002  0.0000000e+000  3.3638837e-003  0.0000000e+000  0.0000000e+000  0.0000000e+000  0.0000000e+000  4.4866816e-002  0.0000000e+000  3.8099740e-002  0.0000000e+000  6.5837742e-002  0.0000000e+000  4.2983556e-003  0.0000000e+000  2.2322135e-001  6.8458793e-004  6.6321412e-001 -2.4687860e-001  1.0000000e+000             Inf
  2.1407787e-001  9.8694668e-003  0.0000000e+000  0.0000000e+000  2.0232515e-001  0.0000000e+000  0.0000000e+000  0.0000000e+000  0.0000000e+000  0.0000000e+000  0.0000000e+000  0.0000000e+000  0.0000000e+000  0.0000000e+000  0.0000000e+000  0.0000000e+000  3.8429180e-002  0.0000000e+000  2.5396908e-002  0.0000000e+000  1.5524525e-001  0.0000000e+000  0.0000000e+000  0.0000000e+000  0.0000000e+000  0.0000000e+000  8.1142125e-003  4.2195940e-001  2.6191953e-002  0.0000000e+000  2.1407787e-001  6.6128148e-001  1.0000000e+000  9.1697329e-002
  2.2661399e-001  0.0000000e+000  0.0000000e+000  9.5280484e-003  0.0000000e+000  0.0000000e+000  0.0000000e+000  1.5797073e-001  0.0000000e+000  0.0000000e+000  1.8711230e-001  0.0000000e+000  0.0000000e+000  3.3594267e-002  0.0000000e+000  0.0000000e+000  1.8454322e-002  2.2331024e-002  0.0000000e+000  7.5982161e-002  0.0000000e+000  0.0000000e+000  1.0657821e-002  0.0000000e+000  2.2042389e-001  0.0000000e+000  2.2623160e-003  0.0000000e+000  1.5305649e-003  0.0000000e+000  2.2661399e-001  5.3358234e-001  1.0000000e+000  1.9867436e-001
  4.2011804e-001  0.0000000e+000  0.0000000e+000  0.0000000e+000  2.6485403e-003  0.0000000e+000  0.0000000e+000  2.8636263e-002  0.0000000e+000  0.0000000e+000  0.0000000e+000  1.0282942e-001  0.0000000e+000  0.0000000e+000  6.1600519e-003  0.0000000e+000  0.0000000e+000  0.0000000e+000  0.0000000e+000  0.0000000e+000  0.0000000e+000  0.0000000e+000  0.0000000e+000  0.0000000e+000  3.3223936e-001  2.6220172e-002  1.4950665e-001  3.9361734e-001  0.0000000e+000  4.9331851e-003  4.2011804e-001  3.3061185e-001  1.0000000e+000  5.4525971e-001
  5.7367191e-002  0.0000000e+000  0.0000000e+000  0.0000000e+000  5.8369680e-003  0.0000000e+000  2.0935942e-001  0.0000000e+000  0.0000000e+000  0.0000000e+000  8.4807149e-005  2.3060855e-001  0.0000000e+000  0.0000000e+000  4.9653911e-003  0.0000000e+000  0.0000000e+000  0.0000000e+000  0.0000000e+000  2.0497396e-002  7.0555421e-002  0.0000000e+000  0.0000000e+000  0.0000000e+000  3.1720667e-002  0.0000000e+000  0.0000000e+000  7.1816446e-002  0.0000000e+000  0.0000000e+000  5.7367191e-002  8.8206409e-001  1.0000000e+000  3.3638151e-001
  2.1291997e-001  6.9569860e-003  0.0000000e+000  4.1398031e-002  7.1269416e-002  0.0000000e+000  0.0000000e+000  1.1999040e-004  0.0000000e+000  9.5733505e-002  0.0000000e+000  5.7510439e-002  1.6480721e-001  1.0272184e-001  0.0000000e+000  4.8923483e-003  0.0000000e+000  0.0000000e+000  1.8564543e-001  1.5739023e-002  0.0000000e+000  0.0000000e+000  2.3363662e-002  0.0000000e+000  1.7634559e-003  1.1550414e-001  8.1612721e-002  5.8723820e-004  8.1910706e-003  1.2705461e-001  2.1291997e-001  7.2409920e-001  1.0000000e+000  2.9636482e-001
  1.0242040e-001  6.3376684e-002  0.0000000e+000  0.0000000e+000  0.0000000e+000  5.5602885e-002  0.0000000e+000  7.2744893e-003  0.0000000e+000  4.7359037e-003  0.0000000e+000  0.0000000e+000  0.0000000e+000  1.9232014e-001  0.0000000e+000  0.0000000e+000  0.0000000e+000  6.2872455e-003  0.0000000e+000  4.6486493e-004  0.0000000e+000  0.0000000e+000  0.0000000e+000  7.2430238e-002  7.8841293e-002  8.7663279e-003  5.0632851e-002  0.0000000e+000  0.0000000e+000  0.0000000e+000  1.0242040e-001  8.2975031e-001  1.0000000e+000  3.5456941e-001
  2.1901866e-001  0.0000000e+000  0.0000000e+000  2.7080417e-002  2.9996640e-003  2.0766982e-001  1.6613390e-003  0.0000000e+000  0.0000000e+000  5.3263315e-002  3.7777559e-003  0.0000000e+000  0.0000000e+000  1.6385161e-002  0.0000000e+000  0.0000000e+000  2.9307724e-002  0.0000000e+000  0.0000000e+000  1.1695814e-003  1.4120499e-001  0.0000000e+000  0.0000000e+000  9.1178385e-002  0.0000000e+000  0.0000000e+000  0.0000000e+000  2.7465314e-001  3.9272109e-003  0.0000000e+000  2.1901866e-001  6.1551927e-001  1.0000000e+000  1.1593099e-001
  0.0000000e+000  0.0000000e+000  0.0000000e+000  1.6842940e-002  0.0000000e+000  0.0000000e+000  0.0000000e+000  5.7232043e-002  0.0000000e+000  1.4738588e-003  4.2873764e-002  0.0000000e+000  0.0000000e+000  5.4001210e-003  0.0000000e+000  0.0000000e+000  5.6490769e-004  0.0000000e+000  0.0000000e+000  0.0000000e+000  0.0000000e+000  0.0000000e+000  0.0000000e+000  2.4060354e-002  0.0000000e+000  0.0000000e+000  4.1623196e-002  0.0000000e+000  0.0000000e+000  3.2955072e-002  0.0000000e+000  1.0692150e+000  1.0000000e+000             Inf
  4.5147686e-001  0.0000000e+000  0.0000000e+000  0.0000000e+000  0.0000000e+000  0.0000000e+000  0.0000000e+000  5.5614757e-002  1.6476187e-001  1.3083280e-002  1.8682632e-001  8.2914706e-002  0.0000000e+000  1.0945936e-002  6.4503720e-002  0.0000000e+000  0.0000000e+000  0.0000000e+000  4.8105602e-002  3.4919716e-002  2.9267322e-002  5.1655085e-002  0.0000000e+000  0.0000000e+000  1.6982990e-001  0.0000000e+000  0.0000000e+000  1.2184806e-001  0.0000000e+000  0.0000000e+000  4.5147686e-001  9.7726475e-002  1.0000000e+000  8.0533367e-001
  1.2395901e-001  2.3338723e-002  0.0000000e+000  1.4724501e-001  1.3560573e-002  3.9008557e-001  0.0000000e+000  0.0000000e+000  1.0656511e-001  0.0000000e+000  0.0000000e+000  0.0000000e+000  0.0000000e+000  0.0000000e+000  0.0000000e+000  0.0000000e+000  0.0000000e+000  0.0000000e+000  0.0000000e+000  7.5093842e-002  0.0000000e+000  0.0000000e+000  0.0000000e+000  0.0000000e+000  6.1410265e-002  0.0000000e+000  0.0000000e+000  0.0000000e+000  1.3500157e-004  2.2939793e-001  1.2395901e-001  1.0043644e+000  1.0000000e+000  1.0434765e+000
  1.8241668e-001  1.4097025e-001  0.0000000e+000  5.8498069e-003  2.0190632e-002  0.0000000e+000  0.0000000e+000  0.0000000e+000  0.0000000e+000  1.1266817e-001  8.3913464e-002  0.0000000e+000  1.8555114e-001  0.0000000e+000  5.6533499e-002  0.0000000e+000  1.3957872e-001  1.0579736e-001  0.0000000e+000  0.0000000e+000  0.0000000e+000  9.8744638e-002  1.5402305e-001  0.0000000e+000  0.0000000e+000  6.5086862e-002  0.0000000e+000  5.2791921e-002  1.1974848e-001  1.9831449e-003  1.8241668e-001  1.0042456e+000  1.0000000e+000  1.2471591e+000
  0.0000000e+000  0.0000000e+000  0.0000000e+000  4.9671530e-002  0.0000000e+000  0.0000000e+000  0.0000000e+000  5.2326145e-003  2.3657420e-003  1.0965049e-002  4.7575775e-002  0.0000000e+000  0.0000000e+000  0.0000000e+000  0.0000000e+000  0.0000000e+000  0.0000000e+000  0.0000000e+000  7.5913044e-002  0.0000000e+000  0.0000000e+000  0.0000000e+000  0.0000000e+000  0.0000000e+000  1.1013873e-003  0.0000000e+000  0.0000000e+000  0.0000000e+000  0.0000000e+000  0.0000000e+000  0.0000000e+000  1.0598423e+000  1.0000000e+000             Inf
  2.0134085e-001  0.0000000e+000  0.0000000e+000  0.0000000e+000  0.0000000e+000  0.0000000e+000  0.0000000e+000  0.0000000e+000  0.0000000e+000  0.0000000e+000  1.4143094e-001  0.0000000e+000  2.7170746e-002  0.0000000e+000  2.2943777e-002  0.0000000e+000  6.6345442e-002  0.0000000e+000  0.0000000e+000  0.0000000e+000  0.0000000e+000  0.0000000e+000  0.0000000e+000  2.0536007e-001  0.0000000e+000  0.0000000e+000  0.0000000e+000  0.0000000e+000  0.0000000e+000  0.0000000e+000  2.0134085e-001  6.5540635e-001  1.0000000e+000             Inf
  0.0000000e+000  0.0000000e+000  0.0000000e+000  4.8568081e-002  0.0000000e+000  0.0000000e+000  0.0000000e+000  1.2194674e-002  0.0000000e+000  0.0000000e+000  0.0000000e+000  0.0000000e+000  3.3142594e-002  4.6551525e-003  0.0000000e+000  0.0000000e+000  2.8258345e-002  0.0000000e+000  0.0000000e+000  0.0000000e+000  0.0000000e+000  0.0000000e+000  0.0000000e+000  0.0000000e+000  0.0000000e+000  0.0000000e+000  0.0000000e+000  7.7194020e-002  0.0000000e+000  8.9693043e-002  0.0000000e+000  1.0911501e+000  1.0000000e+000             Inf
  6.9059780e-002  3.7640496e-002  1.3878707e-001  8.4547949e-002  0.0000000e+000  1.3604664e-003  0.0000000e+000  0.0000000e+000  0.0000000e+000  0.0000000e+000  6.0392486e-003  0.0000000e+000  9.5972066e-002  1.5149187e-001  0.0000000e+000  0.0000000e+000  1.5646146e-002  0.0000000e+000  0.0000000e+000  0.0000000e+000  3.6078481e-002  8.8091574e-004  7.1251267e-002  3.3999079e-002  0.0000000e+000  0.0000000e+000  0.0000000e+000  0.0000000e+000  7.0148088e-002  0.0000000e+000  6.9059780e-002  8.8225171e-001  1.0000000e+000  5.2427668e-001
  2.7047000e-001  0.0000000e+000  0.0000000e+000  1.4486232e-001  0.0000000e+000  9.8552166e-002  0.0000000e+000  3.8536329e-002  7.7168302e-002  9.2652013e-002  2.9494446e-002  0.0000000e+000  0.0000000e+000  0.0000000e+000  6.0874425e-002  0.0000000e+000  0.0000000e+000  0.0000000e+000  1.6165878e-001  1.9171759e-001  3.9047924e-002  0.0000000e+000  0.0000000e+000  0.0000000e+000  2.3654329e-002  1.0921115e-001  0.0000000e+000  0.0000000e+000  5.6039423e-003  0.0000000e+000  2.7047000e-001  5.1611752e-001  1.0000000e+000  3.2466605e-001
  6.5790647e-001  0.0000000e+000  0.0000000e+000  0.0000000e+000  0.0000000e+000  3.1188890e-003  0.0000000e+000  0.0000000e+000  0.0000000e+000  0.0000000e+000  5.2683470e-003  4.1085954e-001  0.0000000e+000  8.5499229e-003  3.5241413e-002  4.0466346e-004  0.0000000e+000  0.0000000e+000  0.0000000e+000  0.0000000e+000  0.0000000e+000  1.1489353e-001  3.5837334e-001  0.0000000e+000  9.7679132e-003  4.0157380e-001  7.7406116e-002  0.0000000e+000  0.0000000e+000  2.1467392e-001  6.5790647e-001 -1.2509479e-001  1.0000000e+000  7.8151169e-001
  6.0674747e-001  1.6852865e-002  0.0000000e+000  0.0000000e+000  0.0000000e+000  7.0293892e-003  0.0000000e+000  4.0148928e-002  9.2247105e-002  1.9640659e-002  0.0000000e+000  0.0000000e+000  5.9882501e-001  0.0000000e+000  5.7267474e-002  1.6968832e-001  0.0000000e+000  2.6856847e-002  4.1489374e-002  2.3409673e-001  1.5169216e-002  0.0000000e+000  1.2307591e-001  4.5266325e-002  0.0000000e+000  2.3039122e-001  6.3052850e-003  0.0000000e+000  0.0000000e+000  0.0000000e+000  6.0674747e-001  4.4237355e-001  1.0000000e+000  7.4499385e-001
  2.4423577e-001  0.0000000e+000  4.4627974e-001  0.0000000e+000  5.0723887e-002  3.8154056e-002  0.0000000e+000  1.6128955e-002  0.0000000e+000  2.7544154e-003  0.0000000e+000  1.3494379e-002  1.8162827e-002  3.8465531e-002  2.4909818e-002  0.0000000e+000  0.0000000e+000  0.0000000e+000  1.5082347e-002  0.0000000e+000  2.3826594e-001  0.0000000e+000  0.0000000e+000  2.3868957e-001  2.9797879e-002  2.6483524e-001  0.0000000e+000  4.1220008e-003  9.5028730e-002  1.9719920e-002  2.4423577e-001  6.4050102e-001  1.0000000e+000  5.1590685e-001
  8.2102995e-001  0.0000000e+000  0.0000000e+000  0.0000000e+000  0.0000000e+000  2.6548939e-003  6.9571475e-003  2.6744368e-002  0.0000000e+000  0.0000000e+000  0.0000000e+000  0.0000000e+000  4.6102986e-002  0.0000000e+000  0.0000000e+000  0.0000000e+000  0.0000000e+000  5.0305329e-002  5.0927715e-001  0.0000000e+000  7.8761263e-002  1.3618951e-002  8.8901916e-002  0.0000000e+000  0.0000000e+000  0.0000000e+000  0.0000000e+000  0.0000000e+000  0.0000000e+000  9.0273620e-003  8.2102995e-001 -2.6193190e-001  1.0000000e+000             Inf
  2.6502918e-002  2.5158934e-003  0.0000000e+000  0.0000000e+000  1.2292632e-001  4.5913689e-003  5.1141560e-003  1.3006995e-002  0.0000000e+000  0.0000000e+000  0.0000000e+000  0.0000000e+000  0.0000000e+000  0.0000000e+000  0.0000000e+000  7.1371849e-002  6.3561345e-003  2.2651569e-002  0.0000000e+000  0.0000000e+000  0.0000000e+000  0.0000000e+000  3.0495925e-001  0.0000000e+000  0.0000000e+000  0.0000000e+000  4.9491763e-002  3.1600418e-003  0.0000000e+000  0.0000000e+000  2.6502918e-002  9.9106009e-001  1.0000000e+000  2.3850069e-001
  4.1657516e-001  0.0000000e+000  8.7874198e-002  0.0000000e+000  1.6609261e-002  0.0000000e+000  0.0000000e+000  7.4089313e-003  0.0000000e+000  1.4463828e-001  0.0000000e+000  1.3927823e-002  0.0000000e+000  1.2811114e-002  0.0000000e+000  0.0000000e+000  0.0000000e+000  2.0687259e-001  2.5646153e-001  0.0000000e+000  8.2938290e-002  0.0000000e+000  0.0000000e+000  3.1502529e-001  2.6205477e-002  1.6345276e-002  7.3916965e-003  3.2842367e-001  0.0000000e+000  1.3496963e-002  4.1657516e-001  4.8522173e-001  1.0000000e+000  4.6408077e-001
  6.4611825e-001  0.0000000e+000  0.0000000e+000  0.0000000e+000  0.0000000e+000  1.6631716e-002  0.0000000e+000  2.7755922e-001  1.0139893e-002  0.0000000e+000  0.0000000e+000  0.0000000e+000  2.1105478e-001  2.1696290e-002  2.8371444e-003  4.8192219e-002  0.0000000e+000  1.2799800e-001  0.0000000e+000  0.0000000e+000  1.8073324e-001  1.8516394e-004  0.0000000e+000  0.0000000e+000  0.0000000e+000  5.1629162e-002  0.0000000e+000  0.0000000e+000  0.0000000e+000  0.0000000e+000  6.4611825e-001 -2.6142666e-001  1.0000000e+000  1.9309033e-001
  6.6329608e-002  0.0000000e+000  2.0873455e-002  2.6777617e-001  0.0000000e+000  9.2723294e-002  0.0000000e+000  1.4567358e-003  1.5163353e-003  1.1869272e-001  0.0000000e+000  1.3617201e-002  0.0000000e+000  4.2837021e-001  0.0000000e+000  0.0000000e+000  0.0000000e+000  2.3869528e-002  0.0000000e+000  0.0000000e+000  2.3750453e-003  0.0000000e+000  0.0000000e+000  1.7624183e-002  2.4417466e-004  0.0000000e+000  0.0000000e+000  0.0000000e+000  0.0000000e+000  2.4725690e-002  6.6329608e-002  9.6156003e-001  1.0000000e+000  1.4364742e-001
  6.4857062e-001  0.0000000e+000  0.0000000e+000  1.4790910e-002  0.0000000e+000  1.0626346e-002  0.0000000e+000  0.0000000e+000  0.0000000e+000  0.0000000e+000  1.0038420e-002  2.2121538e-002  6.6379127e-003  6.0551557e-003  0.0000000e+000  2.0572255e-002  1.6558098e-002  9.5320791e-003  0.0000000e+000  0.0000000e+000  0.0000000e+000  7.4825474e-003  0.0000000e+000  0.0000000e+000  2.6303857e-002  2.1084523e-001  0.0000000e+000  0.0000000e+000  0.0000000e+000  6.2565772e-002  6.4857062e-001 -3.7299306e-001  1.0000000e+000  3.5312206e-001
  4.5026994e-001  0.0000000e+000  0.0000000e+000  8.8729661e-002  0.0000000e+000  0.0000000e+000  9.3049570e-004  4.0024288e-005  3.7871482e-002  0.0000000e+000  2.3377216e-002  1.3204367e-002  6.7494238e-003  6.4245552e-003  1.2838578e-001  0.0000000e+000  0.0000000e+000  5.1161204e-002  4.5266091e-002  1.2389630e-001  0.0000000e+000  0.0000000e+000  1.3691209e-001  0.0000000e+000  0.0000000e+000  0.0000000e+000  0.0000000e+000  0.0000000e+000  0.0000000e+000  1.8884872e-002  4.5026994e-001  2.2737115e-002  1.0000000e+000  7.3000963e-001
  8.3856703e-001  1.1033313e-002  3.9201901e-003  2.0101179e-002  0.0000000e+000  0.0000000e+000  5.4227451e-001  7.1639213e-003  0.0000000e+000  3.5605014e-002  0.0000000e+000  9.5588711e-003  0.0000000e+000  2.8627997e-001  1.5388086e-002  1.7062159e-001  0.0000000e+000  1.9628075e-001  0.0000000e+000  3.9170851e-002  7.3634368e-003  6.1567345e-003  1.3814224e-003  1.6970561e-002  0.0000000e+000  0.0000000e+000  0.0000000e+000  3.8233678e-002  7.5569469e-004  0.0000000e+000  8.3856703e-001 -4.4576088e-001  1.0000000e+000             Inf
  9.1477638e-002  0.0000000e+000  0.0000000e+000  0.0000000e+000  1.0101609e-003  3.3763465e-002  0.0000000e+000  3.1250217e-003  0.0000000e+000  0.0000000e+000  0.0000000e+000  2.7925312e-002  0.0000000e+000  1.3451540e-001  7.6011948e-003  8.7918882e-002  1.2713059e-001  0.0000000e+000  0.0000000e+000  5.9814266e-002  3.8956413e-003  2.3033828e-003  0.0000000e+000  7.0180694e-004  0.0000000e+000  4.0420933e-003  2.3689782e-002  2.0262314e-003  0.0000000e+000  1.3894559e-002  9.1477638e-002  8.1479801e-001  1.0000000e+000  7.4611051e-002
  2.1206160e-001  0.0000000e+000  2.4231791e-002  7.9419460e-004  4.3871155e-004  9.3845245e-002  0.0000000e+000  6.4618499e-002  1.1341885e-003  0.0000000e+000  1.9625217e-003  1.6412216e-003  7.2483909e-002  1.6490726e-001  0.0000000e+000  2.3526539e-002  0.0000000e+000  7.8970328e-002  0.0000000e+000  1.7083395e-002  3.8001772e-002  3.8090450e-004  0.0000000e+000  0.0000000e+000  0.0000000e+000  0.0000000e+000  0.0000000e+000  0.0000000e+000  3.8111393e-002  0.0000000e+000  2.1206160e-001  6.1163239e-001  1.0000000e+000  2.4118190e-001
  2.4164740e-001  2.7592845e-003  0.0000000e+000  0.0000000e+000  0.0000000e+000  0.0000000e+000  0.0000000e+000  3.3332944e-002  0.0000000e+000  0.0000000e+000  0.0000000e+000  0.0000000e+000  3.4155286e-002  0.0000000e+000  0.0000000e+000  0.0000000e+000  4.2163866e-002  0.0000000e+000  0.0000000e+000  0.0000000e+000  1.9173081e-002  3.7302420e-003  0.0000000e+000  5.6140266e-003  2.4528258e-002  0.0000000e+000  6.0987879e-002  0.0000000e+000  5.4878816e-003  6.4487187e-004  2.4164740e-001  3.2979553e-001  1.0000000e+000  6.7901214e-001
  2.0199972e-001  0.0000000e+000  0.0000000e+000  6.5165843e-002  0.0000000e+000  2.1789686e-002  3.3446525e-003  1.1892512e-002  0.0000000e+000  6.5769053e-003  5.0978181e-002  7.3504837e-003  1.4196412e-002  0.0000000e+000  0.0000000e+000  6.2473719e-002  0.0000000e+000  4.5761022e-002  4.4357163e-002  0.0000000e+000  0.0000000e+000  6.2205084e-003  6.3995969e-003  0.0000000e+000  7.8691130e-002  0.0000000e+000  0.0000000e+000  3.1095694e-003  0.0000000e+000  0.0000000e+000  2.0199972e-001  6.4185823e-001  1.0000000e+000  8.0896769e-002
  1.0667412e-001  0.0000000e+000  0.0000000e+000  0.0000000e+000  1.9187603e-002  0.0000000e+000  1.7938197e-003  0.0000000e+000  1.5983979e-002  0.0000000e+000  0.0000000e+000  2.0731323e-002  0.0000000e+000  0.0000000e+000  0.0000000e+000  1.3596409e-001  0.0000000e+000  0.0000000e+000  2.8933715e-003  0.0000000e+000  1.1226664e-001  0.0000000e+000  0.0000000e+000  2.7272854e-003  1.4750542e-002  0.0000000e+000  0.0000000e+000  0.0000000e+000  0.0000000e+000  4.1433513e-003  1.0667412e-001  7.8180572e-001  1.0000000e+000  1.3279557e-001
  8.9746762e-002  0.0000000e+000  0.0000000e+000  0.0000000e+000  0.0000000e+000  0.0000000e+000  0.0000000e+000  1.1225258e-003  0.0000000e+000  2.1215730e-001  4.4884501e-004  0.0000000e+000  4.5909782e-002  2.1529863e-002  0.0000000e+000  5.8522016e-002  0.0000000e+000  0.0000000e+000  0.0000000e+000  0.0000000e+000  4.2959186e-002  5.4534388e-002  1.9926069e-001  3.6287676e-003  5.4856355e-003  6.5001681e-003  0.0000000e+000  2.6353604e-002  0.0000000e+000  3.8912660e-002  8.9746762e-002  8.6295760e-001  1.0000000e+000  1.2003916e-001
  0.0000000e+000  0.0000000e+000  0.0000000e+000  1.0064688e-002  1.3797511e-002  1.2650576e-002  0.0000000e+000  0.0000000e+000  0.0000000e+000  0.0000000e+000  5.8802723e-003  2.4030848e-004  0.0000000e+000  0.0000000e+000  0.0000000e+000  8.0014388e-002  2.1950130e-002  0.0000000e+000  0.0000000e+000  1.4215530e-003  0.0000000e+000  0.0000000e+000  0.0000000e+000  0.0000000e+000  0.0000000e+000  0.0000000e+000  0.0000000e+000  0.0000000e+000  0.0000000e+000  0.0000000e+000  0.0000000e+000  1.0453164e+000  1.0000000e+000             Inf
  6.3524832e-001  1.6548758e-002  0.0000000e+000  4.7934245e-002  8.6012220e-003  0.0000000e+000  9.4492177e-003  7.4037102e-002  6.4098054e-002  1.5152311e-002  8.1964170e-001  0.0000000e+000  4.2047265e-003  2.5789852e-002  1.0195763e-001  0.0000000e+000  0.0000000e+000  3.4320314e-003  0.0000000e+000  0.0000000e+000  0.0000000e+000  0.0000000e+000  0.0000000e+000  0.0000000e+000  0.0000000e+000  0.0000000e+000  1.1031155e-001  0.0000000e+000  0.0000000e+000  0.0000000e+000  6.3524832e-001 -1.0876916e-001  1.0000000e+000  1.4883285e-001
  6.3237312e-001  0.0000000e+000  2.2330857e-002  0.0000000e+000  1.3236048e-002  1.8872962e-003  2.0283973e-002  1.0992446e-001  0.0000000e+000  1.7291128e-001  0.0000000e+000  0.0000000e+000  0.0000000e+000  3.6628585e-001  1.5818492e-003  5.0792055e-003  0.0000000e+000  5.4936981e-002  0.0000000e+000  0.0000000e+000  2.2754814e-004  0.0000000e+000  4.1791040e-001  0.0000000e+000  0.0000000e+000  1.7414497e-001  0.0000000e+000  0.0000000e+000  0.0000000e+000  0.0000000e+000  6.3237312e-001 -6.3945941e-002  1.0000000e+000  3.0878414e-001
  6.9499035e-002  0.0000000e+000  0.0000000e+000  0.0000000e+000  0.0000000e+000  0.0000000e+000  0.0000000e+000  1.3531049e-003  0.0000000e+000  2.5489518e-001  1.1129431e-002  0.0000000e+000  0.0000000e+000  0.0000000e+000  1.2699820e-002  0.0000000e+000  4.6925056e-001  1.7773600e-001  0.0000000e+000  0.0000000e+000  0.0000000e+000  1.0380386e-002  0.0000000e+000  0.0000000e+000  0.0000000e+000  3.7820003e-002  7.6537363e-003  3.1122158e-003  1.2044262e-004  2.4759114e-002  6.9499035e-002  9.5470497e-001  1.0000000e+000  9.4053516e-002
  2.0077532e-001  4.4496823e-003  7.3749168e-004  0.0000000e+000  0.0000000e+000  0.0000000e+000  0.0000000e+000  1.5317282e-004  0.0000000e+000  7.5197917e-002  1.8434354e-004  1.3624147e-002  9.8508667e-002  0.0000000e+000  0.0000000e+000  1.0762557e-001  1.2894694e-001  0.0000000e+000  0.0000000e+000  0.0000000e+000  5.8223811e-002  1.4959263e-001  0.0000000e+000  4.9365345e-002  0.0000000e+000  0.0000000e+000  0.0000000e+000  0.0000000e+000  0.0000000e+000  9.1621061e-002  2.0077532e-001  7.3736403e-001  1.0000000e+000  1.1498629e-001
  2.1130180e-001  6.4776824e-004  0.0000000e+000  0.0000000e+000  0.0000000e+000  1.0015192e-002  0.0000000e+000  0.0000000e+000  0.0000000e+000  0.0000000e+000  5.3727725e-002  2.6881616e-003  5.8336412e-002  0.0000000e+000  0.0000000e+000  0.0000000e+000  1.4534031e-002  0.0000000e+000  0.0000000e+000  7.8816206e-002  2.4044991e-002  0.0000000e+000  2.3642662e-001  0.0000000e+000  2.1147168e-003  0.0000000e+000  0.0000000e+000  0.0000000e+000  1.4838205e-001  6.5497798e-002  2.1130180e-001  6.3545811e-001  1.0000000e+000  3.2270043e-002
  1.8332582e-001  0.0000000e+000  0.0000000e+000  0.0000000e+000  0.0000000e+000  4.3958616e-003  0.0000000e+000  0.0000000e+000  1.4014678e-001  1.3457682e-001  0.0000000e+000  3.3806916e-004  0.0000000e+000  0.0000000e+000  0.0000000e+000  5.9738857e-002  0.0000000e+000  9.5130986e-003  5.8923564e-003  7.9099488e-003  9.4357577e-004  0.0000000e+000  0.0000000e+000  1.7862952e-003  4.8384238e-003  3.1894793e-002  0.0000000e+000  7.1546633e-002  0.0000000e+000  0.0000000e+000  1.8332582e-001  7.8010714e-001  1.0000000e+000  1.4202176e-001
  1.0542520e-001  0.0000000e+000  1.1101233e-002  0.0000000e+000  3.0183114e-002  1.3253394e-002  3.9934649e-003  4.3928255e-003  0.0000000e+000  7.2497561e-003  0.0000000e+000  0.0000000e+000  1.8224906e-002  0.0000000e+000  0.0000000e+000  0.0000000e+000  0.0000000e+000  0.0000000e+000  1.8813017e-002  0.0000000e+000  0.0000000e+000  5.7016230e-004  0.0000000e+000  0.0000000e+000  0.0000000e+000  0.0000000e+000  0.0000000e+000  0.0000000e+000  0.0000000e+000  0.0000000e+000  1.0542520e-001  7.2125290e-001  1.0000000e+000  2.4279754e-001
  0.0000000e+000  0.0000000e+000  5.7539581e-003  0.0000000e+000  0.0000000e+000  0.0000000e+000  7.6825873e-002  0.0000000e+000  0.0000000e+000  0.0000000e+000  0.0000000e+000  0.0000000e+000  3.6648679e-002  5.0468434e-003  0.0000000e+000  0.0000000e+000  0.0000000e+000  0.0000000e+000  0.0000000e+000  0.0000000e+000  0.0000000e+000  0.0000000e+000  1.2983646e-004  0.0000000e+000  0.0000000e+000  0.0000000e+000  0.0000000e+000  0.0000000e+000  9.6811939e-005  4.2834808e-003  0.0000000e+000  1.0399679e+000  1.0000000e+000             Inf
  2.7875488e-001  0.0000000e+000  0.0000000e+000  0.0000000e+000  0.0000000e+000  0.0000000e+000  1.3373114e-001  1.5090930e-002  0.0000000e+000  0.0000000e+000  1.7095487e-002  0.0000000e+000  0.0000000e+000  0.0000000e+000  1.3388026e-003  2.5830322e-003  0.0000000e+000  0.0000000e+000  2.1350059e-002  0.0000000e+000  1.7569228e-002  0.0000000e+000  2.6967129e-003  0.0000000e+000  0.0000000e+000  4.8515082e-003  7.1033109e-002  1.2366517e-003  0.0000000e+000  3.3723910e-002  2.7875488e-001  3.7373417e-001  1.0000000e+000  3.1402027e-001
  6.1918390e-002  2.6313642e-002  6.9187939e-007  0.0000000e+000  6.3955339e-002  0.0000000e+000  0.0000000e+000  3.9354379e-002  1.6342390e-003  7.8495850e-002  7.2146031e-002  0.0000000e+000  0.0000000e+000  1.4860281e-002  0.0000000e+000  0.0000000e+000  0.0000000e+000  7.4240561e-002  3.7543128e-003  8.5464744e-004  2.0018753e-001  7.4435598e-002  0.0000000e+000  0.0000000e+000  0.0000000e+000  7.4250047e-003  2.4990082e-002  0.0000000e+000  0.0000000e+000  1.4131179e-002  6.1918390e-002  8.8419081e-001  1.0000000e+000  1.4674040e-001
  8.0807205e-001  0.0000000e+000  0.0000000e+000  0.0000000e+000  8.8838561e-002  4.2364677e-003  1.9587929e-001  0.0000000e+000  1.2736834e-001  0.0000000e+000  0.0000000e+000  0.0000000e+000  7.0058890e-003  2.5517122e-002  0.0000000e+000  0.0000000e+000  0.0000000e+000  0.0000000e+000  0.0000000e+000  0.0000000e+000  8.9044945e-002  0.0000000e+000  0.0000000e+000  2.4783679e-002  0.0000000e+000  0.0000000e+000  0.0000000e+000  5.7057833e-003  1.1974522e-003  1.7843582e-003  8.0807205e-001 -7.8752780e-004  1.0000000e+000             Inf
  2.2446660e-001  1.0863992e-003  0.0000000e+000  6.7021226e-002  0.0000000e+000  7.0489096e-002  6.2607061e-002  0.0000000e+000  4.1093782e-001  2.1962596e-002  4.4075463e-002  5.4295339e-002  2.1581196e-001  6.1561118e-002  2.6397007e-002  0.0000000e+000  0.0000000e+000  3.2212961e-002  3.7750330e-002  0.0000000e+000  0.0000000e+000  6.3965299e-003  1.7032792e-002  0.0000000e+000  0.0000000e+000  0.0000000e+000  9.4767049e-002  0.0000000e+000  0.0000000e+000  0.0000000e+000  2.2446660e-001  6.6738587e-001  1.0000000e+000  4.8453586e-001
  4.1479567e-001  0.0000000e+000  0.0000000e+000  0.0000000e+000  5.9846166e-002  0.0000000e+000  6.6705264e-002  0.0000000e+000  0.0000000e+000  1.8450882e-002  0.0000000e+000  6.2185814e-002  3.4587937e-002  0.0000000e+000  0.0000000e+000  0.0000000e+000  9.4616395e-003  4.5258177e-003  0.0000000e+000  3.3805692e-003  6.9895315e-002  0.0000000e+000  1.3765895e-003  2.8825130e-002  0.0000000e+000  0.0000000e+000  5.2933443e-002  0.0000000e+000  1.4103585e-001  0.0000000e+000  4.1479567e-001  2.8860459e-001  1.0000000e+000  3.9835884e-001
  2.3468629e-001  0.0000000e+000  1.3278987e-002  1.0627477e-001  0.0000000e+000  0.0000000e+000  1.9294593e-002  7.8572478e-003  0.0000000e+000  0.0000000e+000  0.0000000e+000  0.0000000e+000  4.9491376e-002  0.0000000e+000  0.0000000e+000  2.4812749e-002  1.9713253e-002  0.0000000e+000  0.0000000e+000  0.0000000e+000  1.7168964e-002  0.0000000e+000  0.0000000e+000  0.0000000e+000  0.0000000e+000  0.0000000e+000  2.0272035e-002  1.7643180e-002  1.7873588e-002  6.8132616e-003  2.3468629e-001  3.8345123e-001  1.0000000e+000  3.4933493e-001
  7.1301951e-002  1.6857930e-002  1.5740984e-002  0.0000000e+000  0.0000000e+000  0.0000000e+000  1.1758282e-001  2.5636965e-002  2.7063184e-002  0.0000000e+000  1.2681886e-002  9.9139311e-003  3.6960704e-003  0.0000000e+000  0.0000000e+000  6.2031598e-003  5.2110569e-004  0.0000000e+000  0.0000000e+000  5.8823149e-003  5.4078387e-002  0.0000000e+000  1.9278031e-003  0.0000000e+000  0.0000000e+000  1.7381528e-003  3.9462875e-003  0.0000000e+000  0.0000000e+000  0.0000000e+000  7.1301951e-002  7.5894252e-001  1.0000000e+000  1.1554145e-001
  6.4713440e-002  0.0000000e+000  0.0000000e+000  9.7662627e-003  4.0030293e-002  9.9931180e-002  0.0000000e+000  0.0000000e+000  1.0393082e-001  9.4596144e-002  0.0000000e+000  1.8019858e-003  0.0000000e+000  0.0000000e+000  0.0000000e+000  0.0000000e+000  5.3608248e-002  0.0000000e+000  0.0000000e+000  0.0000000e+000  4.8440725e-003  0.0000000e+000  0.0000000e+000  0.0000000e+000  0.0000000e+000  0.0000000e+000  3.5552815e-002  4.1810073e-002  0.0000000e+000  5.3362522e-002  6.4713440e-002  8.3457523e-001  1.0000000e+000  1.3195591e-001
  2.3859348e-002  5.5048612e-002  0.0000000e+000  1.9558270e-002  0.0000000e+000  0.0000000e+000  3.6952965e-002  0.0000000e+000  0.0000000e+000  3.6365407e-002  1.4058710e-002  3.7618628e-002  0.0000000e+000  0.0000000e+000  0.0000000e+000  0.0000000e+000  0.0000000e+000  0.0000000e+000  2.9094706e-002  9.5738486e-002  0.0000000e+000  1.5347844e-002  0.0000000e+000  0.0000000e+000  1.1199414e-001  2.7015645e-002  8.4301895e-002  1.1970325e-002  0.0000000e+000  1.4779473e-001  2.3859348e-002  1.0371654e+000  1.0000000e+000  1.3069296e-001
  9.7108714e-002  0.0000000e+000  0.0000000e+000  0.0000000e+000  0.0000000e+000  0.0000000e+000  0.0000000e+000  2.8142197e-002  0.0000000e+000  0.0000000e+000  0.0000000e+000  0.0000000e+000  1.5460479e-001  0.0000000e+000  5.0189875e-003  1.3972388e-003  0.0000000e+000  0.0000000e+000  5.1034753e-002  2.0955191e-003  0.0000000e+000  0.0000000e+000  6.1929379e-004  0.0000000e+000  0.0000000e+000  0.0000000e+000  3.5614705e-002  0.0000000e+000  1.2231702e-002  0.0000000e+000  9.7108714e-002  7.5604829e-001  1.0000000e+000  7.8441696e-002
  6.1018324e-001  0.0000000e+000  9.9816853e-003  0.0000000e+000  2.5968956e-002  0.0000000e+000  3.6223143e-002  0.0000000e+000  1.1295407e-001  0.0000000e+000  0.0000000e+000  1.8693005e-002  1.6239998e-003  6.2873418e-003  1.5275012e-002  2.3351411e-002  0.0000000e+000  0.0000000e+000  0.0000000e+000  0.0000000e+000  0.0000000e+000  3.4964607e-003  0.0000000e+000  2.9850461e-002  1.5600693e-003  0.0000000e+000  3.9097847e-001  1.1652113e-002  4.5598351e-003  1.2190249e-002  6.1018324e-001  1.6445470e-001  1.0000000e+000  6.1653388e-001
  4.9010508e-001  0.0000000e+000  0.0000000e+000  5.5093969e-002  6.8986977e-003  6.4236408e-002  5.7174531e-002  0.0000000e+000  1.8810273e-002  0.0000000e+000  2.1621538e-004  0.0000000e+000  1.3282436e-002  2.2514247e-002  0.0000000e+000  2.1592147e-002  0.0000000e+000  1.1288480e-001  0.0000000e+000  0.0000000e+000  0.0000000e+000  1.6709240e-002  0.0000000e+000  7.5984564e-003  0.0000000e+000  0.0000000e+000  0.0000000e+000  0.0000000e+000  0.0000000e+000  0.0000000e+000  4.9010508e-001  2.3134827e-001  1.0000000e+000  3.6108298e-001
  3.2554852e-002  0.0000000e+000  2.7661255e-002  0.0000000e+000  2.2880245e-002  0.0000000e+000  0.0000000e+000  0.0000000e+000  0.0000000e+000  0.0000000e+000  2.9734691e-003  2.1151384e-001  2.7658642e-003  4.1141354e-002  0.0000000e+000  0.0000000e+000  6.6995987e-003  1.7261626e-002  1.7483400e-001  0.0000000e+000  1.1690597e-002  0.0000000e+000  0.0000000e+000  0.0000000e+000  0.0000000e+000  0.0000000e+000  6.5503717e-003  0.0000000e+000  0.0000000e+000  1.7688248e-002  3.2554852e-002  9.4587748e-001  1.0000000e+000  1.9408274e-001
  4.5096435e-001  0.0000000e+000  2.1456324e-002  4.1790653e-002  0.0000000e+000  0.0000000e+000  5.3994802e-002  0.0000000e+000  0.0000000e+000  4.3279348e-003  0.0000000e+000  9.5926142e-004  5.0553387e-002  1.6735334e-001  0.0000000e+000  0.0000000e+000  5.7811619e-003  0.0000000e+000  0.0000000e+000  0.0000000e+000  0.0000000e+000  1.6859092e-004  0.0000000e+000  1.9298521e-002  0.0000000e+000  1.2785695e-001  0.0000000e+000  2.3918665e-001  8.4483684e-003  1.2193480e-001  4.5096435e-001  6.0956052e-002  1.0000000e+000  8.3593593e-001
  1.8841064e-001  0.0000000e+000  0.0000000e+000  0.0000000e+000  0.0000000e+000  3.1856129e-003  0.0000000e+000  0.0000000e+000  9.0046730e-002  0.0000000e+000  1.7485186e-001  7.2949911e-002  0.0000000e+000  0.0000000e+000  0.0000000e+000  1.7318046e-001  0.0000000e+000  1.3846310e-002  0.0000000e+000  0.0000000e+000  0.0000000e+000  2.3610600e-003  0.0000000e+000  8.7272326e-002  0.0000000e+000  0.0000000e+000  0.0000000e+000  0.0000000e+000  0.0000000e+000  0.0000000e+000  1.8841064e-001  7.8494664e-001  1.0000000e+000  3.2487125e-001
  0.0000000e+000  0.0000000e+000  0.0000000e+000  0.0000000e+000  1.3675399e-001  1.8052258e-003  7.4638516e-003  0.0000000e+000  3.0728159e-002  0.0000000e+000  0.0000000e+000  0.0000000e+000  0.0000000e+000  0.0000000e+000  3.2543936e-002  0.0000000e+000  5.4024553e-002  0.0000000e+000  0.0000000e+000  0.0000000e+000  0.0000000e+000  0.0000000e+000  1.8314646e-002  0.0000000e+000  0.0000000e+000  0.0000000e+000  0.0000000e+000  0.0000000e+000  0.0000000e+000  0.0000000e+000  0.0000000e+000  1.0874038e+000  1.0000000e+000             Inf
  2.4747806e-001  3.9040451e-003  0.0000000e+000  0.0000000e+000  0.0000000e+000  6.1330342e-003  0.0000000e+000  1.2374599e-002  0.0000000e+000  3.7024900e-001  0.0000000e+000  1.3370072e-002  0.0000000e+000  7.8506638e-002  0.0000000e+000  1.4718058e-002  6.7898204e-003  0.0000000e+000  3.6732033e-002  0.0000000e+000  7.3950926e-004  0.0000000e+000  3.2743181e-001  0.0000000e+000  0.0000000e+000  1.4645437e-001  0.0000000e+000  2.4834377e-002  8.0136654e-005  3.9639249e-003  2.4747806e-001  5.0543650e-001  1.0000000e+000  5.3558785e-001
  3.5502714e-002  0.0000000e+000  5.3064265e-003  0.0000000e+000  0.0000000e+000  0.0000000e+000  0.0000000e+000  2.2830642e-003  0.0000000e+000  0.0000000e+000  0.0000000e+000  0.0000000e+000  1.4261673e-001  0.0000000e+000  1.2499883e-001  0.0000000e+000  2.4542020e-002  2.1712033e-002  0.0000000e+000  0.0000000e+000  0.0000000e+000  0.0000000e+000  0.0000000e+000  3.2541364e-003  0.0000000e+000  0.0000000e+000  0.0000000e+000  0.0000000e+000  1.4841133e-001  0.0000000e+000  3.5502714e-002  9.1316685e-001  1.0000000e+000  4.0057439e-001
  4.3010339e-001  0.0000000e+000  0.0000000e+000  0.0000000e+000  0.0000000e+000  1.5514261e-003  0.0000000e+000  0.0000000e+000  2.9528294e-002  0.0000000e+000  0.0000000e+000  0.0000000e+000  0.0000000e+000  0.0000000e+000  0.0000000e+000  0.0000000e+000  0.0000000e+000  0.0000000e+000  1.0035604e-001  2.8910983e-002  0.0000000e+000  0.0000000e+000  0.0000000e+000  0.0000000e+000  2.2102136e-001  6.0353807e-002  5.0269876e-003  0.0000000e+000  0.0000000e+000  0.0000000e+000  4.3010339e-001  9.0054832e-002  1.0000000e+000  5.0219696e-001
  2.2877682e-001  1.7240600e-001  1.3064346e-002  0.0000000e+000  0.0000000e+000  0.0000000e+000  0.0000000e+000  0.0000000e+000  0.0000000e+000  1.6177171e-002  0.0000000e+000  0.0000000e+000  9.0107713e-002  0.0000000e+000  2.0426464e-001  1.8029519e-003  0.0000000e+000  0.0000000e+000  0.0000000e+000  0.0000000e+000  0.0000000e+000  1.7558818e-003  0.0000000e+000  1.9520703e-001  0.0000000e+000  3.2875242e-001  5.7776157e-004  0.0000000e+000  2.6146693e-002  0.0000000e+000  2.2877682e-001  5.9539418e-001  1.0000000e+000  1.6562749e-001
  2.1170363e-001  0.0000000e+000  2.1304728e-002  0.0000000e+000  5.1757828e-002  2.2898917e-004  1.0524490e-003  0.0000000e+000  0.0000000e+000  0.0000000e+000  1.8337310e-002  2.4126575e-005  7.8288386e-002  0.0000000e+000  0.0000000e+000  0.0000000e+000  0.0000000e+000  4.4991933e-001  7.7593199e-002  4.4672203e-003  0.0000000e+000  9.5308871e-003  2.3771158e-001  0.0000000e+000  4.5841693e-002  0.0000000e+000  0.0000000e+000  2.8727457e-002  3.4318423e-003  0.0000000e+000  2.1170363e-001  7.1455532e-001  1.0000000e+000  1.5948402e-001
  8.4376853e-001  2.1597825e-002  0.0000000e+000  0.0000000e+000  1.7999301e-001  2.7895679e-004  2.2097218e-001  0.0000000e+000  1.2543481e-003  0.0000000e+000  3.4325027e-001  4.6762744e-003  9.4294608e-002  0.0000000e+000  8.6285516e-002  4.1639338e-002  0.0000000e+000  0.0000000e+000  3.1901232e-003  0.0000000e+000  0.0000000e+000  1.5769862e-002  2.3121225e-001  1.1937124e-001  0.0000000e+000  0.0000000e+000  0.0000000e+000  0.0000000e+000  0.0000000e+000  0.0000000e+000  8.4376853e-001 -5.0025813e-001  1.0000000e+000  8.6259371e-001
  8.4876493e-001  2.4994040e-002  1.1503540e-001  0.0000000e+000  8.2759700e-003  2.7992088e-003  1.9407565e-002  0.0000000e+000  0.0000000e+000  4.0457231e-001  6.2230022e-002  0.0000000e+000  0.0000000e+000  2.9524679e-002  0.0000000e+000  0.0000000e+000  8.6677150e-005  6.2052185e-002  1.4169896e-002  0.0000000e+000  0.0000000e+000  0.0000000e+000  0.0000000e+000  0.0000000e+000  5.4697683e-002  6.5073273e-002  0.0000000e+000  5.7625049e-002  4.9286670e-003  0.0000000e+000  8.4876493e-001 -6.0615850e-001  1.0000000e+000             Inf
  0.0000000e+000  3.4947349e-002  0.0000000e+000  0.0000000e+000  0.0000000e+000  0.0000000e+000  0.0000000e+000  0.0000000e+000  0.0000000e+000  0.0000000e+000  4.6032768e-002  0.0000000e+000  0.0000000e+000  4.4769366e-002  0.0000000e+000  0.0000000e+000  6.9700630e-002  0.0000000e+000  0.0000000e+000  0.0000000e+000  4.9770527e-002  0.0000000e+000  1.7552483e-001  0.0000000e+000  0.0000000e+000  5.8690118e-003  0.0000000e+000  1.4934932e-001  0.0000000e+000  0.0000000e+000  0.0000000e+000  1.1787474e+000  1.0000000e+000             Inf
  8.3373463e-001  4.4103393e-002  5.3737177e-001  0.0000000e+000  5.3854699e-002  0.0000000e+000  0.0000000e+000  0.0000000e+000  1.3830779e-001  0.0000000e+000  9.0635235e-003  0.0000000e+000  1.2019576e-001  0.0000000e+000  0.0000000e+000  0.0000000e+000  0.0000000e+000  7.3214458e-002  0.0000000e+000  0.0000000e+000  0.0000000e+000  0.0000000e+000  1.8434948e-001  1.0000000e+000  3.6218828e-002  6.9849059e-003  1.2692954e-001  0.0000000e+000  0.0000000e+000  0.0000000e+000  8.3373463e-001 -2.0259676e-001  1.0000000e+000             Inf
  6.7791402e-001  0.0000000e+000  0.0000000e+000  0.0000000e+000  4.3634016e-001  0.0000000e+000  4.9367911e-001  2.6237113e-001  8.2110912e-003  0.0000000e+000  0.0000000e+000  0.0000000e+000  8.2552484e-002  0.0000000e+000  0.0000000e+000  0.0000000e+000  0.0000000e+000  0.0000000e+000  1.0000000e+000  0.0000000e+000  8.9502181e-003  0.0000000e+000  0.0000000e+000  0.0000000e+000  0.0000000e+000  0.0000000e+000  0.0000000e+000  2.7077358e-001  3.3185552e-002  0.0000000e+000  6.7791402e-001  2.6575972e-001  1.0000000e+000  1.0628167e+000
  4.3070388e-001  0.0000000e+000  0.0000000e+000  0.0000000e+000  0.0000000e+000  0.0000000e+000  6.1119391e-002  5.5820307e-002  0.0000000e+000  2.5123797e-001  5.5156917e-001  0.0000000e+000  0.0000000e+000  0.0000000e+000  0.0000000e+000  6.7890916e-001  0.0000000e+000  8.2482701e-002  0.0000000e+000  0.0000000e+000  0.0000000e+000  5.6042831e-002  0.0000000e+000  0.0000000e+000  9.7778394e-001  0.0000000e+000  0.0000000e+000  0.0000000e+000  0.0000000e+000  0.0000000e+000  4.3070388e-001  5.9777148e-001  1.0000000e+000  7.6985796e-001
  6.6164846e-002  1.8840610e-001  0.0000000e+000  0.0000000e+000  0.0000000e+000  8.6033405e-002  1.8715257e-001  2.5703297e-002  0.0000000e+000  0.0000000e+000  9.6921984e-002  0.0000000e+000  3.9509381e-002  0.0000000e+000  0.0000000e+000  0.0000000e+000  1.2102356e-001  1.1041364e-001  5.8808650e-001  0.0000000e+000  0.0000000e+000  0.0000000e+000  0.0000000e+000  0.0000000e+000  0.0000000e+000  0.0000000e+000  1.2725982e-001  1.4812496e-001  7.4058333e-002  0.0000000e+000  6.6164846e-002  1.1776398e+000  1.0000000e+000  2.7474058e-001
  1.0059517e-001  2.3923586e-002  2.4360819e-001  0.0000000e+000  0.0000000e+000  0.0000000e+000  0.0000000e+000  7.2672102e-004  0.0000000e+000  0.0000000e+000  1.3272288e-001  0.0000000e+000  1.9444058e-001  0.0000000e+000  1.1675717e-001  7.8572575e-003  3.8895000e-002  0.0000000e+000  0.0000000e+000  0.0000000e+000  0.0000000e+000  2.9901218e-001  0.0000000e+000  0.0000000e+000  0.0000000e+000  0.0000000e+000  0.0000000e+000  0.0000000e+000  4.6358662e-003  0.0000000e+000  1.0059517e-001  9.6590369e-001  1.0000000e+000  6.2402738e-001
  2.7416814e-001  1.9123525e-002  0.0000000e+000  0.0000000e+000  0.0000000e+000  0.0000000e+000  0.0000000e+000  1.0298954e-002  0.0000000e+000  0.0000000e+000  5.5470535e-002  0.0000000e+000  0.0000000e+000  0.0000000e+000  0.0000000e+000  0.0000000e+000  1.2366275e-002  5.6544697e-002  5.8319739e-001  2.0125240e-003  2.3424742e-002  2.1151229e-002  1.9327891e-002  0.0000000e+000  3.3306683e-003  0.0000000e+000  1.3576957e-001  6.7082055e-001  0.0000000e+000  0.0000000e+000  2.7416814e-001  6.6026623e-001  1.0000000e+000  6.6244268e-001
  1.8834207e-001  0.0000000e+000  8.2367542e-003  0.0000000e+000  0.0000000e+000  2.8174701e-002  0.0000000e+000  0.0000000e+000  0.0000000e+000  9.7337306e-003  2.0918760e-001  0.0000000e+000  0.0000000e+000  1.7485079e-003  1.8663983e-003  0.0000000e+000  0.0000000e+000  0.0000000e+000  0.0000000e+000  4.2369637e-003  9.1939148e-002  0.0000000e+000  9.5196092e-003  0.0000000e+000  0.0000000e+000  0.0000000e+000  0.0000000e+000  1.9813637e-002  0.0000000e+000  0.0000000e+000  1.8834207e-001  7.2761694e-001  1.0000000e+000  4.3735282e-001
  6.6818194e-001  0.0000000e+000  5.5133295e-002  0.0000000e+000  0.0000000e+000  1.5880041e-005  0.0000000e+000  2.7512294e-002  1.6977381e-001  3.0852032e-001  8.3563861e-003  2.0302776e-003  1.0714988e-002  0.0000000e+000  4.8282276e-004  0.0000000e+000  1.2069977e-002  0.0000000e+000  6.0956565e-003  5.6633172e-003  0.0000000e+000  4.1294186e-003  6.6312749e-003  1.5314226e-003  2.5082201e-004  4.1155060e-003  0.0000000e+000  1.7252008e-002  0.0000000e+000  8.4777722e-003  6.6818194e-001 -2.5671287e-001  1.0000000e+000             Inf
  3.6380628e-002  5.5420928e-003  1.2000637e-001  0.0000000e+000  0.0000000e+000  0.0000000e+000  0.0000000e+000  4.1603718e-002  0.0000000e+000  0.0000000e+000  0.0000000e+000  3.7789846e-004  6.9914706e-004  3.5117287e-007  7.0526879e-003  0.0000000e+000  0.0000000e+000  1.8349250e-002  0.0000000e+000  1.4463045e-001  0.0000000e+000  0.0000000e+000  0.0000000e+000  0.0000000e+000  0.0000000e+000  1.0678746e-002  1.5754574e-002  0.0000000e+000  0.0000000e+000  0.0000000e+000  3.6380628e-002  8.7883852e-001  1.0000000e+000  1.3448627e-001
  2.6227207e-002  0.0000000e+000  0.0000000e+000  0.0000000e+000  5.6446797e-002  0.0000000e+000  7.1120469e-002  3.7688233e-002  0.0000000e+000  0.0000000e+000  0.0000000e+000  0.0000000e+000  0.0000000e+000  2.1839388e-004  0.0000000e+000  1.1823565e-001  2.7349331e-003  0.0000000e+000  0.0000000e+000  0.0000000e+000  7.9075214e-002  8.2889873e-003  0.0000000e+000  3.2214460e-002  0.0000000e+000  3.9718547e-002  0.0000000e+000  1.3487000e-002  1.4900794e-002  0.0000000e+000  2.6227207e-002  9.5444292e-001  1.0000000e+000  6.5094203e-002
  2.1320534e-001  3.2435680e-003  5.5881992e-002  0.0000000e+000  0.0000000e+000  0.0000000e+000  7.5443904e-002  1.0331319e-002  0.0000000e+000  0.0000000e+000  0.0000000e+000  1.8313248e-002  0.0000000e+000  1.5328599e-003  6.8278007e-003  0.0000000e+000  0.0000000e+000  0.0000000e+000  1.4140424e-002  0.0000000e+000  0.0000000e+000  0.0000000e+000  0.0000000e+000  2.2786778e-002  0.0000000e+000  0.0000000e+000  2.3785721e-003  0.0000000e+000  0.0000000e+000  1.0727312e-003  2.1320534e-001  5.0315786e-001  1.0000000e+000  2.7505773e-001
  4.5356958e-001  0.0000000e+000  1.6642645e-002  1.5908485e-002  0.0000000e+000  0.0000000e+000  2.2111635e-003  0.0000000e+000  1.7333446e-002  1.1320675e-001  0.0000000e+000  2.0337860e-003  6.4737406e-002  0.0000000e+000  9.5252117e-002  1.0002577e-002  0.0000000e+000  0.0000000e+000  2.1322998e-003  0.0000000e+000  1.0579377e-001  1.7300317e-002  1.7016752e-002  5.5572967e-002  0.0000000e+000  3.4990902e-002  0.0000000e+000  0.0000000e+000  2.9659382e-003  0.0000000e+000  4.5356958e-001 -3.7794803e-003  1.0000000e+000  1.0497342e+000
  2.2044158e-001  3.9759588e-002  0.0000000e+000  0.0000000e+000  0.0000000e+000  0.0000000e+000  1.1888835e-002  0.0000000e+000  0.0000000e+000  0.0000000e+000  1.1330341e-002  2.2420282e-003  4.1192927e-002  4.3101462e-003  8.5674460e-003  0.0000000e+000  3.3315973e-003  0.0000000e+000  3.7830933e-003  0.0000000e+000  1.0165226e-002  0.0000000e+000  0.0000000e+000  0.0000000e+000  9.6040418e-005  2.3235275e-002  0.0000000e+000  7.2075828e-003  1.6692787e-003  0.0000000e+000  2.2044158e-001  4.3869439e-001  1.0000000e+000  2.2824296e-001
  2.6636346e-001  0.0000000e+000  1.2003162e-002  0.0000000e+000  1.1021746e-002  0.0000000e+000  0.0000000e+000  0.0000000e+000  8.6453831e-002  0.0000000e+000  0.0000000e+000  0.0000000e+000  1.5713014e-002  1.3401484e-003  0.0000000e+000  0.0000000e+000  0.0000000e+000  0.0000000e+000  3.7030359e-002  1.6243993e-002  5.9152451e-002  0.0000000e+000  7.4705734e-003  0.0000000e+000  1.9392204e-003  2.4018448e-003  4.7983580e-004  5.4599163e-003  1.0552140e-002  0.0000000e+000  2.6636346e-001  3.1392627e-001  1.0000000e+000  6.9656788e-001
  5.0339975e-002  0.0000000e+000  0.0000000e+000  0.0000000e+000  0.0000000e+000  2.0594469e-002  0.0000000e+000  0.0000000e+000  0.0000000e+000  4.8593328e-003  0.0000000e+000  2.2385734e-002  0.0000000e+000  0.0000000e+000  2.1433954e-002  0.0000000e+000  0.0000000e+000  2.7827420e-002  0.0000000e+000  1.1022566e-003  6.0674071e-002  0.0000000e+000  1.7903463e-002  0.0000000e+000  0.0000000e+000  2.0846977e-002  0.0000000e+000  6.1100887e-002  0.0000000e+000  0.0000000e+000  5.0339975e-002  7.9675842e-001  1.0000000e+000  1.2246963e-001
  5.0943082e-002  0.0000000e+000  0.0000000e+000  0.0000000e+000  0.0000000e+000  0.0000000e+000  1.3628475e-003  3.3500962e-002  0.0000000e+000  0.0000000e+000  0.0000000e+000  1.9708543e-002  1.6606342e-002  5.8857050e-003  0.0000000e+000  0.0000000e+000  0.0000000e+000  0.0000000e+000  0.0000000e+000  0.0000000e+000  0.0000000e+000  0.0000000e+000  0.0000000e+000  1.3496707e-002  0.0000000e+000  8.6327833e-003  0.0000000e+000  0.0000000e+000  0.0000000e+000  0.0000000e+000  5.0943082e-002  7.5071008e-001  1.0000000e+000  2.6086086e-001
  3.2579263e-002  3.1744432e-002  0.0000000e+000  1.1223954e-001  0.0000000e+000  1.9496000e-003  0.0000000e+000  0.0000000e+000  0.0000000e+000  0.0000000e+000  0.0000000e+000  0.0000000e+000  8.0983281e-004  3.2309493e-003  2.2164775e-002  1.0960533e-002  0.0000000e+000  8.0123824e-003  0.0000000e+000  5.3292231e-003  0.0000000e+000  4.6115785e-003  0.0000000e+000  2.0913836e-001  0.0000000e+000  4.5357751e-002  0.0000000e+000  1.8631639e-002  8.4385294e-004  2.7555303e-002  3.2579263e-002  9.3408856e-001  1.0000000e+000  7.4600903e-002
  1.7472780e-002  1.1686053e-001  1.3446174e-002  3.4921516e-002  3.1707225e-002  1.6797066e-003  1.4560101e-003  2.0137232e-002  0.0000000e+000  0.0000000e+000  0.0000000e+000  6.9444515e-004  0.0000000e+000  0.0000000e+000  1.6831919e-002  4.2703645e-003  0.0000000e+000  2.6648869e-002  0.0000000e+000  0.0000000e+000  0.0000000e+000  0.0000000e+000  9.0199814e-002  6.3683330e-002  0.0000000e+000  0.0000000e+000  0.0000000e+000  0.0000000e+000  1.8678928e-002  4.4374075e-003  1.7472780e-002  9.8815979e-001  1.0000000e+000  8.7599478e-002
  0.0000000e+000  0.0000000e+000  0.0000000e+000  1.1758891e-002  0.0000000e+000  0.0000000e+000  6.8823098e-003  0.0000000e+000  1.7213881e-004  0.0000000e+000  0.0000000e+000  0.0000000e+000  4.4467920e-003  0.0000000e+000  0.0000000e+000  0.0000000e+000  0.0000000e+000  0.0000000e+000  0.0000000e+000  1.5194782e-002  0.0000000e+000  0.0000000e+000  0.0000000e+000  0.0000000e+000  0.0000000e+000  9.6646119e-003  8.9775025e-005  0.0000000e+000  3.2646124e-003  0.0000000e+000  0.0000000e+000  1.0159747e+000  1.0000000e+000             Inf
  2.5062158e-001  0.0000000e+000  0.0000000e+000  6.6362798e-002  0.0000000e+000  0.0000000e+000  0.0000000e+000  3.9562490e-002  0.0000000e+000  0.0000000e+000  0.0000000e+000  0.0000000e+000  5.7994667e-002  0.0000000e+000  6.7652399e-003  0.0000000e+000  0.0000000e+000  5.6012361e-002  0.0000000e+000  5.6941825e-002  6.6853582e-002  1.4625554e-003  3.4653018e-002  6.0974111e-003  0.0000000e+000  0.0000000e+000  0.0000000e+000  0.0000000e+000  0.0000000e+000  9.4322410e-002  2.5062158e-001  3.6344891e-001  1.0000000e+000  8.4028578e-002
  5.7227110e-002  0.0000000e+000  0.0000000e+000  3.0831589e-002  4.5039459e-002  0.0000000e+000  5.7564730e-003  0.0000000e+000  0.0000000e+000  1.4052240e-001  0.0000000e+000  0.0000000e+000  3.7860375e-002  0.0000000e+000  0.0000000e+000  3.4498638e-002  0.0000000e+000  0.0000000e+000  0.0000000e+000  0.0000000e+000  0.0000000e+000  5.4305608e-002  0.0000000e+000  0.0000000e+000  1.2538624e-002  0.0000000e+000  0.0000000e+000  0.0000000e+000  2.5392509e-002  0.0000000e+000  5.7227110e-002  8.1109470e-001  1.0000000e+000  5.4682192e-002
  2.0739731e-001  0.0000000e+000  0.0000000e+000  4.1695315e-004  1.0117024e-003  8.2975606e-004  2.9217663e-003  0.0000000e+000  9.8134423e-003  7.4896125e-002  0.0000000e+000  0.0000000e+000  0.0000000e+000  4.4442190e-001  0.0000000e+000  2.8744453e-002  0.0000000e+000  0.0000000e+000  1.9969931e-002  0.0000000e+000  0.0000000e+000  0.0000000e+000  0.0000000e+000  0.0000000e+000  0.0000000e+000  0.0000000e+000  2.7995044e-003  0.0000000e+000  0.0000000e+000  0.0000000e+000  2.0739731e-001  6.3896330e-001  1.0000000e+000  1.6153683e-001
  2.4300015e-001  0.0000000e+000  0.0000000e+000  0.0000000e+000  0.0000000e+000  0.0000000e+000  1.1535143e-001  1.2396718e-002  0.0000000e+000  7.4599117e-003  0.0000000e+000  1.2501111e-001  3.0415632e-002  0.0000000e+000  0.0000000e+000  7.4840605e-002  2.4628622e-002  0.0000000e+000  2.8320775e-002  0.0000000e+000  3.4186173e-003  0.0000000e+000  2.0494811e-002  0.0000000e+000  9.4794076e-002  0.0000000e+000  0.0000000e+000  0.0000000e+000  9.3343389e-002  2.9068234e-002  2.4300015e-001  4.2648438e-001  1.0000000e+000  6.3313284e-002
  4.1233022e-001  0.0000000e+000  0.0000000e+000  0.0000000e+000  0.0000000e+000  0.0000000e+000  9.1847741e-002  0.0000000e+000  1.5762365e-002  9.1230774e-003  0.0000000e+000  0.0000000e+000  7.5038668e-003  1.8412408e-003  1.8105564e-002  0.0000000e+000  1.1082523e-002  0.0000000e+000  7.7566338e-002  0.0000000e+000  0.0000000e+000  1.6873856e-003  0.0000000e+000  0.0000000e+000  0.0000000e+000  0.0000000e+000  8.0406373e-003  4.2275056e-002  3.5666426e-002  0.0000000e+000  4.1233022e-001  2.7040082e-001  1.0000000e+000  4.2274063e-001
  2.3777218e-001  0.0000000e+000  7.3919770e-002  1.3020144e-002  3.0275729e-003  3.2041735e-003  0.0000000e+000  3.5885094e-002  3.7416864e-004  2.4500576e-002  2.8461746e-002  0.0000000e+000  8.2106448e-002  0.0000000e+000  3.6012252e-002  0.0000000e+000  3.4125914e-002  3.0324859e-002  0.0000000e+000  0.0000000e+000  1.3596264e-002  9.7031877e-004  0.0000000e+000  2.1601948e-001  0.0000000e+000  0.0000000e+000  1.1849711e-002  0.0000000e+000  2.6873442e-002  0.0000000e+000  2.3777218e-001  4.4294355e-001  1.0000000e+000  6.0721638e-002
  2.2198281e-001  5.3819280e-002  3.2958595e-002  1.1371444e-002  0.0000000e+000  3.5398340e-002  0.0000000e+000  4.6677004e-002  0.0000000e+000  2.0829932e-002  3.5728796e-002  0.0000000e+000  1.3308159e-002  0.0000000e+000  0.0000000e+000  6.7783442e-002  0.0000000e+000  0.0000000e+000  5.2963554e-002  0.0000000e+000  0.0000000e+000  7.2522136e-003  0.0000000e+000  0.0000000e+000  0.0000000e+000  0.0000000e+000  0.0000000e+000  0.0000000e+000  3.3485468e-002  0.0000000e+000  2.2198281e-001  4.8598908e-001  1.0000000e+000  1.5458814e-001
  4.5024869e-001  1.6406778e-005  0.0000000e+000  1.2998504e-002  3.4857570e-003  1.3819578e-002  0.0000000e+000  0.0000000e+000  0.0000000e+000  0.0000000e+000  0.0000000e+000  0.0000000e+000  4.0423416e-002  0.0000000e+000  3.5443548e-002  3.0353292e-002  4.1078373e-002  4.5724307e-002  7.7682396e-003  0.0000000e+000  7.7627414e-004  0.0000000e+000  0.0000000e+000  5.0138119e-002  4.0259304e-002  4.4406725e-002  5.6996526e-003  1.2817309e-002  0.0000000e+000  0.0000000e+000  4.5024869e-001 -4.0669655e-002  1.0000000e+000  3.5990519e-002
  0.0000000e+000  0.0000000e+000  0.0000000e+000  0.0000000e+000  0.0000000e+000  0.0000000e+000  0.0000000e+000  1.1255606e-002  1.6286452e-002  0.0000000e+000  0.0000000e+000  0.0000000e+000  1.4935228e-002  0.0000000e+000  0.0000000e+000  0.0000000e+000  0.0000000e+000  0.0000000e+000  0.0000000e+000  0.0000000e+000  0.0000000e+000  0.0000000e+000  0.0000000e+000  6.8223253e-003  6.3441665e-002  0.0000000e+000  0.0000000e+000  0.0000000e+000  8.3643246e-003  0.0000000e+000  0.0000000e+000  1.0375845e+000  1.0000000e+000             Inf
  1.6823860e-001  0.0000000e+000  0.0000000e+000  0.0000000e+000  0.0000000e+000  0.0000000e+000  0.0000000e+000  0.0000000e+000  0.0000000e+000  0.0000000e+000  2.8971024e-002  0.0000000e+000  1.7200412e-002  0.0000000e+000  0.0000000e+000  0.0000000e+000  4.6410334e-002  2.1615999e-003  3.5559771e-003  0.0000000e+000  3.2603272e-002  1.7963287e-002  0.0000000e+000  0.0000000e+000  7.3441320e-002  0.0000000e+000  0.0000000e+000  0.0000000e+000  1.9074779e-003  0.0000000e+000  1.6823860e-001  7.8675313e-001  1.0000000e+000  1.8926442e-001
  1.8616489e-002  0.0000000e+000  0.0000000e+000  3.9714632e-002  0.0000000e+000  0.0000000e+000  6.0412828e-002  3.1807726e-002  0.0000000e+000  2.7618382e-003  0.0000000e+000  0.0000000e+000  0.0000000e+000  4.3203106e-004  7.1601325e-002  0.0000000e+000  0.0000000e+000  0.0000000e+000  0.0000000e+000  1.0229823e-002  9.3136666e-003  4.5432331e-004  0.0000000e+000  1.6022948e-002  2.1355583e-001  0.0000000e+000  2.8436169e-003  8.5094180e-004  4.3733811e-002  0.0000000e+000  1.8616489e-002  9.9933364e-001  1.0000000e+000  1.8914790e-001
  8.5519044e-001  0.0000000e+000  0.0000000e+000  1.4977258e-002  0.0000000e+000  1.4382721e-002  8.5656381e-002  0.0000000e+000  0.0000000e+000  1.1019486e-001  0.0000000e+000  7.7804699e-002  2.4513938e-001  5.1857189e-002  2.6659729e-002  0.0000000e+000  1.7640180e-002  0.0000000e+000  8.8503762e-003  0.0000000e+000  0.0000000e+000  0.0000000e+000  0.0000000e+000  2.8940873e-002  1.2828998e-001  0.0000000e+000  5.6314803e-002  0.0000000e+000  4.3276177e-002  0.0000000e+000  8.5519044e-001 -6.0867344e-001  1.0000000e+000             Inf
  4.4510164e-001  2.5957235e-004  0.0000000e+000  2.9388342e-002  2.2988887e-002  0.0000000e+000  8.4506989e-002  0.0000000e+000  0.0000000e+000  0.0000000e+000  4.7800568e-003  0.0000000e+000  0.0000000e+000  1.1890820e-003  4.0914863e-002  3.0321696e-002  0.0000000e+000  9.3286824e-004  2.5414105e-003  0.0000000e+000  0.0000000e+000  4.3881571e-003  2.6245945e-002  0.0000000e+000  8.5679209e-002  0.0000000e+000  0.0000000e+000  3.6767704e-002  0.0000000e+000  4.9405694e-002  4.4510164e-001 -1.8739208e-002  1.0000000e+000  2.3329531e-001
  2.0433432e-001  0.0000000e+000  2.3002117e-001  2.5038013e-002  2.3704628e-002  0.0000000e+000  0.0000000e+000  0.0000000e+000  7.6343089e-003  5.5469496e-002  0.0000000e+000  0.0000000e+000  6.2885449e-002  2.1844645e-002  6.2749537e-002  3.6914632e-003  8.0423255e-002  1.8451481e-002  0.0000000e+000  1.0372133e-001  0.0000000e+000  1.9094174e-002  0.0000000e+000  2.8998988e-003  0.0000000e+000  3.2699250e-004  1.3719524e-002  0.0000000e+000  7.8214023e-002  0.0000000e+000  2.0433432e-001  7.1794668e-001  1.0000000e+000  1.3556265e-001
  8.5223615e-002  0.0000000e+000  0.0000000e+000  1.0215504e-001  2.7208838e-002  1.2049274e-002  3.8774654e-002  3.0098460e-002  0.0000000e+000  0.0000000e+000  0.0000000e+000  0.0000000e+000  0.0000000e+000  2.9860244e-002  0.0000000e+000  1.9776463e-002  5.8388301e-002  4.3965962e-002  0.0000000e+000  0.0000000e+000  0.0000000e+000  0.0000000e+000  7.7140652e-003  0.0000000e+000  1.0814099e-001  0.0000000e+000  0.0000000e+000  0.0000000e+000  2.6149487e-003  8.0001955e-003  8.5223615e-002  8.0023436e-001  1.0000000e+000  1.4459508e-001
  6.3313328e-001  0.0000000e+000  5.3997159e-002  0.0000000e+000  1.3675770e-001  0.0000000e+000  0.0000000e+000  0.0000000e+000  0.0000000e+000  1.0660268e-002  0.0000000e+000  1.8543083e-001  0.0000000e+000  0.0000000e+000  0.0000000e+000  1.0108070e-001  6.8298977e-006  2.2282713e-002  8.7061763e-002  0.0000000e+000  2.7954819e-003  5.7991676e-003  3.1660864e-003  7.7363376e-002  4.0790022e-001  0.0000000e+000  0.0000000e+000  0.0000000e+000  0.0000000e+000  0.0000000e+000  6.3313328e-001 -1.2764987e-001  1.0000000e+000  3.4876718e-001
  2.5994780e-001  0.0000000e+000  0.0000000e+000  1.2035794e-002  0.0000000e+000  0.0000000e+000  6.5487522e-005  0.0000000e+000  4.1122939e-003  5.2836565e-002  6.1163500e-002  0.0000000e+000  0.0000000e+000  2.7235306e-002  3.2685840e-002  0.0000000e+000  5.5576919e-004  0.0000000e+000  3.0105247e-002  0.0000000e+000  1.3541697e-003  1.0360943e-002  0.0000000e+000  3.9324583e-002  0.0000000e+000  0.0000000e+000  1.1295138e-002  5.1299841e-002  0.0000000e+000  0.0000000e+000  2.5994780e-001  3.2077622e-001  1.0000000e+000  2.4561176e-001
  4.5464317e-001  0.0000000e+000  0.0000000e+000  2.0561416e-002  0.0000000e+000  0.0000000e+000  2.4492161e-002  2.3083912e-002  2.3881916e-003  0.0000000e+000  0.0000000e+000  0.0000000e+000  7.0010757e-002  0.0000000e+000  0.0000000e+000  1.3432750e-001  1.3998862e-002  0.0000000e+000  0.0000000e+000  0.0000000e+000  0.0000000e+000  0.0000000e+000  2.1004315e-003  0.0000000e+000  0.0000000e+000  6.5024241e-003  0.0000000e+000  0.0000000e+000  0.0000000e+000  1.2292416e-002  4.5464317e-001 -5.9621270e-002  1.0000000e+000  2.6668758e-001
  6.6275979e-001  4.4267710e-003  8.1731734e-003  6.3376104e-002  2.4937682e-001  0.0000000e+000  0.0000000e+000  0.0000000e+000  2.2291553e-002  3.4580026e-002  0.0000000e+000  0.0000000e+000  0.0000000e+000  0.0000000e+000  1.2160236e-001  8.6433418e-003  0.0000000e+000  0.0000000e+000  2.6150569e-001  0.0000000e+000  0.0000000e+000  0.0000000e+000  3.7222354e-002  1.7288606e-001  0.0000000e+000  1.0765791e-003  0.0000000e+000  7.9613061e-003  0.0000000e+000  0.0000000e+000  6.6275979e-001 -2.3315352e-001  1.0000000e+000  4.9375503e-001
  5.3864379e-002  0.0000000e+000  0.0000000e+000  0.0000000e+000  0.0000000e+000  0.0000000e+000  0.0000000e+000  1.5677357e-002  0.0000000e+000  0.0000000e+000  0.0000000e+000  0.0000000e+000  0.0000000e+000  0.0000000e+000  0.0000000e+000  4.8505355e-002  3.6348375e-003  6.0707531e-003  3.1920884e-001  0.0000000e+000  0.0000000e+000  0.0000000e+000  2.2269142e-002  0.0000000e+000  0.0000000e+000  3.7686351e-003  0.0000000e+000  0.0000000e+000  0.0000000e+000  0.0000000e+000  5.3864379e-002  8.2988822e-001  1.0000000e+000  1.5949210e-001
  8.3869037e-001  6.2509736e-002  0.0000000e+000  1.0598310e-001  0.0000000e+000  1.7905377e-002  0.0000000e+000  1.2062531e-002  0.0000000e+000  0.0000000e+000  0.0000000e+000  2.9708895e-001  0.0000000e+000  0.0000000e+000  0.0000000e+000  9.3628086e-002  4.9691483e-002  0.0000000e+000  4.7450381e-002  3.2232514e-002  9.8854794e-003  2.5866409e-002  8.1902101e-003  0.0000000e+000  5.1288148e-002  0.0000000e+000  7.5550537e-002  0.0000000e+000  0.0000000e+000  0.0000000e+000  8.3869037e-001 -5.4479666e-001  1.0000000e+000  4.5312011e-001
  0.0000000e+000  0.0000000e+000  0.0000000e+000  3.8906163e-003  0.0000000e+000  0.0000000e+000  1.0538047e-002  0.0000000e+000  0.0000000e+000  0.0000000e+000  0.0000000e+000  2.5746127e-002  0.0000000e+000  0.0000000e+000  2.6005453e-003  4.1522704e-002  0.0000000e+000  0.0000000e+000  0.0000000e+000  0.0000000e+000  0.0000000e+000  0.0000000e+000  0.0000000e+000  0.0000000e+000  6.0312784e-005  0.0000000e+000  1.5449803e-001  0.0000000e+000  0.0000000e+000  0.0000000e+000  0.0000000e+000  1.0741278e+000  1.0000000e+000             Inf
  6.3471741e-001  7.7641282e-002  1.9052562e-002  0.0000000e+000  0.0000000e+000  3.4942653e-002  4.9371413e-001  3.5108345e-003  0.0000000e+000  0.0000000e+000  0.0000000e+000  4.1471203e-004  0.0000000e+000  0.0000000e+000  5.6878335e-001  6.1231036e-003  3.2410342e-001  1.3014807e-001  0.0000000e+000  0.0000000e+000  0.0000000e+000  1.0641994e-002  0.0000000e+000  0.0000000e+000  1.0780990e-003  0.0000000e+000  1.2950460e-001  3.9040081e-001  0.0000000e+000  1.9186350e-002  6.3471741e-001  8.8312676e-002  1.0000000e+000  5.1337103e-001
  4.5443066e-001  0.0000000e+000  0.0000000e+000  0.0000000e+000  0.0000000e+000  3.8528930e-003  5.3129041e-001  0.0000000e+000  0.0000000e+000  0.0000000e+000  7.1344412e-002  0.0000000e+000  0.0000000e+000  8.4204769e-003  1.6575317e-002  0.0000000e+000  0.0000000e+000  3.5709502e-002  5.2436402e-002  2.3600604e-001  0.0000000e+000  7.4007758e-004  0.0000000e+000  0.0000000e+000  0.0000000e+000  0.0000000e+000  0.0000000e+000  1.5037854e-001  2.6391571e-001  0.0000000e+000  4.5443066e-001  1.7052397e-001  1.0000000e+000  3.7993485e-001
  2.1685051e-001  0.0000000e+000  4.3460975e-002  0.0000000e+000  0.0000000e+000  1.1295670e-001  0.0000000e+000  0.0000000e+000  4.6448113e-002  1.0928335e-001  0.0000000e+000  4.1645607e-003  0.0000000e+000  0.0000000e+000  1.7213675e-001  0.0000000e+000  0.0000000e+000  7.9140442e-002  0.0000000e+000  3.4910479e-001  0.0000000e+000  9.6806254e-004  4.2300980e-002  0.0000000e+000  1.4389110e-002  0.0000000e+000  1.4009455e-002  0.0000000e+000  0.0000000e+000  0.0000000e+000  2.1685051e-001  6.6490417e-001  1.0000000e+000  3.5297175e-001
  8.6430933e-001  7.6227596e-002  4.5179630e-003  0.0000000e+000  0.0000000e+000  4.3062389e-002  0.0000000e+000  1.4406752e-001  0.0000000e+000  5.7387102e-001  0.0000000e+000  1.6139323e-001  0.0000000e+000  0.0000000e+000  0.0000000e+000  4.4298192e-003  0.0000000e+000  2.5334693e-002  6.4785422e-003  0.0000000e+000  4.8746320e-004  0.0000000e+000  2.4947662e-001  3.0316002e-002  7.8756928e-003  0.0000000e+000  0.0000000e+000  1.9340372e-001  0.0000000e+000  1.2915200e-001  8.6430933e-001 -4.0954540e-001  1.0000000e+000             Inf
  4.1590134e-001  0.0000000e+000  2.8374955e-002  2.6144986e-002  0.0000000e+000  0.0000000e+000  0.0000000e+000  6.5218240e-002  0.0000000e+000  1.8221943e-001  1.2279599e-002  0.0000000e+000  0.0000000e+000  3.6242817e-002  3.5324621e-002  0.0000000e+000  0.0000000e+000  0.0000000e+000  1.2187971e-001  7.6635042e-002  0.0000000e+000  2.3695656e-003  8.3432010e-002  0.0000000e+000  0.0000000e+000  0.0000000e+000  0.0000000e+000  0.0000000e+000  0.0000000e+000  0.0000000e+000  4.1590134e-001  2.9993841e-001  1.0000000e+000  3.7820886e-001
  1.0776368e-001  0.0000000e+000  1.0186239e-001  4.3780093e-002  0.0000000e+000  0.0000000e+000  0.0000000e+000  1.5940444e-004  3.1601822e-003  0.0000000e+000  0.0000000e+000  0.0000000e+000  1.9774036e-002  0.0000000e+000  3.4604763e-001  0.0000000e+000  1.3357403e-001  0.0000000e+000  2.3785798e-006  5.5888423e-003  0.0000000e+000  0.0000000e+000  1.0302006e-001  1.1839598e-001  9.5699282e-003  4.2961190e-002  0.0000000e+000  0.0000000e+000  0.0000000e+000  2.3315023e-002  1.0776368e-001  9.4762897e-001  1.0000000e+000  4.0959256e-001
  4.2432662e-001  0.0000000e+000  6.3022791e-001  2.1972534e-002  1.0715650e-002  0.0000000e+000  0.0000000e+000  0.0000000e+000  3.4412336e-003  2.6273805e-002  0.0000000e+000  0.0000000e+000  0.0000000e+000  1.2436264e-002  1.4489545e-001  0.0000000e+000  5.6602215e-002  6.6246767e-003  0.0000000e+000  0.0000000e+000  0.0000000e+000  0.0000000e+000  0.0000000e+000  0.0000000e+000  1.1059264e-002  0.0000000e+000  0.0000000e+000  1.4584588e-001  0.0000000e+000  1.8910512e-002  4.2432662e-001  2.9085505e-001  1.0000000e+000  1.3180386e-001
  2.2712803e-001  0.0000000e+000  0.0000000e+000  4.8034389e-001  1.4238134e-001  2.1451532e-001  0.0000000e+000  0.0000000e+000  0.0000000e+000  3.8583489e-003  0.0000000e+000  0.0000000e+000  1.3850072e-002  0.0000000e+000  0.0000000e+000  0.0000000e+000  0.0000000e+000  0.0000000e+000  0.0000000e+000  1.5918307e-001  0.0000000e+000  6.0254308e-003  3.5878950e-002  0.0000000e+000  2.7852471e-002  0.0000000e+000  0.0000000e+000  0.0000000e+000  5.8253391e-002  0.0000000e+000  2.2712803e-001  6.2883506e-001  1.0000000e+000  1.1394975e-001
  2.3520487e-001  1.7913159e-002  0.0000000e+000  0.0000000e+000  4.3267410e-002  1.0831065e-001  4.0406397e-002  0.0000000e+000  1.1732995e-001  3.8635967e-001  1.3478594e-002  0.0000000e+000  0.0000000e+000  0.0000000e+000  0.0000000e+000  3.8593392e-002  0.0000000e+000  6.9496499e-002  7.7016661e-003  0.0000000e+000  3.9690424e-002  0.0000000e+000  0.0000000e+000  0.0000000e+000  0.0000000e+000  0.0000000e+000  0.0000000e+000  0.0000000e+000  4.5462022e-002  0.0000000e+000  2.3520487e-001  5.2734706e-001  1.0000000e+000  4.4008671e-001
  8.0695808e-002  0.0000000e+000  2.4767950e-002  0.0000000e+000  0.0000000e+000  0.0000000e+000  1.8208370e-001  0.0000000e+000  1.3967457e-002  3.0028367e-001  0.0000000e+000  0.0000000e+000  0.0000000e+000  6.4241222e-002  3.9182547e-002  0.0000000e+000  0.0000000e+000  2.1741905e-002  9.3370170e-002  6.2580505e-002  0.0000000e+000  0.0000000e+000  7.7435108e-002  0.0000000e+000  1.0918503e-002  7.8611910e-003  0.0000000e+000  0.0000000e+000  0.0000000e+000  4.6728011e-001  8.0695808e-002  1.0388825e+000  1.0000000e+000  2.0994244e-001
  6.5512779e-001  1.6919410e-001  0.0000000e+000  0.0000000e+000  3.2820162e-002  0.0000000e+000  0.0000000e+000  0.0000000e+000  1.3099692e-002  0.0000000e+000  6.8191828e-002  4.0718395e-002  0.0000000e+000  0.0000000e+000  3.2550906e-002  1.3771041e-001  0.0000000e+000  1.0393499e-001  0.0000000e+000  0.0000000e+000  2.6071111e-002  3.8655533e-004  2.0914159e-001  1.1273618e-001  7.9544375e-002  0.0000000e+000  0.0000000e+000  0.0000000e+000  0.0000000e+000  5.4382389e-002  6.5512779e-001 -2.4663422e-001  1.0000000e+000  6.0119405e-001
  0.0000000e+000  0.0000000e+000  0.0000000e+000  7.8829494e-002  2.1891499e-001  0.0000000e+000  0.0000000e+000  0.0000000e+000  0.0000000e+000  0.0000000e+000  2.9434626e-002  0.0000000e+000  0.0000000e+000  0.0000000e+000  0.0000000e+000  0.0000000e+000  0.0000000e+000  0.0000000e+000  0.0000000e+000  0.0000000e+000  0.0000000e+000  5.1706353e-002  0.0000000e+000  0.0000000e+000  0.0000000e+000  0.0000000e+000  0.0000000e+000  0.0000000e+000  5.7310594e-002  0.0000000e+000  0.0000000e+000  1.1353712e+000  1.0000000e+000             Inf
  3.1046389e-001  9.7463300e-002  0.0000000e+000  0.0000000e+000  0.0000000e+000  0.0000000e+000  2.8405666e-001  0.0000000e+000  2.8166893e-002  0.0000000e+000  6.0888567e-002  0.0000000e+000  0.0000000e+000  0.0000000e+000  0.0000000e+000  6.8041462e-002  4.4754676e-002  5.3310399e-001  0.0000000e+000  0.0000000e+000  4.9546938e-002  0.0000000e+000  0.0000000e+000  4.3813715e-002  3.5340966e-002  1.0813960e-003  0.0000000e+000  0.0000000e+000  0.0000000e+000  1.5685825e-002  3.1046389e-001  8.3456168e-001  1.0000000e+000  7.6640574e-001
  1.8202010e-001  7.9796984e-002  0.0000000e+000  0.0000000e+000  0.0000000e+000  9.5320520e-002  0.0000000e+000  0.0000000e+000  0.0000000e+000  1.1646354e-002  2.5348097e-001  0.0000000e+000  1.7659294e-002  0.0000000e+000  0.0000000e+000  2.5806671e-001  0.0000000e+000  0.0000000e+000  0.0000000e+000  1.8719358e-002  0.0000000e+000  0.0000000e+000  9.2353007e-002  4.4114873e-002  0.0000000e+000  0.0000000e+000  5.5245767e-002  0.0000000e+000  0.0000000e+000  0.0000000e+000  1.8202010e-001  9.0083996e-001  1.0000000e+000  1.3612572e-001
  3.1040348e-002  0.0000000e+000  0.0000000e+000  2.2998512e-002  0.0000000e+000  0.0000000e+000  0.0000000e+000  0.0000000e+000  1.3457408e-001  1.3673389e-002  7.2008136e-002  0.0000000e+000  7.2813838e-002  7.1482346e-003  0.0000000e+000  0.0000000e+000  0.0000000e+000  0.0000000e+000  1.0578169e-001  5.9339404e-002  1.5308473e-001  0.0000000e+000  1.3792647e-001  0.0000000e+000  0.0000000e+000  0.0000000e+000  0.0000000e+000  8.9480337e-003  0.0000000e+000  7.7507454e-002  3.1040348e-002  1.0445568e+000  1.0000000e+000  1.7427622e-001
  6.5589742e-001  2.8174263e-002  1.3091147e-001  1.2668513e-001  0.0000000e+000  0.0000000e+000  0.0000000e+000  0.0000000e+000  0.0000000e+000  4.0433464e-002  0.0000000e+000  0.0000000e+000  0.0000000e+000  3.6979449e-001  0.0000000e+000  5.0261615e-002  1.5773231e-001  5.6654898e-003  1.9669344e-001  1.2559474e-002  5.0490006e-001  4.1815072e-001  9.9588126e-002  0.0000000e+000  0.0000000e+000  0.0000000e+000  4.6522613e-001  5.4391550e-002  8.7856762e-002  0.0000000e+000  6.5589742e-001  1.0598805e-001  1.0000000e+000  7.6505326e-001
  2.2878181e-001  0.0000000e+000  8.7805942e-002  7.1015624e-002  4.9240178e-001  9.2152889e-003  6.3493864e-002  8.4770860e-001  1.7350245e-002  2.1251848e-002  3.3753516e-003  0.0000000e+000  2.1577633e-001  0.0000000e+000  0.0000000e+000  0.0000000e+000  0.0000000e+000  0.0000000e+000  0.0000000e+000  0.0000000e+000  0.0000000e+000  0.0000000e+000  0.0000000e+000  3.0901968e-002  0.0000000e+000  0.0000000e+000  0.0000000e+000  2.1297516e-001  0.0000000e+000  9.8409804e-002  2.2878181e-001  8.7531368e-001  1.0000000e+000  2.0320609e-001
  7.6578090e-002  0.0000000e+000  0.0000000e+000  3.8235474e-002  3.5941346e-002  4.5963817e-002  0.0000000e+000  0.0000000e+000  0.0000000e+000  0.0000000e+000  5.6382634e-001  0.0000000e+000  0.0000000e+000  0.0000000e+000  2.4395377e-001  0.0000000e+000  2.1748877e-002  0.0000000e+000  0.0000000e+000  5.2814282e-002  5.0823999e-002  0.0000000e+000  9.6226134e-002  0.0000000e+000  0.0000000e+000  0.0000000e+000  0.0000000e+000  0.0000000e+000  0.0000000e+000  1.5362320e-001  7.6578090e-002  1.0250834e+000  1.0000000e+000  2.2716161e-001
  4.5928685e-001  0.0000000e+000  0.0000000e+000  6.1485494e-001  0.0000000e+000  0.0000000e+000  0.0000000e+000  0.0000000e+000  0.0000000e+000  9.2427192e-002  0.0000000e+000  0.0000000e+000  0.0000000e+000  0.0000000e+000  5.0132061e-004  8.4650300e-002  0.0000000e+000  0.0000000e+000  1.2392509e-001  0.0000000e+000  0.0000000e+000  0.0000000e+000  3.1690542e-001  0.0000000e+000  1.4000245e-001  1.9808160e-001  0.0000000e+000  0.0000000e+000  0.0000000e+000  0.0000000e+000  4.5928685e-001  2.2118519e-001  1.0000000e+000  9.5959515e-001
  8.3701343e-001  0.0000000e+000  4.2808458e-003  1.6048645e-002  7.4101033e-001  0.0000000e+000  8.0566140e-001  7.1772811e-002  0.0000000e+000  5.1556344e-002  1.8174647e-001  0.0000000e+000  0.0000000e+000  7.0625596e-002  0.0000000e+000  6.1586096e-002  2.5117583e-001  0.0000000e+000  0.0000000e+000  1.2111640e-002  2.6771080e-001  3.7289615e-002  0.0000000e+000  0.0000000e+000  0.0000000e+000  0.0000000e+000  0.0000000e+000  0.0000000e+000  0.0000000e+000  0.0000000e+000  8.3701343e-001 -1.9682309e-001  1.0000000e+000             Inf
  1.4172239e-001  0.0000000e+000  0.0000000e+000  0.0000000e+000  0.0000000e+000  0.0000000e+000  0.0000000e+000  0.0000000e+000  0.0000000e+000  0.0000000e+000  0.0000000e+000  0.0000000e+000  2.9909916e-003  0.0000000e+000  0.0000000e+000  7.3899063e-002  3.0512573e-002  0.0000000e+000  0.0000000e+000  0.0000000e+000  1.4004398e-001  5.3206589e-002  6.7119030e-002  0.0000000e+000  0.0000000e+000  0.0000000e+000  1.4364099e-001  1.0784843e-001  0.0000000e+000  0.0000000e+000  1.4172239e-001  9.1809543e-001  1.0000000e+000  2.1923638e-001
  1.8434852e-001  0.0000000e+000  4.7206101e-003  0.0000000e+000  0.0000000e+000  0.0000000e+000  0.0000000e+000  8.6731492e-004  1.5297202e-002  0.0000000e+000  2.2590094e-003  2.1807728e-002  1.6906532e-002  0.0000000e+000  3.2949914e-003  0.0000000e+000  2.0050178e-003  0.0000000e+000  0.0000000e+000  0.0000000e+000  0.0000000e+000  0.0000000e+000  0.0000000e+000  0.0000000e+000  0.0000000e+000  0.0000000e+000  0.0000000e+000  0.0000000e+000  0.0000000e+000  0.0000000e+000  1.8434852e-001  6.7406919e-001  1.0000000e+000  2.5840760e-001
  0.0000000e+000  0.0000000e+000  0.0000000e+000  0.0000000e+000  2.8721460e-002  1.6990015e-004  1.5894988e-002  0.0000000e+000  0.0000000e+000  1.5607568e-002  3.0158241e-004  0.0000000e+000  0.0000000e+000  0.0000000e+000  0.0000000e+000  0.0000000e+000  0.0000000e+000  0.0000000e+000  0.0000000e+000  0.0000000e+000  0.0000000e+000  0.0000000e+000  0.0000000e+000  1.1386703e-002  0.0000000e+000  1.2393227e-004  0.0000000e+000  8.0978409e-004  6.0630654e-004  1.0168243e-002  0.0000000e+000  1.0260039e+000  1.0000000e+000             Inf
  4.1298379e-001  0.0000000e+000  0.0000000e+000  1.0467737e-002  0.0000000e+000  2.4217618e-002  0.0000000e+000  2.6869514e-002  3.2079394e-003  0.0000000e+000  2.7293005e-003  4.9058330e-002  0.0000000e+000  0.0000000e+000  0.0000000e+000  1.6677412e-002  0.0000000e+000  0.0000000e+000  0.0000000e+000  0.0000000e+000  0.0000000e+000  0.0000000e+000  6.4078093e-003  1.6677374e-003  0.0000000e+000  1.5261043e-003  0.0000000e+000  0.0000000e+000  0.0000000e+000  0.0000000e+000  4.1298379e-001  2.2377717e-001  1.0000000e+000  1.4045290e-001
  2.2135802e-002  1.5543519e-002  0.0000000e+000  4.1352866e-004  0.0000000e+000  0.0000000e+000  0.0000000e+000  2.2425480e-002  4.0261005e-003  9.4619603e-003  0.0000000e+000  0.0000000e+000  0.0000000e+000  8.2116272e-004  0.0000000e+000  0.0000000e+000  3.4705638e-004  1.2408853e-002  0.0000000e+000  0.0000000e+000  4.1388528e-003  4.4045467e-003  5.9247804e-003  0.0000000e+000  0.0000000e+000  0.0000000e+000  0.0000000e+000  0.0000000e+000  0.0000000e+000  0.0000000e+000  2.2135802e-002  8.6000419e-001  1.0000000e+000  1.1672590e-001
  4.2198009e-002  0.0000000e+000  0.0000000e+000  5.9718106e-002  0.0000000e+000  1.0471907e-002  0.0000000e+000  0.0000000e+000  1.6745237e-002  3.6945421e-003  0.0000000e+000  0.0000000e+000  0.0000000e+000  0.0000000e+000  0.0000000e+000  0.0000000e+000  0.0000000e+000  0.0000000e+000  0.0000000e+000  4.4449359e-003  1.1558989e-002  0.0000000e+000  0.0000000e+000  1.4642857e-002  0.0000000e+000  0.0000000e+000  7.8328493e-003  0.0000000e+000  0.0000000e+000  0.0000000e+000  4.2198009e-002  7.8963509e-001  1.0000000e+000  2.5521800e-002
  6.2810620e-001  0.0000000e+000  0.0000000e+000  4.3635996e-003  1.6361670e-002  1.1910250e-002  0.0000000e+000  3.2693042e-002  1.3757634e-003  0.0000000e+000  2.7347518e-001  0.0000000e+000  0.0000000e+000  6.2723630e-002  5.2815493e-003  4.3288042e-003  6.7403568e-002  6.8473740e-003  0.0000000e+000  3.8170504e-002  0.0000000e+000  0.0000000e+000  0.0000000e+000  3.3642538e-003  0.0000000e+000  2.1440734e-002  1.2900543e-003  3.1362331e-001  0.0000000e+000  0.0000000e+000  6.2810620e-001 -1.0951054e-001  1.0000000e+000  3.5433210e-001
  8.4078983e-002  0.0000000e+000  0.0000000e+000  0.0000000e+000  5.4905950e-002  0.0000000e+000  0.0000000e+000  0.0000000e+000  0.0000000e+000  0.0000000e+000  5.7630345e-003  5.1441533e-002  5.3567714e-003  0.0000000e+000  0.0000000e+000  8.0587327e-003  0.0000000e+000  0.0000000e+000  2.0567940e-002  0.0000000e+000  0.0000000e+000  0.0000000e+000  1.2176109e-002  0.0000000e+000  0.0000000e+000  0.0000000e+000  4.8748093e-003  2.2789856e-003  0.0000000e+000  0.0000000e+000  8.4078983e-002  7.1370228e-001  1.0000000e+000  1.8277499e-001
  6.3761617e-002  0.0000000e+000  1.3516729e-002  0.0000000e+000  2.8186074e-002  2.1702678e-003  1.4188080e-002  4.4783168e-002  0.0000000e+000  6.1702904e-003  0.0000000e+000  2.9970410e-002  0.0000000e+000  5.6093622e-002  0.0000000e+000  0.0000000e+000  0.0000000e+000  0.0000000e+000  0.0000000e+000  0.0000000e+000  0.0000000e+000  0.0000000e+000  0.0000000e+000  1.0272019e-002  0.0000000e+000  0.0000000e+000  1.2094469e-004  1.8095822e-005  2.2245342e-003  0.0000000e+000  6.3761617e-002  7.4604578e-001  1.0000000e+000  7.7872935e-002
  6.3660643e-001  0.0000000e+000  0.0000000e+000  7.3856024e-004  4.2953013e-003  0.0000000e+000  7.8655119e-003  1.1849726e-002  4.3105694e-002  6.0459366e-003  0.0000000e+000  0.0000000e+000  0.0000000e+000  1.7504453e-002  0.0000000e+000  0.0000000e+000  0.0000000e+000  0.0000000e+000  5.4578547e-004  0.0000000e+000  0.0000000e+000  0.0000000e+000  1.1490454e-002  0.0000000e+000  1.4511950e-001  4.7944461e-003  0.0000000e+000  0.0000000e+000  0.0000000e+000  0.0000000e+000  6.3660643e-001 -3.3110056e-001  1.0000000e+000  5.7480754e-001
  2.4492574e-001  0.0000000e+000  0.0000000e+000  4.6050114e-003  0.0000000e+000  0.0000000e+000  0.0000000e+000  0.0000000e+000  2.6997805e-002  2.0645557e-002  0.0000000e+000  0.0000000e+000  0.0000000e+000  2.0607066e-003  4.3284259e-003  1.4484595e-003  2.8378674e-003  5.7360663e-002  0.0000000e+000  0.0000000e+000  5.9837658e-002  0.0000000e+000  4.5983645e-004  0.0000000e+000  0.0000000e+000  0.0000000e+000  1.3363670e-003  0.0000000e+000  6.4367379e-004  0.0000000e+000  2.4492574e-001  3.0611054e-001  1.0000000e+000  3.6492452e-001
  2.0959218e-001  1.5200582e-004  0.0000000e+000  0.0000000e+000  6.7002753e-003  0.0000000e+000  0.0000000e+000  2.8621312e-002  0.0000000e+000  0.0000000e+000  9.1602664e-004  2.3186411e-002  1.1288681e-002  0.0000000e+000  0.0000000e+000  0.0000000e+000  0.0000000e+000  3.0925092e-003  0.0000000e+000  5.9769900e-002  1.0603722e-002  1.2976697e-002  0.0000000e+000  0.0000000e+000  0.0000000e+000  1.2287507e-002  1.8959698e-003  0.0000000e+000  0.0000000e+000  0.0000000e+000  2.0959218e-001  5.2117577e-001  1.0000000e+000  2.8412751e-001
  8.5334006e-001  0.0000000e+000  0.0000000e+000  0.0000000e+000  5.6373779e-004  0.0000000e+000  6.1747030e-002  2.8289167e-002  0.0000000e+000  1.3907426e-001  3.4178537e-001  0.0000000e+000  0.0000000e+000  0.0000000e+000  0.0000000e+000  0.0000000e+000  0.0000000e+000  0.0000000e+000  1.2023054e-003  3.3360641e-002  2.4033284e-002  0.0000000e+000  2.8527754e-004  2.5620717e-004  0.0000000e+000  5.0248441e-003  0.0000000e+000  0.0000000e+000  0.0000000e+000  8.6004658e-002  8.5334006e-001 -6.4667588e-001  1.0000000e+000  4.6875318e-001
  3.5235333e-002  0.0000000e+000  0.0000000e+000  0.0000000e+000  6.7606307e-003  3.0011923e-003  0.0000000e+000  0.0000000e+000  1.9973322e-003  0.0000000e+000  0.0000000e+000  0.0000000e+000  1.0855108e-002  0.0000000e+000  0.0000000e+000  2.8298345e-004  4.7982698e-003  5.4169456e-005  0.0000000e+000  1.6414557e-003  4.6399158e-003  0.0000000e+000  1.4001021e-003  9.8510537e-003  0.0000000e+000  0.0000000e+000  0.0000000e+000  0.0000000e+000  0.0000000e+000  0.0000000e+000  3.5235333e-002  7.9351565e-001  1.0000000e+000  6.4253496e-002
  5.0031427e-002  0.0000000e+000  1.0061090e-003  1.3415192e-002  0.0000000e+000  4.9894890e-004  4.7998615e-002  0.0000000e+000  0.0000000e+000  3.6084690e-002  4.5104551e-003  1.3676717e-002  0.0000000e+000  0.0000000e+000  0.0000000e+000  0.0000000e+000  0.0000000e+000  0.0000000e+000  0.0000000e+000  0.0000000e+000  0.0000000e+000  1.9942637e-002  1.5213694e-002  0.0000000e+000  0.0000000e+000  0.0000000e+000  0.0000000e+000  0.0000000e+000  0.0000000e+000  3.9774706e-002  5.0031427e-002  7.7934381e-001  1.0000000e+000  5.0488366e-002
  4.5729749e-001  3.2412152e-002  7.2407407e-003  0.0000000e+000  2.5333500e-002  0.0000000e+000  1.6005928e-002  4.1691353e-002  7.1642825e-003  1.2556172e-002  0.0000000e+000  3.8617450e-003  0.0000000e+000  0.0000000e+000  5.5131784e-005  0.0000000e+000  7.4597747e-003  0.0000000e+000  3.1957208e-003  1.2383843e-002  0.0000000e+000  6.7007941e-003  1.6864385e-002  0.0000000e+000  0.0000000e+000  0.0000000e+000  1.4095054e-005  0.0000000e+000  0.0000000e+000  0.0000000e+000  4.5729749e-001 -8.1643919e-002  1.0000000e+000  3.4972581e-001
  8.5487593e-001  0.0000000e+000  1.4776550e-003  6.9437359e-002  9.6416796e-004  0.0000000e+000  9.9025629e-005  0.0000000e+000  5.4573561e-003  9.3309333e-004  0.0000000e+000  1.8424960e-002  0.0000000e+000  0.0000000e+000  0.0000000e+000  0.0000000e+000  0.0000000e+000  1.3697188e-001  4.3018370e-004  0.0000000e+000  0.0000000e+000  1.0493386e-002  5.7777123e-003  1.4944148e-001  5.7057374e-004  1.1760073e-003  5.1627486e-003  0.0000000e+000  2.8441469e-003  0.0000000e+000  8.5487593e-001 -6.9934127e-001  1.0000000e+000             Inf
  4.1293545e-001  0.0000000e+000  3.1523191e-001  3.5991586e-003  0.0000000e+000  0.0000000e+000  2.8133362e-002  0.0000000e+000  1.3047924e-002  0.0000000e+000  3.2083640e-002  0.0000000e+000  3.8468971e-003  3.1169423e-002  3.1854058e-003  2.5334088e-004  0.0000000e+000  0.0000000e+000  8.2420696e-003  1.8024643e-003  0.0000000e+000  9.2010074e-003  0.0000000e+000  4.0858066e-002  0.0000000e+000  0.0000000e+000  2.7973666e-004  1.2126567e-002  0.0000000e+000  0.0000000e+000  4.1293545e-001  3.0195062e-001  1.0000000e+000  2.4430759e-001
  1.1266009e-002  0.0000000e+000  6.8889807e-004  0.0000000e+000  2.5877475e-002  1.0653158e-002  2.0281040e-002  0.0000000e+000  0.0000000e+000  7.3779860e-003  0.0000000e+000  0.0000000e+000  2.0108706e-002  3.1568392e-002  1.3392634e-003  0.0000000e+000  1.3882355e-002  0.0000000e+000  9.3578781e-003  1.2760340e-002  0.0000000e+000  2.8136268e-002  0.0000000e+000  0.0000000e+000  8.5265442e-003  0.0000000e+000  0.0000000e+000  0.0000000e+000  1.8110606e-003  0.0000000e+000  1.1266009e-002  9.4653227e-001  1.0000000e+000  1.2210607e-001
  4.2675365e-001  0.0000000e+000  0.0000000e+000  9.4024563e-004  0.0000000e+000  0.0000000e+000  0.0000000e+000  1.5931987e-002  0.0000000e+000  1.0720537e-003  0.0000000e+000  0.0000000e+000  7.8889514e-003  1.0763460e-001  2.6029919e-003  0.0000000e+000  0.0000000e+000  0.0000000e+000  0.0000000e+000  0.0000000e+000  0.0000000e+000  3.6351179e-002  9.9030246e-003  2.7085106e-003  0.0000000e+000  0.0000000e+000  9.6306502e-003  0.0000000e+000  0.0000000e+000  8.3400266e-002  4.2675365e-001  8.7509345e-002  1.0000000e+000  2.2885670e-001
  2.2421868e-001  0.0000000e+000  2.5282485e-001  0.0000000e+000  0.0000000e+000  0.0000000e+000  0.0000000e+000  7.0865994e-002  1.3699977e-003  2.0577236e-001  7.1887780e-003  3.3844965e-001  6.2295056e-002  7.8463312e-003  0.0000000e+000  2.0166076e-003  1.6925093e-001  0.0000000e+000  2.4523618e-002  0.0000000e+000  0.0000000e+000  0.0000000e+000  3.1821546e-003  4.3629615e-002  0.0000000e+000  0.0000000e+000  0.0000000e+000  0.0000000e+000  0.0000000e+000  0.0000000e+000  2.2421868e-001  6.6041037e-001  1.0000000e+000  3.6060373e-001
  2.6509114e-001  0.0000000e+000  0.0000000e+000  0.0000000e+000  0.0000000e+000  2.3270643e-002  0.0000000e+000  0.0000000e+000  0.0000000e+000  0.0000000e+000  1.8152992e-003  5.1589432e-002  7.9279731e-003  1.4418968e-001  2.5130641e-002  1.5366198e-001  0.0000000e+000  5.5944759e-004  5.2051182e-004  2.4107571e-001  0.0000000e+000  0.0000000e+000  0.0000000e+000  0.0000000e+000  0.0000000e+000  0.0000000e+000  0.0000000e+000  0.0000000e+000  0.0000000e+000  0.0000000e+000  2.6509114e-001  4.0139345e-001  1.0000000e+000  4.6970763e-001
  1.3462922e-001  0.0000000e+000  8.8773362e-002  0.0000000e+000  0.0000000e+000  4.7839133e-002  3.6086965e-002  8.4000459e-002  9.2541461e-003  0.0000000e+000  0.0000000e+000  0.0000000e+000  0.0000000e+000  4.2711057e-002  2.2165243e-002  0.0000000e+000  0.0000000e+000  0.0000000e+000  4.7270295e-002  0.0000000e+000  0.0000000e+000  0.0000000e+000  0.0000000e+000  0.0000000e+000  0.0000000e+000  0.0000000e+000  0.0000000e+000  2.8593867e-002  1.4718148e-002  3.2430156e-001  1.3462922e-001  9.4349539e-001  1.0000000e+000  2.2225392e-001
  4.2754476e-001  0.0000000e+000  0.0000000e+000  0.0000000e+000  1.6204332e-002  0.0000000e+000  0.0000000e+000  3.9786322e-002  0.0000000e+000  0.0000000e+000  0.0000000e+000  0.0000000e+000  6.1854203e-003  5.9687970e-003  3.3139183e-002  2.7054221e-002  1.3257256e-001  0.0000000e+000  0.0000000e+000  0.0000000e+000  0.0000000e+000  0.0000000e+000  0.0000000e+000  0.0000000e+000  0.0000000e+000  3.9111584e-003  0.0000000e+000  0.0000000e+000  0.0000000e+000  0.0000000e+000  4.2754476e-001  7.6480310e-002  1.0000000e+000  1.2297256e+000
  8.5814375e-001  6.1219843e-003  1.1027169e-002  0.0000000e+000  2.0888829e-005  0.0000000e+000  1.5913490e-001  0.0000000e+000  0.0000000e+000  8.0418343e-002  6.6881623e-002  0.0000000e+000  2.4382669e-001  1.0864408e-001  0.0000000e+000  0.0000000e+000  1.2930856e-002  0.0000000e+000  0.0000000e+000  3.8422747e-003  1.4948536e-001  2.3153771e-001  2.6075435e-004  3.0170084e-003  0.0000000e+000  7.8821190e-003  0.0000000e+000  0.0000000e+000  6.6873111e-001  0.0000000e+000  8.5814375e-001 -4.3711632e-001  1.0000000e+000             Inf
  2.2969598e-001  0.0000000e+000  0.0000000e+000  1.6671135e-001  0.0000000e+000  0.0000000e+000  2.7917024e-002  0.0000000e+000  0.0000000e+000  2.7182087e-002  0.0000000e+000  0.0000000e+000  0.0000000e+000  2.1120526e-002  0.0000000e+000  0.0000000e+000  1.5817985e-003  0.0000000e+000  0.0000000e+000  6.2457440e-003  0.0000000e+000  0.0000000e+000  5.6365828e-002  0.0000000e+000  4.5123302e-002  0.0000000e+000  0.0000000e+000  7.0324310e-002  4.9394309e-002  0.0000000e+000  2.2969598e-001  4.4877558e-001  1.0000000e+000  2.1401498e-001
  1.8636648e-002  3.6746078e-002  0.0000000e+000  3.0629872e-003  0.0000000e+000  0.0000000e+000  1.2152271e-003  0.0000000e+000  2.8719472e-003  0.0000000e+000  0.0000000e+000  2.5702244e-002  0.0000000e+000  0.0000000e+000  1.0844475e-001  0.0000000e+000  1.0442353e-003  1.8666243e-002  5.5144234e-002  0.0000000e+000  0.0000000e+000  0.0000000e+000  0.0000000e+000  8.3542667e-002  0.0000000e+000  7.9837431e-003  0.0000000e+000  6.9873305e-002  0.0000000e+000  0.0000000e+000  1.8636648e-002  9.7324932e-001  1.0000000e+000  2.7001342e-001
  0.0000000e+000  0.0000000e+000  0.0000000e+000  2.9057965e-003  0.0000000e+000  0.0000000e+000  2.1871819e-001  0.0000000e+000  0.0000000e+000  0.0000000e+000  0.0000000e+000  1.3224933e-003  0.0000000e+000  0.0000000e+000  0.0000000e+000  0.0000000e+000  9.9169202e-003  0.0000000e+000  1.3653698e-002  0.0000000e+000  0.0000000e+000  0.0000000e+000  0.0000000e+000  0.0000000e+000  0.0000000e+000  0.0000000e+000  0.0000000e+000  0.0000000e+000  1.3878244e-001  9.8079657e-005  0.0000000e+000  1.1196062e+000  1.0000000e+000             Inf
  1.6236963e-001  0.0000000e+000  0.0000000e+000  0.0000000e+000  0.0000000e+000  0.0000000e+000  0.0000000e+000  0.0000000e+000  2.5761103e-003  3.6197012e-002  5.5456997e-002  0.0000000e+000  0.0000000e+000  1.9488419e-001  0.0000000e+000  0.0000000e+000  6.0001075e-003  7.3025689e-002  1.4802913e-003  0.0000000e+000  0.0000000e+000  5.9038815e-003  0.0000000e+000  2.3058000e-002  4.9882995e-003  0.0000000e+000  0.0000000e+000  0.0000000e+000  2.2554726e-002  1.3589159e-001  1.6236963e-001  8.8800161e-001  1.0000000e+000  2.8624595e-001
  4.7519774e-001  4.1861533e-003  1.1371275e-001  1.6666157e-002  4.3358265e-002  2.5939048e-001  0.0000000e+000  0.0000000e+000  0.0000000e+000  0.0000000e+000  1.0458264e-001  0.0000000e+000  0.0000000e+000  0.0000000e+000  0.0000000e+000  0.0000000e+000  0.0000000e+000  1.5375939e-001  2.5289923e-002  0.0000000e+000  0.0000000e+000  7.5538724e-003  5.1455870e-002  0.0000000e+000  0.0000000e+000  3.0307961e-001  3.6311865e-003  3.0601091e-002  0.0000000e+000  0.0000000e+000  4.7519774e-001  2.1283719e-001  1.0000000e+000  3.6156881e-001
  2.4530866e-001  0.0000000e+000  0.0000000e+000  2.6437932e-002  6.8368599e-002  3.1430605e-005  6.9457807e-002  0.0000000e+000  0.0000000e+000  1.2217223e-001  0.0000000e+000  0.0000000e+000  0.0000000e+000  4.2433960e-003  0.0000000e+000  0.0000000e+000  0.0000000e+000  8.4972549e-004  0.0000000e+000  0.0000000e+000  0.0000000e+000  0.0000000e+000  2.0518862e-001  1.5458640e-001  2.2941782e-002  0.0000000e+000  0.0000000e+000  0.0000000e+000  0.0000000e+000  0.0000000e+000  2.4530866e-001  4.2196128e-001  1.0000000e+000  5.5930284e-001
  0.0000000e+000  0.0000000e+000  0.0000000e+000  0.0000000e+000  5.2249221e-002  0.0000000e+000  0.0000000e+000  0.0000000e+000  5.9090265e-002  0.0000000e+000  0.0000000e+000  0.0000000e+000  1.6426356e-003  0.0000000e+000  0.0000000e+000  0.0000000e+000  0.0000000e+000  0.0000000e+000  0.0000000e+000  0.0000000e+000  0.0000000e+000  1.7022251e-001  0.0000000e+000  0.0000000e+000  0.0000000e+000  0.0000000e+000  0.0000000e+000  0.0000000e+000  0.0000000e+000  0.0000000e+000  0.0000000e+000  1.0878911e+000  1.0000000e+000             Inf
  6.5530146e-001  5.4969801e-003  0.0000000e+000  0.0000000e+000  0.0000000e+000  7.3092125e-003  1.1531413e-001  0.0000000e+000  0.0000000e+000  0.0000000e+000  1.1778105e-001  0.0000000e+000  0.0000000e+000  3.1803097e-003  0.0000000e+000  5.5930593e-002  8.0910416e-002  0.0000000e+000  0.0000000e+000  0.0000000e+000  6.5211525e-001  0.0000000e+000  1.3144920e-001  1.1225334e-003  0.0000000e+000  0.0000000e+000  5.3176412e-002  6.3775007e-003  0.0000000e+000  0.0000000e+000  6.5530146e-001 -2.1602551e-001  1.0000000e+000  3.3412439e-001
  5.6049349e-002  5.1407589e-003  0.0000000e+000  0.0000000e+000  1.4659724e-001  0.0000000e+000  0.0000000e+000  0.0000000e+000  0.0000000e+000  0.0000000e+000  8.6227158e-003  0.0000000e+000  0.0000000e+000  3.2410255e-002  0.0000000e+000  7.1506079e-002  0.0000000e+000  4.5590231e-002  1.5428586e-003  3.6094221e-005  0.0000000e+000  0.0000000e+000  0.0000000e+000  0.0000000e+000  0.0000000e+000  0.0000000e+000  0.0000000e+000  0.0000000e+000  0.0000000e+000  5.0645467e-002  5.6049349e-002  8.0763766e-001  1.0000000e+000  2.5051217e-001
  6.1660894e-001  8.6761905e-003  0.0000000e+000  0.0000000e+000  1.8811357e-002  0.0000000e+000  0.0000000e+000  0.0000000e+000  8.0608916e-002  0.0000000e+000  1.4043737e-001  0.0000000e+000  0.0000000e+000  1.7768498e-003  0.0000000e+000  0.0000000e+000  1.6117005e-003  3.2731125e-001  4.7177169e-003  0.0000000e+000  0.0000000e+000  0.0000000e+000  0.0000000e+000  9.0468350e-002  2.3267711e-002  2.6078700e-002  0.0000000e+000  0.0000000e+000  2.6352306e-001  1.7304515e-002  6.1660894e-001  1.0507433e-001  1.0000000e+000  5.9448142e-001
  9.6598812e-002  0.0000000e+000  0.0000000e+000  2.8429419e-002  3.3575807e-002  0.0000000e+000  0.0000000e+000  0.0000000e+000  0.0000000e+000  1.9827345e-005  0.0000000e+000  0.0000000e+000  0.0000000e+000  0.0000000e+000  2.8613559e-002  0.0000000e+000  1.7054371e-002  8.2569751e-003  0.0000000e+000  0.0000000e+000  0.0000000e+000  0.0000000e+000  0.0000000e+000  0.0000000e+000  9.6506579e-004  0.0000000e+000  1.5118124e-002  1.3627376e-003  0.0000000e+000  5.2156038e-002  9.6598812e-002  7.2765592e-001  1.0000000e+000  2.7426491e-001
  9.1438313e-002  0.0000000e+000  0.0000000e+000  0.0000000e+000  0.0000000e+000  0.0000000e+000  0.0000000e+000  2.3362363e-002  0.0000000e+000  0.0000000e+000  0.0000000e+000  0.0000000e+000  0.0000000e+000  1.6893903e-002  0.0000000e+000  0.0000000e+000  0.0000000e+000  0.0000000e+000  0.0000000e+000  0.0000000e+000  0.0000000e+000  1.3647406e-002  0.0000000e+000  8.9837890e-002  1.2502444e-002  0.0000000e+000  1.2794080e-002  1.1632521e-002  0.0000000e+000  3.2815084e-002  9.1438313e-002  7.2971093e-001  1.0000000e+000  1.2123193e-001
  2.3606658e-001  0.0000000e+000  3.4127075e-003  1.1837698e-002  0.0000000e+000  0.0000000e+000  1.4208681e-002  1.1348906e-001  0.0000000e+000  0.0000000e+000  2.6960211e-001  3.7932759e-003  7.1946478e-002  4.9065225e-002  0.0000000e+000  0.0000000e+000  0.0000000e+000  0.0000000e+000  0.0000000e+000  0.0000000e+000  0.0000000e+000  0.0000000e+000  1.0821924e-001  0.0000000e+000  1.9174595e-003  2.6537480e-001  6.8249592e-002  4.4383071e-002  9.8390837e-002  0.0000000e+000  2.3606658e-001  5.7071039e-001  1.0000000e+000  1.8899858e-001
  6.7169535e-001  0.0000000e+000  0.0000000e+000  1.6641123e-001  3.6071859e-002  1.7164118e-001  2.7306301e-002  5.3625883e-003  0.0000000e+000  0.0000000e+000  0.0000000e+000  0.0000000e+000  0.0000000e+000  0.0000000e+000  0.0000000e+000  0.0000000e+000  4.2382938e-002  0.0000000e+000  0.0000000e+000  8.3647536e-002  0.0000000e+000  4.1079938e-002  0.0000000e+000  0.0000000e+000  1.0915474e-002  0.0000000e+000  0.0000000e+000  2.4473095e-002  0.0000000e+000  1.6489991e-005  6.7169535e-001 -2.2623428e-001  1.0000000e+000             Inf
  2.4916175e-002  0.0000000e+000  0.0000000e+000  0.0000000e+000  3.4311129e-003  0.0000000e+000  0.0000000e+000  0.0000000e+000  2.7509145e-002  8.0815676e-002  1.3395096e-002  0.0000000e+000  0.0000000e+000  0.0000000e+000  1.3691991e-001  5.5270842e-004  0.0000000e+000  4.2112391e-002  1.0742974e-003  0.0000000e+000  1.7460509e-001  0.0000000e+000  6.6801639e-002  2.6623773e-002  0.0000000e+000  1.4228447e-001  0.0000000e+000  1.6571781e-002  1.1486991e-003  0.0000000e+000  2.4916175e-002  1.0352713e+000  1.0000000e+000  1.5818011e-001
  2.3085966e-001  0.0000000e+000  0.0000000e+000  4.7705010e-002  0.0000000e+000  0.0000000e+000  3.0300353e-003  0.0000000e+000  0.0000000e+000  0.0000000e+000  0.0000000e+000  0.0000000e+000  0.0000000e+000  0.0000000e+000  1.5139745e-001  0.0000000e+000  4.0594326e-001  1.2106857e-002  2.0794026e-001  3.1018405e-002  1.7679482e-001  0.0000000e+000  1.4696344e-002  0.0000000e+000  3.6872225e-003  0.0000000e+000  9.5556904e-002  6.7727669e-002  3.9287811e-002  3.5781459e-002  2.3085966e-001  6.4206064e-001  1.0000000e+000  3.2706510e-001
  5.0369742e-002  0.0000000e+000  0.0000000e+000  5.5052650e-003  0.0000000e+000  0.0000000e+000  3.4251841e-002  0.0000000e+000  2.4882281e-001  2.9017225e-001  0.0000000e+000  0.0000000e+000  0.0000000e+000  5.7786269e-002  0.0000000e+000  6.9496503e-003  0.0000000e+000  5.3355934e-002  0.0000000e+000  6.2106803e-002  0.0000000e+000  5.6086868e-002  4.7505204e-002  0.0000000e+000  0.0000000e+000  0.0000000e+000  0.0000000e+000  8.3449082e-005  0.0000000e+000  4.9788688e-002  5.0369742e-002  9.7856751e-001  1.0000000e+000  2.1957077e-001
  4.2893503e-001  0.0000000e+000  1.7466548e-002  3.2834785e-002  0.0000000e+000  7.9686810e-002  1.6041769e-002  0.0000000e+000  3.2752328e-001  1.0506787e-002  1.2060702e-002  0.0000000e+000  5.7025549e-003  6.2553942e-003  0.0000000e+000  2.8938030e-002  0.0000000e+000  1.3385089e-001  0.0000000e+000  6.3883082e-002  8.9593235e-002  0.0000000e+000  0.0000000e+000  4.2681980e-002  0.0000000e+000  0.0000000e+000  6.8902455e-002  0.0000000e+000  2.2484814e-002  0.0000000e+000  4.2893503e-001  2.1305009e-001  1.0000000e+000  5.0138758e-001
  6.4292179e-001  0.0000000e+000  3.6382834e-002  0.0000000e+000  0.0000000e+000  0.0000000e+000  0.0000000e+000  0.0000000e+000  5.7556837e-001  5.0869825e-003  8.9828145e-002  0.0000000e+000  8.3478938e-002  4.0050719e-003  1.1217688e-001  0.0000000e+000  0.0000000e+000  1.8670282e-002  0.0000000e+000  0.0000000e+000  0.0000000e+000  1.5088668e-001  0.0000000e+000  0.0000000e+000  0.0000000e+000  2.7238691e-002  2.3790256e-002  0.0000000e+000  1.0897539e-001  0.0000000e+000  6.4292179e-001 -1.8664041e-001  1.0000000e+000  5.4351676e-001
  6.1904231e-002  0.0000000e+000  0.0000000e+000  9.5713568e-002  0.0000000e+000  0.0000000e+000  2.4697215e-001  1.1349648e-001  5.4686798e-002  0.0000000e+000  0.0000000e+000  0.0000000e+000  1.9128028e-001  0.0000000e+000  5.2711106e-002  1.4124156e-002  0.0000000e+000  1.0295190e-002  4.1395769e-002  1.6781350e-002  0.0000000e+000  2.7355264e-002  0.0000000e+000  5.4684369e-002  0.0000000e+000  0.0000000e+000  1.9096829e-002  0.0000000e+000  0.0000000e+000  0.0000000e+000  6.1904231e-002  9.5093233e-001  1.0000000e+000  2.4558696e-001
  4.3407085e-001  0.0000000e+000  0.0000000e+000  0.0000000e+000  1.4557794e-002  0.0000000e+000  0.0000000e+000  0.0000000e+000  0.0000000e+000  0.0000000e+000  0.0000000e+000  0.0000000e+000  0.0000000e+000  0.0000000e+000  0.0000000e+000  0.0000000e+000  0.0000000e+000  5.6942155e-002  0.0000000e+000  0.0000000e+000  0.0000000e+000  8.5349922e-002  0.0000000e+000  0.0000000e+000  0.0000000e+000  0.0000000e+000  5.7543974e-002  3.1964926e-002  1.1100396e-001  0.0000000e+000  4.3407085e-001  3.5647318e-002  1.0000000e+000  4.5687664e-001
  2.2033571e-001  2.9742207e-001  0.0000000e+000  3.2003807e-001  0.0000000e+000  0.0000000e+000  0.0000000e+000  1.3742528e-001  0.0000000e+000  1.4722326e-001  0.0000000e+000  0.0000000e+000  0.0000000e+000  1.4081902e-001  2.3046529e-001  0.0000000e+000  2.9347944e-001  0.0000000e+000  0.0000000e+000  9.6074606e-002  0.0000000e+000  1.6835383e-002  0.0000000e+000  0.0000000e+000  6.4010211e-003  0.0000000e+000  6.8358125e-002  2.4115596e-002  3.7139929e-003  0.0000000e+000  2.2033571e-001  8.3677591e-001  1.0000000e+000  2.1768687e-001
  7.4485212e-002  0.0000000e+000  0.0000000e+000  0.0000000e+000  0.0000000e+000  0.0000000e+000  0.0000000e+000  0.0000000e+000  0.0000000e+000  0.0000000e+000  0.0000000e+000  0.0000000e+000  0.0000000e+000  9.6916637e-002  0.0000000e+000  5.2972048e-002  2.4021303e-002  1.1221769e-001  0.0000000e+000  2.4003185e-001  0.0000000e+000  6.2999968e-002  0.0000000e+000  0.0000000e+000  0.0000000e+000  5.0276525e-002  0.0000000e+000  0.0000000e+000  1.4340395e-003  0.0000000e+000  7.4485212e-002  8.4654641e-001  1.0000000e+000  2.6355830e-001
  2.4382439e-001  0.0000000e+000  0.0000000e+000  0.0000000e+000  0.0000000e+000  0.0000000e+000  0.0000000e+000  2.1927490e-003  0.0000000e+000  0.0000000e+000  0.0000000e+000  0.0000000e+000  0.0000000e+000  6.1809975e-003  1.8607341e-001  0.0000000e+000  0.0000000e+000  8.9461189e-003  3.6320926e-002  3.0334395e-002  1.1470788e-002  1.1827710e-003  0.0000000e+000  0.0000000e+000  0.0000000e+000  0.0000000e+000  0.0000000e+000  1.0950503e-001  2.5093073e-004  0.0000000e+000  2.4382439e-001  3.5955459e-001  1.0000000e+000  5.3633276e-001
  0.0000000e+000  0.0000000e+000  0.0000000e+000  0.0000000e+000  0.0000000e+000  0.0000000e+000  0.0000000e+000  0.0000000e+000  0.0000000e+000  0.0000000e+000  2.0951827e-002  1.2376333e-001  0.0000000e+000  0.0000000e+000  0.0000000e+000  0.0000000e+000  0.0000000e+000  0.0000000e+000  0.0000000e+000  0.0000000e+000  0.0000000e+000  8.6067380e-002  0.0000000e+000  0.0000000e+000  0.0000000e+000  0.0000000e+000  0.0000000e+000  2.0722481e-002  0.0000000e+000  0.0000000e+000  0.0000000e+000  1.0780533e+000  1.0000000e+000             Inf
  2.2696972e-001  1.7058131e-001  0.0000000e+000  1.8843699e-001  0.0000000e+000  0.0000000e+000  0.0000000e+000  0.0000000e+000  0.0000000e+000  0.0000000e+000  2.1974064e-001  0.0000000e+000  0.0000000e+000  2.6369828e-001  3.1117542e-001  1.6392086e-002  2.7594680e-001  1.9323759e-003  1.0961805e-001  4.7576471e-002  0.0000000e+000  7.0404036e-002  5.7124326e-004  0.0000000e+000  0.0000000e+000  0.0000000e+000  1.0610337e-001  0.0000000e+000  0.0000000e+000  0.0000000e+000  2.2696972e-001  7.8925912e-001  1.0000000e+000  3.5401230e-001
  6.2869459e-001  0.0000000e+000  8.2267695e-002  0.0000000e+000  8.4885312e-002  7.9312973e-001  0.0000000e+000  0.0000000e+000  0.0000000e+000  0.0000000e+000  0.0000000e+000  8.3199410e-002  0.0000000e+000  0.0000000e+000  1.4582627e-001  5.0812526e-002  0.0000000e+000  0.0000000e+000  0.0000000e+000  0.0000000e+000  0.0000000e+000  1.9967504e-002  0.0000000e+000  1.1813666e-001  0.0000000e+000  7.6231472e-002  8.7841309e-002  1.6173643e-002  0.0000000e+000  4.5626093e-004  6.2869459e-001  2.4912062e-002  1.0000000e+000  3.9656083e-001
  4.1942598e-001  0.0000000e+000  0.0000000e+000  4.3838940e-002  0.0000000e+000  0.0000000e+000  2.6135585e-001  0.0000000e+000  8.6644325e-003  0.0000000e+000  3.6134830e-001  0.0000000e+000  0.0000000e+000  4.4462971e-004  0.0000000e+000  7.8689399e-003  0.0000000e+000  6.6872070e-003  0.0000000e+000  2.5329635e-001  0.0000000e+000  3.0528671e-002  0.0000000e+000  0.0000000e+000  2.8348225e-002  0.0000000e+000  0.0000000e+000  6.2532770e-003  1.8369208e-002  0.0000000e+000  4.1942598e-001  3.3463972e-001  1.0000000e+000  4.4431207e-001
  8.5430007e-001  0.0000000e+000  0.0000000e+000  0.0000000e+000  0.0000000e+000  0.0000000e+000  0.0000000e+000  2.3025528e-003  8.2666272e-002  0.0000000e+000  1.0938706e-002  0.0000000e+000  0.0000000e+000  0.0000000e+000  4.5182190e-002  2.2733192e-002  8.4074830e-001  0.0000000e+000  0.0000000e+000  1.6855215e-001  0.0000000e+000  1.1458727e-001  0.0000000e+000  1.0889856e-001  3.1049581e-002  7.5781201e-003  0.0000000e+000  5.0186280e-002  0.0000000e+000  6.1045760e-001  8.5430007e-001 -3.8349495e-001  1.0000000e+000             Inf
  8.3972723e-001  0.0000000e+000  2.5710973e-001  0.0000000e+000  0.0000000e+000  0.0000000e+000  1.5343806e-001  0.0000000e+000  0.0000000e+000  6.3997285e-002  2.6111706e-001  0.0000000e+000  8.4831404e-002  0.0000000e+000  5.6344559e-001  0.0000000e+000  0.0000000e+000  0.0000000e+000  0.0000000e+000  1.9995087e-001  9.9414409e-002  0.0000000e+000  1.4144934e-002  0.0000000e+000  0.0000000e+000  1.3300464e-001  0.0000000e+000  1.0000000e+000  1.4223825e-002  0.0000000e+000  8.3972723e-001 -1.7094791e-001  1.0000000e+000  4.3811465e-001
  0.0000000e+000  0.0000000e+000  3.3007024e-002  0.0000000e+000  4.5983410e-002  0.0000000e+000  0.0000000e+000  0.0000000e+000  0.0000000e+000  0.0000000e+000  0.0000000e+000  0.0000000e+000  0.0000000e+000  0.0000000e+000  1.1963067e-001  1.0699871e-002  0.0000000e+000  0.0000000e+000  8.3227369e-003  0.0000000e+000  0.0000000e+000  0.0000000e+000  0.0000000e+000  5.5704986e-002  1.7101651e-002  0.0000000e+000  1.1353275e-001  0.0000000e+000  0.0000000e+000  0.0000000e+000  0.0000000e+000  1.1253741e+000  1.0000000e+000             Inf
  6.2118851e-001  0.0000000e+000  1.0768488e-001  2.1170229e-002  0.0000000e+000  1.1529464e-001  4.8496600e-001  1.6284802e-001  0.0000000e+000  0.0000000e+000  0.0000000e+000  8.1406433e-003  0.0000000e+000  0.0000000e+000  7.4944285e-002  0.0000000e+000  0.0000000e+000  0.0000000e+000  3.9917516e-004  0.0000000e+000  0.0000000e+000  2.3522617e-001  0.0000000e+000  0.0000000e+000  5.6837194e-003  2.6996230e-001  0.0000000e+000  2.0692234e-001  0.0000000e+000  0.0000000e+000  6.2118851e-001  1.6840221e-001  1.0000000e+000  4.9715264e-001
  1.7796561e-001  0.0000000e+000  0.0000000e+000  4.7127560e-001  0.0000000e+000  0.0000000e+000  0.0000000e+000  0.0000000e+000  1.0182180e-002  0.0000000e+000  0.0000000e+000  8.9469630e-002  4.4403484e-002  7.2207037e-003  0.0000000e+000  0.0000000e+000  0.0000000e+000  0.0000000e+000  0.0000000e+000  5.7587839e-001  0.0000000e+000  0.0000000e+000  0.0000000e+000  0.0000000e+000  1.2553659e-002  0.0000000e+000  2.3250650e-001  0.0000000e+000  0.0000000e+000  0.0000000e+000  1.7796561e-001  1.0539350e+000  1.0000000e+000  3.5536820e-001
  2.2955628e-001  0.0000000e+000  0.0000000e+000  3.1127111e-001  4.5521768e-001  0.0000000e+000  1.5340389e-001  0.0000000e+000  2.7061430e-002  0.0000000e+000  1.2005007e-001  0.0000000e+000  0.0000000e+000  1.8615128e-001  1.4123985e-002  0.0000000e+000  2.4791408e-001  3.9648486e-003  1.3110178e-001  1.8670199e-001  0.0000000e+000  0.0000000e+000  0.0000000e+000  1.6900979e-001  8.5586219e-002  0.0000000e+000  1.2518454e-001  0.0000000e+000  0.0000000e+000  0.0000000e+000  2.2955628e-001  8.8165917e-001  1.0000000e+000  3.0507896e-001
  2.0674098e-001  2.6938241e-002  0.0000000e+000  0.0000000e+000  9.4780175e-003  0.0000000e+000  0.0000000e+000  0.0000000e+000  4.4696438e-002  5.0019249e-002  1.3109725e-001  0.0000000e+000  1.3812170e-001  0.0000000e+000  2.1069639e-002  0.0000000e+000  0.0000000e+000  0.0000000e+000  7.6197311e-002  2.9054212e-001  9.4908915e-003  0.0000000e+000  0.0000000e+000  4.0328210e-001  0.0000000e+000  6.1471257e-001  0.0000000e+000  0.0000000e+000  0.0000000e+000  0.0000000e+000  2.0674098e-001  9.5148311e-001  1.0000000e+000  1.7606679e-001
  2.4413299e-001  5.4438902e-002  0.0000000e+000  0.0000000e+000  4.3337070e-002  1.7284593e-001  1.4708063e-001  8.4845745e-002  2.0129071e-002  1.1833358e-002  0.0000000e+000  3.2750801e-002  4.0802383e-002  0.0000000e+000  0.0000000e+000  1.2073133e-001  4.7364311e-003  0.0000000e+000  9.0886329e-002  0.0000000e+000  1.3864575e-001  0.0000000e+000  4.8293280e-002  2.8219176e-002  0.0000000e+000  1.6550056e-001  0.0000000e+000  4.1041396e-002  0.0000000e+000  0.0000000e+000  2.4413299e-001  5.6488181e-001  1.0000000e+000  6.3581547e-001
  4.3021730e-001  0.0000000e+000  2.8348109e-003  7.0508291e-001  0.0000000e+000  9.3672080e-002  0.0000000e+000  0.0000000e+000  0.0000000e+000  2.7659091e-001  0.0000000e+000  0.0000000e+000  0.0000000e+000  0.0000000e+000  1.4497585e-001  2.9592859e-002  0.0000000e+000  0.0000000e+000  0.0000000e+000  3.5368704e-002  0.0000000e+000  7.4494602e-003  3.4695439e-002  0.0000000e+000  1.8567338e-003  0.0000000e+000  0.0000000e+000  0.0000000e+000  0.0000000e+000  0.0000000e+000  4.3021730e-001  2.8385277e-001  1.0000000e+000  7.0191573e-001
  6.6225440e-001  0.0000000e+000  0.0000000e+000  8.5197886e-001  0.0000000e+000  0.0000000e+000  0.0000000e+000  1.0124247e-002  7.9543716e-003  0.0000000e+000  0.0000000e+000  3.0714568e-003  0.0000000e+000  8.6994256e-002  1.7151435e-001  0.0000000e+000  0.0000000e+000  0.0000000e+000  0.0000000e+000  0.0000000e+000  4.0505902e-001  6.9263453e-002  0.0000000e+000  3.7397871e-004  0.0000000e+000  0.0000000e+000  1.6192721e-001  5.8388711e-002  4.4157541e-002  0.0000000e+000  6.6225440e-001 -5.6296162e-002  1.0000000e+000  4.8110672e-001
  8.7062197e-001  0.0000000e+000  0.0000000e+000  0.0000000e+000  0.0000000e+000  0.0000000e+000  0.0000000e+000  0.0000000e+000  0.0000000e+000  0.0000000e+000  1.5622262e-001  0.0000000e+000  0.0000000e+000  0.0000000e+000  0.0000000e+000  6.4540176e-003  2.2840078e-001  1.1017686e-001  1.1727476e-001  0.0000000e+000  0.0000000e+000  2.4020920e-003  0.0000000e+000  5.3342915e-003  2.4911052e-002  0.0000000e+000  3.4165387e-001  0.0000000e+000  4.0837229e-001  1.4481247e-001  8.7062197e-001 -3.4946974e-001  1.0000000e+000             Inf
  8.5025801e-001  5.4802067e-002  1.5402772e-002  0.0000000e+000  0.0000000e+000  0.0000000e+000  0.0000000e+000  0.0000000e+000  1.5525677e-002  6.9303514e-002  0.0000000e+000  3.3498892e-002  1.2890753e-001  1.1867051e-001  6.2988893e-003  0.0000000e+000  0.0000000e+000  0.0000000e+000  0.0000000e+000  1.8399895e-001  5.3803404e-002  0.0000000e+000  3.6472664e-003  5.6573006e-002  0.0000000e+000  0.0000000e+000  0.0000000e+000  0.0000000e+000  0.0000000e+000  0.0000000e+000  8.5025801e-001 -6.4300525e-001  1.0000000e+000             Inf
  4.3701527e-001  0.0000000e+000  2.3996873e-002  1.4241341e-001  4.5842364e-003  0.0000000e+000  1.6972297e-001  5.0986298e-001  7.4065224e-003  0.0000000e+000  1.3583478e-002  3.7917582e-001  0.0000000e+000  3.9261096e-002  1.3133660e-002  9.3537626e-003  0.0000000e+000  0.0000000e+000  1.7231035e-001  1.9774649e-001  6.3312768e-002  2.3291779e-002  8.4357197e-004  5.1930440e-002  0.0000000e+000  0.0000000e+000  1.1044416e-001  3.6031589e-002  2.2571387e-002  0.0000000e+000  4.3701527e-001  3.7587539e-001  1.0000000e+000  3.8624618e-001
  5.8034640e-002  6.4440426e-002  0.0000000e+000  0.0000000e+000  0.0000000e+000  1.0597165e-001  0.0000000e+000  3.3298353e-003  0.0000000e+000  1.2451742e-003  0.0000000e+000  0.0000000e+000  0.0000000e+000  1.3829019e-001  0.0000000e+000  0.0000000e+000  0.0000000e+000  0.0000000e+000  3.2108573e-003  0.0000000e+000  0.0000000e+000  0.0000000e+000  0.0000000e+000  6.9395804e-002  1.2264163e-002  0.0000000e+000  0.0000000e+000  3.7053960e-002  0.0000000e+000  0.0000000e+000  5.8034640e-002  8.2220980e-001  1.0000000e+000  3.0202046e-001
  6.6888640e-001  1.3595693e-001  0.0000000e+000  0.0000000e+000  3.5655096e-002  9.4672746e-002  0.0000000e+000  4.6821870e-003  0.0000000e+000  0.0000000e+000  1.2170693e-001  1.4077219e-002  0.0000000e+000  0.0000000e+000  0.0000000e+000  0.0000000e+000  3.2926122e-001  2.9881399e-002  0.0000000e+000  0.0000000e+000  0.0000000e+000  0.0000000e+000  1.6230646e-002  5.7573976e-003  2.8582244e-001  1.8357872e-002  2.9496525e-001  7.4506014e-003  3.6070637e-002  3.5844514e-001  6.6888640e-001 -1.9285401e-002  1.0000000e+000  4.5067481e-001
  0.0000000e+000  0.0000000e+000  1.3620671e-002  0.0000000e+000  0.0000000e+000  3.8525905e-002  7.7676519e-003  0.0000000e+000  0.0000000e+000  0.0000000e+000  0.0000000e+000  0.0000000e+000  0.0000000e+000  3.0253862e-003  0.0000000e+000  0.0000000e+000  0.0000000e+000  1.5059346e-001  0.0000000e+000  2.3863832e-002  0.0000000e+000  0.0000000e+000  6.1587634e-003  0.0000000e+000  0.0000000e+000  0.0000000e+000  0.0000000e+000  1.5072635e-002  3.8822625e-002  0.0000000e+000  0.0000000e+000  1.0923124e+000  1.0000000e+000             Inf
  4.4220610e-001  0.0000000e+000  0.0000000e+000  0.0000000e+000  2.2679777e-002  5.6166761e-002  5.1640830e-002  0.0000000e+000  3.2107471e-003  2.0265627e-001  5.8548689e-002  8.8448936e-002  2.1437015e-001  0.0000000e+000  0.0000000e+000  0.0000000e+000  0.0000000e+000  0.0000000e+000  0.0000000e+000  0.0000000e+000  0.0000000e+000  0.0000000e+000  6.3325499e-002  4.0341332e-002  0.0000000e+000  3.6755758e-002  0.0000000e+000  0.0000000e+000  0.0000000e+000  2.4192178e-002  4.4220610e-001  8.9906419e-002  1.0000000e+000  5.0042349e-001
  2.2528369e-001  0.0000000e+000  1.3086371e-002  0.0000000e+000  0.0000000e+000  3.3097346e-002  1.4270458e-002  0.0000000e+000  0.0000000e+000  0.0000000e+000  0.0000000e+000  0.0000000e+000  1.0715430e-001  0.0000000e+000  8.2309237e-003  0.0000000e+000  0.0000000e+000  2.2539439e-002  0.0000000e+000  0.0000000e+000  0.0000000e+000  0.0000000e+000  0.0000000e+000  4.6349594e-002  0.0000000e+000  2.9320820e-002  1.1814516e-002  0.0000000e+000  0.0000000e+000  0.0000000e+000  2.2528369e-001  4.3275590e-001  1.0000000e+000  1.7246965e-001
  4.6811404e-002  0.0000000e+000  1.1130835e-002  0.0000000e+000  0.0000000e+000  0.0000000e+000  4.5074998e-002  3.0481075e-003  0.0000000e+000  0.0000000e+000  0.0000000e+000  0.0000000e+000  0.0000000e+000  1.4994344e-004  0.0000000e+000  1.4275600e-001  0.0000000e+000  0.0000000e+000  3.4668292e-002  0.0000000e+000  4.2118652e-003  1.5375066e-001  0.0000000e+000  0.0000000e+000  0.0000000e+000  0.0000000e+000  6.9996005e-003  7.5913673e-002  0.0000000e+000  0.0000000e+000  4.6811404e-002  8.6983289e-001  1.0000000e+000  6.3659267e-002
  2.1864331e-001  2.0617635e-002  0.0000000e+000  0.0000000e+000  0.0000000e+000  6.9399190e-002  2.8981189e-002  0.0000000e+000  0.0000000e+000  0.0000000e+000  6.1854942e-002  0.0000000e+000  0.0000000e+000  4.0416268e-002  0.0000000e+000  1.2139377e-001  0.0000000e+000  0.0000000e+000  1.7197830e-002  3.2591742e-001  5.6145993e-003  0.0000000e+000  6.6546862e-003  0.0000000e+000  3.3710804e-002  2.2384082e-002  7.5717190e-003  2.1780467e-001  0.0000000e+000  0.0000000e+000  2.1864331e-001  6.4917148e-001  1.0000000e+000  1.5975468e-001
  2.1639528e-001  1.6401727e-002  7.4181543e-002  0.0000000e+000  0.0000000e+000  0.0000000e+000  4.2695081e-003  7.6742968e-002  4.0069758e-002  0.0000000e+000  6.3163346e-002  1.6839766e-001  5.5787741e-002  1.2566368e-001  3.6165734e-002  0.0000000e+000  6.1715610e-003  0.0000000e+000  0.0000000e+000  0.0000000e+000  1.3608549e-001  0.0000000e+000  2.5181906e-002  0.0000000e+000  3.4221215e-003  0.0000000e+000  2.3442329e-001  1.1952319e-002  0.0000000e+000  5.0718884e-003  2.1639528e-001  6.9184040e-001  1.0000000e+000  2.8860969e-001
  2.6416129e-001  0.0000000e+000  0.0000000e+000  0.0000000e+000  3.1199659e-002  0.0000000e+000  0.0000000e+000  2.9551658e-001  5.6041983e-002  0.0000000e+000  6.2773618e-002  0.0000000e+000  7.9718982e-004  0.0000000e+000  2.0414190e-003  0.0000000e+000  0.0000000e+000  0.0000000e+000  0.0000000e+000  0.0000000e+000  0.0000000e+000  3.1789332e-002  1.5664884e-002  0.0000000e+000  0.0000000e+000  0.0000000e+000  1.0842831e-001  0.0000000e+000  0.0000000e+000  3.2857783e-002  2.6416129e-001  3.9678910e-001  1.0000000e+000  2.4185111e-001
  6.7010258e-001  2.5987132e-002  0.0000000e+000  2.5108670e-003  0.0000000e+000  0.0000000e+000  1.4651002e-001  0.0000000e+000  0.0000000e+000  0.0000000e+000  2.0184181e-002  2.3550818e-001  0.0000000e+000  0.0000000e+000  3.5527924e-003  0.0000000e+000  0.0000000e+000  0.0000000e+000  4.5069395e-003  1.1076076e-002  0.0000000e+000  0.0000000e+000  2.3026946e-002  8.7317998e-002  8.0306004e-003  1.2064038e-001  0.0000000e+000  9.7257897e-003  0.0000000e+000  0.0000000e+000  6.7010258e-001 -2.2703661e-001  1.0000000e+000  5.7274053e-001
  4.6346270e-002  0.0000000e+000  0.0000000e+000  0.0000000e+000  0.0000000e+000  1.2139573e-001  0.0000000e+000  0.0000000e+000  2.2372615e-002  2.3183551e-002  1.2014635e-002  2.0577216e-003  7.6419503e-003  0.0000000e+000  1.3894865e-002  0.0000000e+000  0.0000000e+000  1.5349389e-001  3.8912052e-003  0.0000000e+000  0.0000000e+000  0.0000000e+000  7.7617265e-004  1.2396511e-001  9.7343875e-002  0.0000000e+000  3.5203381e-003  2.5632864e-002  0.0000000e+000  0.0000000e+000  4.6346270e-002  9.0882369e-001  1.0000000e+000  1.8326230e-001
  2.4704763e-001  0.0000000e+000  3.6321238e-001  0.0000000e+000  0.0000000e+000  0.0000000e+000  0.0000000e+000  0.0000000e+000  4.9270543e-004  0.0000000e+000  0.0000000e+000  0.0000000e+000  0.0000000e+000  1.8135162e-002  0.0000000e+000  3.2144503e-003  0.0000000e+000  0.0000000e+000  0.0000000e+000  8.2143073e-003  0.0000000e+000  1.7784795e-001  0.0000000e+000  0.0000000e+000  0.0000000e+000  0.0000000e+000  0.0000000e+000  4.1814363e-002  2.4500590e-002  0.0000000e+000  2.4704763e-001  4.0785311e-001  1.0000000e+000  6.6450825e-002
  6.6834638e-001  8.9613159e-003  0.0000000e+000  0.0000000e+000  0.0000000e+000  8.4598301e-002  0.0000000e+000  2.3569904e-001  1.5402723e-002  0.0000000e+000  9.1911167e-003  0.0000000e+000  0.0000000e+000  0.0000000e+000  0.0000000e+000  0.0000000e+000  5.6982581e-001  0.0000000e+000  0.0000000e+000  1.2987497e-001  1.8392577e-002  0.0000000e+000  5.1089585e-002  2.2355685e-002  0.0000000e+000  8.9009959e-004  0.0000000e+000  0.0000000e+000  6.4888595e-002  0.0000000e+000  6.6834638e-001 -1.4343225e-001  1.0000000e+000  4.3780416e-001
  0.0000000e+000  0.0000000e+000  0.0000000e+000  0.0000000e+000  0.0000000e+000  0.0000000e+000  0.0000000e+000  0.0000000e+000  0.0000000e+000  0.0000000e+000  0.0000000e+000  1.4912018e-002  1.4134586e-001  0.0000000e+000  6.6912732e-002  0.0000000e+000  0.0000000e+000  0.0000000e+000  1.0949410e-003  0.0000000e+000  0.0000000e+000  0.0000000e+000  0.0000000e+000  0.0000000e+000  0.0000000e+000  2.5225114e-002  0.0000000e+000  0.0000000e+000  0.0000000e+000  0.0000000e+000  0.0000000e+000  1.0774281e+000  1.0000000e+000             Inf
  1.1163821e-001  0.0000000e+000  8.1788437e-003  0.0000000e+000  0.0000000e+000  6.3026317e-002  0.0000000e+000  7.3900717e-002  0.0000000e+000  0.0000000e+000  1.5850560e-001  0.0000000e+000  2.2249350e-002  1.0992097e-002  4.3133970e-002  0.0000000e+000  0.0000000e+000  0.0000000e+000  0.0000000e+000  1.6718787e-001  6.4556235e-002  0.0000000e+000  0.0000000e+000  0.0000000e+000  0.0000000e+000  0.0000000e+000  0.0000000e+000  0.0000000e+000  0.0000000e+000  0.0000000e+000  1.1163821e-001  8.6530005e-001  1.0000000e+000  3.0063802e-001
  4.6491028e-001  1.2731343e-002  0.0000000e+000  0.0000000e+000  0.0000000e+000  0.0000000e+000  4.0798674e-002  0.0000000e+000  5.7725132e-002  0.0000000e+000  2.7671276e-001  6.5628191e-003  0.0000000e+000  0.0000000e+000  0.0000000e+000  0.0000000e+000  0.0000000e+000  7.7223290e-002  0.0000000e+000  8.3980398e-002  0.0000000e+000  0.0000000e+000  3.8899232e-001  0.0000000e+000  0.0000000e+000  0.0000000e+000  8.2183841e-002  1.5682974e-002  0.0000000e+000  1.1705857e-001  4.6491028e-001  1.4993317e-001  1.0000000e+000  5.1151478e-001
  8.2295174e-001  7.3783139e-003  0.0000000e+000  0.0000000e+000  3.4797536e-001  0.0000000e+000  1.4455377e-002  0.0000000e+000  1.1268024e-001  0.0000000e+000  0.0000000e+000  0.0000000e+000  0.0000000e+000  2.9772855e-002  7.4695706e-002  3.9785861e-001  0.0000000e+000  0.0000000e+000  0.0000000e+000  8.2699042e-002  8.0818368e-003  0.0000000e+000  0.0000000e+000  5.4520743e-002  0.0000000e+000  3.7292605e-004  0.0000000e+000  4.3204234e-003  6.6727234e-002  1.6963020e-003  8.2295174e-001 -2.3300874e-001  1.0000000e+000             Inf
  2.2478273e-001  2.1684745e-002  0.0000000e+000  0.0000000e+000  0.0000000e+000  0.0000000e+000  0.0000000e+000  0.0000000e+000  0.0000000e+000  5.2364454e-004  3.8186324e-003  9.8626465e-004  0.0000000e+000  3.2442294e-002  5.6192648e-001  0.0000000e+000  0.0000000e+000  0.0000000e+000  3.1312226e-002  7.8868213e-002  0.0000000e+000  2.6223340e-002  0.0000000e+000  2.8827947e-003  0.0000000e+000  0.0000000e+000  2.5685094e-001  1.3271523e-001  0.0000000e+000  0.0000000e+000  2.2478273e-001  6.4682353e-001  1.0000000e+000  9.8047071e-002
  8.6618284e-002  0.0000000e+000  0.0000000e+000  3.9767701e-002  1.6537149e-001  5.5974716e-002  8.2794475e-003  0.0000000e+000  0.0000000e+000  1.0654919e-004  6.1696897e-002  5.3699351e-003  0.0000000e+000  0.0000000e+000  0.0000000e+000  0.0000000e+000  0.0000000e+000  0.0000000e+000  2.5778877e-001  0.0000000e+000  0.0000000e+000  0.0000000e+000  0.0000000e+000  1.1117999e-001  0.0000000e+000  0.0000000e+000  1.5750519e-001  1.2479767e-003  9.7740840e-004  0.0000000e+000  8.6618284e-002  9.0170133e-001  1.0000000e+000  2.9753169e-001
  6.3691092e-001  2.2614892e-002  4.6242623e-001  2.3909153e-001  3.6786865e-001  0.0000000e+000  0.0000000e+000  1.4887046e-001  0.0000000e+000  9.0520071e-004  3.3224030e-001  0.0000000e+000  0.0000000e+000  0.0000000e+000  0.0000000e+000  1.8424514e-001  0.0000000e+000  2.7585707e-002  8.5333227e-002  1.3776422e-001  0.0000000e+000  5.2632012e-002  3.6920523e-002  0.0000000e+000  0.0000000e+000  0.0000000e+000  1.1903801e-002  0.0000000e+000  0.0000000e+000  0.0000000e+000  6.3691092e-001  4.4461680e-002  1.0000000e+000  4.7107135e-001
  2.4309131e-001  0.0000000e+000  1.8559984e-002  0.0000000e+000  0.0000000e+000  1.2847213e-001  0.0000000e+000  0.0000000e+000  0.0000000e+000  1.8888589e-004  0.0000000e+000  1.4926124e-001  0.0000000e+000  4.8436100e-002  3.2399836e-003  0.0000000e+000  1.5348952e-001  1.1561719e-001  0.0000000e+000  2.7049761e-002  0.0000000e+000  0.0000000e+000  0.0000000e+000  1.7946202e-002  4.8485570e-002  0.0000000e+000  2.2081901e-002  0.0000000e+000  0.0000000e+000  0.0000000e+000  2.4309131e-001  4.4380211e-001  1.0000000e+000  4.1264492e-001
  4.1378251e-001  2.5042701e-002  1.5532138e-001  2.1217618e-003  0.0000000e+000  0.0000000e+000  0.0000000e+000  0.0000000e+000  0.0000000e+000  0.0000000e+000  0.0000000e+000  3.6075780e-002  0.0000000e+000  0.0000000e+000  0.0000000e+000  0.0000000e+000  0.0000000e+000  0.0000000e+000  3.3651676e-002  9.7128680e-003  1.0578461e-002  0.0000000e+000  3.3994988e-001  0.0000000e+000  0.0000000e+000  0.0000000e+000  0.0000000e+000  0.0000000e+000  2.0337525e-001  0.0000000e+000  4.1378251e-001  3.5946837e-001  1.0000000e+000  4.9379333e-001
  2.2600557e-001  5.4078324e-002  0.0000000e+000  0.0000000e+000  1.4566445e-002  2.6242136e-002  0.0000000e+000  1.6091006e-002  0.0000000e+000  3.7168904e-005  0.0000000e+000  3.4287168e-002  6.4151318e-001  1.5396552e-003  4.5957686e-002  0.0000000e+000  1.7097503e-002  0.0000000e+000  0.0000000e+000  0.0000000e+000  3.9103041e-002  0.0000000e+000  2.9297621e-002  7.7347380e-003  3.8736687e-002  3.3026797e-002  0.0000000e+000  0.0000000e+000  0.0000000e+000  0.0000000e+000  2.2600557e-001  6.0120466e-001  1.0000000e+000  1.7717398e-001
  2.0345413e-001  0.0000000e+000  0.0000000e+000  0.0000000e+000  0.0000000e+000  1.7368185e-002  3.2649321e-002  1.0391147e-001  0.0000000e+000  1.1092056e-005  0.0000000e+000  1.9770535e-002  0.0000000e+000  0.0000000e+000  0.0000000e+000  3.6969968e-002  2.2678500e-001  4.9774125e-002  0.0000000e+000  0.0000000e+000  0.0000000e+000  8.0136992e-002  0.0000000e+000  0.0000000e+000  0.0000000e+000  0.0000000e+000  2.5763745e-002  0.0000000e+000  9.1543811e-002  0.0000000e+000  2.0345413e-001  6.9377911e-001  1.0000000e+000  3.0420658e-001
  4.5413683e-001  0.0000000e+000  1.7561528e-003  6.3862143e-003  4.1237775e-003  1.9236589e-003  0.0000000e+000  5.0003663e-003  0.0000000e+000  2.5685066e-002  2.0527112e-002  0.0000000e+000  0.0000000e+000  5.4678567e-003  1.7417593e-002  1.2119077e-001  2.3889294e-001  0.0000000e+000  3.3705701e-003  3.1768336e-002  0.0000000e+000  5.0870749e-006  0.0000000e+000  0.0000000e+000  0.0000000e+000  5.0577433e-002  0.0000000e+000  0.0000000e+000  3.7045339e-003  8.9740437e-003  4.5413683e-001 -9.4527798e-003  1.0000000e+000  4.1197061e-001
  0.0000000e+000  0.0000000e+000  5.7893298e-003  0.0000000e+000  0.0000000e+000  0.0000000e+000  0.0000000e+000  1.6481389e-002  0.0000000e+000  0.0000000e+000  0.0000000e+000  0.0000000e+000  0.0000000e+000  0.0000000e+000  0.0000000e+000  0.0000000e+000  1.7800769e-002  0.0000000e+000  0.0000000e+000  0.0000000e+000  0.0000000e+000  0.0000000e+000  1.1472986e-002  0.0000000e+000  0.0000000e+000  1.9953955e-004  0.0000000e+000  2.5041302e-003  0.0000000e+000  0.0000000e+000  0.0000000e+000  1.0168356e+000  1.0000000e+000             Inf
  4.3454457e-001  2.3319391e-003  3.9814405e-003  8.1623572e-003  6.9659447e-002  1.5066330e-001  9.2794398e-002  2.5401991e-003  3.1294813e-003  0.0000000e+000  1.2878561e-001  1.6670862e-006  0.0000000e+000  0.0000000e+000  0.0000000e+000  1.1766932e-001  2.0189138e-001  0.0000000e+000  0.0000000e+000  4.8609666e-002  5.7602310e-002  0.0000000e+000  5.6127895e-002  0.0000000e+000  0.0000000e+000  3.1363626e-001  0.0000000e+000  0.0000000e+000  1.0631227e-002  1.9144782e-002  4.3454457e-001  2.3536248e-001  1.0000000e+000  2.5607200e-001
  3.3564721e-002  0.0000000e+000  9.9624740e-003  0.0000000e+000  0.0000000e+000  1.2152737e-001  0.0000000e+000  0.0000000e+000  9.6244724e-003  5.9004755e-002  0.0000000e+000  5.2539377e-006  8.4508516e-002  1.2838058e-003  0.0000000e+000  0.0000000e+000  3.7432540e-002  9.6568423e-002  0.0000000e+000  0.0000000e+000  7.2343887e-003  1.7310640e-002  3.5205890e-002  0.0000000e+000  0.0000000e+000  0.0000000e+000  0.0000000e+000  0.0000000e+000  6.6957591e-002  0.0000000e+000  3.3564721e-002  9.4231531e-001  1.0000000e+000  5.2887995e-002
  5.8608673e-002  0.0000000e+000  0.0000000e+000  9.0857353e-004  2.6016602e-003  2.4829656e-002  0.0000000e+000  0.0000000e+000  0.0000000e+000  9.7100950e-003  3.7181417e-002  2.3620505e-005  0.0000000e+000  1.9815243e-002  1.1730111e-002  0.0000000e+000  0.0000000e+000  0.0000000e+000  3.2594038e-002  0.0000000e+000  6.7719056e-005  0.0000000e+000  0.0000000e+000  0.0000000e+000  0.0000000e+000  0.0000000e+000  0.0000000e+000  0.0000000e+000  1.2348753e-004  9.7824677e-002  5.8608673e-002  7.6634840e-001  1.0000000e+000  9.7604635e-002
  4.5974675e-002  0.0000000e+000  0.0000000e+000  3.5859121e-003  2.9523227e-002  1.1188111e-002  5.9054926e-002  4.7106250e-002  6.0352261e-004  2.4707272e-002  1.1717552e-002  0.0000000e+000  1.5806071e-002  0.0000000e+000  0.0000000e+000  1.0007079e-002  6.0213213e-002  1.9971234e-001  0.0000000e+000  7.7705829e-003  1.7326247e-003  4.0149201e-003  5.5282014e-003  0.0000000e+000  0.0000000e+000  0.0000000e+000  0.0000000e+000  0.0000000e+000  3.0000445e-002  0.0000000e+000  4.5974675e-002  8.8533530e-001  1.0000000e+000  1.3890669e-001
  8.4212736e-001  0.0000000e+000  0.0000000e+000  7.7526687e-004  0.0000000e+000  4.6381089e-002  0.0000000e+000  0.0000000e+000  6.6660866e-002  0.0000000e+000  1.1390918e-001  3.6073708e-007  0.0000000e+000  2.0812708e-003  1.3651898e-004  0.0000000e+000  6.3230782e-002  2.8294908e-002  4.2950995e-002  1.7236131e-002  0.0000000e+000  2.7087641e-003  9.5128191e-002  3.6689466e-001  9.2860804e-002  0.0000000e+000  0.0000000e+000  0.0000000e+000  4.3081081e-002  0.0000000e+000  8.4212736e-001 -5.5990542e-001  1.0000000e+000             Inf
  2.5037343e-002  0.0000000e+000  0.0000000e+000  0.0000000e+000  3.7883337e-002  6.1952476e-002  0.0000000e+000  1.4623613e-002  0.0000000e+000  0.0000000e+000  0.0000000e+000  5.6606310e-006  0.0000000e+000  1.0271579e-003  0.0000000e+000  3.3516652e-001  0.0000000e+000  0.0000000e+000  3.9809572e-002  1.7687741e-002  0.0000000e+000  0.0000000e+000  1.7795152e-003  0.0000000e+000  0.0000000e+000  0.0000000e+000  0.0000000e+000  7.8744243e-002  2.1678411e-002  2.3532897e-002  2.5037343e-002  1.0059023e+000  1.0000000e+000  8.7119305e-002
  3.5391709e-002  0.0000000e+000  1.4826251e-002  0.0000000e+000  3.5724986e-002  0.0000000e+000  0.0000000e+000  3.5066307e-002  6.7407806e-004  0.0000000e+000  0.0000000e+000  1.4478684e-006  0.0000000e+000  0.0000000e+000  0.0000000e+000  7.4973278e-002  8.9863774e-002  0.0000000e+000  0.0000000e+000  3.0018285e-002  0.0000000e+000  6.3699062e-003  4.8574079e-002  0.0000000e+000  1.2141971e-002  1.9355621e-001  0.0000000e+000  3.1124700e-003  0.0000000e+000  2.7992149e-002  3.5391709e-002  9.4189845e-001  1.0000000e+000  5.0874268e-002
  4.0701972e-001  0.0000000e+000  7.9406178e-003  6.2781641e-003  6.7318315e-002  1.8556053e-002  1.3742909e-001  0.0000000e+000  7.0624940e-002  0.0000000e+000  0.0000000e+000  0.0000000e+000  0.0000000e+000  7.4396479e-003  0.0000000e+000  2.3397868e-002  1.2649709e-001  0.0000000e+000  0.0000000e+000  0.0000000e+000  0.0000000e+000  5.0778209e-002  0.0000000e+000  1.1223262e-002  2.2301879e-004  0.0000000e+000  0.0000000e+000  0.0000000e+000  0.0000000e+000  5.2454810e-003  4.0701972e-001  3.8764042e-001  1.0000000e+000  3.5980432e-001
  4.4349326e-001  4.9527666e-006  0.0000000e+000  0.0000000e+000  0.0000000e+000  0.0000000e+000  1.3113794e-001  0.0000000e+000  1.4059714e-003  2.3956820e-001  0.0000000e+000  5.2162060e-005  8.8790155e-002  1.0869624e-002  0.0000000e+000  0.0000000e+000  4.8982560e-002  3.2748583e-004  0.0000000e+000  0.0000000e+000  0.0000000e+000  0.0000000e+000  4.4435066e-002  0.0000000e+000  0.0000000e+000  2.8844945e-002  0.0000000e+000  1.2369492e-001  0.0000000e+000  0.0000000e+000  4.4349326e-001  5.2171712e-002  1.0000000e+000  1.7853181e-001
  2.0783262e-001  0.0000000e+000  8.5128794e-003  6.1683982e-003  3.5184497e-003  0.0000000e+000  0.0000000e+000  4.9529483e-001  0.0000000e+000  0.0000000e+000  1.6267722e-002  0.0000000e+000  1.5504429e-003  0.0000000e+000  7.2125237e-003  1.4696297e-001  0.0000000e+000  0.0000000e+000  0.0000000e+000  0.0000000e+000  0.0000000e+000  5.0425237e-002  1.3217486e-001  0.0000000e+000  0.0000000e+000  1.9200371e-002  0.0000000e+000  0.0000000e+000  0.0000000e+000  0.0000000e+000  2.0783262e-001  7.0989658e-001  1.0000000e+000  3.3181794e-001
  5.8683153e-002  0.0000000e+000  9.5160214e-004  3.1874080e-002  0.0000000e+000  0.0000000e+000  0.0000000e+000  3.4724073e-003  0.0000000e+000  0.0000000e+000  1.0761158e-002  0.0000000e+000  0.0000000e+000  4.8022838e-003  0.0000000e+000  0.0000000e+000  8.8388699e-004  0.0000000e+000  2.7807152e-002  7.0938743e-003  0.0000000e+000  8.5400656e-003  1.3190506e-002  0.0000000e+000  0.0000000e+000  6.9410905e-002  1.5528724e-002  0.0000000e+000  0.0000000e+000  3.2284025e-003  5.8683153e-002  7.5523254e-001  1.0000000e+000  2.1300163e-001
  2.6805697e-001  0.0000000e+000  2.0501774e-001  1.1515708e-002  2.0247848e-003  0.0000000e+000  1.7962922e-001  0.0000000e+000  1.6175762e-002  3.8745335e-001  0.0000000e+000  0.0000000e+000  0.0000000e+000  0.0000000e+000  0.0000000e+000  0.0000000e+000  0.0000000e+000  0.0000000e+000  0.0000000e+000  5.3220196e-004  4.9505815e-003  0.0000000e+000  0.0000000e+000  0.0000000e+000  9.9292493e-003  1.3563356e-002  1.2781711e-001  0.0000000e+000  3.2625288e-002  6.0488965e-003  2.6805697e-001  4.9096084e-001  1.0000000e+000  3.1495500e-001
  2.1173788e-001  0.0000000e+000  2.9656815e-002  8.2215381e-003  0.0000000e+000  0.0000000e+000  0.0000000e+000  0.0000000e+000  0.0000000e+000  0.0000000e+000  0.0000000e+000  0.0000000e+000  6.4602902e-002  0.0000000e+000  1.2166654e-003  0.0000000e+000  0.0000000e+000  0.0000000e+000  4.0933447e-002  0.0000000e+000  0.0000000e+000  0.0000000e+000  2.6595796e-002  0.0000000e+000  0.0000000e+000  5.7272680e-002  0.0000000e+000  0.0000000e+000  8.4908035e-004  0.0000000e+000  2.1173788e-001  5.1861067e-001  1.0000000e+000  2.1036787e-001
  6.4552996e-001  0.0000000e+000  0.0000000e+000  0.0000000e+000  5.5924806e-002  7.7516068e-002  1.9841622e-001  0.0000000e+000  5.1056247e-003  0.0000000e+000  0.0000000e+000  9.4909590e-006  4.8307462e-004  1.6123411e-002  0.0000000e+000  4.7029902e-001  6.9837780e-002  8.9968716e-002  0.0000000e+000  0.0000000e+000  4.2217974e-002  1.4365816e-002  0.0000000e+000  9.6059361e-004  0.0000000e+000  8.8593647e-002  0.0000000e+000  1.4887318e-003  0.0000000e+000  1.4082597e-002  6.4552996e-001 -2.1911971e-001  1.0000000e+000  8.0983449e-001
  4.4135281e-001  0.0000000e+000  9.7297862e-003  4.6449522e-002  0.0000000e+000  0.0000000e+000  1.0322644e-001  1.7412675e-002  2.0676707e-001  0.0000000e+000  0.0000000e+000  0.0000000e+000  2.5282150e-002  2.4517797e-002  0.0000000e+000  8.6541614e-003  1.5234073e-002  0.0000000e+000  3.2791565e-001  0.0000000e+000  1.9352112e-002  6.0642278e-002  0.0000000e+000  4.9368993e-002  1.3325143e-001  0.0000000e+000  0.0000000e+000  6.1340806e-002  0.0000000e+000  5.1472084e-002  4.4135281e-001  1.6021842e-001  1.0000000e+000  1.0387675e+000
  6.3919508e-001  1.8588837e-002  1.0402671e-002  0.0000000e+000  4.7331328e-002  2.5629943e-001  9.7521336e-002  0.0000000e+000  9.5914128e-002  0.0000000e+000  4.5902847e-002  0.0000000e+000  6.5135899e-001  0.0000000e+000  0.0000000e+000  0.0000000e+000  0.0000000e+000  0.0000000e+000  0.0000000e+000  0.0000000e+000  0.0000000e+000  0.0000000e+000  0.0000000e+000  1.0961785e-001  4.2028991e-002  0.0000000e+000  1.9561099e-001  0.0000000e+000  1.1166994e-001  0.0000000e+000  6.3919508e-001 -6.7004176e-002  1.0000000e+000  7.4180657e-001
  8.4172726e-001  2.2615834e-002  0.0000000e+000  0.0000000e+000  0.0000000e+000  0.0000000e+000  6.7404260e-001  0.0000000e+000  0.0000000e+000  2.0491045e-001  5.2691323e-002  0.0000000e+000  2.4691499e-002  0.0000000e+000  0.0000000e+000  0.0000000e+000  0.0000000e+000  2.8889883e-001  9.5745854e-002  0.0000000e+000  0.0000000e+000  4.2084230e-001  0.0000000e+000  7.7668755e-001  0.0000000e+000  3.4352609e-001  3.2929585e-004  0.0000000e+000  5.7250309e-002  0.0000000e+000  8.4172726e-001 -1.6518431e-001  1.0000000e+000             Inf
  2.1453276e-001  0.0000000e+000  0.0000000e+000  4.4507949e-002  9.0524153e-002  0.0000000e+000  0.0000000e+000  0.0000000e+000  0.0000000e+000  3.2416169e-001  0.0000000e+000  7.0589206e-001  0.0000000e+000  0.0000000e+000  0.0000000e+000  1.0303338e-002  1.8815209e-002  7.4090943e-002  0.0000000e+000  5.0670547e-002  0.0000000e+000  0.0000000e+000  4.5138651e-002  2.4812938e-002  0.0000000e+000  2.0127724e-001  0.0000000e+000  0.0000000e+000  0.0000000e+000  1.3003288e-003  2.1453276e-001  8.3321151e-001  1.0000000e+000  4.1866116e-001
  2.2086776e-001  0.0000000e+000  0.0000000e+000  9.0740827e-002  8.5151251e-002  0.0000000e+000  0.0000000e+000  0.0000000e+000  0.0000000e+000  0.0000000e+000  0.0000000e+000  0.0000000e+000  0.0000000e+000  0.0000000e+000  0.0000000e+000  7.5267035e-003  1.2274352e-001  0.0000000e+000  0.0000000e+000  0.0000000e+000  1.8936416e-002  1.1203019e-001  2.3883012e-002  0.0000000e+000  0.0000000e+000  0.0000000e+000  7.8422016e-002  2.7689469e-001  1.1573140e-002  0.0000000e+000  2.2086776e-001  5.9539664e-001  1.0000000e+000  8.1991393e-001
  1.2995035e-001  0.0000000e+000  5.0726850e-003  0.0000000e+000  1.7851764e-001  2.1868799e-002  0.0000000e+000  0.0000000e+000  0.0000000e+000  0.0000000e+000  0.0000000e+000  0.0000000e+000  0.0000000e+000  4.1723591e-002  1.0078130e-001  2.8433296e-004  3.7193657e-001  0.0000000e+000  0.0000000e+000  0.0000000e+000  8.6656909e-003  1.5389869e-001  0.0000000e+000  0.0000000e+000  0.0000000e+000  0.0000000e+000  0.0000000e+000  0.0000000e+000  0.0000000e+000  1.1949913e-002  1.2995035e-001  9.7520652e-001  1.0000000e+000  4.3827950e-001
  0.0000000e+000  1.6669665e-002  8.2886125e-003  0.0000000e+000  0.0000000e+000  0.0000000e+000  1.1000113e-002  0.0000000e+000  0.0000000e+000  0.0000000e+000  0.0000000e+000  0.0000000e+000  0.0000000e+000  0.0000000e+000  7.8587363e-002  0.0000000e+000  4.4202752e-002  0.0000000e+000  0.0000000e+000  0.0000000e+000  0.0000000e+000  0.0000000e+000  0.0000000e+000  0.0000000e+000  0.0000000e+000  0.0000000e+000  2.6374998e-002  0.0000000e+000  0.0000000e+000  0.0000000e+000  0.0000000e+000  1.0574521e+000  1.0000000e+000             Inf
  9.1346363e-002  0.0000000e+000  1.3163797e-002  1.8781142e-002  2.9725320e-001  0.0000000e+000  4.7333488e-003  0.0000000e+000  0.0000000e+000  0.0000000e+000  3.3616394e-002  0.0000000e+000  0.0000000e+000  9.2254956e-002  0.0000000e+000  0.0000000e+000  0.0000000e+000  6.2161027e-002  1.6171533e-002  0.0000000e+000  2.2883819e-003  0.0000000e+000  1.3635447e-002  4.5032283e-002  0.0000000e+000  0.0000000e+000  3.8003532e-003  3.2283989e-002  4.2360097e-003  0.0000000e+000  9.1346363e-002  8.4304234e-001  1.0000000e+000  3.4423206e-001
  0.0000000e+000  2.8896455e-003  3.6506565e-004  0.0000000e+000  0.0000000e+000  2.2713522e-003  0.0000000e+000  0.0000000e+000  0.0000000e+000  0.0000000e+000  3.8090314e-003  3.7160755e-002  0.0000000e+000  0.0000000e+000  4.6741888e-002  0.0000000e+000  0.0000000e+000  0.0000000e+000  0.0000000e+000  0.0000000e+000  0.0000000e+000  5.1445333e-003  0.0000000e+000  0.0000000e+000  0.0000000e+000  0.0000000e+000  0.0000000e+000  7.6630932e-003  1.3941801e-002  0.0000000e+000  0.0000000e+000  1.0372374e+000  1.0000000e+000             Inf
  6.2197343e-002  1.9018317e-002  2.5897475e-002  2.2698322e-002  5.1526072e-002  3.6043460e-002  0.0000000e+000  3.1761776e-002  1.0684027e-003  0.0000000e+000  0.0000000e+000  9.3686157e-003  0.0000000e+000  0.0000000e+000  0.0000000e+000  2.2375557e-004  0.0000000e+000  0.0000000e+000  1.2798021e-002  1.2069616e-002  0.0000000e+000  0.0000000e+000  0.0000000e+000  8.2403136e-002  0.0000000e+000  5.9884950e-002  1.5292646e-001  1.1845449e-002  5.5567714e-003  1.9433398e-002  6.2197343e-002  8.4440503e-001  1.0000000e+000  9.7009503e-002
  2.2152400e-001  0.0000000e+000  0.0000000e+000  0.0000000e+000  1.2045189e-001  0.0000000e+000  0.0000000e+000  0.0000000e+000  9.3333847e-002  0.0000000e+000  9.5785493e-001  0.0000000e+000  0.0000000e+000  0.0000000e+000  6.0995710e-003  0.0000000e+000  0.0000000e+000  0.0000000e+000  0.0000000e+000  0.0000000e+000  3.9990349e-003  0.0000000e+000  0.0000000e+000  2.3166292e-002  0.0000000e+000  6.9623750e-002  1.8910029e-002  0.0000000e+000  4.7559868e-003  0.0000000e+000  2.2152400e-001  7.0678108e-001  1.0000000e+000  3.7311964e-001
  4.5017660e-002  0.0000000e+000  0.0000000e+000  0.0000000e+000  0.0000000e+000  7.0641430e-002  0.0000000e+000  0.0000000e+000  9.6428640e-003  5.9742947e-002  0.0000000e+000  4.3222305e-002  0.0000000e+000  0.0000000e+000  0.0000000e+000  0.0000000e+000  0.0000000e+000  6.4166334e-002  6.9931647e-002  0.0000000e+000  0.0000000e+000  0.0000000e+000  0.0000000e+000  4.7698517e-002  0.0000000e+000  9.2199396e-002  4.7676722e-003  0.0000000e+000  2.3336122e-002  3.0804317e-004  4.5017660e-002  8.7865167e-001  1.0000000e+000  8.8898113e-002
  4.3236457e-001  0.0000000e+000  1.8020188e-002  1.1311573e-003  5.7105917e-002  0.0000000e+000  0.0000000e+000  0.0000000e+000  0.0000000e+000  0.0000000e+000  0.0000000e+000  4.1006099e-003  0.0000000e+000  0.0000000e+000  0.0000000e+000  0.0000000e+000  3.6624395e-002  0.0000000e+000  8.8123744e-002  0.0000000e+000  0.0000000e+000  6.0053513e-002  2.1392408e-002  0.0000000e+000  0.0000000e+000  6.0958663e-003  3.7416015e-001  0.0000000e+000  6.3152520e-002  2.2421452e-002  4.3236457e-001  1.3552277e-001  1.0000000e+000  7.2255897e-001
  2.3924554e-001  0.0000000e+000  5.8996770e-003  9.1136041e-004  0.0000000e+000  1.7690295e-001  0.0000000e+000  1.1496904e-003  0.0000000e+000  0.0000000e+000  1.5699772e-001  0.0000000e+000  3.0500145e-002  0.0000000e+000  3.9049050e-002  0.0000000e+000  0.0000000e+000  0.0000000e+000  0.0000000e+000  2.3238995e-002  0.0000000e+000  0.0000000e+000  8.8094053e-003  3.6523855e-001  0.0000000e+000  0.0000000e+000  0.0000000e+000  4.5786468e-002  7.0280316e-002  0.0000000e+000  2.3924554e-001  5.0638126e-001  1.0000000e+000  6.5269003e-001
  6.4268127e-001  0.0000000e+000  0.0000000e+000  0.0000000e+000  0.0000000e+000  4.5708176e-002  1.9423137e-003  0.0000000e+000  1.8190320e-002  2.7792106e-002  0.0000000e+000  7.0517672e-003  0.0000000e+000  0.0000000e+000  7.0397542e-002  0.0000000e+000  0.0000000e+000  0.0000000e+000  0.0000000e+000  1.2893050e-003  0.0000000e+000  0.0000000e+000  0.0000000e+000  0.0000000e+000  0.0000000e+000  0.0000000e+000  0.0000000e+000  1.8853482e-002  0.0000000e+000  0.0000000e+000  6.4268127e-001 -3.9154166e-001  1.0000000e+000             Inf
  2.8023910e-002  3.2391923e-003  0.0000000e+000  0.0000000e+000  2.6130298e-002  4.0619528e-002  0.0000000e+000  9.4338587e-004  3.5795688e-003  0.0000000e+000  0.0000000e+000  2.7505452e-003  0.0000000e+000  0.0000000e+000  3.7593147e-003  0.0000000e+000  3.2825147e-002  0.0000000e+000  0.0000000e+000  0.0000000e+000  0.0000000e+000  0.0000000e+000  4.4859363e-002  0.0000000e+000  4.7346987e-002  0.0000000e+000  6.6540371e-002  1.4063208e-002  0.0000000e+000  9.7483204e-003  2.8023910e-002  8.9544801e-001  1.0000000e+000  1.2220431e-001
  1.3380194e-002  0.0000000e+000  2.5562404e-002  0.0000000e+000  0.0000000e+000  3.2920445e-003  0.0000000e+000  0.0000000e+000  9.4782753e-002  5.6581552e-002  0.0000000e+000  0.0000000e+000  5.9482285e-003  0.0000000e+000  4.5984825e-003  0.0000000e+000  0.0000000e+000  0.0000000e+000  8.0471131e-003  0.0000000e+000  1.1982705e-001  0.0000000e+000  0.0000000e+000  0.0000000e+000  0.0000000e+000  0.0000000e+000  0.0000000e+000  3.6257704e-002  0.0000000e+000  3.9513873e-004  1.3380194e-002  9.8291969e-001  1.0000000e+000  1.4284283e-001
  2.2372848e-001  0.0000000e+000  0.0000000e+000  0.0000000e+000  1.9126348e-002  1.2479385e-002  2.4255270e-001  0.0000000e+000  0.0000000e+000  1.0439611e-001  0.0000000e+000  0.0000000e+000  0.0000000e+000  1.5205208e-001  0.0000000e+000  1.2700521e-002  1.4356424e-002  1.2279171e-001  0.0000000e+000  2.1600788e-002  1.4004500e-002  7.4121034e-003  1.1707461e-002  1.3734744e-002  0.0000000e+000  4.6593854e-002  0.0000000e+000  2.3776239e-002  1.2827157e-001  0.0000000e+000  2.2372848e-001  6.0424257e-001  1.0000000e+000  1.6783387e-001
  4.5135105e-001  0.0000000e+000  1.6869361e-002  1.7970235e-002  9.1858139e-003  0.0000000e+000  0.0000000e+000  3.6670346e-003  0.0000000e+000  0.0000000e+000  0.0000000e+000  0.0000000e+000  7.9932998e-002  2.6325604e-003  2.5751364e-003  7.1007188e-002  0.0000000e+000  0.0000000e+000  0.0000000e+000  0.0000000e+000  3.7068376e-002  0.0000000e+000  5.8387468e-002  0.0000000e+000  1.5627255e-002  0.0000000e+000  1.2557519e-002  0.0000000e+000  0.0000000e+000  0.0000000e+000  4.5135105e-001 -5.4452780e-002  1.0000000e+000  6.9614032e-001
  2.2236349e-001  0.0000000e+000  8.5367108e-004  0.0000000e+000  0.0000000e+000  0.0000000e+000  0.0000000e+000  0.0000000e+000  4.7980464e-002  8.2766395e-003  0.0000000e+000  4.1225191e-002  0.0000000e+000  2.1640221e-002  0.0000000e+000  0.0000000e+000  1.7246089e-004  4.5965230e-003  0.0000000e+000  6.7765717e-004  1.3282115e-003  3.9064257e-002  0.0000000e+000  9.2621233e-004  0.0000000e+000  0.0000000e+000  0.0000000e+000  0.0000000e+000  1.8899796e-003  0.0000000e+000  2.2236349e-001  4.2491073e-001  1.0000000e+000  1.0067250e-001
  0.0000000e+000  5.6175095e-005  0.0000000e+000  0.0000000e+000  0.0000000e+000  0.0000000e+000  9.7129549e-003  0.0000000e+000  0.0000000e+000  0.0000000e+000  4.5862642e-003  0.0000000e+000  3.3324145e-003  0.0000000e+000  1.5083667e-002  2.5838959e-003  0.0000000e+000  0.0000000e+000  0.0000000e+000  0.0000000e+000  0.0000000e+000  0.0000000e+000  0.0000000e+000  6.6567205e-004  0.0000000e+000  0.0000000e+000  6.9109759e-004  0.0000000e+000  0.0000000e+000  0.0000000e+000  0.0000000e+000  1.0113934e+000  1.0000000e+000             Inf
  2.1369833e-001  0.0000000e+000  6.9394726e-003  8.5949664e-002  1.4781132e-002  0.0000000e+000  5.2482547e-002  0.0000000e+000  3.5825755e-002  0.0000000e+000  7.4411599e-002  0.0000000e+000  0.0000000e+000  2.5535343e-003  1.8373847e-003  0.0000000e+000  0.0000000e+000  0.0000000e+000  0.0000000e+000  2.5544849e-003  0.0000000e+000  0.0000000e+000  0.0000000e+000  0.0000000e+000  4.4222468e-003  0.0000000e+000  2.2083309e-002  2.5686720e-004  0.0000000e+000  0.0000000e+000  2.1369833e-001  5.2162639e-001  1.0000000e+000  7.3992168e-002
  2.2895338e-001  0.0000000e+000  0.0000000e+000  1.0423094e-002  0.0000000e+000  7.1085908e-003  0.0000000e+000  1.5758416e-002  0.0000000e+000  5.3412793e-005  9.4337132e-004  2.5135565e-002  1.2170143e-002  2.3609426e-002  8.1758312e-003  3.6479533e-003  0.0000000e+000  6.9778640e-003  0.0000000e+000  9.7631381e-004  0.0000000e+000  0.0000000e+000  0.0000000e+000  5.8792892e-003  3.9944747e-005  2.0816670e-002  1.4562360e-002  0.0000000e+000  0.0000000e+000  0.0000000e+000  2.2895338e-001  3.7784041e-001  1.0000000e+000  7.2076550e-002
  4.1642777e-001  0.0000000e+000  5.3241155e-004  1.8667986e-003  1.9488196e-002  0.0000000e+000  6.1786716e-002  0.0000000e+000  3.5678244e-002  2.6879786e-002  0.0000000e+000  8.2224192e-003  2.5564460e-002  0.0000000e+000  0.0000000e+000  0.0000000e+000  3.1179787e-002  0.0000000e+000  0.0000000e+000  0.0000000e+000  0.0000000e+000  0.0000000e+000  6.4846422e-002  8.0088803e-004  3.6060303e-003  4.5214566e-002  0.0000000e+000  0.0000000e+000  8.3874817e-003  3.3291640e-002  4.1642777e-001  2.2739884e-001  1.0000000e+000  3.7127023e-001
  7.7710977e-002  0.0000000e+000  2.0870899e-002  1.6970185e-004  9.5118736e-003  0.0000000e+000  0.0000000e+000  0.0000000e+000  0.0000000e+000  0.0000000e+000  0.0000000e+000  0.0000000e+000  3.0675354e-003  0.0000000e+000  1.1652788e-002  1.1904299e-002  0.0000000e+000  7.0301159e-003  0.0000000e+000  4.5517490e-004  0.0000000e+000  0.0000000e+000  0.0000000e+000  1.4447593e-005  1.4940192e-004  0.0000000e+000  0.0000000e+000  0.0000000e+000  0.0000000e+000  0.0000000e+000  7.7710977e-002  6.8848491e-001  1.0000000e+000  1.8080220e-001
  6.2829378e-001  0.0000000e+000  2.5987076e-003  0.0000000e+000  5.4503224e-002  8.4819695e-004  1.7310316e-002  1.5805348e-002  4.6453746e-002  0.0000000e+000  0.0000000e+000  0.0000000e+000  0.0000000e+000  0.0000000e+000  0.0000000e+000  0.0000000e+000  0.0000000e+000  0.0000000e+000  0.0000000e+000  0.0000000e+000  8.3982896e-002  2.6936099e-002  0.0000000e+000  5.5783665e-004  0.0000000e+000  0.0000000e+000  1.3204373e-003  5.8166098e-003  0.0000000e+000  0.0000000e+000  6.2829378e-001 -2.3184590e-001  1.0000000e+000  8.4406436e-001
  4.4228335e-001  1.1119338e-002  2.8608602e-003  5.3054778e-002  0.0000000e+000  1.1708068e-002  3.4567832e-002  2.1641849e-001  0.0000000e+000  0.0000000e+000  0.0000000e+000  4.5176147e-004  0.0000000e+000  0.0000000e+000  0.0000000e+000  1.0605217e-002  2.4779414e-002  2.4185074e-003  6.1750319e-003  9.3710344e-004  0.0000000e+000  0.0000000e+000  1.7003262e-002  0.0000000e+000  0.0000000e+000  1.5557996e-001  1.1137484e-001  2.2546464e-002  1.6429209e-002  0.0000000e+000  4.4228335e-001  5.3729981e-002  1.0000000e+000  2.1554898e-001
  7.5560276e-002  0.0000000e+000  0.0000000e+000  0.0000000e+000  0.0000000e+000  1.3842112e-002  0.0000000e+000  2.8677332e-002  0.0000000e+000  0.0000000e+000  1.3273242e-003  1.5744387e-002  0.0000000e+000  1.0787802e-001  7.8728145e-006  5.4343120e-003  0.0000000e+000  1.1306212e-002  0.0000000e+000  0.0000000e+000  2.9476622e-003  0.0000000e+000  1.0193918e-002  2.2293775e-005  0.0000000e+000  0.0000000e+000  7.0063649e-003  0.0000000e+000  0.0000000e+000  0.0000000e+000  7.5560276e-002  7.2748393e-001  1.0000000e+000  1.6532297e-001
  4.5555199e-001  1.0842933e-002  4.1188756e-004  3.1461716e-004  0.0000000e+000  9.6014627e-003  4.5872818e-003  0.0000000e+000  0.0000000e+000  0.0000000e+000  4.3575261e-004  0.0000000e+000  0.0000000e+000  2.4855462e-002  0.0000000e+000  0.0000000e+000  0.0000000e+000  0.0000000e+000  4.1621040e-003  2.8041208e-003  1.2405305e-001  0.0000000e+000  0.0000000e+000  7.0230581e-004  1.5342325e-003  1.0024997e-002  0.0000000e+000  0.0000000e+000  0.0000000e+000  7.6771136e-002  4.5555199e-001 -6.7270918e-002  1.0000000e+000  3.8286276e-001
  2.1128582e-001  2.6606800e-003  7.1907110e-004  0.0000000e+000  2.7045792e-002  0.0000000e+000  0.0000000e+000  0.0000000e+000  0.0000000e+000  0.0000000e+000  6.3570979e-003  8.8007330e-003  2.0673886e-002  3.3771980e-003  1.9319425e-002  3.2863052e-004  3.9959769e-006  1.5518278e-001  0.0000000e+000  0.0000000e+000  1.8601565e-002  0.0000000e+000  0.0000000e+000  0.0000000e+000  0.0000000e+000  0.0000000e+000  0.0000000e+000  2.6017150e-003  0.0000000e+000  0.0000000e+000  2.1128582e-001  5.3086489e-001  1.0000000e+000  9.9944910e-002
  1.4430348e-002  0.0000000e+000  0.0000000e+000  4.1666254e-003  0.0000000e+000  0.0000000e+000  3.2924706e-002  0.0000000e+000  5.3422946e-002  1.3807954e-002  3.6525134e-003  0.0000000e+000  7.9246338e-003  1.3236692e-002  2.9047058e-003  3.5493970e-002  7.3804393e-003  1.3861831e-002  1.8745249e-002  0.0000000e+000  0.0000000e+000  0.0000000e+000  1.0508559e-002  4.5332899e-003  0.0000000e+000  0.0000000e+000  0.0000000e+000  1.5834209e-002  3.0558670e-003  1.6597823e-002  1.4430348e-002  9.4892109e-001  1.0000000e+000  1.1180604e-001
  1.9639066e-001  5.8011967e-003  0.0000000e+000  5.1866223e-002  0.0000000e+000  0.0000000e+000  0.0000000e+000  7.2928772e-003  3.5167366e-002  6.5621131e-003  1.7274460e-002  2.4328939e-003  5.0870252e-003  0.0000000e+000  5.0159624e-003  2.1856856e-002  1.5075826e-001  2.6975929e-003  0.0000000e+000  5.6163819e-004  0.0000000e+000  0.0000000e+000  0.0000000e+000  0.0000000e+000  7.8208867e-003  0.0000000e+000  0.0000000e+000  0.0000000e+000  0.0000000e+000  1.2349943e-002  1.9639066e-001  6.5995856e-001  1.0000000e+000  2.4762483e-001
  8.5127971e-001  2.9692453e-003  0.0000000e+000  0.0000000e+000  0.0000000e+000  3.0952867e-002  0.0000000e+000  0.0000000e+000  0.0000000e+000  0.0000000e+000  0.0000000e+000  0.0000000e+000  7.4398860e-002  6.6440895e-002  0.0000000e+000  0.0000000e+000  1.8099233e-004  5.2879890e-002  1.1092629e-002  7.2677799e-003  1.7241555e-003  0.0000000e+000  0.0000000e+000  1.2235659e-003  8.2970145e-003  0.0000000e+000  2.0219220e-003  1.7336131e-002  0.0000000e+000  0.0000000e+000  8.5127971e-001 -7.2615198e-001  1.0000000e+000             Inf
  2.6306384e-001  0.0000000e+000  8.6671571e-003  0.0000000e+000  2.3962171e-002  0.0000000e+000  0.0000000e+000  0.0000000e+000  6.2838368e-002  0.0000000e+000  0.0000000e+000  1.4445147e-002  0.0000000e+000  0.0000000e+000  4.9879555e-003  0.0000000e+000  9.0548190e-002  0.0000000e+000  0.0000000e+000  0.0000000e+000  8.4890930e-002  0.0000000e+000  0.0000000e+000  0.0000000e+000  0.0000000e+000  8.3743551e-002  0.0000000e+000  0.0000000e+000  0.0000000e+000  0.0000000e+000  2.6306384e-001  3.3302428e-001  1.0000000e+000  2.6956409e-001
  3.7964269e-002  0.0000000e+000  0.0000000e+000  6.1830904e-002  0.0000000e+000  0.0000000e+000  5.0554834e-003  0.0000000e+000  0.0000000e+000  2.5981201e-004  1.1404510e-003  5.6357565e-002  8.2450853e-004  1.3315736e-002  0.0000000e+000  0.0000000e+000  6.1629876e-002  1.2305402e-001  8.6373894e-003  0.0000000e+000  0.0000000e+000  0.0000000e+000  0.0000000e+000  6.2284790e-003  6.7953471e-003  1.5614160e-003  9.4575146e-002  2.5169996e-003  0.0000000e+000  0.0000000e+000  3.7964269e-002  8.9461414e-001  1.0000000e+000  1.9925197e-001
  2.4960910e-001  7.1526094e-002  8.6140092e-003  0.0000000e+000  5.5463410e-003  1.7401942e-003  8.2744913e-003  1.7259115e-003  7.4876641e-002  0.0000000e+000  0.0000000e+000  0.0000000e+000  0.0000000e+000  6.5273942e-004  2.2746036e-004  0.0000000e+000  2.5990924e-002  2.7754691e-002  0.0000000e+000  1.8805056e-003  0.0000000e+000  0.0000000e+000  0.0000000e+000  0.0000000e+000  0.0000000e+000  0.0000000e+000  1.6309581e-001  2.2581827e-003  0.0000000e+000  4.9846094e-002  2.4960910e-001  3.5528542e-001  1.0000000e+000  6.5862419e-002
