# Supplementary material for: An evolutionary algorithm for multi-objective optimization of freshwater consumption in textile dyeing industry
Source: PeerJ Comput Sci. 2022 Mar 22;8:e932. doi: 10.7717/peerj-cs.932 (PMC9044317; doi:10.7717/peerj-cs.932)
Supplement: Supplemental Information 1 — The data was collected manually from the Sitara Textile mills to conduct the thesis. [file peerj-cs-08-932-s001.zip › Code-and-Dataset/Algorithm Work/AMOCLPSO-matlab/Graphs/A-MOCLPSO_ZDT3_150.txt]

  9.6726667e-002  2.6137664e-004  1.6265494e-002  5.8919579e-002  0.0000000e+000  1.9468301e-002  0.0000000e+000  7.2719133e-003  0.0000000e+000  0.0000000e+000  0.0000000e+000  5.9489869e-002  0.0000000e+000  0.0000000e+000  0.0000000e+000  0.0000000e+000  0.0000000e+000  0.0000000e+000  0.0000000e+000  2.0299808e-002  0.0000000e+000  0.0000000e+000  2.3669238e-003  0.0000000e+000  1.1591321e-001  0.0000000e+000  0.0000000e+000  1.7187194e-003  1.3007450e-002  0.0000000e+000  9.6726667e-002  7.6196808e-001  1.0000000e+000  2.4844218e-001
  2.0587196e-002  1.6235201e-002  0.0000000e+000  0.0000000e+000  1.2689795e-001  0.0000000e+000  0.0000000e+000  0.0000000e+000  0.0000000e+000  0.0000000e+000  4.5165782e-002  2.9757783e-002  6.4674293e-003  0.0000000e+000  0.0000000e+000  0.0000000e+000  0.0000000e+000  0.0000000e+000  6.0019225e-003  0.0000000e+000  5.3050139e-003  4.9816612e-002  0.0000000e+000  0.0000000e+000  1.2953892e-002  5.3259725e-003  0.0000000e+000  0.0000000e+000  1.1784373e-002  0.0000000e+000  2.0587196e-002  9.3522621e-001  1.0000000e+000  9.3312647e-002
  1.4881617e-002  0.0000000e+000  0.0000000e+000  0.0000000e+000  6.0369219e-002  0.0000000e+000  0.0000000e+000  0.0000000e+000  9.3705931e-002  0.0000000e+000  3.1324249e-004  0.0000000e+000  4.8508079e-003  1.2474342e-002  3.9208350e-002  0.0000000e+000  1.2074514e-001  0.0000000e+000  0.0000000e+000  0.0000000e+000  0.0000000e+000  6.4985835e-003  6.1055405e-002  0.0000000e+000  0.0000000e+000  5.3615817e-003  0.0000000e+000  1.8037198e-002  1.8029685e-004  5.3477660e-002  1.4881617e-002  1.0104082e+000  1.0000000e+000  8.0300894e-002
  1.8250641e-001  6.0630778e-004  2.3914677e-002  1.5194044e-002  1.1864092e-001  0.0000000e+000  0.0000000e+000  1.3806987e-002  2.4796210e-004  0.0000000e+000  0.0000000e+000  2.7972489e-002  0.0000000e+000  1.7684124e-002  0.0000000e+000  0.0000000e+000  0.0000000e+000  0.0000000e+000  1.0552766e-002  4.8817353e-003  3.0790544e-004  1.3339010e-002  0.0000000e+000  1.1477202e-002  0.0000000e+000  3.9745731e-002  0.0000000e+000  0.0000000e+000  8.7274998e-003  0.0000000e+000  1.8250641e-001  7.4353237e-001  1.0000000e+000  2.2154967e-001
  2.2391592e-001  7.8998980e-003  1.3652011e-002  0.0000000e+000  0.0000000e+000  0.0000000e+000  2.3476876e-003  3.7611907e-002  0.0000000e+000  0.0000000e+000  0.0000000e+000  0.0000000e+000  0.0000000e+000  1.0615215e-001  7.6688056e-003  0.0000000e+000  1.0364273e-002  0.0000000e+000  4.0511644e-002  0.0000000e+000  0.0000000e+000  3.5638471e-002  0.0000000e+000  0.0000000e+000  5.6512200e-004  7.8024529e-003  3.7665811e-003  8.2135878e-002  1.3590124e-003  5.0759093e-003  2.2391592e-001  4.6055750e-001  1.0000000e+000  1.2752286e-001
  0.0000000e+000  1.2002059e-003  5.4974320e-003  2.1852917e-002  0.0000000e+000  0.0000000e+000  0.0000000e+000  3.1479733e-002  1.1848519e-003  0.0000000e+000  0.0000000e+000  0.0000000e+000  0.0000000e+000  0.0000000e+000  0.0000000e+000  0.0000000e+000  0.0000000e+000  0.0000000e+000  0.0000000e+000  0.0000000e+000  0.0000000e+000  0.0000000e+000  1.1587778e-002  6.3918257e-003  3.0140995e-003  8.2114423e-003  0.0000000e+000  0.0000000e+000  0.0000000e+000  0.0000000e+000  0.0000000e+000  1.0280615e+000  1.0000000e+000             Inf
  8.3404806e-001  0.0000000e+000  0.0000000e+000  3.9713135e-003  1.3857050e-001  0.0000000e+000  4.5318021e-002  0.0000000e+000  2.2117308e-002  0.0000000e+000  0.0000000e+000  2.3922371e-001  0.0000000e+000  0.0000000e+000  0.0000000e+000  0.0000000e+000  0.0000000e+000  0.0000000e+000  3.2079253e-002  0.0000000e+000  0.0000000e+000  9.8421844e-003  0.0000000e+000  1.0969868e-002  0.0000000e+000  0.0000000e+000  1.4203293e-002  2.1177284e-002  8.7062071e-002  2.8016394e-003  8.3404806e-001 -5.3501025e-001  1.0000000e+000  4.0237439e-001
  2.5960072e-001  1.4021552e-002  0.0000000e+000  0.0000000e+000  0.0000000e+000  0.0000000e+000  0.0000000e+000  6.8730141e-003  1.4647532e-002  8.0567018e-004  6.0818452e-002  0.0000000e+000  1.5399726e-003  1.0594425e-002  0.0000000e+000  0.0000000e+000  0.0000000e+000  0.0000000e+000  0.0000000e+000  0.0000000e+000  0.0000000e+000  0.0000000e+000  2.0358860e-002  0.0000000e+000  1.9865443e-002  0.0000000e+000  3.3201938e-003  2.1473144e-002  0.0000000e+000  8.5368850e-003  2.5960072e-001  2.8509869e-001  1.0000000e+000  3.9604225e-001
  3.7142585e-002  0.0000000e+000  2.0899058e-002  5.6034315e-002  5.9711574e-003  0.0000000e+000  0.0000000e+000  1.1030741e-002  6.6760735e-003  0.0000000e+000  6.4104412e-002  0.0000000e+000  0.0000000e+000  5.5720348e-004  4.6472484e-002  0.0000000e+000  0.0000000e+000  0.0000000e+000  1.2755127e-001  1.4923722e-002  1.6236880e-002  0.0000000e+000  4.5922516e-002  0.0000000e+000  0.0000000e+000  0.0000000e+000  3.2332833e-002  0.0000000e+000  0.0000000e+000  0.0000000e+000  3.7142585e-002  8.9939628e-001  1.0000000e+000  1.9324246e-001
  1.7639257e-001  5.0439469e-002  8.5791098e-002  0.0000000e+000  0.0000000e+000  0.0000000e+000  2.1995352e-003  2.1269101e-002  1.2759326e-002  0.0000000e+000  0.0000000e+000  0.0000000e+000  0.0000000e+000  0.0000000e+000  0.0000000e+000  0.0000000e+000  1.8263585e-002  0.0000000e+000  0.0000000e+000  0.0000000e+000  0.0000000e+000  0.0000000e+000  6.9226003e-003  0.0000000e+000  5.4048939e-003  6.6241808e-004  0.0000000e+000  2.1525618e-002  0.0000000e+000  0.0000000e+000  1.7639257e-001  7.5463320e-001  1.0000000e+000  1.0989574e-001
  8.6952796e-001  0.0000000e+000  2.8863470e-002  0.0000000e+000  8.2238185e-002  0.0000000e+000  0.0000000e+000  2.5370887e-003  0.0000000e+000  2.0542516e-003  0.0000000e+000  0.0000000e+000  2.8422431e-002  1.6301396e-002  4.7384696e-004  0.0000000e+000  0.0000000e+000  0.0000000e+000  0.0000000e+000  0.0000000e+000  1.0389819e-003  0.0000000e+000  0.0000000e+000  0.0000000e+000  2.6612249e-002  0.0000000e+000  0.0000000e+000  0.0000000e+000  0.0000000e+000  2.3874354e-003  8.6952796e-001 -6.1142467e-001  1.0000000e+000             Inf
  6.6828006e-001  3.2347457e-003  0.0000000e+000  0.0000000e+000  0.0000000e+000  0.0000000e+000  7.2733477e-003  2.6450983e-002  0.0000000e+000  0.0000000e+000  0.0000000e+000  0.0000000e+000  0.0000000e+000  2.7575199e-002  0.0000000e+000  0.0000000e+000  0.0000000e+000  0.0000000e+000  0.0000000e+000  0.0000000e+000  3.7276850e-002  0.0000000e+000  1.5299825e-001  0.0000000e+000  0.0000000e+000  0.0000000e+000  0.0000000e+000  0.0000000e+000  0.0000000e+000  0.0000000e+000  6.6828006e-001 -3.3118830e-001  1.0000000e+000  7.9783588e-001
  2.1946087e-001  0.0000000e+000  0.0000000e+000  0.0000000e+000  0.0000000e+000  0.0000000e+000  0.0000000e+000  2.5719235e-002  0.0000000e+000  0.0000000e+000  8.6764185e-002  1.2505986e-002  9.0410953e-002  0.0000000e+000  0.0000000e+000  0.0000000e+000  0.0000000e+000  0.0000000e+000  0.0000000e+000  0.0000000e+000  0.0000000e+000  0.0000000e+000  3.6947562e-002  0.0000000e+000  0.0000000e+000  0.0000000e+000  2.0470329e-002  0.0000000e+000  7.5176167e-003  0.0000000e+000  2.1946087e-001  4.7261043e-001  1.0000000e+000  2.2022271e-001
  2.5663853e-001  0.0000000e+000  1.0204930e-002  7.5031630e-002  9.0399415e-002  0.0000000e+000  6.2099920e-003  6.4205258e-004  0.0000000e+000  4.5288593e-003  1.1503638e-001  0.0000000e+000  1.6648248e-003  0.0000000e+000  0.0000000e+000  0.0000000e+000  0.0000000e+000  0.0000000e+000  2.7540620e-002  7.2835929e-004  9.2412119e-003  1.3317273e-002  7.8155405e-003  0.0000000e+000  0.0000000e+000  0.0000000e+000  0.0000000e+000  7.3348462e-003  2.0544842e-002  0.0000000e+000  2.5663853e-001  3.3363657e-001  1.0000000e+000  1.4805989e-001
  4.7706566e-001  7.5465499e-003  1.6162635e-003  0.0000000e+000  1.2632842e-002  0.0000000e+000  0.0000000e+000  0.0000000e+000  0.0000000e+000  4.0245882e-004  1.2413229e-001  1.7215703e-003  0.0000000e+000  0.0000000e+000  0.0000000e+000  0.0000000e+000  0.0000000e+000  0.0000000e+000  6.4445241e-004  0.0000000e+000  0.0000000e+000  1.8289241e-001  0.0000000e+000  1.1104968e-002  1.0235680e-001  0.0000000e+000  5.9270423e-002  4.5942400e-003  0.0000000e+000  0.0000000e+000  4.7706566e-001  9.9943912e-002  1.0000000e+000  8.4590391e-001
  5.5610663e-002  0.0000000e+000  0.0000000e+000  3.1823723e-003  1.0140779e-003  2.1416979e-003  0.0000000e+000  2.1059556e-003  3.5951008e-004  0.0000000e+000  2.8186351e-003  0.0000000e+000  0.0000000e+000  4.4681828e-002  2.7215850e-002  0.0000000e+000  0.0000000e+000  3.1025524e-004  0.0000000e+000  6.4805241e-003  4.9065145e-002  1.8881942e-002  1.5728842e-003  0.0000000e+000  0.0000000e+000  6.3982659e-003  0.0000000e+000  3.0771450e-002  0.0000000e+000  0.0000000e+000  5.5610663e-002  7.6346809e-001  1.0000000e+000  9.6644380e-002
  8.8224368e-002  0.0000000e+000  0.0000000e+000  9.5842936e-004  9.8118524e-004  8.4859920e-003  0.0000000e+000  4.5788548e-003  0.0000000e+000  0.0000000e+000  2.9790209e-003  3.5003531e-003  2.6558452e-004  4.0550152e-004  0.0000000e+000  0.0000000e+000  1.0567737e-002  9.8690780e-004  0.0000000e+000  0.0000000e+000  0.0000000e+000  1.0863700e-002  0.0000000e+000  0.0000000e+000  0.0000000e+000  2.5544289e-002  0.0000000e+000  0.0000000e+000  0.0000000e+000  0.0000000e+000  8.8224368e-002  6.8962185e-001  1.0000000e+000  2.1894954e-001
  1.7417399e-002  0.0000000e+000  0.0000000e+000  0.0000000e+000  1.0027396e-003  0.0000000e+000  4.0703362e-002  0.0000000e+000  0.0000000e+000  0.0000000e+000  0.0000000e+000  5.8487020e-003  0.0000000e+000  2.1077871e-002  0.0000000e+000  6.9568957e-004  0.0000000e+000  0.0000000e+000  0.0000000e+000  0.0000000e+000  8.4266495e-004  5.0296064e-002  3.2509975e-003  0.0000000e+000  6.4257511e-002  0.0000000e+000  1.2890995e-002  0.0000000e+000  0.0000000e+000  0.0000000e+000  1.7417399e-002  9.1724958e-001  1.0000000e+000  1.1789917e-001
  2.3963554e-001  2.3188913e-003  0.0000000e+000  0.0000000e+000  0.0000000e+000  1.0128744e-002  0.0000000e+000  0.0000000e+000  2.1433600e-003  3.0632744e-004  1.2693656e-003  5.6543267e-003  0.0000000e+000  0.0000000e+000  3.2114246e-003  0.0000000e+000  0.0000000e+000  0.0000000e+000  0.0000000e+000  0.0000000e+000  2.3027473e-002  0.0000000e+000  0.0000000e+000  2.2674981e-002  4.9483856e-003  5.0360350e-003  0.0000000e+000  0.0000000e+000  0.0000000e+000  0.0000000e+000  2.3963554e-001  3.0238726e-001  1.0000000e+000  2.8681682e-002
  2.2803375e-001  0.0000000e+000  0.0000000e+000  1.4290904e-003  1.8925199e-003  3.4202695e-002  5.4102798e-002  0.0000000e+000  0.0000000e+000  3.2976444e-004  5.6553162e-004  1.1038851e-002  1.1628097e-004  0.0000000e+000  5.8278037e-002  3.6773326e-003  2.1941166e-002  0.0000000e+000  1.4964138e-003  0.0000000e+000  8.3681714e-003  0.0000000e+000  1.0059879e-002  0.0000000e+000  0.0000000e+000  1.2032614e-001  0.0000000e+000  0.0000000e+000  3.5428648e-002  8.1074527e-004  2.2803375e-001  4.3334444e-001  1.0000000e+000  4.5654277e-002
  2.4173750e-002  0.0000000e+000  0.0000000e+000  0.0000000e+000  1.1468720e-003  3.2479663e-002  1.5013028e-002  0.0000000e+000  0.0000000e+000  0.0000000e+000  1.3955007e-003  0.0000000e+000  0.0000000e+000  3.5289498e-003  0.0000000e+000  1.2353678e-003  0.0000000e+000  1.4085127e-004  5.0782116e-005  2.5936717e-003  0.0000000e+000  2.0741357e-002  2.0901305e-003  0.0000000e+000  0.0000000e+000  3.5098037e-003  0.0000000e+000  0.0000000e+000  0.0000000e+000  0.0000000e+000  2.4173750e-002  8.5191110e-001  1.0000000e+000  8.7585502e-002
  8.3069308e-002  0.0000000e+000  0.0000000e+000  8.2197449e-004  3.9001899e-003  4.9828224e-002  0.0000000e+000  3.0289571e-002  1.4310518e-003  1.3118142e-003  3.0316732e-004  1.4472740e-003  1.1174017e-003  0.0000000e+000  1.7198665e-002  0.0000000e+000  0.0000000e+000  9.2580554e-006  1.1948319e-003  7.0754564e-004  0.0000000e+000  0.0000000e+000  0.0000000e+000  0.0000000e+000  0.0000000e+000  0.0000000e+000  1.5654270e-002  3.6785691e-002  1.0914317e-002  0.0000000e+000  8.3069308e-002  7.1568365e-001  1.0000000e+000  2.8409975e-002
  2.2916968e-001  0.0000000e+000  0.0000000e+000  0.0000000e+000  0.0000000e+000  0.0000000e+000  0.0000000e+000  1.1165402e-002  0.0000000e+000  0.0000000e+000  1.5364099e-004  0.0000000e+000  0.0000000e+000  0.0000000e+000  3.6706356e-002  2.0227402e-002  0.0000000e+000  0.0000000e+000  3.3720813e-003  0.0000000e+000  0.0000000e+000  0.0000000e+000  5.4927167e-003  0.0000000e+000  0.0000000e+000  8.2575127e-002  0.0000000e+000  1.2251776e-002  1.6648361e-003  0.0000000e+000  2.2916968e-001  3.8060917e-001  1.0000000e+000  5.7706018e-002
  6.3621411e-001  5.2203762e-003  0.0000000e+000  2.5373717e-005  0.0000000e+000  4.7370843e-003  0.0000000e+000  0.0000000e+000  0.0000000e+000  0.0000000e+000  1.8211201e-003  2.0291001e-004  4.3708251e-003  0.0000000e+000  0.0000000e+000  9.1199749e-003  0.0000000e+000  0.0000000e+000  7.6610696e-004  0.0000000e+000  6.4371176e-003  2.8793298e-002  0.0000000e+000  0.0000000e+000  0.0000000e+000  0.0000000e+000  1.5008634e-002  4.3518372e-003  7.1323007e-002  0.0000000e+000  6.3621411e-001 -3.4649330e-001  1.0000000e+000  3.9249413e-001
  2.3817245e-001  2.1073779e-003  0.0000000e+000  7.2056635e-004  0.0000000e+000  8.8436235e-003  1.1301327e-003  5.9949283e-003  4.0361166e-003  0.0000000e+000  2.3172341e-003  0.0000000e+000  8.1778516e-004  0.0000000e+000  0.0000000e+000  3.6798718e-003  0.0000000e+000  1.4963237e-004  3.1688331e-003  1.2478217e-003  0.0000000e+000  2.8528385e-003  0.0000000e+000  1.4970315e-002  0.0000000e+000  9.3969371e-003  1.3113560e-002  5.6456100e-003  0.0000000e+000  0.0000000e+000  2.3817245e-001  3.0890387e-001  1.0000000e+000  3.0224106e-002
  2.2559454e-001  8.6858249e-003  0.0000000e+000  3.4767485e-003  1.3109756e-004  2.0532740e-002  5.4391306e-003  5.4458165e-004  6.7500941e-003  0.0000000e+000  1.5299675e-004  6.3939932e-002  0.0000000e+000  0.0000000e+000  0.0000000e+000  0.0000000e+000  0.0000000e+000  0.0000000e+000  5.2186904e-003  0.0000000e+000  0.0000000e+000  2.4277846e-002  9.2139961e-003  2.2121375e-002  1.3453602e-001  0.0000000e+000  2.2788794e-002  2.7239449e-002  6.8451980e-003  1.9930334e-002  2.2559454e-001  4.5370490e-001  1.0000000e+000  1.1227357e-001
  4.1871417e-002  0.0000000e+000  0.0000000e+000  0.0000000e+000  0.0000000e+000  3.5003445e-002  0.0000000e+000  1.3575964e-004  0.0000000e+000  7.3448197e-004  0.0000000e+000  0.0000000e+000  0.0000000e+000  0.0000000e+000  0.0000000e+000  7.7509801e-003  1.9593858e-002  0.0000000e+000  5.5683487e-003  0.0000000e+000  2.3227449e-002  1.8883696e-002  4.1968800e-003  1.6115596e-003  8.5486545e-002  8.0721260e-003  0.0000000e+000  4.6734822e-004  0.0000000e+000  0.0000000e+000  4.1871417e-002  8.1367587e-001  1.0000000e+000  8.7255042e-002
  2.0229785e-001  2.9577719e-003  0.0000000e+000  4.7969179e-004  0.0000000e+000  0.0000000e+000  5.3160438e-002  0.0000000e+000  5.1888998e-004  0.0000000e+000  0.0000000e+000  0.0000000e+000  1.3555423e-003  7.5086750e-004  3.0497934e-004  1.3242172e-002  1.4097139e-002  1.7655697e-004  1.4007448e-004  6.3263560e-003  4.1598283e-002  0.0000000e+000  0.0000000e+000  0.0000000e+000  0.0000000e+000  1.2788318e-003  3.6028223e-002  2.2165777e-003  0.0000000e+000  0.0000000e+000  2.0229785e-001  5.7780262e-001  1.0000000e+000  2.9594188e-001
  4.1834325e-001  1.4729998e-003  0.0000000e+000  0.0000000e+000  0.0000000e+000  4.2953063e-004  2.5551451e-003  1.7708956e-003  6.5679915e-003  0.0000000e+000  0.0000000e+000  0.0000000e+000  0.0000000e+000  2.0849893e-003  6.0558260e-003  1.5465299e-002  0.0000000e+000  0.0000000e+000  0.0000000e+000  0.0000000e+000  0.0000000e+000  6.8045008e-002  8.2488734e-003  3.1897341e-002  9.4076052e-002  6.5752288e-002  0.0000000e+000  7.6699206e-004  0.0000000e+000  0.0000000e+000  4.1834325e-001  1.9002656e-001  1.0000000e+000  1.4864844e-001
  4.3087405e-001  0.0000000e+000  0.0000000e+000  1.8825771e-003  1.2596915e-003  0.0000000e+000  3.0598254e-003  0.0000000e+000  8.2411254e-004  4.8962354e-003  1.0444051e-004  1.0171627e-003  3.0487154e-004  0.0000000e+000  1.0015727e-002  0.0000000e+000  2.7863881e-003  3.0306307e-005  0.0000000e+000  3.5023946e-005  0.0000000e+000  0.0000000e+000  0.0000000e+000  0.0000000e+000  0.0000000e+000  0.0000000e+000  0.0000000e+000  0.0000000e+000  0.0000000e+000  0.0000000e+000  4.3087405e-001 -6.3451947e-003  1.0000000e+000  1.9496256e-001
  4.1297055e-001  8.9559513e-004  0.0000000e+000  0.0000000e+000  2.4020099e-003  2.0093695e-003  0.0000000e+000  0.0000000e+000  0.0000000e+000  3.2133846e-004  0.0000000e+000  1.0390501e-003  0.0000000e+000  1.6492950e-002  0.0000000e+000  0.0000000e+000  0.0000000e+000  3.4310605e-004  0.0000000e+000  0.0000000e+000  0.0000000e+000  0.0000000e+000  8.9463076e-003  0.0000000e+000  0.0000000e+000  4.5760115e-004  5.9379400e-003  4.8356495e-002  0.0000000e+000  3.0474508e-002  4.1297055e-001  2.1860355e-001  1.0000000e+000  2.3534402e-001
  7.7516342e-002  0.0000000e+000  0.0000000e+000  3.8943324e-004  7.4481152e-005  4.4012532e-002  0.0000000e+000  9.8779256e-003  8.9446186e-003  2.2072865e-003  1.8533005e-003  0.0000000e+000  0.0000000e+000  1.9492023e-002  0.0000000e+000  2.8439846e-003  5.6457477e-004  9.2224596e-005  0.0000000e+000  2.6435098e-003  1.0984532e-002  8.1527926e-004  0.0000000e+000  0.0000000e+000  0.0000000e+000  1.7034292e-002  3.9935202e-002  0.0000000e+000  4.5805990e-003  6.1009415e-003  7.7516342e-002  7.1743475e-001  1.0000000e+000  5.9510889e-002
  2.3627274e-001  0.0000000e+000  0.0000000e+000  1.2521873e-003  0.0000000e+000  2.2287115e-003  4.9753045e-002  6.0487529e-003  2.7935028e-003  4.0637321e-004  1.7772666e-003  2.9506635e-002  2.3560953e-003  0.0000000e+000  0.0000000e+000  0.0000000e+000  1.2163118e-002  0.0000000e+000  0.0000000e+000  1.1121841e-002  2.6947363e-002  0.0000000e+000  1.4557568e-003  6.2626331e-004  2.7783843e-003  1.9518497e-002  0.0000000e+000  1.6681956e-002  0.0000000e+000  2.1907105e-002  2.3627274e-001  3.4870323e-001  1.0000000e+000  5.1275560e-002
  2.5033181e-001  0.0000000e+000  0.0000000e+000  0.0000000e+000  0.0000000e+000  6.4410855e-004  0.0000000e+000  5.7571766e-003  0.0000000e+000  0.0000000e+000  5.6285433e-004  0.0000000e+000  0.0000000e+000  0.0000000e+000  0.0000000e+000  3.3296455e-002  2.5064200e-002  1.5404079e-004  0.0000000e+000  1.0549078e-002  0.0000000e+000  0.0000000e+000  0.0000000e+000  3.8697080e-002  1.1194409e-002  1.2770023e-004  1.3203636e-002  2.0213281e-003  2.6573719e-003  2.8568233e-003  2.5033181e-001  2.8363522e-001  1.0000000e+000  3.9378016e-002
  6.4339356e-001  2.1551862e-002  0.0000000e+000  0.0000000e+000  0.0000000e+000  2.5492447e-003  4.4344421e-002  0.0000000e+000  1.8514129e-003  2.1290138e-002  0.0000000e+000  2.1384640e-002  0.0000000e+000  0.0000000e+000  0.0000000e+000  0.0000000e+000  0.0000000e+000  2.4369845e-004  0.0000000e+000  3.1587768e-003  2.5538259e-004  1.6854207e-002  5.8489353e-004  6.0503314e-002  9.0355527e-002  3.9335027e-004  0.0000000e+000  2.0824318e-003  0.0000000e+000  0.0000000e+000  6.4339356e-001 -3.7751803e-001  1.0000000e+000  7.1822748e-002
  8.2396384e-001  0.0000000e+000  0.0000000e+000  4.5787047e-006  0.0000000e+000  0.0000000e+000  0.0000000e+000  2.5921148e-004  8.3746071e-004  0.0000000e+000  0.0000000e+000  0.0000000e+000  0.0000000e+000  6.5196268e-002  0.0000000e+000  2.4049242e-003  4.3454866e-003  2.4520018e-005  0.0000000e+000  1.5931916e-003  0.0000000e+000  1.7040056e-002  6.7467406e-004  0.0000000e+000  1.4056778e-002  2.8869011e-003  1.0798270e-002  7.8777232e-003  1.1230410e-003  0.0000000e+000  8.2396384e-001 -4.4902008e-001  1.0000000e+000  4.0824387e-001
  2.6176255e-001  0.0000000e+000  0.0000000e+000  9.3349874e-004  0.0000000e+000  4.3986098e-002  0.0000000e+000  0.0000000e+000  8.3338829e-003  1.5312834e-002  0.0000000e+000  0.0000000e+000  0.0000000e+000  0.0000000e+000  0.0000000e+000  6.9427767e-004  0.0000000e+000  0.0000000e+000  1.1206283e-004  9.6455673e-003  0.0000000e+000  1.8035559e-002  2.3404141e-003  0.0000000e+000  0.0000000e+000  4.8233205e-003  0.0000000e+000  4.0424677e-002  5.1661757e-003  0.0000000e+000  2.6176255e-001  2.7901394e-001  1.0000000e+000  2.2891918e-001
  8.4682258e-001  0.0000000e+000  0.0000000e+000  4.2458486e-004  1.6194190e-003  0.0000000e+000  3.8139677e-003  2.8308003e-003  1.0876972e-003  1.6234865e-004  0.0000000e+000  0.0000000e+000  0.0000000e+000  6.2068574e-006  0.0000000e+000  0.0000000e+000  0.0000000e+000  0.0000000e+000  0.0000000e+000  5.7798872e-004  0.0000000e+000  2.0446125e-002  0.0000000e+000  2.1321074e-003  0.0000000e+000  0.0000000e+000  0.0000000e+000  0.0000000e+000  1.6406801e-003  1.3869065e-002  8.4682258e-001 -7.5466593e-001  1.0000000e+000             Inf
  4.4938424e-001  0.0000000e+000  0.0000000e+000  1.1814936e-003  8.0987486e-004  2.3757078e-002  0.0000000e+000  0.0000000e+000  0.0000000e+000  7.1839175e-004  2.6778038e-003  3.5327903e-003  0.0000000e+000  0.0000000e+000  9.8119621e-004  1.3753322e-002  0.0000000e+000  1.5553855e-004  3.5160240e-003  1.4500686e-003  1.0366516e-002  2.5908909e-002  7.1670198e-003  0.0000000e+000  0.0000000e+000  0.0000000e+000  3.0436539e-002  1.9985320e-002  0.0000000e+000  1.2713774e-004  4.4938424e-001 -8.9260464e-002  1.0000000e+000  4.3528726e-001
  0.0000000e+000  0.0000000e+000  0.0000000e+000  0.0000000e+000  0.0000000e+000  0.0000000e+000  0.0000000e+000  1.0990782e-002  3.0637181e-004  0.0000000e+000  0.0000000e+000  5.7184024e-004  0.0000000e+000  2.7984194e-003  0.0000000e+000  0.0000000e+000  3.5788634e-005  0.0000000e+000  0.0000000e+000  0.0000000e+000  0.0000000e+000  0.0000000e+000  4.8817899e-004  0.0000000e+000  0.0000000e+000  0.0000000e+000  0.0000000e+000  0.0000000e+000  2.8818507e-003  1.2694222e-002  0.0000000e+000  1.0095485e+000  1.0000000e+000             Inf
  6.5646570e-001  3.1071397e-002  0.0000000e+000  0.0000000e+000  0.0000000e+000  3.3836011e-002  0.0000000e+000  7.0881229e-004  6.7913998e-003  3.1752129e-003  0.0000000e+000  6.4476963e-003  0.0000000e+000  0.0000000e+000  1.0522129e-002  7.8779573e-004  9.0200894e-003  0.0000000e+000  8.6275445e-003  0.0000000e+000  1.3225845e-003  2.0161077e-004  0.0000000e+000  0.0000000e+000  4.7927073e-003  2.1035292e-003  0.0000000e+000  0.0000000e+000  0.0000000e+000  0.0000000e+000  6.5646570e-001 -4.3101320e-001  1.0000000e+000  2.5376183e-001
  8.5386199e-001  3.0343979e-002  1.1526678e-001  0.0000000e+000  1.1947580e-001  4.3001112e-001  0.0000000e+000  2.0914773e-002  0.0000000e+000  1.7630082e-001  0.0000000e+000  0.0000000e+000  0.0000000e+000  0.0000000e+000  0.0000000e+000  1.5050320e-001  1.9565517e-001  0.0000000e+000  0.0000000e+000  0.0000000e+000  0.0000000e+000  5.9270327e-002  0.0000000e+000  0.0000000e+000  0.0000000e+000  1.2282099e-002  3.6215027e-001  1.2933594e-001  0.0000000e+000  0.0000000e+000  8.5386199e-001 -4.4229252e-001  1.0000000e+000             Inf
  0.0000000e+000  1.4414111e-001  0.0000000e+000  0.0000000e+000  0.0000000e+000  0.0000000e+000  1.1442249e-001  0.0000000e+000  0.0000000e+000  0.0000000e+000  0.0000000e+000  0.0000000e+000  0.0000000e+000  0.0000000e+000  0.0000000e+000  8.0254723e-003  0.0000000e+000  2.0049898e-001  0.0000000e+000  3.8153776e-003  0.0000000e+000  7.2671048e-002  0.0000000e+000  7.4240983e-002  0.0000000e+000  0.0000000e+000  1.2657697e-001  3.8189806e-002  0.0000000e+000  0.0000000e+000  0.0000000e+000  1.2428703e+000  1.0000000e+000             Inf
  2.6809861e-001  3.2920025e-002  3.2296452e-002  0.0000000e+000  1.8403802e-001  0.0000000e+000  0.0000000e+000  1.6282029e-001  0.0000000e+000  1.0000000e+000  0.0000000e+000  0.0000000e+000  5.6857649e-001  0.0000000e+000  0.0000000e+000  0.0000000e+000  1.7153850e-002  0.0000000e+000  2.8192169e-002  9.3344374e-003  0.0000000e+000  0.0000000e+000  0.0000000e+000  7.6581288e-002  0.0000000e+000  5.7808582e-003  6.8930557e-002  0.0000000e+000  1.0240541e-002  3.4093335e-001  2.6809861e-001  8.6939593e-001  1.0000000e+000  8.0978445e-001
  3.8708308e-002  1.4135868e-001  0.0000000e+000  0.0000000e+000  1.7360360e-001  0.0000000e+000  0.0000000e+000  0.0000000e+000  0.0000000e+000  0.0000000e+000  2.4162617e-001  1.9279420e-001  3.1900085e-001  0.0000000e+000  5.6216764e-002  0.0000000e+000  2.2778669e-003  0.0000000e+000  1.4991173e-003  4.0802602e-003  0.0000000e+000  0.0000000e+000  0.0000000e+000  0.0000000e+000  1.3796055e-002  0.0000000e+000  0.0000000e+000  0.0000000e+000  0.0000000e+000  1.2865250e-001  3.8708308e-002  1.1269324e+000  1.0000000e+000  5.3560866e-001
  4.7074091e-001  0.0000000e+000  0.0000000e+000  1.4708408e-001  2.3256619e-002  0.0000000e+000  7.1902727e-002  5.9529430e-001  7.7740418e-003  8.3874318e-002  0.0000000e+000  1.8156493e-001  0.0000000e+000  0.0000000e+000  0.0000000e+000  4.6163622e-002  6.0977150e-002  0.0000000e+000  0.0000000e+000  8.8617044e-002  4.7658483e-001  0.0000000e+000  1.8380736e-002  0.0000000e+000  0.0000000e+000  3.8335915e-002  1.0000000e+000  0.0000000e+000  0.0000000e+000  2.0998908e-001  4.7074091e-001  6.1496355e-001  1.0000000e+000  1.4643913e+000
  4.2666642e-001  6.9482590e-004  1.4641465e-003  1.1860548e-002  0.0000000e+000  2.7626843e-003  0.0000000e+000  0.0000000e+000  0.0000000e+000  0.0000000e+000  0.0000000e+000  3.6693662e-003  0.0000000e+000  0.0000000e+000  0.0000000e+000  2.3275198e-001  1.5439326e-003  4.7755984e-006  6.9749274e-003  0.0000000e+000  8.4589626e-003  0.0000000e+000  4.1765726e-003  1.5507229e-004  8.2819163e-005  0.0000000e+000  3.5742231e-003  9.9343577e-003  0.0000000e+000  0.0000000e+000  4.2666642e-001  9.0566327e-002  1.0000000e+000  3.4670651e-001
  2.3700298e-001  1.7309477e-004  0.0000000e+000  3.5890693e-004  0.0000000e+000  1.0032033e-003  4.4173188e-003  0.0000000e+000  1.9493126e-003  0.0000000e+000  0.0000000e+000  0.0000000e+000  0.0000000e+000  0.0000000e+000  6.8699757e-004  0.0000000e+000  0.0000000e+000  6.6226105e-005  2.7842191e-003  0.0000000e+000  7.1713629e-002  0.0000000e+000  5.0189276e-003  0.0000000e+000  0.0000000e+000  1.9686519e-003  0.0000000e+000  4.0877121e-003  7.9910705e-003  3.8799078e-003  2.3700298e-001  3.2062836e-001  1.0000000e+000  5.8394141e-002
  4.4462902e-001  9.5525716e-003  0.0000000e+000  0.0000000e+000  0.0000000e+000  4.3747254e-003  0.0000000e+000  0.0000000e+000  1.2340801e-003  0.0000000e+000  0.0000000e+000  0.0000000e+000  0.0000000e+000  2.4652437e-006  0.0000000e+000  0.0000000e+000  0.0000000e+000  0.0000000e+000  0.0000000e+000  7.2324532e-003  0.0000000e+000  0.0000000e+000  0.0000000e+000  1.4712397e-004  0.0000000e+000  3.0612717e-004  1.1824823e-004  0.0000000e+000  0.0000000e+000  0.0000000e+000  4.4462902e-001 -1.0036383e-001  1.0000000e+000  3.1529660e-001
  2.4972063e-001  0.0000000e+000  0.0000000e+000  1.5886444e-002  0.0000000e+000  0.0000000e+000  1.7557284e-004  1.0790368e-004  5.2115551e-003  0.0000000e+000  0.0000000e+000  3.0147001e-003  3.7389978e-005  5.4165842e-007  2.1007750e-003  3.9419035e-004  0.0000000e+000  0.0000000e+000  1.5989254e-004  4.3662201e-004  2.9138930e-003  3.1318785e-003  1.5346481e-004  1.2311812e-003  0.0000000e+000  4.4942248e-004  0.0000000e+000  2.1752797e-003  0.0000000e+000  7.2595981e-005  2.4972063e-001  2.5934268e-001  1.0000000e+000  3.5370039e-001
  0.0000000e+000  0.0000000e+000  0.0000000e+000  0.0000000e+000  0.0000000e+000  2.9124851e-005  0.0000000e+000  0.0000000e+000  0.0000000e+000  0.0000000e+000  0.0000000e+000  0.0000000e+000  0.0000000e+000  4.4194445e-006  0.0000000e+000  0.0000000e+000  1.7940143e-003  9.6463936e-005  0.0000000e+000  0.0000000e+000  6.3078664e-004  0.0000000e+000  0.0000000e+000  0.0000000e+000  0.0000000e+000  0.0000000e+000  5.6735620e-004  0.0000000e+000  0.0000000e+000  0.0000000e+000  0.0000000e+000  1.0009689e+000  1.0000000e+000             Inf
  8.3268291e-003  0.0000000e+000  2.3273534e-003  1.0835795e-004  0.0000000e+000  2.1150427e-003  0.0000000e+000  3.7853570e-005  0.0000000e+000  0.0000000e+000  0.0000000e+000  1.5271191e-004  3.3336297e-004  3.9301198e-006  0.0000000e+000  5.4112526e-004  9.3646839e-004  3.6270339e-005  4.8238194e-004  2.0613538e-003  3.4691221e-002  1.3293130e-004  0.0000000e+000  1.7010805e-003  4.5516667e-004  2.4761800e-004  7.9266433e-005  0.0000000e+000  6.4915436e-004  1.5168323e-003  8.3268291e-003  9.2099502e-001  1.0000000e+000  3.2107906e-002
  1.8838143e-001  2.4815005e-003  3.8618850e-003  0.0000000e+000  0.0000000e+000  1.1989859e-003  0.0000000e+000  1.1528188e-004  0.0000000e+000  0.0000000e+000  0.0000000e+000  0.0000000e+000  0.0000000e+000  1.3184216e-006  0.0000000e+000  0.0000000e+000  0.0000000e+000  2.3929261e-005  1.9060208e-003  5.2918376e-003  0.0000000e+000  1.7786326e-004  0.0000000e+000  1.0229772e-003  0.0000000e+000  0.0000000e+000  1.0136222e-003  0.0000000e+000  0.0000000e+000  1.0930025e-003  1.8838143e-001  6.3763611e-001  1.0000000e+000  2.1597534e-001
  6.1649301e-002  3.7522030e-004  0.0000000e+000  0.0000000e+000  0.0000000e+000  2.8331367e-003  5.8984667e-003  0.0000000e+000  0.0000000e+000  0.0000000e+000  0.0000000e+000  1.5166121e-003  3.0616295e-003  2.2196026e-005  2.0788394e-003  0.0000000e+000  4.4942371e-005  0.0000000e+000  0.0000000e+000  0.0000000e+000  9.2626885e-003  0.0000000e+000  7.4293578e-005  0.0000000e+000  7.9063830e-004  1.3868746e-003  0.0000000e+000  0.0000000e+000  5.7166448e-003  1.5847985e-003  6.1649301e-002  7.0356180e-001  1.0000000e+000  5.2776222e-002
  8.4964346e-001  0.0000000e+000  6.1173038e-004  0.0000000e+000  0.0000000e+000  2.4876993e-004  0.0000000e+000  0.0000000e+000  0.0000000e+000  0.0000000e+000  0.0000000e+000  0.0000000e+000  3.8204267e-007  6.9346080e-006  3.5395954e-003  1.1315240e-003  0.0000000e+000  9.9847680e-005  3.2074519e-003  0.0000000e+000  3.7053791e-002  2.4226171e-003  0.0000000e+000  2.9517290e-005  1.0541364e-004  6.4284435e-004  0.0000000e+000  0.0000000e+000  4.6912129e-003  0.0000000e+000  8.4964346e-001 -7.6231935e-001  1.0000000e+000             Inf
  1.0059093e-001  1.7866932e-003  8.8964679e-004  1.6763435e-004  0.0000000e+000  5.8978645e-004  0.0000000e+000  0.0000000e+000  0.0000000e+000  0.0000000e+000  0.0000000e+000  0.0000000e+000  2.7445895e-003  7.8202414e-006  0.0000000e+000  1.7797530e-002  1.1318601e-003  3.4386891e-005  2.1490309e-004  0.0000000e+000  0.0000000e+000  0.0000000e+000  0.0000000e+000  0.0000000e+000  0.0000000e+000  0.0000000e+000  0.0000000e+000  0.0000000e+000  9.0021425e-003  1.4347340e-003  1.0059093e-001  6.9406038e-001  1.0000000e+000  1.4408560e-001
  3.4976947e-002  0.0000000e+000  2.2709804e-004  0.0000000e+000  0.0000000e+000  0.0000000e+000  0.0000000e+000  0.0000000e+000  0.0000000e+000  0.0000000e+000  0.0000000e+000  2.7160495e-004  0.0000000e+000  0.0000000e+000  2.7488851e-003  0.0000000e+000  0.0000000e+000  2.4036465e-005  0.0000000e+000  0.0000000e+000  0.0000000e+000  1.8657649e-003  0.0000000e+000  2.6913281e-004  0.0000000e+000  0.0000000e+000  0.0000000e+000  0.0000000e+000  1.9391659e-003  1.9227293e-003  3.4976947e-002  7.8443320e-001  1.0000000e+000  4.9217185e-002
  8.2251380e-003  4.2073718e-004  3.3307259e-003  6.7455691e-003  0.0000000e+000  0.0000000e+000  0.0000000e+000  0.0000000e+000  3.7746014e-003  0.0000000e+000  0.0000000e+000  1.0115561e-003  1.3363418e-005  4.3526981e-005  0.0000000e+000  4.0337307e-004  5.1385088e-003  5.1765895e-005  1.3960124e-002  0.0000000e+000  3.3121787e-002  2.9530347e-005  1.8735146e-003  1.7786433e-003  0.0000000e+000  0.0000000e+000  0.0000000e+000  0.0000000e+000  2.2487912e-003  1.1922556e-003  8.2251380e-003  9.2947313e-001  1.0000000e+000  2.8987146e-002
  2.1164138e-001  2.1715246e-004  1.3050525e-002  5.5642196e-003  0.0000000e+000  6.7219630e-004  0.0000000e+000  0.0000000e+000  0.0000000e+000  0.0000000e+000  0.0000000e+000  7.3715185e-003  1.1795767e-004  4.6973333e-006  1.7502119e-003  0.0000000e+000  0.0000000e+000  0.0000000e+000  1.1132248e-003  5.0399029e-003  0.0000000e+000  2.0793381e-004  5.3494958e-004  0.0000000e+000  0.0000000e+000  5.5879958e-003  2.0522829e-004  0.0000000e+000  2.8136040e-003  0.0000000e+000  2.1164138e-001  4.7485156e-001  1.0000000e+000  5.5059255e-002
  9.5639488e-002  0.0000000e+000  2.2761604e-002  0.0000000e+000  0.0000000e+000  2.0963095e-003  7.9425907e-004  1.5961553e-002  0.0000000e+000  0.0000000e+000  0.0000000e+000  8.6448980e-003  0.0000000e+000  0.0000000e+000  0.0000000e+000  2.4364953e-002  0.0000000e+000  0.0000000e+000  0.0000000e+000  0.0000000e+000  0.0000000e+000  5.1362279e-004  3.1088023e-003  9.1028093e-005  1.5605835e-003  3.2468303e-004  0.0000000e+000  0.0000000e+000  1.4466482e-003  3.6800291e-004  9.5639488e-002  6.9923068e-001  1.0000000e+000  5.1221376e-002
  6.2734599e-001  4.0478902e-003  3.7614695e-003  6.8969405e-004  0.0000000e+000  5.6383527e-003  0.0000000e+000  0.0000000e+000  2.3156739e-002  0.0000000e+000  0.0000000e+000  1.1268198e-003  3.7663242e-004  0.0000000e+000  1.7966415e-003  7.6933954e-003  1.6505775e-003  0.0000000e+000  0.0000000e+000  6.4354094e-004  1.8918010e-002  0.0000000e+000  0.0000000e+000  0.0000000e+000  2.2836484e-003  6.1542927e-005  3.6405032e-005  0.0000000e+000  3.4175494e-003  8.3730711e-004  6.2734599e-001 -2.5278688e-001  1.0000000e+000  4.3847611e-001
  5.9039854e-002  4.1760852e-003  1.0334677e-003  0.0000000e+000  0.0000000e+000  1.0057096e-003  0.0000000e+000  1.3428930e-004  0.0000000e+000  0.0000000e+000  0.0000000e+000  8.3761108e-003  0.0000000e+000  2.1532329e-005  3.8166473e-004  0.0000000e+000  2.0337970e-002  9.5483690e-006  0.0000000e+000  0.0000000e+000  1.0976805e-002  1.5803007e-004  3.5854449e-003  0.0000000e+000  8.3976808e-003  1.8674400e-005  0.0000000e+000  0.0000000e+000  0.0000000e+000  0.0000000e+000  5.9039854e-002  7.1633415e-001  1.0000000e+000  1.9373447e-002
  2.8913904e-002  2.3115007e-003  0.0000000e+000  0.0000000e+000  0.0000000e+000  6.8346446e-003  0.0000000e+000  0.0000000e+000  7.0015344e-004  0.0000000e+000  0.0000000e+000  5.8715444e-005  2.5093701e-003  1.4685773e-007  0.0000000e+000  1.0067038e-002  0.0000000e+000  6.3224030e-006  7.5701567e-003  4.1859607e-003  3.3571468e-003  1.3849487e-005  0.0000000e+000  7.6533193e-004  4.0082645e-003  0.0000000e+000  0.0000000e+000  0.0000000e+000  4.1245872e-004  0.0000000e+000  2.8913904e-002  8.1931814e-001  1.0000000e+000  8.0290890e-003
  5.3524732e-002  0.0000000e+000  1.6474967e-003  9.6157826e-004  0.0000000e+000  2.0627334e-003  0.0000000e+000  6.0754679e-003  1.6706839e-005  0.0000000e+000  0.0000000e+000  0.0000000e+000  1.8502308e-003  0.0000000e+000  1.8362095e-004  0.0000000e+000  8.1316385e-004  2.5592056e-005  0.0000000e+000  1.3878552e-004  0.0000000e+000  0.0000000e+000  0.0000000e+000  1.2623579e-003  0.0000000e+000  0.0000000e+000  3.2845284e-003  0.0000000e+000  1.3960438e-003  0.0000000e+000  5.3524732e-002  7.2086163e-001  1.0000000e+000  4.2707764e-002
  4.4164206e-001  1.2892471e-003  2.5939445e-003  9.4496591e-003  0.0000000e+000  0.0000000e+000  0.0000000e+000  7.0938438e-003  0.0000000e+000  0.0000000e+000  0.0000000e+000  7.2006564e-004  0.0000000e+000  0.0000000e+000  4.6899263e-003  0.0000000e+000  5.6789697e-003  3.2569182e-005  0.0000000e+000  2.8987545e-003  0.0000000e+000  8.5888125e-005  2.5735382e-003  5.9519847e-004  0.0000000e+000  3.8274363e-005  1.2950680e-003  1.9581980e-003  0.0000000e+000  1.6062721e-003  4.4164206e-001 -8.2224514e-002  1.0000000e+000  3.6831241e-002
  2.0454023e-001  8.5040436e-004  4.1068979e-003  0.0000000e+000  0.0000000e+000  3.7900021e-003  2.2356536e-002  0.0000000e+000  0.0000000e+000  0.0000000e+000  0.0000000e+000  2.8122894e-005  5.2749543e-004  0.0000000e+000  0.0000000e+000  0.0000000e+000  1.2468818e-003  0.0000000e+000  0.0000000e+000  2.2359842e-003  0.0000000e+000  0.0000000e+000  0.0000000e+000  0.0000000e+000  4.6623875e-004  0.0000000e+000  2.3508697e-003  3.0686868e-003  1.8154610e-003  0.0000000e+000  2.0454023e-001  5.2896240e-001  1.0000000e+000  1.1969486e-001
  4.3679058e-001  9.1214292e-004  2.3907067e-003  0.0000000e+000  0.0000000e+000  1.4921349e-003  5.8965017e-003  0.0000000e+000  3.0196923e-003  0.0000000e+000  0.0000000e+000  0.0000000e+000  0.0000000e+000  4.1584553e-005  0.0000000e+000  0.0000000e+000  0.0000000e+000  0.0000000e+000  0.0000000e+000  0.0000000e+000  4.5299669e-004  0.0000000e+000  0.0000000e+000  0.0000000e+000  8.4677407e-004  1.9598282e-004  0.0000000e+000  2.2766030e-004  2.4387100e-002  3.0469841e-003  4.3679058e-001 -5.1687046e-002  1.0000000e+000  6.5904753e-002
  2.3067817e-001  1.3231776e-003  0.0000000e+000  0.0000000e+000  0.0000000e+000  2.1942922e-004  9.7448500e-003  0.0000000e+000  1.2595050e-003  0.0000000e+000  0.0000000e+000  1.9490218e-003  1.5228157e-003  0.0000000e+000  0.0000000e+000  1.5845575e-003  2.0413636e-003  2.6231110e-006  0.0000000e+000  0.0000000e+000  7.2602386e-004  0.0000000e+000  6.5184317e-003  0.0000000e+000  0.0000000e+000  0.0000000e+000  3.4639871e-005  0.0000000e+000  3.7839524e-005  4.6587820e-003  2.3067817e-001  3.3770458e-001  1.0000000e+000  9.2629655e-002
  1.7267373e-002  8.8634937e-004  2.4647400e-003  9.2274796e-003  0.0000000e+000  1.7736285e-002  0.0000000e+000  0.0000000e+000  0.0000000e+000  0.0000000e+000  0.0000000e+000  6.6504660e-003  3.7278013e-004  3.6657499e-005  1.2832267e-003  2.4897266e-002  0.0000000e+000  4.2316740e-005  9.0299628e-004  1.5936743e-002  2.1276427e-002  2.2582156e-003  9.6330827e-006  4.1286276e-004  0.0000000e+000  6.7195708e-005  2.8751898e-004  0.0000000e+000  1.9818572e-003  3.3693769e-003  1.7267373e-002  8.9162323e-001  1.0000000e+000  7.5801111e-002
  4.2978069e-001  1.8505477e-004  9.3521269e-003  1.7452234e-003  0.0000000e+000  1.3969279e-003  0.0000000e+000  7.4618568e-004  7.6756056e-005  0.0000000e+000  0.0000000e+000  0.0000000e+000  0.0000000e+000  2.4244645e-005  0.0000000e+000  0.0000000e+000  0.0000000e+000  4.6043325e-006  1.2632644e-003  6.4670916e-003  8.1640066e-003  2.3355933e-004  0.0000000e+000  1.8743035e-003  5.5091359e-004  0.0000000e+000  2.5699442e-003  0.0000000e+000  1.3742421e-002  3.7313705e-003  4.2978069e-001  9.3683426e-003  1.0000000e+000  4.9860017e-002
  2.3260159e-001  0.0000000e+000  3.4437753e-003  0.0000000e+000  0.0000000e+000  0.0000000e+000  0.0000000e+000  0.0000000e+000  0.0000000e+000  0.0000000e+000  0.0000000e+000  0.0000000e+000  4.7084713e-004  0.0000000e+000  8.0315701e-004  0.0000000e+000  0.0000000e+000  0.0000000e+000  2.2626178e-003  6.5419579e-003  1.3026101e-002  0.0000000e+000  0.0000000e+000  2.1033422e-003  1.8413458e-005  4.1343866e-003  2.0807531e-004  0.0000000e+000  0.0000000e+000  0.0000000e+000  2.3260159e-001  3.2678079e-001  1.0000000e+000  1.7128373e-002
  4.2855662e-001  4.4447974e-003  0.0000000e+000  5.4707188e-005  0.0000000e+000  5.9002738e-004  0.0000000e+000  0.0000000e+000  2.9803389e-003  0.0000000e+000  0.0000000e+000  9.8314933e-004  0.0000000e+000  0.0000000e+000  2.6149461e-005  0.0000000e+000  1.1883960e-002  5.4723835e-004  0.0000000e+000  0.0000000e+000  5.6185564e-003  0.0000000e+000  0.0000000e+000  8.2132082e-004  1.5538123e-003  2.6492523e-004  0.0000000e+000  0.0000000e+000  1.1933021e-002  0.0000000e+000  4.2855662e-001  1.9142370e-002  1.0000000e+000  4.9714569e-002
  2.5503961e-003  0.0000000e+000  0.0000000e+000  0.0000000e+000  0.0000000e+000  2.3313363e-003  0.0000000e+000  1.4978167e-004  0.0000000e+000  0.0000000e+000  0.0000000e+000  1.0082664e-002  0.0000000e+000  0.0000000e+000  1.2812965e-003  0.0000000e+000  1.1088541e-002  1.8376651e-005  2.6788904e-003  9.6387681e-004  0.0000000e+000  1.2723764e-004  2.6054436e-003  2.3447305e-003  1.2320499e-003  0.0000000e+000  8.7834179e-004  0.0000000e+000  0.0000000e+000  0.0000000e+000  2.5503961e-003  9.6011973e-001  1.0000000e+000  5.0227563e-002
  2.8987547e-002  0.0000000e+000  4.1082627e-004  0.0000000e+000  0.0000000e+000  2.2568308e-003  0.0000000e+000  0.0000000e+000  0.0000000e+000  0.0000000e+000  0.0000000e+000  4.2165631e-004  5.3694051e-004  3.8395844e-005  0.0000000e+000  0.0000000e+000  0.0000000e+000  1.2452328e-004  4.9341390e-004  1.9523684e-003  1.5472316e-003  9.0491950e-004  2.6859506e-003  0.0000000e+000  0.0000000e+000  4.1457224e-004  0.0000000e+000  0.0000000e+000  2.0646277e-002  0.0000000e+000  2.8987547e-002  8.1605596e-001  1.0000000e+000  2.6920013e-002
  2.6203566e-002  0.0000000e+000  4.2841265e-003  0.0000000e+000  0.0000000e+000  0.0000000e+000  0.0000000e+000  0.0000000e+000  3.1221109e-003  0.0000000e+000  0.0000000e+000  0.0000000e+000  1.3788913e-003  0.0000000e+000  3.1242062e-003  0.0000000e+000  1.1413347e-003  0.0000000e+000  7.6898272e-005  0.0000000e+000  7.6003830e-004  1.0267220e-003  5.1634457e-005  0.0000000e+000  0.0000000e+000  2.4157062e-003  0.0000000e+000  5.4291482e-004  0.0000000e+000  1.4502764e-003  2.6203566e-002  8.2443589e-001  1.0000000e+000  5.4713373e-002
  6.5497465e-001  0.0000000e+000  0.0000000e+000  0.0000000e+000  0.0000000e+000  0.0000000e+000  0.0000000e+000  0.0000000e+000  0.0000000e+000  0.0000000e+000  0.0000000e+000  7.7136114e-002  8.3660991e-004  2.2270548e-005  0.0000000e+000  0.0000000e+000  0.0000000e+000  0.0000000e+000  0.0000000e+000  0.0000000e+000  1.9064382e-002  0.0000000e+000  0.0000000e+000  4.8640658e-004  5.8717363e-005  0.0000000e+000  0.0000000e+000  0.0000000e+000  1.0086498e-003  5.3365719e-003  6.5497465e-001 -4.3698758e-001  1.0000000e+000  5.5060338e-001
  4.5700947e-002  0.0000000e+000  3.6984536e-003  8.6347488e-003  0.0000000e+000  1.9586504e-003  2.0970102e-003  8.5206964e-004  0.0000000e+000  0.0000000e+000  0.0000000e+000  4.0042217e-004  1.8798046e-003  0.0000000e+000  0.0000000e+000  5.0082418e-003  1.2422011e-003  0.0000000e+000  1.0902417e-003  0.0000000e+000  0.0000000e+000  5.6867417e-005  0.0000000e+000  0.0000000e+000  2.0853447e-002  0.0000000e+000  0.0000000e+000  3.5073659e-002  1.4483236e-004  0.0000000e+000  4.5700947e-002  7.6395765e-001  1.0000000e+000  5.7882929e-002
  2.1386379e-001  0.0000000e+000  0.0000000e+000  0.0000000e+000  0.0000000e+000  2.0276098e-004  0.0000000e+000  7.0443092e-004  0.0000000e+000  0.0000000e+000  0.0000000e+000  2.7297395e-004  2.9059652e-004  0.0000000e+000  2.5975578e-004  1.2964317e-003  1.7931220e-003  0.0000000e+000  8.4132601e-004  0.0000000e+000  0.0000000e+000  1.7138012e-003  0.0000000e+000  1.2938895e-003  0.0000000e+000  3.3707997e-004  1.5028085e-003  5.8748856e-003  0.0000000e+000  0.0000000e+000  2.1386379e-001  4.5122649e-001  1.0000000e+000  1.0018473e-001
  4.2265041e-001  1.9800621e-001  0.0000000e+000  1.3784044e-003  8.9994688e-002  0.0000000e+000  0.0000000e+000  5.5558421e-003  7.6552192e-003  0.0000000e+000  0.0000000e+000  0.0000000e+000  6.1013466e-002  1.2929546e-001  2.2983251e-002  4.5580482e-002  7.0672562e-002  1.2378014e-002  2.8037328e-002  0.0000000e+000  1.1653320e-001  1.3476327e-001  4.2977131e-002  0.0000000e+000  0.0000000e+000  0.0000000e+000  0.0000000e+000  0.0000000e+000  0.0000000e+000  4.8844136e-003  4.2265041e-001  2.8386789e-001  1.0000000e+000  4.3461072e-001
  2.5113051e-001  0.0000000e+000  0.0000000e+000  6.4620491e-003  0.0000000e+000  0.0000000e+000  2.4790472e-002  1.1980387e-001  2.5266492e-002  0.0000000e+000  7.5958431e-004  0.0000000e+000  0.0000000e+000  1.6356880e-002  0.0000000e+000  1.4342313e-002  8.9744645e-004  0.0000000e+000  1.9934876e-002  0.0000000e+000  0.0000000e+000  0.0000000e+000  7.7242970e-003  2.0957222e-002  0.0000000e+000  4.9575925e-004  2.4161080e-001  0.0000000e+000  0.0000000e+000  0.0000000e+000  2.5113051e-001  3.6544955e-001  1.0000000e+000  3.2885743e-001
  6.5780620e-001  4.7545498e-002  0.0000000e+000  3.5329029e-002  1.0165901e-001  0.0000000e+000  1.5068375e-002  0.0000000e+000  0.0000000e+000  1.2870336e-001  0.0000000e+000  0.0000000e+000  1.0989112e-001  8.6950259e-002  1.2728688e-002  9.1917210e-003  9.4384680e-002  1.0627728e-002  3.1212057e-002  1.2334043e-002  3.5404981e-002  2.0862702e-002  0.0000000e+000  0.0000000e+000  0.0000000e+000  0.0000000e+000  5.7031131e-002  0.0000000e+000  0.0000000e+000  0.0000000e+000  6.5780620e-001 -2.9424214e-001  1.0000000e+000             Inf
  8.2903381e-002  1.3494330e-001  0.0000000e+000  0.0000000e+000  0.0000000e+000  1.2248057e-002  0.0000000e+000  2.8532951e-002  0.0000000e+000  2.4560771e-002  0.0000000e+000  0.0000000e+000  1.1991628e-002  0.0000000e+000  4.2578895e-003  1.2332685e-001  0.0000000e+000  5.6222597e-003  0.0000000e+000  0.0000000e+000  9.0530853e-002  7.0112437e-002  0.0000000e+000  0.0000000e+000  3.1257965e-002  3.7633537e-003  0.0000000e+000  2.5511232e-002  0.0000000e+000  0.0000000e+000  8.2903381e-002  8.2121991e-001  1.0000000e+000  3.1084375e-001
  1.4894005e-003  0.0000000e+000  1.2923178e-003  9.2336744e-003  1.3760655e-003  0.0000000e+000  0.0000000e+000  0.0000000e+000  4.5714655e-002  0.0000000e+000  0.0000000e+000  0.0000000e+000  0.0000000e+000  0.0000000e+000  6.2588570e-003  0.0000000e+000  0.0000000e+000  0.0000000e+000  0.0000000e+000  6.6132102e-002  2.4390691e-002  0.0000000e+000  2.4897754e-002  0.0000000e+000  0.0000000e+000  0.0000000e+000  0.0000000e+000  0.0000000e+000  0.0000000e+000  1.3230090e-002  1.4894005e-003  1.0199509e+000  1.0000000e+000  4.8312819e-002
  2.5066589e-001  3.2357943e-002  0.0000000e+000  2.7662434e-002  1.1129445e-002  0.0000000e+000  2.0927338e-003  0.0000000e+000  0.0000000e+000  0.0000000e+000  3.8623903e-003  0.0000000e+000  4.6263103e-002  0.0000000e+000  0.0000000e+000  2.8728118e-004  0.0000000e+000  3.2277657e-003  6.1692040e-002  0.0000000e+000  8.8743208e-002  6.3592656e-002  9.2729295e-002  0.0000000e+000  3.1938578e-002  0.0000000e+000  2.7553884e-002  0.0000000e+000  0.0000000e+000  3.8993555e-002  2.5066589e-001  3.7410444e-001  1.0000000e+000  2.8055473e-001
  1.0961597e-002  3.3141829e-002  0.0000000e+000  8.8949753e-003  0.0000000e+000  0.0000000e+000  1.0703167e-002  0.0000000e+000  0.0000000e+000  4.5204482e-002  0.0000000e+000  0.0000000e+000  0.0000000e+000  0.0000000e+000  3.0625832e-002  1.3042086e-002  5.0703562e-003  0.0000000e+000  1.4487169e-001  0.0000000e+000  0.0000000e+000  0.0000000e+000  2.0299115e-002  4.0647458e-003  0.0000000e+000  0.0000000e+000  0.0000000e+000  0.0000000e+000  1.2519316e-002  4.6695350e-002  1.0961597e-002  1.0020955e+000  1.0000000e+000  8.7217421e-002
  4.3871153e-002  4.0616123e-002  8.4361550e-003  2.2117791e-002  0.0000000e+000  0.0000000e+000  0.0000000e+000  0.0000000e+000  3.1853204e-004  0.0000000e+000  1.9021813e-002  0.0000000e+000  5.9156565e-002  0.0000000e+000  1.0796938e-001  0.0000000e+000  0.0000000e+000  1.3158679e-002  1.5567614e-002  4.2406901e-003  9.4313681e-002  3.6367188e-003  0.0000000e+000  1.0959366e-002  0.0000000e+000  0.0000000e+000  0.0000000e+000  0.0000000e+000  0.0000000e+000  0.0000000e+000  4.3871153e-002  8.5886648e-001  1.0000000e+000  1.8499849e-001
  4.7124770e-001  0.0000000e+000  2.9479167e-002  0.0000000e+000  2.2546703e-002  0.0000000e+000  2.9076306e-003  0.0000000e+000  0.0000000e+000  0.0000000e+000  9.1440246e-003  6.8736225e-004  1.2855531e-001  0.0000000e+000  0.0000000e+000  1.5525272e-002  6.5496053e-002  4.2907122e-003  2.7497625e-002  1.1976875e-001  0.0000000e+000  8.7438643e-001  0.0000000e+000  1.6913681e-003  4.3173858e-002  0.0000000e+000  5.2607968e-004  6.4106059e-003  0.0000000e+000  0.0000000e+000  4.7124770e-001  2.3159558e-001  1.0000000e+000  7.8932722e-001
  0.0000000e+000  0.0000000e+000  0.0000000e+000  4.5801932e-003  2.1855113e-002  0.0000000e+000  0.0000000e+000  2.3775978e-002  3.5492170e-002  0.0000000e+000  0.0000000e+000  1.4518290e-003  0.0000000e+000  0.0000000e+000  5.3355468e-003  0.0000000e+000  0.0000000e+000  0.0000000e+000  0.0000000e+000  0.0000000e+000  0.0000000e+000  0.0000000e+000  0.0000000e+000  0.0000000e+000  1.2569019e-002  1.1269150e-002  0.0000000e+000  6.6935676e-003  1.7638659e-002  2.6122522e-003  0.0000000e+000  1.0444642e+000  1.0000000e+000             Inf
  1.8537670e-001  0.0000000e+000  0.0000000e+000  5.1273633e-002  0.0000000e+000  1.1428907e-002  0.0000000e+000  0.0000000e+000  0.0000000e+000  1.0776134e-002  0.0000000e+000  0.0000000e+000  0.0000000e+000  0.0000000e+000  0.0000000e+000  0.0000000e+000  1.2474918e-002  3.7366129e-003  3.3706763e-002  1.9674968e-002  0.0000000e+000  0.0000000e+000  1.1579927e-001  0.0000000e+000  2.5290840e-002  3.4680542e-003  3.4945231e-002  0.0000000e+000  0.0000000e+000  0.0000000e+000  1.8537670e-001  7.3071700e-001  1.0000000e+000  3.1564075e-001
  2.1839597e-001  2.4108813e-003  0.0000000e+000  0.0000000e+000  0.0000000e+000  0.0000000e+000  4.3961229e-003  2.3103420e-003  0.0000000e+000  2.3397623e-002  0.0000000e+000  7.7565638e-002  0.0000000e+000  0.0000000e+000  0.0000000e+000  1.5114563e-001  0.0000000e+000  0.0000000e+000  0.0000000e+000  0.0000000e+000  0.0000000e+000  1.9012559e-002  0.0000000e+000  0.0000000e+000  0.0000000e+000  0.0000000e+000  2.8038514e-003  0.0000000e+000  7.9107172e-001  0.0000000e+000  2.1839597e-001  6.7441163e-001  1.0000000e+000  3.6563888e-001
  2.2957258e-002  1.7341786e-002  3.0446742e-002  0.0000000e+000  0.0000000e+000  0.0000000e+000  0.0000000e+000  0.0000000e+000  0.0000000e+000  0.0000000e+000  0.0000000e+000  1.0759659e-001  2.6670329e-004  1.0082759e-002  5.1283712e-003  0.0000000e+000  2.1348178e-002  6.8885973e-003  0.0000000e+000  0.0000000e+000  0.0000000e+000  0.0000000e+000  0.0000000e+000  1.5799507e-001  3.7868314e-002  0.0000000e+000  0.0000000e+000  0.0000000e+000  0.0000000e+000  0.0000000e+000  2.2957258e-002  9.4688176e-001  1.0000000e+000  1.5701990e-001
  8.2098907e-001  0.0000000e+000  0.0000000e+000  1.4443072e-002  1.9101056e-001  0.0000000e+000  0.0000000e+000  1.1245650e-001  0.0000000e+000  0.0000000e+000  0.0000000e+000  0.0000000e+000  4.8412327e-003  8.8984298e-002  6.9576915e-001  0.0000000e+000  0.0000000e+000  0.0000000e+000  5.2582773e-002  0.0000000e+000  0.0000000e+000  0.0000000e+000  8.8543781e-002  0.0000000e+000  0.0000000e+000  0.0000000e+000  4.3955291e-003  0.0000000e+000  0.0000000e+000  7.8361257e-003  8.2098907e-001 -1.8042299e-001  1.0000000e+000  5.9254544e-001
  2.7802956e-001  2.1079651e-003  0.0000000e+000  0.0000000e+000  2.2837808e-001  3.6874380e-002  0.0000000e+000  0.0000000e+000  2.5299069e-002  0.0000000e+000  0.0000000e+000  0.0000000e+000  0.0000000e+000  0.0000000e+000  1.8636827e-001  1.8013762e-002  3.8738518e-001  0.0000000e+000  0.0000000e+000  2.4640930e-002  1.9537481e-001  0.0000000e+000  0.0000000e+000  0.0000000e+000  0.0000000e+000  5.5402756e-002  0.0000000e+000  2.6468268e-001  1.8326231e-001  0.0000000e+000  2.7802956e-001  6.7637789e-001  1.0000000e+000  6.4457782e-002
  2.2651694e-001  9.2018641e-005  0.0000000e+000  0.0000000e+000  1.0317097e-001  3.2073986e-002  5.4246014e-002  2.1617972e-001  1.1233666e-002  1.2032741e-001  0.0000000e+000  4.5715975e-002  0.0000000e+000  4.8878985e-001  0.0000000e+000  0.0000000e+000  6.5522539e-002  0.0000000e+000  1.8041174e-001  0.0000000e+000  0.0000000e+000  7.1356622e-002  1.0200182e-001  0.0000000e+000  0.0000000e+000  0.0000000e+000  0.0000000e+000  0.0000000e+000  0.0000000e+000  6.7762896e-002  2.2651694e-001  7.3642708e-001  1.0000000e+000  9.8460016e-002
  1.9870163e-001  0.0000000e+000  0.0000000e+000  0.0000000e+000  2.9653213e-001  0.0000000e+000  0.0000000e+000  0.0000000e+000  1.2803105e-001  0.0000000e+000  1.2885153e-001  0.0000000e+000  1.9487954e-002  1.1859078e-001  1.5680124e-001  1.3806468e-001  0.0000000e+000  0.0000000e+000  0.0000000e+000  0.0000000e+000  0.0000000e+000  0.0000000e+000  0.0000000e+000  0.0000000e+000  4.0346466e-003  0.0000000e+000  0.0000000e+000  0.0000000e+000  1.6646542e-002  4.7640326e-002  1.9870163e-001  8.2186160e-001  1.0000000e+000  8.8399471e-002
  2.8194446e-001  2.8914662e-001  0.0000000e+000  0.0000000e+000  0.0000000e+000  0.0000000e+000  8.3613296e-002  0.0000000e+000  1.8528635e-002  0.0000000e+000  1.0911698e-001  4.2368609e-002  1.1378892e-002  0.0000000e+000  0.0000000e+000  5.6633949e-002  9.9588666e-002  0.0000000e+000  0.0000000e+000  0.0000000e+000  3.5051725e-001  1.7017758e-002  0.0000000e+000  0.0000000e+000  0.0000000e+000  4.2768873e-002  7.2301358e-002  3.3038377e-003  3.7168187e-002  1.4883914e-001  2.8194446e-001  6.4275855e-001  1.0000000e+000  3.7170701e-001
  1.2189403e-001  0.0000000e+000  1.3462102e-002  0.0000000e+000  0.0000000e+000  0.0000000e+000  0.0000000e+000  0.0000000e+000  9.8195405e-002  2.6975931e-001  3.2292768e-002  0.0000000e+000  5.9956567e-003  0.0000000e+000  5.4646238e-002  0.0000000e+000  3.3551368e-002  7.6393380e-002  0.0000000e+000  6.1264303e-002  3.1313425e-002  0.0000000e+000  1.1454910e-001  0.0000000e+000  1.8921902e-002  1.9579427e-002  0.0000000e+000  0.0000000e+000  6.4261752e-003  0.0000000e+000  1.2189403e-001  9.4510993e-001  1.0000000e+000  1.9056588e-001
  2.6943922e-001  0.0000000e+000  0.0000000e+000  2.0156742e-003  1.6582265e-003  9.2955703e-003  0.0000000e+000  0.0000000e+000  0.0000000e+000  1.3142955e-002  1.7983275e-003  0.0000000e+000  0.0000000e+000  5.5702335e-002  0.0000000e+000  9.6793879e-002  5.6831299e-001  0.0000000e+000  7.9162425e-001  0.0000000e+000  2.6433018e-002  4.6652273e-002  2.1386448e-001  0.0000000e+000  0.0000000e+000  0.0000000e+000  4.9430071e-002  4.2669975e-003  0.0000000e+000  3.6056263e-002  2.6943922e-001  7.1866238e-001  1.0000000e+000  9.9896778e-002
  4.5747281e-001  6.3658625e-001  0.0000000e+000  1.4839110e-001  3.2225635e-003  2.0847549e-002  0.0000000e+000  1.4992140e-002  5.0455913e-002  2.2664432e-001  7.0037454e-002  0.0000000e+000  0.0000000e+000  0.0000000e+000  5.6065167e-002  0.0000000e+000  0.0000000e+000  0.0000000e+000  1.6146820e-001  2.5103680e-002  0.0000000e+000  1.5588518e-003  2.0820745e-001  0.0000000e+000  3.8580826e-004  1.0358606e-001  3.4778180e-001  0.0000000e+000  0.0000000e+000  0.0000000e+000  4.5747281e-001  3.3189862e-001  1.0000000e+000  2.7524509e-001
  4.1399975e-001  9.8966316e-003  0.0000000e+000  3.8292804e-004  0.0000000e+000  0.0000000e+000  1.5178309e-001  0.0000000e+000  0.0000000e+000  8.6437433e-002  0.0000000e+000  0.0000000e+000  0.0000000e+000  0.0000000e+000  0.0000000e+000  5.2756463e-002  0.0000000e+000  0.0000000e+000  0.0000000e+000  0.0000000e+000  0.0000000e+000  0.0000000e+000  2.1038996e-001  5.9847310e-005  0.0000000e+000  1.4910813e-001  6.2894438e-002  4.4544679e-003  7.1747749e-002  0.0000000e+000  4.1399975e-001  3.5310847e-001  1.0000000e+000  4.1005189e-001
  8.5106451e-001  0.0000000e+000  2.0819837e-004  0.0000000e+000  0.0000000e+000  2.2724816e-003  0.0000000e+000  0.0000000e+000  0.0000000e+000  0.0000000e+000  0.0000000e+000  4.8684608e-001  2.2546573e-001  1.5663436e-001  3.8271830e-002  0.0000000e+000  3.1082778e-001  4.1045337e-002  8.5219800e-001  1.9551055e-002  0.0000000e+000  8.3092679e-002  1.4488645e-002  0.0000000e+000  3.7300635e-005  0.0000000e+000  0.0000000e+000  0.0000000e+000  3.7288225e-006  0.0000000e+000  8.5106451e-001 -3.5835568e-001  1.0000000e+000             Inf
  1.9185501e-001  1.3777601e-002  8.0962482e-002  2.4132076e-002  0.0000000e+000  0.0000000e+000  0.0000000e+000  0.0000000e+000  1.9205509e-002  3.3067844e-002  2.1546865e-002  0.0000000e+000  0.0000000e+000  6.4852294e-002  0.0000000e+000  1.0864915e-001  0.0000000e+000  1.0973155e-002  0.0000000e+000  3.3438188e-002  0.0000000e+000  0.0000000e+000  0.0000000e+000  5.6333794e-001  0.0000000e+000  0.0000000e+000  5.1426470e-002  0.0000000e+000  2.9857993e-003  0.0000000e+000  1.9185501e-001  8.6462802e-001  1.0000000e+000  1.7105303e-001
  6.1102189e-001  5.0233259e-002  0.0000000e+000  1.5323097e-001  1.9588704e-001  0.0000000e+000  0.0000000e+000  0.0000000e+000  0.0000000e+000  0.0000000e+000  5.8951454e-002  0.0000000e+000  1.9271896e-002  1.2689104e-002  5.4163904e-001  0.0000000e+000  0.0000000e+000  0.0000000e+000  0.0000000e+000  0.0000000e+000  0.0000000e+000  0.0000000e+000  0.0000000e+000  0.0000000e+000  5.1741862e-003  0.0000000e+000  0.0000000e+000  4.2302878e-002  0.0000000e+000  2.9904260e-001  6.1102189e-001  2.8638657e-001  1.0000000e+000  3.2246954e-001
  0.0000000e+000  0.0000000e+000  0.0000000e+000  9.5687302e-002  0.0000000e+000  0.0000000e+000  1.4916931e-003  1.2323468e-004  0.0000000e+000  0.0000000e+000  0.0000000e+000  0.0000000e+000  1.4134021e-002  0.0000000e+000  0.0000000e+000  0.0000000e+000  1.5593805e-001  5.9515895e-002  0.0000000e+000  0.0000000e+000  0.0000000e+000  8.3283058e-002  4.1696748e-002  0.0000000e+000  5.0462999e-003  0.0000000e+000  8.0651520e-002  0.0000000e+000  0.0000000e+000  2.7313784e-004  0.0000000e+000  1.1669162e+000  1.0000000e+000             Inf
  6.2742025e-001  0.0000000e+000  1.3185520e-001  0.0000000e+000  0.0000000e+000  0.0000000e+000  3.5291415e-001  2.5159233e-001  2.1433318e-002  3.0189927e-002  6.8917692e-002  3.1956306e-002  0.0000000e+000  1.9451751e-001  6.8908943e-002  0.0000000e+000  3.5706240e-002  7.0173552e-002  0.0000000e+000  4.8935830e-002  0.0000000e+000  9.4582691e-002  0.0000000e+000  0.0000000e+000  0.0000000e+000  2.8848683e-003  0.0000000e+000  0.0000000e+000  0.0000000e+000  6.3467417e-001  6.2742025e-001  1.4462352e-001  1.0000000e+000  5.5276132e-001
  2.0143641e-001  8.5087763e-002  0.0000000e+000  6.4030716e-002  0.0000000e+000  0.0000000e+000  1.0633434e-001  0.0000000e+000  0.0000000e+000  0.0000000e+000  6.4268722e-002  0.0000000e+000  0.0000000e+000  0.0000000e+000  0.0000000e+000  0.0000000e+000  0.0000000e+000  6.1968802e-003  0.0000000e+000  3.0273609e-002  0.0000000e+000  9.2499801e-002  5.8201876e-002  1.6036448e-001  0.0000000e+000  0.0000000e+000  0.0000000e+000  3.1576210e-002  6.9607048e-002  6.8727911e-002  2.0143641e-001  7.4696651e-001  1.0000000e+000  8.8695618e-002
  7.7912828e-002  0.0000000e+000  1.3025133e-002  2.8484072e-001  2.4646903e-002  0.0000000e+000  7.7684448e-002  8.1139922e-003  6.1807223e-002  3.3237600e-001  0.0000000e+000  0.0000000e+000  0.0000000e+000  0.0000000e+000  3.8241954e-002  0.0000000e+000  0.0000000e+000  0.0000000e+000  9.5293344e-002  5.4704882e-002  0.0000000e+000  8.8894822e-003  0.0000000e+000  3.3833660e-003  0.0000000e+000  9.5192287e-003  9.2812065e-003  1.5202897e-002  0.0000000e+000  0.0000000e+000  7.7912828e-002  9.5108642e-001  1.0000000e+000  1.5872065e-001
  4.5554951e-002  0.0000000e+000  3.5648807e-002  4.0361595e-002  2.3740565e-001  1.6978331e-001  0.0000000e+000  0.0000000e+000  0.0000000e+000  3.4577326e-002  5.3907504e-002  2.4710602e-002  1.2697421e-001  5.3156601e-003  0.0000000e+000  0.0000000e+000  2.7726696e-001  5.6558434e-003  0.0000000e+000  0.0000000e+000  8.7768481e-002  0.0000000e+000  0.0000000e+000  3.8000109e-003  1.4986671e-003  0.0000000e+000  0.0000000e+000  0.0000000e+000  0.0000000e+000  0.0000000e+000  4.5554951e-002  1.0503877e+000  1.0000000e+000  2.3304998e-001
  3.8714718e-002  4.3605094e-002  0.0000000e+000  0.0000000e+000  4.3544512e-002  1.2812264e-002  0.0000000e+000  3.2424155e-002  0.0000000e+000  0.0000000e+000  2.7650880e-002  1.5761996e-001  1.6232887e-003  0.0000000e+000  0.0000000e+000  0.0000000e+000  0.0000000e+000  8.6253727e-002  0.0000000e+000  0.0000000e+000  0.0000000e+000  0.0000000e+000  9.1610020e-002  0.0000000e+000  0.0000000e+000  7.5945599e-003  0.0000000e+000  0.0000000e+000  0.0000000e+000  4.4720070e-002  3.8714718e-002  9.2133815e-001  1.0000000e+000  3.0875311e-001
  2.2741398e-001  0.0000000e+000  0.0000000e+000  2.2009639e-003  6.4297026e-003  0.0000000e+000  0.0000000e+000  0.0000000e+000  0.0000000e+000  0.0000000e+000  0.0000000e+000  0.0000000e+000  0.0000000e+000  0.0000000e+000  1.6893334e-001  0.0000000e+000  0.0000000e+000  0.0000000e+000  0.0000000e+000  5.9164683e-002  0.0000000e+000  1.0437966e-001  1.3188024e-002  0.0000000e+000  0.0000000e+000  0.0000000e+000  0.0000000e+000  0.0000000e+000  3.5910684e-003  2.3716386e-001  2.2741398e-001  4.9309597e-001  1.0000000e+000  2.8033310e-001
  6.8487217e-001  0.0000000e+000  0.0000000e+000  0.0000000e+000  1.7998045e-002  3.3577798e-002  8.2223774e-002  1.5145169e-002  0.0000000e+000  0.0000000e+000  0.0000000e+000  0.0000000e+000  4.6005294e-003  1.0277001e-001  0.0000000e+000  0.0000000e+000  0.0000000e+000  1.6925830e-001  4.1975899e-003  5.2724614e-002  0.0000000e+000  9.4930373e-002  0.0000000e+000  0.0000000e+000  7.7187326e-002  0.0000000e+000  3.7110153e-003  0.0000000e+000  3.6729656e-003  6.1337944e-002  6.8487217e-001 -4.6491073e-003  1.0000000e+000             Inf
  1.9829801e-001  0.0000000e+000  0.0000000e+000  0.0000000e+000  0.0000000e+000  0.0000000e+000  6.7783236e-002  0.0000000e+000  0.0000000e+000  1.0870792e-001  0.0000000e+000  0.0000000e+000  0.0000000e+000  0.0000000e+000  0.0000000e+000  1.4733801e-002  1.1751372e-002  1.4099557e-001  0.0000000e+000  8.2735179e-002  0.0000000e+000  0.0000000e+000  4.5002172e-002  0.0000000e+000  0.0000000e+000  0.0000000e+000  0.0000000e+000  0.0000000e+000  0.0000000e+000  0.0000000e+000  1.9829801e-001  6.8020179e-001  1.0000000e+000  4.5089225e-001
  6.7972573e-002  9.8855754e-003  0.0000000e+000  0.0000000e+000  9.7498126e-003  0.0000000e+000  0.0000000e+000  0.0000000e+000  0.0000000e+000  2.9438922e-002  1.4578167e-002  0.0000000e+000  5.3851740e-003  0.0000000e+000  0.0000000e+000  4.6067399e-003  0.0000000e+000  0.0000000e+000  0.0000000e+000  0.0000000e+000  0.0000000e+000  7.6829927e-003  0.0000000e+000  3.2331814e-002  1.4682408e-002  0.0000000e+000  0.0000000e+000  2.4045673e-002  0.0000000e+000  0.0000000e+000  6.7972573e-002  7.2306086e-001  1.0000000e+000  4.6169391e-001
  3.5740767e-002  4.2296593e-004  0.0000000e+000  6.2835826e-002  2.7980243e-002  0.0000000e+000  0.0000000e+000  0.0000000e+000  0.0000000e+000  0.0000000e+000  0.0000000e+000  9.2439566e-003  5.6828396e-002  0.0000000e+000  0.0000000e+000  0.0000000e+000  0.0000000e+000  0.0000000e+000  0.0000000e+000  1.5138947e-001  0.0000000e+000  6.5256598e-003  0.0000000e+000  0.0000000e+000  1.6063011e-001  2.0815130e-001  9.5442399e-002  0.0000000e+000  0.0000000e+000  0.0000000e+000  3.5740767e-002  9.9900337e-001  1.0000000e+000  1.2811109e-001
  1.8332797e-002  0.0000000e+000  0.0000000e+000  5.2443523e-003  0.0000000e+000  0.0000000e+000  8.4757268e-004  0.0000000e+000  0.0000000e+000  2.0969558e-002  0.0000000e+000  0.0000000e+000  0.0000000e+000  0.0000000e+000  1.8537960e-003  1.4379547e-001  0.0000000e+000  7.0164373e-003  1.7903470e-001  0.0000000e+000  9.7002699e-002  3.5881617e-002  0.0000000e+000  3.0272391e-002  0.0000000e+000  0.0000000e+000  8.5257300e-003  1.8012160e-002  1.9630606e-002  1.9164961e-002  1.8332797e-002  1.0250453e+000  1.0000000e+000  1.0037033e-001
  2.6691590e-001  1.7668669e-002  0.0000000e+000  5.7708267e-003  0.0000000e+000  3.6860119e-002  0.0000000e+000  8.2021225e-002  0.0000000e+000  0.0000000e+000  0.0000000e+000  3.5175817e-003  2.0735775e-003  0.0000000e+000  2.1097281e-002  0.0000000e+000  2.6707691e-002  1.4505556e-002  1.3653639e-001  0.0000000e+000  1.7020962e-001  1.9723184e-003  1.4674493e-002  0.0000000e+000  0.0000000e+000  0.0000000e+000  1.9471875e-002  8.7030334e-003  0.0000000e+000  0.0000000e+000  2.6691590e-001  3.8437665e-001  1.0000000e+000  4.0149410e-001
  4.2235090e-001  0.0000000e+000  3.8539194e-002  0.0000000e+000  1.1118154e-001  1.5296048e-001  1.7656769e-002  0.0000000e+000  0.0000000e+000  0.0000000e+000  0.0000000e+000  0.0000000e+000  0.0000000e+000  0.0000000e+000  3.4770109e-004  3.0976843e-001  0.0000000e+000  4.1129969e-004  0.0000000e+000  6.3858541e-002  1.7730079e-001  0.0000000e+000  2.8737727e-003  8.4996567e-002  0.0000000e+000  3.9451853e-002  0.0000000e+000  9.9987686e-003  0.0000000e+000  4.7148610e-002  4.2235090e-001  3.0620386e-001  1.0000000e+000  3.2101212e-001
  4.5736407e-001  1.0604656e-002  0.0000000e+000  0.0000000e+000  0.0000000e+000  0.0000000e+000  0.0000000e+000  2.5788438e-002  0.0000000e+000  1.1721872e-001  2.8642281e-001  0.0000000e+000  0.0000000e+000  8.7892984e-003  0.0000000e+000  0.0000000e+000  0.0000000e+000  7.0761468e-002  4.0602192e-002  3.9677639e-002  2.5554930e-001  0.0000000e+000  0.0000000e+000  0.0000000e+000  0.0000000e+000  0.0000000e+000  0.0000000e+000  2.9492351e-002  4.2186799e-002  0.0000000e+000  4.5736407e-001  7.5104896e-002  1.0000000e+000  4.2250222e-001
  2.3008520e-001  0.0000000e+000  0.0000000e+000  6.9493889e-003  0.0000000e+000  0.0000000e+000  0.0000000e+000  8.3386220e-003  0.0000000e+000  9.4502291e-004  0.0000000e+000  4.8110930e-004  8.9313350e-003  0.0000000e+000  0.0000000e+000  1.1002275e-001  3.1148263e-002  0.0000000e+000  4.5159296e-002  3.5087611e-002  0.0000000e+000  3.2776448e-002  1.0202900e-001  0.0000000e+000  0.0000000e+000  0.0000000e+000  0.0000000e+000  3.6791085e-002  0.0000000e+000  0.0000000e+000  2.3008520e-001  4.3354252e-001  1.0000000e+000  1.6078197e-001
  4.2821419e-001  0.0000000e+000  0.0000000e+000  0.0000000e+000  1.1421378e-001  5.0034422e-003  2.7529409e-001  0.0000000e+000  0.0000000e+000  0.0000000e+000  0.0000000e+000  0.0000000e+000  8.3578962e-002  0.0000000e+000  0.0000000e+000  7.3766101e-002  5.1601232e-002  0.0000000e+000  0.0000000e+000  0.0000000e+000  1.5990345e-001  0.0000000e+000  1.1555778e-001  0.0000000e+000  0.0000000e+000  0.0000000e+000  0.0000000e+000  3.3213358e-001  8.3152289e-004  7.8216018e-002  4.2821419e-001  2.9422423e-001  1.0000000e+000  2.2369531e-001
  4.5119440e-001  0.0000000e+000  4.7919674e-002  0.0000000e+000  1.1545626e-002  2.3422712e-002  0.0000000e+000  0.0000000e+000  0.0000000e+000  0.0000000e+000  1.5368563e-001  0.0000000e+000  0.0000000e+000  9.3061097e-002  1.3845543e-003  0.0000000e+000  0.0000000e+000  1.4419552e-001  1.0188200e-001  6.7807434e-002  4.2523679e-002  0.0000000e+000  2.9754603e-002  0.0000000e+000  0.0000000e+000  1.4774035e-001  9.1810944e-002  0.0000000e+000  0.0000000e+000  0.0000000e+000  4.5119440e-001  8.1081856e-002  1.0000000e+000  4.6591475e-002
  4.3486385e-001  0.0000000e+000  0.0000000e+000  0.0000000e+000  0.0000000e+000  2.2112541e-002  0.0000000e+000  4.5864984e-004  0.0000000e+000  1.4364141e-002  2.8273766e-002  3.8894692e-002  0.0000000e+000  0.0000000e+000  0.0000000e+000  0.0000000e+000  5.0177280e-003  0.0000000e+000  4.4308971e-003  1.2908631e-001  0.0000000e+000  1.2045618e-001  2.1331793e-002  2.1094447e-003  1.1519819e-001  1.7728163e-002  0.0000000e+000  2.5937488e-002  9.2555263e-002  0.0000000e+000  4.3486385e-001  8.9591407e-002  1.0000000e+000  2.3568798e-001
  0.0000000e+000  1.0033405e-002  0.0000000e+000  0.0000000e+000  0.0000000e+000  2.9813908e-003  2.1858769e-002  1.9151248e-002  7.7604379e-003  6.7945925e-003  0.0000000e+000  0.0000000e+000  0.0000000e+000  6.4560346e-003  0.0000000e+000  0.0000000e+000  0.0000000e+000  0.0000000e+000  0.0000000e+000  8.2059117e-003  0.0000000e+000  0.0000000e+000  5.9125684e-003  0.0000000e+000  0.0000000e+000  7.1350396e-002  0.0000000e+000  0.0000000e+000  0.0000000e+000  0.0000000e+000  0.0000000e+000  1.0498118e+000  1.0000000e+000             Inf
  5.8947550e-002  0.0000000e+000  0.0000000e+000  0.0000000e+000  0.0000000e+000  0.0000000e+000  0.0000000e+000  0.0000000e+000  0.0000000e+000  0.0000000e+000  0.0000000e+000  0.0000000e+000  0.0000000e+000  0.0000000e+000  2.7393937e-006  0.0000000e+000  0.0000000e+000  0.0000000e+000  0.0000000e+000  0.0000000e+000  0.0000000e+000  0.0000000e+000  0.0000000e+000  0.0000000e+000  0.0000000e+000  0.0000000e+000  0.0000000e+000  0.0000000e+000  0.0000000e+000  0.0000000e+000  5.8947550e-002  7.0057560e-001  1.0000000e+000  6.0941911e-002
  0.0000000e+000  0.0000000e+000  0.0000000e+000  0.0000000e+000  0.0000000e+000  0.0000000e+000  0.0000000e+000  0.0000000e+000  0.0000000e+000  0.0000000e+000  0.0000000e+000  0.0000000e+000  0.0000000e+000  0.0000000e+000  0.0000000e+000  0.0000000e+000  0.0000000e+000  0.0000000e+000  0.0000000e+000  0.0000000e+000  0.0000000e+000  0.0000000e+000  0.0000000e+000  0.0000000e+000  0.0000000e+000  0.0000000e+000  0.0000000e+000  0.0000000e+000  0.0000000e+000  0.0000000e+000  0.0000000e+000  1.0000000e+000  1.0000000e+000             Inf
  0.0000000e+000  0.0000000e+000  0.0000000e+000  0.0000000e+000  0.0000000e+000  0.0000000e+000  0.0000000e+000  0.0000000e+000  0.0000000e+000  0.0000000e+000  0.0000000e+000  0.0000000e+000  0.0000000e+000  0.0000000e+000  0.0000000e+000  0.0000000e+000  0.0000000e+000  0.0000000e+000  0.0000000e+000  0.0000000e+000  0.0000000e+000  0.0000000e+000  0.0000000e+000  0.0000000e+000  0.0000000e+000  0.0000000e+000  0.0000000e+000  0.0000000e+000  0.0000000e+000  0.0000000e+000  0.0000000e+000  1.0000000e+000  1.0000000e+000  0.0000000e+000
  0.0000000e+000  0.0000000e+000  0.0000000e+000  0.0000000e+000  0.0000000e+000  0.0000000e+000  0.0000000e+000  0.0000000e+000  0.0000000e+000  0.0000000e+000  0.0000000e+000  0.0000000e+000  0.0000000e+000  0.0000000e+000  0.0000000e+000  0.0000000e+000  0.0000000e+000  0.0000000e+000  0.0000000e+000  0.0000000e+000  0.0000000e+000  0.0000000e+000  0.0000000e+000  0.0000000e+000  0.0000000e+000  0.0000000e+000  0.0000000e+000  0.0000000e+000  0.0000000e+000  0.0000000e+000  0.0000000e+000  1.0000000e+000  1.0000000e+000  0.0000000e+000
  0.0000000e+000  0.0000000e+000  0.0000000e+000  0.0000000e+000  0.0000000e+000  0.0000000e+000  0.0000000e+000  0.0000000e+000  0.0000000e+000  0.0000000e+000  0.0000000e+000  0.0000000e+000  0.0000000e+000  0.0000000e+000  0.0000000e+000  0.0000000e+000  0.0000000e+000  0.0000000e+000  0.0000000e+000  0.0000000e+000  0.0000000e+000  0.0000000e+000  0.0000000e+000  0.0000000e+000  0.0000000e+000  0.0000000e+000  0.0000000e+000  0.0000000e+000  0.0000000e+000  0.0000000e+000  0.0000000e+000  1.0000000e+000  1.0000000e+000  0.0000000e+000
  3.0596994e-002  0.0000000e+000  0.0000000e+000  0.0000000e+000  0.0000000e+000  0.0000000e+000  0.0000000e+000  0.0000000e+000  0.0000000e+000  0.0000000e+000  0.0000000e+000  0.0000000e+000  0.0000000e+000  0.0000000e+000  0.0000000e+000  0.0000000e+000  0.0000000e+000  0.0000000e+000  0.0000000e+000  0.0000000e+000  0.0000000e+000  0.0000000e+000  0.0000000e+000  0.0000000e+000  0.0000000e+000  0.0000000e+000  0.0000000e+000  0.0000000e+000  0.0000000e+000  0.0000000e+000  3.0596994e-002  7.9999362e-001  1.0000000e+000  2.2057102e-002
  8.2626626e-001  0.0000000e+000  0.0000000e+000  0.0000000e+000  0.0000000e+000  0.0000000e+000  0.0000000e+000  0.0000000e+000  0.0000000e+000  0.0000000e+000  0.0000000e+000  0.0000000e+000  0.0000000e+000  0.0000000e+000  0.0000000e+000  0.0000000e+000  0.0000000e+000  0.0000000e+000  0.0000000e+000  0.0000000e+000  0.0000000e+000  0.0000000e+000  0.0000000e+000  0.0000000e+000  0.0000000e+000  0.0000000e+000  0.0000000e+000  0.0000000e+000  0.0000000e+000  0.0000000e+000  8.2626626e-001 -5.1602430e-001  1.0000000e+000  3.5860174e-001
  0.0000000e+000  0.0000000e+000  0.0000000e+000  0.0000000e+000  0.0000000e+000  0.0000000e+000  0.0000000e+000  0.0000000e+000  0.0000000e+000  0.0000000e+000  0.0000000e+000  0.0000000e+000  0.0000000e+000  0.0000000e+000  0.0000000e+000  0.0000000e+000  0.0000000e+000  0.0000000e+000  0.0000000e+000  0.0000000e+000  0.0000000e+000  0.0000000e+000  0.0000000e+000  0.0000000e+000  0.0000000e+000  0.0000000e+000  0.0000000e+000  0.0000000e+000  0.0000000e+000  0.0000000e+000  0.0000000e+000  1.0000000e+000  1.0000000e+000  0.0000000e+000
  0.0000000e+000  0.0000000e+000  0.0000000e+000  0.0000000e+000  0.0000000e+000  0.0000000e+000  0.0000000e+000  0.0000000e+000  0.0000000e+000  0.0000000e+000  0.0000000e+000  0.0000000e+000  0.0000000e+000  0.0000000e+000  0.0000000e+000  0.0000000e+000  0.0000000e+000  0.0000000e+000  0.0000000e+000  0.0000000e+000  0.0000000e+000  0.0000000e+000  0.0000000e+000  0.0000000e+000  0.0000000e+000  0.0000000e+000  0.0000000e+000  0.0000000e+000  0.0000000e+000  0.0000000e+000  0.0000000e+000  1.0000000e+000  1.0000000e+000  0.0000000e+000
  0.0000000e+000  0.0000000e+000  0.0000000e+000  0.0000000e+000  0.0000000e+000  0.0000000e+000  0.0000000e+000  0.0000000e+000  0.0000000e+000  0.0000000e+000  0.0000000e+000  0.0000000e+000  0.0000000e+000  0.0000000e+000  0.0000000e+000  0.0000000e+000  0.0000000e+000  0.0000000e+000  0.0000000e+000  0.0000000e+000  0.0000000e+000  0.0000000e+000  0.0000000e+000  0.0000000e+000  0.0000000e+000  0.0000000e+000  0.0000000e+000  0.0000000e+000  0.0000000e+000  0.0000000e+000  0.0000000e+000  1.0000000e+000  1.0000000e+000  0.0000000e+000
  0.0000000e+000  0.0000000e+000  0.0000000e+000  0.0000000e+000  0.0000000e+000  0.0000000e+000  0.0000000e+000  0.0000000e+000  0.0000000e+000  0.0000000e+000  0.0000000e+000  0.0000000e+000  0.0000000e+000  0.0000000e+000  0.0000000e+000  0.0000000e+000  0.0000000e+000  0.0000000e+000  0.0000000e+000  0.0000000e+000  0.0000000e+000  0.0000000e+000  0.0000000e+000  0.0000000e+000  0.0000000e+000  0.0000000e+000  0.0000000e+000  0.0000000e+000  0.0000000e+000  0.0000000e+000  0.0000000e+000  1.0000000e+000  1.0000000e+000  0.0000000e+000
  0.0000000e+000  0.0000000e+000  0.0000000e+000  0.0000000e+000  0.0000000e+000  0.0000000e+000  0.0000000e+000  0.0000000e+000  0.0000000e+000  0.0000000e+000  0.0000000e+000  0.0000000e+000  0.0000000e+000  0.0000000e+000  0.0000000e+000  0.0000000e+000  0.0000000e+000  0.0000000e+000  0.0000000e+000  0.0000000e+000  0.0000000e+000  0.0000000e+000  0.0000000e+000  0.0000000e+000  0.0000000e+000  0.0000000e+000  0.0000000e+000  0.0000000e+000  0.0000000e+000  0.0000000e+000  0.0000000e+000  1.0000000e+000  1.0000000e+000  0.0000000e+000
  6.8346877e-002  0.0000000e+000  0.0000000e+000  0.0000000e+000  0.0000000e+000  0.0000000e+000  0.0000000e+000  0.0000000e+000  0.0000000e+000  0.0000000e+000  0.0000000e+000  0.0000000e+000  0.0000000e+000  0.0000000e+000  0.0000000e+000  0.0000000e+000  0.0000000e+000  0.0000000e+000  0.0000000e+000  0.0000000e+000  0.0000000e+000  0.0000000e+000  0.0000000e+000  0.0000000e+000  0.0000000e+000  0.0000000e+000  0.0000000e+000  0.0000000e+000  0.0000000e+000  0.0000000e+000  6.8346877e-002  6.8126297e-001  1.0000000e+000  3.9481591e-002
  8.3677362e-001  0.0000000e+000  0.0000000e+000  0.0000000e+000  0.0000000e+000  0.0000000e+000  0.0000000e+000  0.0000000e+000  0.0000000e+000  0.0000000e+000  0.0000000e+000  0.0000000e+000  0.0000000e+000  0.0000000e+000  0.0000000e+000  0.0000000e+000  0.0000000e+000  0.0000000e+000  0.0000000e+000  0.0000000e+000  0.0000000e+000  0.0000000e+000  0.0000000e+000  0.0000000e+000  0.0000000e+000  0.0000000e+000  0.0000000e+000  0.0000000e+000  0.0000000e+000  0.0000000e+000  8.3677362e-001 -6.8032335e-001  1.0000000e+000             Inf
  3.4964250e-002  0.0000000e+000  0.0000000e+000  0.0000000e+000  0.0000000e+000  0.0000000e+000  0.0000000e+000  0.0000000e+000  0.0000000e+000  0.0000000e+000  0.0000000e+000  5.3940288e-005  0.0000000e+000  0.0000000e+000  0.0000000e+000  0.0000000e+000  0.0000000e+000  0.0000000e+000  0.0000000e+000  0.0000000e+000  0.0000000e+000  0.0000000e+000  0.0000000e+000  0.0000000e+000  0.0000000e+000  0.0000000e+000  0.0000000e+000  0.0000000e+000  0.0000000e+000  0.0000000e+000  3.4964250e-002  7.8189235e-001  1.0000000e+000  2.0392792e-002
  0.0000000e+000  0.0000000e+000  0.0000000e+000  0.0000000e+000  0.0000000e+000  0.0000000e+000  0.0000000e+000  0.0000000e+000  0.0000000e+000  0.0000000e+000  0.0000000e+000  0.0000000e+000  0.0000000e+000  0.0000000e+000  0.0000000e+000  0.0000000e+000  0.0000000e+000  0.0000000e+000  0.0000000e+000  0.0000000e+000  0.0000000e+000  0.0000000e+000  0.0000000e+000  0.0000000e+000  0.0000000e+000  0.0000000e+000  0.0000000e+000  0.0000000e+000  0.0000000e+000  0.0000000e+000  0.0000000e+000  1.0000000e+000  1.0000000e+000  0.0000000e+000
  0.0000000e+000  0.0000000e+000  0.0000000e+000  0.0000000e+000  0.0000000e+000  0.0000000e+000  0.0000000e+000  0.0000000e+000  0.0000000e+000  0.0000000e+000  0.0000000e+000  0.0000000e+000  0.0000000e+000  0.0000000e+000  0.0000000e+000  0.0000000e+000  0.0000000e+000  0.0000000e+000  0.0000000e+000  0.0000000e+000  0.0000000e+000  0.0000000e+000  0.0000000e+000  0.0000000e+000  0.0000000e+000  0.0000000e+000  0.0000000e+000  0.0000000e+000  0.0000000e+000  0.0000000e+000  0.0000000e+000  1.0000000e+000  1.0000000e+000  0.0000000e+000
  0.0000000e+000  0.0000000e+000  0.0000000e+000  0.0000000e+000  0.0000000e+000  0.0000000e+000  0.0000000e+000  0.0000000e+000  0.0000000e+000  0.0000000e+000  0.0000000e+000  0.0000000e+000  0.0000000e+000  0.0000000e+000  0.0000000e+000  0.0000000e+000  0.0000000e+000  0.0000000e+000  0.0000000e+000  0.0000000e+000  0.0000000e+000  0.0000000e+000  0.0000000e+000  0.0000000e+000  0.0000000e+000  0.0000000e+000  0.0000000e+000  0.0000000e+000  0.0000000e+000  0.0000000e+000  0.0000000e+000  1.0000000e+000  1.0000000e+000  0.0000000e+000
  0.0000000e+000  0.0000000e+000  0.0000000e+000  0.0000000e+000  0.0000000e+000  0.0000000e+000  0.0000000e+000  0.0000000e+000  0.0000000e+000  0.0000000e+000  0.0000000e+000  0.0000000e+000  0.0000000e+000  0.0000000e+000  0.0000000e+000  0.0000000e+000  0.0000000e+000  0.0000000e+000  0.0000000e+000  0.0000000e+000  0.0000000e+000  0.0000000e+000  0.0000000e+000  0.0000000e+000  0.0000000e+000  0.0000000e+000  0.0000000e+000  0.0000000e+000  0.0000000e+000  0.0000000e+000  0.0000000e+000  1.0000000e+000  1.0000000e+000  0.0000000e+000
  0.0000000e+000  0.0000000e+000  0.0000000e+000  0.0000000e+000  0.0000000e+000  0.0000000e+000  0.0000000e+000  0.0000000e+000  0.0000000e+000  0.0000000e+000  0.0000000e+000  0.0000000e+000  0.0000000e+000  0.0000000e+000  0.0000000e+000  0.0000000e+000  0.0000000e+000  0.0000000e+000  0.0000000e+000  0.0000000e+000  0.0000000e+000  0.0000000e+000  0.0000000e+000  0.0000000e+000  0.0000000e+000  0.0000000e+000  0.0000000e+000  0.0000000e+000  0.0000000e+000  0.0000000e+000  0.0000000e+000  1.0000000e+000  1.0000000e+000  0.0000000e+000
  6.3656245e-001  0.0000000e+000  0.0000000e+000  0.0000000e+000  0.0000000e+000  0.0000000e+000  0.0000000e+000  0.0000000e+000  0.0000000e+000  0.0000000e+000  0.0000000e+000  1.2658803e-005  0.0000000e+000  0.0000000e+000  0.0000000e+000  0.0000000e+000  0.0000000e+000  0.0000000e+000  0.0000000e+000  0.0000000e+000  0.0000000e+000  0.0000000e+000  0.0000000e+000  0.0000000e+000  0.0000000e+000  0.0000000e+000  0.0000000e+000  0.0000000e+000  0.0000000e+000  0.0000000e+000  6.3656245e-001 -3.7852418e-001  1.0000000e+000  8.8696000e-001
  0.0000000e+000  0.0000000e+000  0.0000000e+000  0.0000000e+000  0.0000000e+000  0.0000000e+000  0.0000000e+000  0.0000000e+000  0.0000000e+000  0.0000000e+000  0.0000000e+000  0.0000000e+000  0.0000000e+000  0.0000000e+000  0.0000000e+000  0.0000000e+000  0.0000000e+000  0.0000000e+000  0.0000000e+000  0.0000000e+000  0.0000000e+000  0.0000000e+000  0.0000000e+000  0.0000000e+000  0.0000000e+000  0.0000000e+000  0.0000000e+000  0.0000000e+000  0.0000000e+000  0.0000000e+000  0.0000000e+000  1.0000000e+000  1.0000000e+000  0.0000000e+000
  0.0000000e+000  0.0000000e+000  0.0000000e+000  0.0000000e+000  0.0000000e+000  0.0000000e+000  0.0000000e+000  0.0000000e+000  0.0000000e+000  0.0000000e+000  0.0000000e+000  0.0000000e+000  0.0000000e+000  0.0000000e+000  0.0000000e+000  0.0000000e+000  0.0000000e+000  0.0000000e+000  0.0000000e+000  0.0000000e+000  0.0000000e+000  0.0000000e+000  0.0000000e+000  0.0000000e+000  0.0000000e+000  0.0000000e+000  0.0000000e+000  0.0000000e+000  0.0000000e+000  0.0000000e+000  0.0000000e+000  1.0000000e+000  1.0000000e+000  0.0000000e+000
  2.4130074e-004  0.0000000e+000  0.0000000e+000  0.0000000e+000  0.0000000e+000  0.0000000e+000  0.0000000e+000  0.0000000e+000  0.0000000e+000  0.0000000e+000  0.0000000e+000  0.0000000e+000  0.0000000e+000  0.0000000e+000  0.0000000e+000  0.0000000e+000  0.0000000e+000  0.0000000e+000  0.0000000e+000  0.0000000e+000  0.0000000e+000  0.0000000e+000  0.0000000e+000  0.0000000e+000  0.0000000e+000  0.0000000e+000  0.0000000e+000  0.0000000e+000  0.0000000e+000  0.0000000e+000  2.4130074e-004  9.8446431e-001  1.0000000e+000  4.6476805e-002
  2.5447189e-001  0.0000000e+000  0.0000000e+000  0.0000000e+000  0.0000000e+000  0.0000000e+000  0.0000000e+000  0.0000000e+000  0.0000000e+000  0.0000000e+000  0.0000000e+000  3.8430223e-005  0.0000000e+000  0.0000000e+000  1.7163252e-007  0.0000000e+000  0.0000000e+000  0.0000000e+000  0.0000000e+000  0.0000000e+000  0.0000000e+000  0.0000000e+000  0.0000000e+000  0.0000000e+000  0.0000000e+000  0.0000000e+000  0.0000000e+000  0.0000000e+000  0.0000000e+000  0.0000000e+000  2.5447189e-001  2.4359214e-001  1.0000000e+000  1.3708250e-002
  1.9250744e-001  0.0000000e+000  0.0000000e+000  0.0000000e+000  0.0000000e+000  0.0000000e+000  0.0000000e+000  0.0000000e+000  0.0000000e+000  0.0000000e+000  0.0000000e+000  0.0000000e+000  0.0000000e+000  0.0000000e+000  0.0000000e+000  0.0000000e+000  0.0000000e+000  0.0000000e+000  0.0000000e+000  0.0000000e+000  0.0000000e+000  0.0000000e+000  0.0000000e+000  0.0000000e+000  0.0000000e+000  0.0000000e+000  0.0000000e+000  0.0000000e+000  0.0000000e+000  0.0000000e+000  1.9250744e-001  6.0613953e-001  1.0000000e+000  3.5469342e-001
  0.0000000e+000  0.0000000e+000  0.0000000e+000  0.0000000e+000  0.0000000e+000  0.0000000e+000  0.0000000e+000  0.0000000e+000  0.0000000e+000  0.0000000e+000  0.0000000e+000  0.0000000e+000  0.0000000e+000  0.0000000e+000  0.0000000e+000  0.0000000e+000  0.0000000e+000  0.0000000e+000  0.0000000e+000  0.0000000e+000  0.0000000e+000  0.0000000e+000  0.0000000e+000  0.0000000e+000  0.0000000e+000  0.0000000e+000  0.0000000e+000  0.0000000e+000  0.0000000e+000  0.0000000e+000  0.0000000e+000  1.0000000e+000  1.0000000e+000  0.0000000e+000
  2.8970289e-002  0.0000000e+000  0.0000000e+000  0.0000000e+000  0.0000000e+000  0.0000000e+000  0.0000000e+000  0.0000000e+000  0.0000000e+000  0.0000000e+000  0.0000000e+000  0.0000000e+000  0.0000000e+000  0.0000000e+000  0.0000000e+000  0.0000000e+000  0.0000000e+000  0.0000000e+000  0.0000000e+000  0.0000000e+000  0.0000000e+000  0.0000000e+000  0.0000000e+000  0.0000000e+000  0.0000000e+000  0.0000000e+000  0.0000000e+000  0.0000000e+000  0.0000000e+000  0.0000000e+000  2.8970289e-002  8.0691896e-001  1.0000000e+000  5.5624327e-002
  8.3877668e-003  0.0000000e+000  0.0000000e+000  0.0000000e+000  0.0000000e+000  0.0000000e+000  0.0000000e+000  0.0000000e+000  0.0000000e+000  0.0000000e+000  0.0000000e+000  0.0000000e+000  0.0000000e+000  0.0000000e+000  0.0000000e+000  0.0000000e+000  0.0000000e+000  0.0000000e+000  0.0000000e+000  0.0000000e+000  0.0000000e+000  0.0000000e+000  0.0000000e+000  0.0000000e+000  0.0000000e+000  0.0000000e+000  0.0000000e+000  0.0000000e+000  0.0000000e+000  0.0000000e+000  8.3877668e-003  9.0623048e-001  1.0000000e+000  5.3492816e-002
  0.0000000e+000  0.0000000e+000  0.0000000e+000  0.0000000e+000  0.0000000e+000  0.0000000e+000  0.0000000e+000  0.0000000e+000  0.0000000e+000  0.0000000e+000  0.0000000e+000  0.0000000e+000  0.0000000e+000  0.0000000e+000  0.0000000e+000  0.0000000e+000  0.0000000e+000  0.0000000e+000  0.0000000e+000  0.0000000e+000  0.0000000e+000  0.0000000e+000  0.0000000e+000  0.0000000e+000  0.0000000e+000  0.0000000e+000  0.0000000e+000  0.0000000e+000  0.0000000e+000  0.0000000e+000  0.0000000e+000  1.0000000e+000  1.0000000e+000  0.0000000e+000
  0.0000000e+000  0.0000000e+000  0.0000000e+000  0.0000000e+000  0.0000000e+000  0.0000000e+000  0.0000000e+000  0.0000000e+000  0.0000000e+000  0.0000000e+000  0.0000000e+000  0.0000000e+000  0.0000000e+000  0.0000000e+000  0.0000000e+000  0.0000000e+000  0.0000000e+000  0.0000000e+000  0.0000000e+000  0.0000000e+000  0.0000000e+000  0.0000000e+000  0.0000000e+000  0.0000000e+000  0.0000000e+000  0.0000000e+000  0.0000000e+000  0.0000000e+000  0.0000000e+000  0.0000000e+000  0.0000000e+000  1.0000000e+000  1.0000000e+000  0.0000000e+000
  0.0000000e+000  0.0000000e+000  0.0000000e+000  0.0000000e+000  0.0000000e+000  0.0000000e+000  0.0000000e+000  0.0000000e+000  0.0000000e+000  0.0000000e+000  0.0000000e+000  0.0000000e+000  0.0000000e+000  0.0000000e+000  0.0000000e+000  0.0000000e+000  0.0000000e+000  0.0000000e+000  0.0000000e+000  0.0000000e+000  0.0000000e+000  0.0000000e+000  0.0000000e+000  0.0000000e+000  0.0000000e+000  0.0000000e+000  0.0000000e+000  0.0000000e+000  0.0000000e+000  0.0000000e+000  0.0000000e+000  1.0000000e+000  1.0000000e+000  0.0000000e+000
  0.0000000e+000  0.0000000e+000  0.0000000e+000  0.0000000e+000  0.0000000e+000  0.0000000e+000  0.0000000e+000  0.0000000e+000  0.0000000e+000  0.0000000e+000  0.0000000e+000  0.0000000e+000  0.0000000e+000  0.0000000e+000  0.0000000e+000  0.0000000e+000  0.0000000e+000  0.0000000e+000  0.0000000e+000  0.0000000e+000  0.0000000e+000  0.0000000e+000  0.0000000e+000  0.0000000e+000  0.0000000e+000  0.0000000e+000  0.0000000e+000  0.0000000e+000  0.0000000e+000  0.0000000e+000  0.0000000e+000  1.0000000e+000  1.0000000e+000  0.0000000e+000
  0.0000000e+000  0.0000000e+000  0.0000000e+000  0.0000000e+000  0.0000000e+000  0.0000000e+000  0.0000000e+000  0.0000000e+000  0.0000000e+000  0.0000000e+000  0.0000000e+000  0.0000000e+000  0.0000000e+000  0.0000000e+000  0.0000000e+000  0.0000000e+000  0.0000000e+000  0.0000000e+000  0.0000000e+000  0.0000000e+000  0.0000000e+000  0.0000000e+000  0.0000000e+000  0.0000000e+000  0.0000000e+000  0.0000000e+000  0.0000000e+000  0.0000000e+000  0.0000000e+000  0.0000000e+000  0.0000000e+000  1.0000000e+000  1.0000000e+000  0.0000000e+000
  0.0000000e+000  0.0000000e+000  0.0000000e+000  0.0000000e+000  0.0000000e+000  0.0000000e+000  0.0000000e+000  0.0000000e+000  0.0000000e+000  0.0000000e+000  0.0000000e+000  0.0000000e+000  0.0000000e+000  0.0000000e+000  0.0000000e+000  0.0000000e+000  0.0000000e+000  0.0000000e+000  0.0000000e+000  0.0000000e+000  0.0000000e+000  0.0000000e+000  0.0000000e+000  0.0000000e+000  0.0000000e+000  0.0000000e+000  0.0000000e+000  0.0000000e+000  0.0000000e+000  0.0000000e+000  0.0000000e+000  1.0000000e+000  1.0000000e+000  0.0000000e+000
  7.9659763e-002  0.0000000e+000  0.0000000e+000  0.0000000e+000  0.0000000e+000  0.0000000e+000  0.0000000e+000  0.0000000e+000  0.0000000e+000  0.0000000e+000  0.0000000e+000  6.3012717e-006  0.0000000e+000  0.0000000e+000  0.0000000e+000  0.0000000e+000  0.0000000e+000  0.0000000e+000  0.0000000e+000  0.0000000e+000  0.0000000e+000  0.0000000e+000  0.0000000e+000  0.0000000e+000  0.0000000e+000  0.0000000e+000  0.0000000e+000  0.0000000e+000  0.0000000e+000  0.0000000e+000  7.9659763e-002  6.7025207e-001  1.0000000e+000  7.2454743e-003
  0.0000000e+000  0.0000000e+000  0.0000000e+000  0.0000000e+000  0.0000000e+000  0.0000000e+000  0.0000000e+000  0.0000000e+000  0.0000000e+000  0.0000000e+000  0.0000000e+000  0.0000000e+000  0.0000000e+000  0.0000000e+000  0.0000000e+000  0.0000000e+000  0.0000000e+000  0.0000000e+000  0.0000000e+000  0.0000000e+000  0.0000000e+000  0.0000000e+000  0.0000000e+000  0.0000000e+000  0.0000000e+000  0.0000000e+000  0.0000000e+000  0.0000000e+000  0.0000000e+000  0.0000000e+000  0.0000000e+000  1.0000000e+000  1.0000000e+000  0.0000000e+000
  0.0000000e+000  0.0000000e+000  0.0000000e+000  0.0000000e+000  0.0000000e+000  0.0000000e+000  0.0000000e+000  0.0000000e+000  0.0000000e+000  0.0000000e+000  0.0000000e+000  0.0000000e+000  0.0000000e+000  0.0000000e+000  0.0000000e+000  0.0000000e+000  0.0000000e+000  0.0000000e+000  0.0000000e+000  0.0000000e+000  0.0000000e+000  0.0000000e+000  0.0000000e+000  0.0000000e+000  0.0000000e+000  0.0000000e+000  0.0000000e+000  0.0000000e+000  0.0000000e+000  0.0000000e+000  0.0000000e+000  1.0000000e+000  1.0000000e+000  0.0000000e+000
  0.0000000e+000  0.0000000e+000  0.0000000e+000  0.0000000e+000  0.0000000e+000  0.0000000e+000  0.0000000e+000  0.0000000e+000  0.0000000e+000  0.0000000e+000  0.0000000e+000  0.0000000e+000  0.0000000e+000  0.0000000e+000  0.0000000e+000  0.0000000e+000  0.0000000e+000  0.0000000e+000  0.0000000e+000  0.0000000e+000  0.0000000e+000  0.0000000e+000  0.0000000e+000  0.0000000e+000  0.0000000e+000  0.0000000e+000  0.0000000e+000  0.0000000e+000  0.0000000e+000  0.0000000e+000  0.0000000e+000  1.0000000e+000  1.0000000e+000  0.0000000e+000
  0.0000000e+000  0.0000000e+000  0.0000000e+000  0.0000000e+000  0.0000000e+000  0.0000000e+000  0.0000000e+000  0.0000000e+000  0.0000000e+000  0.0000000e+000  0.0000000e+000  0.0000000e+000  0.0000000e+000  0.0000000e+000  0.0000000e+000  0.0000000e+000  0.0000000e+000  0.0000000e+000  0.0000000e+000  0.0000000e+000  0.0000000e+000  0.0000000e+000  0.0000000e+000  0.0000000e+000  0.0000000e+000  0.0000000e+000  0.0000000e+000  0.0000000e+000  0.0000000e+000  0.0000000e+000  0.0000000e+000  1.0000000e+000  1.0000000e+000  0.0000000e+000
  0.0000000e+000  0.0000000e+000  0.0000000e+000  0.0000000e+000  0.0000000e+000  0.0000000e+000  0.0000000e+000  0.0000000e+000  0.0000000e+000  0.0000000e+000  0.0000000e+000  0.0000000e+000  0.0000000e+000  0.0000000e+000  0.0000000e+000  0.0000000e+000  0.0000000e+000  0.0000000e+000  0.0000000e+000  0.0000000e+000  0.0000000e+000  0.0000000e+000  0.0000000e+000  0.0000000e+000  0.0000000e+000  0.0000000e+000  0.0000000e+000  0.0000000e+000  0.0000000e+000  0.0000000e+000  0.0000000e+000  1.0000000e+000  1.0000000e+000  0.0000000e+000
  0.0000000e+000  0.0000000e+000  0.0000000e+000  0.0000000e+000  0.0000000e+000  0.0000000e+000  0.0000000e+000  0.0000000e+000  0.0000000e+000  0.0000000e+000  0.0000000e+000  0.0000000e+000  0.0000000e+000  0.0000000e+000  0.0000000e+000  0.0000000e+000  0.0000000e+000  0.0000000e+000  0.0000000e+000  0.0000000e+000  0.0000000e+000  0.0000000e+000  0.0000000e+000  0.0000000e+000  0.0000000e+000  0.0000000e+000  0.0000000e+000  0.0000000e+000  0.0000000e+000  0.0000000e+000  0.0000000e+000  1.0000000e+000  1.0000000e+000  0.0000000e+000
  6.6210315e-001  0.0000000e+000  0.0000000e+000  0.0000000e+000  0.0000000e+000  0.0000000e+000  0.0000000e+000  0.0000000e+000  0.0000000e+000  0.0000000e+000  0.0000000e+000  4.4666513e-007  0.0000000e+000  0.0000000e+000  7.0787072e-007  0.0000000e+000  0.0000000e+000  0.0000000e+000  0.0000000e+000  0.0000000e+000  0.0000000e+000  0.0000000e+000  0.0000000e+000  0.0000000e+000  0.0000000e+000  0.0000000e+000  0.0000000e+000  0.0000000e+000  0.0000000e+000  0.0000000e+000  6.6210315e-001 -4.2851189e-001  1.0000000e+000  3.0853820e-001
  3.6184650e-002  0.0000000e+000  0.0000000e+000  0.0000000e+000  0.0000000e+000  0.0000000e+000  0.0000000e+000  0.0000000e+000  0.0000000e+000  0.0000000e+000  0.0000000e+000  0.0000000e+000  0.0000000e+000  0.0000000e+000  0.0000000e+000  0.0000000e+000  0.0000000e+000  0.0000000e+000  0.0000000e+000  0.0000000e+000  0.0000000e+000  0.0000000e+000  0.0000000e+000  0.0000000e+000  0.0000000e+000  0.0000000e+000  0.0000000e+000  0.0000000e+000  0.0000000e+000  0.0000000e+000  3.6184650e-002  7.7694769e-001  1.0000000e+000  3.8839455e-002
  0.0000000e+000  0.0000000e+000  0.0000000e+000  0.0000000e+000  0.0000000e+000  0.0000000e+000  0.0000000e+000  0.0000000e+000  0.0000000e+000  0.0000000e+000  0.0000000e+000  0.0000000e+000  0.0000000e+000  0.0000000e+000  0.0000000e+000  0.0000000e+000  0.0000000e+000  0.0000000e+000  0.0000000e+000  0.0000000e+000  0.0000000e+000  0.0000000e+000  0.0000000e+000  0.0000000e+000  0.0000000e+000  0.0000000e+000  0.0000000e+000  0.0000000e+000  0.0000000e+000  0.0000000e+000  0.0000000e+000  1.0000000e+000  1.0000000e+000  0.0000000e+000
  0.0000000e+000  0.0000000e+000  0.0000000e+000  0.0000000e+000  0.0000000e+000  0.0000000e+000  0.0000000e+000  0.0000000e+000  0.0000000e+000  0.0000000e+000  0.0000000e+000  0.0000000e+000  0.0000000e+000  0.0000000e+000  0.0000000e+000  0.0000000e+000  0.0000000e+000  0.0000000e+000  0.0000000e+000  0.0000000e+000  0.0000000e+000  0.0000000e+000  0.0000000e+000  0.0000000e+000  0.0000000e+000  0.0000000e+000  0.0000000e+000  0.0000000e+000  0.0000000e+000  0.0000000e+000  0.0000000e+000  1.0000000e+000  1.0000000e+000  0.0000000e+000
  0.0000000e+000  0.0000000e+000  0.0000000e+000  0.0000000e+000  0.0000000e+000  0.0000000e+000  0.0000000e+000  0.0000000e+000  0.0000000e+000  0.0000000e+000  0.0000000e+000  0.0000000e+000  0.0000000e+000  0.0000000e+000  0.0000000e+000  0.0000000e+000  0.0000000e+000  0.0000000e+000  0.0000000e+000  0.0000000e+000  0.0000000e+000  0.0000000e+000  0.0000000e+000  0.0000000e+000  0.0000000e+000  0.0000000e+000  0.0000000e+000  0.0000000e+000  0.0000000e+000  0.0000000e+000  0.0000000e+000  1.0000000e+000  1.0000000e+000  0.0000000e+000
  0.0000000e+000  0.0000000e+000  0.0000000e+000  0.0000000e+000  0.0000000e+000  0.0000000e+000  0.0000000e+000  0.0000000e+000  0.0000000e+000  0.0000000e+000  0.0000000e+000  0.0000000e+000  0.0000000e+000  0.0000000e+000  0.0000000e+000  0.0000000e+000  0.0000000e+000  0.0000000e+000  0.0000000e+000  0.0000000e+000  0.0000000e+000  0.0000000e+000  0.0000000e+000  0.0000000e+000  0.0000000e+000  0.0000000e+000  0.0000000e+000  0.0000000e+000  0.0000000e+000  0.0000000e+000  0.0000000e+000  1.0000000e+000  1.0000000e+000  0.0000000e+000
  2.4666532e-001  0.0000000e+000  0.0000000e+000  0.0000000e+000  0.0000000e+000  0.0000000e+000  0.0000000e+000  0.0000000e+000  0.0000000e+000  0.0000000e+000  0.0000000e+000  6.4755742e-007  0.0000000e+000  0.0000000e+000  0.0000000e+000  0.0000000e+000  0.0000000e+000  0.0000000e+000  0.0000000e+000  0.0000000e+000  0.0000000e+000  0.0000000e+000  0.0000000e+000  0.0000000e+000  0.0000000e+000  0.0000000e+000  0.0000000e+000  0.0000000e+000  0.0000000e+000  0.0000000e+000  2.4666532e-001  2.5803305e-001  1.0000000e+000  9.0668779e-002
  4.6386902e-003  0.0000000e+000  0.0000000e+000  0.0000000e+000  0.0000000e+000  0.0000000e+000  0.0000000e+000  0.0000000e+000  0.0000000e+000  0.0000000e+000  0.0000000e+000  0.0000000e+000  0.0000000e+000  0.0000000e+000  1.3843384e-006  0.0000000e+000  0.0000000e+000  0.0000000e+000  0.0000000e+000  0.0000000e+000  0.0000000e+000  0.0000000e+000  0.0000000e+000  0.0000000e+000  0.0000000e+000  0.0000000e+000  0.0000000e+000  0.0000000e+000  0.0000000e+000  0.0000000e+000  4.6386902e-003  9.3121888e-001  1.0000000e+000  5.6294363e-002
  4.6199087e-002  0.0000000e+000  0.0000000e+000  0.0000000e+000  0.0000000e+000  0.0000000e+000  0.0000000e+000  0.0000000e+000  0.0000000e+000  0.0000000e+000  0.0000000e+000  0.0000000e+000  0.0000000e+000  0.0000000e+000  0.0000000e+000  0.0000000e+000  0.0000000e+000  0.0000000e+000  0.0000000e+000  0.0000000e+000  0.0000000e+000  0.0000000e+000  0.0000000e+000  0.0000000e+000  0.0000000e+000  0.0000000e+000  0.0000000e+000  0.0000000e+000  0.0000000e+000  0.0000000e+000  4.6199087e-002  7.3919016e-001  1.0000000e+000  7.2654009e-002
  2.4825762e-001  0.0000000e+000  0.0000000e+000  0.0000000e+000  0.0000000e+000  0.0000000e+000  0.0000000e+000  0.0000000e+000  0.0000000e+000  0.0000000e+000  0.0000000e+000  0.0000000e+000  0.0000000e+000  0.0000000e+000  1.8520779e-007  0.0000000e+000  0.0000000e+000  0.0000000e+000  0.0000000e+000  0.0000000e+000  0.0000000e+000  0.0000000e+000  0.0000000e+000  0.0000000e+000  0.0000000e+000  0.0000000e+000  0.0000000e+000  0.0000000e+000  0.0000000e+000  0.0000000e+000  2.4825762e-001  2.5385968e-001  1.0000000e+000  1.7923487e-002
  0.0000000e+000  0.0000000e+000  0.0000000e+000  0.0000000e+000  0.0000000e+000  0.0000000e+000  0.0000000e+000  0.0000000e+000  0.0000000e+000  0.0000000e+000  0.0000000e+000  0.0000000e+000  0.0000000e+000  0.0000000e+000  0.0000000e+000  0.0000000e+000  0.0000000e+000  0.0000000e+000  0.0000000e+000  0.0000000e+000  0.0000000e+000  0.0000000e+000  0.0000000e+000  0.0000000e+000  0.0000000e+000  0.0000000e+000  0.0000000e+000  0.0000000e+000  0.0000000e+000  0.0000000e+000  0.0000000e+000  1.0000000e+000  1.0000000e+000  0.0000000e+000
  2.2580855e-001  0.0000000e+000  0.0000000e+000  0.0000000e+000  0.0000000e+000  0.0000000e+000  0.0000000e+000  0.0000000e+000  0.0000000e+000  0.0000000e+000  0.0000000e+000  0.0000000e+000  0.0000000e+000  0.0000000e+000  1.9497361e-006  0.0000000e+000  0.0000000e+000  0.0000000e+000  0.0000000e+000  0.0000000e+000  0.0000000e+000  0.0000000e+000  0.0000000e+000  0.0000000e+000  0.0000000e+000  0.0000000e+000  0.0000000e+000  0.0000000e+000  0.0000000e+000  0.0000000e+000  2.2580855e-001  3.6113261e-001  1.0000000e+000  2.7188863e-001
  2.5456951e-001  0.0000000e+000  0.0000000e+000  0.0000000e+000  0.0000000e+000  0.0000000e+000  0.0000000e+000  0.0000000e+000  0.0000000e+000  0.0000000e+000  0.0000000e+000  0.0000000e+000  0.0000000e+000  0.0000000e+000  0.0000000e+000  0.0000000e+000  0.0000000e+000  0.0000000e+000  0.0000000e+000  0.0000000e+000  0.0000000e+000  0.0000000e+000  0.0000000e+000  0.0000000e+000  0.0000000e+000  0.0000000e+000  0.0000000e+000  0.0000000e+000  0.0000000e+000  0.0000000e+000  2.5456951e-001  2.4350027e-001  1.0000000e+000  8.2685965e-001
  8.2651500e-002  0.0000000e+000  0.0000000e+000  0.0000000e+000  0.0000000e+000  0.0000000e+000  0.0000000e+000  0.0000000e+000  0.0000000e+000  0.0000000e+000  0.0000000e+000  0.0000000e+000  0.0000000e+000  0.0000000e+000  0.0000000e+000  0.0000000e+000  0.0000000e+000  0.0000000e+000  0.0000000e+000  0.0000000e+000  0.0000000e+000  0.0000000e+000  0.0000000e+000  0.0000000e+000  0.0000000e+000  0.0000000e+000  0.0000000e+000  0.0000000e+000  0.0000000e+000  0.0000000e+000  8.2651500e-002  6.6965887e-001  1.0000000e+000  1.7301534e-001
  0.0000000e+000  0.0000000e+000  0.0000000e+000  0.0000000e+000  0.0000000e+000  0.0000000e+000  0.0000000e+000  0.0000000e+000  0.0000000e+000  0.0000000e+000  0.0000000e+000  0.0000000e+000  0.0000000e+000  0.0000000e+000  0.0000000e+000  0.0000000e+000  0.0000000e+000  0.0000000e+000  0.0000000e+000  0.0000000e+000  0.0000000e+000  0.0000000e+000  0.0000000e+000  0.0000000e+000  0.0000000e+000  0.0000000e+000  0.0000000e+000  0.0000000e+000  0.0000000e+000  0.0000000e+000  0.0000000e+000  1.0000000e+000  1.0000000e+000             Inf
  7.7419690e-002  0.0000000e+000  0.0000000e+000  0.0000000e+000  0.0000000e+000  0.0000000e+000  0.0000000e+000  0.0000000e+000  0.0000000e+000  0.0000000e+000  0.0000000e+000  0.0000000e+000  0.0000000e+000  0.0000000e+000  0.0000000e+000  0.0000000e+000  0.0000000e+000  0.0000000e+000  0.0000000e+000  0.0000000e+000  0.0000000e+000  0.0000000e+000  0.0000000e+000  0.0000000e+000  0.0000000e+000  0.0000000e+000  0.0000000e+000  0.0000000e+000  0.0000000e+000  0.0000000e+000  7.7419690e-002  6.7132762e-001  1.0000000e+000  2.0072500e-002
  1.6240402e-002  0.0000000e+000  0.0000000e+000  0.0000000e+000  0.0000000e+000  0.0000000e+000  0.0000000e+000  0.0000000e+000  0.0000000e+000  0.0000000e+000  0.0000000e+000  0.0000000e+000  0.0000000e+000  0.0000000e+000  0.0000000e+000  0.0000000e+000  0.0000000e+000  0.0000000e+000  0.0000000e+000  0.0000000e+000  0.0000000e+000  0.0000000e+000  0.0000000e+000  0.0000000e+000  0.0000000e+000  0.0000000e+000  0.0000000e+000  0.0000000e+000  0.0000000e+000  0.0000000e+000  1.6240402e-002  8.6463103e-001  1.0000000e+000  8.3700109e-002
  1.9105615e-001  0.0000000e+000  0.0000000e+000  0.0000000e+000  0.0000000e+000  1.3938893e-002  0.0000000e+000  0.0000000e+000  0.0000000e+000  7.9416220e-002  0.0000000e+000  0.0000000e+000  0.0000000e+000  6.6636598e-002  0.0000000e+000  0.0000000e+000  1.0822830e-001  3.5457962e-002  0.0000000e+000  1.5927691e-003  0.0000000e+000  5.6195069e-003  0.0000000e+000  0.0000000e+000  8.9738472e-002  0.0000000e+000  0.0000000e+000  0.0000000e+000  0.0000000e+000  1.4600144e-002  1.9105615e-001  7.1743360e-001  1.0000000e+000  2.3500808e-001
  2.6200691e-001  0.0000000e+000  4.6788011e-002  4.5655442e-002  0.0000000e+000  0.0000000e+000  3.5199908e-002  4.4058696e-006  0.0000000e+000  2.3811538e-002  0.0000000e+000  3.6593293e-003  0.0000000e+000  3.4306546e-003  0.0000000e+000  0.0000000e+000  0.0000000e+000  1.5493311e-003  0.0000000e+000  6.9093515e-003  0.0000000e+000  0.0000000e+000  3.3268577e-002  0.0000000e+000  1.0508101e-002  1.7507772e-003  0.0000000e+000  0.0000000e+000  5.2490452e-002  1.7547550e-002  2.6200691e-001  3.1026967e-001  1.0000000e+000  3.1306823e-001
  4.9733176e-002  0.0000000e+000  0.0000000e+000  0.0000000e+000  0.0000000e+000  0.0000000e+000  0.0000000e+000  5.7177397e-003  3.3127656e-003  1.0727283e-002  0.0000000e+000  0.0000000e+000  0.0000000e+000  0.0000000e+000  0.0000000e+000  0.0000000e+000  0.0000000e+000  0.0000000e+000  0.0000000e+000  2.0692346e-003  0.0000000e+000  5.9104531e-003  0.0000000e+000  9.2917451e-004  0.0000000e+000  0.0000000e+000  0.0000000e+000  0.0000000e+000  1.6751795e-002  0.0000000e+000  4.9733176e-002  7.3978839e-001  1.0000000e+000  2.6676896e-001
  0.0000000e+000  0.0000000e+000  0.0000000e+000  1.1866596e-002  0.0000000e+000  2.5555643e-003  0.0000000e+000  0.0000000e+000  0.0000000e+000  0.0000000e+000  0.0000000e+000  0.0000000e+000  3.4552445e-003  1.5620630e-003  0.0000000e+000  0.0000000e+000  0.0000000e+000  4.0756297e-003  0.0000000e+000  5.6743394e-004  0.0000000e+000  3.3929364e-002  5.9026923e-003  0.0000000e+000  0.0000000e+000  0.0000000e+000  7.4682408e-004  0.0000000e+000  7.2242424e-002  2.9974210e-003  0.0000000e+000  1.0434176e+000  1.0000000e+000             Inf
  4.2384228e-002  0.0000000e+000  1.1655768e-002  0.0000000e+000  4.8433066e-002  0.0000000e+000  1.7666423e-003  2.4083557e-003  2.4582459e-003  0.0000000e+000  0.0000000e+000  0.0000000e+000  2.7516378e-002  1.8647543e-002  3.2188613e-002  9.7440873e-003  0.0000000e+000  0.0000000e+000  0.0000000e+000  5.2158598e-003  0.0000000e+000  0.0000000e+000  0.0000000e+000  7.1908122e-002  1.4855990e-001  2.5323185e-002  0.0000000e+000  0.0000000e+000  1.9881995e-004  0.0000000e+000  4.2384228e-002  8.6637030e-001  1.0000000e+000  1.0092210e-001
  2.1451471e-001  0.0000000e+000  0.0000000e+000  0.0000000e+000  0.0000000e+000  4.0132457e-003  4.9834993e-002  0.0000000e+000  1.2601259e-002  0.0000000e+000  0.0000000e+000  1.4644007e-003  0.0000000e+000  9.5312529e-002  0.0000000e+000  0.0000000e+000  0.0000000e+000  2.2139693e-002  0.0000000e+000  0.0000000e+000  0.0000000e+000  3.8199059e-002  0.0000000e+000  2.2228650e-002  0.0000000e+000  9.3870575e-002  0.0000000e+000  3.1285241e-003  1.3680745e-001  6.4136228e-002  2.1451471e-001  5.7357074e-001  1.0000000e+000  1.9988873e-001
  6.5490063e-001  0.0000000e+000  1.3791636e-002  0.0000000e+000  0.0000000e+000  0.0000000e+000  1.4517170e-001  0.0000000e+000  3.4665897e-004  1.6940304e-002  0.0000000e+000  0.0000000e+000  1.4387276e-001  0.0000000e+000  9.1210351e-004  2.3694585e-002  1.1491290e-002  0.0000000e+000  2.4305750e-004  3.9890077e-003  0.0000000e+000  1.5574617e-002  0.0000000e+000  8.3662852e-003  2.9477604e-002  1.0408924e-002  1.1964536e-001  7.3141940e-004  6.6517453e-002  7.6759848e-002  6.5490063e-001 -3.2512808e-001  1.0000000e+000  4.3977876e-001
  2.0567636e-001  1.6668513e-001  1.8707490e-002  3.3188562e-002  0.0000000e+000  0.0000000e+000  0.0000000e+000  3.3301450e-002  0.0000000e+000  0.0000000e+000  0.0000000e+000  5.5585072e-004  5.5336095e-003  3.0387316e-003  6.4182133e-002  0.0000000e+000  3.3933296e-002  0.0000000e+000  0.0000000e+000  5.0717305e-004  0.0000000e+000  0.0000000e+000  1.8725407e-002  3.3953053e-002  2.4089179e-002  1.1308370e-001  0.0000000e+000  4.0643989e-002  0.0000000e+000  0.0000000e+000  2.0567636e-001  6.5335991e-001  1.0000000e+000  1.1936778e-001
  8.6867050e-001  1.9023697e-002  0.0000000e+000  0.0000000e+000  0.0000000e+000  3.2891525e-003  0.0000000e+000  5.4825142e-002  2.8462658e-003  0.0000000e+000  0.0000000e+000  0.0000000e+000  0.0000000e+000  0.0000000e+000  0.0000000e+000  0.0000000e+000  0.0000000e+000  3.4247740e-002  0.0000000e+000  0.0000000e+000  0.0000000e+000  4.2730178e-003  1.0059568e-003  0.0000000e+000  5.4327640e-002  0.0000000e+000  0.0000000e+000  1.4467841e-001  0.0000000e+000  4.9445382e-001  8.6867050e-001 -5.1416929e-001  1.0000000e+000             Inf
  4.1994634e-001  7.5173908e-003  1.6950272e-002  7.5180327e-002  3.0019592e-003  0.0000000e+000  0.0000000e+000  3.1257551e-003  0.0000000e+000  1.0789745e-002  0.0000000e+000  5.4445089e-002  4.0620333e-002  1.6926951e-003  0.0000000e+000  4.0554692e-005  0.0000000e+000  6.7451130e-003  1.7371399e-002  2.2904392e-003  0.0000000e+000  7.2348156e-003  0.0000000e+000  1.1703736e-001  2.1705679e-001  9.3503664e-003  6.2087361e-003  2.3680485e-002  0.0000000e+000  0.0000000e+000  4.1994634e-001  2.3858593e-001  1.0000000e+000  3.1882028e-001
  2.6040425e-001  7.1927757e-002  1.6740123e-003  3.7108652e-002  0.0000000e+000  2.1260909e-003  0.0000000e+000  0.0000000e+000  0.0000000e+000  0.0000000e+000  0.0000000e+000  0.0000000e+000  1.1166106e-002  0.0000000e+000  2.4817533e-002  0.0000000e+000  0.0000000e+000  5.0593822e-002  7.1196994e-002  9.5853924e-003  0.0000000e+000  2.3134579e-002  4.0131724e-002  9.3065276e-003  0.0000000e+000  0.0000000e+000  0.0000000e+000  1.5532554e-001  3.2789961e-001  0.0000000e+000  2.6040425e-001  4.4014677e-001  1.0000000e+000  2.2371650e-001
  4.7539128e-001  2.8229062e-001  3.3463468e-002  0.0000000e+000  5.7329791e-004  0.0000000e+000  5.8418426e-002  0.0000000e+000  4.1129828e-003  0.0000000e+000  0.0000000e+000  2.6154605e-002  0.0000000e+000  0.0000000e+000  0.0000000e+000  5.0747085e-004  0.0000000e+000  0.0000000e+000  0.0000000e+000  0.0000000e+000  0.0000000e+000  9.3097565e-002  0.0000000e+000  0.0000000e+000  0.0000000e+000  5.4913122e-004  0.0000000e+000  0.0000000e+000  1.6398990e-001  0.0000000e+000  4.7539128e-001  1.1669273e-001  1.0000000e+000  8.9971474e-002
  6.3088134e-001  0.0000000e+000  0.0000000e+000  1.3322016e-001  0.0000000e+000  0.0000000e+000  0.0000000e+000  0.0000000e+000  0.0000000e+000  8.6123348e-003  0.0000000e+000  2.5288734e-002  3.5184433e-003  1.6807880e-002  1.5886839e-002  5.3878695e-003  2.2480470e-002  0.0000000e+000  0.0000000e+000  2.0053256e-003  0.0000000e+000  1.1687436e-003  8.1157687e-004  5.3570372e-002  0.0000000e+000  1.6710313e-002  0.0000000e+000  0.0000000e+000  0.0000000e+000  6.1909506e-003  6.3088134e-001 -2.5554824e-001  1.0000000e+000  4.5143867e-001
  3.9457590e-002  2.6341833e-003  3.8436860e-003  2.1236638e-002  2.9271363e-004  3.5206189e-005  0.0000000e+000  1.0009919e-002  4.5595408e-003  1.3965254e-001  0.0000000e+000  3.3279357e-003  0.0000000e+000  7.6098506e-002  0.0000000e+000  0.0000000e+000  0.0000000e+000  0.0000000e+000  5.9844170e-003  0.0000000e+000  0.0000000e+000  1.0863688e-002  3.8635430e-003  2.4484099e-002  3.3156651e-002  2.2695796e-002  4.5586357e-002  0.0000000e+000  0.0000000e+000  0.0000000e+000  3.9457590e-002  8.7855849e-001  1.0000000e+000  1.6245977e-001
  4.7765617e-001  0.0000000e+000  0.0000000e+000  0.0000000e+000  0.0000000e+000  1.1072366e-002  1.3367333e-001  0.0000000e+000  0.0000000e+000  0.0000000e+000  0.0000000e+000  1.0594870e-002  0.0000000e+000  0.0000000e+000  1.3619308e-002  0.0000000e+000  1.1093981e-003  1.3682083e-003  0.0000000e+000  6.1099146e-003  0.0000000e+000  6.8291496e-002  2.4675430e-004  0.0000000e+000  0.0000000e+000  0.0000000e+000  8.6884415e-003  0.0000000e+000  0.0000000e+000  3.6188284e-002  4.7765617e-001  6.0215180e-002  1.0000000e+000  4.1798342e-001
  4.3867708e-001  0.0000000e+000  5.9458482e-003  0.0000000e+000  4.6808046e-002  0.0000000e+000  0.0000000e+000  6.3179407e-001  1.1835817e-004  0.0000000e+000  0.0000000e+000  1.3719008e-002  0.0000000e+000  0.0000000e+000  0.0000000e+000  0.0000000e+000  5.7294219e-003  0.0000000e+000  1.5736929e-005  0.0000000e+000  0.0000000e+000  0.0000000e+000  1.6930586e-002  0.0000000e+000  5.5772197e-002  0.0000000e+000  0.0000000e+000  0.0000000e+000  0.0000000e+000  1.7549834e-001  4.3867708e-001  1.3046134e-001  1.0000000e+000  1.4208507e-001
  2.4846725e-001  0.0000000e+000  1.7327977e-001  1.0157812e-001  0.0000000e+000  0.0000000e+000  0.0000000e+000  4.2180920e-002  0.0000000e+000  1.7969623e-003  0.0000000e+000  0.0000000e+000  0.0000000e+000  0.0000000e+000  5.5802924e-002  1.5522615e-002  0.0000000e+000  0.0000000e+000  0.0000000e+000  3.1451385e-002  0.0000000e+000  1.7635502e-002  4.9157264e-002  0.0000000e+000  0.0000000e+000  0.0000000e+000  2.8350428e-002  0.0000000e+000  1.1617398e-001  0.0000000e+000  2.4846725e-001  4.0301997e-001  1.0000000e+000  4.7878549e-001
  4.4677184e-001  0.0000000e+000  9.3133186e-002  0.0000000e+000  9.9729539e-002  0.0000000e+000  0.0000000e+000  0.0000000e+000  0.0000000e+000  5.3223467e-002  1.6495496e-002  0.0000000e+000  0.0000000e+000  0.0000000e+000  0.0000000e+000  0.0000000e+000  0.0000000e+000  1.6687202e-003  0.0000000e+000  0.0000000e+000  3.4030672e-002  6.3941865e-002  7.3463612e-002  1.9334249e-001  0.0000000e+000  2.5782106e-004  8.2702320e-003  1.0000000e+000  2.1340292e-002  2.9940769e-002  4.4677184e-001  2.5445816e-001  1.0000000e+000  6.5638552e-001
  5.0477011e-002  0.0000000e+000  0.0000000e+000  4.9009431e-001  1.0936520e-001  0.0000000e+000  1.6990510e-002  8.0390368e-002  0.0000000e+000  0.0000000e+000  6.0019127e-002  8.2177665e-003  0.0000000e+000  6.7716812e-002  2.8614030e-002  0.0000000e+000  0.0000000e+000  3.1465845e-003  0.0000000e+000  1.9908098e-002  0.0000000e+000  0.0000000e+000  9.1787818e-002  6.5918973e-002  0.0000000e+000  1.5125809e-001  0.0000000e+000  0.0000000e+000  0.0000000e+000  0.0000000e+000  5.0477011e-002  1.0568963e+000  1.0000000e+000  1.5474890e-001
  1.7930916e-001  1.6791587e-001  2.1802644e-002  3.6172546e-002  3.0950666e-002  7.8679662e-002  1.1095723e-002  0.0000000e+000  5.0302205e-001  6.9529005e-002  5.1444866e-002  0.0000000e+000  0.0000000e+000  1.2987366e-001  4.2182071e-002  0.0000000e+000  0.0000000e+000  0.0000000e+000  0.0000000e+000  0.0000000e+000  0.0000000e+000  5.1751479e-002  0.0000000e+000  0.0000000e+000  0.0000000e+000  9.0120544e-002  0.0000000e+000  0.0000000e+000  1.0887472e-002  4.1504749e-002  1.7930916e-001  1.0197361e+000  1.0000000e+000  2.9169188e-001
  1.4759811e-001  1.9286841e-002  0.0000000e+000  0.0000000e+000  1.0270755e-001  0.0000000e+000  0.0000000e+000  1.2619120e-001  4.3384105e-002  0.0000000e+000  0.0000000e+000  0.0000000e+000  1.2532852e-002  0.0000000e+000  3.6441750e-001  0.0000000e+000  3.0394395e-002  7.4731535e-002  0.0000000e+000  2.1761215e-002  7.8198941e-002  1.1356219e-001  9.5479098e-002  0.0000000e+000  0.0000000e+000  0.0000000e+000  0.0000000e+000  0.0000000e+000  0.0000000e+000  0.0000000e+000  1.4759811e-001  1.0391111e+000  1.0000000e+000  1.7453075e-001
  2.0101136e-001  1.1077541e-001  0.0000000e+000  0.0000000e+000  0.0000000e+000  3.9168231e-002  1.3456403e-001  0.0000000e+000  1.4092338e-001  0.0000000e+000  0.0000000e+000  7.4767512e-002  0.0000000e+000  0.0000000e+000  0.0000000e+000  8.8781979e-002  4.7685444e-002  0.0000000e+000  0.0000000e+000  0.0000000e+000  0.0000000e+000  1.5251717e-002  0.0000000e+000  0.0000000e+000  0.0000000e+000  0.0000000e+000  7.2950291e-002  0.0000000e+000  1.8518076e-002  0.0000000e+000  2.0101136e-001  7.2694138e-001  1.0000000e+000  3.9213497e-001
  0.0000000e+000  0.0000000e+000  0.0000000e+000  0.0000000e+000  7.3115735e-002  0.0000000e+000  0.0000000e+000  3.8800664e-002  0.0000000e+000  0.0000000e+000  2.7184646e-003  0.0000000e+000  0.0000000e+000  1.1207296e-001  0.0000000e+000  0.0000000e+000  5.1545589e-002  1.4406870e-002  0.0000000e+000  0.0000000e+000  0.0000000e+000  0.0000000e+000  0.0000000e+000  5.2689844e-002  0.0000000e+000  0.0000000e+000  3.8147525e-002  0.0000000e+000  0.0000000e+000  0.0000000e+000  0.0000000e+000  1.1190165e+000  1.0000000e+000             Inf
  8.7601399e-001  3.3177280e-001  0.0000000e+000  0.0000000e+000  1.9228207e-002  0.0000000e+000  0.0000000e+000  0.0000000e+000  0.0000000e+000  2.9037259e-001  4.9441981e-003  0.0000000e+000  4.2522191e-001  4.5434427e-003  0.0000000e+000  6.5805318e-002  9.5637888e-002  0.0000000e+000  4.2797114e-002  0.0000000e+000  0.0000000e+000  9.0182303e-003  6.0187443e-002  3.0563044e-002  0.0000000e+000  5.2108345e-003  5.7880403e-002  9.7367101e-002  1.5923842e-002  1.1545534e-001  8.7601399e-001 -2.3401454e-001  1.0000000e+000             Inf
  2.2990978e-001  1.4060722e-001  0.0000000e+000  0.0000000e+000  5.7823630e-002  0.0000000e+000  0.0000000e+000  0.0000000e+000  0.0000000e+000  2.6255166e-001  2.8647352e-002  0.0000000e+000  0.0000000e+000  0.0000000e+000  0.0000000e+000  0.0000000e+000  1.4414682e-002  0.0000000e+000  1.4325723e-001  2.8540901e-002  0.0000000e+000  2.6256899e-002  0.0000000e+000  1.0341417e-002  2.5167002e-002  0.0000000e+000  0.0000000e+000  2.2758311e-001  0.0000000e+000  0.0000000e+000  2.2990978e-001  5.6731955e-001  1.0000000e+000  2.9357679e-001
  6.4021794e-001  6.5929268e-001  8.1364948e-002  4.4318275e-001  0.0000000e+000  0.0000000e+000  0.0000000e+000  0.0000000e+000  0.0000000e+000  4.8862797e-002  5.4826532e-002  8.4479426e-002  0.0000000e+000  1.0688048e-001  0.0000000e+000  0.0000000e+000  0.0000000e+000  8.9247426e-004  0.0000000e+000  1.0000000e+000  0.0000000e+000  0.0000000e+000  0.0000000e+000  2.9949119e-003  6.3992828e-002  4.6637369e-002  0.0000000e+000  0.0000000e+000  0.0000000e+000  1.3543032e-003  6.4021794e-001  1.1998120e-001  1.0000000e+000  8.5101569e-001
  4.7971246e-002  4.9006708e-002  0.0000000e+000  0.0000000e+000  2.2632380e-001  2.4359069e-001  0.0000000e+000  0.0000000e+000  0.0000000e+000  0.0000000e+000  8.8237370e-002  2.8036167e-001  3.3800406e-002  0.0000000e+000  9.9920269e-002  8.1093768e-003  3.7894193e-002  0.0000000e+000  0.0000000e+000  0.0000000e+000  0.0000000e+000  4.7726338e-002  1.2132925e-001  5.2560877e-002  0.0000000e+000  0.0000000e+000  0.0000000e+000  5.8517918e-003  0.0000000e+000  0.0000000e+000  4.7971246e-002  1.0946144e+000  1.0000000e+000  1.0353311e-001
  9.2881565e-002  2.6882568e-002  0.0000000e+000  0.0000000e+000  0.0000000e+000  2.9036585e-002  0.0000000e+000  0.0000000e+000  0.0000000e+000  1.4733274e-003  0.0000000e+000  0.0000000e+000  0.0000000e+000  0.0000000e+000  0.0000000e+000  0.0000000e+000  0.0000000e+000  6.5766834e-003  0.0000000e+000  0.0000000e+000  2.9796831e-002  0.0000000e+000  0.0000000e+000  0.0000000e+000  1.5026773e-001  0.0000000e+000  5.3540245e-002  0.0000000e+000  2.0239964e-002  5.6141141e-003  9.2881565e-002  7.6008126e-001  1.0000000e+000  1.4638286e-001
  2.5936161e-001  0.0000000e+000  0.0000000e+000  0.0000000e+000  3.4621227e-002  8.1098656e-003  1.2061718e-001  0.0000000e+000  0.0000000e+000  0.0000000e+000  0.0000000e+000  0.0000000e+000  0.0000000e+000  0.0000000e+000  1.0217596e-001  0.0000000e+000  1.3887506e-001  7.9681406e-002  8.8195924e-003  1.5253146e-001  0.0000000e+000  0.0000000e+000  0.0000000e+000  0.0000000e+000  0.0000000e+000  3.7102229e-002  1.9470863e-003  0.0000000e+000  0.0000000e+000  0.0000000e+000  2.5936161e-001  4.0343568e-001  1.0000000e+000  6.6682762e-002
  6.2162767e-001  1.7978420e-003  2.9699564e-003  0.0000000e+000  3.3211707e-002  2.5293920e-004  0.0000000e+000  0.0000000e+000  0.0000000e+000  1.0942886e-002  0.0000000e+000  0.0000000e+000  0.0000000e+000  0.0000000e+000  1.3317696e-002  0.0000000e+000  0.0000000e+000  0.0000000e+000  0.0000000e+000  0.0000000e+000  1.1450532e-002  0.0000000e+000  0.0000000e+000  0.0000000e+000  0.0000000e+000  0.0000000e+000  0.0000000e+000  0.0000000e+000  0.0000000e+000  1.5850269e-001  6.2162767e-001 -1.3484904e-001  1.0000000e+000  3.5503516e-001
  6.6098664e-002  0.0000000e+000  1.1868418e-002  0.0000000e+000  0.0000000e+000  0.0000000e+000  0.0000000e+000  0.0000000e+000  4.8676666e-002  3.9222867e-002  0.0000000e+000  0.0000000e+000  0.0000000e+000  0.0000000e+000  2.3642871e-002  0.0000000e+000  3.7980350e-002  2.3855303e-002  3.4286202e-002  0.0000000e+000  0.0000000e+000  0.0000000e+000  0.0000000e+000  0.0000000e+000  0.0000000e+000  6.1551924e-002  0.0000000e+000  0.0000000e+000  0.0000000e+000  0.0000000e+000  6.6098664e-002  7.6133359e-001  1.0000000e+000  6.2831537e-002
  4.1985393e-001  0.0000000e+000  5.1809270e-002  0.0000000e+000  9.4345459e-002  0.0000000e+000  0.0000000e+000  0.0000000e+000  0.0000000e+000  0.0000000e+000  0.0000000e+000  0.0000000e+000  0.0000000e+000  3.0474648e-002  0.0000000e+000  0.0000000e+000  1.4336099e-001  0.0000000e+000  0.0000000e+000  0.0000000e+000  0.0000000e+000  2.0945304e-003  0.0000000e+000  1.3849315e-003  0.0000000e+000  0.0000000e+000  5.5287361e-002  0.0000000e+000  0.0000000e+000  5.1478689e-002  4.1985393e-001  1.9843409e-001  1.0000000e+000  5.0136476e-001
  8.7797689e-001  0.0000000e+000  0.0000000e+000  0.0000000e+000  1.2436978e-001  1.3016852e-002  0.0000000e+000  0.0000000e+000  0.0000000e+000  6.6946486e-002  0.0000000e+000  0.0000000e+000  6.6637324e-003  0.0000000e+000  5.9778868e-002  0.0000000e+000  5.3260945e-004  2.7963745e-002  0.0000000e+000  5.9227854e-002  5.8475886e-003  0.0000000e+000  0.0000000e+000  0.0000000e+000  0.0000000e+000  0.0000000e+000  0.0000000e+000  5.7593774e-002  0.0000000e+000  3.1901597e-002  8.7797689e-001 -4.2010548e-001  1.0000000e+000             Inf
  8.2166391e-001  0.0000000e+000  0.0000000e+000  0.0000000e+000  3.0325618e-002  1.1606554e-002  0.0000000e+000  2.1469654e-002  0.0000000e+000  0.0000000e+000  3.6060443e-002  6.1155602e-002  0.0000000e+000  0.0000000e+000  0.0000000e+000  0.0000000e+000  0.0000000e+000  1.1400244e-001  1.1824219e-003  0.0000000e+000  6.0212899e-004  0.0000000e+000  0.0000000e+000  0.0000000e+000  1.8625701e-002  0.0000000e+000  0.0000000e+000  0.0000000e+000  0.0000000e+000  0.0000000e+000  8.2166391e-001 -3.7251943e-001  1.0000000e+000  3.0016115e-001
  4.6215435e-001  7.9709656e-003  0.0000000e+000  0.0000000e+000  0.0000000e+000  0.0000000e+000  0.0000000e+000  0.0000000e+000  1.5519445e-001  9.6679003e-003  0.0000000e+000  2.6066387e-002  5.5024028e-002  0.0000000e+000  0.0000000e+000  1.0213866e-003  0.0000000e+000  0.0000000e+000  2.7897281e-002  9.3852640e-003  3.2259072e-002  0.0000000e+000  0.0000000e+000  0.0000000e+000  0.0000000e+000  0.0000000e+000  0.0000000e+000  2.3246013e-002  0.0000000e+000  0.0000000e+000  4.6215435e-001 -3.6514972e-002  1.0000000e+000  4.5916980e-001
  3.0910913e-002  1.8961374e-002  0.0000000e+000  0.0000000e+000  0.0000000e+000  0.0000000e+000  0.0000000e+000  0.0000000e+000  0.0000000e+000  0.0000000e+000  2.0749347e-001  0.0000000e+000  1.1866321e-001  0.0000000e+000  7.5337482e-003  0.0000000e+000  1.3312143e-001  0.0000000e+000  0.0000000e+000  1.3063203e-002  0.0000000e+000  2.5000340e-002  0.0000000e+000  1.4311815e-002  0.0000000e+000  4.9112881e-002  0.0000000e+000  5.6417348e-003  0.0000000e+000  0.0000000e+000  3.0910913e-002  9.6717959e-001  1.0000000e+000  1.4578260e-001
  2.6559754e-001  1.9916869e-001  1.7200959e-002  9.5549976e-003  6.0951553e-003  4.3380096e-002  0.0000000e+000  0.0000000e+000  4.0753210e-002  2.2204846e-004  0.0000000e+000  0.0000000e+000  0.0000000e+000  5.8993096e-003  3.9131613e-003  0.0000000e+000  2.3202348e-002  0.0000000e+000  0.0000000e+000  4.2464226e-002  0.0000000e+000  1.0704911e-001  0.0000000e+000  0.0000000e+000  0.0000000e+000  0.0000000e+000  0.0000000e+000  0.0000000e+000  2.2738756e-004  0.0000000e+000  2.6559754e-001  3.6671809e-001  1.0000000e+000  3.2387238e-001
  1.8280053e-001  0.0000000e+000  5.0853473e-002  2.6282084e-003  0.0000000e+000  0.0000000e+000  5.1134337e-002  5.7848208e-003  0.0000000e+000  0.0000000e+000  0.0000000e+000  0.0000000e+000  6.4682970e-002  0.0000000e+000  7.4480466e-003  0.0000000e+000  6.2061940e-004  0.0000000e+000  0.0000000e+000  3.0241680e-002  0.0000000e+000  1.3716945e-002  0.0000000e+000  8.2882095e-004  0.0000000e+000  3.4821594e-002  0.0000000e+000  1.1224417e-002  3.2670597e-002  0.0000000e+000  1.8280053e-001  7.4177207e-001  1.0000000e+000  1.6425677e-001
  2.3918379e-001  1.1079092e-003  0.0000000e+000  3.0391079e-003  0.0000000e+000  0.0000000e+000  2.8130341e-002  0.0000000e+000  0.0000000e+000  6.6337934e-002  1.6378898e-001  0.0000000e+000  0.0000000e+000  0.0000000e+000  0.0000000e+000  5.0201370e-003  1.1095617e-002  1.8951126e-001  6.0174565e-002  0.0000000e+000  3.2926343e-002  0.0000000e+000  0.0000000e+000  0.0000000e+000  0.0000000e+000  0.0000000e+000  0.0000000e+000  0.0000000e+000  5.0062653e-003  0.0000000e+000  2.3918379e-001  4.1990022e-001  1.0000000e+000  1.2050327e-001
  2.5750146e-003  5.8124062e-003  3.3654608e-003  7.5849494e-003  3.7959801e-002  4.1763857e-002  0.0000000e+000  0.0000000e+000  0.0000000e+000  2.9725897e-004  1.9560879e-002  8.3033444e-004  0.0000000e+000  0.0000000e+000  8.9070146e-003  2.1307973e-002  0.0000000e+000  0.0000000e+000  0.0000000e+000  2.8683256e-002  3.4126684e-002  0.0000000e+000  0.0000000e+000  3.9804457e-003  0.0000000e+000  0.0000000e+000  0.0000000e+000  0.0000000e+000  0.0000000e+000  0.0000000e+000  2.5750146e-003  1.0138577e+000  1.0000000e+000  7.4312711e-002
  4.4817490e-002  0.0000000e+000  6.7855646e-005  0.0000000e+000  0.0000000e+000  0.0000000e+000  0.0000000e+000  5.1869218e-002  0.0000000e+000  3.6122141e-002  1.1574041e-002  0.0000000e+000  0.0000000e+000  0.0000000e+000  0.0000000e+000  0.0000000e+000  0.0000000e+000  0.0000000e+000  0.0000000e+000  0.0000000e+000  0.0000000e+000  0.0000000e+000  0.0000000e+000  0.0000000e+000  0.0000000e+000  3.1306288e-004  0.0000000e+000  0.0000000e+000  0.0000000e+000  0.0000000e+000  4.4817490e-002  7.7183343e-001  1.0000000e+000  1.0034745e-001
  6.3278552e-001  4.4708719e-003  0.0000000e+000  0.0000000e+000  3.3814622e-002  0.0000000e+000  0.0000000e+000  0.0000000e+000  0.0000000e+000  0.0000000e+000  9.4835086e-003  8.2203100e-005  5.1050045e-002  4.1001314e-003  1.6665959e-001  1.1475908e-003  0.0000000e+000  0.0000000e+000  7.3543869e-004  2.2455219e-002  1.1281056e-002  0.0000000e+000  0.0000000e+000  7.4637281e-003  1.3849268e-002  2.6076281e-003  8.9871758e-003  0.0000000e+000  1.8647761e-004  1.8921075e-002  6.3278552e-001 -2.7001968e-001  1.0000000e+000  1.8811896e-001
  5.0548100e-004  5.9945202e-004  0.0000000e+000  0.0000000e+000  0.0000000e+000  0.0000000e+000  0.0000000e+000  4.3595248e-003  0.0000000e+000  0.0000000e+000  0.0000000e+000  1.7825703e-003  0.0000000e+000  0.0000000e+000  4.7356192e-003  2.5228999e-002  2.5042248e-002  0.0000000e+000  0.0000000e+000  3.8473577e-002  0.0000000e+000  0.0000000e+000  0.0000000e+000  0.0000000e+000  8.6782538e-004  4.4206834e-002  0.0000000e+000  0.0000000e+000  8.9356597e-003  0.0000000e+000  5.0548100e-004  1.0248425e+000  1.0000000e+000  1.6132505e-002
  2.2915206e-001  0.0000000e+000  1.9287580e-002  0.0000000e+000  1.9541889e-001  0.0000000e+000  4.7932480e-002  0.0000000e+000  0.0000000e+000  5.4829930e-004  0.0000000e+000  0.0000000e+000  0.0000000e+000  2.0205751e-002  6.6120659e-002  3.1460772e-002  1.7506789e-002  1.5709748e-001  8.0621704e-002  2.2653916e-003  2.7805957e-002  0.0000000e+000  0.0000000e+000  0.0000000e+000  8.0385976e-003  0.0000000e+000  0.0000000e+000  0.0000000e+000  1.1270668e-001  0.0000000e+000  2.2915206e-001  5.2854430e-001  1.0000000e+000  2.3647885e-001
  2.0118828e-001  0.0000000e+000  1.0574436e-003  0.0000000e+000  0.0000000e+000  2.1856301e-003  0.0000000e+000  0.0000000e+000  0.0000000e+000  0.0000000e+000  1.3287919e-001  0.0000000e+000  3.3473978e-002  0.0000000e+000  0.0000000e+000  0.0000000e+000  0.0000000e+000  0.0000000e+000  0.0000000e+000  0.0000000e+000  6.6605446e-003  0.0000000e+000  0.0000000e+000  0.0000000e+000  7.1599274e-002  6.8209137e-002  1.7507611e-001  0.0000000e+000  1.4178270e-001  9.5408499e-003  2.0118828e-001  7.0065150e-001  1.0000000e+000  1.9952901e-001
  0.0000000e+000  0.0000000e+000  0.0000000e+000  7.5926390e-003  0.0000000e+000  2.2281207e-002  0.0000000e+000  0.0000000e+000  0.0000000e+000  0.0000000e+000  0.0000000e+000  2.0117501e-002  0.0000000e+000  0.0000000e+000  0.0000000e+000  0.0000000e+000  1.3990361e-002  0.0000000e+000  5.7018547e-003  0.0000000e+000  0.0000000e+000  0.0000000e+000  0.0000000e+000  3.4475484e-003  0.0000000e+000  0.0000000e+000  0.0000000e+000  3.3326747e-002  0.0000000e+000  0.0000000e+000  0.0000000e+000  1.0330386e+000  1.0000000e+000             Inf
  3.8734557e-002  2.3916932e-003  0.0000000e+000  0.0000000e+000  0.0000000e+000  1.1655336e-002  2.8790634e-002  8.1538717e-003  0.0000000e+000  4.3884121e-002  0.0000000e+000  0.0000000e+000  0.0000000e+000  2.1868956e-003  6.0650291e-002  6.8134782e-002  5.9040115e-003  0.0000000e+000  0.0000000e+000  0.0000000e+000  0.0000000e+000  0.0000000e+000  0.0000000e+000  0.0000000e+000  9.9700214e-002  4.9763019e-003  2.1967755e-003  0.0000000e+000  0.0000000e+000  0.0000000e+000  3.8734557e-002  8.6186242e-001  1.0000000e+000  1.5026934e-001
  6.6356414e-001  0.0000000e+000  0.0000000e+000  0.0000000e+000  2.4819814e-002  7.0344185e-003  0.0000000e+000  2.9528346e-002  1.2391013e-001  2.3000137e-003  1.4973179e-002  0.0000000e+000  0.0000000e+000  8.7035014e-003  8.9888722e-003  0.0000000e+000  0.0000000e+000  0.0000000e+000  0.0000000e+000  0.0000000e+000  0.0000000e+000  0.0000000e+000  0.0000000e+000  0.0000000e+000  8.0533417e-002  2.0967063e-002  0.0000000e+000  0.0000000e+000  4.3801917e-002  6.0352617e-002  6.6356414e-001 -3.3880372e-001  1.0000000e+000  2.8566564e-001
  6.5814485e-001  0.0000000e+000  0.0000000e+000  1.6778971e-002  4.8709730e-002  1.8667218e-001  0.0000000e+000  0.0000000e+000  0.0000000e+000  1.0525780e-001  0.0000000e+000  0.0000000e+000  0.0000000e+000  1.6169433e-001  2.8512206e-001  0.0000000e+000  5.1519822e-001  0.0000000e+000  0.0000000e+000  1.7060669e-002  7.4620621e-002  6.3458448e-002  1.7584860e-003  0.0000000e+000  1.6693687e-002  8.0911966e-002  0.0000000e+000  1.1386304e-002  6.7313297e-002  3.1250154e-002  6.5814485e-001 -1.1517141e-001  1.0000000e+000  4.1695522e-001
  2.0445751e-001  0.0000000e+000  4.2232501e-002  5.5816828e-002  2.9707330e-001  1.4930342e-001  8.7218380e-002  0.0000000e+000  6.4056242e-001  2.7118200e-002  0.0000000e+000  0.0000000e+000  2.9951161e-003  7.2209926e-002  2.6803463e-001  0.0000000e+000  1.7402096e-002  7.8183750e-002  0.0000000e+000  3.2686828e-002  3.0476930e-002  0.0000000e+000  0.0000000e+000  0.0000000e+000  0.0000000e+000  0.0000000e+000  0.0000000e+000  9.2459008e-003  0.0000000e+000  2.0661138e-002  2.0445751e-001  9.7350992e-001  1.0000000e+000  5.6614017e-001
  4.2843750e-001  0.0000000e+000  0.0000000e+000  0.0000000e+000  0.0000000e+000  0.0000000e+000  0.0000000e+000  0.0000000e+000  4.4710587e-003  0.0000000e+000  2.5337428e-001  0.0000000e+000  0.0000000e+000  1.1690718e-001  0.0000000e+000  0.0000000e+000  4.0753952e-002  0.0000000e+000  0.0000000e+000  0.0000000e+000  4.3879709e-002  0.0000000e+000  5.2818181e-004  0.0000000e+000  4.2815203e-003  2.1463349e-003  2.7115666e-002  2.0646803e-004  0.0000000e+000  0.0000000e+000  4.2843750e-001  1.1646118e-001  1.0000000e+000  8.7571537e-001
  0.0000000e+000  1.4884603e-003  0.0000000e+000  0.0000000e+000  9.1629761e-003  0.0000000e+000  0.0000000e+000  0.0000000e+000  0.0000000e+000  0.0000000e+000  7.5227191e-002  1.1778382e-001  0.0000000e+000  1.7150327e-002  0.0000000e+000  0.0000000e+000  8.4798171e-002  1.2211816e-001  0.0000000e+000  8.1407058e-002  0.0000000e+000  1.2058452e-003  0.0000000e+000  0.0000000e+000  0.0000000e+000  0.0000000e+000  0.0000000e+000  0.0000000e+000  0.0000000e+000  1.3202313e-003  0.0000000e+000  1.1587917e+000  1.0000000e+000             Inf
  6.8163883e-002  0.0000000e+000  3.8789387e-002  7.3651765e-003  0.0000000e+000  0.0000000e+000  0.0000000e+000  0.0000000e+000  0.0000000e+000  0.0000000e+000  0.0000000e+000  5.1467053e-002  1.5545340e-002  1.6280581e-001  4.2229268e-002  2.2152455e-001  2.1407723e-003  0.0000000e+000  0.0000000e+000  1.5444291e-001  2.1035999e-001  0.0000000e+000  9.2466635e-002  0.0000000e+000  0.0000000e+000  1.2858412e-001  1.5985502e-001  8.0925057e-002  0.0000000e+000  4.8152843e-002  6.8163883e-002  1.0690267e+000  1.0000000e+000  3.1611533e-001
  1.4998155e-002  0.0000000e+000  1.2371077e-005  0.0000000e+000  2.7410358e-002  0.0000000e+000  0.0000000e+000  0.0000000e+000  1.4144557e-002  0.0000000e+000  0.0000000e+000  0.0000000e+000  0.0000000e+000  0.0000000e+000  0.0000000e+000  0.0000000e+000  0.0000000e+000  2.5940094e-002  0.0000000e+000  0.0000000e+000  6.8660842e-002  4.5939458e-001  1.2564005e-001  0.0000000e+000  0.0000000e+000  9.3348607e-002  0.0000000e+000  0.0000000e+000  0.0000000e+000  0.0000000e+000  1.4998155e-002  1.1089085e+000  1.0000000e+000  1.4118923e-001
  6.5694684e-001  5.4078768e-002  0.0000000e+000  0.0000000e+000  0.0000000e+000  0.0000000e+000  7.0728379e-002  0.0000000e+000  0.0000000e+000  3.1975423e-003  6.2158699e-002  3.0558403e-003  3.9814057e-002  2.3433020e-002  0.0000000e+000  0.0000000e+000  0.0000000e+000  2.4221092e-003  0.0000000e+000  0.0000000e+000  7.2399902e-001  7.4889239e-002  0.0000000e+000  0.0000000e+000  0.0000000e+000  0.0000000e+000  0.0000000e+000  7.4564006e-003  1.0000000e+000  0.0000000e+000  6.5694684e-001 -3.8700483e-002  1.0000000e+000  4.2839701e-001
  8.3997206e-001  0.0000000e+000  2.5933749e-002  1.4166294e-001  0.0000000e+000  7.4868913e-002  0.0000000e+000  0.0000000e+000  1.5026199e-002  4.1043715e-001  2.1477308e-001  6.9429966e-002  0.0000000e+000  2.3836090e-002  0.0000000e+000  0.0000000e+000  7.3264533e-001  0.0000000e+000  2.0132204e-002  3.8849603e-002  1.9182605e-002  1.9987163e-002  0.0000000e+000  1.3245142e-001  0.0000000e+000  0.0000000e+000  3.5504586e-002  4.7628963e-003  6.2691934e-002  0.0000000e+000  8.3997206e-001 -3.3631828e-001  1.0000000e+000             Inf
  2.2966148e-001  0.0000000e+000  5.6225715e-003  0.0000000e+000  0.0000000e+000  0.0000000e+000  0.0000000e+000  0.0000000e+000  0.0000000e+000  0.0000000e+000  2.0247571e-001  0.0000000e+000  0.0000000e+000  0.0000000e+000  0.0000000e+000  1.0644952e-002  0.0000000e+000  0.0000000e+000  0.0000000e+000  0.0000000e+000  2.7694762e-002  0.0000000e+000  0.0000000e+000  3.1259133e-002  7.6478616e-002  0.0000000e+000  0.0000000e+000  0.0000000e+000  3.7003187e-001  0.0000000e+000  2.2966148e-001  5.1004288e-001  1.0000000e+000  8.3988629e-001
  8.3869321e-001  2.9577700e-001  9.9083915e-002  1.2749987e-001  1.8635216e-002  2.3710481e-002  0.0000000e+000  0.0000000e+000  1.2112584e-001  0.0000000e+000  0.0000000e+000  5.9920119e-002  9.0575601e-004  5.3589324e-002  0.0000000e+000  4.1365804e-001  0.0000000e+000  7.5529392e-002  0.0000000e+000  0.0000000e+000  0.0000000e+000  0.0000000e+000  2.4372652e-001  0.0000000e+000  1.5598077e-001  1.7042484e-001  9.8878077e-004  0.0000000e+000  1.2181362e-002  0.0000000e+000  8.3869321e-001 -3.5672148e-001  1.0000000e+000             Inf
  2.4047364e-001  1.2384187e-002  0.0000000e+000  0.0000000e+000  1.0970528e-001  2.0608043e-001  5.2539308e-001  1.1163727e-002  0.0000000e+000  0.0000000e+000  1.5866444e-001  1.4730401e-003  0.0000000e+000  7.9602281e-003  0.0000000e+000  0.0000000e+000  0.0000000e+000  0.0000000e+000  1.2369162e-002  0.0000000e+000  4.2618124e-003  6.5893828e-002  0.0000000e+000  3.2371162e-002  7.6535294e-003  0.0000000e+000  6.2803020e-003  3.7120344e-002  3.4874680e-002  0.0000000e+000  2.4047364e-001  5.7640896e-001  1.0000000e+000  8.4060796e-001
  6.3176942e-001  0.0000000e+000  1.7718579e-003  9.1146691e-002  0.0000000e+000  0.0000000e+000  1.7054566e-002  0.0000000e+000  1.2386091e-001  0.0000000e+000  0.0000000e+000  0.0000000e+000  5.1400040e-004  0.0000000e+000  2.0990843e-002  2.4449438e-001  2.2776553e-001  9.3830777e-003  0.0000000e+000  0.0000000e+000  0.0000000e+000  3.4978643e-002  4.5280047e-002  0.0000000e+000  0.0000000e+000  1.5134277e-001  0.0000000e+000  0.0000000e+000  0.0000000e+000  0.0000000e+000  6.3176942e-001 -1.3682306e-001  1.0000000e+000  4.1421629e-001
  6.5169579e-001  1.9957558e-004  8.5878577e-001  0.0000000e+000  1.3497590e-001  0.0000000e+000  0.0000000e+000  4.1840331e-003  0.0000000e+000  0.0000000e+000  0.0000000e+000  0.0000000e+000  1.6717515e-001  3.3044082e-001  0.0000000e+000  0.0000000e+000  0.0000000e+000  0.0000000e+000  0.0000000e+000  0.0000000e+000  7.0846781e-002  0.0000000e+000  0.0000000e+000  0.0000000e+000  3.2128415e-002  0.0000000e+000  1.1020327e-002  0.0000000e+000  0.0000000e+000  0.0000000e+000  6.5169579e-001 -1.3976105e-001  1.0000000e+000  8.0728368e-002
  6.6881269e-001  0.0000000e+000  0.0000000e+000  6.2216358e-002  3.9077053e-001  0.0000000e+000  0.0000000e+000  0.0000000e+000  2.9748563e-002  0.0000000e+000  2.6063874e-002  0.0000000e+000  0.0000000e+000  1.6895178e-001  1.8466434e-001  0.0000000e+000  0.0000000e+000  1.2784267e-002  0.0000000e+000  0.0000000e+000  0.0000000e+000  0.0000000e+000  0.0000000e+000  0.0000000e+000  5.4203935e-002  0.0000000e+000  0.0000000e+000  0.0000000e+000  9.7773185e-003  0.0000000e+000  6.6881269e-001 -1.9327690e-001  1.0000000e+000  3.6347035e-001
  0.0000000e+000  3.7792574e-002  0.0000000e+000  0.0000000e+000  0.0000000e+000  1.8982940e-001  0.0000000e+000  0.0000000e+000  0.0000000e+000  0.0000000e+000  0.0000000e+000  0.0000000e+000  0.0000000e+000  9.6694759e-002  0.0000000e+000  0.0000000e+000  0.0000000e+000  1.6671429e-001  0.0000000e+000  0.0000000e+000  7.5822418e-002  0.0000000e+000  0.0000000e+000  0.0000000e+000  3.0740748e-002  0.0000000e+000  0.0000000e+000  0.0000000e+000  6.2452151e-003  0.0000000e+000  0.0000000e+000  1.1873984e+000  1.0000000e+000             Inf
  4.4797907e-002  0.0000000e+000  0.0000000e+000  1.0335012e-001  4.2230365e-002  3.3398509e-002  0.0000000e+000  0.0000000e+000  7.3433138e-004  0.0000000e+000  2.2305756e-002  0.0000000e+000  0.0000000e+000  0.0000000e+000  2.7688449e-003  0.0000000e+000  0.0000000e+000  1.4635661e-002  0.0000000e+000  0.0000000e+000  0.0000000e+000  0.0000000e+000  1.7082410e-001  2.4879896e-002  0.0000000e+000  0.0000000e+000  0.0000000e+000  0.0000000e+000  0.0000000e+000  7.6393590e-003  4.4797907e-002  8.6189024e-001  1.0000000e+000  6.8241204e-001
  4.4154286e-001  0.0000000e+000  3.5393561e-001  1.7538581e-001  0.0000000e+000  8.1315736e-002  1.9468067e-002  0.0000000e+000  0.0000000e+000  0.0000000e+000  0.0000000e+000  0.0000000e+000  0.0000000e+000  0.0000000e+000  0.0000000e+000  1.0610142e-001  0.0000000e+000  0.0000000e+000  0.0000000e+000  1.2954428e-002  0.0000000e+000  9.7531659e-002  0.0000000e+000  0.0000000e+000  1.0453993e-001  0.0000000e+000  0.0000000e+000  0.0000000e+000  0.0000000e+000  0.0000000e+000  4.4154286e-001  1.1292557e-001  1.0000000e+000  5.0604124e-001
  4.3851151e-001  0.0000000e+000  0.0000000e+000  0.0000000e+000  1.9263470e-001  4.0919467e-001  6.0095522e-002  1.9323611e-002  2.3098522e-001  0.0000000e+000  0.0000000e+000  0.0000000e+000  0.0000000e+000  0.0000000e+000  1.6353135e-001  0.0000000e+000  0.0000000e+000  0.0000000e+000  0.0000000e+000  0.0000000e+000  0.0000000e+000  4.6302677e-001  0.0000000e+000  0.0000000e+000  5.0806358e-002  1.9052943e-002  0.0000000e+000  4.6782960e-002  0.0000000e+000  0.0000000e+000  4.3851151e-001  2.8875772e-001  1.0000000e+000  5.3990132e-001
  8.4106839e-001  7.9290225e-003  2.0394665e-003  0.0000000e+000  4.6545871e-002  0.0000000e+000  1.9073797e-002  0.0000000e+000  0.0000000e+000  5.8670919e-003  0.0000000e+000  8.1814690e-003  0.0000000e+000  0.0000000e+000  0.0000000e+000  1.5515507e-002  0.0000000e+000  0.0000000e+000  0.0000000e+000  1.0490269e-003  0.0000000e+000  0.0000000e+000  1.4854367e-004  6.8798497e-002  0.0000000e+000  2.3291004e-002  2.6595358e-003  0.0000000e+000  1.7897500e-003  0.0000000e+000  8.4106839e-001 -6.9073930e-001  1.0000000e+000  1.6295412e-001
  2.2959764e-002  6.2241650e-002  0.0000000e+000  0.0000000e+000  2.3152176e-002  9.6270432e-003  0.0000000e+000  0.0000000e+000  0.0000000e+000  0.0000000e+000  1.6483922e-002  0.0000000e+000  0.0000000e+000  2.0859578e-002  0.0000000e+000  0.0000000e+000  1.7662053e-003  0.0000000e+000  4.0362095e-003  1.1554366e-002  2.1092078e-002  1.1220630e-002  0.0000000e+000  2.8205694e-002  0.0000000e+000  0.0000000e+000  0.0000000e+000  0.0000000e+000  2.4243658e-002  2.1679585e-003  2.2959764e-002  9.0129121e-001  1.0000000e+000  1.2563693e-001
  4.3560993e-001  1.2350220e-002  0.0000000e+000  0.0000000e+000  6.1666231e-002  3.8222168e-002  2.4905580e-002  0.0000000e+000  7.3124734e-003  0.0000000e+000  6.2853311e-002  0.0000000e+000  0.0000000e+000  9.7692032e-003  3.4629965e-002  0.0000000e+000  7.2920886e-002  0.0000000e+000  7.1500247e-002  3.1863663e-002  1.5573555e-002  5.0838409e-002  5.6055067e-003  0.0000000e+000  0.0000000e+000  0.0000000e+000  0.0000000e+000  4.2697362e-002  0.0000000e+000  2.4583432e-002  4.3560993e-001  6.8454373e-002  1.0000000e+000  4.3815211e-001
  2.4522819e-001  0.0000000e+000  0.0000000e+000  0.0000000e+000  5.7736522e-003  1.6127082e-003  0.0000000e+000  0.0000000e+000  9.5592354e-003  0.0000000e+000  0.0000000e+000  0.0000000e+000  0.0000000e+000  6.2361115e-003  0.0000000e+000  1.8494041e-002  1.4085437e-003  0.0000000e+000  0.0000000e+000  1.1277718e-002  1.3083922e-001  1.5732499e-001  1.7781873e-002  0.0000000e+000  0.0000000e+000  2.1051025e-003  0.0000000e+000  0.0000000e+000  0.0000000e+000  6.7266544e-003  2.4522819e-001  3.4928105e-001  1.0000000e+000  6.4025528e-002
  8.2923810e-001  0.0000000e+000  1.3429707e-002  1.0105995e-002  2.1170293e-002  4.2975725e-002  9.3098506e-002  1.1951590e-003  8.4324202e-003  1.8227801e-003  0.0000000e+000  0.0000000e+000  0.0000000e+000  1.9868076e-002  0.0000000e+000  9.1005145e-004  4.7774345e-002  0.0000000e+000  0.0000000e+000  4.4324114e-002  0.0000000e+000  3.9305989e-002  2.5772053e-002  7.4229327e-002  6.8230815e-004  3.5306271e-002  1.0009440e-003  0.0000000e+000  6.4197839e-002  5.7181211e-002  8.2923810e-001 -4.6409077e-001  1.0000000e+000  4.5054373e-001
  4.4315732e-001  0.0000000e+000  1.3047123e-001  2.5462655e-002  0.0000000e+000  0.0000000e+000  5.7450288e-003  5.3990108e-005  0.0000000e+000  0.0000000e+000  0.0000000e+000  1.1041960e-002  0.0000000e+000  0.0000000e+000  0.0000000e+000  0.0000000e+000  6.0419363e-003  0.0000000e+000  0.0000000e+000  0.0000000e+000  3.0903105e-003  0.0000000e+000  4.7107646e-002  0.0000000e+000  1.1682683e-002  0.0000000e+000  1.0819290e-002  3.2033548e-003  0.0000000e+000  0.0000000e+000  4.4315732e-001 -4.5418498e-002  1.0000000e+000  2.8703362e-001
  1.8593408e-001  0.0000000e+000  3.0011370e-002  2.8995428e-002  8.9023814e-003  0.0000000e+000  0.0000000e+000  0.0000000e+000  6.3818914e-003  3.7767598e-003  0.0000000e+000  6.8474233e-003  0.0000000e+000  0.0000000e+000  4.2559521e-002  0.0000000e+000  0.0000000e+000  0.0000000e+000  2.0281937e-003  0.0000000e+000  0.0000000e+000  8.2563551e-004  0.0000000e+000  0.0000000e+000  0.0000000e+000  0.0000000e+000  1.3159180e-003  0.0000000e+000  1.2140158e-002  1.3173091e-004  1.8593408e-001  6.8345379e-001  1.0000000e+000  2.2216255e-001
  1.9289676e-001  0.0000000e+000  0.0000000e+000  3.0129677e-003  1.7232720e-002  3.7576168e-003  1.4835048e-002  3.6178929e-003  0.0000000e+000  1.9692665e-002  6.0587762e-003  0.0000000e+000  0.0000000e+000  0.0000000e+000  9.4062824e-003  0.0000000e+000  0.0000000e+000  6.9697634e-003  3.3241729e-003  2.5381362e-002  0.0000000e+000  0.0000000e+000  0.0000000e+000  0.0000000e+000  0.0000000e+000  0.0000000e+000  1.1889348e-002  1.4365322e-002  7.8108212e-004  0.0000000e+000  1.9289676e-001  6.3757697e-001  1.0000000e+000  2.2109632e-001
  6.4878963e-001  2.5265962e-002  8.3076156e-002  6.6632545e-002  5.6195150e-002  0.0000000e+000  5.6509985e-002  2.0492721e-002  3.9529326e-005  4.9919109e-003  1.9140435e-001  9.3119935e-002  0.0000000e+000  0.0000000e+000  0.0000000e+000  0.0000000e+000  0.0000000e+000  5.1528333e-002  2.0874233e-003  2.4039703e-002  0.0000000e+000  0.0000000e+000  2.7304865e-002  0.0000000e+000  0.0000000e+000  3.0291807e-002  1.3842496e-002  0.0000000e+000  4.3225886e-002  0.0000000e+000  6.4878963e-001 -3.0194608e-001  1.0000000e+000  4.8321096e-001
  2.3985618e-001  6.2145639e-002  0.0000000e+000  2.5364060e-002  5.0554702e-002  0.0000000e+000  0.0000000e+000  0.0000000e+000  2.1810490e-002  0.0000000e+000  4.3668367e-003  0.0000000e+000  0.0000000e+000  0.0000000e+000  4.3660126e-002  0.0000000e+000  0.0000000e+000  1.2045164e-002  3.0152274e-002  3.3908238e-003  0.0000000e+000  1.3637060e-002  0.0000000e+000  1.3023567e-002  9.5453331e-003  1.3607498e-003  0.0000000e+000  1.0597543e-001  1.3143189e-001  1.0469876e-002  2.3985618e-001  4.1035067e-001  1.0000000e+000  2.2799995e-001
  6.8952071e-002  0.0000000e+000  7.4522624e-003  7.7473098e-002  0.0000000e+000  0.0000000e+000  0.0000000e+000  0.0000000e+000  1.0376418e-002  0.0000000e+000  9.3010152e-004  9.9208801e-003  0.0000000e+000  0.0000000e+000  2.5905302e-002  0.0000000e+000  0.0000000e+000  0.0000000e+000  0.0000000e+000  0.0000000e+000  2.1696639e-003  1.8577374e-001  1.1354553e-002  0.0000000e+000  0.0000000e+000  0.0000000e+000  0.0000000e+000  0.0000000e+000  0.0000000e+000  0.0000000e+000  6.8952071e-002  7.6998895e-001  1.0000000e+000  2.9252129e-001
  0.0000000e+000  4.0150020e-003  0.0000000e+000  0.0000000e+000  0.0000000e+000  0.0000000e+000  1.4755594e-003  0.0000000e+000  3.1515835e-003  0.0000000e+000  0.0000000e+000  0.0000000e+000  0.0000000e+000  0.0000000e+000  0.0000000e+000  0.0000000e+000  0.0000000e+000  0.0000000e+000  1.5555711e-003  2.0031463e-002  4.6975078e-003  0.0000000e+000  0.0000000e+000  0.0000000e+000  1.7809936e-002  7.2556427e-003  0.0000000e+000  7.9029363e-003  2.4404569e-002  1.4058967e-003  0.0000000e+000  1.0290811e+000  1.0000000e+000             Inf
  2.4993542e-001  9.6067575e-004  9.2223508e-003  3.5759980e-002  0.0000000e+000  3.5015289e-002  4.2654243e-002  0.0000000e+000  1.9810037e-003  0.0000000e+000  2.6959467e-002  1.9998883e-002  0.0000000e+000  0.0000000e+000  1.9127569e-003  2.2739621e-002  1.7650621e-002  1.0427556e-002  2.5604070e-002  1.5717215e-003  0.0000000e+000  0.0000000e+000  0.0000000e+000  0.0000000e+000  3.7960267e-002  0.0000000e+000  0.0000000e+000  0.0000000e+000  0.0000000e+000  7.5423602e-003  2.4993542e-001  3.1999661e-001  1.0000000e+000  3.8596567e-001
  6.1906412e-001  4.5110476e-002  0.0000000e+000  4.5537393e-002  1.0079789e-002  0.0000000e+000  2.5936479e-002  0.0000000e+000  0.0000000e+000  0.0000000e+000  0.0000000e+000  0.0000000e+000  0.0000000e+000  2.1378809e-002  1.6899527e-002  1.1017342e-003  0.0000000e+000  3.3306190e-004  0.0000000e+000  2.4168229e-002  7.7502091e-002  3.0338185e-002  3.8320591e-003  3.5702598e-002  0.0000000e+000  2.2363749e-002  0.0000000e+000  3.1044800e-002  0.0000000e+000  2.8720703e-002  6.1906412e-001 -5.5155983e-002  1.0000000e+000  3.8986066e-001
  4.0586356e-002  8.3286547e-002  6.7143121e-002  3.5618041e-002  3.3743326e-003  2.1351582e-003  0.0000000e+000  4.9406460e-003  5.1435152e-003  0.0000000e+000  0.0000000e+000  0.0000000e+000  0.0000000e+000  0.0000000e+000  1.0311203e-002  0.0000000e+000  8.3792308e-002  1.8151189e-003  0.0000000e+000  0.0000000e+000  4.6160641e-002  5.5977001e-002  3.7243707e-004  5.8316467e-003  0.0000000e+000  0.0000000e+000  5.2015869e-002  1.8942967e-002  0.0000000e+000  2.9272023e-003  4.0586356e-002  8.9413626e-001  1.0000000e+000  1.2988818e-001
  8.5069716e-001  3.5044809e-002  0.0000000e+000  0.0000000e+000  1.8506956e-002  0.0000000e+000  0.0000000e+000  7.5522864e-002  0.0000000e+000  0.0000000e+000  1.3242491e-001  6.7571037e-003  0.0000000e+000  2.6443340e-004  0.0000000e+000  0.0000000e+000  0.0000000e+000  0.0000000e+000  0.0000000e+000  0.0000000e+000  0.0000000e+000  9.4995671e-002  0.0000000e+000  0.0000000e+000  0.0000000e+000  0.0000000e+000  2.5724499e-002  3.8782682e-005  2.0235521e-002  0.0000000e+000  8.5069716e-001 -7.0259215e-001  1.0000000e+000             Inf
  3.7173842e-002  0.0000000e+000  3.0996307e-002  2.3568818e-001  0.0000000e+000  0.0000000e+000  1.5087333e-002  0.0000000e+000  2.5441895e-001  0.0000000e+000  0.0000000e+000  0.0000000e+000  0.0000000e+000  0.0000000e+000  1.3532764e-001  9.5715176e-002  0.0000000e+000  0.0000000e+000  0.0000000e+000  0.0000000e+000  0.0000000e+000  0.0000000e+000  0.0000000e+000  0.0000000e+000  0.0000000e+000  0.0000000e+000  0.0000000e+000  0.0000000e+000  6.8221184e-002  0.0000000e+000  3.7173842e-002  1.0087211e+000  1.0000000e+000  1.5655656e-001
  2.1360331e-001  0.0000000e+000  5.1002063e-002  2.8969805e-002  0.0000000e+000  0.0000000e+000  3.8481425e-002  0.0000000e+000  3.1029177e-001  9.2485900e-004  3.9752299e-002  1.1950302e-003  1.3000864e-003  1.0661860e-002  0.0000000e+000  2.8668288e-001  5.2270894e-002  0.0000000e+000  0.0000000e+000  0.0000000e+000  0.0000000e+000  0.0000000e+000  2.9454508e-002  0.0000000e+000  1.9477959e-002  0.0000000e+000  0.0000000e+000  0.0000000e+000  0.0000000e+000  0.0000000e+000  2.1360331e-001  6.6074077e-001  1.0000000e+000  2.7381307e-001
  6.5410399e-001  5.4108439e-002  1.7422294e-002  0.0000000e+000  0.0000000e+000  0.0000000e+000  4.8651768e-002  0.0000000e+000  8.1415641e-001  8.9834238e-003  2.3646673e-003  0.0000000e+000  0.0000000e+000  0.0000000e+000  0.0000000e+000  7.6675215e-002  0.0000000e+000  4.6314734e-003  2.4867107e-003  8.6884189e-002  0.0000000e+000  1.5689203e-002  6.9944551e-002  0.0000000e+000  0.0000000e+000  3.2369383e-002  0.0000000e+000  0.0000000e+000  2.2951661e-002  3.2817569e-003  6.5410399e-001 -2.1139475e-001  1.0000000e+000  2.8585254e-001
  8.2279282e-001  0.0000000e+000  0.0000000e+000  1.6963004e-002  0.0000000e+000  0.0000000e+000  2.6989211e-002  6.6307476e-002  3.4384964e-001  6.8741240e-003  0.0000000e+000  0.0000000e+000  0.0000000e+000  0.0000000e+000  7.5768067e-003  5.2682148e-002  1.7656331e-002  0.0000000e+000  0.0000000e+000  0.0000000e+000  5.3608594e-001  0.0000000e+000  9.1840893e-002  0.0000000e+000  0.0000000e+000  0.0000000e+000  2.5879355e-002  0.0000000e+000  9.9469046e-003  1.3372200e-002  8.2279282e-001 -2.2727484e-001  1.0000000e+000  2.3209768e-001
  6.3096780e-001  7.2349808e-002  0.0000000e+000  1.5496761e-001  1.4778040e-001  0.0000000e+000  4.1871118e-002  0.0000000e+000  0.0000000e+000  1.2999848e-002  0.0000000e+000  4.8671985e-002  0.0000000e+000  0.0000000e+000  7.8527896e-003  1.6339378e-001  0.0000000e+000  5.7275984e-002  0.0000000e+000  0.0000000e+000  0.0000000e+000  7.7987934e-002  1.3458355e-001  6.4851510e-003  3.5468209e-002  0.0000000e+000  0.0000000e+000  2.7411473e-002  0.0000000e+000  9.1116172e-003  6.3096780e-001 -1.2079729e-001  1.0000000e+000  3.0289943e-001
  4.1381370e-001  0.0000000e+000  1.1407461e-002  0.0000000e+000  0.0000000e+000  0.0000000e+000  0.0000000e+000  0.0000000e+000  2.3543573e-002  0.0000000e+000  1.7446350e-001  7.9149613e-002  3.9121661e-003  0.0000000e+000  1.9138844e-001  7.3924820e-003  1.2312002e-001  1.5670321e-001  1.0257465e-002  0.0000000e+000  2.1398547e-003  5.6609398e-003  0.0000000e+000  0.0000000e+000  0.0000000e+000  0.0000000e+000  0.0000000e+000  0.0000000e+000  0.0000000e+000  2.0959100e-001  4.1381370e-001  3.9969398e-001  1.0000000e+000  2.6575880e-001
  4.3734894e-001  0.0000000e+000  0.0000000e+000  0.0000000e+000  0.0000000e+000  0.0000000e+000  0.0000000e+000  0.0000000e+000  0.0000000e+000  6.2119073e-003  0.0000000e+000  0.0000000e+000  4.5727484e-001  0.0000000e+000  0.0000000e+000  7.9573185e-002  4.6900295e-003  0.0000000e+000  0.0000000e+000  1.3071144e-001  6.3862071e-003  0.0000000e+000  0.0000000e+000  2.3570905e-002  1.1677993e-001  1.5019586e-001  0.0000000e+000  0.0000000e+000  0.0000000e+000  0.0000000e+000  4.3734894e-001  1.4463962e-001  1.0000000e+000  2.5138917e-001
  7.2035013e-002  0.0000000e+000  2.7774542e-002  0.0000000e+000  1.6525981e-002  0.0000000e+000  0.0000000e+000  0.0000000e+000  0.0000000e+000  0.0000000e+000  0.0000000e+000  0.0000000e+000  0.0000000e+000  0.0000000e+000  4.0289579e-002  0.0000000e+000  0.0000000e+000  0.0000000e+000  0.0000000e+000  4.9288442e-002  0.0000000e+000  3.4403185e-002  0.0000000e+000  1.0277879e-001  1.0001419e-003  0.0000000e+000  0.0000000e+000  0.0000000e+000  0.0000000e+000  1.4373680e-002  7.2035013e-002  7.5337137e-001  1.0000000e+000  3.1937901e-001
  4.9618482e-002  0.0000000e+000  0.0000000e+000  0.0000000e+000  0.0000000e+000  4.5740357e-002  1.2066328e-001  0.0000000e+000  0.0000000e+000  0.0000000e+000  0.0000000e+000  0.0000000e+000  5.9432581e-002  0.0000000e+000  0.0000000e+000  2.6023413e-002  8.2291431e-002  1.6219744e-001  0.0000000e+000  0.0000000e+000  0.0000000e+000  0.0000000e+000  5.7573122e-002  8.1964201e-003  0.0000000e+000  0.0000000e+000  0.0000000e+000  0.0000000e+000  2.0246473e-003  0.0000000e+000  4.9618482e-002  8.8399827e-001  1.0000000e+000  1.8582646e-001
  8.2495912e-001  0.0000000e+000  2.3732048e-003  4.4428547e-002  4.6303551e-002  8.5186225e-002  0.0000000e+000  0.0000000e+000  8.4306058e-003  1.7287565e-002  1.2492697e-002  1.9310604e-001  0.0000000e+000  0.0000000e+000  4.5562854e-003  0.0000000e+000  3.7899466e-001  0.0000000e+000  3.5587950e-001  0.0000000e+000  0.0000000e+000  0.0000000e+000  0.0000000e+000  0.0000000e+000  0.0000000e+000  0.0000000e+000  0.0000000e+000  7.8574039e-002  0.0000000e+000  1.2605491e-002  8.2495912e-001 -2.6655864e-001  1.0000000e+000  3.0433756e-001
  4.2555051e-001  1.8882345e-002  0.0000000e+000  1.6711425e-001  4.9510539e-002  2.9188240e-002  0.0000000e+000  1.7136269e-001  5.5495916e-002  2.0901720e-002  3.4306311e-002  1.1638981e-002  4.1329167e-002  1.7117110e-003  2.9354523e-002  0.0000000e+000  0.0000000e+000  0.0000000e+000  0.0000000e+000  0.0000000e+000  0.0000000e+000  0.0000000e+000  6.8332740e-002  1.1816534e-001  1.4328796e-001  0.0000000e+000  1.1813207e-002  4.4016564e-002  1.1920184e-001  1.9966281e-002  4.2555051e-001  2.9218825e-001  1.0000000e+000  1.7234763e-001
  2.4065689e-001  0.0000000e+000  0.0000000e+000  0.0000000e+000  0.0000000e+000  0.0000000e+000  1.3355463e-001  5.5279566e-002  1.9496884e-001  0.0000000e+000  3.3067735e-002  6.0185339e-002  0.0000000e+000  2.5256657e-002  8.6700052e-002  0.0000000e+000  1.7128433e-002  7.1275161e-003  0.0000000e+000  0.0000000e+000  3.0380161e-002  5.5513296e-002  2.5281905e-002  0.0000000e+000  2.4759375e-002  0.0000000e+000  3.2860453e-002  0.0000000e+000  0.0000000e+000  1.0594836e-002  2.4065689e-001  4.6804059e-001  1.0000000e+000  1.3753082e-001
  8.5085356e-001  8.4244993e-003  1.5180862e-002  2.1890677e-002  2.3083221e-002  0.0000000e+000  7.7786235e-002  0.0000000e+000  0.0000000e+000  0.0000000e+000  0.0000000e+000  0.0000000e+000  0.0000000e+000  0.0000000e+000  0.0000000e+000  1.1573756e-002  0.0000000e+000  0.0000000e+000  0.0000000e+000  1.4247750e-003  0.0000000e+000  0.0000000e+000  0.0000000e+000  1.0875754e-001  1.2155921e-001  0.0000000e+000  0.0000000e+000  0.0000000e+000  3.3626975e-003  0.0000000e+000  8.5085356e-001 -7.0562538e-001  1.0000000e+000             Inf
  2.6965064e-001  0.0000000e+000  0.0000000e+000  0.0000000e+000  0.0000000e+000  5.9159755e-002  0.0000000e+000  7.3080440e-003  0.0000000e+000  0.0000000e+000  2.2060593e-001  0.0000000e+000  1.2956756e-002  0.0000000e+000  2.3458805e-002  2.3392261e-002  0.0000000e+000  0.0000000e+000  0.0000000e+000  6.3310270e-002  0.0000000e+000  1.4543606e-002  0.0000000e+000  2.6778147e-001  2.0992617e-002  0.0000000e+000  0.0000000e+000  4.0861594e-003  0.0000000e+000  3.8072264e-002  2.6965064e-001  4.3767442e-001  1.0000000e+000  2.4228111e-001
  4.5777731e-001  0.0000000e+000  0.0000000e+000  0.0000000e+000  0.0000000e+000  4.2513660e-003  2.3916129e-002  0.0000000e+000  0.0000000e+000  9.2407902e-003  1.6786832e-002  3.4200116e-003  4.1426074e-003  0.0000000e+000  0.0000000e+000  0.0000000e+000  0.0000000e+000  0.0000000e+000  0.0000000e+000  0.0000000e+000  0.0000000e+000  1.7262658e-002  2.1205147e-002  5.9254633e-003  0.0000000e+000  0.0000000e+000  3.2245822e-002  9.8858685e-003  1.2042016e-003  2.7433656e-002  4.5777731e-001 -8.4193458e-002  1.0000000e+000  3.7813508e-001
  2.3882512e-001  0.0000000e+000  0.0000000e+000  1.2884986e-001  0.0000000e+000  0.0000000e+000  1.7650130e-001  0.0000000e+000  5.9933074e-001  0.0000000e+000  0.0000000e+000  0.0000000e+000  0.0000000e+000  0.0000000e+000  0.0000000e+000  1.9959872e-001  5.3508379e-002  1.7727022e-001  0.0000000e+000  1.8078125e-003  0.0000000e+000  5.2071565e-004  0.0000000e+000  1.0611631e-002  0.0000000e+000  1.1471808e-002  0.0000000e+000  5.4440626e-003  0.0000000e+000  0.0000000e+000  2.3882512e-001  6.1624958e-001  1.0000000e+000  1.4111050e-001
  0.0000000e+000  7.4041439e-003  0.0000000e+000  0.0000000e+000  0.0000000e+000  0.0000000e+000  5.5954253e-002  0.0000000e+000  0.0000000e+000  0.0000000e+000  0.0000000e+000  2.5886037e-002  0.0000000e+000  0.0000000e+000  4.9904350e-002  8.7434388e-003  0.0000000e+000  0.0000000e+000  0.0000000e+000  0.0000000e+000  3.2103998e-003  0.0000000e+000  2.2965087e-002  9.8142146e-003  0.0000000e+000  3.5416581e-004  0.0000000e+000  0.0000000e+000  0.0000000e+000  0.0000000e+000  0.0000000e+000  1.0571767e+000  1.0000000e+000             Inf
  1.9634097e-001  0.0000000e+000  0.0000000e+000  2.4989215e-003  0.0000000e+000  0.0000000e+000  1.4337073e-004  8.9920366e-004  0.0000000e+000  1.8550036e-003  0.0000000e+000  0.0000000e+000  0.0000000e+000  1.7437090e-003  0.0000000e+000  0.0000000e+000  0.0000000e+000  0.0000000e+000  7.6652764e-004  2.1105958e-003  0.0000000e+000  0.0000000e+000  0.0000000e+000  0.0000000e+000  3.6619940e-002  1.5568038e-004  9.0162196e-003  2.3614830e-003  5.2864036e-003  0.0000000e+000  1.9634097e-001  5.9476797e-001  1.0000000e+000  1.8175691e-002
  6.0253799e-002  0.0000000e+000  3.6631050e-004  0.0000000e+000  1.1837915e-004  0.0000000e+000  4.4148561e-004  0.0000000e+000  0.0000000e+000  1.2065113e-003  1.0022050e-004  0.0000000e+000  1.2386718e-003  4.7152315e-004  0.0000000e+000  6.9862323e-003  7.4497767e-003  7.3690704e-004  0.0000000e+000  0.0000000e+000  0.0000000e+000  3.8619531e-004  1.0798333e-003  0.0000000e+000  1.8332908e-003  4.5234642e-004  0.0000000e+000  2.6918709e-003  5.4548390e-004  1.7779978e-005  6.0253799e-002  7.0449310e-001  1.0000000e+000  3.4198357e-002
  6.4976935e-002  1.7641849e-003  1.2070963e-003  1.3222130e-003  1.2601682e-002  7.0479857e-005  0.0000000e+000  0.0000000e+000  4.6151169e-003  0.0000000e+000  0.0000000e+000  0.0000000e+000  0.0000000e+000  5.5546145e-003  3.3205819e-003  0.0000000e+000  1.1748933e-002  1.2722802e-003  0.0000000e+000  0.0000000e+000  6.3381193e-006  4.2237308e-004  0.0000000e+000  0.0000000e+000  0.0000000e+000  2.8195199e-004  0.0000000e+000  0.0000000e+000  0.0000000e+000  0.0000000e+000  6.4976935e-002  6.9914963e-001  1.0000000e+000  3.8916182e-002
  2.6580017e-002  2.2175176e-003  3.1984423e-003  0.0000000e+000  0.0000000e+000  2.8062053e-004  1.0195843e-003  0.0000000e+000  0.0000000e+000  8.6231082e-003  1.7483547e-003  0.0000000e+000  0.0000000e+000  0.0000000e+000  0.0000000e+000  0.0000000e+000  1.0214556e-003  2.3448190e-003  2.7721229e-003  1.4639422e-004  0.0000000e+000  2.7979839e-003  0.0000000e+000  0.0000000e+000  3.2938663e-004  0.0000000e+000  0.0000000e+000  0.0000000e+000  2.6378738e-003  1.8930177e-004  2.6580017e-002  8.2562313e-001  1.0000000e+000  6.3425498e-002
  6.3682763e-001  1.2398194e-003  1.6670419e-003  0.0000000e+000  1.1835711e-004  0.0000000e+000  1.7161266e-003  0.0000000e+000  0.0000000e+000  0.0000000e+000  0.0000000e+000  3.8404903e-003  4.0198849e-002  3.8192029e-003  5.5220226e-003  3.4749071e-004  0.0000000e+000  0.0000000e+000  0.0000000e+000  2.3307959e-003  0.0000000e+000  5.6220368e-003  9.1740693e-005  0.0000000e+000  8.4568570e-003  0.0000000e+000  0.0000000e+000  0.0000000e+000  1.1352240e-003  5.2851522e-003  6.3682763e-001 -3.6584465e-001  1.0000000e+000  4.6822882e-001
  3.8444167e-002  0.0000000e+000  0.0000000e+000  7.8186628e-003  5.5995217e-003  2.1140127e-002  2.9545655e-002  0.0000000e+000  2.7179330e-003  0.0000000e+000  0.0000000e+000  0.0000000e+000  0.0000000e+000  1.2983635e-003  4.1099484e-003  0.0000000e+000  0.0000000e+000  1.1096793e-002  0.0000000e+000  0.0000000e+000  0.0000000e+000  0.0000000e+000  3.9290171e-005  0.0000000e+000  7.7412178e-004  3.6635584e-004  4.3336426e-005  0.0000000e+000  1.0032822e-003  7.7502268e-004  3.8444167e-002  7.9217208e-001  1.0000000e+000  7.1641772e-002
  2.4323545e-001  2.4262755e-003  0.0000000e+000  0.0000000e+000  0.0000000e+000  0.0000000e+000  4.0093235e-004  0.0000000e+000  0.0000000e+000  0.0000000e+000  0.0000000e+000  1.4816402e-003  0.0000000e+000  0.0000000e+000  6.2965069e-003  0.0000000e+000  1.0628444e-003  2.8877728e-003  0.0000000e+000  0.0000000e+000  0.0000000e+000  8.3430594e-003  0.0000000e+000  0.0000000e+000  1.5444866e-003  1.7828016e-004  0.0000000e+000  0.0000000e+000  0.0000000e+000  1.6325491e-003  2.4323545e-001  2.7519014e-001  1.0000000e+000  4.9837468e-002
  6.2936015e-001  6.4799622e-003  0.0000000e+000  1.5269257e-002  0.0000000e+000  1.5611926e-003  0.0000000e+000  0.0000000e+000  8.1551870e-005  0.0000000e+000  0.0000000e+000  7.4511511e-004  5.0924931e-004  0.0000000e+000  0.0000000e+000  1.2622942e-003  1.4055129e-002  0.0000000e+000  9.6340454e-003  5.4508872e-004  2.0772404e-004  0.0000000e+000  1.9563616e-004  0.0000000e+000  0.0000000e+000  0.0000000e+000  0.0000000e+000  2.8020080e-004  0.0000000e+000  3.7998666e-004  6.2936015e-001 -2.8533393e-001  1.0000000e+000  1.4150868e-001
  6.2197924e-001  0.0000000e+000  2.7962235e-004  0.0000000e+000  1.1161019e-002  0.0000000e+000  0.0000000e+000  0.0000000e+000  7.1558462e-003  7.9581501e-004  0.0000000e+000  2.7906045e-004  1.7062318e-004  0.0000000e+000  1.3725899e-003  0.0000000e+000  6.1522719e-002  1.0012029e-003  1.3611339e-002  1.4250020e-003  0.0000000e+000  7.8003285e-003  0.0000000e+000  0.0000000e+000  1.2973252e-002  3.2862035e-004  3.1931519e-003  1.5294990e-003  0.0000000e+000  1.0073440e-003  6.2197924e-001 -1.6105143e-001  1.0000000e+000  4.0448726e-001
  2.2660481e-001  7.1112312e-004  0.0000000e+000  2.9425171e-004  7.2251809e-004  5.0812106e-003  9.5335707e-003  2.2330921e-003  1.1668702e-003  0.0000000e+000  5.4784941e-003  6.4807719e-004  0.0000000e+000  4.6043183e-003  1.1705104e-002  0.0000000e+000  5.2460582e-004  0.0000000e+000  1.7310856e-002  3.8586697e-003  0.0000000e+000  8.9009847e-005  3.3486419e-004  0.0000000e+000  0.0000000e+000  0.0000000e+000  0.0000000e+000  1.1583366e-003  0.0000000e+000  0.0000000e+000  2.2660481e-001  3.7136748e-001  1.0000000e+000  1.8177694e-001
  2.0113889e-001  0.0000000e+000  1.5087565e-003  5.0543458e-003  1.1545789e-003  1.0395228e-001  2.4384998e-003  2.9413928e-005  0.0000000e+000  0.0000000e+000  0.0000000e+000  3.3042903e-003  0.0000000e+000  2.1850250e-003  3.6711719e-003  0.0000000e+000  1.4649831e-002  1.5525509e-004  0.0000000e+000  0.0000000e+000  0.0000000e+000  1.0376719e-003  0.0000000e+000  0.0000000e+000  6.5076649e-003  1.9916459e-004  0.0000000e+000  0.0000000e+000  6.2587507e-004  0.0000000e+000  2.0113889e-001  5.7969698e-001  1.0000000e+000  2.9110565e-002
  2.0336948e-001  0.0000000e+000  9.3086469e-005  0.0000000e+000  0.0000000e+000  6.9336490e-004  7.0901399e-003  7.0601262e-004  4.1527393e-002  0.0000000e+000  4.1232479e-003  0.0000000e+000  0.0000000e+000  0.0000000e+000  0.0000000e+000  2.4033480e-003  6.7345556e-002  0.0000000e+000  0.0000000e+000  6.5681278e-003  2.8970881e-004  0.0000000e+000  1.8239416e-004  0.0000000e+000  2.9919958e-003  1.3338421e-003  0.0000000e+000  9.9789051e-005  1.2878680e-003  0.0000000e+000  2.0336948e-001  5.6051362e-001  1.0000000e+000  1.5635699e-001
  2.7522299e-002  8.1411811e-004  0.0000000e+000  3.1961798e-003  0.0000000e+000  3.1369984e-003  1.0566267e-002  9.7009679e-004  0.0000000e+000  0.0000000e+000  2.9271810e-004  0.0000000e+000  0.0000000e+000  0.0000000e+000  2.5653158e-003  0.0000000e+000  0.0000000e+000  0.0000000e+000  0.0000000e+000  0.0000000e+000  0.0000000e+000  0.0000000e+000  0.0000000e+000  0.0000000e+000  8.0974446e-004  0.0000000e+000  0.0000000e+000  1.7071218e-002  1.5326546e-003  0.0000000e+000  2.7522299e-002  8.2482019e-001  1.0000000e+000  1.2558998e-002
  1.9477405e-001  1.4880497e-003  3.5617063e-005  0.0000000e+000  0.0000000e+000  4.6152495e-002  0.0000000e+000  0.0000000e+000  0.0000000e+000  6.3410794e-004  3.1497854e-003  0.0000000e+000  3.4495315e-002  0.0000000e+000  2.1264126e-003  0.0000000e+000  1.4035070e-002  0.0000000e+000  1.2210191e-002  0.0000000e+000  0.0000000e+000  0.0000000e+000  6.7485769e-004  0.0000000e+000  6.7823211e-003  7.9997363e-004  0.0000000e+000  0.0000000e+000  0.0000000e+000  0.0000000e+000  1.9477405e-001  6.2022885e-001  1.0000000e+000  1.8208177e-001
  2.5301678e-001  2.3353488e-002  4.5134773e-004  2.7838238e-003  0.0000000e+000  5.6282672e-005  0.0000000e+000  0.0000000e+000  4.8038662e-004  0.0000000e+000  0.0000000e+000  0.0000000e+000  0.0000000e+000  2.9164463e-003  0.0000000e+000  4.8181984e-004  0.0000000e+000  0.0000000e+000  0.0000000e+000  0.0000000e+000  3.4425824e-005  1.4534414e-004  1.5754817e-004  0.0000000e+000  0.0000000e+000  3.9452685e-004  0.0000000e+000  1.8958951e-003  3.6069594e-003  2.4450586e-003  2.5301678e-001  2.5422684e-001  1.0000000e+000  2.1585503e-001
  0.0000000e+000  3.3072577e-004  6.9438589e-004  1.6398801e-003  0.0000000e+000  2.3976509e-003  0.0000000e+000  0.0000000e+000  0.0000000e+000  2.7190117e-004  9.6621791e-004  1.9153784e-004  0.0000000e+000  2.0246329e-003  0.0000000e+000  0.0000000e+000  0.0000000e+000  0.0000000e+000  0.0000000e+000  0.0000000e+000  0.0000000e+000  0.0000000e+000  1.1953969e-005  0.0000000e+000  0.0000000e+000  5.5351426e-004  0.0000000e+000  0.0000000e+000  0.0000000e+000  0.0000000e+000  0.0000000e+000  1.0028187e+000  1.0000000e+000             Inf
  8.4906508e-002  8.4534121e-004  1.2467851e-004  0.0000000e+000  0.0000000e+000  0.0000000e+000  0.0000000e+000  1.2242759e-003  1.5332014e-003  2.7353566e-005  0.0000000e+000  0.0000000e+000  0.0000000e+000  0.0000000e+000  0.0000000e+000  7.4739837e-003  3.5995439e-003  1.7557236e-002  0.0000000e+000  2.4517213e-003  0.0000000e+000  0.0000000e+000  9.8935285e-007  0.0000000e+000  0.0000000e+000  9.3617695e-004  5.4823374e-003  1.3544646e-004  0.0000000e+000  0.0000000e+000  8.4906508e-002  6.8082430e-001  1.0000000e+000  2.0308106e-001
  3.0388881e-002  5.6367104e-003  1.4539718e-004  0.0000000e+000  3.4844317e-003  0.0000000e+000  4.1328926e-003  1.8513042e-003  1.8751616e-004  2.7271966e-003  1.0269441e-003  0.0000000e+000  3.7283759e-003  3.1514742e-003  1.3198710e-003  3.9400347e-004  0.0000000e+000  3.5296988e-003  1.2601622e-003  8.4030214e-005  0.0000000e+000  6.9572940e-003  0.0000000e+000  0.0000000e+000  2.9905182e-004  2.2019741e-004  4.2145201e-004  5.7025078e-005  0.0000000e+000  0.0000000e+000  3.0388881e-002  8.1238388e-001  1.0000000e+000  3.2801410e-002
  4.8582101e-001  8.9442710e-003  0.0000000e+000  1.3418240e-003  0.0000000e+000  0.0000000e+000  2.6855586e-003  0.0000000e+000  0.0000000e+000  0.0000000e+000  0.0000000e+000  8.2883635e-006  0.0000000e+000  7.0697628e-003  5.3950603e-004  1.1999283e-003  0.0000000e+000  0.0000000e+000  0.0000000e+000  6.8890721e-005  0.0000000e+000  0.0000000e+000  0.0000000e+000  0.0000000e+000  4.4696467e-003  0.0000000e+000  0.0000000e+000  1.0632666e-003  2.4508459e-003  0.0000000e+000  4.8582101e-001  9.9711340e-002  1.0000000e+000  4.8966236e-001
  5.0889732e-002  0.0000000e+000  4.2296996e-004  0.0000000e+000  0.0000000e+000  8.9484228e-004  0.0000000e+000  8.1035520e-003  0.0000000e+000  2.9624137e-004  0.0000000e+000  1.4385048e-004  0.0000000e+000  0.0000000e+000  0.0000000e+000  1.4430386e-003  0.0000000e+000  2.6740981e-002  0.0000000e+000  0.0000000e+000  0.0000000e+000  0.0000000e+000  0.0000000e+000  0.0000000e+000  0.0000000e+000  0.0000000e+000  6.6577429e-004  0.0000000e+000  0.0000000e+000  8.1963034e-004  5.0889732e-002  7.3443127e-001  1.0000000e+000  7.9085158e-002
  2.3493350e-001  4.6727373e-004  8.2080702e-004  1.8518860e-003  1.4565191e-004  0.0000000e+000  1.5379055e-003  0.0000000e+000  5.7672369e-004  1.5935395e-003  9.7191897e-004  0.0000000e+000  2.5608849e-002  0.0000000e+000  6.3820191e-003  5.8723645e-004  1.4442096e-002  1.5997585e-003  2.9113740e-003  0.0000000e+000  0.0000000e+000  6.9019301e-004  7.3909654e-007  0.0000000e+000  0.0000000e+000  0.0000000e+000  0.0000000e+000  6.5457568e-003  0.0000000e+000  1.1908152e-003  2.3493350e-001  3.2219455e-001  1.0000000e+000  7.8019156e-002
  1.9521480e-001  6.8698706e-004  1.4605137e-003  1.4320347e-002  0.0000000e+000  0.0000000e+000  0.0000000e+000  0.0000000e+000  0.0000000e+000  7.7945803e-005  0.0000000e+000  1.5149899e-003  9.2236419e-004  1.7529688e-003  4.0698282e-003  4.5409136e-004  3.5478823e-003  0.0000000e+000  2.2239325e-003  0.0000000e+000  0.0000000e+000  0.0000000e+000  0.0000000e+000  0.0000000e+000  0.0000000e+000  1.3749158e-003  8.7120675e-003  4.9402084e-005  7.5930006e-005  2.7020861e-003  1.9521480e-001  5.9804108e-001  1.0000000e+000  1.7258885e-002
  2.4797318e-001  1.8884436e-003  0.0000000e+000  1.2993159e-002  8.4033438e-004  0.0000000e+000  0.0000000e+000  0.0000000e+000  3.4933601e-003  2.4068444e-003  2.2439539e-003  0.0000000e+000  1.0650218e-003  3.1376906e-003  6.8882198e-003  0.0000000e+000  2.7069973e-003  9.7503593e-005  1.1529141e-003  0.0000000e+000  4.7096574e-004  0.0000000e+000  0.0000000e+000  0.0000000e+000  1.9666937e-003  0.0000000e+000  4.0522994e-003  0.0000000e+000  1.6731214e-003  0.0000000e+000  2.4797318e-001  2.6554602e-001  1.0000000e+000  2.4376204e-002
  1.1803393e-002  0.0000000e+000  1.3939810e-003  2.3323091e-002  0.0000000e+000  0.0000000e+000  0.0000000e+000  0.0000000e+000  2.7526490e-003  0.0000000e+000  0.0000000e+000  0.0000000e+000  0.0000000e+000  5.3324773e-003  0.0000000e+000  0.0000000e+000  4.8399357e-003  0.0000000e+000  9.9258712e-004  0.0000000e+000  0.0000000e+000  1.8322885e-004  0.0000000e+000  0.0000000e+000  0.0000000e+000  5.9890957e-004  0.0000000e+000  0.0000000e+000  0.0000000e+000  0.0000000e+000  1.1803393e-002  8.9864966e-001  1.0000000e+000  1.1690108e-001
  4.1088540e-001  0.0000000e+000  0.0000000e+000  3.7001187e-003  0.0000000e+000  0.0000000e+000  0.0000000e+000  4.4108001e-003  0.0000000e+000  1.7454978e-003  5.4169451e-004  2.6903942e-003  0.0000000e+000  0.0000000e+000  0.0000000e+000  2.9263741e-003  1.1717209e-002  5.0618261e-003  0.0000000e+000  3.0134421e-003  2.7118484e-003  0.0000000e+000  0.0000000e+000  0.0000000e+000  0.0000000e+000  0.0000000e+000  5.4727223e-004  2.2004791e-003  3.4562932e-004  5.2394975e-003  4.1088540e-001  2.3110373e-001  1.0000000e+000  3.7207840e-001
  6.3546600e-002  1.1946840e-003  0.0000000e+000  7.8924062e-005  0.0000000e+000  6.2613218e-003  0.0000000e+000  4.4379140e-003  0.0000000e+000  0.0000000e+000  0.0000000e+000  0.0000000e+000  0.0000000e+000  0.0000000e+000  6.7217075e-003  1.7402663e-004  0.0000000e+000  2.8387621e-004  1.1807444e-003  5.7392276e-003  5.9270740e-004  0.0000000e+000  3.3648404e-004  0.0000000e+000  4.3023220e-003  0.0000000e+000  0.0000000e+000  2.0828152e-004  9.0392289e-003  6.8811697e-003  6.3546600e-002  7.0290910e-001  1.0000000e+000  8.8831539e-003
  8.3525133e-001  5.4727142e-004  0.0000000e+000  4.6566025e-004  4.0738748e-003  3.2774266e-003  1.7840617e-002  2.5298169e-003  7.4469816e-004  0.0000000e+000  0.0000000e+000  0.0000000e+000  8.0801697e-005  9.8487721e-003  0.0000000e+000  6.4442672e-003  0.0000000e+000  2.0490721e-004  2.1540975e-003  0.0000000e+000  0.0000000e+000  0.0000000e+000  9.1943531e-005  0.0000000e+000  0.0000000e+000  2.1174938e-004  0.0000000e+000  2.7140097e-003  0.0000000e+000  7.1036645e-004  8.3525133e-001 -6.5232316e-001  1.0000000e+000             Inf
  1.8643691e-003  0.0000000e+000  0.0000000e+000  0.0000000e+000  0.0000000e+000  0.0000000e+000  6.6716121e-003  7.1739052e-003  0.0000000e+000  0.0000000e+000  0.0000000e+000  4.0904717e-004  1.4779042e-002  0.0000000e+000  4.0990550e-003  0.0000000e+000  3.3080454e-004  0.0000000e+000  0.0000000e+000  1.4296104e-003  0.0000000e+000  2.5349651e-003  2.5132630e-003  0.0000000e+000  2.2700571e-003  5.9206052e-004  3.7137912e-004  0.0000000e+000  1.0239093e-003  0.0000000e+000  1.8643691e-003  9.7013424e-001  1.0000000e+000  7.7068159e-002
  8.5087438e-002  4.6169516e-001  1.2869596e-001  5.6398945e-002  0.0000000e+000  0.0000000e+000  0.0000000e+000  2.9477247e-002  5.7802805e-002  3.5843086e-002  0.0000000e+000  0.0000000e+000  0.0000000e+000  0.0000000e+000  0.0000000e+000  1.2203541e-001  0.0000000e+000  0.0000000e+000  1.7757424e-001  0.0000000e+000  7.5970873e-003  8.8258836e-002  3.2642523e-001  0.0000000e+000  0.0000000e+000  2.6447185e-002  0.0000000e+000  0.0000000e+000  0.0000000e+000  0.0000000e+000  8.5087438e-002  1.0789544e+000  1.0000000e+000  1.3173768e-001
  2.3261516e-001  0.0000000e+000  1.0517326e-003  1.8867219e-001  0.0000000e+000  1.5375335e-002  0.0000000e+000  6.1330558e-001  7.4481936e-004  0.0000000e+000  0.0000000e+000  0.0000000e+000  0.0000000e+000  0.0000000e+000  0.0000000e+000  0.0000000e+000  0.0000000e+000  2.3438826e-001  0.0000000e+000  0.0000000e+000  0.0000000e+000  4.6493470e-002  0.0000000e+000  1.4091694e-001  0.0000000e+000  3.6009529e-001  0.0000000e+000  0.0000000e+000  0.0000000e+000  1.7454767e-001  2.3261516e-001  7.5160655e-001  1.0000000e+000  3.3081476e-001
  5.5554243e-002  0.0000000e+000  0.0000000e+000  0.0000000e+000  0.0000000e+000  7.5342637e-004  0.0000000e+000  1.0000000e+000  3.1870048e-003  1.1984833e-002  2.9226219e-002  0.0000000e+000  0.0000000e+000  0.0000000e+000  0.0000000e+000  0.0000000e+000  2.8446217e-001  0.0000000e+000  0.0000000e+000  0.0000000e+000  5.6113833e-003  1.2925964e-002  0.0000000e+000  0.0000000e+000  0.0000000e+000  6.6007427e-002  0.0000000e+000  5.4195612e-003  2.5254542e-002  0.0000000e+000  5.5554243e-002  1.1100229e+000  1.0000000e+000  1.2700203e-001
  0.0000000e+000  0.0000000e+000  0.0000000e+000  1.3542096e-002  0.0000000e+000  0.0000000e+000  0.0000000e+000  2.3020046e-002  0.0000000e+000  9.4537712e-004  0.0000000e+000  0.0000000e+000  0.0000000e+000  0.0000000e+000  0.0000000e+000  0.0000000e+000  0.0000000e+000  1.5312096e-001  0.0000000e+000  0.0000000e+000  9.0960327e-003  0.0000000e+000  0.0000000e+000  0.0000000e+000  0.0000000e+000  0.0000000e+000  0.0000000e+000  1.2672007e-001  0.0000000e+000  5.1220108e-002  0.0000000e+000  1.1172063e+000  1.0000000e+000             Inf
  9.9754779e-002  0.0000000e+000  0.0000000e+000  0.0000000e+000  0.0000000e+000  2.2978944e-001  8.8547196e-003  0.0000000e+000  0.0000000e+000  1.0857175e-002  4.8215940e-003  1.5014194e-002  4.1558839e-002  1.8591753e-002  0.0000000e+000  0.0000000e+000  0.0000000e+000  0.0000000e+000  0.0000000e+000  9.8071156e-002  0.0000000e+000  0.0000000e+000  0.0000000e+000  0.0000000e+000  5.2715424e-002  2.9685251e-002  4.4308189e-002  2.0928945e-002  9.0297550e-002  0.0000000e+000  9.9754779e-002  8.5883856e-001  1.0000000e+000  3.1194547e-001
  8.3101822e-001  1.3672844e-001  0.0000000e+000  0.0000000e+000  0.0000000e+000  0.0000000e+000  0.0000000e+000  6.1038688e-002  0.0000000e+000  2.4801618e-002  0.0000000e+000  4.1889701e-001  8.3812710e-002  0.0000000e+000  5.4470041e-003  6.7113737e-002  0.0000000e+000  7.7401649e-003  1.0204241e-001  0.0000000e+000  0.0000000e+000  0.0000000e+000  0.0000000e+000  0.0000000e+000  0.0000000e+000  2.4803803e-003  0.0000000e+000  0.0000000e+000  0.0000000e+000  2.8931182e-003  8.3101822e-001 -4.3694893e-001  1.0000000e+000             Inf
  2.3493511e-001  0.0000000e+000  4.8088022e-003  0.0000000e+000  1.2075584e-002  0.0000000e+000  0.0000000e+000  0.0000000e+000  0.0000000e+000  0.0000000e+000  7.2321909e-003  4.8247936e-002  3.4323485e-002  0.0000000e+000  2.5290886e-002  3.5642661e-001  4.2036655e-002  0.0000000e+000  0.0000000e+000  1.6883982e-002  4.4112754e-002  3.1428649e-002  0.0000000e+000  4.2331244e-001  0.0000000e+000  1.5506814e-001  7.0286184e-003  0.0000000e+000  0.0000000e+000  0.0000000e+000  2.3493511e-001  5.9751287e-001  1.0000000e+000  6.5334156e-001
  4.6520168e-001  0.0000000e+000  1.5105613e-003  3.4454385e-001  0.0000000e+000  0.0000000e+000  0.0000000e+000  0.0000000e+000  0.0000000e+000  0.0000000e+000  4.1162388e-002  0.0000000e+000  5.1805886e-002  0.0000000e+000  1.2872973e-001  0.0000000e+000  0.0000000e+000  5.0298359e-002  0.0000000e+000  0.0000000e+000  1.5608029e-001  0.0000000e+000  9.8501949e-002  0.0000000e+000  0.0000000e+000  0.0000000e+000  1.4689128e-001  0.0000000e+000  1.9848370e-001  3.1748407e-002  4.6520168e-001  1.7119146e-001  1.0000000e+000  1.3829028e+000
  9.4875530e-002  0.0000000e+000  9.1168162e-002  0.0000000e+000  0.0000000e+000  1.1439822e-001  0.0000000e+000  0.0000000e+000  0.0000000e+000  0.0000000e+000  2.5255398e-002  0.0000000e+000  1.1847821e-001  0.0000000e+000  0.0000000e+000  0.0000000e+000  0.0000000e+000  4.3478874e-002  5.4819952e-002  0.0000000e+000  0.0000000e+000  6.3710626e-002  9.2927771e-003  0.0000000e+000  1.7835446e-001  8.2574828e-002  2.9980241e-002  0.0000000e+000  1.2942486e-002  3.1043126e-001  9.4875530e-002  9.7882006e-001  1.0000000e+000  1.5928038e-001
  1.9167716e-001  1.5277733e-002  0.0000000e+000  0.0000000e+000  1.2845470e-002  1.3211179e-002  0.0000000e+000  0.0000000e+000  4.0442602e-002  1.3074274e-002  2.2811421e-001  7.0164473e-002  0.0000000e+000  0.0000000e+000  0.0000000e+000  5.9265881e-002  0.0000000e+000  0.0000000e+000  2.1465348e-003  4.8262639e-004  8.6190528e-002  0.0000000e+000  3.3728079e-002  0.0000000e+000  0.0000000e+000  0.0000000e+000  0.0000000e+000  0.0000000e+000  0.0000000e+000  0.0000000e+000  1.9167716e-001  7.5271293e-001  1.0000000e+000  2.2825147e-001
  9.0071450e-002  3.1428067e-002  0.0000000e+000  0.0000000e+000  0.0000000e+000  4.4185882e-002  0.0000000e+000  0.0000000e+000  1.2187106e-001  0.0000000e+000  0.0000000e+000  1.4371807e-002  4.9565853e-003  0.0000000e+000  0.0000000e+000  3.3127105e-002  0.0000000e+000  4.7759502e-002  4.1869193e-002  0.0000000e+000  1.3070671e-002  0.0000000e+000  6.8158935e-002  2.8123121e-002  0.0000000e+000  0.0000000e+000  1.6640326e-003  0.0000000e+000  3.7228566e-002  2.1571740e-001  9.0071450e-002  8.5942985e-001  1.0000000e+000  2.5633352e-001
  4.4978826e-001  2.3040943e-004  2.5052195e-002  4.4986976e-003  0.0000000e+000  3.3920260e-002  0.0000000e+000  7.5434373e-003  1.0276866e-001  4.3083402e-005  0.0000000e+000  0.0000000e+000  1.4040410e-001  0.0000000e+000  4.0707298e-001  1.0362436e-001  0.0000000e+000  0.0000000e+000  0.0000000e+000  0.0000000e+000  0.0000000e+000  1.4231941e-002  0.0000000e+000  5.4437404e-002  5.1874323e-001  0.0000000e+000  1.2999875e-001  0.0000000e+000  0.0000000e+000  4.8029019e-001  4.4978826e-001  3.2234333e-001  1.0000000e+000  4.9073304e-001
  4.5752428e-001  0.0000000e+000  0.0000000e+000  1.7586851e-002  0.0000000e+000  0.0000000e+000  0.0000000e+000  0.0000000e+000  1.0892606e-002  9.0645016e-003  0.0000000e+000  0.0000000e+000  1.7126587e-002  0.0000000e+000  0.0000000e+000  1.1123238e-001  0.0000000e+000  0.0000000e+000  3.1948375e-005  1.6697545e-002  0.0000000e+000  0.0000000e+000  4.1590063e-001  0.0000000e+000  1.1585051e-001  0.0000000e+000  0.0000000e+000  8.1675487e-003  2.7534875e-004  0.0000000e+000  4.5752428e-001  3.1086755e-002  1.0000000e+000  5.1933948e-001
  8.6460179e-001  0.0000000e+000  6.9165675e-002  0.0000000e+000  0.0000000e+000  1.7302062e-002  0.0000000e+000  4.7962794e-002  7.2961758e-002  3.3169260e-002  0.0000000e+000  2.1541720e-002  5.1310319e-002  0.0000000e+000  0.0000000e+000  0.0000000e+000  0.0000000e+000  5.6512336e-002  0.0000000e+000  6.8219708e-002  0.0000000e+000  9.6185166e-003  0.0000000e+000  3.2909153e-002  1.5711649e-001  2.1341180e-002  1.7423250e-002  4.7133846e-002  0.0000000e+000  5.5284074e-002  8.6460179e-001 -5.6962198e-001  1.0000000e+000             Inf
  2.3570529e-001  0.0000000e+000  0.0000000e+000  0.0000000e+000  0.0000000e+000  0.0000000e+000  1.2232488e-001  2.2364528e-003  1.6075036e-001  0.0000000e+000  4.2225387e-003  0.0000000e+000  0.0000000e+000  0.0000000e+000  0.0000000e+000  0.0000000e+000  0.0000000e+000  0.0000000e+000  5.9783281e-003  1.4477695e-002  5.0471460e-002  0.0000000e+000  0.0000000e+000  4.5729904e-003  8.5400483e-002  0.0000000e+000  7.9942735e-002  0.0000000e+000  1.2445440e-001  0.0000000e+000  2.3570529e-001  4.5834268e-001  1.0000000e+000  2.1268062e-001
  6.3061362e-001  0.0000000e+000  2.3485176e-002  0.0000000e+000  0.0000000e+000  0.0000000e+000  0.0000000e+000  0.0000000e+000  0.0000000e+000  4.1135493e-002  0.0000000e+000  0.0000000e+000  0.0000000e+000  5.5962617e-002  0.0000000e+000  0.0000000e+000  0.0000000e+000  0.0000000e+000  0.0000000e+000  2.1309260e-002  0.0000000e+000  0.0000000e+000  2.0383450e-001  0.0000000e+000  3.1054900e-001  0.0000000e+000  0.0000000e+000  0.0000000e+000  0.0000000e+000  0.0000000e+000  6.3061362e-001 -1.8479134e-001  1.0000000e+000  3.5405498e-001
  2.5748517e-001  0.0000000e+000  3.9092995e-002  0.0000000e+000  0.0000000e+000  8.7656078e-002  1.8639313e-001  1.0872407e-001  1.1960517e-001  1.7827173e-002  0.0000000e+000  0.0000000e+000  0.0000000e+000  7.5656130e-002  0.0000000e+000  0.0000000e+000  4.8124121e-002  0.0000000e+000  1.1275847e-002  8.3456859e-003  0.0000000e+000  1.1332518e-001  0.0000000e+000  0.0000000e+000  8.0457450e-002  4.1280016e-003  0.0000000e+000  0.0000000e+000  0.0000000e+000  0.0000000e+000  2.5748517e-001  4.5512184e-001  1.0000000e+000  3.3079480e-001
  0.0000000e+000  0.0000000e+000  0.0000000e+000  0.0000000e+000  0.0000000e+000  0.0000000e+000  0.0000000e+000  1.3654113e-001  2.0773060e-002  9.8747524e-003  0.0000000e+000  0.0000000e+000  7.3658098e-003  0.0000000e+000  0.0000000e+000  0.0000000e+000  0.0000000e+000  0.0000000e+000  0.0000000e+000  0.0000000e+000  0.0000000e+000  0.0000000e+000  0.0000000e+000  0.0000000e+000  4.0701008e-003  0.0000000e+000  0.0000000e+000  0.0000000e+000  7.2892550e-003  2.4367372e-002  0.0000000e+000  1.0652598e+000  1.0000000e+000             Inf
  6.8022643e-002  3.7117733e-003  3.6825111e-002  1.0494777e-002  3.5281716e-003  5.2782295e-003  0.0000000e+000  2.4860728e-002  0.0000000e+000  1.0781537e-001  0.0000000e+000  2.5625047e-002  0.0000000e+000  8.8600632e-003  0.0000000e+000  0.0000000e+000  4.5147345e-002  0.0000000e+000  5.5491286e-003  3.9278588e-002  5.1803637e-002  0.0000000e+000  1.4903415e-002  0.0000000e+000  0.0000000e+000  4.2326588e-002  0.0000000e+000  5.5302847e-002  0.0000000e+000  4.5896167e-001  6.8022643e-002  9.3796870e-001  1.0000000e+000  1.0119237e-001
  8.2692230e-001  0.0000000e+000  0.0000000e+000  0.0000000e+000  0.0000000e+000  0.0000000e+000  1.1502053e-001  0.0000000e+000  0.0000000e+000  4.8328908e-003  2.3203921e-001  6.8682203e-004  1.1286239e-002  0.0000000e+000  0.0000000e+000  0.0000000e+000  0.0000000e+000  0.0000000e+000  0.0000000e+000  1.2259953e-003  5.0231182e-001  1.0314825e-002  0.0000000e+000  1.2292482e-001  8.9497221e-003  8.8422818e-003  0.0000000e+000  1.9902380e-001  1.7432783e-002  0.0000000e+000  8.2692230e-001 -3.0520627e-001  1.0000000e+000  2.6626019e-001
  2.2107702e-001  0.0000000e+000  0.0000000e+000  0.0000000e+000  0.0000000e+000  8.4487697e-004  0.0000000e+000  2.4059394e-003  9.4976558e-002  7.0217185e-002  0.0000000e+000  9.9761942e-002  2.1970485e-001  0.0000000e+000  2.3756775e-001  0.0000000e+000  0.0000000e+000  2.5172764e-002  0.0000000e+000  6.7770728e-003  8.2086090e-002  0.0000000e+000  1.0955335e-002  8.0400372e-002  0.0000000e+000  0.0000000e+000  0.0000000e+000  0.0000000e+000  0.0000000e+000  4.6338865e-001  2.2107702e-001  7.3398506e-001  1.0000000e+000  2.3097900e-001
  8.2273861e-001  9.6470422e-002  2.8382847e-001  1.0414081e-002  0.0000000e+000  0.0000000e+000  3.6432455e-002  0.0000000e+000  9.5780750e-004  0.0000000e+000  1.0571304e-001  0.0000000e+000  8.5554445e-003  1.1837906e-002  0.0000000e+000  0.0000000e+000  0.0000000e+000  0.0000000e+000  5.4294569e-003  0.0000000e+000  0.0000000e+000  4.5015002e-002  5.2151301e-001  2.9887484e-003  0.0000000e+000  0.0000000e+000  1.4672415e-001  4.1721363e-003  2.3483352e-003  0.0000000e+000  8.2273861e-001 -2.1347743e-001  1.0000000e+000  2.7889013e-001
  6.4169029e-001  0.0000000e+000  0.0000000e+000  1.3215409e-001  0.0000000e+000  0.0000000e+000  1.5254636e-001  0.0000000e+000  0.0000000e+000  3.6726888e-002  0.0000000e+000  3.6839635e-002  3.4673231e-002  3.3754910e-002  0.0000000e+000  4.2296111e-003  4.2911873e-001  2.1374274e-002  0.0000000e+000  0.0000000e+000  0.0000000e+000  0.0000000e+000  8.4146978e-003  2.0174010e-001  0.0000000e+000  0.0000000e+000  0.0000000e+000  0.0000000e+000  0.0000000e+000  4.2009334e-002  6.4169029e-001 -1.9951044e-001  1.0000000e+000  2.3975839e-001
  4.8863871e-002  0.0000000e+000  0.0000000e+000  0.0000000e+000  1.1033156e-001  1.5003554e-002  0.0000000e+000  0.0000000e+000  9.5827657e-002  0.0000000e+000  0.0000000e+000  0.0000000e+000  6.5828788e-004  0.0000000e+000  0.0000000e+000  6.1036462e-002  0.0000000e+000  0.0000000e+000  0.0000000e+000  0.0000000e+000  0.0000000e+000  0.0000000e+000  6.1375176e-003  5.8552345e-002  0.0000000e+000  0.0000000e+000  0.0000000e+000  0.0000000e+000  0.0000000e+000  4.3270136e-001  4.8863871e-002  9.4694769e-001  1.0000000e+000  1.5653461e-001
  2.2320722e-001  1.0226727e-001  2.7989900e-002  1.8227019e-002  3.0493290e-002  1.0309197e-001  0.0000000e+000  0.0000000e+000  0.0000000e+000  0.0000000e+000  0.0000000e+000  0.0000000e+000  0.0000000e+000  1.2374835e-002  0.0000000e+000  1.2078455e-002  0.0000000e+000  0.0000000e+000  0.0000000e+000  0.0000000e+000  2.1933135e-002  0.0000000e+000  0.0000000e+000  0.0000000e+000  0.0000000e+000  1.7288959e-001  3.2271591e-001  1.4343173e-001  3.2955560e-002  3.3352960e-001  2.2320722e-001  7.0350195e-001  1.0000000e+000  5.5619814e-001
  6.3806896e-001  1.9178118e-001  0.0000000e+000  2.9519267e-002  2.6730252e-001  0.0000000e+000  0.0000000e+000  6.6293744e-003  0.0000000e+000  2.7769078e-001  0.0000000e+000  1.5702721e-001  0.0000000e+000  0.0000000e+000  0.0000000e+000  9.6453155e-003  0.0000000e+000  2.2463240e-002  0.0000000e+000  1.7736267e-002  2.7414948e-002  9.9719643e-003  0.0000000e+000  0.0000000e+000  0.0000000e+000  1.3179291e-001  0.0000000e+000  0.0000000e+000  0.0000000e+000  0.0000000e+000  6.3806896e-001 -1.6756174e-001  1.0000000e+000  6.6418165e-001
  4.5580557e-002  1.1945553e-001  0.0000000e+000  7.3897868e-002  2.5551516e-002  0.0000000e+000  5.3271603e-002  7.5762634e-003  0.0000000e+000  0.0000000e+000  0.0000000e+000  0.0000000e+000  2.4041907e-002  0.0000000e+000  9.5651351e-002  4.4885082e-003  0.0000000e+000  0.0000000e+000  7.6129280e-002  7.7514330e-002  5.2873023e-003  7.8954711e-002  0.0000000e+000  0.0000000e+000  0.0000000e+000  0.0000000e+000  0.0000000e+000  0.0000000e+000  9.7528630e-002  1.6391690e-001  4.5580557e-002  9.9360816e-001  1.0000000e+000  4.9280442e-001
  4.1762700e-001  1.4504758e-001  7.5092759e-001  0.0000000e+000  0.0000000e+000  0.0000000e+000  3.4864746e-002  9.3739192e-002  0.0000000e+000  6.0300448e-002  0.0000000e+000  1.9659760e-002  0.0000000e+000  0.0000000e+000  0.0000000e+000  0.0000000e+000  0.0000000e+000  0.0000000e+000  0.0000000e+000  2.9918981e-002  0.0000000e+000  0.0000000e+000  0.0000000e+000  0.0000000e+000  0.0000000e+000  0.0000000e+000  0.0000000e+000  0.0000000e+000  0.0000000e+000  0.0000000e+000  4.1762700e-001  3.8100462e-001  1.0000000e+000  8.1801072e-001
  0.0000000e+000  0.0000000e+000  1.5104804e-002  0.0000000e+000  0.0000000e+000  0.0000000e+000  0.0000000e+000  0.0000000e+000  0.0000000e+000  0.0000000e+000  2.0247426e-003  0.0000000e+000  0.0000000e+000  0.0000000e+000  0.0000000e+000  0.0000000e+000  1.6468516e-002  0.0000000e+000  0.0000000e+000  0.0000000e+000  3.6311015e-002  0.0000000e+000  0.0000000e+000  0.0000000e+000  2.1166831e-001  2.1511876e-002  1.4920690e-002  0.0000000e+000  1.1008759e-003  0.0000000e+000  0.0000000e+000  1.0990344e+000  1.0000000e+000             Inf
  8.6570390e-001  1.1433226e-001  0.0000000e+000  1.3605864e-002  0.0000000e+000  0.0000000e+000  0.0000000e+000  0.0000000e+000  1.1367177e-001  0.0000000e+000  1.8923513e-003  6.8751591e-002  0.0000000e+000  0.0000000e+000  7.0320034e-002  0.0000000e+000  2.3001400e-002  9.0312786e-003  8.8195764e-003  0.0000000e+000  6.3414604e-002  0.0000000e+000  0.0000000e+000  5.3893673e-003  0.0000000e+000  1.3963402e-002  1.0125334e-001  2.2523442e-002  0.0000000e+000  0.0000000e+000  8.6570390e-001 -5.8428867e-001  1.0000000e+000             Inf
  2.6154049e-001  1.0646604e-001  0.0000000e+000  0.0000000e+000  3.1329659e-001  0.0000000e+000  1.8778479e-003  0.0000000e+000  0.0000000e+000  0.0000000e+000  3.3079783e-002  0.0000000e+000  0.0000000e+000  0.0000000e+000  0.0000000e+000  0.0000000e+000  0.0000000e+000  6.1931878e-002  2.9502119e-003  3.2148814e-002  8.2471518e-002  4.4092659e-002  0.0000000e+000  0.0000000e+000  8.4513525e-003  0.0000000e+000  2.6871781e-001  0.0000000e+000  1.2237133e-002  1.9323468e-002  2.6154049e-001  4.7727157e-001  1.0000000e+000  4.1616374e-001
  6.4014991e-001  0.0000000e+000  5.8069276e-003  0.0000000e+000  2.2783933e-002  0.0000000e+000  1.4520203e-002  0.0000000e+000  0.0000000e+000  0.0000000e+000  8.9455854e-002  1.8726264e-002  0.0000000e+000  0.0000000e+000  1.1338979e-001  0.0000000e+000  0.0000000e+000  2.8484237e-002  0.0000000e+000  0.0000000e+000  4.5830759e-002  0.0000000e+000  0.0000000e+000  0.0000000e+000  3.1037751e-002  0.0000000e+000  9.8646721e-003  9.8159728e-002  7.3989397e-002  0.0000000e+000  6.4014991e-001 -3.0434168e-001  1.0000000e+000  5.1050987e-001
  3.4485517e-002  0.0000000e+000  0.0000000e+000  7.1400585e-002  4.4573913e-002  0.0000000e+000  0.0000000e+000  1.6765306e-003  2.7140994e-002  0.0000000e+000  0.0000000e+000  2.0576532e-002  0.0000000e+000  0.0000000e+000  0.0000000e+000  0.0000000e+000  0.0000000e+000  0.0000000e+000  0.0000000e+000  0.0000000e+000  2.6525638e-003  4.5239819e-002  0.0000000e+000  9.1104972e-003  0.0000000e+000  9.8829433e-002  0.0000000e+000  4.3738956e-002  5.2063849e-002  0.0000000e+000  3.4485517e-002  9.0159153e-001  1.0000000e+000  1.5474833e-001
  6.4423441e-001  2.2208517e-002  0.0000000e+000  1.2924427e-003  9.9010465e-002  2.6211672e-001  1.0482185e-001  0.0000000e+000  2.4687344e-002  7.7487071e-004  3.6430733e-003  5.5387767e-005  0.0000000e+000  2.7195057e-002  3.4348526e-002  3.7659012e-003  6.0294450e-002  0.0000000e+000  0.0000000e+000  1.1399196e-002  0.0000000e+000  8.5372946e-003  0.0000000e+000  0.0000000e+000  1.9408309e-003  0.0000000e+000  0.0000000e+000  1.5284492e-001  1.0167279e-001  3.9114118e-002  6.4423441e-001 -2.5024388e-001  1.0000000e+000  8.5267472e-001
  1.3661841e-002  0.0000000e+000  0.0000000e+000  0.0000000e+000  0.0000000e+000  0.0000000e+000  0.0000000e+000  0.0000000e+000  0.0000000e+000  9.5759705e-002  0.0000000e+000  0.0000000e+000  0.0000000e+000  0.0000000e+000  2.0524333e-002  0.0000000e+000  0.0000000e+000  0.0000000e+000  0.0000000e+000  2.4212959e-003  0.0000000e+000  0.0000000e+000  0.0000000e+000  2.6092912e-002  1.5913025e-002  0.0000000e+000  0.0000000e+000  3.6039042e-002  1.0172775e-001  3.3364063e-002  1.3661841e-002  9.7454512e-001  1.0000000e+000  1.2367529e-001
  4.4824416e-001  0.0000000e+000  3.6166065e-002  0.0000000e+000  8.4094450e-002  0.0000000e+000  1.7294040e-003  4.5822159e-003  5.9120192e-002  3.2360785e-002  2.0900078e-001  4.2832165e-002  0.0000000e+000  0.0000000e+000  0.0000000e+000  0.0000000e+000  0.0000000e+000  0.0000000e+000  0.0000000e+000  0.0000000e+000  0.0000000e+000  0.0000000e+000  0.0000000e+000  0.0000000e+000  1.3264062e-002  0.0000000e+000  0.0000000e+000  0.0000000e+000  5.4479255e-002  8.4009797e-003  4.4824416e-001 -2.1230465e-003  1.0000000e+000  4.2413827e-001
  4.3026469e-001  0.0000000e+000  2.6920771e-002  0.0000000e+000  0.0000000e+000  0.0000000e+000  0.0000000e+000  1.5022928e-001  7.9190674e-002  7.7239618e-003  0.0000000e+000  0.0000000e+000  0.0000000e+000  3.2842125e-002  0.0000000e+000  2.4999385e-002  3.9042441e-002  0.0000000e+000  0.0000000e+000  4.7149852e-002  0.0000000e+000  0.0000000e+000  0.0000000e+000  2.5755464e-002  0.0000000e+000  0.0000000e+000  0.0000000e+000  1.4429543e-002  4.3747761e-002  9.4364495e-003  4.3026469e-001  1.0030303e-001  1.0000000e+000  3.8995336e-001
  2.4468239e-001  0.0000000e+000  0.0000000e+000  0.0000000e+000  3.9200203e-002  1.8533089e-002  0.0000000e+000  0.0000000e+000  0.0000000e+000  2.8373897e-002  0.0000000e+000  0.0000000e+000  2.8961968e-003  4.7206564e-001  0.0000000e+000  0.0000000e+000  0.0000000e+000  2.9582443e-002  4.8537942e-003  0.0000000e+000  1.5438698e-001  0.0000000e+000  0.0000000e+000  1.2715513e-003  0.0000000e+000  0.0000000e+000  4.3323414e-003  1.3856725e-002  0.0000000e+000  0.0000000e+000  2.4468239e-001  4.4693996e-001  1.0000000e+000  1.3091508e-001
  0.0000000e+000  0.0000000e+000  0.0000000e+000  7.0928193e-002  0.0000000e+000  0.0000000e+000  0.0000000e+000  1.0991968e-003  0.0000000e+000  4.4032352e-004  0.0000000e+000  0.0000000e+000  0.0000000e+000  0.0000000e+000  7.8491322e-003  0.0000000e+000  7.7353531e-003  0.0000000e+000  7.3376865e-003  1.2205824e-004  0.0000000e+000  0.0000000e+000  1.6118219e-004  0.0000000e+000  0.0000000e+000  0.0000000e+000  0.0000000e+000  0.0000000e+000  3.5455180e-002  4.8650529e-004  0.0000000e+000  1.0408460e+000  1.0000000e+000             Inf
  8.3047848e-002  0.0000000e+000  0.0000000e+000  1.1242201e-002  0.0000000e+000  0.0000000e+000  1.9221997e-002  0.0000000e+000  0.0000000e+000  0.0000000e+000  0.0000000e+000  0.0000000e+000  0.0000000e+000  0.0000000e+000  3.2062046e-002  0.0000000e+000  0.0000000e+000  9.6500137e-002  0.0000000e+000  0.0000000e+000  0.0000000e+000  0.0000000e+000  0.0000000e+000  0.0000000e+000  0.0000000e+000  3.2092102e-003  8.5594979e-002  2.8095950e-002  0.0000000e+000  0.0000000e+000  8.3047848e-002  7.4319947e-001  1.0000000e+000  3.6881510e-001
  4.3559114e-001  3.4793794e-002  0.0000000e+000  7.4719450e-003  7.7033405e-002  0.0000000e+000  0.0000000e+000  2.4107345e-002  4.7546361e-003  0.0000000e+000  0.0000000e+000  0.0000000e+000  0.0000000e+000  0.0000000e+000  0.0000000e+000  0.0000000e+000  3.3702874e-002  1.9648167e-003  4.4305367e-002  4.8095043e-003  7.5196453e-002  0.0000000e+000  8.5984839e-002  0.0000000e+000  4.0519034e-002  0.0000000e+000  0.0000000e+000  2.1788737e-002  0.0000000e+000  3.3986196e-002  4.3559114e-001  5.2038720e-002  1.0000000e+000  8.2372988e-002
  2.4505581e-001  4.5834493e-003  0.0000000e+000  0.0000000e+000  2.2730872e-002  9.8956286e-003  0.0000000e+000  0.0000000e+000  2.2956152e-002  0.0000000e+000  0.0000000e+000  0.0000000e+000  0.0000000e+000  0.0000000e+000  0.0000000e+000  1.5077729e-002  0.0000000e+000  3.6057456e-002  4.8199578e-002  1.2376347e-002  0.0000000e+000  0.0000000e+000  0.0000000e+000  0.0000000e+000  0.0000000e+000  5.1421355e-002  0.0000000e+000  0.0000000e+000  7.2597186e-002  0.0000000e+000  2.4505581e-001  3.3246283e-001  1.0000000e+000  4.2391521e-001
  8.5939264e-001  7.6420575e-002  0.0000000e+000  8.9764166e-003  9.2680064e-003  2.3755575e-002  1.8552942e-002  2.2932134e-001  2.6825008e-002  4.9063700e-002  0.0000000e+000  0.0000000e+000  6.8356050e-003  0.0000000e+000  0.0000000e+000  0.0000000e+000  3.2003293e-002  6.3840244e-002  5.1348009e-003  3.7844215e-004  0.0000000e+000  9.5357146e-002  5.7958480e-002  0.0000000e+000  0.0000000e+000  0.0000000e+000  0.0000000e+000  0.0000000e+000  0.0000000e+000  6.6874622e-003  8.5939264e-001 -6.2592359e-001  1.0000000e+000             Inf
  2.1938570e-001  4.5574614e-003  0.0000000e+000  0.0000000e+000  0.0000000e+000  3.1684138e-004  2.4397050e-003  0.0000000e+000  0.0000000e+000  0.0000000e+000  0.0000000e+000  0.0000000e+000  0.0000000e+000  0.0000000e+000  0.0000000e+000  1.5946115e-001  2.7131753e-003  2.2324190e-002  0.0000000e+000  0.0000000e+000  0.0000000e+000  9.7938770e-003  1.1580905e-001  2.5353479e-002  0.0000000e+000  1.8924338e-002  9.9238725e-003  0.0000000e+000  2.3645084e-002  0.0000000e+000  2.1938570e-001  5.0088158e-001  1.0000000e+000  3.6582470e-001
  5.1911544e-002  0.0000000e+000  0.0000000e+000  0.0000000e+000  1.0028630e-002  5.4294088e-002  6.9164107e-002  0.0000000e+000  0.0000000e+000  6.0363805e-002  0.0000000e+000  0.0000000e+000  0.0000000e+000  0.0000000e+000  0.0000000e+000  0.0000000e+000  0.0000000e+000  3.1541679e-002  0.0000000e+000  0.0000000e+000  0.0000000e+000  0.0000000e+000  0.0000000e+000  0.0000000e+000  1.3254016e-003  0.0000000e+000  0.0000000e+000  2.3527443e-003  0.0000000e+000  2.6524860e-002  5.1911544e-002  7.9079961e-001  1.0000000e+000  1.5153710e-001
  2.6941283e-001  2.0238012e-003  1.1014150e-002  1.8875899e-004  0.0000000e+000  0.0000000e+000  0.0000000e+000  0.0000000e+000  0.0000000e+000  0.0000000e+000  1.5669072e-002  0.0000000e+000  2.1159060e-002  0.0000000e+000  0.0000000e+000  0.0000000e+000  0.0000000e+000  6.0374784e-003  0.0000000e+000  0.0000000e+000  0.0000000e+000  2.8588867e-002  0.0000000e+000  8.1271765e-002  0.0000000e+000  0.0000000e+000  0.0000000e+000  1.1086133e-002  0.0000000e+000  7.9047662e-003  2.6941283e-001  3.0281502e-001  1.0000000e+000  3.0031019e-001
  1.9595645e-001  0.0000000e+000  0.0000000e+000  0.0000000e+000  9.2709113e-002  1.9610035e-001  9.2406565e-002  1.1956396e-002  0.0000000e+000  5.1164606e-002  6.4299429e-003  0.0000000e+000  0.0000000e+000  0.0000000e+000  0.0000000e+000  0.0000000e+000  0.0000000e+000  1.0860334e-002  4.9575562e-005  4.3909200e-003  0.0000000e+000  0.0000000e+000  9.9725892e-002  0.0000000e+000  2.3450661e-003  0.0000000e+000  0.0000000e+000  0.0000000e+000  0.0000000e+000  0.0000000e+000  1.9595645e-001  7.2103301e-001  1.0000000e+000  6.5073165e-002
  8.8063203e-001  0.0000000e+000  1.1327345e-001  0.0000000e+000  5.7819134e-002  0.0000000e+000  8.0509357e-002  1.3064922e-002  2.0182093e-003  0.0000000e+000  0.0000000e+000  5.8523276e-003  2.4088277e-003  0.0000000e+000  0.0000000e+000  8.5613744e-002  9.5392492e-002  0.0000000e+000  0.0000000e+000  2.3559394e-002  1.1375474e-003  6.3624321e-002  0.0000000e+000  1.2767433e-001  1.1801381e-002  0.0000000e+000  0.0000000e+000  0.0000000e+000  6.0652239e-002  0.0000000e+000  8.8063203e-001 -3.1354401e-001  1.0000000e+000             Inf
  2.4655401e-001  7.4595385e-003  5.5872388e-003  0.0000000e+000  0.0000000e+000  1.2494889e-006  2.7290797e-002  0.0000000e+000  0.0000000e+000  0.0000000e+000  0.0000000e+000  0.0000000e+000  7.6931475e-003  0.0000000e+000  0.0000000e+000  1.0133549e-001  0.0000000e+000  0.0000000e+000  2.1795501e-003  0.0000000e+000  5.6663598e-004  0.0000000e+000  0.0000000e+000  1.4157332e-001  0.0000000e+000  3.7185881e-002  0.0000000e+000  0.0000000e+000  2.2800958e-002  0.0000000e+000  2.4655401e-001  3.4156707e-001  1.0000000e+000  1.0886549e-001
  1.7953475e-001  0.0000000e+000  8.7076631e-002  0.0000000e+000  0.0000000e+000  0.0000000e+000  0.0000000e+000  0.0000000e+000  8.4645359e-003  0.0000000e+000  1.4839746e-003  7.3860554e-004  0.0000000e+000  0.0000000e+000  1.3728212e-002  0.0000000e+000  0.0000000e+000  0.0000000e+000  0.0000000e+000  0.0000000e+000  9.5604856e-003  6.4837534e-003  4.4554845e-002  0.0000000e+000  0.0000000e+000  0.0000000e+000  2.2104449e-002  0.0000000e+000  1.6602206e-002  0.0000000e+000  1.7953475e-001  7.3570387e-001  1.0000000e+000  1.7140564e-001
  4.3342787e-001  0.0000000e+000  0.0000000e+000  0.0000000e+000  0.0000000e+000  4.6089219e-003  2.3219490e-002  1.5851598e-003  1.4302676e-001  8.9495236e-002  0.0000000e+000  0.0000000e+000  1.0991829e-002  6.1453895e-002  0.0000000e+000  3.5276126e-004  0.0000000e+000  0.0000000e+000  0.0000000e+000  0.0000000e+000  0.0000000e+000  4.4701300e-002  1.7449686e-001  1.3492760e-003  0.0000000e+000  0.0000000e+000  0.0000000e+000  0.0000000e+000  1.2915932e-004  0.0000000e+000  4.3342787e-001  8.3529815e-002  1.0000000e+000  8.8318864e-002
  4.3653902e-001  4.5131176e-002  0.0000000e+000  3.1213617e-002  4.5761180e-004  7.1890595e-002  3.3940356e-003  0.0000000e+000  1.6065599e-001  1.6417143e-003  3.7141256e-002  0.0000000e+000  2.1716532e-002  0.0000000e+000  1.4950859e-003  0.0000000e+000  0.0000000e+000  0.0000000e+000  1.8839595e-004  0.0000000e+000  0.0000000e+000  2.2851678e-001  0.0000000e+000  2.1026825e-002  0.0000000e+000  0.0000000e+000  8.9646384e-003  5.8083403e-004  0.0000000e+000  0.0000000e+000  4.3653902e-001  7.5884422e-002  1.0000000e+000  4.5914655e-002
  4.4093798e-001  1.0904439e-002  0.0000000e+000  0.0000000e+000  0.0000000e+000  6.4058716e-002  5.4704060e-002  0.0000000e+000  0.0000000e+000  0.0000000e+000  0.0000000e+000  0.0000000e+000  0.0000000e+000  0.0000000e+000  3.6175890e-003  2.5817232e-001  0.0000000e+000  0.0000000e+000  0.0000000e+000  6.6543560e-002  7.5636171e-003  0.0000000e+000  2.5999506e-002  3.1391473e-003  0.0000000e+000  6.3762043e-002  0.0000000e+000  1.0482826e-002  0.0000000e+000  0.0000000e+000  4.4093798e-001  3.3106730e-002  1.0000000e+000  7.9303352e-001
  2.2985356e-001  0.0000000e+000  5.6906332e-003  1.3892306e-002  0.0000000e+000  0.0000000e+000  0.0000000e+000  0.0000000e+000  0.0000000e+000  0.0000000e+000  0.0000000e+000  0.0000000e+000  0.0000000e+000  5.7462330e-002  6.2984910e-003  0.0000000e+000  0.0000000e+000  4.6754395e-002  2.3739111e-003  0.0000000e+000  0.0000000e+000  8.0655794e-002  6.1180789e-002  0.0000000e+000  0.0000000e+000  0.0000000e+000  0.0000000e+000  3.3983926e-003  3.4361418e-002  8.7200462e-002  2.2985356e-001  4.3031249e-001  1.0000000e+000  3.0326604e-001
  4.2007206e-001  2.4916783e-002  0.0000000e+000  1.2343619e-002  7.3624197e-002  0.0000000e+000  2.5389866e-002  0.0000000e+000  0.0000000e+000  0.0000000e+000  0.0000000e+000  4.2162013e-004  0.0000000e+000  0.0000000e+000  3.1305276e-003  4.0456330e-003  0.0000000e+000  7.7280853e-002  0.0000000e+000  2.9864996e-002  0.0000000e+000  0.0000000e+000  3.1439578e-002  0.0000000e+000  0.0000000e+000  0.0000000e+000  3.9515019e-003  2.2869770e-002  0.0000000e+000  0.0000000e+000  4.2007206e-001  1.6978038e-001  1.0000000e+000  3.4883758e-001
  7.1415934e-002  1.6837660e-001  0.0000000e+000  4.8879685e-002  4.8038323e-002  0.0000000e+000  0.0000000e+000  4.6459751e-004  0.0000000e+000  0.0000000e+000  0.0000000e+000  0.0000000e+000  0.0000000e+000  2.5038857e-002  1.6935873e-002  7.4097171e-002  1.0436871e-002  1.8728488e-001  2.9409130e-005  7.4549691e-003  0.0000000e+000  0.0000000e+000  5.7277068e-002  0.0000000e+000  1.4339736e-002  0.0000000e+000  9.9555814e-003  1.7685979e-002  0.0000000e+000  0.0000000e+000  7.1415934e-002  8.6281126e-001  1.0000000e+000  9.6306844e-002
  2.4723720e-002  1.5594377e-002  5.6282733e-003  0.0000000e+000  0.0000000e+000  0.0000000e+000  8.2420568e-003  6.1356429e-003  3.1324384e-002  0.0000000e+000  0.0000000e+000  1.2100355e-002  7.7995079e-003  0.0000000e+000  0.0000000e+000  0.0000000e+000  6.6622229e-004  0.0000000e+000  8.0129237e-004  0.0000000e+000  0.0000000e+000  0.0000000e+000  3.3713813e-002  1.7584667e-002  5.9304516e-002  1.5436550e-002  0.0000000e+000  2.5592545e-002  1.5959457e-002  0.0000000e+000  2.4723720e-002  8.9872043e-001  1.0000000e+000  9.9218064e-002
  0.0000000e+000  0.0000000e+000  0.0000000e+000  0.0000000e+000  0.0000000e+000  0.0000000e+000  0.0000000e+000  2.6587258e-002  1.0515117e-002  0.0000000e+000  0.0000000e+000  0.0000000e+000  0.0000000e+000  0.0000000e+000  8.2025616e-003  0.0000000e+000  0.0000000e+000  0.0000000e+000  2.0795212e-003  6.1727367e-003  7.0223478e-003  0.0000000e+000  0.0000000e+000  8.7647732e-003  0.0000000e+000  1.2791172e-002  0.0000000e+000  3.1129835e-002  0.0000000e+000  0.0000000e+000  0.0000000e+000  1.0351513e+000  1.0000000e+000             Inf
  2.0055813e-001  5.4127573e-002  7.5442464e-003  0.0000000e+000  0.0000000e+000  0.0000000e+000  2.4579233e-001  1.2616921e-003  0.0000000e+000  0.0000000e+000  0.0000000e+000  0.0000000e+000  0.0000000e+000  0.0000000e+000  0.0000000e+000  0.0000000e+000  2.0453626e-003  0.0000000e+000  3.2419246e-002  1.3902695e-002  0.0000000e+000  5.5123682e-002  1.4654241e-002  8.8854501e-002  0.0000000e+000  0.0000000e+000  1.2150140e-003  2.0581097e-002  0.0000000e+000  2.3878089e-003  2.0055813e-001  6.8013748e-001  1.0000000e+000  2.5404866e-001
  8.4081302e-002  0.0000000e+000  0.0000000e+000  0.0000000e+000  0.0000000e+000  0.0000000e+000  3.4323117e-002  0.0000000e+000  0.0000000e+000  0.0000000e+000  0.0000000e+000  8.4917651e-004  8.4327639e-003  7.8058962e-002  1.2479127e-002  0.0000000e+000  2.5737164e-003  0.0000000e+000  1.2288070e-001  0.0000000e+000  1.5999076e-002  0.0000000e+000  8.9591541e-002  1.3700520e-002  2.9195767e-003  1.6170989e-003  3.3326914e-002  0.0000000e+000  0.0000000e+000  0.0000000e+000  8.4081302e-002  7.8086926e-001  1.0000000e+000  2.1701882e-001
  5.9125925e-002  1.2712893e-002  0.0000000e+000  4.4695939e-002  0.0000000e+000  1.4755664e-002  2.3351941e-001  0.0000000e+000  0.0000000e+000  8.0909168e-003  1.0060130e-004  5.4558410e-003  0.0000000e+000  2.7064999e-002  0.0000000e+000  0.0000000e+000  0.0000000e+000  6.8296350e-002  1.8915764e-002  4.2834751e-003  3.7049813e-002  0.0000000e+000  3.1609436e-002  1.1638053e-003  7.3039998e-002  2.8562200e-002  0.0000000e+000  1.9241077e-002  0.0000000e+000  0.0000000e+000  5.9125925e-002  8.7253848e-001  1.0000000e+000  7.9646370e-002
  4.3042245e-003  4.4205872e-002  0.0000000e+000  2.0241989e-002  0.0000000e+000  0.0000000e+000  0.0000000e+000  0.0000000e+000  7.7823881e-003  0.0000000e+000  1.3744177e-002  6.0519891e-002  3.1830469e-002  8.0529877e-003  0.0000000e+000  1.6990940e-002  1.0098369e-002  7.7969969e-003  0.0000000e+000  1.6650750e-002  0.0000000e+000  4.5356414e-003  0.0000000e+000  0.0000000e+000  2.2839168e-003  0.0000000e+000  4.0362667e-002  0.0000000e+000  2.4906577e-002  1.3993213e-002  4.3042245e-003  1.0311445e+000  1.0000000e+000  8.8492732e-002
  2.5876297e-001  4.9660864e-003  0.0000000e+000  0.0000000e+000  0.0000000e+000  7.3708280e-003  3.5142694e-002  1.2594841e-002  8.5719926e-004  0.0000000e+000  0.0000000e+000  8.9595851e-002  6.6992144e-004  0.0000000e+000  6.7331730e-003  7.6970004e-003  0.0000000e+000  0.0000000e+000  0.0000000e+000  0.0000000e+000  0.0000000e+000  6.3195478e-003  1.7399194e-003  1.3899663e-001  0.0000000e+000  0.0000000e+000  1.8043756e-002  0.0000000e+000  7.1529244e-003  2.8096813e-002  2.5876297e-001  3.2776111e-001  1.0000000e+000  5.4690274e-002
  2.1187360e-002  0.0000000e+000  5.6890502e-002  0.0000000e+000  2.2798574e-003  0.0000000e+000  0.0000000e+000  0.0000000e+000  0.0000000e+000  0.0000000e+000  5.8803730e-002  0.0000000e+000  0.0000000e+000  0.0000000e+000  0.0000000e+000  0.0000000e+000  0.0000000e+000  8.3898562e-002  0.0000000e+000  7.6293012e-003  6.6924922e-002  0.0000000e+000  0.0000000e+000  0.0000000e+000  0.0000000e+000  1.8523684e-002  3.7349632e-002  0.0000000e+000  3.8376811e-002  0.0000000e+000  2.1187360e-002  9.4825019e-001  1.0000000e+000  1.2137411e-001
  2.7768601e-002  0.0000000e+000  0.0000000e+000  0.0000000e+000  4.8581219e-002  4.6521814e-003  0.0000000e+000  0.0000000e+000  0.0000000e+000  0.0000000e+000  0.0000000e+000  6.8107141e-002  0.0000000e+000  0.0000000e+000  2.2189963e-002  0.0000000e+000  9.7866467e-002  0.0000000e+000  1.2750688e-002  0.0000000e+000  0.0000000e+000  8.1704167e-002  0.0000000e+000  1.2246130e-001  0.0000000e+000  0.0000000e+000  0.0000000e+000  0.0000000e+000  0.0000000e+000  0.0000000e+000  2.7768601e-002  9.4287203e-001  1.0000000e+000  2.5291318e-001
  7.9545810e-002  0.0000000e+000  0.0000000e+000  3.5828073e-002  5.2320231e-002  1.0397357e-001  0.0000000e+000  0.0000000e+000  0.0000000e+000  0.0000000e+000  1.5392755e-001  0.0000000e+000  2.4825256e-002  1.7571746e-002  0.0000000e+000  7.3596622e-003  0.0000000e+000  0.0000000e+000  3.0300993e-002  0.0000000e+000  6.2674079e-002  1.4316170e-002  0.0000000e+000  5.7913463e-002  0.0000000e+000  3.0492842e-002  0.0000000e+000  3.2155183e-002  0.0000000e+000  0.0000000e+000  7.9545810e-002  8.3775363e-001  1.0000000e+000  4.8722170e-002
  7.4642831e-002  0.0000000e+000  0.0000000e+000  0.0000000e+000  0.0000000e+000  6.3333492e-002  0.0000000e+000  0.0000000e+000  0.0000000e+000  0.0000000e+000  4.4190279e-002  1.0692653e-001  0.0000000e+000  5.7252179e-003  0.0000000e+000  0.0000000e+000  0.0000000e+000  0.0000000e+000  0.0000000e+000  3.3354558e-002  2.0402331e-001  5.9607840e-002  9.8135419e-004  0.0000000e+000  4.4449917e-003  0.0000000e+000  1.8801762e-002  7.7347564e-002  2.4103989e-003  0.0000000e+000  7.4642831e-002  8.4101867e-001  1.0000000e+000  1.5552330e-001
  0.0000000e+000  0.0000000e+000  0.0000000e+000  0.0000000e+000  0.0000000e+000  1.1099809e-002  0.0000000e+000  0.0000000e+000  0.0000000e+000  0.0000000e+000  0.0000000e+000  1.2643734e-002  0.0000000e+000  1.7090295e-002  7.7755856e-002  1.3801028e-002  0.0000000e+000  4.1721994e-002  1.8838422e-003  3.8748378e-003  0.0000000e+000  0.0000000e+000  0.0000000e+000  0.0000000e+000  0.0000000e+000  1.0644465e-002  0.0000000e+000  0.0000000e+000  3.7032991e-003  0.0000000e+000  0.0000000e+000  1.0602749e+000  1.0000000e+000             Inf
  4.9886164e-001  0.0000000e+000  1.3431704e-002  0.0000000e+000  6.4183552e-002  0.0000000e+000  1.7123347e-001  0.0000000e+000  0.0000000e+000  0.0000000e+000  3.9071553e-002  0.0000000e+000  0.0000000e+000  1.4631692e-003  1.9156645e-002  5.0926375e-002  0.0000000e+000  0.0000000e+000  0.0000000e+000  1.3930826e-002  0.0000000e+000  4.5335298e-002  3.7445620e-002  0.0000000e+000  0.0000000e+000  0.0000000e+000  0.0000000e+000  0.0000000e+000  0.0000000e+000  0.0000000e+000  4.9886164e-001  3.6909228e-001  1.0000000e+000  1.4324516e+000
  6.5079762e-001  0.0000000e+000  0.0000000e+000  7.0338744e-002  1.0540046e-001  1.3627116e-001  8.2165634e-002  0.0000000e+000  0.0000000e+000  0.0000000e+000  0.0000000e+000  7.4260421e-002  0.0000000e+000  6.7067194e-003  0.0000000e+000  0.0000000e+000  0.0000000e+000  1.6390514e-002  0.0000000e+000  5.4406776e-002  0.0000000e+000  1.8847847e-002  0.0000000e+000  0.0000000e+000  0.0000000e+000  3.0978676e-002  9.7173059e-002  0.0000000e+000  0.0000000e+000  6.4116555e-003  6.5079762e-001 -3.2352328e-001  1.0000000e+000             Inf
  2.0211673e-001  1.8927817e-002  0.0000000e+000  0.0000000e+000  0.0000000e+000  0.0000000e+000  0.0000000e+000  0.0000000e+000  0.0000000e+000  0.0000000e+000  0.0000000e+000  1.0191514e-001  0.0000000e+000  0.0000000e+000  1.3023229e-001  3.8605830e-002  1.1693742e-001  5.0631403e-002  0.0000000e+000  7.7085811e-002  5.8096519e-002  1.0204791e-002  3.0855312e-002  4.2791708e-003  0.0000000e+000  0.0000000e+000  0.0000000e+000  4.9534142e-002  0.0000000e+000  0.0000000e+000  2.0211673e-001  7.0466546e-001  1.0000000e+000  9.4415927e-001
  1.0101877e-001  8.8372333e-002  0.0000000e+000  0.0000000e+000  2.5846478e-002  0.0000000e+000  0.0000000e+000  0.0000000e+000  1.3918706e-002  0.0000000e+000  0.0000000e+000  0.0000000e+000  1.1628595e-001  0.0000000e+000  1.5837968e-003  0.0000000e+000  6.4441112e-004  0.0000000e+000  0.0000000e+000  0.0000000e+000  3.2065390e-002  0.0000000e+000  0.0000000e+000  0.0000000e+000  0.0000000e+000  0.0000000e+000  0.0000000e+000  8.3033855e-002  1.1657393e-001  7.0353492e-002  1.0101877e-001  8.2968046e-001  1.0000000e+000  2.8451553e-001
  1.2115658e-002  0.0000000e+000  4.3718528e-003  0.0000000e+000  0.0000000e+000  0.0000000e+000  1.1724803e-002  0.0000000e+000  5.5721641e-002  6.6344101e-003  1.7240026e-002  0.0000000e+000  1.6844414e-001  0.0000000e+000  3.1077439e-003  2.2396290e-001  0.0000000e+000  0.0000000e+000  6.7635616e-003  4.7736913e-002  0.0000000e+000  0.0000000e+000  2.6068022e-002  0.0000000e+000  0.0000000e+000  0.0000000e+000  0.0000000e+000  0.0000000e+000  1.3404542e-002  2.0016766e-003  1.2115658e-002  1.0580472e+000  1.0000000e+000  1.2750961e-001
  1.7799681e-001  0.0000000e+000  0.0000000e+000  2.3246845e-003  2.8750456e-002  0.0000000e+000  0.0000000e+000  0.0000000e+000  8.6883841e-003  0.0000000e+000  0.0000000e+000  0.0000000e+000  1.3297512e-002  0.0000000e+000  0.0000000e+000  1.8362673e-002  0.0000000e+000  0.0000000e+000  0.0000000e+000  0.0000000e+000  0.0000000e+000  4.4784170e-002  0.0000000e+000  0.0000000e+000  0.0000000e+000  2.4162903e-003  0.0000000e+000  0.0000000e+000  7.1660514e-002  2.8929251e-002  1.7799681e-001  7.4549331e-001  1.0000000e+000  1.6332640e-001
  2.0024230e-001  0.0000000e+000  0.0000000e+000  0.0000000e+000  0.0000000e+000  0.0000000e+000  0.0000000e+000  0.0000000e+000  0.0000000e+000  0.0000000e+000  0.0000000e+000  0.0000000e+000  5.4377348e-002  1.1079386e-001  1.3016719e-002  0.0000000e+000  0.0000000e+000  1.4120733e-001  8.2480425e-003  1.1890136e-003  2.8447600e-002  8.0353738e-003  1.1389416e-001  2.6749840e-002  1.8053866e-002  1.3331042e-001  2.8124917e-002  0.0000000e+000  1.9431956e-003  0.0000000e+000  2.0024230e-001  7.1889480e-001  1.0000000e+000  1.0960613e-001
  6.3685545e-001  2.0613925e-001  6.3831431e-003  1.6064747e-002  1.5835265e-002  1.4403224e-003  0.0000000e+000  0.0000000e+000  9.2750363e-002  0.0000000e+000  0.0000000e+000  6.3798982e-002  3.1489998e-002  1.1005479e-001  0.0000000e+000  2.1136258e-002  0.0000000e+000  0.0000000e+000  2.6768924e-002  1.1316930e-005  3.2692212e-002  9.0143485e-004  1.0414955e-001  1.3484269e-002  8.9919312e-003  6.8468098e-002  1.1881551e-002  0.0000000e+000  7.0019536e-003  1.3859031e-002  6.3685545e-001 -2.1600419e-001  1.0000000e+000  5.4477210e-001
  2.1877418e-001  0.0000000e+000  8.6258681e-002  0.0000000e+000  1.2970535e-001  0.0000000e+000  0.0000000e+000  2.2042211e-002  2.6699534e-002  1.9209916e-004  0.0000000e+000  1.4956611e-002  1.5063037e-002  1.9066979e-002  0.0000000e+000  0.0000000e+000  1.4218856e-001  5.6703581e-002  0.0000000e+000  0.0000000e+000  1.0730752e-002  0.0000000e+000  0.0000000e+000  0.0000000e+000  3.5943137e-002  0.0000000e+000  1.9383760e-002  0.0000000e+000  0.0000000e+000  0.0000000e+000  2.1877418e-001  5.4996981e-001  1.0000000e+000  1.5336259e-001
  6.1371151e-001  0.0000000e+000  1.0896955e-001  0.0000000e+000  1.0461901e-002  0.0000000e+000  0.0000000e+000  0.0000000e+000  0.0000000e+000  3.8538192e-004  3.5696784e-003  1.0413608e-002  3.5119155e-002  7.5352925e-003  2.1375473e-002  0.0000000e+000  7.2420158e-002  0.0000000e+000  3.5957620e-003  1.1986128e-004  0.0000000e+000  0.0000000e+000  3.5943561e-002  2.2438010e-003  0.0000000e+000  3.9446031e-002  5.6092308e-002  1.3031341e-001  0.0000000e+000  1.0342592e-001  6.1371151e-001  8.4968219e-002  1.0000000e+000  5.3897579e-001
  1.0323036e-002  0.0000000e+000  0.0000000e+000  0.0000000e+000  1.0783418e-002  0.0000000e+000  0.0000000e+000  3.7805367e-003  1.5393301e-002  0.0000000e+000  0.0000000e+000  0.0000000e+000  0.0000000e+000  2.8169848e-002  0.0000000e+000  0.0000000e+000  0.0000000e+000  4.5271417e-002  0.0000000e+000  2.3275555e-003  1.8325302e-002  2.5019994e-002  0.0000000e+000  6.0191572e-003  1.6760802e-003  1.0321623e-001  0.0000000e+000  0.0000000e+000  9.8375061e-003  1.0645418e-002  1.0323036e-002  9.7781975e-001  1.0000000e+000  1.9682071e-001
  4.2153790e-001  2.8249391e-004  0.0000000e+000  2.2000370e-002  1.1495538e-002  4.5490311e-002  0.0000000e+000  1.7973607e-002  0.0000000e+000  0.0000000e+000  0.0000000e+000  3.9440318e-002  0.0000000e+000  0.0000000e+000  0.0000000e+000  7.0632372e-003  0.0000000e+000  1.7116996e-001  0.0000000e+000  4.4067952e-002  0.0000000e+000  0.0000000e+000  1.4584149e-001  6.4204700e-003  0.0000000e+000  1.3732826e-001  0.0000000e+000  3.0698504e-002  4.3755936e-002  0.0000000e+000  4.2153790e-001  2.4201407e-001  1.0000000e+000  3.8563533e-001
  4.1509509e-001  0.0000000e+000  2.7070388e-002  7.0659292e-003  0.0000000e+000  0.0000000e+000  0.0000000e+000  1.2026669e-001  0.0000000e+000  1.0014339e-001  0.0000000e+000  4.2295856e-002  0.0000000e+000  9.0352160e-003  1.9027492e-002  1.2020222e-002  2.2099049e-002  4.5774968e-002  0.0000000e+000  6.5697293e-002  0.0000000e+000  0.0000000e+000  0.0000000e+000  4.2826953e-002  0.0000000e+000  9.6328140e-002  0.0000000e+000  0.0000000e+000  0.0000000e+000  1.3575821e-001  4.1509509e-001  3.2685373e-001  1.0000000e+000  2.9474630e-001
  8.4067832e-001  1.4336010e-002  0.0000000e+000  3.4651287e-002  0.0000000e+000  3.3228084e-003  0.0000000e+000  1.1737238e-001  1.2109441e-001  8.2478768e-002  0.0000000e+000  0.0000000e+000  1.9848710e-002  0.0000000e+000  0.0000000e+000  2.4541234e-002  7.2390762e-002  1.0486439e-001  4.7082496e-002  1.1972516e-002  7.2839486e-003  0.0000000e+000  0.0000000e+000  0.0000000e+000  1.0669497e-002  0.0000000e+000  4.1920225e-002  0.0000000e+000  1.5385096e-003  1.1798077e-001  8.4067832e-001 -5.7490066e-001  1.0000000e+000             Inf
  5.1819455e-002  1.0411729e-001  0.0000000e+000  3.9167598e-002  0.0000000e+000  1.2862849e-002  0.0000000e+000  0.0000000e+000  5.2540318e-002  0.0000000e+000  0.0000000e+000  2.0493194e-002  7.3941588e-003  0.0000000e+000  6.9856817e-003  5.9733855e-003  0.0000000e+000  0.0000000e+000  0.0000000e+000  3.9667799e-002  1.8967528e-003  0.0000000e+000  2.3727371e-002  0.0000000e+000  3.1156237e-003  0.0000000e+000  3.0558343e-002  2.4969768e-003  9.4995281e-004  2.7979077e-002  5.1819455e-002  8.2548810e-001  1.0000000e+000  1.7676798e-001
  2.5370603e-001  0.0000000e+000  0.0000000e+000  0.0000000e+000  4.1480138e-002  2.1983977e-002  0.0000000e+000  0.0000000e+000  1.6947754e-002  3.5653727e-003  2.5461303e-003  6.1118268e-002  4.2141067e-003  0.0000000e+000  2.3851249e-002  6.0062376e-004  7.3425444e-003  1.3603733e-001  0.0000000e+000  1.2187862e-003  1.4986274e-004  4.0167647e-003  3.0245067e-001  1.3740433e-002  0.0000000e+000  2.2442607e-003  0.0000000e+000  0.0000000e+000  0.0000000e+000  0.0000000e+000  2.5370603e-001  3.9602048e-001  1.0000000e+000  2.7759703e-001
  5.6244824e-002  0.0000000e+000  0.0000000e+000  0.0000000e+000  8.1521760e-003  0.0000000e+000  0.0000000e+000  3.9150896e-002  0.0000000e+000  0.0000000e+000  3.8281518e-003  0.0000000e+000  0.0000000e+000  0.0000000e+000  6.9328399e-003  6.8134424e-004  0.0000000e+000  6.5511291e-003  0.0000000e+000  1.3767384e-002  0.0000000e+000  0.0000000e+000  0.0000000e+000  4.4215492e-003  2.5243237e-002  0.0000000e+000  4.4921449e-002  0.0000000e+000  1.1018207e-001  0.0000000e+000  5.6244824e-002  7.8003497e-001  1.0000000e+000  7.9052295e-002
  8.7976558e-002  0.0000000e+000  0.0000000e+000  0.0000000e+000  9.2874717e-002  4.1827376e-002  0.0000000e+000  3.7449276e-003  0.0000000e+000  0.0000000e+000  0.0000000e+000  2.2174971e-003  2.9148071e-003  3.2956258e-002  0.0000000e+000  0.0000000e+000  6.1725577e-002  2.3290656e-002  0.0000000e+000  0.0000000e+000  1.7015975e-002  3.1264745e-003  0.0000000e+000  4.6216963e-002  1.9033753e-006  0.0000000e+000  1.1384949e-002  2.2898580e-002  0.0000000e+000  0.0000000e+000  8.7976558e-002  7.6712445e-001  1.0000000e+000  1.6615732e-001
  2.4303632e-001  6.2984883e-002  0.0000000e+000  3.8002875e-002  0.0000000e+000  0.0000000e+000  0.0000000e+000  2.4941030e-003  1.2911468e-002  0.0000000e+000  3.3683587e-004  0.0000000e+000  3.5722283e-002  0.0000000e+000  1.2285733e-002  0.0000000e+000  4.3939686e-002  0.0000000e+000  0.0000000e+000  0.0000000e+000  0.0000000e+000  0.0000000e+000  3.3829711e-002  1.3076900e-002  3.7909907e-002  0.0000000e+000  6.9371528e-002  0.0000000e+000  3.7385995e-001  0.0000000e+000  2.4303632e-001  4.4494888e-001  1.0000000e+000  1.3662441e-001
  0.0000000e+000  0.0000000e+000  0.0000000e+000  1.2257858e-003  0.0000000e+000  1.2441846e-003  0.0000000e+000  0.0000000e+000  0.0000000e+000  4.0824999e-002  0.0000000e+000  1.8178733e-003  2.5232109e-002  1.4641763e-002  1.2326627e-002  3.0118817e-003  8.5646643e-004  0.0000000e+000  4.1312816e-003  0.0000000e+000  0.0000000e+000  0.0000000e+000  0.0000000e+000  0.0000000e+000  0.0000000e+000  1.7381374e-002  2.0321003e-002  0.0000000e+000  0.0000000e+000  0.0000000e+000  0.0000000e+000  1.0443841e+000  1.0000000e+000             Inf
  2.1179181e-001  0.0000000e+000  1.5497565e-002  1.8488573e-002  8.0093534e-002  4.0869665e-002  0.0000000e+000  8.1450670e-003  0.0000000e+000  8.1587420e-003  1.0842668e-002  0.0000000e+000  0.0000000e+000  7.0186238e-003  2.4613842e-002  3.3399146e-003  0.0000000e+000  1.7849626e-001  2.2731062e-003  0.0000000e+000  0.0000000e+000  0.0000000e+000  0.0000000e+000  3.3024661e-002  7.2380676e-002  6.0457839e-002  1.3135538e-001  6.0883082e-003  0.0000000e+000  0.0000000e+000  2.1179181e-001  6.3310451e-001  1.0000000e+000  1.2636470e-001
  8.3111302e-001  0.0000000e+000  5.1465651e-001  3.0857620e-002  0.0000000e+000  1.8761475e-002  0.0000000e+000  0.0000000e+000  5.8367408e-002  8.8951664e-002  0.0000000e+000  5.3593531e-003  2.7311030e-003  7.3654163e-002  2.4129226e-002  0.0000000e+000  1.6506196e-002  1.0331119e-002  0.0000000e+000  2.4232060e-002  2.4236742e-004  0.0000000e+000  0.0000000e+000  0.0000000e+000  0.0000000e+000  1.1054948e-001  1.8314791e-002  0.0000000e+000  0.0000000e+000  2.3512171e-001  8.3111302e-001 -3.7842185e-001  1.0000000e+000  4.6408939e-001
  1.8175093e-002  0.0000000e+000  1.9206368e-002  0.0000000e+000  4.9619326e-004  1.9080369e-002  0.0000000e+000  2.5762809e-001  5.3574704e-003  0.0000000e+000  9.4157321e-003  1.5520786e-002  1.3842443e-002  0.0000000e+000  3.6694178e-002  6.5843232e-002  2.3036012e-002  0.0000000e+000  0.0000000e+000  0.0000000e+000  2.8748686e-002  0.0000000e+000  0.0000000e+000  0.0000000e+000  0.0000000e+000  0.0000000e+000  5.4099183e-004  0.0000000e+000  5.0794321e-002  0.0000000e+000  1.8175093e-002  1.0138946e+000  1.0000000e+000  1.1000115e-001
  8.6185408e-001  0.0000000e+000  3.7619013e-002  1.1264283e-001  1.0290803e-001  1.3421491e-003  0.0000000e+000  0.0000000e+000  0.0000000e+000  0.0000000e+000  0.0000000e+000  9.9436854e-002  9.6527318e-003  0.0000000e+000  0.0000000e+000  0.0000000e+000  6.6866280e-003  0.0000000e+000  0.0000000e+000  0.0000000e+000  0.0000000e+000  0.0000000e+000  1.0000000e+000  3.8280072e-003  0.0000000e+000  0.0000000e+000  0.0000000e+000  0.0000000e+000  1.1375907e-002  0.0000000e+000  8.6185408e-001 -4.8294792e-001  1.0000000e+000             Inf
  0.0000000e+000  0.0000000e+000  0.0000000e+000  0.0000000e+000  4.8058903e-003  0.0000000e+000  1.9381809e-003  0.0000000e+000  0.0000000e+000  0.0000000e+000  0.0000000e+000  0.0000000e+000  0.0000000e+000  2.2794345e-002  3.3118378e-002  0.0000000e+000  0.0000000e+000  0.0000000e+000  0.0000000e+000  4.9871568e-002  0.0000000e+000  0.0000000e+000  0.0000000e+000  0.0000000e+000  3.8049663e-003  7.0497948e-003  8.8942587e-004  0.0000000e+000  0.0000000e+000  0.0000000e+000  0.0000000e+000  1.0385673e+000  1.0000000e+000             Inf
  2.4210751e-001  0.0000000e+000  2.0350183e-002  0.0000000e+000  4.9620211e-004  0.0000000e+000  0.0000000e+000  0.0000000e+000  5.8676439e-003  0.0000000e+000  1.8669481e-001  0.0000000e+000  9.2811343e-002  4.8712975e-002  2.6056406e-002  1.6515809e-002  3.4441498e-002  0.0000000e+000  0.0000000e+000  0.0000000e+000  4.2103737e-002  0.0000000e+000  0.0000000e+000  2.6478143e-002  1.2196136e-002  0.0000000e+000  0.0000000e+000  4.7569192e-002  1.7797255e-003  0.0000000e+000  2.4210751e-001  4.0649805e-001  1.0000000e+000  5.1352618e-001
  7.5560097e-002  0.0000000e+000  0.0000000e+000  0.0000000e+000  0.0000000e+000  0.0000000e+000  0.0000000e+000  7.1088108e-003  7.9641106e-005  2.7245249e-002  0.0000000e+000  0.0000000e+000  0.0000000e+000  0.0000000e+000  0.0000000e+000  7.2131405e-003  0.0000000e+000  2.0100558e-003  0.0000000e+000  0.0000000e+000  0.0000000e+000  4.5808299e-002  0.0000000e+000  2.2210567e-001  0.0000000e+000  0.0000000e+000  0.0000000e+000  0.0000000e+000  0.0000000e+000  3.5766460e-003  7.5560097e-002  7.5731293e-001  1.0000000e+000  4.3607173e-001
  2.3599621e-001  1.3806761e-002  0.0000000e+000  0.0000000e+000  2.5788764e-002  5.0866223e-002  0.0000000e+000  0.0000000e+000  1.1844222e-002  0.0000000e+000  7.7609273e-002  3.6482960e-002  0.0000000e+000  0.0000000e+000  7.3086918e-002  1.6459312e-002  7.1097457e-002  8.8747899e-003  0.0000000e+000  5.6090224e-003  0.0000000e+000  2.9173808e-001  0.0000000e+000  0.0000000e+000  5.2369311e-003  5.8327657e-003  1.5656219e-001  0.0000000e+000  7.5434206e-002  0.0000000e+000  2.3599621e-001  5.2274034e-001  1.0000000e+000  4.2381258e-001
  4.6963944e-001  6.5445616e-002  0.0000000e+000  1.1582243e-001  0.0000000e+000  2.2970776e-003  0.0000000e+000  0.0000000e+000  1.6887147e-001  2.5189706e-001  1.7704593e-002  2.6477128e-002  1.8052605e-002  0.0000000e+000  1.0599266e-001  0.0000000e+000  6.9049164e-002  6.2970019e-002  0.0000000e+000  0.0000000e+000  0.0000000e+000  0.0000000e+000  0.0000000e+000  0.0000000e+000  5.9890479e-003  0.0000000e+000  0.0000000e+000  1.4017092e-001  0.0000000e+000  0.0000000e+000  4.6963944e-001  1.5387566e-001  1.0000000e+000  6.5392298e-001
  4.7899268e-002  1.1618858e-001  2.1960856e-003  2.2615022e-002  4.3325066e-002  2.2137501e-002  0.0000000e+000  0.0000000e+000  0.0000000e+000  0.0000000e+000  2.3143124e-002  0.0000000e+000  0.0000000e+000  4.5547573e-002  0.0000000e+000  0.0000000e+000  0.0000000e+000  0.0000000e+000  0.0000000e+000  9.0124614e-003  4.0596089e-002  8.9025361e-002  0.0000000e+000  0.0000000e+000  0.0000000e+000  2.4123844e-003  0.0000000e+000  1.3737670e-002  5.5072271e-003  0.0000000e+000  4.7899268e-002  8.5416422e-001  1.0000000e+000  1.6252194e-001
  6.3167105e-001  0.0000000e+000  0.0000000e+000  0.0000000e+000  0.0000000e+000  4.0395227e-002  0.0000000e+000  1.2949468e-001  1.4305288e-002  0.0000000e+000  3.7559984e-003  1.8812265e-001  0.0000000e+000  6.8787573e-001  0.0000000e+000  0.0000000e+000  1.0208611e-003  8.9112494e-003  0.0000000e+000  0.0000000e+000  0.0000000e+000  0.0000000e+000  7.3479920e-001  0.0000000e+000  0.0000000e+000  1.7458214e-001  8.3566428e-002  5.7255613e-003  0.0000000e+000  2.1890343e-002  6.3167105e-001  9.9278853e-002  1.0000000e+000  8.7362807e-001
  1.9617656e-002  0.0000000e+000  0.0000000e+000  0.0000000e+000  0.0000000e+000  9.3197652e-003  0.0000000e+000  2.0713601e-002  0.0000000e+000  0.0000000e+000  1.1665638e-001  0.0000000e+000  1.2912329e-002  0.0000000e+000  0.0000000e+000  7.4448430e-004  0.0000000e+000  0.0000000e+000  0.0000000e+000  0.0000000e+000  1.0738433e-002  5.0955207e-003  0.0000000e+000  1.3205130e-002  0.0000000e+000  0.0000000e+000  0.0000000e+000  0.0000000e+000  0.0000000e+000  8.7018720e-003  1.9617656e-002  9.0583188e-001  1.0000000e+000  1.3946973e-001
  2.5331390e-001  1.7794438e-002  0.0000000e+000  0.0000000e+000  5.8422539e-003  0.0000000e+000  0.0000000e+000  4.3635423e-002  0.0000000e+000  4.1343636e-002  0.0000000e+000  1.1299367e-002  2.7376965e-002  6.2488203e-002  0.0000000e+000  2.1115917e-002  0.0000000e+000  8.7903836e-003  0.0000000e+000  2.1566076e-001  5.0698335e-002  8.3977206e-002  0.0000000e+000  2.9723087e-001  2.4614057e-002  1.3841223e-001  1.0803745e-001  6.4117478e-002  1.6827669e-002  2.4497986e-003  2.5331390e-001  5.4102265e-001  1.0000000e+000  5.5577672e-001
  4.1893391e-001  0.0000000e+000  0.0000000e+000  0.0000000e+000  4.3763831e-003  0.0000000e+000  2.5998778e-001  0.0000000e+000  0.0000000e+000  0.0000000e+000  0.0000000e+000  2.8037885e-002  0.0000000e+000  0.0000000e+000  0.0000000e+000  8.2260196e-002  0.0000000e+000  6.5547974e-002  3.9631302e-002  0.0000000e+000  1.0510599e-001  0.0000000e+000  0.0000000e+000  5.8790050e-002  1.0795749e-002  0.0000000e+000  0.0000000e+000  1.3303118e-001  0.0000000e+000  0.0000000e+000  4.1893391e-001  2.8762998e-001  1.0000000e+000  6.1591068e-001
  6.2879289e-001  0.0000000e+000  4.1675560e-003  3.9822831e-001  0.0000000e+000  1.1084780e-002  0.0000000e+000  9.9330689e-003  3.0131087e-002  0.0000000e+000  3.3998923e-003  0.0000000e+000  0.0000000e+000  0.0000000e+000  0.0000000e+000  0.0000000e+000  0.0000000e+000  5.5620287e-002  0.0000000e+000  3.3311137e-002  0.0000000e+000  0.0000000e+000  4.0234402e-002  1.1625443e-001  0.0000000e+000  1.7188228e-001  0.0000000e+000  0.0000000e+000  0.0000000e+000  0.0000000e+000  6.2879289e-001 -1.1709698e-001  1.0000000e+000  2.7044563e-001
  2.4554501e-001  1.7941916e-002  0.0000000e+000  2.6249995e-002  0.0000000e+000  6.0582201e-001  0.0000000e+000  4.8608230e-002  0.0000000e+000  0.0000000e+000  0.0000000e+000  0.0000000e+000  0.0000000e+000  0.0000000e+000  2.7445577e-002  1.5566060e-002  3.1313476e-001  7.1008222e-002  6.0243939e-003  7.5473389e-002  0.0000000e+000  0.0000000e+000  0.0000000e+000  1.2023638e-001  4.6799432e-002  1.6873781e-001  2.6490807e-002  0.0000000e+000  0.0000000e+000  1.0293872e-001  2.4554501e-001  6.6516853e-001  1.0000000e+000  2.6630966e-001
  6.1737696e-001  1.9779567e-003  9.5565663e-003  2.6648894e-002  0.0000000e+000  7.9419498e-002  0.0000000e+000  0.0000000e+000  0.0000000e+000  0.0000000e+000  0.0000000e+000  0.0000000e+000  4.5172614e-001  0.0000000e+000  0.0000000e+000  0.0000000e+000  0.0000000e+000  2.0335979e-002  0.0000000e+000  0.0000000e+000  2.3017583e-002  0.0000000e+000  0.0000000e+000  7.0195264e-002  6.1352398e-002  0.0000000e+000  2.0496078e-001  0.0000000e+000  3.9911006e-002  0.0000000e+000  6.1737696e-001  8.8151474e-002  1.0000000e+000  4.6746558e-001
  1.1275505e-001  6.0309926e-003  0.0000000e+000  0.0000000e+000  0.0000000e+000  0.0000000e+000  0.0000000e+000  0.0000000e+000  0.0000000e+000  3.4185589e-002  0.0000000e+000  0.0000000e+000  8.5540858e-002  1.6062239e-003  2.7803245e-002  6.4465542e-002  1.4882342e-001  0.0000000e+000  0.0000000e+000  2.9404874e-002  0.0000000e+000  2.7265233e-002  1.4040247e-003  3.1741490e-002  2.2622543e-001  0.0000000e+000  0.0000000e+000  0.0000000e+000  0.0000000e+000  6.2910687e-002  1.1275505e-001  9.0323183e-001  1.0000000e+000  5.5241782e-001
  2.0218864e-001  0.0000000e+000  0.0000000e+000  0.0000000e+000  0.0000000e+000  0.0000000e+000  8.7579946e-002  0.0000000e+000  1.0618413e-001  0.0000000e+000  0.0000000e+000  1.8738156e-001  1.6014165e-002  1.0380187e-001  0.0000000e+000  7.6354380e-003  5.0650078e-002  0.0000000e+000  0.0000000e+000  4.5010284e-002  2.7521501e-003  4.5238469e-002  0.0000000e+000  5.1100205e-002  0.0000000e+000  2.0263178e-002  1.0699484e-001  1.9553444e-001  0.0000000e+000  0.0000000e+000  2.0218864e-001  7.8825527e-001  1.0000000e+000  3.8714789e-001
  0.0000000e+000  8.5164157e-002  0.0000000e+000  8.4730136e-003  0.0000000e+000  0.0000000e+000  4.6849139e-002  0.0000000e+000  0.0000000e+000  0.0000000e+000  1.6987283e-002  0.0000000e+000  0.0000000e+000  0.0000000e+000  0.0000000e+000  4.7850649e-002  0.0000000e+000  0.0000000e+000  0.0000000e+000  0.0000000e+000  0.0000000e+000  0.0000000e+000  0.0000000e+000  8.0617021e-002  1.7315770e-002  0.0000000e+000  2.3996209e-002  0.0000000e+000  0.0000000e+000  0.0000000e+000  0.0000000e+000  1.1015614e+000  1.0000000e+000             Inf
  4.4321419e-001  9.1257056e-002  0.0000000e+000  0.0000000e+000  7.9916305e-003  0.0000000e+000  0.0000000e+000  4.1695933e-001  0.0000000e+000  0.0000000e+000  0.0000000e+000  4.0317702e-001  4.5379148e-002  0.0000000e+000  0.0000000e+000  0.0000000e+000  0.0000000e+000  0.0000000e+000  3.1547198e-002  1.6592529e-002  0.0000000e+000  0.0000000e+000  0.0000000e+000  0.0000000e+000  0.0000000e+000  0.0000000e+000  1.8511040e-004  0.0000000e+000  0.0000000e+000  0.0000000e+000  4.4321419e-001  1.1796731e-001  1.0000000e+000  4.6076919e-001
  6.3925924e-001  2.2636395e-002  0.0000000e+000  1.7125557e-002  0.0000000e+000  0.0000000e+000  7.4475974e-003  6.4335566e-002  0.0000000e+000  0.0000000e+000  2.3921358e-002  2.3561201e-002  0.0000000e+000  0.0000000e+000  4.2762429e-002  0.0000000e+000  0.0000000e+000  2.0678730e-001  2.4040638e-004  0.0000000e+000  3.8306067e-002  0.0000000e+000  2.9676670e-002  0.0000000e+000  1.8338883e-002  3.6628882e-002  0.0000000e+000  3.8299795e-001  0.0000000e+000  0.0000000e+000  6.3925924e-001 -2.2526465e-001  1.0000000e+000             Inf
  4.2956070e-001  0.0000000e+000  7.7072610e-003  0.0000000e+000  0.0000000e+000  7.0244708e-002  0.0000000e+000  2.4832781e-002  2.4619169e-003  8.5581307e-005  0.0000000e+000  1.0528883e-001  3.1499643e-004  3.1547538e-002  0.0000000e+000  0.0000000e+000  8.2614831e-002  1.2985597e-002  0.0000000e+000  0.0000000e+000  0.0000000e+000  6.1227215e-002  7.9486269e-003  1.3310371e-002  2.6592005e-002  1.1003462e-002  4.6699325e-002  2.2736734e-002  0.0000000e+000  6.8281502e-002  4.2956070e-001  1.2748333e-001  1.0000000e+000  2.5899104e-001
  8.6974210e-001  0.0000000e+000  6.3166233e-002  7.1381991e-002  0.0000000e+000  4.0953636e-003  0.0000000e+000  0.0000000e+000  0.0000000e+000  0.0000000e+000  0.0000000e+000  0.0000000e+000  1.0243072e-003  0.0000000e+000  4.0932266e-004  0.0000000e+000  0.0000000e+000  0.0000000e+000  1.2953209e-001  1.7641876e-002  1.5058587e-002  0.0000000e+000  0.0000000e+000  3.5222219e-002  2.1227453e-001  0.0000000e+000  0.0000000e+000  0.0000000e+000  0.0000000e+000  1.4282845e-003  8.6974210e-001 -5.4590531e-001  1.0000000e+000             Inf
  2.4125294e-001  2.5604126e-002  0.0000000e+000  0.0000000e+000  0.0000000e+000  0.0000000e+000  3.3902330e-002  2.3215588e-002  0.0000000e+000  5.1511861e-002  0.0000000e+000  1.0732599e-001  4.3604256e-004  0.0000000e+000  0.0000000e+000  4.1578465e-002  0.0000000e+000  2.6014637e-002  4.8539523e-001  5.3163104e-003  2.7142656e-003  2.3720380e-002  0.0000000e+000  2.7428396e-002  9.0578098e-002  2.1329475e-002  1.0156030e-002  8.1234485e-003  0.0000000e+000  0.0000000e+000  2.4125294e-001  5.1208035e-001  1.0000000e+000  2.0482886e-001
  1.8048662e-001  0.0000000e+000  0.0000000e+000  1.0775141e-002  0.0000000e+000  4.3561816e-002  2.0535371e-002  0.0000000e+000  1.3754349e-002  1.8166422e-002  0.0000000e+000  0.0000000e+000  0.0000000e+000  8.8861032e-003  4.0040315e-002  0.0000000e+000  0.0000000e+000  1.0669393e-001  1.0978906e-003  3.0739302e-002  0.0000000e+000  0.0000000e+000  0.0000000e+000  0.0000000e+000  3.1538747e-002  0.0000000e+000  2.3788683e-003  1.0430474e-002  0.0000000e+000  6.4095046e-004  1.8048662e-001  7.6248279e-001  1.0000000e+000  2.1214527e-001
  1.1063291e-001  1.9587869e-002  5.5083359e-003  0.0000000e+000  0.0000000e+000  3.8291140e-002  0.0000000e+000  4.6427842e-002  1.1253813e-003  0.0000000e+000  0.0000000e+000  1.2343561e-002  0.0000000e+000  3.5711310e-004  1.5289443e-003  7.5297115e-002  0.0000000e+000  5.4382310e-005  1.8241550e-003  4.9775133e-002  0.0000000e+000  8.5133513e-003  0.0000000e+000  0.0000000e+000  0.0000000e+000  0.0000000e+000  1.1542175e-003  3.3971065e-002  1.1053592e-003  0.0000000e+000  1.1063291e-001  7.8080342e-001  1.0000000e+000  1.6802111e-001
  2.2730557e-001  0.0000000e+000  0.0000000e+000  0.0000000e+000  0.0000000e+000  2.8418498e-002  0.0000000e+000  1.2821456e-001  0.0000000e+000  0.0000000e+000  3.7352234e-001  0.0000000e+000  4.2565496e-004  4.4483403e-003  2.3493244e-002  0.0000000e+000  3.4480939e-001  1.6187564e-001  1.1812736e-001  0.0000000e+000  1.5367738e-002  0.0000000e+000  1.1859346e-002  0.0000000e+000  3.3533617e-002  0.0000000e+000  1.9296427e-002  0.0000000e+000  4.2586579e-004  5.3584331e-004  2.2730557e-001  6.5786542e-001  1.0000000e+000  2.2873687e-001
  6.0628949e-002  0.0000000e+000  0.0000000e+000  0.0000000e+000  0.0000000e+000  3.4899415e-002  1.8773681e-002  0.0000000e+000  2.7499623e-002  0.0000000e+000  0.0000000e+000  9.4181848e-003  0.0000000e+000  4.6615881e-003  0.0000000e+000  0.0000000e+000  1.7123133e-002  2.7218237e-002  0.0000000e+000  0.0000000e+000  1.3841464e-003  0.0000000e+000  5.3511576e-002  0.0000000e+000  0.0000000e+000  0.0000000e+000  0.0000000e+000  1.6389082e-003  2.1958369e-001  0.0000000e+000  6.0628949e-002  8.1010269e-001  1.0000000e+000  1.0013448e-001
  4.5797721e-002  0.0000000e+000  0.0000000e+000  0.0000000e+000  0.0000000e+000  0.0000000e+000  0.0000000e+000  9.3686642e-002  0.0000000e+000  0.0000000e+000  3.2735870e-002  0.0000000e+000  9.9046373e-003  0.0000000e+000  0.0000000e+000  2.1445103e-002  0.0000000e+000  3.7090773e-002  5.6556018e-002  0.0000000e+000  2.3410616e-003  1.6527012e-002  0.0000000e+000  2.5775713e-002  0.0000000e+000  0.0000000e+000  3.9742984e-002  0.0000000e+000  2.5594870e-003  4.1804130e-003  4.5797721e-002  8.3581621e-001  1.0000000e+000  3.7322805e-002
  1.9187891e-002  0.0000000e+000  4.0487471e-002  3.0003736e-005  0.0000000e+000  6.2278882e-002  0.0000000e+000  1.3332150e-001  0.0000000e+000  0.0000000e+000  0.0000000e+000  0.0000000e+000  0.0000000e+000  0.0000000e+000  0.0000000e+000  0.0000000e+000  2.7088770e-004  1.0289063e-003  1.2117983e-002  6.3610016e-004  0.0000000e+000  4.7686073e-003  1.5471468e-001  5.0337992e-003  2.5146950e-002  3.0631508e-002  7.0150839e-004  7.8427322e-003  6.9080800e-003  0.0000000e+000  1.9187891e-002  9.9132558e-001  1.0000000e+000  5.9194297e-002
  4.2141441e-001  0.0000000e+000  0.0000000e+000  0.0000000e+000  0.0000000e+000  0.0000000e+000  1.5589683e-002  0.0000000e+000  0.0000000e+000  0.0000000e+000  1.0367716e-001  3.7409850e-002  4.1166771e-004  9.2803397e-003  1.0117038e-001  2.4793830e-001  8.3689099e-002  1.9643958e-005  0.0000000e+000  0.0000000e+000  0.0000000e+000  2.5114590e-002  0.0000000e+000  8.5606331e-003  2.3544170e-002  7.3518640e-002  5.7479457e-002  1.4880587e-002  1.5815117e-001  5.4789857e-002  4.2141441e-001  3.0802995e-001  1.0000000e+000  3.6422237e-001
  4.3074351e-002  0.0000000e+000  0.0000000e+000  6.4093342e-002  0.0000000e+000  0.0000000e+000  1.1463187e-001  6.9061246e-003  0.0000000e+000  0.0000000e+000  0.0000000e+000  8.3886582e-002  0.0000000e+000  1.1400540e-002  3.3271767e-003  1.4519190e-002  0.0000000e+000  0.0000000e+000  4.6134990e-003  0.0000000e+000  0.0000000e+000  0.0000000e+000  0.0000000e+000  1.8327527e-002  0.0000000e+000  0.0000000e+000  0.0000000e+000  0.0000000e+000  1.2469926e-001  0.0000000e+000  4.3074351e-002  8.7502675e-001  1.0000000e+000  1.0215480e-001
  2.4635076e-001  0.0000000e+000  9.2907809e-004  2.3146527e-002  0.0000000e+000  0.0000000e+000  3.8834651e-002  0.0000000e+000  0.0000000e+000  8.1525879e-002  0.0000000e+000  6.1454220e-003  0.0000000e+000  0.0000000e+000  0.0000000e+000  0.0000000e+000  1.8351357e-001  3.5920447e-002  7.9919324e-003  5.1244949e-003  9.6042117e-003  2.5137081e-002  3.6728618e-002  0.0000000e+000  0.0000000e+000  2.8816717e-003  1.1316831e-002  0.0000000e+000  0.0000000e+000  0.0000000e+000  2.4635076e-001  3.6953844e-001  1.0000000e+000  3.3660496e-001
  3.5916925e-003  5.5542789e-002  0.0000000e+000  7.9659116e-002  0.0000000e+000  0.0000000e+000  0.0000000e+000  0.0000000e+000  0.0000000e+000  0.0000000e+000  0.0000000e+000  0.0000000e+000  0.0000000e+000  2.6713266e-002  5.0553842e-005  1.2212931e-002  0.0000000e+000  0.0000000e+000  0.0000000e+000  2.4287252e-002  0.0000000e+000  9.9602238e-004  0.0000000e+000  8.1751511e-003  8.4054122e-003  2.4437277e-002  0.0000000e+000  0.0000000e+000  5.1102835e-003  0.0000000e+000  3.5916925e-003  1.0136405e+000  1.0000000e+000  4.6753211e-002
  3.0489600e-002  0.0000000e+000  0.0000000e+000  1.2281604e-002  0.0000000e+000  0.0000000e+000  0.0000000e+000  8.0783702e-002  0.0000000e+000  0.0000000e+000  5.8943057e-002  0.0000000e+000  3.5758035e-003  2.6253458e-003  0.0000000e+000  0.0000000e+000  0.0000000e+000  0.0000000e+000  0.0000000e+000  6.6547205e-002  4.4761468e-003  0.0000000e+000  2.1307575e-002  1.1539369e-002  0.0000000e+000  2.5964037e-001  6.5439875e-002  0.0000000e+000  5.8144795e-003  0.0000000e+000  3.0489600e-002  9.6908594e-001  1.0000000e+000  1.0125056e-001
  0.0000000e+000  0.0000000e+000  0.0000000e+000  0.0000000e+000  0.0000000e+000  0.0000000e+000  3.2482319e-002  0.0000000e+000  0.0000000e+000  0.0000000e+000  8.2660898e-004  0.0000000e+000  0.0000000e+000  0.0000000e+000  0.0000000e+000  2.0461334e-002  0.0000000e+000  0.0000000e+000  0.0000000e+000  1.3364672e-004  0.0000000e+000  0.0000000e+000  0.0000000e+000  0.0000000e+000  0.0000000e+000  0.0000000e+000  0.0000000e+000  4.1808129e-002  0.0000000e+000  1.7384299e-003  0.0000000e+000  1.0302432e+000  1.0000000e+000             Inf
  8.4860650e-001  1.9179362e-001  0.0000000e+000  9.3686186e-002  0.0000000e+000  0.0000000e+000  1.4246200e-001  2.4246968e-003  3.8692495e-002  0.0000000e+000  1.7666103e-001  0.0000000e+000  1.4689193e-002  1.2107413e-001  1.3919751e-001  3.0853369e-002  0.0000000e+000  0.0000000e+000  0.0000000e+000  0.0000000e+000  1.8902381e-003  1.9929328e-001  4.3053070e-003  2.4192074e-004  0.0000000e+000  0.0000000e+000  8.5673287e-002  0.0000000e+000  1.6286548e-001  1.1355967e-002  8.4860650e-001 -5.1334971e-001  1.0000000e+000  7.9826697e-001
  5.3870017e-002  0.0000000e+000  2.0853608e-003  4.5544067e-002  0.0000000e+000  4.0588696e-002  1.4705994e-002  1.2979842e-002  0.0000000e+000  0.0000000e+000  0.0000000e+000  9.4843948e-003  0.0000000e+000  0.0000000e+000  8.8762031e-002  1.1302921e-002  0.0000000e+000  5.8330948e-003  0.0000000e+000  7.5197124e-003  2.2903811e-002  8.5403991e-003  2.2942610e-002  4.5878928e-002  2.2675118e-002  3.6486540e-002  0.0000000e+000  2.2580300e-002  0.0000000e+000  1.9634672e-002  5.3870017e-002  8.3576440e-001  1.0000000e+000  3.3366594e-002
  4.6355873e-001  0.0000000e+000  1.7774563e-003  0.0000000e+000  0.0000000e+000  0.0000000e+000  0.0000000e+000  4.1983872e-002  4.5876076e-002  8.6344101e-002  0.0000000e+000  0.0000000e+000  0.0000000e+000  1.4475101e-002  0.0000000e+000  0.0000000e+000  1.8845264e-002  0.0000000e+000  0.0000000e+000  6.6378852e-003  1.3995085e-002  1.9736950e-002  0.0000000e+000  3.4597187e-003  1.5050391e-002  3.9223756e-002  4.6002445e-002  1.8734045e-002  0.0000000e+000  9.1907190e-003  4.6355873e-001 -2.3804366e-002  1.0000000e+000  8.8838629e-001
  4.0562383e-003  6.2438387e-003  0.0000000e+000  0.0000000e+000  1.0423949e-003  0.0000000e+000  0.0000000e+000  2.7999927e-002  0.0000000e+000  2.0263165e-003  6.5703317e-003  1.8320491e-004  0.0000000e+000  0.0000000e+000  0.0000000e+000  0.0000000e+000  7.0033075e-004  3.5753788e-002  0.0000000e+000  1.0622712e-002  5.4253211e-003  1.7922705e-002  0.0000000e+000  3.5400231e-003  6.0626076e-003  0.0000000e+000  0.0000000e+000  0.0000000e+000  1.0687808e-002  5.3962151e-005  4.0562383e-003  9.7632245e-001  1.0000000e+000  2.2420679e-002
  2.9469708e-002  0.0000000e+000  0.0000000e+000  0.0000000e+000  0.0000000e+000  4.3023696e-003  1.6585517e-002  1.1836573e-004  0.0000000e+000  0.0000000e+000  0.0000000e+000  0.0000000e+000  0.0000000e+000  5.3329929e-005  0.0000000e+000  0.0000000e+000  7.5290774e-006  0.0000000e+000  0.0000000e+000  0.0000000e+000  2.9936987e-004  3.4615093e-002  0.0000000e+000  0.0000000e+000  2.2881170e-002  0.0000000e+000  0.0000000e+000  0.0000000e+000  2.5696371e-002  2.6796504e-003  2.9469708e-002  8.3523068e-001  1.0000000e+000  1.7841859e-002
  6.1225933e-002  0.0000000e+000  9.0820042e-003  0.0000000e+000  2.2890054e-004  3.3299448e-003  8.1764800e-003  0.0000000e+000  0.0000000e+000  0.0000000e+000  0.0000000e+000  4.8077240e-003  0.0000000e+000  0.0000000e+000  0.0000000e+000  0.0000000e+000  0.0000000e+000  2.2208920e-002  0.0000000e+000  3.5710552e-004  0.0000000e+000  0.0000000e+000  0.0000000e+000  0.0000000e+000  0.0000000e+000  0.0000000e+000  2.6748495e-003  8.9737304e-004  0.0000000e+000  1.8954447e-004  6.1225933e-002  7.0924012e-001  1.0000000e+000  5.1628892e-002
  4.3726276e-001  1.7863201e-003  2.3588845e-002  5.5466208e-003  0.0000000e+000  3.1919531e-003  7.0744986e-003  0.0000000e+000  0.0000000e+000  8.3179480e-003  5.8913412e-002  0.0000000e+000  0.0000000e+000  2.1478963e-003  0.0000000e+000  0.0000000e+000  9.2304683e-004  0.0000000e+000  6.4469235e-002  0.0000000e+000  0.0000000e+000  2.1527640e-002  0.0000000e+000  5.8122596e-002  0.0000000e+000  0.0000000e+000  0.0000000e+000  0.0000000e+000  1.6494776e-002  4.8314472e-003  4.3726276e-001 -5.8630267e-003  1.0000000e+000  1.0661975e-001
  4.6125756e-003  7.3373874e-003  0.0000000e+000  0.0000000e+000  0.0000000e+000  3.5786126e-003  0.0000000e+000  0.0000000e+000  0.0000000e+000  0.0000000e+000  9.9096519e-004  0.0000000e+000  0.0000000e+000  0.0000000e+000  0.0000000e+000  0.0000000e+000  6.3847908e-005  0.0000000e+000  0.0000000e+000  0.0000000e+000  0.0000000e+000  6.2017053e-003  0.0000000e+000  1.1686850e-001  7.0001350e-003  0.0000000e+000  7.3546826e-004  1.3646441e-004  0.0000000e+000  0.0000000e+000  4.6125756e-003  9.7428055e-001  1.0000000e+000  3.4666734e-002
  0.0000000e+000  0.0000000e+000  2.6632979e-003  0.0000000e+000  0.0000000e+000  6.0257534e-004  0.0000000e+000  0.0000000e+000  0.0000000e+000  0.0000000e+000  0.0000000e+000  1.7533750e-004  0.0000000e+000  0.0000000e+000  0.0000000e+000  0.0000000e+000  0.0000000e+000  0.0000000e+000  0.0000000e+000  4.7479194e-004  0.0000000e+000  0.0000000e+000  0.0000000e+000  0.0000000e+000  0.0000000e+000  0.0000000e+000  0.0000000e+000  0.0000000e+000  0.0000000e+000  0.0000000e+000  0.0000000e+000  1.0012153e+000  1.0000000e+000             Inf
  4.1978489e-001  0.0000000e+000  1.1844365e-002  7.4387055e-004  0.0000000e+000  0.0000000e+000  1.6201466e-003  0.0000000e+000  0.0000000e+000  1.9065306e-002  2.4872165e-002  0.0000000e+000  4.6021711e-003  3.9713344e-003  0.0000000e+000  0.0000000e+000  0.0000000e+000  0.0000000e+000  1.6556967e-002  0.0000000e+000  0.0000000e+000  0.0000000e+000  0.0000000e+000  0.0000000e+000  0.0000000e+000  0.0000000e+000  1.2254611e-002  2.6720949e-004  3.9343544e-003  4.4265263e-004  4.1978489e-001  1.2874377e-001  1.0000000e+000  3.2791483e-001
  8.0654553e-003  7.7527786e-004  0.0000000e+000  0.0000000e+000  0.0000000e+000  2.1979063e-003  1.4159421e-005  0.0000000e+000  0.0000000e+000  0.0000000e+000  2.4910519e-002  5.0008625e-005  1.2777586e-003  9.0887126e-004  0.0000000e+000  0.0000000e+000  2.1278469e-004  2.2929031e-003  3.0790389e-002  0.0000000e+000  0.0000000e+000  0.0000000e+000  0.0000000e+000  0.0000000e+000  2.6527089e-004  0.0000000e+000  8.5589155e-004  0.0000000e+000  5.8188267e-003  9.0159519e-005  8.0654553e-003  9.2906078e-001  1.0000000e+000  8.3311051e-002
  3.0051588e-002  8.4025225e-003  1.8811992e-002  2.1036815e-002  9.2336814e-003  0.0000000e+000  6.3346393e-004  0.0000000e+000  0.0000000e+000  5.4634417e-003  0.0000000e+000  0.0000000e+000  0.0000000e+000  0.0000000e+000  0.0000000e+000  0.0000000e+000  4.2352182e-003  0.0000000e+000  0.0000000e+000  1.6387468e-003  0.0000000e+000  0.0000000e+000  0.0000000e+000  1.4202527e-002  3.9577194e-003  0.0000000e+000  0.0000000e+000  5.5957123e-005  1.2879836e-002  0.0000000e+000  3.0051588e-002  8.3082695e-001  1.0000000e+000  1.1779142e-002
  6.8528399e-002  6.4089456e-005  0.0000000e+000  0.0000000e+000  0.0000000e+000  6.7015652e-003  5.2922524e-003  0.0000000e+000  0.0000000e+000  0.0000000e+000  7.2382549e-003  0.0000000e+000  0.0000000e+000  0.0000000e+000  0.0000000e+000  0.0000000e+000  1.0404150e-003  0.0000000e+000  1.4746970e-002  2.3941910e-003  0.0000000e+000  5.7491186e-004  0.0000000e+000  2.6937566e-003  0.0000000e+000  0.0000000e+000  2.0808143e-003  5.6726724e-005  4.1551765e-003  1.6269278e-004  6.8528399e-002  6.9371618e-001  1.0000000e+000  2.4540211e-001
  4.2800611e-001  0.0000000e+000  1.0021321e-003  0.0000000e+000  9.2994081e-004  4.5114769e-003  0.0000000e+000  0.0000000e+000  0.0000000e+000  2.5854522e-003  2.4366573e-003  0.0000000e+000  0.0000000e+000  0.0000000e+000  0.0000000e+000  0.0000000e+000  4.1712194e-003  0.0000000e+000  0.0000000e+000  3.2321532e-003  1.0281509e-002  7.0799862e-002  0.0000000e+000  4.2584961e-004  0.0000000e+000  0.0000000e+000  2.6703806e-003  1.6469472e-004  1.0809998e-002  1.4733546e-003  4.2800611e-001  4.0163243e-002  1.0000000e+000  1.0566915e-001
  1.9903268e-001  0.0000000e+000  1.2829503e-003  0.0000000e+000  0.0000000e+000  4.1599232e-003  0.0000000e+000  2.1336557e-003  0.0000000e+000  7.3758112e-003  0.0000000e+000  0.0000000e+000  0.0000000e+000  4.7133974e-003  0.0000000e+000  0.0000000e+000  2.0213784e-003  2.0632377e-004  0.0000000e+000  3.0420031e-004  1.6488501e-005  0.0000000e+000  0.0000000e+000  1.7593426e-002  2.0008449e-003  0.0000000e+000  3.3509573e-003  6.5282126e-004  1.9699244e-003  0.0000000e+000  1.9903268e-001  5.7145003e-001  1.0000000e+000  3.4504724e-001
  2.1969729e-001  5.9975787e-003  6.9423280e-003  3.9888813e-005  8.0331381e-005  0.0000000e+000  0.0000000e+000  0.0000000e+000  0.0000000e+000  0.0000000e+000  0.0000000e+000  1.7908863e-002  1.2363136e-002  4.2947482e-004  0.0000000e+000  0.0000000e+000  0.0000000e+000  1.5220615e-002  6.1657277e-003  0.0000000e+000  0.0000000e+000  1.3630131e-002  0.0000000e+000  0.0000000e+000  1.7325235e-005  0.0000000e+000  0.0000000e+000  1.6920159e-004  3.1175300e-003  0.0000000e+000  2.1969729e-001  4.2338380e-001  1.0000000e+000  2.7225146e-001
  5.1344567e-002  9.1774475e-003  0.0000000e+000  0.0000000e+000  0.0000000e+000  1.8711262e-002  0.0000000e+000  0.0000000e+000  0.0000000e+000  0.0000000e+000  0.0000000e+000  7.4870146e-004  2.5650246e-003  6.9135106e-004  0.0000000e+000  0.0000000e+000  1.2678518e-003  0.0000000e+000  0.0000000e+000  0.0000000e+000  0.0000000e+000  3.0507930e-002  0.0000000e+000  1.1895849e-002  2.4196861e-003  0.0000000e+000  1.2880694e-003  0.0000000e+000  0.0000000e+000  0.0000000e+000  5.1344567e-002  7.4393946e-001  1.0000000e+000  6.8625746e-002
  8.7380338e-001  0.0000000e+000  2.5958167e-003  1.1966258e-003  0.0000000e+000  0.0000000e+000  1.7530993e-003  0.0000000e+000  0.0000000e+000  0.0000000e+000  0.0000000e+000  0.0000000e+000  0.0000000e+000  0.0000000e+000  0.0000000e+000  0.0000000e+000  2.2284496e-003  0.0000000e+000  0.0000000e+000  1.1162318e-003  0.0000000e+000  2.3039129e-002  0.0000000e+000  0.0000000e+000  0.0000000e+000  0.0000000e+000  0.0000000e+000  4.8597341e-004  0.0000000e+000  0.0000000e+000  8.7380338e-001 -5.7006255e-001  1.0000000e+000             Inf
  2.6691629e-002  6.2091904e-002  0.0000000e+000  0.0000000e+000  0.0000000e+000  0.0000000e+000  8.7981473e-003  2.9150033e-002  0.0000000e+000  0.0000000e+000  0.0000000e+000  1.1439028e-003  2.3409576e-003  3.7372284e-003  0.0000000e+000  0.0000000e+000  1.6410822e-003  0.0000000e+000  0.0000000e+000  0.0000000e+000  0.0000000e+000  0.0000000e+000  0.0000000e+000  1.7465399e-002  0.0000000e+000  0.0000000e+000  0.0000000e+000  0.0000000e+000  0.0000000e+000  0.0000000e+000  2.6691629e-002  8.5281957e-001  1.0000000e+000  3.3630770e-002
  3.0706976e-002  1.0085889e-002  0.0000000e+000  1.7342890e-002  1.1298398e-003  0.0000000e+000  0.0000000e+000  0.0000000e+000  0.0000000e+000  0.0000000e+000  8.3874254e-003  5.5328946e-004  0.0000000e+000  0.0000000e+000  0.0000000e+000  0.0000000e+000  3.0184169e-004  0.0000000e+000  1.6247060e-002  1.9897159e-004  0.0000000e+000  0.0000000e+000  0.0000000e+000  0.0000000e+000  1.1264107e-002  0.0000000e+000  2.9744430e-003  5.8991595e-005  0.0000000e+000  0.0000000e+000  3.0706976e-002  8.1894724e-001  1.0000000e+000  4.4431724e-002
  3.9035948e-002  0.0000000e+000  0.0000000e+000  3.1239428e-003  3.7608063e-003  2.2734516e-004  0.0000000e+000  0.0000000e+000  0.0000000e+000  2.9245656e-003  1.1741821e-002  2.4025742e-004  4.8999285e-003  0.0000000e+000  0.0000000e+000  0.0000000e+000  0.0000000e+000  0.0000000e+000  5.6073989e-003  7.7532079e-004  0.0000000e+000  2.8155816e-003  0.0000000e+000  0.0000000e+000  1.9086709e-003  0.0000000e+000  0.0000000e+000  0.0000000e+000  3.0287210e-003  0.0000000e+000  3.9035948e-002  7.7716809e-001  1.0000000e+000  7.1354919e-002
  2.6128798e-001  1.2330423e-002  0.0000000e+000  0.0000000e+000  1.0101822e-004  0.0000000e+000  3.9403770e-007  1.2968906e-002  0.0000000e+000  0.0000000e+000  0.0000000e+000  7.3762612e-004  1.4019815e-003  4.6131490e-003  0.0000000e+000  0.0000000e+000  0.0000000e+000  2.3968275e-003  0.0000000e+000  0.0000000e+000  3.0353722e-004  0.0000000e+000  0.0000000e+000  1.4509073e-002  9.8336462e-005  0.0000000e+000  0.0000000e+000  0.0000000e+000  1.3975278e-003  1.8573471e-004  2.6128798e-001  2.5561514e-001  1.0000000e+000  4.1650088e-001
  2.3503610e-002  0.0000000e+000  0.0000000e+000  3.0417121e-003  0.0000000e+000  2.2421095e-004  4.2696971e-004  5.8785454e-002  0.0000000e+000  0.0000000e+000  8.1983289e-003  4.2964630e-002  7.8471309e-003  0.0000000e+000  0.0000000e+000  0.0000000e+000  0.0000000e+000  9.6434520e-003  0.0000000e+000  1.7788584e-003  1.0647119e-004  7.3543476e-003  0.0000000e+000  2.1647641e-002  0.0000000e+000  0.0000000e+000  0.0000000e+000  0.0000000e+000  0.0000000e+000  0.0000000e+000  2.3503610e-002  8.7734570e-001  1.0000000e+000  6.9837992e-002
  4.4625609e-001  0.0000000e+000  1.9776479e-002  2.8934169e-003  1.3620795e-003  0.0000000e+000  4.2564363e-003  1.9044495e-002  0.0000000e+000  2.1306728e-003  0.0000000e+000  0.0000000e+000  2.4143459e-003  9.7152060e-005  0.0000000e+000  0.0000000e+000  0.0000000e+000  0.0000000e+000  0.0000000e+000  0.0000000e+000  1.5693212e-002  1.2458280e-002  0.0000000e+000  0.0000000e+000  0.0000000e+000  0.0000000e+000  0.0000000e+000  0.0000000e+000  0.0000000e+000  1.7327749e-004  4.4625609e-001 -9.4548808e-002  1.0000000e+000  8.5865728e-001
  8.5098314e-002  4.1637554e-004  6.3496560e-003  0.0000000e+000  2.9924543e-002  8.2504854e-003  0.0000000e+000  0.0000000e+000  0.0000000e+000  3.9614034e-002  1.5320114e-002  0.0000000e+000  0.0000000e+000  4.4644232e-003  0.0000000e+000  0.0000000e+000  2.5138213e-002  3.3415758e-002  2.5228191e-003  4.7135645e-002  5.1772163e-004  0.0000000e+000  0.0000000e+000  1.1389642e-002  0.0000000e+000  1.1525354e-003  1.1308621e-002  0.0000000e+000  7.6014713e-003  0.0000000e+000  8.5098314e-002  7.3490432e-001  1.0000000e+000  1.7240720e-001
  4.2385380e-001  2.1919554e-002  1.4349503e-004  1.0466847e-002  6.8348257e-004  5.9078890e-002  0.0000000e+000  1.4665917e-003  0.0000000e+000  0.0000000e+000  4.8623648e-003  0.0000000e+000  0.0000000e+000  9.0274930e-004  0.0000000e+000  5.0993956e-003  3.5581247e-003  0.0000000e+000  0.0000000e+000  2.7319399e-002  0.0000000e+000  2.5272146e-002  0.0000000e+000  1.3064570e-002  0.0000000e+000  0.0000000e+000  4.4318893e-002  5.6984543e-002  0.0000000e+000  0.0000000e+000  4.2385380e-001  1.1839587e-001  1.0000000e+000  6.6907516e-001
  2.8691169e-002  0.0000000e+000  3.0605307e-002  5.1655678e-003  0.0000000e+000  3.3680160e-003  0.0000000e+000  0.0000000e+000  0.0000000e+000  0.0000000e+000  7.2457700e-003  0.0000000e+000  6.9302477e-003  4.1572677e-005  0.0000000e+000  1.5153029e-002  0.0000000e+000  1.1745630e-002  0.0000000e+000  0.0000000e+000  5.4889928e-004  0.0000000e+000  4.6075181e-003  0.0000000e+000  0.0000000e+000  0.0000000e+000  0.0000000e+000  5.5050014e-002  3.6982572e-003  0.0000000e+000  2.8691169e-002  8.4910817e-001  1.0000000e+000  2.0438699e-001
  2.0384740e-001  2.1760274e-004  1.9734089e-002  1.1215609e-001  0.0000000e+000  5.5198993e-003  2.1520642e-002  0.0000000e+000  0.0000000e+000  2.2886777e-001  5.2924846e-003  3.0370596e-002  0.0000000e+000  6.2009797e-003  0.0000000e+000  3.0186606e-002  0.0000000e+000  0.0000000e+000  0.0000000e+000  0.0000000e+000  6.6731543e-002  0.0000000e+000  0.0000000e+000  4.1290624e-002  4.8781292e-004  0.0000000e+000  1.9609032e-002  0.0000000e+000  1.6270588e-004  5.5203158e-002  2.0384740e-001  6.8061343e-001  1.0000000e+000  9.2826843e-002
  2.7230775e-001  0.0000000e+000  8.6387897e-003  0.0000000e+000  0.0000000e+000  3.3719143e-003  4.1426076e-002  0.0000000e+000  0.0000000e+000  0.0000000e+000  5.1695039e-003  0.0000000e+000  5.1838534e-003  0.0000000e+000  0.0000000e+000  3.0281626e-003  0.0000000e+000  5.6547024e-002  4.1853950e-002  0.0000000e+000  0.0000000e+000  0.0000000e+000  9.6773919e-003  1.6617636e-002  0.0000000e+000  2.6930417e-004  2.6360862e-003  8.3773001e-003  2.6396587e-002  3.8233662e-002  2.7230775e-001  3.3181172e-001  1.0000000e+000  3.3200437e-001
  8.5538894e-001  1.0261776e-002  0.0000000e+000  1.2310990e-001  7.8423609e-004  0.0000000e+000  0.0000000e+000  0.0000000e+000  0.0000000e+000  0.0000000e+000  0.0000000e+000  0.0000000e+000  0.0000000e+000  0.0000000e+000  0.0000000e+000  6.7046454e-002  0.0000000e+000  7.6248719e-002  3.0037407e-002  1.1887576e-001  0.0000000e+000  0.0000000e+000  0.0000000e+000  0.0000000e+000  0.0000000e+000  3.5774035e-002  3.5229888e-003  4.1440215e-001  1.7261595e-003  0.0000000e+000  8.5538894e-001 -6.1327933e-001  1.0000000e+000             Inf
  6.5247649e-003  0.0000000e+000  0.0000000e+000  0.0000000e+000  8.9446309e-004  0.0000000e+000  4.4012069e-003  0.0000000e+000  2.3858377e-002  0.0000000e+000  0.0000000e+000  3.9289858e-002  0.0000000e+000  3.5493203e-004  0.0000000e+000  0.0000000e+000  0.0000000e+000  0.0000000e+000  2.4670059e-002  1.1147595e-002  1.6259990e-002  0.0000000e+000  1.9465990e-002  2.3512685e-002  3.1162775e-003  0.0000000e+000  7.3103127e-002  0.0000000e+000  0.0000000e+000  0.0000000e+000  6.5247649e-003  9.8944668e-001  1.0000000e+000  1.4091329e-001
  1.9272489e-001  0.0000000e+000  2.0046913e-002  1.5501876e-002  5.2664611e-003  0.0000000e+000  2.8768269e-003  0.0000000e+000  0.0000000e+000  1.7274981e-002  1.4998118e-002  0.0000000e+000  0.0000000e+000  1.4849543e-003  0.0000000e+000  1.3764324e-002  0.0000000e+000  1.0437315e-003  1.0214438e-001  6.7552726e-002  0.0000000e+000  0.0000000e+000  4.1300016e-002  0.0000000e+000  1.2653953e-002  0.0000000e+000  0.0000000e+000  1.0573306e-001  0.0000000e+000  2.2624941e-002  1.9272489e-001  7.1325002e-001  1.0000000e+000  1.7196334e-001
  6.5750126e-001  0.0000000e+000  3.0693201e-003  7.0579993e-005  0.0000000e+000  0.0000000e+000  4.5334296e-002  0.0000000e+000  0.0000000e+000  0.0000000e+000  0.0000000e+000  1.0540725e-002  0.0000000e+000  0.0000000e+000  1.0644852e-002  2.0626927e-003  0.0000000e+000  8.1890134e-003  0.0000000e+000  0.0000000e+000  0.0000000e+000  5.8560656e-003  5.8836244e-004  0.0000000e+000  0.0000000e+000  0.0000000e+000  0.0000000e+000  0.0000000e+000  8.6395579e-002  0.0000000e+000  6.5750126e-001 -4.1803284e-001  1.0000000e+000  4.9056367e-001
  2.6136022e-001  5.0395101e-003  0.0000000e+000  0.0000000e+000  5.4697391e-002  0.0000000e+000  0.0000000e+000  0.0000000e+000  4.5534405e-002  3.7556025e-002  6.2603625e-003  1.8114018e-003  9.1735427e-005  0.0000000e+000  0.0000000e+000  2.2805369e-003  0.0000000e+000  0.0000000e+000  0.0000000e+000  0.0000000e+000  0.0000000e+000  6.4196538e-002  2.8190769e-004  0.0000000e+000  8.3556115e-002  1.0518507e-002  0.0000000e+000  1.2672330e-001  2.0351015e-002  0.0000000e+000  2.6136022e-001  3.5109880e-001  1.0000000e+000  1.0800574e-001
  2.2395391e-001  0.0000000e+000  4.0458138e-002  1.1938708e-003  1.0326266e-002  0.0000000e+000  5.9845639e-004  0.0000000e+000  0.0000000e+000  0.0000000e+000  6.4577208e-003  1.0169223e-002  5.0335044e-005  0.0000000e+000  9.1781159e-005  0.0000000e+000  0.0000000e+000  2.5492026e-002  2.2544038e-004  0.0000000e+000  0.0000000e+000  0.0000000e+000  0.0000000e+000  1.1724004e-002  1.5163535e-001  1.8744443e-003  6.6541508e-004  2.9963537e-003  3.4633450e-002  0.0000000e+000  2.2395391e-001  4.4491747e-001  1.0000000e+000  1.1680597e-001
  5.6978400e-002  1.6098054e-003  0.0000000e+000  6.6920175e-002  0.0000000e+000  0.0000000e+000  0.0000000e+000  0.0000000e+000  0.0000000e+000  1.2071198e-003  0.0000000e+000  3.8314947e-003  0.0000000e+000  2.9793544e-002  0.0000000e+000  3.8121232e-003  0.0000000e+000  0.0000000e+000  1.7322003e-003  0.0000000e+000  6.8480893e-004  0.0000000e+000  0.0000000e+000  3.3326025e-002  0.0000000e+000  0.0000000e+000  2.0722136e-002  0.0000000e+000  0.0000000e+000  2.7358986e-003  5.6978400e-002  7.5123267e-001  1.0000000e+000  1.0228449e-001
  6.5053970e-002  0.0000000e+000  9.3638292e-003  0.0000000e+000  0.0000000e+000  0.0000000e+000  0.0000000e+000  4.7755742e-004  0.0000000e+000  0.0000000e+000  0.0000000e+000  3.5352462e-002  4.9754644e-002  2.8810213e-003  0.0000000e+000  0.0000000e+000  0.0000000e+000  0.0000000e+000  0.0000000e+000  0.0000000e+000  1.7999138e-003  0.0000000e+000  3.9779477e-003  5.7142351e-003  8.5323632e-002  1.8749544e-002  2.2915723e-002  0.0000000e+000  0.0000000e+000  0.0000000e+000  6.5053970e-002  7.5118041e-001  1.0000000e+000  4.2840516e-002
  2.3032201e-001  0.0000000e+000  1.2783767e-002  0.0000000e+000  9.3148039e-003  0.0000000e+000  0.0000000e+000  0.0000000e+000  5.4855226e-003  7.2650605e-003  3.7383218e-003  1.7396280e-002  0.0000000e+000  0.0000000e+000  1.6495107e-002  4.2514402e-002  1.5528458e-002  0.0000000e+000  1.0270609e-001  0.0000000e+000  0.0000000e+000  2.9529927e-003  2.1523045e-003  0.0000000e+000  8.5852352e-003  5.3439573e-002  1.7832092e-004  7.6990037e-003  9.4826730e-002  0.0000000e+000  2.3032201e-001  4.2834315e-001  1.0000000e+000  9.1659817e-002
  6.2630523e-001  0.0000000e+000  0.0000000e+000  0.0000000e+000  1.3946758e-002  0.0000000e+000  0.0000000e+000  0.0000000e+000  0.0000000e+000  1.5967112e-003  0.0000000e+000  5.4814614e-004  0.0000000e+000  4.9783494e-004  0.0000000e+000  0.0000000e+000  0.0000000e+000  0.0000000e+000  0.0000000e+000  0.0000000e+000  2.0758037e-003  1.0132330e-003  0.0000000e+000  0.0000000e+000  0.0000000e+000  0.0000000e+000  0.0000000e+000  0.0000000e+000  0.0000000e+000  0.0000000e+000  6.2630523e-001 -2.4834722e-001  1.0000000e+000  2.3893719e-001
  0.0000000e+000  5.1857641e-004  0.0000000e+000  0.0000000e+000  2.6367257e-003  0.0000000e+000  0.0000000e+000  0.0000000e+000  0.0000000e+000  0.0000000e+000  0.0000000e+000  5.2500753e-003  0.0000000e+000  0.0000000e+000  6.7616295e-003  0.0000000e+000  0.0000000e+000  0.0000000e+000  0.0000000e+000  0.0000000e+000  3.8877906e-003  1.6509029e-002  1.5322140e-002  0.0000000e+000  0.0000000e+000  0.0000000e+000  0.0000000e+000  1.7257564e-002  1.2458511e-002  0.0000000e+000  0.0000000e+000  1.0250144e+000  1.0000000e+000             Inf
  2.1816723e-001  0.0000000e+000  5.8559100e-003  2.4907767e-002  0.0000000e+000  3.4506123e-002  2.0749479e-002  4.8895683e-004  6.4584058e-001  0.0000000e+000  3.2582454e-003  0.0000000e+000  1.1025827e-003  0.0000000e+000  0.0000000e+000  0.0000000e+000  0.0000000e+000  0.0000000e+000  0.0000000e+000  3.2312589e-002  1.0938727e-004  0.0000000e+000  0.0000000e+000  1.0133195e-002  0.0000000e+000  0.0000000e+000  2.2036766e-002  0.0000000e+000  4.1830496e-003  0.0000000e+000  2.1816723e-001  6.0990111e-001  1.0000000e+000  1.6737243e-001
  6.1914017e-001  4.3135409e-002  0.0000000e+000  1.6038366e-002  0.0000000e+000  2.8405673e-002  0.0000000e+000  1.0230132e-003  0.0000000e+000  0.0000000e+000  0.0000000e+000  1.5969999e-002  1.2882340e-002  0.0000000e+000  0.0000000e+000  9.6577846e-003  4.0824304e-002  0.0000000e+000  0.0000000e+000  0.0000000e+000  0.0000000e+000  0.0000000e+000  0.0000000e+000  1.8662834e-003  0.0000000e+000  5.6534891e-003  0.0000000e+000  1.9552282e-002  0.0000000e+000  0.0000000e+000  6.1914017e-001 -1.0005506e-001  1.0000000e+000  4.6053436e-001
  2.2768765e-001  5.6844680e-003  1.1386352e-002  0.0000000e+000  2.2429875e-002  8.3605154e-003  0.0000000e+000  0.0000000e+000  7.7117399e-003  1.1738147e-001  3.6823007e-003  1.0388030e-002  3.8496555e-003  1.0983990e-002  0.0000000e+000  0.0000000e+000  0.0000000e+000  2.6316076e-002  6.9631388e-002  4.2179803e-003  0.0000000e+000  6.4651795e-003  0.0000000e+000  2.9059530e-003  3.9229265e-003  2.1576138e-002  0.0000000e+000  0.0000000e+000  3.2135272e-002  0.0000000e+000  2.2768765e-001  4.3677272e-001  1.0000000e+000  1.7561490e-002
  4.5525870e-001  1.6238307e-002  1.9318139e-002  9.8343297e-002  7.2750820e-002  6.7820403e-003  1.9312386e-002  8.1851152e-002  5.7818861e-005  1.0890456e-002  0.0000000e+000  0.0000000e+000  0.0000000e+000  4.9511784e-003  1.0122394e-001  0.0000000e+000  2.5989775e-003  1.9953451e-001  0.0000000e+000  0.0000000e+000  0.0000000e+000  0.0000000e+000  5.3126112e-003  0.0000000e+000  1.5457309e-001  1.3681713e-002  0.0000000e+000  1.7524980e-002  2.0401990e-001  0.0000000e+000  4.5525870e-001  9.5265417e-002  1.0000000e+000  6.6613991e-001
  6.2999987e-002  4.4851944e-002  0.0000000e+000  9.2455805e-002  3.5832598e-002  0.0000000e+000  0.0000000e+000  0.0000000e+000  0.0000000e+000  0.0000000e+000  0.0000000e+000  0.0000000e+000  0.0000000e+000  7.4979239e-002  0.0000000e+000  0.0000000e+000  0.0000000e+000  1.9559026e-002  0.0000000e+000  0.0000000e+000  4.4706992e-002  0.0000000e+000  0.0000000e+000  0.0000000e+000  1.0232950e-001  0.0000000e+000  1.0674809e-001  9.1624620e-002  5.6433929e-003  0.0000000e+000  6.2999987e-002  8.6016272e-001  1.0000000e+000  9.9031282e-002
  4.2270118e-001  0.0000000e+000  0.0000000e+000  1.6513962e-002  8.2356782e-003  0.0000000e+000  1.3027822e-002  0.0000000e+000  9.3952373e-002  0.0000000e+000  7.9376966e-002  0.0000000e+000  8.1263172e-003  0.0000000e+000  0.0000000e+000  4.7501962e-003  4.6358965e-002  4.9477394e-002  0.0000000e+000  0.0000000e+000  5.4528122e-002  0.0000000e+000  9.2394391e-004  0.0000000e+000  0.0000000e+000  0.0000000e+000  0.0000000e+000  6.7852864e-002  4.8695512e-001  3.3797674e-002  4.2270118e-001  2.8154235e-001  1.0000000e+000  1.0836633e-001
  6.3035579e-001  1.0268961e-003  0.0000000e+000  9.6693335e-002  5.8264650e-002  0.0000000e+000  0.0000000e+000  0.0000000e+000  0.0000000e+000  0.0000000e+000  0.0000000e+000  0.0000000e+000  8.1675662e-002  0.0000000e+000  0.0000000e+000  0.0000000e+000  2.0894913e-002  8.9247959e-003  0.0000000e+000  0.0000000e+000  0.0000000e+000  2.7279523e-004  0.0000000e+000  1.4613761e-002  0.0000000e+000  4.6265538e-002  0.0000000e+000  0.0000000e+000  0.0000000e+000  3.0145218e-002  6.3035579e-001 -2.3971754e-001  1.0000000e+000  5.5381945e-001
  6.3723144e-001  0.0000000e+000  0.0000000e+000  7.7547365e-002  0.0000000e+000  5.6701112e-003  1.1155715e-001  0.0000000e+000  3.3065627e-002  6.2680301e-002  7.5449369e-002  0.0000000e+000  1.5986705e-002  7.0133987e-003  5.8735852e-003  1.2514466e-002  3.2519492e-002  4.4318844e-002  0.0000000e+000  3.0649839e-002  0.0000000e+000  0.0000000e+000  0.0000000e+000  5.2637310e-002  0.0000000e+000  0.0000000e+000  9.0656851e-002  0.0000000e+000  0.0000000e+000  0.0000000e+000  6.3723144e-001 -2.5840213e-001  1.0000000e+000             Inf
  2.3800556e-001  2.5938251e-002  0.0000000e+000  2.6755296e-001  2.5137645e-003  0.0000000e+000  0.0000000e+000  0.0000000e+000  2.7214686e-004  4.8245117e-002  0.0000000e+000  2.3949557e-002  3.5871077e-003  2.2284475e-002  0.0000000e+000  0.0000000e+000  0.0000000e+000  9.7364833e-003  6.3799301e-004  1.3287809e-001  2.5688642e-001  7.7970116e-002  6.1427007e-002  5.7736432e-002  5.4045300e-003  3.4654885e-002  0.0000000e+000  0.0000000e+000  0.0000000e+000  0.0000000e+000  2.3800556e-001  5.3832432e-001  1.0000000e+000  1.5613367e-001
  2.1748965e-001  4.5082920e-003  0.0000000e+000  7.5324347e-006  0.0000000e+000  1.1589268e-003  2.7850857e-002  0.0000000e+000  1.8036189e-003  1.0955058e-001  8.7826287e-005  0.0000000e+000  6.4265144e-003  0.0000000e+000  4.5082086e-003  0.0000000e+000  1.7804918e-002  0.0000000e+000  0.0000000e+000  2.2797986e-002  1.5521581e-002  6.0826664e-002  3.6834496e-003  1.1721282e-003  7.9354560e-002  0.0000000e+000  1.8215646e-002  1.9882719e-002  1.1452318e-001  0.0000000e+000  2.1748965e-001  5.4271222e-001  1.0000000e+000  1.9134255e-001
  2.5163256e-001  5.3971867e-002  0.0000000e+000  0.0000000e+000  0.0000000e+000  0.0000000e+000  0.0000000e+000  0.0000000e+000  0.0000000e+000  5.5402605e-002  0.0000000e+000  0.0000000e+000  2.1970857e-002  0.0000000e+000  0.0000000e+000  0.0000000e+000  8.1268388e-003  6.5745031e-003  0.0000000e+000  3.0284869e-002  9.4426250e-002  0.0000000e+000  1.7066122e-003  0.0000000e+000  0.0000000e+000  0.0000000e+000  1.9376837e-001  1.1585732e-001  0.0000000e+000  9.7074143e-002  2.5163256e-001  4.0750383e-001  1.0000000e+000  4.3133794e-001
  1.9263229e-001  0.0000000e+000  1.7947159e-001  8.0176182e-003  0.0000000e+000  0.0000000e+000  0.0000000e+000  0.0000000e+000  0.0000000e+000  0.0000000e+000  1.6129305e-002  0.0000000e+000  0.0000000e+000  3.6880475e-003  0.0000000e+000  0.0000000e+000  3.8492341e-002  0.0000000e+000  0.0000000e+000  3.9883281e-002  0.0000000e+000  0.0000000e+000  0.0000000e+000  0.0000000e+000  0.0000000e+000  7.6632135e-002  1.5569909e-001  9.6732919e-002  0.0000000e+000  3.9697502e-004  1.9263229e-001  7.5613222e-001  1.0000000e+000  2.4798301e-001
  2.0097217e-001  6.8494229e-002  3.0887811e-002  0.0000000e+000  0.0000000e+000  6.5015445e-002  1.3598283e-001  6.3727206e-003  0.0000000e+000  0.0000000e+000  0.0000000e+000  0.0000000e+000  0.0000000e+000  0.0000000e+000  2.7740867e-001  0.0000000e+000  0.0000000e+000  2.5451227e-002  0.0000000e+000  5.2761670e-002  0.0000000e+000  2.5580895e-002  0.0000000e+000  0.0000000e+000  0.0000000e+000  0.0000000e+000  0.0000000e+000  0.0000000e+000  1.8141209e-003  0.0000000e+000  2.0097217e-001  7.1397234e-001  1.0000000e+000  2.0088434e-001
  0.0000000e+000  0.0000000e+000  0.0000000e+000  0.0000000e+000  0.0000000e+000  2.6175003e-003  0.0000000e+000  0.0000000e+000  0.0000000e+000  0.0000000e+000  0.0000000e+000  0.0000000e+000  1.2809430e-004  3.5561490e-002  3.4189847e-003  0.0000000e+000  8.7497505e-004  0.0000000e+000  0.0000000e+000  0.0000000e+000  2.6221690e-002  1.9771214e-002  4.8946974e-002  0.0000000e+000  0.0000000e+000  0.0000000e+000  3.1591750e-002  2.4247946e-002  0.0000000e+000  0.0000000e+000  0.0000000e+000  1.0600147e+000  1.0000000e+000             Inf
  5.2472452e-002  0.0000000e+000  0.0000000e+000  0.0000000e+000  0.0000000e+000  0.0000000e+000  7.1502553e-003  0.0000000e+000  0.0000000e+000  0.0000000e+000  7.7128691e-002  2.1865869e-001  2.6048017e-003  9.0223305e-003  0.0000000e+000  0.0000000e+000  2.4478487e-002  1.2431259e-003  0.0000000e+000  0.0000000e+000  2.6300194e-002  8.7434469e-003  1.3686044e-002  0.0000000e+000  9.5988141e-002  0.0000000e+000  3.5123872e-002  0.0000000e+000  0.0000000e+000  7.2102010e-003  5.2472452e-002  8.6423941e-001  1.0000000e+000  2.5044996e-001
  9.3164963e-002  3.2441214e-003  0.0000000e+000  0.0000000e+000  3.4655293e-002  0.0000000e+000  9.0199006e-002  0.0000000e+000  8.6157022e-004  1.2484429e-001  6.6598244e-003  0.0000000e+000  0.0000000e+000  0.0000000e+000  6.0708739e-004  9.4506089e-003  0.0000000e+000  2.9420216e-003  0.0000000e+000  8.0389280e-003  0.0000000e+000  3.0015312e-002  4.2770923e-004  0.0000000e+000  3.9883719e-002  0.0000000e+000  3.0364691e-002  1.1893589e-002  1.2807861e-001  1.7637267e-002  9.3164963e-002  8.1786674e-001  1.0000000e+000  2.8233611e-001
  4.1640913e-001  0.0000000e+000  3.1314008e-002  1.1065584e-002  9.0736554e-004  0.0000000e+000  0.0000000e+000  1.4867703e-001  0.0000000e+000  0.0000000e+000  0.0000000e+000  0.0000000e+000  0.0000000e+000  3.1777479e-002  0.0000000e+000  2.1336315e-001  0.0000000e+000  0.0000000e+000  4.8409518e-004  0.0000000e+000  3.5600849e-002  1.1800733e-003  2.3713114e-002  0.0000000e+000  3.7580618e-001  0.0000000e+000  0.0000000e+000  1.7431433e-003  0.0000000e+000  0.0000000e+000  4.1640913e-001  3.3875391e-001  1.0000000e+000  3.6399597e-001
  4.3515054e-001  1.0954831e-001  8.8320199e-002  8.3157042e-002  0.0000000e+000  2.7751844e-002  2.1394063e-002  0.0000000e+000  0.0000000e+000  4.1651742e-002  2.0057694e-002  0.0000000e+000  0.0000000e+000  9.8591700e-002  1.5724407e-003  0.0000000e+000  4.3430503e-002  0.0000000e+000  0.0000000e+000  3.9691913e-001  0.0000000e+000  9.9722632e-002  0.0000000e+000  0.0000000e+000  2.1015708e-003  0.0000000e+000  1.0370361e-001  5.5518112e-002  7.3788881e-002  3.8759176e-002  4.3515054e-001  2.3465745e-001  1.0000000e+000  1.9238049e-001
  2.4998665e-001  0.0000000e+000  1.4037669e-001  0.0000000e+000  0.0000000e+000  2.0859035e-001  3.7073671e-004  1.2482741e-001  0.0000000e+000  3.5655668e-002  0.0000000e+000  6.5279619e-002  0.0000000e+000  1.7693812e-002  0.0000000e+000  4.8470792e-002  0.0000000e+000  0.0000000e+000  9.0618927e-002  3.6731189e-002  0.0000000e+000  1.3695196e-001  2.0788529e-002  7.4464748e-002  6.3788509e-002  0.0000000e+000  1.6186553e-001  0.0000000e+000  0.0000000e+000  6.4369011e-003  2.4998665e-001  5.4473079e-001  1.0000000e+000  2.3904302e-001
  2.6190982e-001  1.8305193e-001  0.0000000e+000  6.9215369e-003  1.6759641e-002  0.0000000e+000  0.0000000e+000  2.2167700e-001  0.0000000e+000  0.0000000e+000  0.0000000e+000  0.0000000e+000  3.7778943e-002  0.0000000e+000  6.9410770e-003  8.5908767e-004  6.6113232e-002  0.0000000e+000  5.7129335e-002  0.0000000e+000  5.6255910e-002  0.0000000e+000  1.6505285e-001  3.8873577e-004  1.2541922e-002  0.0000000e+000  0.0000000e+000  0.0000000e+000  0.0000000e+000  4.8586893e-003  2.6190982e-001  4.4140151e-001  1.0000000e+000  8.3170620e-001
  2.2907024e-001  0.0000000e+000  0.0000000e+000  3.8794065e-003  1.8054027e-001  0.0000000e+000  0.0000000e+000  0.0000000e+000  0.0000000e+000  0.0000000e+000  0.0000000e+000  0.0000000e+000  4.5796878e-002  1.1652577e-001  1.0596935e-002  2.1981323e-002  7.0474205e-003  0.0000000e+000  0.0000000e+000  1.7546131e-002  4.5790762e-003  6.0909877e-002  1.4089908e-001  1.1336937e-003  1.5510674e-001  0.0000000e+000  0.0000000e+000  3.1756356e-001  7.7527630e-004  0.0000000e+000  2.2907024e-001  6.0202779e-001  1.0000000e+000  1.8370214e-001
  6.0988684e-002  0.0000000e+000  5.8290441e-002  5.9277893e-002  0.0000000e+000  5.9201152e-002  4.5088065e-005  0.0000000e+000  1.6419066e-003  1.6541446e-004  0.0000000e+000  0.0000000e+000  0.0000000e+000  0.0000000e+000  0.0000000e+000  7.7105754e-002  0.0000000e+000  1.7015166e-002  8.4025617e-003  7.2691625e-003  0.0000000e+000  0.0000000e+000  7.3854746e-001  1.1614705e-002  1.2724393e-001  0.0000000e+000  0.0000000e+000  0.0000000e+000  6.6256461e-004  0.0000000e+000  6.0988684e-002  1.0164076e+000  1.0000000e+000  3.6414125e-001
  2.0544708e-001  1.6291911e-002  3.3055140e-001  0.0000000e+000  0.0000000e+000  0.0000000e+000  0.0000000e+000  1.2280085e-003  2.5365386e-002  3.0442670e-002  2.0295549e-002  1.7466850e-003  0.0000000e+000  2.4382490e-002  1.9751413e-002  1.8668441e-002  6.0075633e-003  5.5875301e-002  1.0046186e-001  0.0000000e+000  9.4160789e-002  1.2984246e-002  0.0000000e+000  0.0000000e+000  5.9009067e-001  0.0000000e+000  1.2756738e-002  1.2503882e-003  0.0000000e+000  0.0000000e+000  2.0544708e-001  8.4714599e-001  1.0000000e+000  3.4826540e-001
  4.4952610e-001  6.4901796e-002  0.0000000e+000  1.7824956e-001  6.9685944e-002  3.5385836e-001  0.0000000e+000  8.7762699e-003  9.4939509e-002  1.8361927e-003  5.0125929e-002  0.0000000e+000  0.0000000e+000  2.3091458e-002  3.2102153e-002  3.3634908e-002  8.5070096e-002  0.0000000e+000  9.9610759e-003  2.3322461e-004  4.7993603e-002  4.2785843e-002  0.0000000e+000  0.0000000e+000  0.0000000e+000  1.3024792e-001  2.1973991e-002  0.0000000e+000  3.1265446e-002  8.2705177e-004  4.4952610e-001  1.5558665e-001  1.0000000e+000  7.8204140e-001
  2.2855623e-001  0.0000000e+000  1.8087087e-001  0.0000000e+000  3.3889045e-002  0.0000000e+000  1.9408259e-001  0.0000000e+000  4.3883991e-002  1.4011066e-002  3.2611311e-001  0.0000000e+000  0.0000000e+000  0.0000000e+000  2.0269256e-001  0.0000000e+000  0.0000000e+000  0.0000000e+000  0.0000000e+000  0.0000000e+000  0.0000000e+000  0.0000000e+000  0.0000000e+000  0.0000000e+000  8.6410569e-002  0.0000000e+000  2.5756768e-002  2.2713793e-001  0.0000000e+000  3.4859196e-002  2.2855623e-001  6.7574611e-001  1.0000000e+000  3.0901495e-001
  4.7500988e-001  0.0000000e+000  4.6762157e-002  1.9547168e-001  0.0000000e+000  0.0000000e+000  0.0000000e+000  2.0934712e-002  3.0319933e-002  5.3801911e-003  0.0000000e+000  0.0000000e+000  0.0000000e+000  5.7947973e-002  5.4987379e-003  3.4240556e-002  0.0000000e+000  0.0000000e+000  1.8764904e-002  2.1135499e-001  0.0000000e+000  0.0000000e+000  1.3329210e-002  0.0000000e+000  0.0000000e+000  0.0000000e+000  4.7710610e-002  1.5852201e-002  2.0454776e-002  0.0000000e+000  4.7500988e-001  1.2619741e-001  1.0000000e+000             Inf
  1.6065713e-001  0.0000000e+000  1.6649297e-002  1.7059228e-002  0.0000000e+000  3.5530976e-003  4.3691864e-002  0.0000000e+000  0.0000000e+000  0.0000000e+000  2.4341921e-003  0.0000000e+000  0.0000000e+000  0.0000000e+000  4.1983319e-002  3.0067717e-002  0.0000000e+000  0.0000000e+000  0.0000000e+000  5.3470158e-002  6.3101882e-003  2.1807024e-002  0.0000000e+000  0.0000000e+000  4.0342702e-002  0.0000000e+000  1.9783043e-001  0.0000000e+000  0.0000000e+000  0.0000000e+000  1.6065713e-001  8.6985208e-001  1.0000000e+000  3.0575938e-001
  0.0000000e+000  0.0000000e+000  0.0000000e+000  0.0000000e+000  0.0000000e+000  0.0000000e+000  0.0000000e+000  0.0000000e+000  0.0000000e+000  2.9517957e-003  0.0000000e+000  0.0000000e+000  0.0000000e+000  0.0000000e+000  0.0000000e+000  0.0000000e+000  0.0000000e+000  1.5388546e-002  2.4155668e-002  0.0000000e+000  0.0000000e+000  9.6007265e-002  9.0914297e-002  0.0000000e+000  0.0000000e+000  0.0000000e+000  0.0000000e+000  0.0000000e+000  0.0000000e+000  1.1861499e-003  0.0000000e+000  1.0715667e+000  1.0000000e+000             Inf
  7.9903791e-002  2.4023449e-003  2.9866186e-001  1.5639807e-002  0.0000000e+000  0.0000000e+000  0.0000000e+000  0.0000000e+000  7.1889799e-002  6.3331263e-002  6.9141579e-005  3.5977580e-002  0.0000000e+000  0.0000000e+000  0.0000000e+000  2.6066897e-003  1.3043345e-001  0.0000000e+000  8.5740515e-002  0.0000000e+000  5.5378283e-002  0.0000000e+000  5.5839700e-003  6.5465772e-003  0.0000000e+000  0.0000000e+000  0.0000000e+000  2.9608689e-002  0.0000000e+000  0.0000000e+000  7.9903791e-002  8.8634402e-001  1.0000000e+000  3.6484856e-001
  0.0000000e+000  0.0000000e+000  0.0000000e+000  0.0000000e+000  7.6642933e-003  0.0000000e+000  1.6477077e-001  7.1899647e-003  0.0000000e+000  1.6367245e-003  0.0000000e+000  3.7145180e-002  0.0000000e+000  0.0000000e+000  0.0000000e+000  0.0000000e+000  0.0000000e+000  2.6319114e-002  0.0000000e+000  0.0000000e+000  2.9554052e-002  0.0000000e+000  1.2063762e-001  0.0000000e+000  1.4166002e-002  5.4417601e-002  0.0000000e+000  7.2348872e-002  1.4431672e-001  0.0000000e+000  0.0000000e+000  1.2110863e+000  1.0000000e+000             Inf
  4.7631878e-001  0.0000000e+000  3.1296443e-002  0.0000000e+000  0.0000000e+000  0.0000000e+000  0.0000000e+000  1.9117485e-002  3.5022120e-002  2.5997795e-001  4.9209199e-003  0.0000000e+000  0.0000000e+000  0.0000000e+000  0.0000000e+000  0.0000000e+000  0.0000000e+000  0.0000000e+000  0.0000000e+000  3.6082341e-001  0.0000000e+000  2.9754054e-002  2.9020043e-001  1.4346635e-001  8.8582517e-002  0.0000000e+000  0.0000000e+000  2.0523751e-001  3.4254373e-002  2.3280258e-003  4.7631878e-001  3.0855781e-001  1.0000000e+000  1.1107925e+000
  6.2214698e-002  3.0485204e-002  0.0000000e+000  2.9051017e-002  0.0000000e+000  1.6408600e-002  1.8115344e-001  6.4830004e-002  0.0000000e+000  3.1136357e-002  1.0689346e-001  0.0000000e+000  0.0000000e+000  0.0000000e+000  0.0000000e+000  0.0000000e+000  9.7326966e-002  7.3662893e-003  0.0000000e+000  0.0000000e+000  0.0000000e+000  0.0000000e+000  0.0000000e+000  3.7996950e-003  0.0000000e+000  1.9375895e-002  4.0604461e-003  0.0000000e+000  0.0000000e+000  0.0000000e+000  6.2214698e-002  8.5462702e-001  1.0000000e+000  5.5613844e-001
  5.7849685e-002  7.7901831e-003  0.0000000e+000  0.0000000e+000  0.0000000e+000  8.4964122e-002  8.9754531e-002  2.4147713e-002  0.0000000e+000  0.0000000e+000  0.0000000e+000  1.3023823e-002  0.0000000e+000  0.0000000e+000  0.0000000e+000  1.5424633e-001  4.7136077e-001  0.0000000e+000  2.4985322e-001  0.0000000e+000  0.0000000e+000  4.1140856e-002  6.0128847e-003  0.0000000e+000  1.8777293e-002  8.6549709e-002  0.0000000e+000  0.0000000e+000  4.4684333e-003  0.0000000e+000  5.7849685e-002  1.0490566e+000  1.0000000e+000  1.5905726e-001
  2.2521233e-001  0.0000000e+000  4.9487708e-002  6.7019115e-002  6.5147813e-002  0.0000000e+000  0.0000000e+000  0.0000000e+000  0.0000000e+000  6.6264189e-002  0.0000000e+000  6.4309337e-002  8.3115957e-002  0.0000000e+000  1.0101539e-003  0.0000000e+000  4.5522388e-002  0.0000000e+000  0.0000000e+000  0.0000000e+000  0.0000000e+000  0.0000000e+000  6.4331317e-002  3.7645638e-002  0.0000000e+000  5.8551945e-002  1.8317140e-001  1.5779439e-001  1.1058423e-003  0.0000000e+000  2.2521233e-001  5.9315295e-001  1.0000000e+000  5.5865982e-001
  4.6424632e-002  0.0000000e+000  0.0000000e+000  0.0000000e+000  0.0000000e+000  1.7088531e-001  0.0000000e+000  0.0000000e+000  0.0000000e+000  0.0000000e+000  0.0000000e+000  6.4566824e-002  1.7695629e-001  0.0000000e+000  0.0000000e+000  3.1623314e-001  0.0000000e+000  0.0000000e+000  1.4383829e-002  1.9616965e-001  0.0000000e+000  0.0000000e+000  1.0938540e-001  0.0000000e+000  1.5876348e-002  8.1397535e-002  0.0000000e+000  0.0000000e+000  0.0000000e+000  0.0000000e+000  4.6424632e-002  1.0586120e+000  1.0000000e+000  1.9517480e-001
  2.6508297e-001  9.0975418e-002  6.3753878e-002  0.0000000e+000  5.4113831e-002  0.0000000e+000  1.0513779e-001  6.8656952e-003  8.5961294e-002  0.0000000e+000  2.8460187e-003  2.2657641e-002  0.0000000e+000  4.8722754e-002  8.4954948e-002  0.0000000e+000  0.0000000e+000  0.0000000e+000  2.7184312e-003  0.0000000e+000  5.3137450e-002  0.0000000e+000  0.0000000e+000  0.0000000e+000  1.6293282e-003  9.6070735e-002  2.4785206e-002  1.8830283e-001  3.1072340e-002  0.0000000e+000  2.6508297e-001  4.7637930e-001  1.0000000e+000  5.6993265e-001
  6.5822875e-001  4.3550242e-002  0.0000000e+000  0.0000000e+000  8.5162882e-004  0.0000000e+000  0.0000000e+000  4.0793352e-002  2.6865888e-002  1.8788251e-001  0.0000000e+000  0.0000000e+000  1.7448778e-001  0.0000000e+000  0.0000000e+000  0.0000000e+000  3.5543659e-003  0.0000000e+000  0.0000000e+000  0.0000000e+000  4.1562355e-002  3.1819048e-002  0.0000000e+000  0.0000000e+000  2.1639335e-002  8.8555495e-002  8.2336363e-002  0.0000000e+000  2.3956657e-002  8.7703108e-003  6.5822875e-001 -2.9914681e-001  1.0000000e+000             Inf
  1.0059858e-001  0.0000000e+000  0.0000000e+000  0.0000000e+000  0.0000000e+000  0.0000000e+000  0.0000000e+000  0.0000000e+000  2.1290368e-002  0.0000000e+000  0.0000000e+000  0.0000000e+000  0.0000000e+000  1.0516029e-001  2.7167696e-001  5.5094645e-002  0.0000000e+000  1.1193451e-002  1.9702237e-001  0.0000000e+000  0.0000000e+000  1.6117947e-001  0.0000000e+000  9.0907998e-003  7.4884908e-002  0.0000000e+000  0.0000000e+000  1.3535441e-002  3.3437348e-003  0.0000000e+000  1.0059858e-001  9.2872325e-001  1.0000000e+000  2.0409792e-001
  8.8464230e-001  9.2030757e-002  1.0000000e+000  0.0000000e+000  0.0000000e+000  1.0016139e-003  0.0000000e+000  0.0000000e+000  0.0000000e+000  0.0000000e+000  6.5400644e-002  2.5307927e-001  3.4665275e-002  1.1732021e-001  0.0000000e+000  0.0000000e+000  2.9156352e-003  0.0000000e+000  0.0000000e+000  0.0000000e+000  0.0000000e+000  0.0000000e+000  0.0000000e+000  1.1143348e-002  2.9629159e-001  3.5868134e-002  0.0000000e+000  1.2106419e-002  1.1005719e-001  0.0000000e+000  8.8464230e-001  1.9098109e-002  1.0000000e+000  6.8817720e-001
  1.8026967e-001  1.0234911e-001  0.0000000e+000  0.0000000e+000  0.0000000e+000  0.0000000e+000  0.0000000e+000  0.0000000e+000  6.7679023e-002  2.0183636e-002  8.1968476e-002  3.7488415e-003  1.4074527e-001  0.0000000e+000  0.0000000e+000  1.4565240e-001  0.0000000e+000  0.0000000e+000  0.0000000e+000  0.0000000e+000  1.0333364e-003  2.2793579e-003  1.2482334e-002  2.0238351e-001  0.0000000e+000  0.0000000e+000  0.0000000e+000  0.0000000e+000  1.3669723e-002  0.0000000e+000  1.8026967e-001  8.7716291e-001  1.0000000e+000  1.5925096e-001
  6.6919097e-002  0.0000000e+000  0.0000000e+000  6.0146881e-002  8.9015546e-002  0.0000000e+000  4.9964345e-002  0.0000000e+000  0.0000000e+000  0.0000000e+000  0.0000000e+000  0.0000000e+000  1.2597529e-003  0.0000000e+000  2.3735968e-003  1.1589482e-002  7.3534294e-002  3.3908970e-001  0.0000000e+000  0.0000000e+000  0.0000000e+000  7.7383685e-002  8.3318726e-002  3.6228781e-002  0.0000000e+000  0.0000000e+000  1.5080218e-003  1.7293260e-001  0.0000000e+000  0.0000000e+000  6.6919097e-002  9.5608282e-001  1.0000000e+000  1.9622436e-001
  2.3861609e-001  0.0000000e+000  1.2153009e-003  0.0000000e+000  3.8273339e-002  1.1719212e-002  0.0000000e+000  1.5095494e-001  0.0000000e+000  5.0335100e-002  3.0422202e-002  0.0000000e+000  0.0000000e+000  2.1025259e-002  1.4515967e-002  1.1763736e-001  0.0000000e+000  0.0000000e+000  1.2173239e-002  2.9742447e-002  3.6931566e-006  3.2547241e-005  0.0000000e+000  1.0250268e-001  3.4971785e-002  0.0000000e+000  0.0000000e+000  0.0000000e+000  2.2013156e-002  1.6706182e-002  2.3861609e-001  4.4373874e-001  1.0000000e+000  2.4722099e-001
  0.0000000e+000  0.0000000e+000  0.0000000e+000  0.0000000e+000  0.0000000e+000  0.0000000e+000  0.0000000e+000  0.0000000e+000  1.4482573e-002  0.0000000e+000  1.2907918e-002  0.0000000e+000  1.1654735e-002  6.7181490e-003  0.0000000e+000  0.0000000e+000  0.0000000e+000  0.0000000e+000  0.0000000e+000  0.0000000e+000  0.0000000e+000  0.0000000e+000  0.0000000e+000  0.0000000e+000  0.0000000e+000  0.0000000e+000  0.0000000e+000  0.0000000e+000  0.0000000e+000  0.0000000e+000  0.0000000e+000  1.0142024e+000  1.0000000e+000             Inf
  2.0516369e-001  1.2764077e-001  0.0000000e+000  0.0000000e+000  0.0000000e+000  1.0768873e-001  0.0000000e+000  0.0000000e+000  1.6857937e-002  4.5893991e-002  0.0000000e+000  0.0000000e+000  0.0000000e+000  0.0000000e+000  2.5269644e-003  0.0000000e+000  1.0876380e-002  0.0000000e+000  0.0000000e+000  0.0000000e+000  1.7124204e-002  0.0000000e+000  0.0000000e+000  4.5206850e-002  0.0000000e+000  0.0000000e+000  0.0000000e+000  0.0000000e+000  0.0000000e+000  4.4375284e-004  2.0516369e-001  6.0448072e-001  1.0000000e+000  4.6932960e-001
  8.9274591e-001  0.0000000e+000  0.0000000e+000  5.9730370e-002  3.8189689e-004  5.5872990e-002  0.0000000e+000  6.7625366e-002  0.0000000e+000  0.0000000e+000  0.0000000e+000  1.1444124e-001  0.0000000e+000  7.7223934e-002  0.0000000e+000  0.0000000e+000  2.5427918e-003  8.0853897e-002  8.4168322e-002  1.1705443e-006  0.0000000e+000  0.0000000e+000  0.0000000e+000  7.7999911e-002  0.0000000e+000  6.6067905e-002  2.2020315e-002  4.9755354e-002  4.1628323e-002  0.0000000e+000  8.9274591e-001 -9.0111872e-003  1.0000000e+000             Inf
  1.9271720e-001  0.0000000e+000  2.8054239e-001  6.0771976e-002  0.0000000e+000  0.0000000e+000  2.0340782e-002  1.2422819e-002  3.1810912e-001  3.0470202e-002  5.4477468e-003  0.0000000e+000  0.0000000e+000  0.0000000e+000  1.1837660e-002  6.7839979e-003  3.9485671e-002  0.0000000e+000  6.6980300e-002  7.4485883e-003  0.0000000e+000  0.0000000e+000  0.0000000e+000  2.0584638e-002  1.6820639e-001  0.0000000e+000  1.7730124e-002  0.0000000e+000  0.0000000e+000  1.1774953e-002  1.9271720e-001  8.7135652e-001  1.0000000e+000  2.9438063e-001
  2.6069361e-001  0.0000000e+000  1.5360945e-001  7.6343924e-002  0.0000000e+000  0.0000000e+000  8.4414362e-002  4.8105161e-002  0.0000000e+000  0.0000000e+000  6.3493239e-002  0.0000000e+000  0.0000000e+000  3.1792757e-002  0.0000000e+000  1.7500924e-001  0.0000000e+000  0.0000000e+000  0.0000000e+000  0.0000000e+000  0.0000000e+000  0.0000000e+000  0.0000000e+000  9.1784738e-002  7.0365017e-004  0.0000000e+000  0.0000000e+000  5.5920381e-003  0.0000000e+000  0.0000000e+000  2.6069361e-001  4.1516602e-001  1.0000000e+000  4.8701788e-001
  4.2883914e-001  0.0000000e+000  6.0007643e-003  1.0593027e-003  0.0000000e+000  0.0000000e+000  0.0000000e+000  2.3820966e-001  0.0000000e+000  2.0023218e-002  1.7715996e-001  0.0000000e+000  0.0000000e+000  0.0000000e+000  1.2547049e-001  2.4695400e-002  0.0000000e+000  0.0000000e+000  0.0000000e+000  0.0000000e+000  1.0310389e-001  0.0000000e+000  0.0000000e+000  0.0000000e+000  3.2708845e-002  0.0000000e+000  0.0000000e+000  0.0000000e+000  0.0000000e+000  0.0000000e+000  4.2883914e-001  1.6343805e-001  1.0000000e+000  1.0859919e+000
  2.2470968e-001  0.0000000e+000  8.3900930e-002  2.7024234e-002  1.4766503e-001  0.0000000e+000  0.0000000e+000  0.0000000e+000  1.7236089e-001  5.0529716e-003  0.0000000e+000  0.0000000e+000  0.0000000e+000  7.0217423e-002  0.0000000e+000  0.0000000e+000  1.1186673e-001  0.0000000e+000  0.0000000e+000  5.6195590e-002  0.0000000e+000  2.8642561e-001  0.0000000e+000  5.8760163e-002  6.2820277e-003  0.0000000e+000  0.0000000e+000  0.0000000e+000  0.0000000e+000  0.0000000e+000  2.2470968e-001  6.1661664e-001  1.0000000e+000  2.6794713e-001
  6.6164064e-001  0.0000000e+000  6.4541428e-002  0.0000000e+000  0.0000000e+000  3.8772444e-002  0.0000000e+000  0.0000000e+000  0.0000000e+000  2.0534436e-002  0.0000000e+000  0.0000000e+000  0.0000000e+000  0.0000000e+000  0.0000000e+000  0.0000000e+000  0.0000000e+000  0.0000000e+000  5.7445641e-002  4.8976490e-002  0.0000000e+000  0.0000000e+000  0.0000000e+000  1.4393897e-003  3.0064124e-002  0.0000000e+000  0.0000000e+000  0.0000000e+000  5.2819864e-002  2.5902727e-001  6.6164064e-001 -3.2271921e-001  1.0000000e+000  4.2609190e-001
  2.9355314e-001  2.8506172e-002  0.0000000e+000  0.0000000e+000  0.0000000e+000  0.0000000e+000  0.0000000e+000  0.0000000e+000  0.0000000e+000  0.0000000e+000  0.0000000e+000  0.0000000e+000  0.0000000e+000  1.9114853e-001  6.7642522e-003  0.0000000e+000  0.0000000e+000  2.4736502e-002  8.2062247e-002  0.0000000e+000  2.2509222e-001  0.0000000e+000  0.0000000e+000  0.0000000e+000  0.0000000e+000  0.0000000e+000  1.3166297e-003  3.3393219e-002  0.0000000e+000  0.0000000e+000  2.9355314e-001  5.3543360e-001  1.0000000e+000  5.2980139e-001
  0.0000000e+000  0.0000000e+000  0.0000000e+000  0.0000000e+000  0.0000000e+000  1.8497966e-002  0.0000000e+000  0.0000000e+000  0.0000000e+000  0.0000000e+000  1.2719531e-002  8.7491004e-003  0.0000000e+000  0.0000000e+000  0.0000000e+000  0.0000000e+000  0.0000000e+000  0.0000000e+000  0.0000000e+000  0.0000000e+000  0.0000000e+000  2.1895413e-002  1.5786742e-002  0.0000000e+000  0.0000000e+000  7.3707032e-003  0.0000000e+000  0.0000000e+000  0.0000000e+000  0.0000000e+000  0.0000000e+000  1.0263853e+000  1.0000000e+000             Inf
  6.3667604e-001  2.4750380e-001  0.0000000e+000  0.0000000e+000  4.8993416e-002  0.0000000e+000  0.0000000e+000  0.0000000e+000  0.0000000e+000  5.5978017e-002  0.0000000e+000  1.8836363e-002  0.0000000e+000  0.0000000e+000  7.4954797e-003  2.2137345e-001  0.0000000e+000  2.5766030e-003  0.0000000e+000  0.0000000e+000  1.2484685e-002  2.5257464e-002  0.0000000e+000  0.0000000e+000  0.0000000e+000  6.9099108e-002  0.0000000e+000  2.9325669e-002  0.0000000e+000  0.0000000e+000  6.3667604e-001 -2.3707915e-001  1.0000000e+000  4.6401076e-001
  1.7982408e-001  0.0000000e+000  0.0000000e+000  0.0000000e+000  1.7109250e-001  3.5362880e-002  3.1679807e-002  0.0000000e+000  0.0000000e+000  0.0000000e+000  0.0000000e+000  0.0000000e+000  8.4047333e-002  0.0000000e+000  5.5531174e-002  0.0000000e+000  1.9522916e-001  0.0000000e+000  0.0000000e+000  8.2085593e-003  0.0000000e+000  0.0000000e+000  0.0000000e+000  0.0000000e+000  0.0000000e+000  5.0350114e-002  0.0000000e+000  0.0000000e+000  0.0000000e+000  1.0181939e-001  1.7982408e-001  8.6424352e-001  1.0000000e+000  3.6742964e-001
  3.0734334e-002  0.0000000e+000  0.0000000e+000  7.3765038e-003  0.0000000e+000  4.1323501e-003  0.0000000e+000  1.8774225e-002  0.0000000e+000  0.0000000e+000  5.8181711e-002  3.2889198e-002  0.0000000e+000  0.0000000e+000  0.0000000e+000  1.0841902e-001  0.0000000e+000  0.0000000e+000  3.4107454e-003  7.2048662e-003  0.0000000e+000  0.0000000e+000  0.0000000e+000  3.1053800e-001  1.1279298e-002  1.6991795e-002  1.0517465e-004  0.0000000e+000  0.0000000e+000  2.2858639e-002  3.0734334e-002  9.7061114e-001  1.0000000e+000  1.2010795e-001
  4.4144352e-001  0.0000000e+000  6.0026531e-005  0.0000000e+000  0.0000000e+000  0.0000000e+000  0.0000000e+000  0.0000000e+000  2.2971467e-002  5.0435872e-002  1.1405201e-001  0.0000000e+000  0.0000000e+000  0.0000000e+000  0.0000000e+000  0.0000000e+000  6.8501699e-002  1.0492688e-001  1.6311682e-002  8.9189904e-003  3.3576747e-001  1.5607127e-002  6.8073538e-002  0.0000000e+000  0.0000000e+000  0.0000000e+000  1.6821721e-004  0.0000000e+000  0.0000000e+000  3.4029132e-002  4.4144352e-001  8.9056058e-002  1.0000000e+000  8.9069847e-001
  6.4376944e-001  0.0000000e+000  2.2427545e-001  1.8813018e-003  3.3843314e-003  0.0000000e+000  0.0000000e+000  3.3078411e-002  3.0511735e-002  0.0000000e+000  2.2856393e-002  3.4601044e-002  2.2364418e-002  0.0000000e+000  6.8506132e-002  9.6938945e-002  0.0000000e+000  0.0000000e+000  2.7534276e-001  0.0000000e+000  0.0000000e+000  1.5055388e-002  0.0000000e+000  0.0000000e+000  0.0000000e+000  0.0000000e+000  1.2862843e-003  0.0000000e+000  0.0000000e+000  1.6217786e-002  6.4376944e-001 -2.7041441e-001  1.0000000e+000  8.3558868e-002
  2.6844936e-001  0.0000000e+000  9.7049183e-002  0.0000000e+000  8.3008172e-002  0.0000000e+000  0.0000000e+000  0.0000000e+000  5.1161117e-001  0.0000000e+000  9.9184642e-002  0.0000000e+000  0.0000000e+000  5.4952760e-002  2.3068294e-001  0.0000000e+000  0.0000000e+000  7.4074260e-002  0.0000000e+000  1.0221428e-001  0.0000000e+000  0.0000000e+000  4.3541745e-002  0.0000000e+000  0.0000000e+000  0.0000000e+000  3.1043339e-004  6.9337255e-003  0.0000000e+000  1.6183968e-001  2.6844936e-001  6.0524623e-001  1.0000000e+000  1.3167783e-001
  4.4725477e-002  9.8554053e-003  0.0000000e+000  0.0000000e+000  6.9899309e-002  1.9844149e-003  0.0000000e+000  0.0000000e+000  1.0167610e-002  6.4658587e-002  0.0000000e+000  6.6637033e-002  3.4008095e-003  0.0000000e+000  0.0000000e+000  0.0000000e+000  8.3090927e-002  1.7451635e-002  1.3152901e-002  6.4036283e-002  0.0000000e+000  0.0000000e+000  0.0000000e+000  1.3252618e-002  9.4020403e-003  3.9221090e-003  0.0000000e+000  2.8308114e-003  0.0000000e+000  0.0000000e+000  4.4725477e-002  8.6522825e-001  1.0000000e+000  1.9204087e-001
  3.4156996e-002  7.5095918e-002  0.0000000e+000  8.3752948e-003  6.9866135e-002  0.0000000e+000  0.0000000e+000  0.0000000e+000  0.0000000e+000  0.0000000e+000  5.7542551e-002  0.0000000e+000  0.0000000e+000  0.0000000e+000  0.0000000e+000  2.6554702e-002  1.6519295e-002  0.0000000e+000  0.0000000e+000  6.7207329e-003  0.0000000e+000  0.0000000e+000  4.4300458e-002  4.3638447e-002  4.1953311e-003  8.2082260e-003  0.0000000e+000  5.7029207e-003  0.0000000e+000  4.0213931e-002  3.4156996e-002  9.0013761e-001  1.0000000e+000  8.3394115e-002
  8.6106570e-001  7.1328177e-003  8.7854894e-002  0.0000000e+000  0.0000000e+000  3.7993291e-002  6.3071864e-002  8.8979392e-004  0.0000000e+000  0.0000000e+000  1.0812459e-002  0.0000000e+000  6.4815899e-003  1.9642942e-001  6.0488354e-003  9.3695497e-002  1.0597713e-002  8.6996950e-002  8.0337928e-002  5.8432539e-002  7.9293978e-002  2.4334421e-004  1.8626490e-001  4.3743480e-002  0.0000000e+000  4.0748666e-002  1.4462571e-003  0.0000000e+000  4.5096863e-004  0.0000000e+000  8.6106570e-001 -5.4308576e-001  1.0000000e+000             Inf
  6.3742276e-001  0.0000000e+000  0.0000000e+000  0.0000000e+000  0.0000000e+000  8.7734069e-004  1.9435821e-001  3.1411841e-002  0.0000000e+000  3.5238184e-002  1.6138166e-002  0.0000000e+000  0.0000000e+000  7.9999890e-004  1.0288121e-002  8.1701972e-003  0.0000000e+000  1.4485267e-002  4.8360470e-002  1.1707118e-002  3.4398260e-003  3.6023540e-001  2.1879297e-001  0.0000000e+000  1.7316796e-001  3.3199572e-002  0.0000000e+000  2.9546699e-002  0.0000000e+000  1.3204413e-002  6.3742276e-001 -1.5050585e-001  1.0000000e+000  2.3715042e-001
  8.4855270e-001  0.0000000e+000  0.0000000e+000  0.0000000e+000  0.0000000e+000  3.4336149e-003  1.3385920e-002  1.5229711e-001  0.0000000e+000  8.8267069e-002  0.0000000e+000  2.7687154e-002  2.7517909e-002  0.0000000e+000  0.0000000e+000  0.0000000e+000  1.7114955e-001  1.2698508e-003  4.6959881e-001  0.0000000e+000  0.0000000e+000  4.3637054e-002  2.7277914e-002  1.4489940e-002  0.0000000e+000  4.6647337e-002  0.0000000e+000  0.0000000e+000  2.2857418e-002  6.1246119e-004  8.4855270e-001 -5.7128138e-001  1.0000000e+000             Inf
  5.5429962e-002  0.0000000e+000  0.0000000e+000  0.0000000e+000  0.0000000e+000  0.0000000e+000  1.6603336e-002  2.2088178e-004  0.0000000e+000  2.7240333e-002  0.0000000e+000  1.9755808e-003  2.0920282e-001  8.0093181e-002  0.0000000e+000  0.0000000e+000  2.2921818e-003  1.1565685e-002  1.2074871e-002  0.0000000e+000  0.0000000e+000  1.6793496e-003  0.0000000e+000  5.8890370e-002  0.0000000e+000  6.3486934e-002  0.0000000e+000  3.6839227e-003  0.0000000e+000  2.6919776e-002  5.5429962e-002  8.5190589e-001  1.0000000e+000  2.9886726e-001
  2.6711222e-001  0.0000000e+000  0.0000000e+000  1.8890994e-002  0.0000000e+000  7.3412684e-002  2.3760769e-003  1.8132241e-001  0.0000000e+000  0.0000000e+000  0.0000000e+000  3.7809274e-002  1.0262378e-001  2.0379592e-001  0.0000000e+000  1.2998493e-003  0.0000000e+000  0.0000000e+000  0.0000000e+000  3.0942963e-003  0.0000000e+000  2.1513616e-002  5.5947729e-003  3.0008049e-002  1.1297380e-001  0.0000000e+000  0.0000000e+000  0.0000000e+000  1.1516929e-003  2.8919279e-002  2.6711222e-001  4.4732410e-001  1.0000000e+000  4.6293503e-001
  1.7095601e-001  0.0000000e+000  0.0000000e+000  0.0000000e+000  0.0000000e+000  0.0000000e+000  0.0000000e+000  1.1519431e-001  0.0000000e+000  0.0000000e+000  0.0000000e+000  0.0000000e+000  0.0000000e+000  1.4575487e-003  8.1993726e-003  1.1968436e-003  0.0000000e+000  1.1014310e-002  0.0000000e+000  6.3278948e-004  7.1006630e-002  0.0000000e+000  0.0000000e+000  0.0000000e+000  0.0000000e+000  0.0000000e+000  0.0000000e+000  0.0000000e+000  2.6314334e-003  0.0000000e+000  1.7095601e-001  7.7400074e-001  1.0000000e+000  2.2545916e-001
  2.4371611e-001  0.0000000e+000  0.0000000e+000  1.8345694e-002  2.5808134e-001  1.1109140e-001  1.2442510e-002  1.0883825e-003  2.4495782e-001  0.0000000e+000  0.0000000e+000  1.0563586e-001  1.4119659e-001  7.9328403e-003  2.5530564e-002  5.7968052e-002  4.2403387e-001  1.5638630e-002  2.5009632e-002  1.1858502e-002  0.0000000e+000  0.0000000e+000  0.0000000e+000  0.0000000e+000  8.7620450e-002  3.7927605e-002  0.0000000e+000  1.4033398e-002  0.0000000e+000  5.1840559e-002  2.4371611e-001  6.6658578e-001  1.0000000e+000  2.1043501e-001
  4.3413223e-001  0.0000000e+000  6.9429741e-002  5.3767963e-002  9.7820338e-003  1.5501613e-002  0.0000000e+000  0.0000000e+000  1.0333611e-001  1.9893682e-002  0.0000000e+000  0.0000000e+000  1.4051200e-001  3.2598033e-003  0.0000000e+000  0.0000000e+000  0.0000000e+000  0.0000000e+000  2.5708103e-002  0.0000000e+000  0.0000000e+000  0.0000000e+000  0.0000000e+000  6.6336127e-002  0.0000000e+000  8.0097472e-003  0.0000000e+000  5.2882770e-001  0.0000000e+000  0.0000000e+000  4.3413223e-001  1.8463248e-001  1.0000000e+000  6.1957262e-001
  1.3369552e-001  0.0000000e+000  1.8282962e-002  0.0000000e+000  2.7850585e-002  0.0000000e+000  0.0000000e+000  0.0000000e+000  0.0000000e+000  1.5616987e-002  0.0000000e+000  1.8789810e-003  0.0000000e+000  3.1277358e-002  0.0000000e+000  0.0000000e+000  0.0000000e+000  3.8717101e-002  8.7132555e-002  0.0000000e+000  8.4495962e-003  1.2162918e-003  0.0000000e+000  1.0242565e-002  3.8643777e-003  3.4696172e-002  0.0000000e+000  0.0000000e+000  0.0000000e+000  0.0000000e+000  1.3369552e-001  8.2203549e-001  1.0000000e+000  1.8415713e-001
  2.4624464e-001  0.0000000e+000  0.0000000e+000  2.5240717e-001  7.6444022e-002  0.0000000e+000  6.1599595e-002  1.7813167e-001  2.3218822e-002  0.0000000e+000  6.2881479e-002  4.6493860e-002  2.0746578e-002  0.0000000e+000  1.2680357e-002  0.0000000e+000  0.0000000e+000  0.0000000e+000  1.6687636e-001  0.0000000e+000  1.1775937e-001  0.0000000e+000  1.1653779e-002  0.0000000e+000  0.0000000e+000  9.4936386e-002  0.0000000e+000  0.0000000e+000  1.1212251e-001  8.4334411e-002  2.4624464e-001  5.7651464e-001  1.0000000e+000  1.6270097e-001
  0.0000000e+000  0.0000000e+000  0.0000000e+000  0.0000000e+000  0.0000000e+000  0.0000000e+000  0.0000000e+000  0.0000000e+000  0.0000000e+000  2.6525857e-002  8.6732536e-003  0.0000000e+000  0.0000000e+000  0.0000000e+000  0.0000000e+000  4.6444742e-003  1.5152030e-003  3.6352062e-002  0.0000000e+000  0.0000000e+000  0.0000000e+000  1.2502185e-002  0.0000000e+000  5.4000238e-002  9.5541570e-003  0.0000000e+000  0.0000000e+000  1.1617737e-002  0.0000000e+000  0.0000000e+000  0.0000000e+000  1.0513264e+000  1.0000000e+000             Inf
  6.5539737e-001  0.0000000e+000  0.0000000e+000  2.0043162e-001  0.0000000e+000  0.0000000e+000  3.4406036e-003  0.0000000e+000  8.3524540e-002  5.4885317e-002  4.0192109e-001  0.0000000e+000  0.0000000e+000  8.5555064e-002  0.0000000e+000  1.5728733e-003  0.0000000e+000  0.0000000e+000  2.2963806e-002  0.0000000e+000  5.1662894e-004  1.3627261e-002  0.0000000e+000  6.6680641e-003  2.1307034e-003  3.0315898e-001  0.0000000e+000  5.0620625e-002  4.1680587e-002  3.3665034e-002  6.5539737e-001 -2.0032009e-001  1.0000000e+000  1.0098591e-001
  6.6160817e-001  0.0000000e+000  0.0000000e+000  0.0000000e+000  0.0000000e+000  4.0316029e-002  0.0000000e+000  3.6486027e-002  4.1915300e-002  0.0000000e+000  7.3135508e-003  0.0000000e+000  0.0000000e+000  0.0000000e+000  0.0000000e+000  3.0770955e-003  0.0000000e+000  1.0203906e-002  8.6945414e-003  9.7036704e-003  0.0000000e+000  2.7708870e-002  2.2537220e-001  0.0000000e+000  1.1162354e-001  2.5190828e-001  0.0000000e+000  0.0000000e+000  5.4615092e-002  2.4049366e-002  6.6160817e-001 -2.6811888e-001  1.0000000e+000  4.5624957e-001
  6.1336920e-001  0.0000000e+000  0.0000000e+000  1.0443313e-002  0.0000000e+000  0.0000000e+000  0.0000000e+000  6.9149181e-002  2.4141400e-002  5.8193259e-003  0.0000000e+000  0.0000000e+000  0.0000000e+000  9.0578190e-002  5.7217701e-002  1.6812320e-003  1.4802607e-001  0.0000000e+000  1.2282677e-001  2.6640630e-002  0.0000000e+000  0.0000000e+000  0.0000000e+000  0.0000000e+000  1.4640622e-001  0.0000000e+000  0.0000000e+000  2.3433293e-003  0.0000000e+000  0.0000000e+000  6.1336920e-001  1.0411550e-001  1.0000000e+000  4.4611627e-001
  2.5415017e-002  5.0278224e-002  2.3689974e-003  0.0000000e+000  0.0000000e+000  5.1232031e-004  1.1875051e-003  0.0000000e+000  0.0000000e+000  1.4405037e-004  0.0000000e+000  0.0000000e+000  0.0000000e+000  0.0000000e+000  5.6286782e-004  3.0891762e-002  0.0000000e+000  0.0000000e+000  8.1668758e-002  0.0000000e+000  0.0000000e+000  0.0000000e+000  0.0000000e+000  0.0000000e+000  0.0000000e+000  0.0000000e+000  2.0544092e-002  0.0000000e+000  0.0000000e+000  5.4482973e-003  2.5415017e-002  8.7774057e-001  1.0000000e+000  5.8865878e-002
  8.3561257e-003  5.3062956e-002  0.0000000e+000  5.5203126e-003  0.0000000e+000  0.0000000e+000  1.4368282e-002  0.0000000e+000  0.0000000e+000  0.0000000e+000  0.0000000e+000  0.0000000e+000  0.0000000e+000  6.1040581e-003  2.5487287e-002  2.7272838e-002  0.0000000e+000  2.1551706e-003  0.0000000e+000  0.0000000e+000  0.0000000e+000  1.9809919e-003  0.0000000e+000  5.5372827e-002  2.0746651e-002  7.4800144e-004  3.7083292e-003  4.9553677e-003  3.7384057e-004  0.0000000e+000  8.3561257e-003  9.7217723e-001  1.0000000e+000  4.3226356e-002
  2.3481077e-001  0.0000000e+000  0.0000000e+000  1.9969405e-003  0.0000000e+000  6.2672000e-005  2.9965791e-002  1.2614150e-002  2.1868359e-002  0.0000000e+000  0.0000000e+000  0.0000000e+000  0.0000000e+000  1.5427532e-002  0.0000000e+000  9.0691479e-003  0.0000000e+000  2.2859255e-003  0.0000000e+000  1.2657619e-002  0.0000000e+000  6.3982408e-002  3.2180417e-002  0.0000000e+000  0.0000000e+000  8.1111178e-004  0.0000000e+000  1.8300975e-004  0.0000000e+000  0.0000000e+000  2.3481077e-001  3.5484074e-001  1.0000000e+000  3.1023209e-001
  1.9579373e-001  4.7128856e-002  0.0000000e+000  0.0000000e+000  0.0000000e+000  0.0000000e+000  0.0000000e+000  1.7052131e-002  0.0000000e+000  7.4457665e-003  1.2588773e-001  1.2410618e-002  1.9923821e-002  2.5946045e-003  3.8514311e-002  0.0000000e+000  4.0295837e-003  2.4989220e-003  0.0000000e+000  0.0000000e+000  0.0000000e+000  9.9130643e-004  0.0000000e+000  0.0000000e+000  1.7688784e-001  0.0000000e+000  0.0000000e+000  1.4045766e-003  5.0780438e-004  1.1043514e-002  1.9579373e-001  6.9758775e-001  1.0000000e+000  1.6317269e-001
  2.1683548e-002  1.1902758e-003  0.0000000e+000  0.0000000e+000  0.0000000e+000  9.8707443e-004  6.2611786e-004  0.0000000e+000  0.0000000e+000  0.0000000e+000  1.1191920e-002  0.0000000e+000  0.0000000e+000  9.2036743e-005  4.9459291e-002  0.0000000e+000  0.0000000e+000  1.6678558e-003  0.0000000e+000  0.0000000e+000  0.0000000e+000  1.3073809e-002  6.8512045e-002  0.0000000e+000  0.0000000e+000  2.0670657e-003  0.0000000e+000  0.0000000e+000  0.0000000e+000  1.2081973e-002  2.1683548e-002  8.8540882e-001  1.0000000e+000  7.2198472e-002
  2.3975347e-001  9.4038372e-003  4.4163679e-002  9.0484468e-003  0.0000000e+000  0.0000000e+000  0.0000000e+000  0.0000000e+000  7.1013450e-002  0.0000000e+000  0.0000000e+000  0.0000000e+000  0.0000000e+000  6.8943948e-003  0.0000000e+000  5.6864357e-003  0.0000000e+000  4.7933724e-003  0.0000000e+000  0.0000000e+000  1.7468977e-003  0.0000000e+000  8.4747805e-003  0.0000000e+000  3.5185909e-003  4.1623759e-003  0.0000000e+000  0.0000000e+000  6.3853191e-003  0.0000000e+000  2.3975347e-001  3.2417389e-001  1.0000000e+000  9.0073794e-002
  4.7190210e-002  0.0000000e+000  0.0000000e+000  2.5885328e-003  0.0000000e+000  3.9684944e-002  1.5259187e-001  0.0000000e+000  0.0000000e+000  0.0000000e+000  4.5396591e-003  0.0000000e+000  0.0000000e+000  0.0000000e+000  1.6890334e-003  0.0000000e+000  6.0118649e-003  2.5435115e-003  0.0000000e+000  3.1808092e-003  0.0000000e+000  0.0000000e+000  0.0000000e+000  1.2967108e-002  0.0000000e+000  0.0000000e+000  2.2382982e-003  0.0000000e+000  2.5939428e-002  0.0000000e+000  4.7190210e-002  8.0618151e-001  1.0000000e+000  1.4079029e-001
  1.0015381e-004  0.0000000e+000  0.0000000e+000  1.4084156e-002  0.0000000e+000  0.0000000e+000  0.0000000e+000  1.4463992e-004  0.0000000e+000  0.0000000e+000  0.0000000e+000  1.0761860e-003  0.0000000e+000  0.0000000e+000  0.0000000e+000  0.0000000e+000  0.0000000e+000  2.1413112e-002  0.0000000e+000  0.0000000e+000  0.0000000e+000  0.0000000e+000  0.0000000e+000  2.1459215e-002  0.0000000e+000  1.3756983e-003  8.1636630e-003  0.0000000e+000  0.0000000e+000  1.7423409e-002  1.0015381e-004  1.0162834e+000  1.0000000e+000  1.9212981e-002
  3.2284155e-002  0.0000000e+000  0.0000000e+000  2.9841964e-003  0.0000000e+000  0.0000000e+000  1.6730764e-002  0.0000000e+000  0.0000000e+000  0.0000000e+000  0.0000000e+000  1.7522003e-002  0.0000000e+000  0.0000000e+000  0.0000000e+000  0.0000000e+000  0.0000000e+000  0.0000000e+000  1.4352585e-002  8.7126556e-003  3.3945580e-003  0.0000000e+000  1.5597818e-003  2.3933157e-002  0.0000000e+000  0.0000000e+000  0.0000000e+000  1.9696911e-003  9.0404786e-004  1.1215661e-002  3.2284155e-002  8.2210564e-001  1.0000000e+000  7.8472063e-002
  8.2086243e-001  0.0000000e+000  0.0000000e+000  0.0000000e+000  3.9207701e-004  2.3029647e-002  2.6461517e-002  9.2561826e-006  0.0000000e+000  0.0000000e+000  4.4658680e-004  2.5102369e-002  3.8929067e-002  0.0000000e+000  0.0000000e+000  5.1502055e-002  6.3788174e-003  5.7773859e-004  0.0000000e+000  0.0000000e+000  0.0000000e+000  0.0000000e+000  4.5986124e-002  3.2152451e-003  0.0000000e+000  4.1693137e-002  2.1090672e-002  5.1460985e-004  0.0000000e+000  0.0000000e+000  8.2086243e-001 -3.5703194e-001  1.0000000e+000             Inf
  2.6436832e-001  0.0000000e+000  0.0000000e+000  0.0000000e+000  0.0000000e+000  0.0000000e+000  0.0000000e+000  0.0000000e+000  0.0000000e+000  1.3040291e-002  3.0330050e-002  0.0000000e+000  0.0000000e+000  4.1910855e-002  3.9959737e-003  1.7683744e-002  0.0000000e+000  0.0000000e+000  2.0194181e-002  0.0000000e+000  2.9128966e-003  6.1319786e-003  0.0000000e+000  0.0000000e+000  3.1662709e-003  0.0000000e+000  0.0000000e+000  0.0000000e+000  0.0000000e+000  7.1694680e-004  2.6436832e-001  2.8035976e-001  1.0000000e+000  1.2024134e+000
  0.0000000e+000  0.0000000e+000  0.0000000e+000  2.4184020e-003  2.3412619e-002  0.0000000e+000  0.0000000e+000  0.0000000e+000  0.0000000e+000  0.0000000e+000  0.0000000e+000  0.0000000e+000  9.9668874e-003  0.0000000e+000  0.0000000e+000  0.0000000e+000  0.0000000e+000  1.0755432e-002  0.0000000e+000  1.6775597e-002  0.0000000e+000  0.0000000e+000  2.2141842e-003  0.0000000e+000  2.9237142e-004  0.0000000e+000  0.0000000e+000  0.0000000e+000  0.0000000e+000  4.2926164e-004  0.0000000e+000  1.0205649e+000  1.0000000e+000             Inf
  5.7024407e-003  0.0000000e+000  0.0000000e+000  2.2943799e-003  0.0000000e+000  0.0000000e+000  2.7478052e-002  5.9838623e-002  0.0000000e+000  0.0000000e+000  0.0000000e+000  0.0000000e+000  0.0000000e+000  1.2710226e-001  0.0000000e+000  0.0000000e+000  2.5390766e-003  8.5932808e-003  0.0000000e+000  3.5827354e-002  0.0000000e+000  0.0000000e+000  0.0000000e+000  0.0000000e+000  0.0000000e+000  0.0000000e+000  0.0000000e+000  0.0000000e+000  0.0000000e+000  4.6715476e-003  5.7024407e-003  1.0036672e+000  1.0000000e+000  4.2074451e-002
  1.8521841e-002  3.9071880e-002  0.0000000e+000  2.7468020e-003  0.0000000e+000  0.0000000e+000  0.0000000e+000  0.0000000e+000  6.0656254e-002  0.0000000e+000  9.0362391e-002  0.0000000e+000  0.0000000e+000  1.6231671e-002  7.2339846e-003  7.8034760e-003  0.0000000e+000  8.1658228e-003  3.9722885e-002  0.0000000e+000  0.0000000e+000  0.0000000e+000  4.2721170e-002  7.9318004e-003  1.0943940e-002  4.6138779e-002  0.0000000e+000  0.0000000e+000  0.0000000e+000  6.3900952e-003  1.8521841e-002  9.6563262e-001  1.0000000e+000  7.9221214e-002
  2.0702409e-001  0.0000000e+000  0.0000000e+000  2.7604636e-004  0.0000000e+000  3.5667446e-002  4.2497262e-002  0.0000000e+000  0.0000000e+000  0.0000000e+000  0.0000000e+000  4.9682389e-003  0.0000000e+000  8.2876215e-003  2.8013497e-003  4.1474748e-003  0.0000000e+000  4.6424751e-003  5.1813620e-002  4.4311302e-002  0.0000000e+000  0.0000000e+000  1.6967825e-002  4.5787223e-002  1.6773364e-001  3.7399300e-001  4.2473018e-003  0.0000000e+000  0.0000000e+000  0.0000000e+000  2.0702409e-001  6.9662119e-001  1.0000000e+000  2.9633242e-001
  8.0264669e-002  0.0000000e+000  0.0000000e+000  1.4255531e-003  0.0000000e+000  1.0079312e-002  2.4472425e-002  4.7425153e-004  0.0000000e+000  0.0000000e+000  2.5830796e-003  1.7938903e-002  0.0000000e+000  0.0000000e+000  0.0000000e+000  0.0000000e+000  0.0000000e+000  0.0000000e+000  0.0000000e+000  0.0000000e+000  2.2550365e-002  6.5203580e-002  0.0000000e+000  0.0000000e+000  0.0000000e+000  0.0000000e+000  0.0000000e+000  0.0000000e+000  0.0000000e+000  0.0000000e+000  8.0264669e-002  7.0867577e-001  1.0000000e+000  2.5986181e-001
  4.3726990e-002  1.1067331e-003  0.0000000e+000  0.0000000e+000  9.5659637e-002  0.0000000e+000  0.0000000e+000  0.0000000e+000  0.0000000e+000  0.0000000e+000  3.9868877e-002  4.9702997e-003  2.1719296e-003  3.1982256e-002  3.0271184e-003  0.0000000e+000  8.5120545e-004  1.9728939e-003  0.0000000e+000  0.0000000e+000  0.0000000e+000  1.0513502e-001  1.5055237e-002  0.0000000e+000  0.0000000e+000  1.7592309e-001  3.1693381e-003  0.0000000e+000  0.0000000e+000  0.0000000e+000  4.3726990e-002  8.8219059e-001  1.0000000e+000  3.4391148e-001
  2.7828553e-002  0.0000000e+000  0.0000000e+000  0.0000000e+000  5.0452588e-003  0.0000000e+000  0.0000000e+000  0.0000000e+000  0.0000000e+000  2.6330131e-002  0.0000000e+000  2.1532916e-001  0.0000000e+000  0.0000000e+000  0.0000000e+000  0.0000000e+000  0.0000000e+000  1.0931179e-001  0.0000000e+000  0.0000000e+000  1.5484493e-001  8.6146393e-003  4.6960952e-002  0.0000000e+000  4.1390094e-002  0.0000000e+000  8.5247928e-002  0.0000000e+000  8.5881785e-002  0.0000000e+000  2.7828553e-002  1.0345064e+000  1.0000000e+000  1.6216879e-001
  3.3528095e-002  0.0000000e+000  0.0000000e+000  0.0000000e+000  4.4954996e-002  0.0000000e+000  0.0000000e+000  0.0000000e+000  1.0390442e-002  0.0000000e+000  0.0000000e+000  0.0000000e+000  8.7722305e-003  1.8336525e-002  0.0000000e+000  0.0000000e+000  0.0000000e+000  4.0435326e-003  0.0000000e+000  1.3483940e-002  0.0000000e+000  6.4981765e-002  3.0894907e-002  0.0000000e+000  0.0000000e+000  5.9743112e-003  6.6106975e-002  0.0000000e+000  0.0000000e+000  1.4918331e-001  3.3528095e-002  9.0571576e-001  1.0000000e+000  1.1909735e-001
  2.0966015e-001  1.3988303e-002  0.0000000e+000  2.3355373e-002  2.9703726e-002  0.0000000e+000  1.0119821e-002  0.0000000e+000  0.0000000e+000  0.0000000e+000  2.5238237e-002  2.2249443e-001  0.0000000e+000  0.0000000e+000  1.0918760e-001  7.9486795e-002  3.2468326e-002  1.6091116e-002  8.1408322e-002  0.0000000e+000  0.0000000e+000  8.8063888e-002  1.4840396e-002  0.0000000e+000  0.0000000e+000  1.8687308e-002  0.0000000e+000  0.0000000e+000  2.0224578e-002  0.0000000e+000  2.0966015e-001  6.7042823e-001  1.0000000e+000  1.0347309e-001
  1.9589913e-001  4.1008245e-002  0.0000000e+000  6.6223832e-003  0.0000000e+000  0.0000000e+000  0.0000000e+000  0.0000000e+000  0.0000000e+000  0.0000000e+000  0.0000000e+000  1.3467878e-002  0.0000000e+000  4.8433198e-002  1.1863104e-001  0.0000000e+000  3.2801389e-002  0.0000000e+000  0.0000000e+000  0.0000000e+000  0.0000000e+000  5.8153292e-002  0.0000000e+000  8.3361279e-003  5.6803724e-002  0.0000000e+000  0.0000000e+000  0.0000000e+000  1.0369090e-002  0.0000000e+000  1.9589913e-001  6.7871341e-001  1.0000000e+000  3.3817872e-001
  6.2522296e-001  0.0000000e+000  0.0000000e+000  0.0000000e+000  9.6143077e-002  0.0000000e+000  2.5179894e-001  0.0000000e+000  0.0000000e+000  0.0000000e+000  3.3448376e-003  0.0000000e+000  0.0000000e+000  0.0000000e+000  0.0000000e+000  3.9473361e-002  1.7354530e-001  2.7076306e-002  2.0804763e-003  8.2358673e-002  5.6263704e-002  1.3651293e-001  2.8524079e-001  9.2560769e-002  0.0000000e+000  2.1421699e-001  0.0000000e+000  0.0000000e+000  0.0000000e+000  0.0000000e+000  6.2522296e-001  5.4887003e-002  1.0000000e+000  8.2065060e-001
  6.3006691e-001  2.3734052e-002  0.0000000e+000  1.2022920e-002  0.0000000e+000  0.0000000e+000  0.0000000e+000  0.0000000e+000  2.1439123e-003  6.4684380e-002  0.0000000e+000  0.0000000e+000  0.0000000e+000  0.0000000e+000  5.9066724e-002  0.0000000e+000  0.0000000e+000  8.5345781e-002  2.3680584e-001  0.0000000e+000  0.0000000e+000  0.0000000e+000  1.0740560e-001  7.8179351e-004  1.7268870e-001  1.4396889e-001  8.1694083e-004  0.0000000e+000  4.2579647e-003  0.0000000e+000  6.3006691e-001 -1.2623949e-001  1.0000000e+000  2.5820452e-001
  2.5917131e-001  1.5473623e-002  0.0000000e+000  1.2033992e-002  0.0000000e+000  2.1891557e-002  0.0000000e+000  0.0000000e+000  0.0000000e+000  1.7087230e-002  1.2643280e-001  0.0000000e+000  2.1537810e-002  6.4278661e-004  0.0000000e+000  3.2478444e-003  0.0000000e+000  3.9961072e-002  2.1759610e-001  1.2422896e-001  2.1191933e-002  4.8534934e-003  1.3055847e-002  0.0000000e+000  1.2920472e-001  0.0000000e+000  0.0000000e+000  0.0000000e+000  8.2559923e-003  8.4567682e-002  2.5917131e-001  4.4569974e-001  1.0000000e+000  8.2136484e-001
  2.3421364e-001  0.0000000e+000  0.0000000e+000  0.0000000e+000  0.0000000e+000  0.0000000e+000  0.0000000e+000  4.9908659e-002  0.0000000e+000  7.7559239e-001  0.0000000e+000  0.0000000e+000  0.0000000e+000  1.4344159e-001  4.7617476e-002  0.0000000e+000  0.0000000e+000  0.0000000e+000  0.0000000e+000  6.1004726e-003  1.2438891e-002  0.0000000e+000  0.0000000e+000  4.2014096e-002  1.6041186e-002  0.0000000e+000  0.0000000e+000  0.0000000e+000  4.6037281e-002  2.7057172e-002  2.3421364e-001  5.9115639e-001  1.0000000e+000  2.0698358e-001
  0.0000000e+000  1.0613121e-002  3.1374530e-002  2.7279433e-002  6.2581513e-003  4.0797927e-003  0.0000000e+000  5.6417992e-003  0.0000000e+000  6.8436998e-002  0.0000000e+000  2.5439719e-003  0.0000000e+000  0.0000000e+000  0.0000000e+000  0.0000000e+000  0.0000000e+000  0.0000000e+000  2.2788954e-002  3.6539325e-002  0.0000000e+000  4.0402492e-002  0.0000000e+000  0.0000000e+000  0.0000000e+000  0.0000000e+000  2.3818885e-002  0.0000000e+000  0.0000000e+000  1.4752680e-002  0.0000000e+000  1.0914059e+000  1.0000000e+000             Inf
  8.3331538e-001  9.4991280e-003  1.0692768e-001  0.0000000e+000  2.7466858e-003  3.5980587e-002  3.8121870e-003  0.0000000e+000  1.2474528e-002  2.0437832e-001  0.0000000e+000  0.0000000e+000  1.7137094e-002  0.0000000e+000  0.0000000e+000  4.9688769e-002  1.9663146e-001  0.0000000e+000  0.0000000e+000  9.8377966e-003  1.1453592e-001  2.4996341e-002  2.1910530e-002  1.3254407e-001  0.0000000e+000  1.4229294e-001  0.0000000e+000  0.0000000e+000  4.1767036e-002  3.9079090e-003  8.3331538e-001 -4.3146563e-001  1.0000000e+000             Inf
  6.4233772e-001  3.4820103e-002  0.0000000e+000  0.0000000e+000  1.3343789e-001  0.0000000e+000  2.9761233e-002  0.0000000e+000  9.9797879e-002  0.0000000e+000  1.9564783e-003  0.0000000e+000  0.0000000e+000  0.0000000e+000  4.3098751e-002  0.0000000e+000  0.0000000e+000  5.8530562e-002  0.0000000e+000  0.0000000e+000  5.4136976e-003  1.0041653e-002  1.1963444e-001  0.0000000e+000  0.0000000e+000  6.6335523e-002  0.0000000e+000  1.4783051e-002  0.0000000e+000  0.0000000e+000  6.4233772e-001 -3.0704833e-001  1.0000000e+000  4.4433145e-001
  4.8558411e-001  0.0000000e+000  0.0000000e+000  1.9049655e-001  3.8598711e-003  0.0000000e+000  0.0000000e+000  0.0000000e+000  0.0000000e+000  1.9507755e-002  0.0000000e+000  0.0000000e+000  3.2508149e-002  3.8279477e-002  8.4676645e-003  2.6908611e-002  1.8439967e-002  0.0000000e+000  0.0000000e+000  0.0000000e+000  0.0000000e+000  5.5539041e-002  1.9752352e-002  0.0000000e+000  0.0000000e+000  0.0000000e+000  2.1734604e-002  0.0000000e+000  3.1876847e-003  3.8524072e-002  4.8558411e-001  1.8896579e-001  1.0000000e+000  6.7241541e-001
  0.0000000e+000  0.0000000e+000  0.0000000e+000  0.0000000e+000  0.0000000e+000  0.0000000e+000  0.0000000e+000  4.0897529e-003  0.0000000e+000  1.3282690e-002  0.0000000e+000  0.0000000e+000  0.0000000e+000  0.0000000e+000  0.0000000e+000  0.0000000e+000  0.0000000e+000  1.4428902e-003  0.0000000e+000  0.0000000e+000  0.0000000e+000  0.0000000e+000  0.0000000e+000  0.0000000e+000  0.0000000e+000  0.0000000e+000  0.0000000e+000  0.0000000e+000  5.6304422e-002  8.2585807e-004  0.0000000e+000  1.0235693e+000  1.0000000e+000             Inf
  8.4493261e-001  3.7783573e-003  0.0000000e+000  0.0000000e+000  0.0000000e+000  0.0000000e+000  5.4462043e-002  0.0000000e+000  0.0000000e+000  0.0000000e+000  0.0000000e+000  0.0000000e+000  9.2527143e-003  5.0160937e-004  3.8868516e-003  0.0000000e+000  3.7370253e-002  0.0000000e+000  0.0000000e+000  0.0000000e+000  0.0000000e+000  2.0712744e-003  7.7585011e-003  0.0000000e+000  2.5881105e-003  3.7788289e-002  8.5388117e-002  0.0000000e+000  2.0587542e-002  0.0000000e+000  8.4493261e-001 -7.0818553e-001  1.0000000e+000             Inf
  3.3522926e-003  0.0000000e+000  0.0000000e+000  0.0000000e+000  1.9259560e-003  0.0000000e+000  0.0000000e+000  0.0000000e+000  0.0000000e+000  4.0824655e-002  0.0000000e+000  4.4799010e-003  0.0000000e+000  4.9823396e-003  0.0000000e+000  0.0000000e+000  3.4353476e-003  7.9012347e-003  9.5361691e-002  0.0000000e+000  0.0000000e+000  1.1001298e-001  0.0000000e+000  0.0000000e+000  0.0000000e+000  0.0000000e+000  0.0000000e+000  0.0000000e+000  0.0000000e+000  0.0000000e+000  3.3522926e-003  1.0228401e+000  1.0000000e+000  2.3752318e-002
  4.6378206e-002  1.3771152e-001  0.0000000e+000  2.1384693e-002  3.1723709e-002  3.9396160e-002  6.0351430e-002  1.0600526e-003  1.7300019e-003  0.0000000e+000  1.3674307e-002  5.2300615e-003  0.0000000e+000  1.8899732e-003  0.0000000e+000  0.0000000e+000  5.9256800e-004  3.4137484e-004  9.7129590e-004  0.0000000e+000  1.2428049e-002  5.5540122e-003  0.0000000e+000  1.7651503e-002  5.2867313e-003  3.5269585e-002  7.1600147e-002  1.1564664e-001  3.7349776e-002  0.0000000e+000  4.6378206e-002  9.1028872e-001  1.0000000e+000  1.0311872e-001
  6.5410550e-001  0.0000000e+000  7.5302247e-002  0.0000000e+000  0.0000000e+000  0.0000000e+000  6.9937810e-003  0.0000000e+000  1.0872449e-001  1.0892270e-002  0.0000000e+000  5.4784400e-003  0.0000000e+000  1.7533547e-002  1.7943506e-003  1.6592603e-002  0.0000000e+000  0.0000000e+000  8.9979394e-003  0.0000000e+000  0.0000000e+000  7.9805596e-002  3.9866194e-003  3.2899768e-003  0.0000000e+000  0.0000000e+000  4.8029234e-002  5.2050312e-002  1.0736502e-002  4.3351205e-002  6.5410550e-001 -3.6400170e-001  1.0000000e+000  6.3031682e-001
  2.3459527e-001  0.0000000e+000  0.0000000e+000  9.8052540e-002  5.9695148e-004  1.3713939e-002  3.3477805e-002  0.0000000e+000  1.1220677e-002  1.2359999e-001  0.0000000e+000  5.2731804e-003  0.0000000e+000  0.0000000e+000  8.4033759e-003  0.0000000e+000  6.3236296e-003  1.0359244e-002  0.0000000e+000  1.8749968e-003  4.5281887e-003  0.0000000e+000  0.0000000e+000  2.2392190e-002  4.5045767e-003  1.1992837e-001  0.0000000e+000  1.8174808e-002  3.6515799e-002  0.0000000e+000  2.3459527e-001  4.3149811e-001  1.0000000e+000  1.1954726e-001
  4.1790389e-002  0.0000000e+000  6.5703085e-002  6.1782778e-003  0.0000000e+000  2.4060768e-002  0.0000000e+000  0.0000000e+000  4.6173408e-002  0.0000000e+000  0.0000000e+000  1.3765833e-002  1.2621543e-001  7.3724178e-003  1.3707876e-002  2.0871411e-001  0.0000000e+000  0.0000000e+000  0.0000000e+000  0.0000000e+000  0.0000000e+000  4.0572136e-004  1.3421837e-004  3.5238630e-002  1.7527705e-002  8.1676165e-003  0.0000000e+000  0.0000000e+000  0.0000000e+000  0.0000000e+000  4.1790389e-002  9.1566204e-001  1.0000000e+000  3.6980977e-002
  8.2682011e-003  0.0000000e+000  0.0000000e+000  0.0000000e+000  0.0000000e+000  0.0000000e+000  0.0000000e+000  0.0000000e+000  0.0000000e+000  0.0000000e+000  0.0000000e+000  7.9956667e-003  0.0000000e+000  5.9827436e-003  0.0000000e+000  4.5991421e-003  1.2845637e-002  0.0000000e+000  0.0000000e+000  0.0000000e+000  6.5377159e-003  0.0000000e+000  0.0000000e+000  1.9222767e-002  2.1375354e-002  4.5759467e-003  0.0000000e+000  0.0000000e+000  5.8094191e-002  0.0000000e+000  8.2682011e-003  9.4880513e-001  1.0000000e+000  5.9570302e-002
  2.0442544e-001  4.0031293e-003  6.7891676e-002  0.0000000e+000  0.0000000e+000  0.0000000e+000  0.0000000e+000  0.0000000e+000  7.9493986e-002  6.9496189e-003  6.7847582e-004  4.6476703e-003  0.0000000e+000  0.0000000e+000  1.0058211e-002  0.0000000e+000  0.0000000e+000  3.6986808e-002  8.8972794e-003  1.3176673e-002  0.0000000e+000  0.0000000e+000  1.6329765e-002  0.0000000e+000  0.0000000e+000  0.0000000e+000  3.3354334e-002  1.0797688e-004  0.0000000e+000  0.0000000e+000  2.0442544e-001  5.8782334e-001  1.0000000e+000  3.1747400e-001
  2.8446205e-001  2.9892542e-002  0.0000000e+000  5.5920818e-002  7.3739819e-003  0.0000000e+000  7.7831305e-004  1.5347619e-002  1.4678348e-002  1.2611455e-002  5.3529244e-002  7.2744402e-003  0.0000000e+000  8.5358321e-004  7.8102745e-003  0.0000000e+000  0.0000000e+000  2.2638173e-002  3.7339882e-004  0.0000000e+000  0.0000000e+000  2.8367615e-002  0.0000000e+000  9.8782403e-002  0.0000000e+000  0.0000000e+000  2.5381970e-002  0.0000000e+000  0.0000000e+000  0.0000000e+000  2.8446205e-001  4.2097494e-001  1.0000000e+000  7.7727192e-002
  6.3644050e-003  0.0000000e+000  0.0000000e+000  4.1457614e-003  0.0000000e+000  1.6660111e-002  5.3357807e-003  1.1414259e-003  1.3078675e-002  6.5730053e-002  0.0000000e+000  0.0000000e+000  2.8009412e-002  0.0000000e+000  0.0000000e+000  0.0000000e+000  0.0000000e+000  2.7435665e-002  0.0000000e+000  2.0911469e-002  1.5319079e-002  6.9081018e-003  8.3799084e-003  0.0000000e+000  2.2329209e-003  0.0000000e+000  0.0000000e+000  4.1321505e-002  0.0000000e+000  0.0000000e+000  6.3644050e-003  9.9548048e-001  1.0000000e+000  4.8569542e-002
  6.4309705e-002  0.0000000e+000  0.0000000e+000  0.0000000e+000  0.0000000e+000  0.0000000e+000  0.0000000e+000  7.5100198e-002  0.0000000e+000  0.0000000e+000  1.6357397e-002  6.7191174e-003  0.0000000e+000  0.0000000e+000  0.0000000e+000  0.0000000e+000  6.4220752e-004  0.0000000e+000  2.8357918e-003  0.0000000e+000  0.0000000e+000  0.0000000e+000  0.0000000e+000  0.0000000e+000  1.3099614e-003  0.0000000e+000  0.0000000e+000  0.0000000e+000  1.8448734e-003  3.5503754e-002  6.4309705e-002  7.2656933e-001  1.0000000e+000  2.7867425e-001
  2.8550375e-002  0.0000000e+000  0.0000000e+000  0.0000000e+000  1.7019077e-002  2.7278159e-001  0.0000000e+000  0.0000000e+000  0.0000000e+000  1.5595683e-002  0.0000000e+000  3.8651031e-003  0.0000000e+000  0.0000000e+000  0.0000000e+000  1.1288827e-002  0.0000000e+000  1.3702614e-002  0.0000000e+000  7.2973500e-004  1.3289676e-002  5.3725553e-003  0.0000000e+000  0.0000000e+000  5.8352301e-003  3.9304097e-002  1.6579527e-005  3.2304071e-002  5.3963940e-003  1.6394556e-002  2.8550375e-002  9.3779118e-001  1.0000000e+000  5.8812834e-002
  6.1834202e-001  2.5901803e-002  0.0000000e+000  0.0000000e+000  1.7287572e-002  0.0000000e+000  0.0000000e+000  0.0000000e+000  0.0000000e+000  0.0000000e+000  0.0000000e+000  0.0000000e+000  0.0000000e+000  2.0569222e-003  9.9120394e-003  4.0879160e-002  2.6981945e-003  7.0977343e-003  0.0000000e+000  0.0000000e+000  0.0000000e+000  0.0000000e+000  1.2947787e-002  1.5705304e-002  0.0000000e+000  0.0000000e+000  2.3841067e-002  0.0000000e+000  0.0000000e+000  6.3445465e-002  6.1834202e-001 -8.1046279e-002  1.0000000e+000  5.1875999e-001
  2.8996108e-001  0.0000000e+000  6.6673406e-003  0.0000000e+000  1.1078627e-003  0.0000000e+000  0.0000000e+000  8.5096403e-003  2.2042510e-002  0.0000000e+000  2.5988396e-002  6.9128281e-003  0.0000000e+000  0.0000000e+000  2.1592975e-003  1.7789630e-002  3.9913644e-002  0.0000000e+000  0.0000000e+000  0.0000000e+000  0.0000000e+000  1.1157174e-003  0.0000000e+000  0.0000000e+000  1.3383115e-002  2.3497243e-002  1.1490655e-003  0.0000000e+000  0.0000000e+000  0.0000000e+000  2.8996108e-001  4.1037019e-001  1.0000000e+000  3.7200669e-001
  5.5536674e-002  0.0000000e+000  0.0000000e+000  0.0000000e+000  6.0034117e-003  0.0000000e+000  0.0000000e+000  0.0000000e+000  0.0000000e+000  0.0000000e+000  5.0946878e-002  7.9893754e-003  0.0000000e+000  1.5722837e-003  0.0000000e+000  0.0000000e+000  4.1014386e-004  0.0000000e+000  5.5522374e-003  0.0000000e+000  5.3049529e-003  3.2248908e-003  0.0000000e+000  0.0000000e+000  0.0000000e+000  1.2174341e-001  0.0000000e+000  0.0000000e+000  0.0000000e+000  0.0000000e+000  5.5536674e-002  7.6525977e-001  1.0000000e+000  1.2731096e-001
  2.2204765e-001  0.0000000e+000  2.7121698e-002  0.0000000e+000  9.3545379e-005  0.0000000e+000  0.0000000e+000  1.3815117e-002  0.0000000e+000  2.1077082e-002  0.0000000e+000  0.0000000e+000  3.2141591e-002  9.8894649e-003  4.6359485e-003  1.3799392e-003  0.0000000e+000  0.0000000e+000  0.0000000e+000  2.7104324e-003  2.5938153e-001  0.0000000e+000  0.0000000e+000  1.5346384e-003  7.1425202e-003  0.0000000e+000  2.7048398e-002  3.7176188e-002  2.3099736e-002  3.5169622e-003  2.2204765e-001  5.0007833e-001  1.0000000e+000  1.2597663e-001
  8.0792346e-002  1.2167374e-001  0.0000000e+000  0.0000000e+000  0.0000000e+000  1.8595550e-002  0.0000000e+000  0.0000000e+000  0.0000000e+000  1.1177150e-001  4.7209603e-002  0.0000000e+000  0.0000000e+000  0.0000000e+000  0.0000000e+000  0.0000000e+000  2.9563288e-001  0.0000000e+000  1.5640620e-002  0.0000000e+000  1.5970729e-002  8.8133008e-003  0.0000000e+000  0.0000000e+000  5.1388914e-002  0.0000000e+000  2.6914027e-001  0.0000000e+000  3.7255373e-002  0.0000000e+000  8.0792346e-002  9.3725009e-001  1.0000000e+000  4.4656492e-001
  1.9908654e-001  0.0000000e+000  1.8473879e-001  0.0000000e+000  0.0000000e+000  0.0000000e+000  0.0000000e+000  0.0000000e+000  0.0000000e+000  0.0000000e+000  0.0000000e+000  0.0000000e+000  1.4871998e-001  0.0000000e+000  2.1146305e-001  0.0000000e+000  0.0000000e+000  0.0000000e+000  0.0000000e+000  0.0000000e+000  0.0000000e+000  2.4155138e-002  0.0000000e+000  0.0000000e+000  0.0000000e+000  0.0000000e+000  0.0000000e+000  0.0000000e+000  0.0000000e+000  0.0000000e+000  1.9908654e-001  6.9833158e-001  1.0000000e+000  4.7661449e-001
  6.3769415e-001  0.0000000e+000  0.0000000e+000  0.0000000e+000  5.4307106e-002  4.2042003e-002  0.0000000e+000  4.6367966e-001  4.2775924e-002  0.0000000e+000  2.5257389e-002  0.0000000e+000  0.0000000e+000  3.1259765e-002  0.0000000e+000  4.8857104e-002  0.0000000e+000  0.0000000e+000  0.0000000e+000  0.0000000e+000  2.4849586e-002  0.0000000e+000  7.3496924e-002  0.0000000e+000  3.1114022e-002  0.0000000e+000  0.0000000e+000  0.0000000e+000  0.0000000e+000  1.2910370e-002  6.3769415e-001 -2.2445379e-001  1.0000000e+000  5.4699056e-001
  4.0763304e-002  0.0000000e+000  0.0000000e+000  4.0954050e-002  2.7568632e-002  8.2191448e-002  0.0000000e+000  3.6123985e-002  0.0000000e+000  0.0000000e+000  1.8073191e-002  0.0000000e+000  0.0000000e+000  0.0000000e+000  6.8078661e-002  8.1300345e-003  0.0000000e+000  9.3824299e-003  0.0000000e+000  0.0000000e+000  1.6529051e-002  0.0000000e+000  2.7313078e-003  2.3072798e-002  1.9781931e-002  8.7980087e-002  3.1581599e-001  0.0000000e+000  0.0000000e+000  0.0000000e+000  4.0763304e-002  9.7134100e-001  1.0000000e+000  1.0466642e-001
  2.3900581e-001  3.5377350e-003  0.0000000e+000  1.7835761e-002  0.0000000e+000  4.9050338e-003  0.0000000e+000  0.0000000e+000  0.0000000e+000  0.0000000e+000  0.0000000e+000  0.0000000e+000  0.0000000e+000  0.0000000e+000  0.0000000e+000  0.0000000e+000  0.0000000e+000  0.0000000e+000  2.0399879e-002  0.0000000e+000  1.2161508e-001  0.0000000e+000  8.3538264e-002  0.0000000e+000  0.0000000e+000  2.9593266e-002  0.0000000e+000  0.0000000e+000  2.7912142e-002  4.4214386e-003  2.3900581e-001  3.6035116e-001  1.0000000e+000  7.8422651e-001
  4.5456791e-001  2.5615539e-003  0.0000000e+000  0.0000000e+000  6.4620556e-002  8.5234022e-003  0.0000000e+000  1.1052300e-002  6.0561887e-003  0.0000000e+000  0.0000000e+000  0.0000000e+000  0.0000000e+000  0.0000000e+000  2.2243541e-003  8.5854403e-002  1.0855342e-001  0.0000000e+000  0.0000000e+000  0.0000000e+000  4.6787329e-002  2.6138171e-002  0.0000000e+000  2.4284635e-001  2.0655505e-002  0.0000000e+000  4.3611219e-002  0.0000000e+000  0.0000000e+000  0.0000000e+000  4.5456791e-001  1.6921027e-002  1.0000000e+000  1.0476248e+000
  0.0000000e+000  0.0000000e+000  0.0000000e+000  4.9120506e-003  0.0000000e+000  0.0000000e+000  0.0000000e+000  0.0000000e+000  0.0000000e+000  3.1225281e-002  8.8718769e-004  1.1897100e-002  4.1048434e-002  0.0000000e+000  0.0000000e+000  0.0000000e+000  0.0000000e+000  0.0000000e+000  0.0000000e+000  0.0000000e+000  0.0000000e+000  0.0000000e+000  0.0000000e+000  0.0000000e+000  0.0000000e+000  0.0000000e+000  3.1045449e-003  0.0000000e+000  0.0000000e+000  0.0000000e+000  0.0000000e+000  1.0288852e+000  1.0000000e+000             Inf
  6.5401176e-001  0.0000000e+000  1.5903650e-001  0.0000000e+000  0.0000000e+000  3.0294469e-002  3.4548946e-001  1.7183472e-002  0.0000000e+000  4.7655381e-004  0.0000000e+000  7.7350328e-003  1.1082570e-001  0.0000000e+000  0.0000000e+000  0.0000000e+000  1.7075808e-002  0.0000000e+000  0.0000000e+000  5.3284378e-002  0.0000000e+000  3.2683611e-004  0.0000000e+000  0.0000000e+000  1.3789414e-003  1.8987577e-002  0.0000000e+000  0.0000000e+000  2.7127670e-002  0.0000000e+000  6.5401176e-001 -3.0622335e-001  1.0000000e+000             Inf
  3.3946504e-002  0.0000000e+000  0.0000000e+000  0.0000000e+000  1.9972358e-003  2.9494390e-002  0.0000000e+000  0.0000000e+000  0.0000000e+000  2.3293707e-003  1.0303906e-001  0.0000000e+000  2.5311926e-001  5.2637729e-002  1.2911920e-001  0.0000000e+000  0.0000000e+000  0.0000000e+000  0.0000000e+000  6.9994819e-002  0.0000000e+000  0.0000000e+000  0.0000000e+000  0.0000000e+000  0.0000000e+000  3.0575786e-002  1.5809717e-002  1.7359918e-003  0.0000000e+000  0.0000000e+000  3.3946504e-002  9.8135938e-001  1.0000000e+000  1.0542887e-001
  2.2150995e-001  0.0000000e+000  0.0000000e+000  0.0000000e+000  4.5735493e-003  3.1138205e-003  0.0000000e+000  1.5591794e-001  2.1193901e-002  0.0000000e+000  7.0610122e-002  6.6607265e-002  0.0000000e+000  0.0000000e+000  0.0000000e+000  1.1631130e-001  0.0000000e+000  0.0000000e+000  0.0000000e+000  3.9626874e-002  5.3069998e-003  0.0000000e+000  3.5963475e-002  0.0000000e+000  0.0000000e+000  0.0000000e+000  1.1781080e-002  0.0000000e+000  2.8651839e-001  0.0000000e+000  2.2150995e-001  5.8818085e-001  1.0000000e+000  3.1418581e-001
  2.3711393e-001  0.0000000e+000  2.1533578e-002  0.0000000e+000  3.4487421e-002  0.0000000e+000  0.0000000e+000  4.8477380e-001  1.4014796e-001  0.0000000e+000  0.0000000e+000  0.0000000e+000  0.0000000e+000  0.0000000e+000  0.0000000e+000  1.3227331e-001  8.2211159e-002  0.0000000e+000  0.0000000e+000  0.0000000e+000  0.0000000e+000  1.2135244e-002  0.0000000e+000  3.9309272e-002  0.0000000e+000  0.0000000e+000  7.8576411e-003  5.0592935e-001  0.0000000e+000  0.0000000e+000  2.3711393e-001  6.4833382e-001  1.0000000e+000  2.2567165e-001
  9.2648977e-002  0.0000000e+000  0.0000000e+000  8.5081611e-002  0.0000000e+000  2.0808659e-002  7.1381285e-002  0.0000000e+000  0.0000000e+000  8.1917984e-005  0.0000000e+000  1.9485958e-001  4.7391365e-002  1.4916590e-002  1.0814476e-002  0.0000000e+000  5.4008120e-002  5.3265653e-002  0.0000000e+000  0.0000000e+000  2.5325644e-004  3.9105432e-002  2.4818195e-002  0.0000000e+000  0.0000000e+000  1.5434292e-001  1.0518314e-001  0.0000000e+000  0.0000000e+000  6.8540922e-003  9.2648977e-002  9.0930596e-001  1.0000000e+000  1.8421664e-001
  8.6726393e-001  8.1793657e-002  2.8132767e-002  0.0000000e+000  9.0396463e-003  1.0000000e+000  0.0000000e+000  2.0423352e-002  0.0000000e+000  5.9422326e-003  5.0172556e-002  1.2889176e-001  2.0532077e-004  0.0000000e+000  2.1412271e-001  1.1209552e-003  0.0000000e+000  9.7156921e-002  2.4343462e-001  3.4854635e-003  0.0000000e+000  0.0000000e+000  0.0000000e+000  5.1968116e-003  2.8821983e-003  0.0000000e+000  0.0000000e+000  0.0000000e+000  1.6489409e-002  8.4845836e-003  8.6726393e-001 -3.2398464e-001  1.0000000e+000             Inf
  0.0000000e+000  0.0000000e+000  0.0000000e+000  0.0000000e+000  3.0257760e-002  0.0000000e+000  0.0000000e+000  7.5446446e-002  0.0000000e+000  0.0000000e+000  0.0000000e+000  0.0000000e+000  0.0000000e+000  0.0000000e+000  0.0000000e+000  0.0000000e+000  0.0000000e+000  0.0000000e+000  0.0000000e+000  0.0000000e+000  1.7372811e-002  0.0000000e+000  1.1221017e-002  1.1641889e-002  1.7295445e-002  0.0000000e+000  0.0000000e+000  0.0000000e+000  0.0000000e+000  0.0000000e+000  0.0000000e+000  1.0506593e+000  1.0000000e+000             Inf
  6.1592564e-001  0.0000000e+000  5.7524101e-002  0.0000000e+000  0.0000000e+000  1.4609329e-001  1.3040075e-002  6.5260748e-004  0.0000000e+000  6.7231861e-002  2.6261939e-001  0.0000000e+000  2.6556259e-003  1.9265990e-001  1.5977175e-002  0.0000000e+000  0.0000000e+000  0.0000000e+000  2.0727845e-002  7.9934136e-002  6.3708245e-004  1.8275486e-001  7.3195793e-003  3.9147686e-003  0.0000000e+000  0.0000000e+000  0.0000000e+000  0.0000000e+000  0.0000000e+000  0.0000000e+000  6.1592564e-001  1.2748791e-001  1.0000000e+000  3.2014402e-001
  1.9866278e-001  1.0240166e-001  0.0000000e+000  0.0000000e+000  0.0000000e+000  0.0000000e+000  1.3648475e-003  9.9881271e-002  0.0000000e+000  0.0000000e+000  0.0000000e+000  0.0000000e+000  0.0000000e+000  0.0000000e+000  0.0000000e+000  1.1521174e-001  0.0000000e+000  2.4453015e-001  1.3439479e-002  0.0000000e+000  4.6221268e-002  0.0000000e+000  0.0000000e+000  0.0000000e+000  1.4274564e-002  1.3034493e-002  0.0000000e+000  0.0000000e+000  3.7605637e-002  8.1004693e-002  1.9866278e-001  7.5093189e-001  1.0000000e+000  2.4104749e-001
  8.1383508e-002  1.7798805e-002  1.1169437e-002  0.0000000e+000  0.0000000e+000  1.5713360e-002  0.0000000e+000  9.4512764e-003  4.3897685e-002  0.0000000e+000  0.0000000e+000  4.1334248e-002  4.8040322e-003  2.9520461e-001  0.0000000e+000  0.0000000e+000  0.0000000e+000  6.6876000e-002  0.0000000e+000  2.4534868e-001  0.0000000e+000  0.0000000e+000  0.0000000e+000  0.0000000e+000  0.0000000e+000  0.0000000e+000  8.6930940e-002  2.8162460e-001  0.0000000e+000  5.3431432e-002  8.1383508e-002  9.8608235e-001  1.0000000e+000  1.6524331e-001
  6.4466765e-001  0.0000000e+000  8.0269190e-002  2.3800997e-001  1.4713600e-002  0.0000000e+000  0.0000000e+000  7.8459574e-002  1.9223199e-001  1.3040815e-002  0.0000000e+000  0.0000000e+000  0.0000000e+000  8.8666435e-001  5.9937143e-003  8.5168710e-003  0.0000000e+000  0.0000000e+000  0.0000000e+000  0.0000000e+000  5.2814604e-001  3.4908048e-001  0.0000000e+000  0.0000000e+000  0.0000000e+000  0.0000000e+000  1.0939912e-002  0.0000000e+000  0.0000000e+000  0.0000000e+000  6.4466765e-001  4.9913300e-002  1.0000000e+000  6.1823473e-001
  2.4324238e-001  7.0719421e-002  1.9956384e-003  0.0000000e+000  0.0000000e+000  0.0000000e+000  0.0000000e+000  1.6543537e-002  4.1443425e-002  0.0000000e+000  0.0000000e+000  1.9266252e-002  9.5960974e-002  0.0000000e+000  1.2165753e-002  3.4474906e-001  0.0000000e+000  0.0000000e+000  3.6831800e-002  1.0739976e-001  0.0000000e+000  8.5562689e-003  0.0000000e+000  9.2525571e-002  8.0908569e-002  0.0000000e+000  8.4450076e-002  0.0000000e+000  0.0000000e+000  3.3614585e-004  2.4324238e-001  5.1137397e-001  1.0000000e+000  1.9637720e-001
  4.7298853e-001  1.4648896e-002  8.0504557e-002  0.0000000e+000  0.0000000e+000  0.0000000e+000  2.8953778e-002  0.0000000e+000  3.2447347e-001  0.0000000e+000  0.0000000e+000  2.2238012e-001  0.0000000e+000  0.0000000e+000  0.0000000e+000  0.0000000e+000  0.0000000e+000  3.1275224e-001  0.0000000e+000  0.0000000e+000  0.0000000e+000  0.0000000e+000  2.6602568e-002  5.5011096e-002  0.0000000e+000  0.0000000e+000  0.0000000e+000  5.1210545e-002  1.1109591e-001  0.0000000e+000  4.7298853e-001  2.1787985e-001  1.0000000e+000  3.1121081e-001
  1.8603372e-001  1.3996639e-002  2.6910012e-002  0.0000000e+000  1.3568100e-001  0.0000000e+000  0.0000000e+000  1.4946093e-002  3.2819399e-003  2.4177011e-002  0.0000000e+000  0.0000000e+000  0.0000000e+000  5.6895353e-002  0.0000000e+000  0.0000000e+000  2.2556832e-001  2.2379890e-001  0.0000000e+000  0.0000000e+000  0.0000000e+000  4.4054228e-002  0.0000000e+000  0.0000000e+000  0.0000000e+000  1.1037067e-001  0.0000000e+000  0.0000000e+000  1.3253641e-001  0.0000000e+000  1.8603372e-001  8.9872435e-001  1.0000000e+000  2.3745036e-001
  4.5924744e-001  1.3672033e-002  1.5132772e-001  9.4966698e-002  0.0000000e+000  3.2596301e-003  3.9970272e-001  0.0000000e+000  4.3336329e-003  0.0000000e+000  3.0974367e-002  0.0000000e+000  0.0000000e+000  0.0000000e+000  3.2626700e-002  4.8404990e-002  0.0000000e+000  0.0000000e+000  0.0000000e+000  2.8832070e-002  6.2979907e-001  0.0000000e+000  0.0000000e+000  9.4775472e-003  1.6224738e-002  3.7196812e-001  1.1635376e-002  0.0000000e+000  4.9585952e-002  5.4831648e-002  4.5924744e-001  3.0695149e-001  1.0000000e+000  3.8873690e-001
  2.6713235e-001  4.9898678e-002  0.0000000e+000  1.3410045e-001  3.6411519e-002  0.0000000e+000  0.0000000e+000  0.0000000e+000  0.0000000e+000  0.0000000e+000  0.0000000e+000  1.3636524e-002  0.0000000e+000  0.0000000e+000  3.8983520e-002  1.3152110e-003  0.0000000e+000  0.0000000e+000  4.7453117e-002  1.6559613e-001  0.0000000e+000  7.2525973e-002  0.0000000e+000  0.0000000e+000  0.0000000e+000  6.3859965e-003  7.8680631e-003  4.0224107e-002  1.2058883e-001  0.0000000e+000  2.6713235e-001  4.2596535e-001  1.0000000e+000  3.9777437e-001
  2.1660844e-002  1.1625681e-001  0.0000000e+000  0.0000000e+000  0.0000000e+000  0.0000000e+000  1.3768319e-001  0.0000000e+000  1.0841908e-002  3.9527884e-002  0.0000000e+000  0.0000000e+000  0.0000000e+000  1.0515855e-002  0.0000000e+000  2.0542466e-002  1.4570947e-003  0.0000000e+000  0.0000000e+000  0.0000000e+000  8.4312600e-004  0.0000000e+000  0.0000000e+000  0.0000000e+000  1.6333014e-003  0.0000000e+000  1.7082297e-001  1.3006059e-001  0.0000000e+000  7.9496871e-005  2.1660844e-002  1.0239380e+000  1.0000000e+000  1.4081656e-001
  0.0000000e+000  0.0000000e+000  0.0000000e+000  0.0000000e+000  0.0000000e+000  0.0000000e+000  0.0000000e+000  0.0000000e+000  0.0000000e+000  0.0000000e+000  0.0000000e+000  0.0000000e+000  0.0000000e+000  0.0000000e+000  0.0000000e+000  3.2822560e-005  0.0000000e+000  0.0000000e+000  0.0000000e+000  0.0000000e+000  0.0000000e+000  0.0000000e+000  0.0000000e+000  0.0000000e+000  0.0000000e+000  3.5927007e-004  0.0000000e+000  0.0000000e+000  0.0000000e+000  7.5653372e-004  0.0000000e+000  1.0003565e+000  1.0000000e+000             Inf
  6.2330929e-002  5.4216394e-003  0.0000000e+000  0.0000000e+000  0.0000000e+000  0.0000000e+000  1.0707545e-004  0.0000000e+000  0.0000000e+000  5.9154491e-003  5.1095154e-004  6.1283850e-004  1.3859135e-004  0.0000000e+000  0.0000000e+000  0.0000000e+000  1.0152350e-004  7.8561854e-005  8.3643791e-004  1.3259196e-003  0.0000000e+000  1.4025788e-003  8.8780212e-004  0.0000000e+000  0.0000000e+000  0.0000000e+000  0.0000000e+000  1.0651400e-003  0.0000000e+000  0.0000000e+000  6.2330929e-002  6.9762598e-001  1.0000000e+000  1.2827647e-002
  2.4718446e-001  2.7120659e-005  0.0000000e+000  0.0000000e+000  0.0000000e+000  3.7198071e-003  0.0000000e+000  0.0000000e+000  0.0000000e+000  0.0000000e+000  1.2519630e-004  0.0000000e+000  0.0000000e+000  0.0000000e+000  3.7837004e-004  0.0000000e+000  1.5307412e-003  4.1160293e-007  0.0000000e+000  0.0000000e+000  3.8415631e-003  0.0000000e+000  4.8326597e-005  0.0000000e+000  1.5337529e-002  0.0000000e+000  1.3532859e-003  0.0000000e+000  0.0000000e+000  9.9296577e-005  2.4718446e-001  2.6278035e-001  1.0000000e+000  2.9388371e-002
  2.5259617e-001  0.0000000e+000  0.0000000e+000  4.1129819e-004  1.6717726e-004  0.0000000e+000  1.2720071e-003  0.0000000e+000  2.0701276e-004  1.5547095e-003  0.0000000e+000  3.5566592e-004  2.2867334e-004  0.0000000e+000  3.7999238e-004  0.0000000e+000  0.0000000e+000  0.0000000e+000  6.7237245e-004  5.7690362e-004  6.6266846e-005  8.7298036e-004  1.2623374e-002  4.6095243e-004  0.0000000e+000  0.0000000e+000  5.0507181e-002  0.0000000e+000  0.0000000e+000  1.1397949e-003  2.5259617e-001  2.6229732e-001  1.0000000e+000  3.9333441e-001
  4.5469957e-001  0.0000000e+000  0.0000000e+000  4.1468005e-003  7.6802421e-004  1.7306726e-003  3.7586492e-006  0.0000000e+000  0.0000000e+000  0.0000000e+000  0.0000000e+000  0.0000000e+000  1.4726004e-004  0.0000000e+000  0.0000000e+000  3.2192997e-002  0.0000000e+000  0.0000000e+000  0.0000000e+000  0.0000000e+000  0.0000000e+000  1.1317804e-003  1.1522469e-003  1.4553267e-003  4.9578121e-003  0.0000000e+000  5.1321329e-004  0.0000000e+000  0.0000000e+000  7.1184275e-004  4.5469957e-001 -1.1398605e-001  1.0000000e+000  2.4922503e-001
  8.5167801e-001  2.8360822e-005  0.0000000e+000  4.4529914e-004  0.0000000e+000  2.4328872e-005  1.2202234e-003  3.0123980e-003  1.3979441e-004  2.9284544e-004  3.2807268e-004  2.2773468e-003  0.0000000e+000  2.3791980e-003  4.3133361e-005  0.0000000e+000  4.3631884e-003  0.0000000e+000  5.6044064e-003  2.6719237e-004  0.0000000e+000  0.0000000e+000  3.3054200e-004  0.0000000e+000  1.9829265e-003  0.0000000e+000  0.0000000e+000  2.3460217e-004  0.0000000e+000  4.4224497e-004  8.5167801e-001 -7.6943902e-001  1.0000000e+000             Inf
  9.3609252e-002  3.1340108e-004  0.0000000e+000  0.0000000e+000  0.0000000e+000  2.7957775e-005  0.0000000e+000  0.0000000e+000  2.7217556e-003  1.0487209e-003  5.0143780e-004  2.9480509e-003  0.0000000e+000  0.0000000e+000  4.2719187e-004  2.1824325e-003  0.0000000e+000  0.0000000e+000  2.7933902e-003  2.1024005e-004  0.0000000e+000  2.7980153e-003  0.0000000e+000  0.0000000e+000  0.0000000e+000  1.4561852e-003  0.0000000e+000  5.1357300e-004  0.0000000e+000  1.2724645e-004  9.3609252e-002  6.8012680e-001  1.0000000e+000  3.0706651e-001
  2.4020017e-001  0.0000000e+000  0.0000000e+000  6.6670751e-003  0.0000000e+000  0.0000000e+000  2.7989352e-004  1.9654990e-004  1.1720281e-002  3.6147908e-004  1.2139523e-003  0.0000000e+000  0.0000000e+000  2.4937743e-003  0.0000000e+000  0.0000000e+000  1.8086783e-005  0.0000000e+000  8.1858671e-004  4.1192026e-005  3.4009933e-003  2.4733530e-003  9.0527356e-004  0.0000000e+000  0.0000000e+000  0.0000000e+000  0.0000000e+000  0.0000000e+000  1.6424806e-003  0.0000000e+000  2.4020017e-001  2.8854971e-001  1.0000000e+000  2.9813849e-002
  4.5153996e-001  0.0000000e+000  0.0000000e+000  0.0000000e+000  1.1004146e-004  0.0000000e+000  6.7982107e-004  9.2613687e-004  1.8443677e-004  1.4871908e-003  0.0000000e+000  8.0120826e-003  0.0000000e+000  0.0000000e+000  0.0000000e+000  2.3773864e-002  9.4588870e-003  1.5377526e-004  0.0000000e+000  0.0000000e+000  0.0000000e+000  0.0000000e+000  1.6869004e-003  3.4802943e-004  0.0000000e+000  0.0000000e+000  0.0000000e+000  0.0000000e+000  1.7847050e-004  0.0000000e+000  4.5153996e-001 -1.1327572e-001  1.0000000e+000  6.3206978e-002
  2.3437195e-001  2.5830045e-003  0.0000000e+000  6.3997124e-004  0.0000000e+000  4.9113015e-005  0.0000000e+000  5.3597612e-005  6.9854054e-004  0.0000000e+000  1.6149356e-004  0.0000000e+000  0.0000000e+000  0.0000000e+000  2.5762649e-004  1.6125214e-004  9.4443135e-003  0.0000000e+000  2.4353181e-002  0.0000000e+000  0.0000000e+000  0.0000000e+000  0.0000000e+000  1.3517270e-003  2.2165060e-003  0.0000000e+000  5.2890837e-004  0.0000000e+000  0.0000000e+000  0.0000000e+000  2.3437195e-001  3.1920046e-001  1.0000000e+000  2.8684295e-002
  2.1338421e-001  0.0000000e+000  0.0000000e+000  0.0000000e+000  9.0238183e-004  2.3581974e-003  1.2481131e-003  4.7715613e-003  1.6511333e-003  0.0000000e+000  1.1024019e-004  0.0000000e+000  0.0000000e+000  0.0000000e+000  5.4631316e-004  0.0000000e+000  4.6921087e-003  7.7902541e-004  0.0000000e+000  0.0000000e+000  0.0000000e+000  0.0000000e+000  1.1594429e-002  6.6417182e-004  2.2223033e-003  0.0000000e+000  9.4745064e-003  0.0000000e+000  0.0000000e+000  0.0000000e+000  2.1338421e-001  4.6076009e-001  1.0000000e+000  2.9270684e-001
  8.2686174e-001  0.0000000e+000  0.0000000e+000  7.4840445e-003  9.0954361e-006  0.0000000e+000  4.1565820e-004  6.4009902e-003  2.1999046e-003  0.0000000e+000  0.0000000e+000  5.3636075e-003  0.0000000e+000  1.1339914e-003  0.0000000e+000  0.0000000e+000  6.9283543e-003  8.7629445e-004  0.0000000e+000  8.4199816e-005  1.8866412e-003  0.0000000e+000  0.0000000e+000  0.0000000e+000  7.5345251e-004  0.0000000e+000  0.0000000e+000  0.0000000e+000  0.0000000e+000  0.0000000e+000  8.2686174e-001 -5.2148849e-001  1.0000000e+000  4.1233027e-001
  5.8310291e-002  0.0000000e+000  0.0000000e+000  0.0000000e+000  5.8743375e-005  0.0000000e+000  5.4446510e-005  0.0000000e+000  0.0000000e+000  1.8772905e-003  0.0000000e+000  0.0000000e+000  0.0000000e+000  0.0000000e+000  1.0336375e-003  0.0000000e+000  0.0000000e+000  0.0000000e+000  4.1934819e-004  0.0000000e+000  0.0000000e+000  5.4999053e-005  4.7714345e-004  3.0593504e-004  0.0000000e+000  0.0000000e+000  2.2445533e-003  3.7972682e-004  7.7892649e-004  1.3724743e-003  5.8310291e-002  7.0466216e-001  1.0000000e+000  1.1633614e-002
  2.2882883e-001  0.0000000e+000  0.0000000e+000  1.0279793e-003  0.0000000e+000  9.8402070e-004  1.1129581e-003  0.0000000e+000  1.0557505e-003  0.0000000e+000  1.7921661e-004  0.0000000e+000  1.1180907e-003  0.0000000e+000  0.0000000e+000  0.0000000e+000  3.9416854e-005  2.9044309e-004  2.4899389e-003  0.0000000e+000  2.6134852e-004  0.0000000e+000  0.0000000e+000  0.0000000e+000  6.8122601e-003  0.0000000e+000  9.9571353e-004  4.4155091e-005  2.9393319e-005  2.0807555e-004  2.2882883e-001  3.4551864e-001  1.0000000e+000  5.9354596e-002
  2.3731821e-001  1.1971741e-003  0.0000000e+000  2.9575022e-004  0.0000000e+000  0.0000000e+000  1.9148802e-003  4.7903051e-003  0.0000000e+000  0.0000000e+000  0.0000000e+000  2.2308931e-003  0.0000000e+000  2.6369048e-003  2.1648319e-003  4.0436078e-002  2.9095237e-005  4.4499948e-003  1.1341177e-002  2.4635447e-005  0.0000000e+000  8.9515472e-005  0.0000000e+000  1.1622825e-003  1.0894072e-003  0.0000000e+000  0.0000000e+000  0.0000000e+000  1.4314637e-004  3.7186636e-003  2.3731821e-001  3.1239433e-001  1.0000000e+000  1.7109438e-002
  2.4706437e-002  1.4855308e-003  0.0000000e+000  3.1652178e-004  0.0000000e+000  1.2651963e-004  0.0000000e+000  0.0000000e+000  0.0000000e+000  1.1087597e-002  1.2800965e-003  0.0000000e+000  1.7895741e-004  0.0000000e+000  0.0000000e+000  0.0000000e+000  0.0000000e+000  0.0000000e+000  0.0000000e+000  0.0000000e+000  0.0000000e+000  0.0000000e+000  7.5192708e-004  9.7490428e-004  0.0000000e+000  0.0000000e+000  0.0000000e+000  1.2539153e-005  0.0000000e+000  0.0000000e+000  2.4706437e-002  8.3014609e-001  1.0000000e+000  1.1922200e-001
  6.5115533e-002  4.5314544e-003  0.0000000e+000  4.3451915e-004  0.0000000e+000  2.7971043e-003  2.5600695e-003  0.0000000e+000  5.9435772e-003  8.2109445e-004  0.0000000e+000  0.0000000e+000  3.0784671e-004  3.1194651e-003  0.0000000e+000  0.0000000e+000  1.3342523e-003  0.0000000e+000  0.0000000e+000  0.0000000e+000  2.8278278e-003  0.0000000e+000  1.3061112e-003  0.0000000e+000  6.1411444e-003  0.0000000e+000  0.0000000e+000  0.0000000e+000  0.0000000e+000  1.8030837e-003  6.5115533e-002  6.9610121e-001  1.0000000e+000  4.6613206e-002
  2.2138132e-001  2.0706407e-004  0.0000000e+000  0.0000000e+000  0.0000000e+000  0.0000000e+000  1.1497680e-003  0.0000000e+000  0.0000000e+000  7.4487276e-003  0.0000000e+000  0.0000000e+000  0.0000000e+000  0.0000000e+000  0.0000000e+000  0.0000000e+000  5.6730586e-003  3.1968457e-005  2.7231173e-003  7.3620947e-006  5.2148110e-004  1.8370276e-003  2.3879321e-003  0.0000000e+000  0.0000000e+000  0.0000000e+000  4.6836673e-004  2.9601393e-004  0.0000000e+000  5.5646950e-004  2.2138132e-001  3.9725129e-001  1.0000000e+000  5.5127593e-002
  2.3792459e-001  0.0000000e+000  0.0000000e+000  1.9796633e-003  0.0000000e+000  0.0000000e+000  0.0000000e+000  8.2843544e-005  0.0000000e+000  4.0206837e-003  7.9774342e-005  0.0000000e+000  5.6762612e-005  2.9208001e-003  8.4386726e-005  3.7038030e-003  0.0000000e+000  0.0000000e+000  0.0000000e+000  0.0000000e+000  0.0000000e+000  2.3063235e-003  0.0000000e+000  1.4075286e-003  0.0000000e+000  0.0000000e+000  3.9538531e-003  0.0000000e+000  5.6783200e-004  5.0011140e-004  2.3792459e-001  2.9630268e-001  1.0000000e+000  1.6856951e-002
  5.9436895e-003  0.0000000e+000  0.0000000e+000  3.9853266e-004  0.0000000e+000  5.5944708e-004  0.0000000e+000  0.0000000e+000  0.0000000e+000  0.0000000e+000  0.0000000e+000  0.0000000e+000  0.0000000e+000  0.0000000e+000  1.4550424e-003  0.0000000e+000  0.0000000e+000  4.3472342e-005  0.0000000e+000  0.0000000e+000  6.5798421e-004  7.5655758e-003  0.0000000e+000  1.7041202e-004  0.0000000e+000  2.1674684e-003  0.0000000e+000  0.0000000e+000  2.0807655e-005  6.8069895e-005  5.9436895e-003  9.2571226e-001  1.0000000e+000  3.7512400e-002
  4.3592829e-001  7.4648025e-004  0.0000000e+000  1.0830106e-003  1.0696446e-003  3.0693210e-003  0.0000000e+000  0.0000000e+000  1.2943684e-004  0.0000000e+000  4.1422427e-004  1.0114926e-003  3.2246591e-004  3.5184436e-002  8.5807393e-004  0.0000000e+000  1.7732485e-002  0.0000000e+000  0.0000000e+000  3.5691770e-004  0.0000000e+000  0.0000000e+000  2.1057671e-004  0.0000000e+000  0.0000000e+000  0.0000000e+000  0.0000000e+000  4.7585790e-005  0.0000000e+000  8.1749066e-004  4.3592829e-001 -4.1129533e-002  1.0000000e+000  4.4580305e-001
  6.5345080e-001  0.0000000e+000  0.0000000e+000  0.0000000e+000  0.0000000e+000  1.6687955e-003  0.0000000e+000  0.0000000e+000  4.7455078e-003  4.9483987e-003  1.0083290e-003  7.0137704e-004  0.0000000e+000  1.0283471e-004  7.5050851e-004  2.4456403e-006  2.4075442e-003  1.3766638e-003  1.2910601e-002  5.4570945e-004  0.0000000e+000  0.0000000e+000  7.9360249e-004  0.0000000e+000  0.0000000e+000  0.0000000e+000  0.0000000e+000  3.7310061e-004  2.0022052e-003  0.0000000e+000  6.5345080e-001 -4.5161692e-001  1.0000000e+000  4.2211537e-001
  2.2118468e-002  1.9471053e-004  0.0000000e+000  0.0000000e+000  1.4540240e-003  0.0000000e+000  7.6557861e-004  0.0000000e+000  0.0000000e+000  3.4920026e-004  1.1428978e-004  0.0000000e+000  2.7575855e-003  7.0112208e-004  4.3513024e-003  7.1363886e-003  0.0000000e+000  2.0121575e-004  0.0000000e+000  0.0000000e+000  8.0303849e-005  4.2882840e-004  5.2418910e-003  1.3345394e-003  2.8292281e-003  0.0000000e+000  1.6684240e-003  0.0000000e+000  0.0000000e+000  1.0284303e-004  2.2118468e-002  8.4565174e-001  1.0000000e+000  1.5190728e-002
  1.8882527e-002  0.0000000e+000  0.0000000e+000  0.0000000e+000  2.6057926e-002  0.0000000e+000  0.0000000e+000  1.0508702e-002  5.8417426e-004  0.0000000e+000  7.0507687e-004  1.8017823e-004  6.7478372e-005  4.5831041e-004  9.2606274e-004  0.0000000e+000  3.2008461e-003  0.0000000e+000  1.2791066e-002  2.3557772e-005  0.0000000e+000  0.0000000e+000  0.0000000e+000  2.5372434e-003  1.1016051e-003  0.0000000e+000  5.6840765e-003  5.8764844e-004  0.0000000e+000  6.4925670e-003  1.8882527e-002  8.7282147e-001  1.0000000e+000  4.4292762e-002
  2.1890391e-001  0.0000000e+000  0.0000000e+000  1.5698642e-004  0.0000000e+000  0.0000000e+000  9.2490147e-004  0.0000000e+000  7.9497985e-004  0.0000000e+000  3.6159168e-004  8.0696599e-005  0.0000000e+000  0.0000000e+000  2.7704776e-003  4.6715672e-003  1.6043322e-002  0.0000000e+000  0.0000000e+000  0.0000000e+000  8.1859072e-003  0.0000000e+000  1.8600932e-003  8.9541129e-004  1.5694357e-002  0.0000000e+000  0.0000000e+000  8.7330062e-006  0.0000000e+000  1.4312538e-003  2.1890391e-001  4.2245912e-001  1.0000000e+000  4.5274646e-002
  2.8917485e-003  1.8986317e-004  0.0000000e+000  2.0439926e-003  0.0000000e+000  0.0000000e+000  2.2226942e-003  0.0000000e+000  0.0000000e+000  4.3301343e-004  1.5548649e-003  2.5554915e-005  1.2292413e-005  1.5742963e-003  1.2017725e-003  1.2943200e-002  0.0000000e+000  2.9057435e-004  2.3392359e-003  0.0000000e+000  0.0000000e+000  6.1219505e-004  5.1335555e-004  0.0000000e+000  1.0612332e-003  9.3061853e-005  6.9958989e-003  0.0000000e+000  5.9794562e-004  1.1072781e-004  2.8917485e-003  9.5647783e-001  1.0000000e+000  4.9155542e-002
  2.1572644e-002  2.9637857e-003  0.0000000e+000  4.1261797e-003  7.8516491e-003  0.0000000e+000  1.1408184e-004  5.5115940e-004  0.0000000e+000  2.0958776e-003  1.5127695e-003  5.6064155e-004  0.0000000e+000  2.3850526e-003  1.4509671e-003  2.2020150e-003  0.0000000e+000  2.8152677e-003  1.0533031e-003  2.7464753e-004  3.4254230e-005  1.6419148e-005  0.0000000e+000  3.1858401e-003  1.3592264e-003  2.2355526e-003  0.0000000e+000  7.1995180e-004  0.0000000e+000  4.6267413e-004  2.1572644e-002  8.5051851e-001  1.0000000e+000  1.9151392e-002
  6.2342729e-001  7.1718627e-004  0.0000000e+000  0.0000000e+000  1.3871466e-004  0.0000000e+000  4.4724449e-004  0.0000000e+000  0.0000000e+000  7.6813939e-003  6.3535020e-006  2.8057611e-003  6.7630006e-004  0.0000000e+000  2.0395185e-004  2.0114748e-002  1.0954083e-003  5.1377442e-004  1.1013321e-003  2.8079753e-004  9.6627886e-004  2.1162488e-003  3.9042023e-004  1.1562052e-003  1.5114874e-002  1.9074535e-003  0.0000000e+000  1.0478181e-005  0.0000000e+000  5.5009365e-004  6.2342729e-001 -1.9716945e-001  1.0000000e+000  4.2413823e-001
  1.1037482e-002  0.0000000e+000  0.0000000e+000  0.0000000e+000  8.4467553e-004  1.4334339e-004  0.0000000e+000  3.0084253e-004  1.5145934e-003  6.1804244e-003  2.6446605e-003  3.6972164e-003  1.1458477e-002  0.0000000e+000  1.3025165e-003  4.7131707e-003  1.6824409e-004  0.0000000e+000  0.0000000e+000  0.0000000e+000  2.0016917e-003  4.5832765e-003  0.0000000e+000  2.1172562e-003  3.0237094e-004  1.1474482e-002  0.0000000e+000  3.6233131e-004  0.0000000e+000  0.0000000e+000  1.1037482e-002  9.0701547e-001  1.0000000e+000  4.5077423e-002
  5.7113791e-002  0.0000000e+000  0.0000000e+000  3.8834613e-003  0.0000000e+000  7.6656355e-004  0.0000000e+000  0.0000000e+000  0.0000000e+000  0.0000000e+000  2.8760191e-004  0.0000000e+000  0.0000000e+000  0.0000000e+000  5.6445202e-004  0.0000000e+000  0.0000000e+000  0.0000000e+000  0.0000000e+000  2.6468882e-004  0.0000000e+000  0.0000000e+000  6.0179630e-004  9.5437732e-004  0.0000000e+000  0.0000000e+000  0.0000000e+000  1.8633945e-004  0.0000000e+000  0.0000000e+000  5.7113791e-002  7.0737383e-001  1.0000000e+000  1.1035912e-001
  1.8598438e-001  7.3625758e-003  1.5178018e-002  0.0000000e+000  0.0000000e+000  2.2625175e-002  7.5314565e-004  0.0000000e+000  3.8208882e-003  0.0000000e+000  0.0000000e+000  0.0000000e+000  0.0000000e+000  1.3465432e-002  0.0000000e+000  3.1756144e-003  6.7376161e-003  1.2063842e-003  0.0000000e+000  9.6423445e-004  0.0000000e+000  2.2605275e-003  0.0000000e+000  0.0000000e+000  0.0000000e+000  0.0000000e+000  0.0000000e+000  3.4638305e-002  2.2228452e-003  0.0000000e+000  1.8598438e-001  6.7592907e-001  1.0000000e+000  9.6801765e-002
  8.7199896e-002  0.0000000e+000  0.0000000e+000  7.2820684e-002  0.0000000e+000  6.2624435e-003  0.0000000e+000  0.0000000e+000  0.0000000e+000  0.0000000e+000  0.0000000e+000  0.0000000e+000  0.0000000e+000  0.0000000e+000  0.0000000e+000  2.9512098e-003  3.8791999e-003  7.1827475e-004  0.0000000e+000  0.0000000e+000  2.0694963e-003  0.0000000e+000  0.0000000e+000  0.0000000e+000  0.0000000e+000  4.9918422e-004  1.1455221e-003  0.0000000e+000  4.3506094e-003  7.4562245e-003  8.7199896e-002  6.9763401e-001  1.0000000e+000  1.2356174e-001
  1.8338991e-001  0.0000000e+000  2.6785092e-003  0.0000000e+000  4.4279457e-003  8.6255149e-004  0.0000000e+000  0.0000000e+000  2.9625323e-002  7.2081656e-003  0.0000000e+000  4.9851600e-003  0.0000000e+000  4.5014507e-004  0.0000000e+000  0.0000000e+000  5.6582581e-003  0.0000000e+000  2.9833613e-003  0.0000000e+000  0.0000000e+000  2.6427279e-002  0.0000000e+000  0.0000000e+000  5.7171289e-003  0.0000000e+000  1.6594921e-003  0.0000000e+000  2.0140471e-002  0.0000000e+000  1.8338991e-001  6.9075353e-001  1.0000000e+000  1.2800455e-001
  5.6591795e-003  3.0244912e-002  1.1623008e-002  0.0000000e+000  3.9473705e-003  0.0000000e+000  1.3048152e-003  0.0000000e+000  0.0000000e+000  0.0000000e+000  0.0000000e+000  0.0000000e+000  0.0000000e+000  0.0000000e+000  4.4762875e-004  2.9513105e-003  0.0000000e+000  0.0000000e+000  1.0323573e-003  0.0000000e+000  0.0000000e+000  2.4716969e-002  0.0000000e+000  0.0000000e+000  0.0000000e+000  0.0000000e+000  3.8393129e-004  8.6216246e-003  1.3365143e-003  2.2403409e-002  5.6591795e-003  9.5634156e-001  1.0000000e+000  5.8602487e-002
  2.4191831e-001  7.6282866e-003  6.4984987e-002  0.0000000e+000  4.2378766e-003  9.4999568e-006  0.0000000e+000  0.0000000e+000  0.0000000e+000  0.0000000e+000  0.0000000e+000  2.5001211e-005  0.0000000e+000  4.9241412e-003  0.0000000e+000  5.4092633e-002  5.4844760e-003  0.0000000e+000  3.4457613e-003  4.4860734e-003  0.0000000e+000  0.0000000e+000  0.0000000e+000  0.0000000e+000  1.0092805e-003  0.0000000e+000  6.2809098e-003  0.0000000e+000  0.0000000e+000  1.7874452e-003  2.4191831e-001  3.1119867e-001  1.0000000e+000  1.5973424e-001
  4.8714630e-002  0.0000000e+000  0.0000000e+000  0.0000000e+000  8.0457097e-003  7.2406297e-003  0.0000000e+000  0.0000000e+000  4.4851229e-004  2.2507300e-004  0.0000000e+000  1.3408995e-002  0.0000000e+000  0.0000000e+000  2.8594605e-005  1.5085419e-003  2.1045910e-003  0.0000000e+000  4.9106760e-002  5.3867802e-002  0.0000000e+000  0.0000000e+000  0.0000000e+000  3.8570194e-004  2.3127360e-004  2.7190692e-003  0.0000000e+000  6.0398105e-003  6.6077131e-003  9.9491300e-003  4.8714630e-002  7.7538405e-001  1.0000000e+000  7.6895312e-002
  2.5269553e-001  0.0000000e+000  1.5099807e-002  0.0000000e+000  2.5600567e-002  1.5490155e-002  0.0000000e+000  0.0000000e+000  0.0000000e+000  0.0000000e+000  0.0000000e+000  0.0000000e+000  1.9355123e-004  0.0000000e+000  0.0000000e+000  0.0000000e+000  0.0000000e+000  0.0000000e+000  5.6087653e-004  1.9957423e-003  0.0000000e+000  0.0000000e+000  0.0000000e+000  5.1231103e-002  0.0000000e+000  0.0000000e+000  1.4230321e-003  0.0000000e+000  0.0000000e+000  1.0308401e-002  2.5269553e-001  2.7393313e-001  1.0000000e+000  2.3909080e-001
  2.1691011e-001  4.4008718e-002  0.0000000e+000  4.5159448e-002  3.7837330e-003  3.0532848e-005  2.7173415e-002  0.0000000e+000  6.6592433e-002  5.1695579e-003  2.5041502e-002  0.0000000e+000  0.0000000e+000  0.0000000e+000  1.8157243e-003  0.0000000e+000  0.0000000e+000  9.7682759e-004  8.5301405e-003  0.0000000e+000  0.0000000e+000  0.0000000e+000  0.0000000e+000  0.0000000e+000  7.8617859e-004  2.7847484e-004  0.0000000e+000  0.0000000e+000  1.4059015e-003  0.0000000e+000  2.1691011e-001  4.7960022e-001  1.0000000e+000  1.8919567e-001
  1.0474916e-002  0.0000000e+000  0.0000000e+000  5.4466093e-003  2.0737256e-003  0.0000000e+000  2.9481747e-003  0.0000000e+000  0.0000000e+000  1.3197778e-003  0.0000000e+000  0.0000000e+000  0.0000000e+000  0.0000000e+000  0.0000000e+000  0.0000000e+000  1.2111994e-003  0.0000000e+000  2.8980563e-003  0.0000000e+000  0.0000000e+000  0.0000000e+000  0.0000000e+000  0.0000000e+000  3.5633175e-003  1.1273739e-002  0.0000000e+000  0.0000000e+000  0.0000000e+000  0.0000000e+000  1.0474916e-002  9.0331914e-001  1.0000000e+000  7.4308007e-002
  4.1144361e-001  1.0921705e-002  0.0000000e+000  3.5453163e-002  3.8582849e-005  3.0456868e-003  1.0937439e-002  0.0000000e+000  0.0000000e+000  0.0000000e+000  2.4107660e-002  0.0000000e+000  0.0000000e+000  2.0663416e-003  0.0000000e+000  9.2858563e-003  2.8597003e-003  1.3334649e-002  9.9100043e-003  1.7624602e-003  0.0000000e+000  0.0000000e+000  0.0000000e+000  1.0527498e-004  0.0000000e+000  0.0000000e+000  1.5424678e-004  0.0000000e+000  1.1366825e-005  0.0000000e+000  4.1144361e-001  2.4006425e-001  1.0000000e+000  7.9272605e-001
  2.9893947e-002  0.0000000e+000  0.0000000e+000  0.0000000e+000  0.0000000e+000  0.0000000e+000  6.0026221e-005  0.0000000e+000  1.8439698e-002  0.0000000e+000  6.6621819e-002  0.0000000e+000  0.0000000e+000  0.0000000e+000  1.6625084e-003  1.0496029e-003  2.6794912e-003  0.0000000e+000  2.9686074e-003  0.0000000e+000  3.5416589e-003  0.0000000e+000  0.0000000e+000  0.0000000e+000  0.0000000e+000  2.6606114e-004  0.0000000e+000  1.1117014e-002  3.7574553e-004  6.0336165e-003  2.9893947e-002  8.3555437e-001  1.0000000e+000  1.1805646e-001
  6.3544118e-001  1.7437679e-003  0.0000000e+000  2.0870770e-002  5.3188867e-003  4.3297919e-005  0.0000000e+000  0.0000000e+000  4.2517247e-002  7.1554215e-003  0.0000000e+000  1.6593437e-002  2.9171092e-002  0.0000000e+000  0.0000000e+000  0.0000000e+000  5.3991471e-004  0.0000000e+000  1.7024950e-002  1.4220888e-003  4.4084224e-003  1.7431365e-003  0.0000000e+000  2.7219517e-002  6.6329954e-003  2.1625670e-004  7.6936781e-005  1.2791663e-003  0.0000000e+000  2.4369751e-002  6.3544118e-001 -3.2798017e-001  1.0000000e+000  1.0794438e+000
  7.4024781e-003  7.6836112e-003  0.0000000e+000  0.0000000e+000  2.1443505e-005  0.0000000e+000  0.0000000e+000  0.0000000e+000  0.0000000e+000  0.0000000e+000  0.0000000e+000  1.7379464e-003  0.0000000e+000  4.4326085e-004  0.0000000e+000  3.6880133e-004  1.7841738e-004  8.9073833e-003  0.0000000e+000  0.0000000e+000  0.0000000e+000  2.8586868e-003  0.0000000e+000  0.0000000e+000  0.0000000e+000  1.2051737e-003  0.0000000e+000  3.1220150e-004  0.0000000e+000  0.0000000e+000  7.4024781e-003  9.1930070e-001  1.0000000e+000  3.6021476e-002
  8.5476632e-002  0.0000000e+000  0.0000000e+000  0.0000000e+000  0.0000000e+000  0.0000000e+000  0.0000000e+000  0.0000000e+000  6.9619618e-003  1.0370990e-001  0.0000000e+000  0.0000000e+000  0.0000000e+000  0.0000000e+000  0.0000000e+000  1.7473476e-003  3.0782607e-003  0.0000000e+000  3.1436736e-003  1.8569012e-003  0.0000000e+000  9.1607234e-005  0.0000000e+000  0.0000000e+000  2.7410103e-003  0.0000000e+000  0.0000000e+000  1.0901779e-003  1.3116104e-002  0.0000000e+000  8.5476632e-002  7.0648474e-001  1.0000000e+000  3.9877446e-002
  8.5479416e-001  2.4886442e-002  2.0703849e-002  0.0000000e+000  0.0000000e+000  0.0000000e+000  0.0000000e+000  0.0000000e+000  2.6513802e-002  0.0000000e+000  0.0000000e+000  2.4272809e-002  0.0000000e+000  8.0664944e-003  7.3793604e-004  0.0000000e+000  1.6306404e-004  3.3385463e-003  3.3316147e-003  4.7830107e-002  0.0000000e+000  1.9986484e-002  0.0000000e+000  0.0000000e+000  2.1262254e-004  5.6822785e-004  0.0000000e+000  0.0000000e+000  4.4044195e-003  0.0000000e+000  8.5479416e-001 -7.3842205e-001  1.0000000e+000             Inf
  2.0354695e-001  0.0000000e+000  6.1971082e-003  1.7318294e-002  0.0000000e+000  1.2405315e-004  1.4511408e-002  0.0000000e+000  1.9742798e-002  5.7979161e-003  1.2146668e-003  0.0000000e+000  0.0000000e+000  0.0000000e+000  0.0000000e+000  2.5220493e-003  4.3991557e-003  0.0000000e+000  4.3678719e-002  0.0000000e+000  0.0000000e+000  2.4567997e-002  0.0000000e+000  0.0000000e+000  9.2320206e-003  4.2178271e-004  0.0000000e+000  0.0000000e+000  1.8595239e-003  9.7384056e-004  2.0354695e-001  5.6299340e-001  1.0000000e+000  1.4869718e-001
  5.9654215e-002  0.0000000e+000  0.0000000e+000  3.5928218e-003  4.3181128e-003  2.3401214e-003  0.0000000e+000  0.0000000e+000  0.0000000e+000  3.1974728e-003  4.9090078e-003  0.0000000e+000  1.1637490e-004  0.0000000e+000  0.0000000e+000  1.6014165e-002  0.0000000e+000  0.0000000e+000  0.0000000e+000  0.0000000e+000  0.0000000e+000  5.0618405e-003  0.0000000e+000  0.0000000e+000  0.0000000e+000  0.0000000e+000  4.4812974e-004  0.0000000e+000  4.4615337e-003  1.5257262e-004  5.9654215e-002  7.1098662e-001  1.0000000e+000  6.2100424e-002
  0.0000000e+000  0.0000000e+000  0.0000000e+000  0.0000000e+000  4.8092581e-004  0.0000000e+000  9.4718337e-003  0.0000000e+000  0.0000000e+000  0.0000000e+000  0.0000000e+000  0.0000000e+000  0.0000000e+000  6.1385869e-004  2.4612701e-004  4.5178395e-003  5.0232822e-005  0.0000000e+000  0.0000000e+000  0.0000000e+000  0.0000000e+000  3.5985330e-003  0.0000000e+000  0.0000000e+000  0.0000000e+000  1.0982721e-003  0.0000000e+000  1.7218998e-004  0.0000000e+000  5.1327592e-004  0.0000000e+000  1.0064437e+000  1.0000000e+000             Inf
  5.5564404e-002  2.6351041e-002  4.9507084e-002  0.0000000e+000  0.0000000e+000  0.0000000e+000  4.2993444e-002  0.0000000e+000  5.3805042e-003  1.2961454e-002  0.0000000e+000  0.0000000e+000  1.6396412e-003  0.0000000e+000  0.0000000e+000  3.3909633e-003  0.0000000e+000  0.0000000e+000  2.7964455e-003  4.2901050e-005  0.0000000e+000  7.2947225e-003  0.0000000e+000  4.8363108e-003  1.2679953e-003  1.4472079e-003  9.9639338e-004  0.0000000e+000  3.5957955e-004  0.0000000e+000  5.5564404e-002  7.5378270e-001  1.0000000e+000  4.9704722e-002
  6.3840458e-001  0.0000000e+000  0.0000000e+000  0.0000000e+000  5.3889180e-002  8.4777132e-003  1.6134171e-001  0.0000000e+000  7.9072666e-002  1.0486295e-001  2.0498096e-003  0.0000000e+000  3.7065304e-003  0.0000000e+000  6.4809178e-001  0.0000000e+000  0.0000000e+000  5.7759721e-002  0.0000000e+000  0.0000000e+000  0.0000000e+000  0.0000000e+000  0.0000000e+000  0.0000000e+000  0.0000000e+000  1.0551208e-002  1.5956189e-001  0.0000000e+000  0.0000000e+000  7.6293769e-002  6.3840458e-001 -1.2608999e-001  1.0000000e+000  4.9137408e-001
  5.7859158e-002  1.6716029e-001  4.3800195e-002  5.3850514e-003  0.0000000e+000  0.0000000e+000  4.1494421e-001  0.0000000e+000  0.0000000e+000  0.0000000e+000  0.0000000e+000  2.3468138e-002  3.5686229e-003  0.0000000e+000  0.0000000e+000  0.0000000e+000  0.0000000e+000  0.0000000e+000  9.2590280e-002  2.2551734e-001  0.0000000e+000  0.0000000e+000  3.4272222e-002  1.3864327e-002  0.0000000e+000  7.7507235e-003  1.4048893e-001  0.0000000e+000  0.0000000e+000  0.0000000e+000  5.7859158e-002  1.0269468e+000  1.0000000e+000  7.2910509e-002
  2.5866296e-001  0.0000000e+000  0.0000000e+000  0.0000000e+000  3.7504404e-003  2.7776606e-002  0.0000000e+000  0.0000000e+000  0.0000000e+000  7.8788666e-002  1.1007897e-002  0.0000000e+000  0.0000000e+000  6.2986230e-003  0.0000000e+000  0.0000000e+000  0.0000000e+000  0.0000000e+000  2.5450231e-002  1.5028372e-002  3.0144343e-001  4.8985778e-002  5.1390549e-002  2.5831701e-001  2.4789623e-002  2.5046109e-003  0.0000000e+000  0.0000000e+000  6.8632098e-002  2.7914835e-001  2.5866296e-001  5.2826351e-001  1.0000000e+000  5.7079973e-001
  4.5573923e-001  1.5233934e-003  0.0000000e+000  1.3041014e-001  0.0000000e+000  0.0000000e+000  3.5478018e-003  0.0000000e+000  4.3038752e-002  1.0846826e-001  3.0462990e-002  2.0672470e-002  0.0000000e+000  0.0000000e+000  5.3675695e-003  3.9322096e-002  0.0000000e+000  0.0000000e+000  5.9020925e-002  6.1485430e-002  0.0000000e+000  9.0622640e-003  2.1545142e-002  0.0000000e+000  1.0160467e-001  0.0000000e+000  0.0000000e+000  1.5094252e-001  1.6923671e-001  0.0000000e+000  4.5573923e-001  7.9540929e-002  1.0000000e+000  9.0462158e-001
  8.2926099e-001  0.0000000e+000  0.0000000e+000  3.4566506e-001  3.7126490e-002  0.0000000e+000  0.0000000e+000  0.0000000e+000  1.4056714e-002  0.0000000e+000  0.0000000e+000  0.0000000e+000  1.8023867e-002  0.0000000e+000  0.0000000e+000  3.1188253e-003  0.0000000e+000  4.8347210e-003  0.0000000e+000  2.5783083e-001  4.2262412e-002  0.0000000e+000  0.0000000e+000  0.0000000e+000  5.7808326e-002  0.0000000e+000  2.9425828e-001  0.0000000e+000  1.1004520e-003  3.9076503e-002  8.2926099e-001 -3.6983507e-001  1.0000000e+000             Inf
  6.4173674e-001  0.0000000e+000  0.0000000e+000  0.0000000e+000  2.5797141e-002  5.6118759e-002  0.0000000e+000  0.0000000e+000  1.4865183e-001  2.0110924e-002  2.7842058e-002  0.0000000e+000  2.3382868e-002  3.9407456e-003  0.0000000e+000  4.8190308e-002  0.0000000e+000  3.6961845e-004  4.9375055e-003  4.6273061e-002  0.0000000e+000  0.0000000e+000  0.0000000e+000  1.2768512e-003  5.0989970e-003  0.0000000e+000  7.9280430e-002  8.2264858e-002  0.0000000e+000  0.0000000e+000  6.4173674e-001 -3.1170105e-001  1.0000000e+000  3.9654477e-001
  2.5315821e-001  0.0000000e+000  6.9419250e-002  0.0000000e+000  0.0000000e+000  2.4354202e-003  0.0000000e+000  1.1386422e-001  0.0000000e+000  4.4583287e-002  0.0000000e+000  0.0000000e+000  0.0000000e+000  3.8552111e-002  2.3630729e-002  0.0000000e+000  0.0000000e+000  0.0000000e+000  2.1029665e-002  4.3681470e-002  9.0638010e-002  0.0000000e+000  5.9959305e-001  1.4374347e-001  1.4630351e-002  0.0000000e+000  3.0261960e-002  0.0000000e+000  0.0000000e+000  7.3623597e-002  2.5315821e-001  5.5783745e-001  1.0000000e+000  3.8759184e-001
  3.9893640e-002  0.0000000e+000  0.0000000e+000  5.8312269e-002  0.0000000e+000  0.0000000e+000  8.6460041e-002  1.1625868e-001  2.7240098e-001  1.5210510e-003  1.8606655e-003  0.0000000e+000  0.0000000e+000  4.0070264e-004  4.2161325e-002  0.0000000e+000  0.0000000e+000  0.0000000e+000  4.1091213e-001  3.3179760e-002  0.0000000e+000  0.0000000e+000  0.0000000e+000  0.0000000e+000  2.3299593e-002  8.9107652e-003  0.0000000e+000  0.0000000e+000  0.0000000e+000  0.0000000e+000  3.9893640e-002  1.0595859e+000  1.0000000e+000  1.1626008e-001
  1.1335052e-001  6.5203773e-002  0.0000000e+000  0.0000000e+000  0.0000000e+000  1.7669086e-002  0.0000000e+000  0.0000000e+000  8.3944866e-002  0.0000000e+000  0.0000000e+000  4.2399825e-002  0.0000000e+000  0.0000000e+000  0.0000000e+000  0.0000000e+000  0.0000000e+000  0.0000000e+000  2.9984204e-002  4.6207992e-002  0.0000000e+000  0.0000000e+000  0.0000000e+000  0.0000000e+000  0.0000000e+000  0.0000000e+000  1.2011401e-001  0.0000000e+000  8.7841321e-002  6.1381031e-003  1.1335052e-001  8.3934660e-001  1.0000000e+000  5.2678188e-001
  0.0000000e+000  8.3545877e-003  0.0000000e+000  0.0000000e+000  0.0000000e+000  0.0000000e+000  0.0000000e+000  0.0000000e+000  4.9250684e-002  0.0000000e+000  0.0000000e+000  0.0000000e+000  8.4682442e-003  8.1881901e-002  0.0000000e+000  0.0000000e+000  9.9968297e-003  0.0000000e+000  5.0251914e-002  0.0000000e+000  0.0000000e+000  5.0309310e-002  2.1859690e-002  0.0000000e+000  0.0000000e+000  0.0000000e+000  0.0000000e+000  0.0000000e+000  0.0000000e+000  2.5887321e-002  0.0000000e+000  1.0950464e+000  1.0000000e+000             Inf
  7.0717167e-002  1.7299267e-001  0.0000000e+000  0.0000000e+000  5.8775371e-003  5.5568736e-002  2.0224177e-001  1.8387795e-001  0.0000000e+000  3.7888389e-002  8.7588541e-003  7.7499272e-002  0.0000000e+000  2.3003199e-002  5.3917269e-002  1.6693734e-003  0.0000000e+000  1.7012378e-003  0.0000000e+000  1.4387676e-002  3.8468120e-002  6.0926989e-002  1.5477479e-003  0.0000000e+000  1.4356431e-002  3.3088420e-002  8.9642950e-002  1.3207303e-001  0.0000000e+000  0.0000000e+000  7.0717167e-002  1.0072301e+000  1.0000000e+000  1.9498173e-001
  3.7985103e-002  0.0000000e+000  0.0000000e+000  9.3422611e-003  5.9196806e-002  0.0000000e+000  0.0000000e+000  0.0000000e+000  2.5155458e-001  1.5097783e-002  1.1189439e-001  0.0000000e+000  0.0000000e+000  0.0000000e+000  0.0000000e+000  0.0000000e+000  0.0000000e+000  6.3340059e-003  0.0000000e+000  9.8787186e-002  1.2944058e-002  3.1826284e-002  4.8236266e-002  0.0000000e+000  1.3828351e-002  1.1108081e-003  0.0000000e+000  0.0000000e+000  0.0000000e+000  0.0000000e+000  3.7985103e-002  9.5563096e-001  1.0000000e+000  4.0511694e-001
  6.6284391e-001  0.0000000e+000  0.0000000e+000  2.4682466e-002  5.0532233e-002  0.0000000e+000  6.3937131e-002  0.0000000e+000  2.2544624e-001  0.0000000e+000  0.0000000e+000  0.0000000e+000  5.9947273e-002  7.4849037e-003  0.0000000e+000  4.6986394e-002  4.9164700e-003  0.0000000e+000  3.6233578e-002  9.5466340e-003  0.0000000e+000  0.0000000e+000  1.0602360e-002  7.3712821e-002  4.9551607e-003  1.1794640e-001  2.1252245e-002  0.0000000e+000  1.2452410e-002  4.4327668e-002  6.6284391e-001 -2.6800452e-001  1.0000000e+000             Inf
  0.0000000e+000  6.7650013e-004  0.0000000e+000  4.5248139e-002  0.0000000e+000  0.0000000e+000  0.0000000e+000  0.0000000e+000  0.0000000e+000  8.0688256e-003  0.0000000e+000  0.0000000e+000  0.0000000e+000  3.5895940e-004  0.0000000e+000  0.0000000e+000  0.0000000e+000  0.0000000e+000  1.5602589e-002  0.0000000e+000  8.8982725e-003  0.0000000e+000  7.8677019e-003  0.0000000e+000  6.2708518e-002  0.0000000e+000  0.0000000e+000  0.0000000e+000  1.6292280e-001  0.0000000e+000  0.0000000e+000  1.0969369e+000  1.0000000e+000             Inf
  2.4273639e-001  2.2812084e-002  2.8771948e-002  2.4807401e-001  0.0000000e+000  0.0000000e+000  0.0000000e+000  0.0000000e+000  0.0000000e+000  0.0000000e+000  1.1547357e-001  0.0000000e+000  0.0000000e+000  1.2772315e-001  0.0000000e+000  0.0000000e+000  9.1965354e-002  0.0000000e+000  0.0000000e+000  0.0000000e+000  3.0184994e-003  1.9873620e-001  7.0474248e-002  9.0723358e-003  0.0000000e+000  1.2434193e-003  0.0000000e+000  5.7598231e-002  7.5432140e-003  2.6834234e-003  2.4273639e-001  5.0631914e-001  1.0000000e+000  9.6328336e-001
  4.6383298e-001  0.0000000e+000  1.2966822e-002  7.7518031e-003  4.0047727e-002  2.2189641e-002  1.3388642e-002  0.0000000e+000  0.0000000e+000  2.3440327e-001  0.0000000e+000  7.3129112e-003  0.0000000e+000  1.3941314e-004  8.5912524e-002  0.0000000e+000  7.8059249e-002  1.3807466e-001  2.6984531e-001  2.3203516e-002  0.0000000e+000  0.0000000e+000  8.0904188e-002  1.2981633e-001  3.0994552e-002  0.0000000e+000  0.0000000e+000  2.2251575e-002  0.0000000e+000  1.4060095e-001  4.6383298e-001  1.8428478e-001  1.0000000e+000  1.2010900e+000
  1.2225963e-001  0.0000000e+000  7.0724873e-004  0.0000000e+000  9.4225298e-003  0.0000000e+000  7.5762889e-003  1.6771660e-002  0.0000000e+000  6.0010180e-003  0.0000000e+000  0.0000000e+000  1.9775984e-002  0.0000000e+000  0.0000000e+000  0.0000000e+000  0.0000000e+000  4.2019896e-003  0.0000000e+000  0.0000000e+000  1.2742882e-003  0.0000000e+000  0.0000000e+000  0.0000000e+000  0.0000000e+000  1.0490489e-003  0.0000000e+000  0.0000000e+000  1.4342736e-001  4.9166953e-002  1.2225963e-001  7.9573550e-001  1.0000000e+000  6.3807848e-001
  6.4922615e-001  1.1066878e-001  9.4082759e-002  3.4281083e-002  0.0000000e+000  0.0000000e+000  2.1447806e-002  0.0000000e+000  0.0000000e+000  0.0000000e+000  8.6105603e-002  0.0000000e+000  0.0000000e+000  0.0000000e+000  1.0054798e-001  5.2752749e-002  0.0000000e+000  4.3336668e-001  6.3496101e-001  4.2384735e-001  0.0000000e+000  1.2268935e-001  2.3886294e-003  0.0000000e+000  0.0000000e+000  0.0000000e+000  0.0000000e+000  0.0000000e+000  1.7308223e-001  3.7375426e-002  6.4922615e-001  1.5873894e-002  1.0000000e+000  3.1378679e-001
  8.6605696e-001  3.3462218e-001  2.4977678e-002  1.1371949e-001  0.0000000e+000  0.0000000e+000  4.2202631e-004  0.0000000e+000  1.7964765e-001  3.5903013e-002  0.0000000e+000  7.5053411e-003  1.8768763e-001  0.0000000e+000  0.0000000e+000  1.6100326e-002  9.7666886e-002  0.0000000e+000  0.0000000e+000  3.0347462e-002  9.1543349e-002  8.2302460e-002  0.0000000e+000  0.0000000e+000  0.0000000e+000  2.0857995e-001  0.0000000e+000  0.0000000e+000  4.1109378e-004  1.4352466e-001  8.6605696e-001 -4.0874401e-001  1.0000000e+000             Inf
  8.3663478e-001  0.0000000e+000  3.1321977e-001  0.0000000e+000  0.0000000e+000  0.0000000e+000  3.4334041e-001  7.2103684e-001  2.3578871e-001  3.7925013e-001  4.1785644e-001  2.1819492e-001  0.0000000e+000  0.0000000e+000  7.9231728e-002  0.0000000e+000  8.0916841e-002  1.4179342e-001  0.0000000e+000  0.0000000e+000  2.0645752e-001  0.0000000e+000  0.0000000e+000  0.0000000e+000  0.0000000e+000  0.0000000e+000  2.4950122e-001  0.0000000e+000  0.0000000e+000  1.7655123e-003  8.3663478e-001 -2.2521040e-002  1.0000000e+000  5.3188762e-001
  2.7483050e-001  2.2374155e-002  0.0000000e+000  0.0000000e+000  0.0000000e+000  0.0000000e+000  8.5616990e-002  3.5422155e-001  0.0000000e+000  0.0000000e+000  0.0000000e+000  0.0000000e+000  0.0000000e+000  3.4040166e-002  0.0000000e+000  1.0595339e-001  0.0000000e+000  3.2778634e-002  2.3142538e-002  4.1589240e-002  0.0000000e+000  5.7330870e-002  0.0000000e+000  0.0000000e+000  0.0000000e+000  0.0000000e+000  0.0000000e+000  0.0000000e+000  4.2977524e-003  1.6413241e-001  2.7483050e-001  4.9706788e-001  1.0000000e+000  3.9508383e-001
  2.0469057e-001  0.0000000e+000  3.9188416e-003  0.0000000e+000  0.0000000e+000  0.0000000e+000  0.0000000e+000  0.0000000e+000  0.0000000e+000  2.2306020e-002  1.1863249e-001  0.0000000e+000  0.0000000e+000  0.0000000e+000  0.0000000e+000  0.0000000e+000  3.7559211e-001  0.0000000e+000  8.1264431e-002  8.8545355e-002  0.0000000e+000  0.0000000e+000  0.0000000e+000  0.0000000e+000  0.0000000e+000  0.0000000e+000  0.0000000e+000  0.0000000e+000  0.0000000e+000  0.0000000e+000  2.0469057e-001  6.8562760e-001  1.0000000e+000  5.4163827e-001
  2.2387443e-001  3.5571662e-001  0.0000000e+000  0.0000000e+000  1.2702186e-002  0.0000000e+000  8.5635748e-002  0.0000000e+000  5.8805085e-002  0.0000000e+000  1.6238624e-002  0.0000000e+000  2.1248709e-003  0.0000000e+000  0.0000000e+000  0.0000000e+000  2.5325538e-001  4.4842495e-002  0.0000000e+000  0.0000000e+000  1.1712259e-001  0.0000000e+000  8.3045021e-002  5.0092230e-002  1.8028135e-002  3.9776746e-002  0.0000000e+000  0.0000000e+000  1.3919496e-003  8.9414332e-002  2.2387443e-001  6.7249154e-001  1.0000000e+000  2.0600295e-001
  4.3108418e-001  0.0000000e+000  0.0000000e+000  1.3211101e-002  0.0000000e+000  3.0838971e-002  7.1374402e-002  0.0000000e+000  9.7040373e-001  0.0000000e+000  0.0000000e+000  2.0582451e-001  0.0000000e+000  8.7823730e-002  0.0000000e+000  0.0000000e+000  0.0000000e+000  1.1853239e-002  0.0000000e+000  2.5703679e-001  0.0000000e+000  0.0000000e+000  0.0000000e+000  0.0000000e+000  0.0000000e+000  8.8917435e-002  0.0000000e+000  1.0796577e-001  2.7918069e-002  1.6937189e-001  4.3108418e-001  4.3745820e-001  1.0000000e+000  6.7939324e-001
  6.4868652e-001  0.0000000e+000  5.8983346e-001  9.5850626e-002  0.0000000e+000  1.0906056e-002  0.0000000e+000  0.0000000e+000  0.0000000e+000  2.6840605e-002  5.5725376e-003  1.0000000e+000  5.5255093e-001  0.0000000e+000  0.0000000e+000  0.0000000e+000  0.0000000e+000  0.0000000e+000  1.0062850e-002  4.6174567e-002  2.9340845e-001  3.2506206e-002  0.0000000e+000  0.0000000e+000  0.0000000e+000  1.0028044e-001  0.0000000e+000  5.2837890e-002  0.0000000e+000  0.0000000e+000  6.4868652e-001  1.2343763e-001  1.0000000e+000  5.3139029e-001
  0.0000000e+000  0.0000000e+000  7.2322455e-002  0.0000000e+000  0.0000000e+000  0.0000000e+000  7.4157922e-003  0.0000000e+000  0.0000000e+000  0.0000000e+000  0.0000000e+000  0.0000000e+000  9.1936834e-003  1.3802677e-002  0.0000000e+000  0.0000000e+000  0.0000000e+000  0.0000000e+000  0.0000000e+000  1.7350652e-002  0.0000000e+000  0.0000000e+000  0.0000000e+000  0.0000000e+000  0.0000000e+000  0.0000000e+000  1.6733501e-001  0.0000000e+000  3.3349937e-002  0.0000000e+000  0.0000000e+000  1.0995494e+000  1.0000000e+000             Inf
  6.1970186e-004  0.0000000e+000  0.0000000e+000  0.0000000e+000  8.2577842e-003  4.7527551e-002  0.0000000e+000  0.0000000e+000  0.0000000e+000  0.0000000e+000  0.0000000e+000  0.0000000e+000  2.7901689e-003  2.4834029e-002  4.7319637e-002  0.0000000e+000  0.0000000e+000  0.0000000e+000  0.0000000e+000  0.0000000e+000  1.9815921e-003  2.9456097e-004  0.0000000e+000  0.0000000e+000  1.6974864e-005  0.0000000e+000  2.5894313e-002  1.5240614e-001  6.7764628e-002  0.0000000e+000  6.1970186e-004  1.0913183e+000  1.0000000e+000  2.1856948e-001
  4.5120405e-001  7.4539993e-001  3.4574186e-002  2.1075600e-002  0.0000000e+000  0.0000000e+000  0.0000000e+000  1.8072521e-001  1.7232680e-002  2.2204039e-001  0.0000000e+000  0.0000000e+000  0.0000000e+000  0.0000000e+000  0.0000000e+000  0.0000000e+000  0.0000000e+000  0.0000000e+000  1.1367112e-002  0.0000000e+000  1.9616056e-002  5.2317224e-002  9.8548551e-003  0.0000000e+000  1.4031812e-005  4.0752080e-002  0.0000000e+000  1.5708613e-001  0.0000000e+000  1.2079500e-001  4.5120405e-001  2.3133512e-001  1.0000000e+000  6.8102894e-001
  6.5310447e-001  0.0000000e+000  0.0000000e+000  1.4321516e-002  0.0000000e+000  0.0000000e+000  0.0000000e+000  0.0000000e+000  4.3824162e-002  2.0173862e-002  1.5381847e-003  0.0000000e+000  2.2954006e-001  0.0000000e+000  0.0000000e+000  4.6986337e-002  7.2123588e-003  0.0000000e+000  1.5486301e-002  9.7722409e-002  1.0162672e-003  0.0000000e+000  0.0000000e+000  0.0000000e+000  8.7373482e-006  0.0000000e+000  9.8080946e-002  7.3447063e-002  0.0000000e+000  1.9860447e-003  6.5310447e-001 -3.3393159e-001  1.0000000e+000  8.5488809e-001
  8.2858257e-001  0.0000000e+000  2.2814708e-002  2.0239524e-002  0.0000000e+000  0.0000000e+000  1.0409137e-001  5.0824668e-002  0.0000000e+000  5.9737157e-002  0.0000000e+000  0.0000000e+000  0.0000000e+000  0.0000000e+000  4.9788044e-002  0.0000000e+000  4.5034629e-001  0.0000000e+000  2.7242071e-003  4.7235748e-002  0.0000000e+000  0.0000000e+000  1.7457621e-002  3.5998225e-003  1.0575688e-004  1.3466619e-001  0.0000000e+000  9.3111464e-003  0.0000000e+000  7.5932065e-002  8.2858257e-001 -3.7047646e-001  1.0000000e+000             Inf
  4.3262086e-001  0.0000000e+000  0.0000000e+000  7.7167967e-002  0.0000000e+000  1.3560515e-001  0.0000000e+000  0.0000000e+000  3.1548311e-002  0.0000000e+000  1.1960930e-001  0.0000000e+000  2.1568265e-002  2.9754664e-001  0.0000000e+000  0.0000000e+000  4.1724372e-002  0.0000000e+000  3.2773629e-002  3.4635333e-004  0.0000000e+000  5.8549042e-002  0.0000000e+000  1.9291259e-001  0.0000000e+000  0.0000000e+000  1.2099141e-001  1.6005146e-003  1.9294721e-001  1.3828379e-001  4.3262086e-001  2.9122434e-001  1.0000000e+000  1.2800748e-001
  4.1859347e-001  0.0000000e+000  0.0000000e+000  5.4274726e-002  9.5681985e-002  8.0585499e-002  1.4483186e-002  0.0000000e+000  0.0000000e+000  0.0000000e+000  5.4141784e-002  4.4716212e-002  0.0000000e+000  1.4524554e-001  0.0000000e+000  9.7216054e-003  6.1922862e-002  0.0000000e+000  3.3621950e-003  0.0000000e+000  3.4522290e-001  3.2694309e-002  0.0000000e+000  0.0000000e+000  2.8353019e-006  9.1338127e-002  1.8581062e-002  2.7752680e-002  3.1943157e-002  4.8334365e-003  4.1859347e-001  3.6490011e-001  1.0000000e+000  3.9606638e-001
  1.8548617e-001  1.7224500e-002  0.0000000e+000  0.0000000e+000  0.0000000e+000  0.0000000e+000  5.9774585e-003  0.0000000e+000  2.1076781e-002  2.1589471e-001  0.0000000e+000  0.0000000e+000  9.8324902e-003  0.0000000e+000  3.7885454e-001  0.0000000e+000  0.0000000e+000  1.7104196e-002  0.0000000e+000  0.0000000e+000  0.0000000e+000  0.0000000e+000  0.0000000e+000  0.0000000e+000  1.5672873e-005  2.5835412e-003  2.2646644e-003  6.0000640e-002  0.0000000e+000  0.0000000e+000  1.8548617e-001  8.3145563e-001  1.0000000e+000  2.6774036e-001
  2.5055769e-001  6.0012187e-002  0.0000000e+000  3.9220508e-001  0.0000000e+000  7.3586835e-002  0.0000000e+000  1.8723970e-001  0.0000000e+000  0.0000000e+000  2.3207068e-002  0.0000000e+000  0.0000000e+000  0.0000000e+000  1.2610279e-001  5.4002358e-002  1.0655746e-001  0.0000000e+000  6.5716332e-002  0.0000000e+000  5.2671905e-002  0.0000000e+000  0.0000000e+000  0.0000000e+000  0.0000000e+000  0.0000000e+000  6.1928868e-002  8.4392486e-002  0.0000000e+000  0.0000000e+000  2.5055769e-001  5.5690354e-001  1.0000000e+000  3.6440210e-001
  1.9734591e-001  3.5298310e-002  0.0000000e+000  0.0000000e+000  0.0000000e+000  6.0025165e-004  1.8770511e-004  7.5191993e-002  4.7174196e-002  0.0000000e+000  2.9300999e-002  3.0406466e-003  0.0000000e+000  4.8680766e-002  5.0096204e-002  6.9300436e-002  0.0000000e+000  0.0000000e+000  7.1556922e-002  0.0000000e+000  0.0000000e+000  0.0000000e+000  0.0000000e+000  0.0000000e+000  0.0000000e+000  2.4446214e-001  1.0070266e-001  0.0000000e+000  0.0000000e+000  0.0000000e+000  1.9734591e-001  7.6231660e-001  1.0000000e+000  9.4693617e-002
  3.4160511e-002  0.0000000e+000  0.0000000e+000  0.0000000e+000  0.0000000e+000  0.0000000e+000  4.8731083e-003  0.0000000e+000  4.2063214e-002  0.0000000e+000  0.0000000e+000  0.0000000e+000  1.2378321e-002  4.2449221e-003  2.3389319e-002  4.9434483e-003  5.8364596e-002  0.0000000e+000  0.0000000e+000  6.0158197e-002  5.8037453e-002  1.4444571e-003  6.0157914e-003  0.0000000e+000  0.0000000e+000  0.0000000e+000  0.0000000e+000  6.3486132e-003  1.4671391e-002  0.0000000e+000  3.4160511e-002  8.6897991e-001  1.0000000e+000  3.9558904e-001
  2.1948907e-001  2.4574643e-001  2.2331268e-001  0.0000000e+000  9.4015138e-003  0.0000000e+000  2.1209323e-001  2.8826867e-002  7.6726116e-002  1.3157450e-001  5.2327082e-002  0.0000000e+000  9.5604341e-002  2.2306893e-003  0.0000000e+000  0.0000000e+000  0.0000000e+000  0.0000000e+000  1.4577323e-003  3.2158849e-002  1.3146675e-001  2.3617761e-002  0.0000000e+000  9.9069339e-002  2.9058769e-005  1.4361619e-002  2.6587649e-003  3.0935173e-002  0.0000000e+000  0.0000000e+000  2.1948907e-001  7.5061463e-001  1.0000000e+000  1.6639249e-001
  0.0000000e+000  3.0542912e-002  0.0000000e+000  0.0000000e+000  0.0000000e+000  0.0000000e+000  1.0239475e-003  0.0000000e+000  1.6509585e-002  0.0000000e+000  7.4400541e-002  0.0000000e+000  0.0000000e+000  7.5737810e-003  5.9373759e-003  8.3380541e-002  0.0000000e+000  0.0000000e+000  0.0000000e+000  0.0000000e+000  0.0000000e+000  0.0000000e+000  4.8566436e-003  1.0661331e-002  2.2853875e-005  0.0000000e+000  0.0000000e+000  3.0112843e-002  6.7522316e-002  1.0623064e-001  0.0000000e+000  1.1361716e+000  1.0000000e+000             Inf
  2.4181659e-001  0.0000000e+000  0.0000000e+000  3.1482107e-002  3.0393206e-003  8.4838876e-003  0.0000000e+000  1.2203061e-001  0.0000000e+000  0.0000000e+000  4.1208915e-001  0.0000000e+000  1.0373536e-001  0.0000000e+000  5.3734815e-002  1.4783247e-002  1.5048547e-002  0.0000000e+000  1.4839015e-002  1.0461942e-001  0.0000000e+000  0.0000000e+000  0.0000000e+000  4.0082539e-002  0.0000000e+000  1.5044990e-001  0.0000000e+000  1.2501610e-001  9.4188134e-002  2.8597213e-002  2.4181659e-001  5.9248466e-001  1.0000000e+000  1.6606700e-001
  2.6166300e-001  0.0000000e+000  0.0000000e+000  0.0000000e+000  0.0000000e+000  0.0000000e+000  0.0000000e+000  1.6249838e-001  0.0000000e+000  0.0000000e+000  0.0000000e+000  0.0000000e+000  0.0000000e+000  0.0000000e+000  0.0000000e+000  0.0000000e+000  0.0000000e+000  0.0000000e+000  0.0000000e+000  0.0000000e+000  0.0000000e+000  0.0000000e+000  8.6962181e-003  8.9760509e-002  0.0000000e+000  7.6810154e-002  0.0000000e+000  2.4712440e-001  0.0000000e+000  1.8486065e-001  2.6166300e-001  4.2523347e-001  1.0000000e+000  6.3520115e-001
  6.6579128e-001  0.0000000e+000  0.0000000e+000  0.0000000e+000  0.0000000e+000  0.0000000e+000  1.7899532e-002  7.2727328e-001  0.0000000e+000  0.0000000e+000  0.0000000e+000  8.1513894e-002  0.0000000e+000  7.8047706e-003  9.2582701e-002  0.0000000e+000  0.0000000e+000  0.0000000e+000  0.0000000e+000  1.7012007e-002  1.1488034e-001  0.0000000e+000  2.9751376e-002  0.0000000e+000  2.7931175e-002  3.3809805e-002  0.0000000e+000  0.0000000e+000  0.0000000e+000  0.0000000e+000  6.6579128e-001 -1.7901767e-001  1.0000000e+000  4.7119837e-001
  6.2569815e-001  2.1688777e-001  0.0000000e+000  0.0000000e+000  1.5462528e-002  0.0000000e+000  0.0000000e+000  0.0000000e+000  0.0000000e+000  0.0000000e+000  0.0000000e+000  0.0000000e+000  0.0000000e+000  0.0000000e+000  1.2835910e-001  0.0000000e+000  0.0000000e+000  0.0000000e+000  2.3241061e-001  1.0585439e-002  2.8448850e-001  2.4197115e-002  0.0000000e+000  0.0000000e+000  0.0000000e+000  5.1019953e-002  0.0000000e+000  0.0000000e+000  0.0000000e+000  4.4926523e-002  6.2569815e-001 -4.5465896e-002  1.0000000e+000  3.8856444e-001
  4.5441027e-001  0.0000000e+000  0.0000000e+000  0.0000000e+000  0.0000000e+000  0.0000000e+000  0.0000000e+000  7.7648009e-003  6.3463995e-003  0.0000000e+000  1.5926680e-002  2.7333949e-002  1.4373237e-001  6.5419852e-002  0.0000000e+000  6.7483236e-002  0.0000000e+000  0.0000000e+000  1.3406186e-002  0.0000000e+000  0.0000000e+000  1.8147965e-001  1.1579092e-003  4.1304086e-002  0.0000000e+000  3.1407176e-002  3.6053574e-002  0.0000000e+000  0.0000000e+000  1.7693624e-003  4.5441027e-001  1.0676181e-002  1.0000000e+000  7.7031300e-001
  2.1792916e-001  0.0000000e+000  0.0000000e+000  0.0000000e+000  0.0000000e+000  1.2780212e-002  0.0000000e+000  3.0073741e-002  0.0000000e+000  0.0000000e+000  3.1308558e-002  0.0000000e+000  4.9693599e-002  0.0000000e+000  1.9857318e-002  0.0000000e+000  1.1272879e-003  3.1866093e-002  0.0000000e+000  2.0098545e-003  0.0000000e+000  2.3751794e-002  0.0000000e+000  1.7589182e-002  3.8851897e-002  8.2534947e-002  8.9608630e-003  0.0000000e+000  3.0448725e-002  8.4876323e-004  2.1792916e-001  5.0839172e-001  1.0000000e+000  4.2587003e-001
  8.4693140e-002  0.0000000e+000  0.0000000e+000  7.2888290e-002  0.0000000e+000  0.0000000e+000  0.0000000e+000  3.5126697e-001  7.9234939e-002  0.0000000e+000  3.3181944e-002  0.0000000e+000  0.0000000e+000  3.4586083e-002  0.0000000e+000  0.0000000e+000  6.4441460e-003  1.3323051e-003  0.0000000e+000  5.6624818e-003  0.0000000e+000  0.0000000e+000  5.8941858e-003  0.0000000e+000  0.0000000e+000  7.9609883e-002  0.0000000e+000  0.0000000e+000  0.0000000e+000  0.0000000e+000  8.4693140e-002  8.4893359e-001  1.0000000e+000  1.6085973e-001
  4.8121346e-002  0.0000000e+000  0.0000000e+000  1.4448570e-001  0.0000000e+000  3.6562631e-003  0.0000000e+000  0.0000000e+000  0.0000000e+000  0.0000000e+000  7.1625644e-002  0.0000000e+000  0.0000000e+000  0.0000000e+000  1.5457503e-001  2.4348862e-002  2.7542403e-002  0.0000000e+000  0.0000000e+000  5.4341121e-003  1.8819687e-003  0.0000000e+000  2.0091988e-002  0.0000000e+000  0.0000000e+000  7.3434912e-002  0.0000000e+000  0.0000000e+000  0.0000000e+000  5.1908064e-002  4.8121346e-002  8.9338700e-001  1.0000000e+000  1.8457723e-001
  8.2781807e-001  0.0000000e+000  0.0000000e+000  4.9467263e-003  0.0000000e+000  1.2999414e-002  0.0000000e+000  5.7204836e-001  0.0000000e+000  3.8581721e-002  0.0000000e+000  9.2482885e-003  3.3015744e-003  0.0000000e+000  0.0000000e+000  0.0000000e+000  5.5352061e-002  0.0000000e+000  2.3888919e-001  5.9125371e-004  4.9167496e-002  0.0000000e+000  0.0000000e+000  0.0000000e+000  0.0000000e+000  0.0000000e+000  0.0000000e+000  0.0000000e+000  0.0000000e+000  0.0000000e+000  8.2781807e-001 -3.6875598e-001  1.0000000e+000             Inf
  0.0000000e+000  0.0000000e+000  0.0000000e+000  0.0000000e+000  0.0000000e+000  3.3665307e-002  2.4129470e-004  3.8853042e-003  0.0000000e+000  0.0000000e+000  2.5516492e-003  4.1899288e-003  0.0000000e+000  0.0000000e+000  0.0000000e+000  1.2549834e-001  0.0000000e+000  0.0000000e+000  0.0000000e+000  0.0000000e+000  0.0000000e+000  0.0000000e+000  0.0000000e+000  7.7949568e-003  0.0000000e+000  0.0000000e+000  0.0000000e+000  0.0000000e+000  0.0000000e+000  0.0000000e+000  0.0000000e+000  1.0551876e+000  1.0000000e+000             Inf
  1.0024826e-001  0.0000000e+000  0.0000000e+000  0.0000000e+000  4.6599760e-003  0.0000000e+000  0.0000000e+000  6.2160187e-004  0.0000000e+000  0.0000000e+000  6.8539107e-002  4.8166545e-002  0.0000000e+000  0.0000000e+000  0.0000000e+000  2.7316712e-002  0.0000000e+000  0.0000000e+000  0.0000000e+000  0.0000000e+000  0.0000000e+000  0.0000000e+000  3.0545319e-002  0.0000000e+000  0.0000000e+000  0.0000000e+000  0.0000000e+000  0.0000000e+000  0.0000000e+000  8.6501554e-002  1.0024826e-001  7.5399619e-001  1.0000000e+000  4.0010247e-001
  2.9364487e-002  0.0000000e+000  0.0000000e+000  0.0000000e+000  2.0027745e-004  0.0000000e+000  3.3212726e-002  2.1827978e-001  0.0000000e+000  0.0000000e+000  0.0000000e+000  0.0000000e+000  0.0000000e+000  5.9136636e-002  0.0000000e+000  0.0000000e+000  2.8016410e-002  0.0000000e+000  0.0000000e+000  4.3411073e-002  0.0000000e+000  0.0000000e+000  0.0000000e+000  4.5911514e-003  3.7980026e-002  8.8031901e-002  4.4218281e-002  1.8418889e-001  0.0000000e+000  0.0000000e+000  2.9364487e-002  1.0165894e+000  1.0000000e+000  1.7175887e-001
  1.6053398e-002  0.0000000e+000  0.0000000e+000  2.1776962e-003  0.0000000e+000  7.9936750e-002  0.0000000e+000  0.0000000e+000  4.9189546e-002  4.7380599e-002  0.0000000e+000  0.0000000e+000  1.8766243e-002  0.0000000e+000  4.8425562e-002  2.1751236e-002  0.0000000e+000  4.9392878e-002  0.0000000e+000  0.0000000e+000  0.0000000e+000  0.0000000e+000  0.0000000e+000  0.0000000e+000  0.0000000e+000  5.0790470e-002  0.0000000e+000  0.0000000e+000  1.2402829e-001  6.1414052e-003  1.6053398e-002  1.0106473e+000  1.0000000e+000  8.4322673e-002
  4.6804255e-002  0.0000000e+000  2.2888803e-002  0.0000000e+000  5.4903299e-002  0.0000000e+000  0.0000000e+000  0.0000000e+000  0.0000000e+000  8.3585423e-002  0.0000000e+000  0.0000000e+000  1.2701497e-002  0.0000000e+000  3.6434818e-002  0.0000000e+000  5.2525949e-002  4.1961232e-002  1.6959759e-002  0.0000000e+000  1.9836352e-001  0.0000000e+000  1.1147014e-001  7.5560775e-002  1.0134508e-002  0.0000000e+000  0.0000000e+000  0.0000000e+000  0.0000000e+000  0.0000000e+000  4.6804255e-002  9.3688084e-001  1.0000000e+000  7.5348739e-002
  1.0634396e-001  0.0000000e+000  0.0000000e+000  0.0000000e+000  0.0000000e+000  0.0000000e+000  0.0000000e+000  2.7179247e-002  4.9410283e-003  0.0000000e+000  0.0000000e+000  9.1786104e-002  0.0000000e+000  0.0000000e+000  0.0000000e+000  4.1040667e-003  3.5179847e-003  0.0000000e+000  4.0969670e-003  0.0000000e+000  0.0000000e+000  0.0000000e+000  4.9104573e-003  1.0992653e-001  0.0000000e+000  5.7371976e-002  0.0000000e+000  1.7634543e-002  1.4940710e-001  0.0000000e+000  1.0634396e-001  8.1912128e-001  1.0000000e+000  2.3952941e-001
  1.6088797e-002  0.0000000e+000  0.0000000e+000  1.7129643e-003  0.0000000e+000  0.0000000e+000  0.0000000e+000  0.0000000e+000  0.0000000e+000  0.0000000e+000  0.0000000e+000  0.0000000e+000  5.6280853e-003  0.0000000e+000  1.4069911e-001  0.0000000e+000  0.0000000e+000  0.0000000e+000  0.0000000e+000  0.0000000e+000  5.7897283e-002  1.1602972e-003  2.7125070e-002  2.7031762e-002  3.3988973e-003  0.0000000e+000  0.0000000e+000  2.5453350e-002  4.5638137e-002  0.0000000e+000  1.6088797e-002  9.6312043e-001  1.0000000e+000  8.4877746e-002
  2.1391004e-001  9.5829901e-003  0.0000000e+000  6.2670170e-003  2.8818402e-002  1.0522067e-002  5.3635376e-001  5.7553717e-002  6.8003060e-002  0.0000000e+000  0.0000000e+000  2.1455749e-002  1.0576031e-002  0.0000000e+000  1.0425398e-002  0.0000000e+000  2.7816161e-002  1.0713811e-003  2.2910169e-003  0.0000000e+000  0.0000000e+000  1.3327280e-003  1.9477763e-001  1.3749445e-001  0.0000000e+000  0.0000000e+000  3.8104478e-002  6.6499705e-003  0.0000000e+000  0.0000000e+000  2.1391004e-001  7.3236452e-001  1.0000000e+000  3.4653858e-001
  2.7096228e-001  2.8930253e-001  0.0000000e+000  0.0000000e+000  5.2639553e-002  0.0000000e+000  3.6774301e-002  2.7070586e-002  0.0000000e+000  0.0000000e+000  0.0000000e+000  0.0000000e+000  2.9240726e-002  0.0000000e+000  1.1905843e-002  2.7438721e-003  7.0137130e-002  0.0000000e+000  1.0043252e-003  0.0000000e+000  0.0000000e+000  0.0000000e+000  0.0000000e+000  3.1875481e-002  3.6779784e-002  0.0000000e+000  3.0822471e-002  0.0000000e+000  1.0268031e-001  3.0711166e-001  2.7096228e-001  5.0740034e-001  1.0000000e+000  5.4066735e-001
  1.0597550e-001  0.0000000e+000  0.0000000e+000  0.0000000e+000  4.0118843e-002  3.4209033e-002  0.0000000e+000  0.0000000e+000  0.0000000e+000  1.6863979e-001  0.0000000e+000  2.7042611e-002  2.1564343e-002  4.8810720e-002  1.3304350e-001  0.0000000e+000  0.0000000e+000  3.3736954e-002  0.0000000e+000  0.0000000e+000  0.0000000e+000  1.2498107e-002  0.0000000e+000  0.0000000e+000  2.2187602e-001  1.5350711e-002  3.3118201e-002  0.0000000e+000  0.0000000e+000  0.0000000e+000  1.0597550e-001  9.0169253e-001  1.0000000e+000  1.2651489e-001
  6.4427856e-001  0.0000000e+000  0.0000000e+000  6.3728126e-004  0.0000000e+000  0.0000000e+000  1.7161681e-001  0.0000000e+000  4.9896243e-002  0.0000000e+000  0.0000000e+000  0.0000000e+000  0.0000000e+000  0.0000000e+000  4.6315356e-004  0.0000000e+000  0.0000000e+000  5.1595164e-002  0.0000000e+000  0.0000000e+000  1.9541613e-001  7.3653370e-002  0.0000000e+000  7.2492317e-002  0.0000000e+000  7.7304859e-002  0.0000000e+000  6.2184971e-002  0.0000000e+000  0.0000000e+000  6.4427856e-001 -2.9129905e-001  1.0000000e+000  7.3966190e-001
  8.3375868e-001  5.3880281e-002  0.0000000e+000  7.1830540e-003  0.0000000e+000  0.0000000e+000  3.2212220e-002  0.0000000e+000  7.8849062e-002  1.4104413e-001  0.0000000e+000  7.3196042e-002  0.0000000e+000  5.5098492e-002  0.0000000e+000  0.0000000e+000  7.5818389e-003  8.1081262e-003  6.8890369e-004  2.0385615e-001  9.4233816e-002  1.7250286e-001  0.0000000e+000  9.2414069e-002  0.0000000e+000  5.0644520e-003  0.0000000e+000  0.0000000e+000  5.8570220e-002  1.5307212e-001  8.3375868e-001 -4.1772755e-001  1.0000000e+000  3.4633232e-001
  0.0000000e+000  0.0000000e+000  0.0000000e+000  1.8986958e-003  4.8714865e-003  0.0000000e+000  0.0000000e+000  0.0000000e+000  2.5597789e-003  0.0000000e+000  2.2212105e-003  0.0000000e+000  0.0000000e+000  8.1234258e-003  1.1746779e-002  6.1187196e-004  5.0309689e-002  5.6052710e-005  4.1229172e-003  0.0000000e+000  0.0000000e+000  0.0000000e+000  1.5909099e-002  4.7565030e-002  3.0948865e-002  2.7250693e-003  0.0000000e+000  1.3236538e-002  5.9612247e-003  0.0000000e+000  0.0000000e+000  1.0629590e+000  1.0000000e+000             Inf
  4.7185781e-002  0.0000000e+000  4.8054532e-002  5.5274138e-002  0.0000000e+000  0.0000000e+000  0.0000000e+000  0.0000000e+000  1.7044319e-002  7.8089977e-002  0.0000000e+000  1.4733880e-002  0.0000000e+000  0.0000000e+000  6.9045057e-003  3.0086768e-002  5.5706969e-003  0.0000000e+000  0.0000000e+000  0.0000000e+000  1.7504304e-001  0.0000000e+000  7.3021478e-002  0.0000000e+000  5.9222336e-002  1.9018566e-002  0.0000000e+000  5.8425348e-003  1.9213115e-002  0.0000000e+000  4.7185781e-002  9.0461055e-001  1.0000000e+000  9.3747695e-002
  4.7486766e-001  0.0000000e+000  0.0000000e+000  0.0000000e+000  0.0000000e+000  0.0000000e+000  0.0000000e+000  1.2926692e-002  4.5804326e-004  6.1673842e-002  0.0000000e+000  4.4746266e-002  0.0000000e+000  1.4216599e-002  0.0000000e+000  0.0000000e+000  0.0000000e+000  0.0000000e+000  2.3712897e-002  0.0000000e+000  2.8225376e-002  4.7674552e-002  7.1123986e-002  0.0000000e+000  4.1141357e-002  0.0000000e+000  1.5164113e-002  2.6950456e-002  2.0698440e-002  0.0000000e+000  4.7486766e-001  5.8160765e-002  1.0000000e+000  4.8027546e-001
  4.3997858e-001  0.0000000e+000  0.0000000e+000  3.5403436e-002  1.6009915e-001  0.0000000e+000  0.0000000e+000  0.0000000e+000  0.0000000e+000  0.0000000e+000  1.0507716e-003  0.0000000e+000  1.3923488e-002  1.7819258e-001  0.0000000e+000  4.5986519e-002  8.5940599e-002  0.0000000e+000  1.1358130e-002  0.0000000e+000  0.0000000e+000  1.0169179e-001  0.0000000e+000  0.0000000e+000  6.8737208e-003  0.0000000e+000  6.4639864e-002  0.0000000e+000  0.0000000e+000  1.0493624e-002  4.3997858e-001  7.0467892e-002  1.0000000e+000  5.3681204e-001
  2.4228594e-001  2.5825846e-001  1.2553286e-002  1.2577368e-004  2.2950137e-003  0.0000000e+000  1.3956988e-003  7.2641471e-002  0.0000000e+000  3.3126279e-001  0.0000000e+000  0.0000000e+000  4.3456307e-003  0.0000000e+000  2.1111954e-003  4.3499952e-003  4.2552500e-002  0.0000000e+000  0.0000000e+000  2.4399564e-002  1.0264570e-001  7.6447219e-003  0.0000000e+000  3.3124639e-002  0.0000000e+000  1.0752597e-001  5.2996977e-004  0.0000000e+000  9.6096951e-002  0.0000000e+000  2.4228594e-001  5.3703131e-001  1.0000000e+000  2.1489502e-001
  8.3558325e-001  0.0000000e+000  0.0000000e+000  1.5948263e-003  0.0000000e+000  0.0000000e+000  0.0000000e+000  0.0000000e+000  0.0000000e+000  0.0000000e+000  3.6103887e-003  0.0000000e+000  0.0000000e+000  3.7561910e-002  2.9849147e-003  1.0125739e-003  8.8946913e-002  7.6406642e-002  0.0000000e+000  5.5918043e-002  0.0000000e+000  1.1228916e-001  8.1042035e-002  3.5987633e-001  0.0000000e+000  2.7213985e-002  0.0000000e+000  1.7455399e-001  5.3883147e-002  8.4068925e-003  8.3558325e-001 -4.7141077e-001  1.0000000e+000             Inf
  2.0670097e-001  0.0000000e+000  0.0000000e+000  4.3296165e-006  0.0000000e+000  0.0000000e+000  0.0000000e+000  0.0000000e+000  5.5191951e-003  2.0026223e-003  1.1906242e-003  0.0000000e+000  0.0000000e+000  0.0000000e+000  9.1189402e-004  1.4651319e-003  0.0000000e+000  1.0008755e-003  0.0000000e+000  0.0000000e+000  9.9099798e-007  9.1265395e-005  0.0000000e+000  8.7006976e-004  4.8050429e-004  0.0000000e+000  1.0191154e-003  0.0000000e+000  0.0000000e+000  0.0000000e+000  2.0670097e-001  5.0565458e-001  1.0000000e+000  3.5855979e-002
[truncated: 39,241 more chars]
