# Supplementary material for: An evolutionary algorithm for multi-objective optimization of freshwater consumption in textile dyeing industry
Source: PeerJ Comput Sci. 2022 Mar 22;8:e932. doi: 10.7717/peerj-cs.932 (PMC9044317; doi:10.7717/peerj-cs.932)
Supplement: Supplemental Information 1 — The data was collected manually from the Sitara Textile mills to conduct the thesis. [file peerj-cs-08-932-s001.zip › Code-and-Dataset/Algorithm Work/AMOCLPSO-matlab/Graphs/A-MOCLPSO_ZDT3_250.txt]

  5.3915743e-002  0.0000000e+000  0.0000000e+000  0.0000000e+000  0.0000000e+000  0.0000000e+000  0.0000000e+000  0.0000000e+000  0.0000000e+000  0.0000000e+000  0.0000000e+000  0.0000000e+000  0.0000000e+000  0.0000000e+000  0.0000000e+000  0.0000000e+000  0.0000000e+000  0.0000000e+000  0.0000000e+000  0.0000000e+000  0.0000000e+000  0.0000000e+000  0.0000000e+000  0.0000000e+000  0.0000000e+000  0.0000000e+000  0.0000000e+000  0.0000000e+000  0.0000000e+000  0.0000000e+000  5.3915743e-002  7.1429406e-001  1.0000000e+000  2.6259368e-002
  0.0000000e+000  0.0000000e+000  0.0000000e+000  0.0000000e+000  0.0000000e+000  0.0000000e+000  0.0000000e+000  0.0000000e+000  0.0000000e+000  0.0000000e+000  0.0000000e+000  0.0000000e+000  0.0000000e+000  0.0000000e+000  0.0000000e+000  0.0000000e+000  0.0000000e+000  0.0000000e+000  0.0000000e+000  0.0000000e+000  0.0000000e+000  0.0000000e+000  0.0000000e+000  0.0000000e+000  0.0000000e+000  0.0000000e+000  0.0000000e+000  0.0000000e+000  0.0000000e+000  0.0000000e+000  0.0000000e+000  1.0000000e+000  1.0000000e+000             Inf
  0.0000000e+000  0.0000000e+000  0.0000000e+000  0.0000000e+000  0.0000000e+000  0.0000000e+000  0.0000000e+000  0.0000000e+000  0.0000000e+000  0.0000000e+000  0.0000000e+000  0.0000000e+000  0.0000000e+000  0.0000000e+000  0.0000000e+000  0.0000000e+000  0.0000000e+000  0.0000000e+000  0.0000000e+000  0.0000000e+000  0.0000000e+000  0.0000000e+000  0.0000000e+000  0.0000000e+000  0.0000000e+000  0.0000000e+000  0.0000000e+000  0.0000000e+000  0.0000000e+000  0.0000000e+000  0.0000000e+000  1.0000000e+000  1.0000000e+000  0.0000000e+000
  2.3908125e-001  0.0000000e+000  0.0000000e+000  0.0000000e+000  0.0000000e+000  0.0000000e+000  0.0000000e+000  0.0000000e+000  0.0000000e+000  0.0000000e+000  0.0000000e+000  0.0000000e+000  0.0000000e+000  0.0000000e+000  0.0000000e+000  0.0000000e+000  0.0000000e+000  0.0000000e+000  0.0000000e+000  0.0000000e+000  0.0000000e+000  0.0000000e+000  0.0000000e+000  0.0000000e+000  0.0000000e+000  0.0000000e+000  0.0000000e+000  0.0000000e+000  0.0000000e+000  0.0000000e+000  2.3908125e-001  2.8588772e-001  1.0000000e+000  3.8509130e-002
  0.0000000e+000  0.0000000e+000  0.0000000e+000  0.0000000e+000  0.0000000e+000  0.0000000e+000  0.0000000e+000  0.0000000e+000  0.0000000e+000  0.0000000e+000  0.0000000e+000  0.0000000e+000  0.0000000e+000  0.0000000e+000  0.0000000e+000  0.0000000e+000  0.0000000e+000  0.0000000e+000  0.0000000e+000  0.0000000e+000  0.0000000e+000  0.0000000e+000  0.0000000e+000  0.0000000e+000  0.0000000e+000  0.0000000e+000  0.0000000e+000  0.0000000e+000  0.0000000e+000  0.0000000e+000  0.0000000e+000  1.0000000e+000  1.0000000e+000  0.0000000e+000
  4.9332764e-002  0.0000000e+000  0.0000000e+000  0.0000000e+000  0.0000000e+000  0.0000000e+000  0.0000000e+000  0.0000000e+000  0.0000000e+000  0.0000000e+000  0.0000000e+000  0.0000000e+000  0.0000000e+000  0.0000000e+000  0.0000000e+000  0.0000000e+000  0.0000000e+000  0.0000000e+000  0.0000000e+000  0.0000000e+000  0.0000000e+000  0.0000000e+000  0.0000000e+000  0.0000000e+000  0.0000000e+000  0.0000000e+000  0.0000000e+000  0.0000000e+000  0.0000000e+000  0.0000000e+000  4.9332764e-002  7.2856827e-001  1.0000000e+000  6.1654290e-002
  2.1622463e-001  0.0000000e+000  0.0000000e+000  0.0000000e+000  0.0000000e+000  0.0000000e+000  0.0000000e+000  0.0000000e+000  0.0000000e+000  0.0000000e+000  0.0000000e+000  0.0000000e+000  0.0000000e+000  0.0000000e+000  0.0000000e+000  0.0000000e+000  0.0000000e+000  0.0000000e+000  0.0000000e+000  0.0000000e+000  0.0000000e+000  0.0000000e+000  0.0000000e+000  0.0000000e+000  0.0000000e+000  0.0000000e+000  0.0000000e+000  0.0000000e+000  0.0000000e+000  0.0000000e+000  2.1622463e-001  4.2949883e-001  1.0000000e+000  1.1808795e-001
  0.0000000e+000  0.0000000e+000  0.0000000e+000  0.0000000e+000  0.0000000e+000  0.0000000e+000  0.0000000e+000  0.0000000e+000  0.0000000e+000  0.0000000e+000  0.0000000e+000  0.0000000e+000  0.0000000e+000  0.0000000e+000  0.0000000e+000  0.0000000e+000  0.0000000e+000  0.0000000e+000  0.0000000e+000  0.0000000e+000  0.0000000e+000  0.0000000e+000  0.0000000e+000  0.0000000e+000  0.0000000e+000  0.0000000e+000  0.0000000e+000  0.0000000e+000  0.0000000e+000  0.0000000e+000  0.0000000e+000  1.0000000e+000  1.0000000e+000  0.0000000e+000
  0.0000000e+000  0.0000000e+000  0.0000000e+000  0.0000000e+000  0.0000000e+000  0.0000000e+000  0.0000000e+000  0.0000000e+000  0.0000000e+000  0.0000000e+000  0.0000000e+000  0.0000000e+000  0.0000000e+000  0.0000000e+000  0.0000000e+000  0.0000000e+000  0.0000000e+000  0.0000000e+000  0.0000000e+000  0.0000000e+000  0.0000000e+000  0.0000000e+000  0.0000000e+000  0.0000000e+000  0.0000000e+000  0.0000000e+000  0.0000000e+000  0.0000000e+000  0.0000000e+000  0.0000000e+000  0.0000000e+000  1.0000000e+000  1.0000000e+000  0.0000000e+000
  7.8375759e-002  0.0000000e+000  0.0000000e+000  0.0000000e+000  0.0000000e+000  0.0000000e+000  0.0000000e+000  0.0000000e+000  0.0000000e+000  0.0000000e+000  0.0000000e+000  0.0000000e+000  0.0000000e+000  0.0000000e+000  0.0000000e+000  0.0000000e+000  0.0000000e+000  0.0000000e+000  0.0000000e+000  0.0000000e+000  0.0000000e+000  0.0000000e+000  0.0000000e+000  0.0000000e+000  0.0000000e+000  0.0000000e+000  0.0000000e+000  0.0000000e+000  0.0000000e+000  0.0000000e+000  7.8375759e-002  6.7080105e-001  1.0000000e+000  4.8797224e-003
  2.1807693e-001  0.0000000e+000  0.0000000e+000  0.0000000e+000  0.0000000e+000  0.0000000e+000  0.0000000e+000  0.0000000e+000  0.0000000e+000  0.0000000e+000  0.0000000e+000  0.0000000e+000  0.0000000e+000  0.0000000e+000  0.0000000e+000  0.0000000e+000  0.0000000e+000  0.0000000e+000  0.0000000e+000  0.0000000e+000  0.0000000e+000  0.0000000e+000  0.0000000e+000  0.0000000e+000  0.0000000e+000  0.0000000e+000  0.0000000e+000  0.0000000e+000  0.0000000e+000  0.0000000e+000  2.1807693e-001  4.1571678e-001  1.0000000e+000  1.0125424e-001
  2.3419993e-001  0.0000000e+000  0.0000000e+000  0.0000000e+000  0.0000000e+000  0.0000000e+000  0.0000000e+000  0.0000000e+000  0.0000000e+000  0.0000000e+000  0.0000000e+000  0.0000000e+000  0.0000000e+000  0.0000000e+000  0.0000000e+000  0.0000000e+000  0.0000000e+000  0.0000000e+000  0.0000000e+000  0.0000000e+000  0.0000000e+000  0.0000000e+000  0.0000000e+000  0.0000000e+000  0.0000000e+000  0.0000000e+000  0.0000000e+000  0.0000000e+000  0.0000000e+000  0.0000000e+000  2.3419993e-001  3.1012236e-001  1.0000000e+000  1.1177556e-001
  5.0872982e-002  0.0000000e+000  0.0000000e+000  0.0000000e+000  0.0000000e+000  0.0000000e+000  0.0000000e+000  0.0000000e+000  0.0000000e+000  0.0000000e+000  0.0000000e+000  0.0000000e+000  0.0000000e+000  0.0000000e+000  0.0000000e+000  0.0000000e+000  0.0000000e+000  0.0000000e+000  0.0000000e+000  0.0000000e+000  0.0000000e+000  0.0000000e+000  0.0000000e+000  0.0000000e+000  0.0000000e+000  0.0000000e+000  0.0000000e+000  0.0000000e+000  0.0000000e+000  0.0000000e+000  5.0872982e-002  7.2359575e-001  1.0000000e+000  1.4876064e-002
  8.1313798e-002  0.0000000e+000  0.0000000e+000  0.0000000e+000  0.0000000e+000  0.0000000e+000  0.0000000e+000  0.0000000e+000  0.0000000e+000  0.0000000e+000  0.0000000e+000  0.0000000e+000  0.0000000e+000  0.0000000e+000  0.0000000e+000  0.0000000e+000  0.0000000e+000  0.0000000e+000  0.0000000e+000  0.0000000e+000  0.0000000e+000  0.0000000e+000  0.0000000e+000  0.0000000e+000  0.0000000e+000  0.0000000e+000  0.0000000e+000  0.0000000e+000  0.0000000e+000  0.0000000e+000  8.1313798e-002  6.6980433e-001  1.0000000e+000  3.9231329e-003
  0.0000000e+000  0.0000000e+000  0.0000000e+000  0.0000000e+000  0.0000000e+000  0.0000000e+000  0.0000000e+000  0.0000000e+000  0.0000000e+000  0.0000000e+000  0.0000000e+000  0.0000000e+000  0.0000000e+000  0.0000000e+000  0.0000000e+000  0.0000000e+000  0.0000000e+000  0.0000000e+000  0.0000000e+000  0.0000000e+000  0.0000000e+000  0.0000000e+000  0.0000000e+000  0.0000000e+000  0.0000000e+000  0.0000000e+000  0.0000000e+000  0.0000000e+000  0.0000000e+000  0.0000000e+000  0.0000000e+000  1.0000000e+000  1.0000000e+000  0.0000000e+000
  0.0000000e+000  0.0000000e+000  0.0000000e+000  0.0000000e+000  0.0000000e+000  0.0000000e+000  0.0000000e+000  0.0000000e+000  0.0000000e+000  0.0000000e+000  0.0000000e+000  0.0000000e+000  0.0000000e+000  0.0000000e+000  0.0000000e+000  0.0000000e+000  0.0000000e+000  0.0000000e+000  0.0000000e+000  0.0000000e+000  0.0000000e+000  0.0000000e+000  0.0000000e+000  0.0000000e+000  0.0000000e+000  0.0000000e+000  0.0000000e+000  0.0000000e+000  0.0000000e+000  0.0000000e+000  0.0000000e+000  1.0000000e+000  1.0000000e+000  0.0000000e+000
  0.0000000e+000  0.0000000e+000  0.0000000e+000  0.0000000e+000  0.0000000e+000  0.0000000e+000  0.0000000e+000  0.0000000e+000  0.0000000e+000  0.0000000e+000  0.0000000e+000  0.0000000e+000  0.0000000e+000  0.0000000e+000  0.0000000e+000  0.0000000e+000  0.0000000e+000  0.0000000e+000  0.0000000e+000  0.0000000e+000  0.0000000e+000  0.0000000e+000  0.0000000e+000  0.0000000e+000  0.0000000e+000  0.0000000e+000  0.0000000e+000  0.0000000e+000  0.0000000e+000  0.0000000e+000  0.0000000e+000  1.0000000e+000  1.0000000e+000  0.0000000e+000
  0.0000000e+000  0.0000000e+000  0.0000000e+000  0.0000000e+000  0.0000000e+000  0.0000000e+000  0.0000000e+000  0.0000000e+000  0.0000000e+000  0.0000000e+000  0.0000000e+000  0.0000000e+000  0.0000000e+000  0.0000000e+000  0.0000000e+000  0.0000000e+000  0.0000000e+000  0.0000000e+000  0.0000000e+000  0.0000000e+000  0.0000000e+000  0.0000000e+000  0.0000000e+000  0.0000000e+000  0.0000000e+000  0.0000000e+000  0.0000000e+000  0.0000000e+000  0.0000000e+000  0.0000000e+000  0.0000000e+000  1.0000000e+000  1.0000000e+000  0.0000000e+000
  1.8750440e-002  0.0000000e+000  0.0000000e+000  0.0000000e+000  0.0000000e+000  0.0000000e+000  0.0000000e+000  0.0000000e+000  0.0000000e+000  0.0000000e+000  0.0000000e+000  0.0000000e+000  0.0000000e+000  0.0000000e+000  0.0000000e+000  0.0000000e+000  0.0000000e+000  0.0000000e+000  0.0000000e+000  0.0000000e+000  0.0000000e+000  0.0000000e+000  0.0000000e+000  0.0000000e+000  0.0000000e+000  0.0000000e+000  0.0000000e+000  0.0000000e+000  0.0000000e+000  0.0000000e+000  1.8750440e-002  8.5265035e-001  1.0000000e+000  1.2257538e-001
  0.0000000e+000  0.0000000e+000  0.0000000e+000  0.0000000e+000  0.0000000e+000  0.0000000e+000  0.0000000e+000  0.0000000e+000  0.0000000e+000  0.0000000e+000  0.0000000e+000  0.0000000e+000  0.0000000e+000  0.0000000e+000  0.0000000e+000  0.0000000e+000  0.0000000e+000  0.0000000e+000  0.0000000e+000  0.0000000e+000  0.0000000e+000  0.0000000e+000  0.0000000e+000  0.0000000e+000  0.0000000e+000  0.0000000e+000  0.0000000e+000  0.0000000e+000  0.0000000e+000  0.0000000e+000  0.0000000e+000  1.0000000e+000  1.0000000e+000  0.0000000e+000
  0.0000000e+000  0.0000000e+000  0.0000000e+000  0.0000000e+000  0.0000000e+000  0.0000000e+000  0.0000000e+000  0.0000000e+000  0.0000000e+000  0.0000000e+000  0.0000000e+000  0.0000000e+000  0.0000000e+000  0.0000000e+000  0.0000000e+000  0.0000000e+000  0.0000000e+000  0.0000000e+000  0.0000000e+000  0.0000000e+000  0.0000000e+000  0.0000000e+000  0.0000000e+000  0.0000000e+000  0.0000000e+000  0.0000000e+000  0.0000000e+000  0.0000000e+000  0.0000000e+000  0.0000000e+000  0.0000000e+000  1.0000000e+000  1.0000000e+000  0.0000000e+000
  6.2464782e-002  0.0000000e+000  0.0000000e+000  0.0000000e+000  0.0000000e+000  0.0000000e+000  0.0000000e+000  0.0000000e+000  0.0000000e+000  0.0000000e+000  0.0000000e+000  0.0000000e+000  0.0000000e+000  0.0000000e+000  0.0000000e+000  0.0000000e+000  0.0000000e+000  0.0000000e+000  0.0000000e+000  0.0000000e+000  0.0000000e+000  0.0000000e+000  0.0000000e+000  0.0000000e+000  0.0000000e+000  0.0000000e+000  0.0000000e+000  0.0000000e+000  0.0000000e+000  0.0000000e+000  6.2464782e-002  6.9233410e-001  1.0000000e+000  3.6306700e-002
  0.0000000e+000  0.0000000e+000  0.0000000e+000  0.0000000e+000  0.0000000e+000  0.0000000e+000  0.0000000e+000  0.0000000e+000  0.0000000e+000  0.0000000e+000  0.0000000e+000  0.0000000e+000  0.0000000e+000  0.0000000e+000  0.0000000e+000  0.0000000e+000  0.0000000e+000  0.0000000e+000  0.0000000e+000  0.0000000e+000  0.0000000e+000  0.0000000e+000  0.0000000e+000  0.0000000e+000  0.0000000e+000  0.0000000e+000  0.0000000e+000  0.0000000e+000  0.0000000e+000  0.0000000e+000  0.0000000e+000  1.0000000e+000  1.0000000e+000  0.0000000e+000
  1.9099550e-002  0.0000000e+000  0.0000000e+000  0.0000000e+000  0.0000000e+000  0.0000000e+000  0.0000000e+000  0.0000000e+000  0.0000000e+000  0.0000000e+000  0.0000000e+000  0.0000000e+000  0.0000000e+000  0.0000000e+000  0.0000000e+000  0.0000000e+000  0.0000000e+000  0.0000000e+000  0.0000000e+000  0.0000000e+000  0.0000000e+000  0.0000000e+000  0.0000000e+000  0.0000000e+000  0.0000000e+000  0.0000000e+000  0.0000000e+000  0.0000000e+000  0.0000000e+000  0.0000000e+000  1.9099550e-002  8.5101399e-001  1.0000000e+000  7.2160023e-003
  0.0000000e+000  0.0000000e+000  0.0000000e+000  0.0000000e+000  0.0000000e+000  0.0000000e+000  0.0000000e+000  0.0000000e+000  0.0000000e+000  0.0000000e+000  0.0000000e+000  0.0000000e+000  0.0000000e+000  0.0000000e+000  0.0000000e+000  0.0000000e+000  0.0000000e+000  0.0000000e+000  0.0000000e+000  0.0000000e+000  0.0000000e+000  0.0000000e+000  0.0000000e+000  0.0000000e+000  0.0000000e+000  0.0000000e+000  0.0000000e+000  0.0000000e+000  0.0000000e+000  0.0000000e+000  0.0000000e+000  1.0000000e+000  1.0000000e+000  0.0000000e+000
  0.0000000e+000  0.0000000e+000  0.0000000e+000  0.0000000e+000  0.0000000e+000  0.0000000e+000  0.0000000e+000  0.0000000e+000  0.0000000e+000  0.0000000e+000  0.0000000e+000  0.0000000e+000  0.0000000e+000  0.0000000e+000  0.0000000e+000  0.0000000e+000  0.0000000e+000  0.0000000e+000  0.0000000e+000  0.0000000e+000  0.0000000e+000  0.0000000e+000  0.0000000e+000  0.0000000e+000  0.0000000e+000  0.0000000e+000  0.0000000e+000  0.0000000e+000  0.0000000e+000  0.0000000e+000  0.0000000e+000  1.0000000e+000  1.0000000e+000  0.0000000e+000
  4.3186865e-001  0.0000000e+000  0.0000000e+000  0.0000000e+000  0.0000000e+000  0.0000000e+000  0.0000000e+000  0.0000000e+000  0.0000000e+000  0.0000000e+000  0.0000000e+000  0.0000000e+000  0.0000000e+000  0.0000000e+000  0.0000000e+000  0.0000000e+000  0.0000000e+000  0.0000000e+000  0.0000000e+000  0.0000000e+000  0.0000000e+000  0.0000000e+000  0.0000000e+000  0.0000000e+000  0.0000000e+000  0.0000000e+000  0.0000000e+000  0.0000000e+000  0.0000000e+000  0.0000000e+000  4.3186865e-001 -2.0847865e-002  1.0000000e+000  4.7434554e-001
  0.0000000e+000  0.0000000e+000  0.0000000e+000  0.0000000e+000  0.0000000e+000  0.0000000e+000  0.0000000e+000  0.0000000e+000  0.0000000e+000  0.0000000e+000  0.0000000e+000  0.0000000e+000  0.0000000e+000  0.0000000e+000  0.0000000e+000  0.0000000e+000  0.0000000e+000  0.0000000e+000  0.0000000e+000  0.0000000e+000  0.0000000e+000  0.0000000e+000  0.0000000e+000  0.0000000e+000  0.0000000e+000  0.0000000e+000  0.0000000e+000  0.0000000e+000  0.0000000e+000  0.0000000e+000  0.0000000e+000  1.0000000e+000  1.0000000e+000  0.0000000e+000
  3.2512218e-002  0.0000000e+000  0.0000000e+000  0.0000000e+000  0.0000000e+000  0.0000000e+000  0.0000000e+000  0.0000000e+000  0.0000000e+000  0.0000000e+000  0.0000000e+000  0.0000000e+000  0.0000000e+000  0.0000000e+000  0.0000000e+000  0.0000000e+000  0.0000000e+000  0.0000000e+000  0.0000000e+000  0.0000000e+000  0.0000000e+000  0.0000000e+000  0.0000000e+000  0.0000000e+000  0.0000000e+000  0.0000000e+000  0.0000000e+000  0.0000000e+000  0.0000000e+000  0.0000000e+000  3.2512218e-002  7.9196081e-001  1.0000000e+000  8.6021113e-003
  1.8779081e-001  0.0000000e+000  0.0000000e+000  0.0000000e+000  0.0000000e+000  0.0000000e+000  0.0000000e+000  0.0000000e+000  0.0000000e+000  0.0000000e+000  0.0000000e+000  0.0000000e+000  0.0000000e+000  0.0000000e+000  0.0000000e+000  0.0000000e+000  0.0000000e+000  0.0000000e+000  0.0000000e+000  0.0000000e+000  0.0000000e+000  0.0000000e+000  0.0000000e+000  0.0000000e+000  0.0000000e+000  0.0000000e+000  0.0000000e+000  0.0000000e+000  0.0000000e+000  0.0000000e+000  1.8779081e-001  6.3692801e-001  1.0000000e+000  3.5879445e-002
  0.0000000e+000  0.0000000e+000  0.0000000e+000  0.0000000e+000  0.0000000e+000  0.0000000e+000  0.0000000e+000  0.0000000e+000  0.0000000e+000  0.0000000e+000  0.0000000e+000  0.0000000e+000  0.0000000e+000  0.0000000e+000  0.0000000e+000  0.0000000e+000  0.0000000e+000  0.0000000e+000  0.0000000e+000  0.0000000e+000  0.0000000e+000  0.0000000e+000  0.0000000e+000  0.0000000e+000  0.0000000e+000  0.0000000e+000  0.0000000e+000  0.0000000e+000  0.0000000e+000  0.0000000e+000  0.0000000e+000  1.0000000e+000  1.0000000e+000  0.0000000e+000
  3.1156012e-002  0.0000000e+000  0.0000000e+000  0.0000000e+000  0.0000000e+000  0.0000000e+000  0.0000000e+000  0.0000000e+000  0.0000000e+000  0.0000000e+000  0.0000000e+000  0.0000000e+000  0.0000000e+000  0.0000000e+000  0.0000000e+000  0.0000000e+000  0.0000000e+000  0.0000000e+000  0.0000000e+000  0.0000000e+000  0.0000000e+000  0.0000000e+000  0.0000000e+000  0.0000000e+000  0.0000000e+000  0.0000000e+000  0.0000000e+000  0.0000000e+000  0.0000000e+000  0.0000000e+000  3.1156012e-002  7.9763529e-001  1.0000000e+000  2.9809777e-002
  7.8662265e-002  0.0000000e+000  0.0000000e+000  0.0000000e+000  0.0000000e+000  0.0000000e+000  0.0000000e+000  0.0000000e+000  0.0000000e+000  0.0000000e+000  0.0000000e+000  0.0000000e+000  0.0000000e+000  0.0000000e+000  0.0000000e+000  0.0000000e+000  0.0000000e+000  0.0000000e+000  0.0000000e+000  0.0000000e+000  0.0000000e+000  0.0000000e+000  0.0000000e+000  0.0000000e+000  0.0000000e+000  0.0000000e+000  0.0000000e+000  0.0000000e+000  0.0000000e+000  0.0000000e+000  7.8662265e-002  6.7066265e-001  1.0000000e+000  4.0173380e-003
  1.9922660e-001  0.0000000e+000  0.0000000e+000  0.0000000e+000  0.0000000e+000  0.0000000e+000  0.0000000e+000  0.0000000e+000  0.0000000e+000  0.0000000e+000  0.0000000e+000  0.0000000e+000  0.0000000e+000  0.0000000e+000  0.0000000e+000  0.0000000e+000  0.0000000e+000  0.0000000e+000  0.0000000e+000  0.0000000e+000  0.0000000e+000  0.0000000e+000  0.0000000e+000  0.0000000e+000  0.0000000e+000  0.0000000e+000  0.0000000e+000  0.0000000e+000  0.0000000e+000  0.0000000e+000  1.9922660e-001  5.5849208e-001  1.0000000e+000  1.5183957e-001
  8.7894794e-001  0.0000000e+000  0.0000000e+000  0.0000000e+000  0.0000000e+000  0.0000000e+000  0.0000000e+000  0.0000000e+000  0.0000000e+000  0.0000000e+000  0.0000000e+000  0.0000000e+000  0.0000000e+000  0.0000000e+000  0.0000000e+000  0.0000000e+000  0.0000000e+000  0.0000000e+000  0.0000000e+000  0.0000000e+000  0.0000000e+000  0.0000000e+000  0.0000000e+000  0.0000000e+000  0.0000000e+000  0.0000000e+000  0.0000000e+000  0.0000000e+000  0.0000000e+000  0.0000000e+000  8.7894794e-001 -4.7737085e-001  1.0000000e+000             Inf
  0.0000000e+000  0.0000000e+000  0.0000000e+000  0.0000000e+000  0.0000000e+000  0.0000000e+000  0.0000000e+000  0.0000000e+000  0.0000000e+000  0.0000000e+000  0.0000000e+000  0.0000000e+000  0.0000000e+000  0.0000000e+000  0.0000000e+000  0.0000000e+000  0.0000000e+000  0.0000000e+000  0.0000000e+000  0.0000000e+000  0.0000000e+000  0.0000000e+000  0.0000000e+000  0.0000000e+000  0.0000000e+000  0.0000000e+000  0.0000000e+000  0.0000000e+000  0.0000000e+000  0.0000000e+000  0.0000000e+000  1.0000000e+000  1.0000000e+000  0.0000000e+000
  2.4335499e-001  0.0000000e+000  0.0000000e+000  0.0000000e+000  0.0000000e+000  0.0000000e+000  0.0000000e+000  0.0000000e+000  0.0000000e+000  0.0000000e+000  0.0000000e+000  0.0000000e+000  0.0000000e+000  0.0000000e+000  0.0000000e+000  0.0000000e+000  0.0000000e+000  0.0000000e+000  0.0000000e+000  0.0000000e+000  0.0000000e+000  0.0000000e+000  0.0000000e+000  0.0000000e+000  0.0000000e+000  0.0000000e+000  0.0000000e+000  0.0000000e+000  0.0000000e+000  0.0000000e+000  2.4335499e-001  2.6861829e-001  1.0000000e+000  4.7554336e-002
  0.0000000e+000  0.0000000e+000  0.0000000e+000  0.0000000e+000  0.0000000e+000  0.0000000e+000  0.0000000e+000  0.0000000e+000  0.0000000e+000  0.0000000e+000  0.0000000e+000  0.0000000e+000  0.0000000e+000  0.0000000e+000  0.0000000e+000  0.0000000e+000  0.0000000e+000  0.0000000e+000  0.0000000e+000  0.0000000e+000  0.0000000e+000  0.0000000e+000  0.0000000e+000  0.0000000e+000  0.0000000e+000  0.0000000e+000  0.0000000e+000  0.0000000e+000  0.0000000e+000  0.0000000e+000  0.0000000e+000  1.0000000e+000  1.0000000e+000  0.0000000e+000
  0.0000000e+000  0.0000000e+000  0.0000000e+000  0.0000000e+000  0.0000000e+000  0.0000000e+000  0.0000000e+000  0.0000000e+000  0.0000000e+000  0.0000000e+000  0.0000000e+000  0.0000000e+000  0.0000000e+000  0.0000000e+000  0.0000000e+000  0.0000000e+000  0.0000000e+000  0.0000000e+000  0.0000000e+000  0.0000000e+000  0.0000000e+000  0.0000000e+000  0.0000000e+000  0.0000000e+000  0.0000000e+000  0.0000000e+000  0.0000000e+000  0.0000000e+000  0.0000000e+000  0.0000000e+000  0.0000000e+000  1.0000000e+000  1.0000000e+000  0.0000000e+000
  0.0000000e+000  0.0000000e+000  0.0000000e+000  0.0000000e+000  0.0000000e+000  0.0000000e+000  0.0000000e+000  0.0000000e+000  0.0000000e+000  0.0000000e+000  0.0000000e+000  0.0000000e+000  0.0000000e+000  0.0000000e+000  0.0000000e+000  0.0000000e+000  0.0000000e+000  0.0000000e+000  0.0000000e+000  0.0000000e+000  0.0000000e+000  0.0000000e+000  0.0000000e+000  0.0000000e+000  0.0000000e+000  0.0000000e+000  0.0000000e+000  0.0000000e+000  0.0000000e+000  0.0000000e+000  0.0000000e+000  1.0000000e+000  1.0000000e+000  0.0000000e+000
  0.0000000e+000  0.0000000e+000  0.0000000e+000  0.0000000e+000  0.0000000e+000  0.0000000e+000  0.0000000e+000  0.0000000e+000  0.0000000e+000  0.0000000e+000  0.0000000e+000  0.0000000e+000  0.0000000e+000  0.0000000e+000  0.0000000e+000  0.0000000e+000  0.0000000e+000  0.0000000e+000  0.0000000e+000  0.0000000e+000  0.0000000e+000  0.0000000e+000  0.0000000e+000  0.0000000e+000  0.0000000e+000  0.0000000e+000  0.0000000e+000  0.0000000e+000  0.0000000e+000  0.0000000e+000  0.0000000e+000  1.0000000e+000  1.0000000e+000  0.0000000e+000
  0.0000000e+000  0.0000000e+000  0.0000000e+000  0.0000000e+000  0.0000000e+000  0.0000000e+000  0.0000000e+000  0.0000000e+000  0.0000000e+000  0.0000000e+000  0.0000000e+000  0.0000000e+000  0.0000000e+000  0.0000000e+000  0.0000000e+000  0.0000000e+000  0.0000000e+000  0.0000000e+000  0.0000000e+000  0.0000000e+000  0.0000000e+000  0.0000000e+000  0.0000000e+000  0.0000000e+000  0.0000000e+000  0.0000000e+000  0.0000000e+000  0.0000000e+000  0.0000000e+000  0.0000000e+000  0.0000000e+000  1.0000000e+000  1.0000000e+000  0.0000000e+000
  0.0000000e+000  0.0000000e+000  0.0000000e+000  0.0000000e+000  0.0000000e+000  0.0000000e+000  0.0000000e+000  0.0000000e+000  0.0000000e+000  0.0000000e+000  0.0000000e+000  0.0000000e+000  0.0000000e+000  0.0000000e+000  0.0000000e+000  0.0000000e+000  0.0000000e+000  0.0000000e+000  0.0000000e+000  0.0000000e+000  0.0000000e+000  0.0000000e+000  0.0000000e+000  0.0000000e+000  0.0000000e+000  0.0000000e+000  0.0000000e+000  0.0000000e+000  0.0000000e+000  0.0000000e+000  0.0000000e+000  1.0000000e+000  1.0000000e+000  0.0000000e+000
  0.0000000e+000  0.0000000e+000  0.0000000e+000  0.0000000e+000  0.0000000e+000  0.0000000e+000  0.0000000e+000  0.0000000e+000  0.0000000e+000  0.0000000e+000  0.0000000e+000  0.0000000e+000  0.0000000e+000  0.0000000e+000  0.0000000e+000  0.0000000e+000  0.0000000e+000  0.0000000e+000  0.0000000e+000  0.0000000e+000  0.0000000e+000  0.0000000e+000  0.0000000e+000  0.0000000e+000  0.0000000e+000  0.0000000e+000  0.0000000e+000  0.0000000e+000  0.0000000e+000  0.0000000e+000  0.0000000e+000  1.0000000e+000  1.0000000e+000  0.0000000e+000
  7.5551965e-002  0.0000000e+000  0.0000000e+000  0.0000000e+000  0.0000000e+000  0.0000000e+000  0.0000000e+000  0.0000000e+000  0.0000000e+000  0.0000000e+000  0.0000000e+000  0.0000000e+000  0.0000000e+000  0.0000000e+000  0.0000000e+000  0.0000000e+000  0.0000000e+000  0.0000000e+000  0.0000000e+000  0.0000000e+000  0.0000000e+000  0.0000000e+000  0.0000000e+000  0.0000000e+000  0.0000000e+000  0.0000000e+000  0.0000000e+000  0.0000000e+000  0.0000000e+000  0.0000000e+000  7.5551965e-002  6.7264389e-001  1.0000000e+000  3.2677545e-002
  0.0000000e+000  0.0000000e+000  0.0000000e+000  0.0000000e+000  0.0000000e+000  0.0000000e+000  0.0000000e+000  0.0000000e+000  0.0000000e+000  0.0000000e+000  0.0000000e+000  0.0000000e+000  0.0000000e+000  0.0000000e+000  0.0000000e+000  0.0000000e+000  0.0000000e+000  0.0000000e+000  0.0000000e+000  0.0000000e+000  0.0000000e+000  0.0000000e+000  0.0000000e+000  0.0000000e+000  0.0000000e+000  0.0000000e+000  0.0000000e+000  0.0000000e+000  0.0000000e+000  0.0000000e+000  0.0000000e+000  1.0000000e+000  1.0000000e+000  0.0000000e+000
  0.0000000e+000  0.0000000e+000  0.0000000e+000  0.0000000e+000  0.0000000e+000  0.0000000e+000  0.0000000e+000  0.0000000e+000  0.0000000e+000  0.0000000e+000  0.0000000e+000  0.0000000e+000  0.0000000e+000  0.0000000e+000  0.0000000e+000  0.0000000e+000  0.0000000e+000  0.0000000e+000  0.0000000e+000  0.0000000e+000  0.0000000e+000  0.0000000e+000  0.0000000e+000  0.0000000e+000  0.0000000e+000  0.0000000e+000  0.0000000e+000  0.0000000e+000  0.0000000e+000  0.0000000e+000  0.0000000e+000  1.0000000e+000  1.0000000e+000  0.0000000e+000
  0.0000000e+000  0.0000000e+000  0.0000000e+000  0.0000000e+000  0.0000000e+000  0.0000000e+000  0.0000000e+000  0.0000000e+000  0.0000000e+000  0.0000000e+000  0.0000000e+000  0.0000000e+000  0.0000000e+000  0.0000000e+000  0.0000000e+000  0.0000000e+000  0.0000000e+000  0.0000000e+000  0.0000000e+000  0.0000000e+000  0.0000000e+000  0.0000000e+000  0.0000000e+000  0.0000000e+000  0.0000000e+000  0.0000000e+000  0.0000000e+000  0.0000000e+000  0.0000000e+000  0.0000000e+000  0.0000000e+000  1.0000000e+000  1.0000000e+000  0.0000000e+000
  0.0000000e+000  0.0000000e+000  0.0000000e+000  0.0000000e+000  0.0000000e+000  0.0000000e+000  0.0000000e+000  0.0000000e+000  0.0000000e+000  0.0000000e+000  0.0000000e+000  0.0000000e+000  0.0000000e+000  0.0000000e+000  0.0000000e+000  0.0000000e+000  0.0000000e+000  0.0000000e+000  0.0000000e+000  0.0000000e+000  0.0000000e+000  0.0000000e+000  0.0000000e+000  0.0000000e+000  0.0000000e+000  0.0000000e+000  0.0000000e+000  0.0000000e+000  0.0000000e+000  0.0000000e+000  0.0000000e+000  1.0000000e+000  1.0000000e+000  0.0000000e+000
  0.0000000e+000  0.0000000e+000  0.0000000e+000  0.0000000e+000  0.0000000e+000  0.0000000e+000  0.0000000e+000  0.0000000e+000  0.0000000e+000  0.0000000e+000  0.0000000e+000  0.0000000e+000  0.0000000e+000  0.0000000e+000  0.0000000e+000  0.0000000e+000  0.0000000e+000  0.0000000e+000  0.0000000e+000  0.0000000e+000  0.0000000e+000  0.0000000e+000  0.0000000e+000  0.0000000e+000  0.0000000e+000  0.0000000e+000  0.0000000e+000  0.0000000e+000  0.0000000e+000  0.0000000e+000  0.0000000e+000  1.0000000e+000  1.0000000e+000  0.0000000e+000
  2.4441687e-002  0.0000000e+000  0.0000000e+000  0.0000000e+000  0.0000000e+000  0.0000000e+000  0.0000000e+000  0.0000000e+000  0.0000000e+000  0.0000000e+000  0.0000000e+000  0.0000000e+000  0.0000000e+000  0.0000000e+000  0.0000000e+000  0.0000000e+000  0.0000000e+000  0.0000000e+000  0.0000000e+000  0.0000000e+000  0.0000000e+000  0.0000000e+000  0.0000000e+000  0.0000000e+000  0.0000000e+000  0.0000000e+000  0.0000000e+000  0.0000000e+000  0.0000000e+000  0.0000000e+000  2.4441687e-002  8.2668453e-001  1.0000000e+000  1.9710743e-002
  0.0000000e+000  0.0000000e+000  0.0000000e+000  0.0000000e+000  0.0000000e+000  0.0000000e+000  0.0000000e+000  0.0000000e+000  0.0000000e+000  0.0000000e+000  0.0000000e+000  0.0000000e+000  0.0000000e+000  0.0000000e+000  0.0000000e+000  0.0000000e+000  0.0000000e+000  0.0000000e+000  0.0000000e+000  0.0000000e+000  0.0000000e+000  0.0000000e+000  0.0000000e+000  0.0000000e+000  0.0000000e+000  0.0000000e+000  0.0000000e+000  0.0000000e+000  0.0000000e+000  0.0000000e+000  0.0000000e+000  1.0000000e+000  1.0000000e+000  0.0000000e+000
  0.0000000e+000  0.0000000e+000  0.0000000e+000  0.0000000e+000  0.0000000e+000  0.0000000e+000  0.0000000e+000  0.0000000e+000  0.0000000e+000  0.0000000e+000  0.0000000e+000  0.0000000e+000  0.0000000e+000  0.0000000e+000  0.0000000e+000  0.0000000e+000  0.0000000e+000  0.0000000e+000  0.0000000e+000  0.0000000e+000  0.0000000e+000  0.0000000e+000  0.0000000e+000  0.0000000e+000  0.0000000e+000  0.0000000e+000  0.0000000e+000  0.0000000e+000  0.0000000e+000  0.0000000e+000  0.0000000e+000  1.0000000e+000  1.0000000e+000  0.0000000e+000
  1.9157895e-001  0.0000000e+000  0.0000000e+000  0.0000000e+000  0.0000000e+000  0.0000000e+000  0.0000000e+000  0.0000000e+000  0.0000000e+000  0.0000000e+000  0.0000000e+000  0.0000000e+000  0.0000000e+000  0.0000000e+000  0.0000000e+000  0.0000000e+000  0.0000000e+000  0.0000000e+000  0.0000000e+000  0.0000000e+000  0.0000000e+000  0.0000000e+000  0.0000000e+000  0.0000000e+000  0.0000000e+000  0.0000000e+000  0.0000000e+000  0.0000000e+000  0.0000000e+000  0.0000000e+000  1.9157895e-001  6.1239673e-001  1.0000000e+000  6.6102333e-002
  0.0000000e+000  0.0000000e+000  0.0000000e+000  0.0000000e+000  0.0000000e+000  0.0000000e+000  0.0000000e+000  0.0000000e+000  0.0000000e+000  0.0000000e+000  0.0000000e+000  0.0000000e+000  0.0000000e+000  0.0000000e+000  0.0000000e+000  0.0000000e+000  0.0000000e+000  0.0000000e+000  0.0000000e+000  0.0000000e+000  0.0000000e+000  0.0000000e+000  0.0000000e+000  0.0000000e+000  0.0000000e+000  0.0000000e+000  0.0000000e+000  0.0000000e+000  0.0000000e+000  0.0000000e+000  0.0000000e+000  1.0000000e+000  1.0000000e+000  0.0000000e+000
  0.0000000e+000  0.0000000e+000  0.0000000e+000  0.0000000e+000  0.0000000e+000  0.0000000e+000  0.0000000e+000  0.0000000e+000  0.0000000e+000  0.0000000e+000  0.0000000e+000  0.0000000e+000  0.0000000e+000  0.0000000e+000  0.0000000e+000  0.0000000e+000  0.0000000e+000  0.0000000e+000  0.0000000e+000  0.0000000e+000  0.0000000e+000  0.0000000e+000  0.0000000e+000  0.0000000e+000  0.0000000e+000  0.0000000e+000  0.0000000e+000  0.0000000e+000  0.0000000e+000  0.0000000e+000  0.0000000e+000  1.0000000e+000  1.0000000e+000  0.0000000e+000
  0.0000000e+000  0.0000000e+000  0.0000000e+000  0.0000000e+000  0.0000000e+000  0.0000000e+000  0.0000000e+000  0.0000000e+000  0.0000000e+000  0.0000000e+000  0.0000000e+000  0.0000000e+000  0.0000000e+000  0.0000000e+000  0.0000000e+000  0.0000000e+000  0.0000000e+000  0.0000000e+000  0.0000000e+000  0.0000000e+000  0.0000000e+000  0.0000000e+000  0.0000000e+000  0.0000000e+000  0.0000000e+000  0.0000000e+000  0.0000000e+000  0.0000000e+000  0.0000000e+000  0.0000000e+000  0.0000000e+000  1.0000000e+000  1.0000000e+000  0.0000000e+000
  0.0000000e+000  0.0000000e+000  0.0000000e+000  0.0000000e+000  0.0000000e+000  0.0000000e+000  0.0000000e+000  0.0000000e+000  0.0000000e+000  0.0000000e+000  0.0000000e+000  0.0000000e+000  0.0000000e+000  0.0000000e+000  0.0000000e+000  0.0000000e+000  0.0000000e+000  0.0000000e+000  0.0000000e+000  0.0000000e+000  0.0000000e+000  0.0000000e+000  0.0000000e+000  0.0000000e+000  0.0000000e+000  0.0000000e+000  0.0000000e+000  0.0000000e+000  0.0000000e+000  0.0000000e+000  0.0000000e+000  1.0000000e+000  1.0000000e+000  0.0000000e+000
  4.6135267e-001  0.0000000e+000  0.0000000e+000  0.0000000e+000  0.0000000e+000  0.0000000e+000  0.0000000e+000  0.0000000e+000  0.0000000e+000  0.0000000e+000  0.0000000e+000  0.0000000e+000  0.0000000e+000  0.0000000e+000  0.0000000e+000  0.0000000e+000  0.0000000e+000  0.0000000e+000  0.0000000e+000  0.0000000e+000  0.0000000e+000  0.0000000e+000  0.0000000e+000  0.0000000e+000  0.0000000e+000  0.0000000e+000  0.0000000e+000  0.0000000e+000  0.0000000e+000  0.0000000e+000  4.6135267e-001 -1.1154925e-001  1.0000000e+000  4.6288989e-001
  2.0433673e-002  0.0000000e+000  0.0000000e+000  0.0000000e+000  0.0000000e+000  0.0000000e+000  0.0000000e+000  0.0000000e+000  0.0000000e+000  0.0000000e+000  0.0000000e+000  0.0000000e+000  0.0000000e+000  0.0000000e+000  0.0000000e+000  0.0000000e+000  0.0000000e+000  0.0000000e+000  0.0000000e+000  0.0000000e+000  0.0000000e+000  0.0000000e+000  0.0000000e+000  0.0000000e+000  0.0000000e+000  0.0000000e+000  0.0000000e+000  0.0000000e+000  0.0000000e+000  0.0000000e+000  2.0433673e-002  8.4481889e-001  1.0000000e+000  2.2545955e-002
  0.0000000e+000  0.0000000e+000  0.0000000e+000  0.0000000e+000  0.0000000e+000  0.0000000e+000  0.0000000e+000  0.0000000e+000  0.0000000e+000  0.0000000e+000  0.0000000e+000  0.0000000e+000  0.0000000e+000  0.0000000e+000  0.0000000e+000  0.0000000e+000  0.0000000e+000  0.0000000e+000  0.0000000e+000  0.0000000e+000  0.0000000e+000  0.0000000e+000  0.0000000e+000  0.0000000e+000  0.0000000e+000  0.0000000e+000  0.0000000e+000  0.0000000e+000  0.0000000e+000  0.0000000e+000  0.0000000e+000  1.0000000e+000  1.0000000e+000  0.0000000e+000
  0.0000000e+000  0.0000000e+000  0.0000000e+000  0.0000000e+000  0.0000000e+000  0.0000000e+000  0.0000000e+000  0.0000000e+000  0.0000000e+000  0.0000000e+000  0.0000000e+000  0.0000000e+000  0.0000000e+000  0.0000000e+000  0.0000000e+000  0.0000000e+000  0.0000000e+000  0.0000000e+000  0.0000000e+000  0.0000000e+000  0.0000000e+000  0.0000000e+000  0.0000000e+000  0.0000000e+000  0.0000000e+000  0.0000000e+000  0.0000000e+000  0.0000000e+000  0.0000000e+000  0.0000000e+000  0.0000000e+000  1.0000000e+000  1.0000000e+000  0.0000000e+000
  0.0000000e+000  0.0000000e+000  0.0000000e+000  0.0000000e+000  0.0000000e+000  0.0000000e+000  0.0000000e+000  0.0000000e+000  0.0000000e+000  0.0000000e+000  0.0000000e+000  0.0000000e+000  0.0000000e+000  0.0000000e+000  0.0000000e+000  0.0000000e+000  0.0000000e+000  0.0000000e+000  0.0000000e+000  0.0000000e+000  0.0000000e+000  0.0000000e+000  0.0000000e+000  0.0000000e+000  0.0000000e+000  0.0000000e+000  0.0000000e+000  0.0000000e+000  0.0000000e+000  0.0000000e+000  0.0000000e+000  1.0000000e+000  1.0000000e+000  0.0000000e+000
  2.5136713e-002  0.0000000e+000  0.0000000e+000  0.0000000e+000  0.0000000e+000  0.0000000e+000  0.0000000e+000  0.0000000e+000  0.0000000e+000  0.0000000e+000  0.0000000e+000  0.0000000e+000  0.0000000e+000  0.0000000e+000  0.0000000e+000  0.0000000e+000  0.0000000e+000  0.0000000e+000  0.0000000e+000  0.0000000e+000  0.0000000e+000  0.0000000e+000  0.0000000e+000  0.0000000e+000  0.0000000e+000  0.0000000e+000  0.0000000e+000  0.0000000e+000  0.0000000e+000  0.0000000e+000  2.5136713e-002  8.2360387e-001  1.0000000e+000  2.7301840e-002
  0.0000000e+000  0.0000000e+000  0.0000000e+000  0.0000000e+000  0.0000000e+000  0.0000000e+000  0.0000000e+000  0.0000000e+000  0.0000000e+000  0.0000000e+000  0.0000000e+000  0.0000000e+000  0.0000000e+000  0.0000000e+000  0.0000000e+000  0.0000000e+000  0.0000000e+000  0.0000000e+000  0.0000000e+000  0.0000000e+000  0.0000000e+000  0.0000000e+000  0.0000000e+000  0.0000000e+000  0.0000000e+000  0.0000000e+000  0.0000000e+000  0.0000000e+000  0.0000000e+000  0.0000000e+000  0.0000000e+000  1.0000000e+000  1.0000000e+000  0.0000000e+000
  0.0000000e+000  0.0000000e+000  0.0000000e+000  0.0000000e+000  0.0000000e+000  0.0000000e+000  0.0000000e+000  0.0000000e+000  0.0000000e+000  0.0000000e+000  0.0000000e+000  0.0000000e+000  0.0000000e+000  0.0000000e+000  0.0000000e+000  0.0000000e+000  0.0000000e+000  0.0000000e+000  0.0000000e+000  0.0000000e+000  0.0000000e+000  0.0000000e+000  0.0000000e+000  0.0000000e+000  0.0000000e+000  0.0000000e+000  0.0000000e+000  0.0000000e+000  0.0000000e+000  0.0000000e+000  0.0000000e+000  1.0000000e+000  1.0000000e+000  0.0000000e+000
  0.0000000e+000  0.0000000e+000  0.0000000e+000  0.0000000e+000  0.0000000e+000  0.0000000e+000  0.0000000e+000  0.0000000e+000  0.0000000e+000  0.0000000e+000  0.0000000e+000  0.0000000e+000  0.0000000e+000  0.0000000e+000  0.0000000e+000  0.0000000e+000  0.0000000e+000  0.0000000e+000  0.0000000e+000  0.0000000e+000  0.0000000e+000  0.0000000e+000  0.0000000e+000  0.0000000e+000  0.0000000e+000  0.0000000e+000  0.0000000e+000  0.0000000e+000  0.0000000e+000  0.0000000e+000  0.0000000e+000  1.0000000e+000  1.0000000e+000  0.0000000e+000
  0.0000000e+000  0.0000000e+000  0.0000000e+000  0.0000000e+000  0.0000000e+000  0.0000000e+000  0.0000000e+000  0.0000000e+000  0.0000000e+000  0.0000000e+000  0.0000000e+000  0.0000000e+000  0.0000000e+000  0.0000000e+000  0.0000000e+000  0.0000000e+000  0.0000000e+000  0.0000000e+000  0.0000000e+000  0.0000000e+000  0.0000000e+000  0.0000000e+000  0.0000000e+000  0.0000000e+000  0.0000000e+000  0.0000000e+000  0.0000000e+000  0.0000000e+000  0.0000000e+000  0.0000000e+000  0.0000000e+000  1.0000000e+000  1.0000000e+000  0.0000000e+000
  0.0000000e+000  0.0000000e+000  0.0000000e+000  0.0000000e+000  0.0000000e+000  0.0000000e+000  0.0000000e+000  0.0000000e+000  0.0000000e+000  0.0000000e+000  0.0000000e+000  0.0000000e+000  0.0000000e+000  0.0000000e+000  0.0000000e+000  0.0000000e+000  0.0000000e+000  0.0000000e+000  0.0000000e+000  0.0000000e+000  0.0000000e+000  0.0000000e+000  0.0000000e+000  0.0000000e+000  0.0000000e+000  0.0000000e+000  0.0000000e+000  0.0000000e+000  0.0000000e+000  0.0000000e+000  0.0000000e+000  1.0000000e+000  1.0000000e+000  0.0000000e+000
  0.0000000e+000  0.0000000e+000  0.0000000e+000  0.0000000e+000  0.0000000e+000  0.0000000e+000  0.0000000e+000  0.0000000e+000  0.0000000e+000  0.0000000e+000  0.0000000e+000  0.0000000e+000  0.0000000e+000  0.0000000e+000  0.0000000e+000  0.0000000e+000  0.0000000e+000  0.0000000e+000  0.0000000e+000  0.0000000e+000  0.0000000e+000  0.0000000e+000  0.0000000e+000  0.0000000e+000  0.0000000e+000  0.0000000e+000  0.0000000e+000  0.0000000e+000  0.0000000e+000  0.0000000e+000  0.0000000e+000  1.0000000e+000  1.0000000e+000  0.0000000e+000
  6.3505053e-001  0.0000000e+000  0.0000000e+000  0.0000000e+000  0.0000000e+000  0.0000000e+000  0.0000000e+000  0.0000000e+000  0.0000000e+000  0.0000000e+000  0.0000000e+000  0.0000000e+000  0.0000000e+000  0.0000000e+000  0.0000000e+000  0.0000000e+000  0.0000000e+000  0.0000000e+000  0.0000000e+000  0.0000000e+000  0.0000000e+000  0.0000000e+000  0.0000000e+000  0.0000000e+000  0.0000000e+000  0.0000000e+000  0.0000000e+000  0.0000000e+000  0.0000000e+000  0.0000000e+000  6.3505053e-001 -3.6319166e-001  1.0000000e+000  7.2272472e-001
  3.3328477e-002  0.0000000e+000  0.0000000e+000  0.0000000e+000  0.0000000e+000  0.0000000e+000  0.0000000e+000  0.0000000e+000  0.0000000e+000  0.0000000e+000  0.0000000e+000  0.0000000e+000  0.0000000e+000  0.0000000e+000  0.0000000e+000  0.0000000e+000  0.0000000e+000  0.0000000e+000  0.0000000e+000  0.0000000e+000  0.0000000e+000  0.0000000e+000  0.0000000e+000  0.0000000e+000  0.0000000e+000  0.0000000e+000  0.0000000e+000  0.0000000e+000  0.0000000e+000  0.0000000e+000  3.3328477e-002  7.8857835e-001  1.0000000e+000  5.5100030e-003
  5.9476445e-002  0.0000000e+000  0.0000000e+000  0.0000000e+000  0.0000000e+000  0.0000000e+000  0.0000000e+000  0.0000000e+000  0.0000000e+000  0.0000000e+000  0.0000000e+000  0.0000000e+000  0.0000000e+000  0.0000000e+000  0.0000000e+000  0.0000000e+000  0.0000000e+000  0.0000000e+000  0.0000000e+000  0.0000000e+000  0.0000000e+000  0.0000000e+000  0.0000000e+000  0.0000000e+000  0.0000000e+000  0.0000000e+000  0.0000000e+000  0.0000000e+000  0.0000000e+000  0.0000000e+000  5.9476445e-002  6.9926197e-001  1.0000000e+000  2.4590662e-002
  8.2837633e-002  0.0000000e+000  0.0000000e+000  0.0000000e+000  0.0000000e+000  0.0000000e+000  0.0000000e+000  0.0000000e+000  0.0000000e+000  0.0000000e+000  0.0000000e+000  0.0000000e+000  0.0000000e+000  0.0000000e+000  0.0000000e+000  0.0000000e+000  0.0000000e+000  0.0000000e+000  0.0000000e+000  0.0000000e+000  0.0000000e+000  0.0000000e+000  0.0000000e+000  0.0000000e+000  0.0000000e+000  0.0000000e+000  0.0000000e+000  0.0000000e+000  0.0000000e+000  0.0000000e+000  8.2837633e-002  6.6965378e-001  1.0000000e+000  1.2810434e-001
  0.0000000e+000  0.0000000e+000  0.0000000e+000  0.0000000e+000  0.0000000e+000  0.0000000e+000  0.0000000e+000  0.0000000e+000  0.0000000e+000  0.0000000e+000  0.0000000e+000  0.0000000e+000  0.0000000e+000  0.0000000e+000  0.0000000e+000  0.0000000e+000  0.0000000e+000  0.0000000e+000  0.0000000e+000  0.0000000e+000  0.0000000e+000  0.0000000e+000  0.0000000e+000  0.0000000e+000  0.0000000e+000  0.0000000e+000  0.0000000e+000  0.0000000e+000  0.0000000e+000  0.0000000e+000  0.0000000e+000  1.0000000e+000  1.0000000e+000  0.0000000e+000
  2.5532802e-001  0.0000000e+000  0.0000000e+000  0.0000000e+000  0.0000000e+000  0.0000000e+000  0.0000000e+000  0.0000000e+000  0.0000000e+000  0.0000000e+000  0.0000000e+000  0.0000000e+000  0.0000000e+000  0.0000000e+000  0.0000000e+000  0.0000000e+000  0.0000000e+000  0.0000000e+000  0.0000000e+000  0.0000000e+000  0.0000000e+000  0.0000000e+000  0.0000000e+000  0.0000000e+000  0.0000000e+000  0.0000000e+000  0.0000000e+000  0.0000000e+000  0.0000000e+000  0.0000000e+000  2.5532802e-001  2.4294055e-001  1.0000000e+000  4.1040978e-001
  8.1574070e-002  0.0000000e+000  0.0000000e+000  0.0000000e+000  0.0000000e+000  0.0000000e+000  0.0000000e+000  0.0000000e+000  0.0000000e+000  0.0000000e+000  0.0000000e+000  0.0000000e+000  0.0000000e+000  0.0000000e+000  0.0000000e+000  0.0000000e+000  0.0000000e+000  0.0000000e+000  0.0000000e+000  0.0000000e+000  0.0000000e+000  0.0000000e+000  0.0000000e+000  0.0000000e+000  0.0000000e+000  0.0000000e+000  0.0000000e+000  0.0000000e+000  0.0000000e+000  0.0000000e+000  8.1574070e-002  6.6976100e-001  1.0000000e+000  1.8356048e-003
  0.0000000e+000  0.0000000e+000  0.0000000e+000  0.0000000e+000  0.0000000e+000  0.0000000e+000  0.0000000e+000  0.0000000e+000  0.0000000e+000  0.0000000e+000  0.0000000e+000  0.0000000e+000  0.0000000e+000  0.0000000e+000  0.0000000e+000  0.0000000e+000  0.0000000e+000  0.0000000e+000  0.0000000e+000  0.0000000e+000  0.0000000e+000  0.0000000e+000  0.0000000e+000  0.0000000e+000  0.0000000e+000  0.0000000e+000  0.0000000e+000  0.0000000e+000  0.0000000e+000  0.0000000e+000  0.0000000e+000  1.0000000e+000  1.0000000e+000  0.0000000e+000
  3.3912441e-002  0.0000000e+000  0.0000000e+000  0.0000000e+000  0.0000000e+000  0.0000000e+000  0.0000000e+000  0.0000000e+000  0.0000000e+000  0.0000000e+000  0.0000000e+000  0.0000000e+000  0.0000000e+000  0.0000000e+000  0.0000000e+000  0.0000000e+000  0.0000000e+000  0.0000000e+000  0.0000000e+000  0.0000000e+000  0.0000000e+000  0.0000000e+000  0.0000000e+000  0.0000000e+000  0.0000000e+000  0.0000000e+000  0.0000000e+000  0.0000000e+000  0.0000000e+000  0.0000000e+000  3.3912441e-002  7.8617405e-001  1.0000000e+000  5.8827967e-002
  0.0000000e+000  0.0000000e+000  0.0000000e+000  0.0000000e+000  0.0000000e+000  0.0000000e+000  0.0000000e+000  0.0000000e+000  0.0000000e+000  0.0000000e+000  0.0000000e+000  0.0000000e+000  0.0000000e+000  0.0000000e+000  0.0000000e+000  0.0000000e+000  0.0000000e+000  0.0000000e+000  0.0000000e+000  0.0000000e+000  0.0000000e+000  0.0000000e+000  0.0000000e+000  0.0000000e+000  0.0000000e+000  0.0000000e+000  0.0000000e+000  0.0000000e+000  0.0000000e+000  0.0000000e+000  0.0000000e+000  1.0000000e+000  1.0000000e+000             Inf
  1.8493735e-001  0.0000000e+000  0.0000000e+000  0.0000000e+000  0.0000000e+000  0.0000000e+000  0.0000000e+000  0.0000000e+000  0.0000000e+000  0.0000000e+000  0.0000000e+000  0.0000000e+000  0.0000000e+000  0.0000000e+000  0.0000000e+000  0.0000000e+000  0.0000000e+000  0.0000000e+000  0.0000000e+000  0.0000000e+000  0.0000000e+000  0.0000000e+000  0.0000000e+000  0.0000000e+000  0.0000000e+000  0.0000000e+000  0.0000000e+000  0.0000000e+000  0.0000000e+000  0.0000000e+000  1.8493735e-001  6.5424052e-001  1.0000000e+000  1.4155909e-001
  4.5845300e-002  0.0000000e+000  2.1962011e-006  0.0000000e+000  5.2774292e-006  7.1478553e-007  0.0000000e+000  0.0000000e+000  0.0000000e+000  0.0000000e+000  0.0000000e+000  0.0000000e+000  1.1810132e-006  0.0000000e+000  5.8762686e-006  0.0000000e+000  0.0000000e+000  0.0000000e+000  0.0000000e+000  0.0000000e+000  0.0000000e+000  0.0000000e+000  0.0000000e+000  0.0000000e+000  0.0000000e+000  0.0000000e+000  0.0000000e+000  0.0000000e+000  4.8871619e-008  0.0000000e+000  4.5845300e-002  7.4043375e-001  1.0000000e+000  7.2680237e-002
  3.1650289e-002  0.0000000e+000  0.0000000e+000  0.0000000e+000  7.8668108e-006  0.0000000e+000  0.0000000e+000  0.0000000e+000  0.0000000e+000  0.0000000e+000  0.0000000e+000  0.0000000e+000  0.0000000e+000  0.0000000e+000  5.3858506e-006  0.0000000e+000  0.0000000e+000  0.0000000e+000  0.0000000e+000  9.3975878e-006  0.0000000e+000  0.0000000e+000  0.0000000e+000  0.0000000e+000  0.0000000e+000  0.0000000e+000  0.0000000e+000  0.0000000e+000  0.0000000e+000  7.6241780e-006  3.1650289e-002  7.9556798e-001  1.0000000e+000  7.3138209e-002
  4.5281332e-001  0.0000000e+000  0.0000000e+000  0.0000000e+000  0.0000000e+000  3.5044986e-005  0.0000000e+000  0.0000000e+000  0.0000000e+000  0.0000000e+000  3.1843985e-005  0.0000000e+000  1.0766791e-006  0.0000000e+000  1.7861574e-005  0.0000000e+000  0.0000000e+000  0.0000000e+000  0.0000000e+000  2.7008735e-007  2.2441856e-006  0.0000000e+000  0.0000000e+000  0.0000000e+000  0.0000000e+000  0.0000000e+000  0.0000000e+000  0.0000000e+000  0.0000000e+000  2.6913558e-005  4.5281332e-001 -1.2393620e-001  1.0000000e+000  3.9730195e-001
  2.4688112e-002  0.0000000e+000  9.9860258e-006  0.0000000e+000  2.8589932e-005  6.6567817e-004  0.0000000e+000  0.0000000e+000  0.0000000e+000  0.0000000e+000  4.7227263e-006  0.0000000e+000  0.0000000e+000  0.0000000e+000  1.2886434e-005  0.0000000e+000  0.0000000e+000  0.0000000e+000  0.0000000e+000  1.8291560e-005  6.9154342e-006  0.0000000e+000  0.0000000e+000  0.0000000e+000  0.0000000e+000  0.0000000e+000  0.0000000e+000  0.0000000e+000  0.0000000e+000  0.0000000e+000  2.4688112e-002  8.2580388e-001  1.0000000e+000  3.3167853e-002
  6.9006000e-002  0.0000000e+000  0.0000000e+000  0.0000000e+000  2.4211477e-007  0.0000000e+000  0.0000000e+000  0.0000000e+000  0.0000000e+000  0.0000000e+000  0.0000000e+000  0.0000000e+000  0.0000000e+000  0.0000000e+000  5.8177339e-006  0.0000000e+000  0.0000000e+000  0.0000000e+000  0.0000000e+000  0.0000000e+000  0.0000000e+000  0.0000000e+000  0.0000000e+000  0.0000000e+000  0.0000000e+000  0.0000000e+000  0.0000000e+000  0.0000000e+000  1.0236470e-006  5.8865348e-006  6.9006000e-002  6.8024735e-001  1.0000000e+000  2.6863104e-002
  6.4659290e-001  0.0000000e+000  0.0000000e+000  0.0000000e+000  0.0000000e+000  0.0000000e+000  0.0000000e+000  0.0000000e+000  0.0000000e+000  0.0000000e+000  2.2857594e-006  0.0000000e+000  0.0000000e+000  0.0000000e+000  3.1835317e-005  0.0000000e+000  0.0000000e+000  0.0000000e+000  0.0000000e+000  0.0000000e+000  3.0517790e-007  0.0000000e+000  0.0000000e+000  0.0000000e+000  0.0000000e+000  0.0000000e+000  0.0000000e+000  0.0000000e+000  0.0000000e+000  0.0000000e+000  6.4659290e-001 -4.4699604e-001  1.0000000e+000  4.5814644e-001
  5.8264193e-002  0.0000000e+000  1.4420082e-006  0.0000000e+000  0.0000000e+000  3.8498577e-005  0.0000000e+000  0.0000000e+000  0.0000000e+000  0.0000000e+000  0.0000000e+000  0.0000000e+000  0.0000000e+000  0.0000000e+000  5.9030879e-007  0.0000000e+000  0.0000000e+000  0.0000000e+000  0.0000000e+000  0.0000000e+000  0.0000000e+000  0.0000000e+000  0.0000000e+000  0.0000000e+000  0.0000000e+000  0.0000000e+000  0.0000000e+000  0.0000000e+000  0.0000000e+000  0.0000000e+000  5.8264193e-002  7.0231978e-001  1.0000000e+000  6.7657850e-003
  6.1959988e-002  0.0000000e+000  0.0000000e+000  0.0000000e+000  1.7369056e-006  0.0000000e+000  0.0000000e+000  0.0000000e+000  0.0000000e+000  0.0000000e+000  0.0000000e+000  0.0000000e+000  9.2639364e-007  0.0000000e+000  0.0000000e+000  0.0000000e+000  0.0000000e+000  0.0000000e+000  0.0000000e+000  0.0000000e+000  9.0563509e-006  0.0000000e+000  0.0000000e+000  0.0000000e+000  0.0000000e+000  0.0000000e+000  0.0000000e+000  0.0000000e+000  7.1511752e-006  7.9245814e-008  6.1959988e-002  6.9344995e-001  1.0000000e+000  1.6532477e-002
  0.0000000e+000  0.0000000e+000  0.0000000e+000  0.0000000e+000  0.0000000e+000  0.0000000e+000  0.0000000e+000  0.0000000e+000  0.0000000e+000  0.0000000e+000  0.0000000e+000  0.0000000e+000  0.0000000e+000  0.0000000e+000  2.0410799e-007  0.0000000e+000  0.0000000e+000  0.0000000e+000  0.0000000e+000  0.0000000e+000  0.0000000e+000  0.0000000e+000  0.0000000e+000  0.0000000e+000  0.0000000e+000  0.0000000e+000  0.0000000e+000  0.0000000e+000  5.0863803e-007  0.0000000e+000  0.0000000e+000  1.0000002e+000  1.0000000e+000             Inf
  6.3923009e-001  0.0000000e+000  4.0214730e-006  0.0000000e+000  0.0000000e+000  0.0000000e+000  0.0000000e+000  0.0000000e+000  0.0000000e+000  0.0000000e+000  0.0000000e+000  0.0000000e+000  0.0000000e+000  0.0000000e+000  1.0835266e-006  0.0000000e+000  0.0000000e+000  0.0000000e+000  0.0000000e+000  0.0000000e+000  0.0000000e+000  0.0000000e+000  0.0000000e+000  0.0000000e+000  0.0000000e+000  0.0000000e+000  0.0000000e+000  0.0000000e+000  0.0000000e+000  2.8257811e-005  6.3923009e-001 -4.0250120e-001  1.0000000e+000  5.5219682e-002
  6.3587770e-001  0.0000000e+000  0.0000000e+000  0.0000000e+000  4.5262649e-007  0.0000000e+000  0.0000000e+000  0.0000000e+000  0.0000000e+000  0.0000000e+000  3.7844434e-006  0.0000000e+000  0.0000000e+000  0.0000000e+000  1.0364951e-005  0.0000000e+000  0.0000000e+000  0.0000000e+000  0.0000000e+000  3.0721001e-006  2.0393397e-006  0.0000000e+000  0.0000000e+000  0.0000000e+000  0.0000000e+000  0.0000000e+000  0.0000000e+000  0.0000000e+000  0.0000000e+000  3.0571865e-006  6.3587770e-001 -3.7173003e-001  1.0000000e+000  6.5959154e-002
  2.4757269e-001  0.0000000e+000  8.3166589e-006  0.0000000e+000  1.1195689e-005  0.0000000e+000  0.0000000e+000  0.0000000e+000  0.0000000e+000  0.0000000e+000  0.0000000e+000  0.0000000e+000  0.0000000e+000  0.0000000e+000  0.0000000e+000  0.0000000e+000  0.0000000e+000  0.0000000e+000  0.0000000e+000  0.0000000e+000  1.6528017e-005  0.0000000e+000  0.0000000e+000  0.0000000e+000  0.0000000e+000  0.0000000e+000  0.0000000e+000  0.0000000e+000  9.7802418e-007  0.0000000e+000  2.4757269e-001  2.5558865e-001  1.0000000e+000  2.0600289e-001
  9.3150437e-003  0.0000000e+000  0.0000000e+000  0.0000000e+000  9.3312942e-006  0.0000000e+000  0.0000000e+000  0.0000000e+000  0.0000000e+000  0.0000000e+000  0.0000000e+000  0.0000000e+000  0.0000000e+000  0.0000000e+000  1.1743810e-005  0.0000000e+000  0.0000000e+000  0.0000000e+000  0.0000000e+000  0.0000000e+000  0.0000000e+000  0.0000000e+000  0.0000000e+000  0.0000000e+000  0.0000000e+000  0.0000000e+000  0.0000000e+000  0.0000000e+000  0.0000000e+000  0.0000000e+000  9.3150437e-003  9.0080453e-001  1.0000000e+000  1.0333991e-001
  2.1262663e-002  0.0000000e+000  8.2412136e-006  0.0000000e+000  0.0000000e+000  2.3981945e-005  0.0000000e+000  0.0000000e+000  0.0000000e+000  0.0000000e+000  1.4908300e-004  0.0000000e+000  0.0000000e+000  0.0000000e+000  0.0000000e+000  0.0000000e+000  0.0000000e+000  0.0000000e+000  0.0000000e+000  2.6225585e-005  7.4613752e-006  0.0000000e+000  0.0000000e+000  0.0000000e+000  0.0000000e+000  0.0000000e+000  0.0000000e+000  0.0000000e+000  1.8887498e-006  0.0000000e+000  2.1262663e-002  8.4107495e-001  1.0000000e+000  5.2620046e-002
  4.3112424e-001  0.0000000e+000  0.0000000e+000  0.0000000e+000  0.0000000e+000  1.0777705e-004  0.0000000e+000  0.0000000e+000  0.0000000e+000  0.0000000e+000  0.0000000e+000  0.0000000e+000  1.1784122e-007  0.0000000e+000  0.0000000e+000  0.0000000e+000  0.0000000e+000  0.0000000e+000  0.0000000e+000  0.0000000e+000  0.0000000e+000  0.0000000e+000  0.0000000e+000  0.0000000e+000  0.0000000e+000  0.0000000e+000  0.0000000e+000  0.0000000e+000  0.0000000e+000  0.0000000e+000  4.3112424e-001 -1.4095593e-002  1.0000000e+000  4.3085862e-001
  7.5069764e-002  0.0000000e+000  3.1081731e-006  0.0000000e+000  2.6616533e-005  0.0000000e+000  0.0000000e+000  0.0000000e+000  0.0000000e+000  0.0000000e+000  9.0327219e-006  0.0000000e+000  0.0000000e+000  0.0000000e+000  5.4440926e-005  0.0000000e+000  0.0000000e+000  0.0000000e+000  0.0000000e+000  0.0000000e+000  0.0000000e+000  0.0000000e+000  0.0000000e+000  0.0000000e+000  0.0000000e+000  0.0000000e+000  0.0000000e+000  0.0000000e+000  0.0000000e+000  0.0000000e+000  7.5069764e-002  6.7307047e-001  1.0000000e+000  1.9963216e-001
  6.1627547e-002  0.0000000e+000  6.2544537e-006  0.0000000e+000  0.0000000e+000  5.9256931e-005  0.0000000e+000  0.0000000e+000  0.0000000e+000  0.0000000e+000  0.0000000e+000  0.0000000e+000  0.0000000e+000  0.0000000e+000  0.0000000e+000  0.0000000e+000  0.0000000e+000  0.0000000e+000  0.0000000e+000  0.0000000e+000  0.0000000e+000  0.0000000e+000  0.0000000e+000  0.0000000e+000  0.0000000e+000  0.0000000e+000  0.0000000e+000  0.0000000e+000  6.8126818e-007  0.0000000e+000  6.1627547e-002  6.9420766e-001  1.0000000e+000  9.1540511e-003
  6.3012319e-001  0.0000000e+000  0.0000000e+000  0.0000000e+000  0.0000000e+000  0.0000000e+000  0.0000000e+000  0.0000000e+000  0.0000000e+000  0.0000000e+000  0.0000000e+000  0.0000000e+000  0.0000000e+000  0.0000000e+000  0.0000000e+000  0.0000000e+000  0.0000000e+000  0.0000000e+000  0.0000000e+000  0.0000000e+000  0.0000000e+000  0.0000000e+000  0.0000000e+000  0.0000000e+000  0.0000000e+000  0.0000000e+000  0.0000000e+000  0.0000000e+000  1.2688627e-006  3.5652884e-005  6.3012319e-001 -3.0500602e-001  1.0000000e+000  3.5423845e-001
  2.6518324e-001  0.0000000e+000  0.0000000e+000  0.0000000e+000  7.8279010e-008  1.4073649e-006  0.0000000e+000  0.0000000e+000  0.0000000e+000  0.0000000e+000  0.0000000e+000  0.0000000e+000  1.4444228e-008  0.0000000e+000  0.0000000e+000  0.0000000e+000  0.0000000e+000  0.0000000e+000  0.0000000e+000  0.0000000e+000  0.0000000e+000  0.0000000e+000  0.0000000e+000  0.0000000e+000  0.0000000e+000  0.0000000e+000  0.0000000e+000  0.0000000e+000  0.0000000e+000  6.8089037e-005  2.6518324e-001  2.4947354e-001  1.0000000e+000  3.6723070e-001
  8.5702677e-001  0.0000000e+000  0.0000000e+000  0.0000000e+000  4.6676977e-008  6.8292004e-006  0.0000000e+000  0.0000000e+000  0.0000000e+000  0.0000000e+000  8.2621469e-006  0.0000000e+000  0.0000000e+000  0.0000000e+000  7.8986679e-006  0.0000000e+000  0.0000000e+000  0.0000000e+000  0.0000000e+000  4.5145853e-005  2.3247101e-005  0.0000000e+000  0.0000000e+000  0.0000000e+000  0.0000000e+000  0.0000000e+000  0.0000000e+000  0.0000000e+000  0.0000000e+000  0.0000000e+000  8.5702677e-001 -7.6197142e-001  1.0000000e+000             Inf
  5.4120315e-002  0.0000000e+000  0.0000000e+000  0.0000000e+000  7.8903914e-009  0.0000000e+000  0.0000000e+000  0.0000000e+000  0.0000000e+000  0.0000000e+000  4.7029388e-006  0.0000000e+000  0.0000000e+000  0.0000000e+000  0.0000000e+000  0.0000000e+000  0.0000000e+000  0.0000000e+000  0.0000000e+000  0.0000000e+000  1.9070782e-005  0.0000000e+000  0.0000000e+000  0.0000000e+000  0.0000000e+000  0.0000000e+000  0.0000000e+000  0.0000000e+000  6.7401704e-006  2.7864035e-006  5.4120315e-002  7.1370386e-001  1.0000000e+000  2.9548647e-002
  1.9515368e-001  0.0000000e+000  1.3792909e-006  0.0000000e+000  0.0000000e+000  0.0000000e+000  0.0000000e+000  0.0000000e+000  0.0000000e+000  0.0000000e+000  0.0000000e+000  0.0000000e+000  0.0000000e+000  0.0000000e+000  0.0000000e+000  0.0000000e+000  0.0000000e+000  0.0000000e+000  0.0000000e+000  1.7198092e-006  5.4371707e-005  0.0000000e+000  0.0000000e+000  0.0000000e+000  0.0000000e+000  0.0000000e+000  0.0000000e+000  0.0000000e+000  0.0000000e+000  0.0000000e+000  1.9515368e-001  5.8784968e-001  1.0000000e+000  2.5623696e-001
  2.0772553e-001  0.0000000e+000  6.4966367e-006  0.0000000e+000  7.4795936e-007  0.0000000e+000  0.0000000e+000  0.0000000e+000  0.0000000e+000  0.0000000e+000  2.8931568e-006  0.0000000e+000  0.0000000e+000  0.0000000e+000  7.1799597e-006  0.0000000e+000  0.0000000e+000  0.0000000e+000  0.0000000e+000  4.5510544e-006  1.3250769e-005  0.0000000e+000  0.0000000e+000  0.0000000e+000  0.0000000e+000  0.0000000e+000  0.0000000e+000  0.0000000e+000  0.0000000e+000  0.0000000e+000  2.0772553e-001  4.9431679e-001  1.0000000e+000  2.4973721e-001
  2.2532289e-002  0.0000000e+000  8.3498225e-006  0.0000000e+000  4.1058740e-008  1.1552139e-007  0.0000000e+000  0.0000000e+000  0.0000000e+000  0.0000000e+000  0.0000000e+000  0.0000000e+000  0.0000000e+000  0.0000000e+000  0.0000000e+000  0.0000000e+000  0.0000000e+000  0.0000000e+000  0.0000000e+000  7.0034981e-006  0.0000000e+000  0.0000000e+000  0.0000000e+000  0.0000000e+000  0.0000000e+000  0.0000000e+000  0.0000000e+000  0.0000000e+000  5.6291625e-005  3.1359801e-006  2.2532289e-002  8.3526300e-001  1.0000000e+000  1.2663934e-002
  5.8336562e-002  0.0000000e+000  5.6257467e-006  0.0000000e+000  3.0084509e-007  0.0000000e+000  0.0000000e+000  0.0000000e+000  0.0000000e+000  0.0000000e+000  0.0000000e+000  0.0000000e+000  2.0784188e-007  0.0000000e+000  7.0306863e-006  0.0000000e+000  0.0000000e+000  0.0000000e+000  0.0000000e+000  0.0000000e+000  7.6518733e-006  0.0000000e+000  0.0000000e+000  0.0000000e+000  0.0000000e+000  0.0000000e+000  0.0000000e+000  0.0000000e+000  0.0000000e+000  3.2727148e-006  5.8336562e-002  7.0212968e-001  1.0000000e+000  8.5284450e-003
  3.9099117e-004  0.0000000e+000  0.0000000e+000  0.0000000e+000  0.0000000e+000  0.0000000e+000  0.0000000e+000  0.0000000e+000  0.0000000e+000  0.0000000e+000  0.0000000e+000  0.0000000e+000  0.0000000e+000  0.0000000e+000  4.2502987e-006  0.0000000e+000  0.0000000e+000  0.0000000e+000  0.0000000e+000  0.0000000e+000  1.0063935e-005  0.0000000e+000  0.0000000e+000  0.0000000e+000  0.0000000e+000  0.0000000e+000  0.0000000e+000  0.0000000e+000  6.6767114e-005  0.0000000e+000  3.9099117e-004  9.8024662e-001  1.0000000e+000  6.7167143e-002
  5.5816058e-002  0.0000000e+000  0.0000000e+000  0.0000000e+000  0.0000000e+000  2.3909568e-007  0.0000000e+000  0.0000000e+000  0.0000000e+000  0.0000000e+000  6.5421076e-006  0.0000000e+000  4.0556886e-007  0.0000000e+000  0.0000000e+000  0.0000000e+000  0.0000000e+000  0.0000000e+000  0.0000000e+000  0.0000000e+000  2.8092801e-005  0.0000000e+000  0.0000000e+000  0.0000000e+000  0.0000000e+000  0.0000000e+000  0.0000000e+000  0.0000000e+000  1.3363668e-006  0.0000000e+000  5.5816058e-002  7.0886887e-001  1.0000000e+000  1.1296172e-002
  0.0000000e+000  0.0000000e+000  0.0000000e+000  0.0000000e+000  0.0000000e+000  0.0000000e+000  0.0000000e+000  0.0000000e+000  0.0000000e+000  0.0000000e+000  0.0000000e+000  0.0000000e+000  0.0000000e+000  0.0000000e+000  0.0000000e+000  0.0000000e+000  0.0000000e+000  0.0000000e+000  0.0000000e+000  0.0000000e+000  0.0000000e+000  0.0000000e+000  0.0000000e+000  0.0000000e+000  0.0000000e+000  0.0000000e+000  0.0000000e+000  0.0000000e+000  0.0000000e+000  0.0000000e+000  0.0000000e+000  1.0000000e+000  1.0000000e+000             Inf
  0.0000000e+000  0.0000000e+000  0.0000000e+000  0.0000000e+000  0.0000000e+000  0.0000000e+000  0.0000000e+000  0.0000000e+000  0.0000000e+000  0.0000000e+000  0.0000000e+000  0.0000000e+000  0.0000000e+000  0.0000000e+000  0.0000000e+000  0.0000000e+000  0.0000000e+000  0.0000000e+000  0.0000000e+000  0.0000000e+000  0.0000000e+000  0.0000000e+000  0.0000000e+000  0.0000000e+000  0.0000000e+000  0.0000000e+000  0.0000000e+000  0.0000000e+000  0.0000000e+000  0.0000000e+000  0.0000000e+000  1.0000000e+000  1.0000000e+000  0.0000000e+000
  0.0000000e+000  0.0000000e+000  0.0000000e+000  0.0000000e+000  0.0000000e+000  0.0000000e+000  0.0000000e+000  0.0000000e+000  0.0000000e+000  0.0000000e+000  0.0000000e+000  0.0000000e+000  0.0000000e+000  0.0000000e+000  0.0000000e+000  0.0000000e+000  0.0000000e+000  0.0000000e+000  0.0000000e+000  0.0000000e+000  0.0000000e+000  0.0000000e+000  0.0000000e+000  0.0000000e+000  0.0000000e+000  0.0000000e+000  0.0000000e+000  0.0000000e+000  0.0000000e+000  0.0000000e+000  0.0000000e+000  1.0000000e+000  1.0000000e+000  0.0000000e+000
  0.0000000e+000  0.0000000e+000  0.0000000e+000  0.0000000e+000  0.0000000e+000  0.0000000e+000  0.0000000e+000  0.0000000e+000  0.0000000e+000  0.0000000e+000  0.0000000e+000  0.0000000e+000  0.0000000e+000  0.0000000e+000  0.0000000e+000  0.0000000e+000  0.0000000e+000  0.0000000e+000  0.0000000e+000  0.0000000e+000  0.0000000e+000  0.0000000e+000  0.0000000e+000  0.0000000e+000  0.0000000e+000  0.0000000e+000  0.0000000e+000  0.0000000e+000  0.0000000e+000  0.0000000e+000  0.0000000e+000  1.0000000e+000  1.0000000e+000  0.0000000e+000
  0.0000000e+000  0.0000000e+000  0.0000000e+000  0.0000000e+000  0.0000000e+000  0.0000000e+000  0.0000000e+000  0.0000000e+000  0.0000000e+000  0.0000000e+000  0.0000000e+000  0.0000000e+000  0.0000000e+000  0.0000000e+000  0.0000000e+000  0.0000000e+000  0.0000000e+000  0.0000000e+000  0.0000000e+000  0.0000000e+000  0.0000000e+000  0.0000000e+000  0.0000000e+000  0.0000000e+000  0.0000000e+000  0.0000000e+000  0.0000000e+000  0.0000000e+000  0.0000000e+000  0.0000000e+000  0.0000000e+000  1.0000000e+000  1.0000000e+000  0.0000000e+000
  4.2444742e-001  0.0000000e+000  0.0000000e+000  0.0000000e+000  0.0000000e+000  0.0000000e+000  0.0000000e+000  0.0000000e+000  0.0000000e+000  0.0000000e+000  0.0000000e+000  0.0000000e+000  0.0000000e+000  0.0000000e+000  0.0000000e+000  0.0000000e+000  0.0000000e+000  0.0000000e+000  0.0000000e+000  0.0000000e+000  0.0000000e+000  0.0000000e+000  0.0000000e+000  0.0000000e+000  0.0000000e+000  0.0000000e+000  0.0000000e+000  0.0000000e+000  0.0000000e+000  0.0000000e+000  4.2444742e-001  5.3629185e-002  1.0000000e+000  7.0848802e-002
  0.0000000e+000  0.0000000e+000  0.0000000e+000  0.0000000e+000  0.0000000e+000  0.0000000e+000  0.0000000e+000  0.0000000e+000  0.0000000e+000  0.0000000e+000  0.0000000e+000  0.0000000e+000  0.0000000e+000  0.0000000e+000  0.0000000e+000  0.0000000e+000  0.0000000e+000  0.0000000e+000  0.0000000e+000  0.0000000e+000  0.0000000e+000  0.0000000e+000  0.0000000e+000  0.0000000e+000  0.0000000e+000  0.0000000e+000  0.0000000e+000  0.0000000e+000  0.0000000e+000  0.0000000e+000  0.0000000e+000  1.0000000e+000  1.0000000e+000  0.0000000e+000
  6.6220725e-001  0.0000000e+000  0.0000000e+000  0.0000000e+000  0.0000000e+000  0.0000000e+000  0.0000000e+000  0.0000000e+000  0.0000000e+000  0.0000000e+000  0.0000000e+000  0.0000000e+000  0.0000000e+000  0.0000000e+000  0.0000000e+000  0.0000000e+000  0.0000000e+000  0.0000000e+000  0.0000000e+000  0.0000000e+000  0.0000000e+000  0.0000000e+000  0.0000000e+000  0.0000000e+000  0.0000000e+000  0.0000000e+000  0.0000000e+000  0.0000000e+000  0.0000000e+000  0.0000000e+000  6.6220725e-001 -4.2786568e-001  1.0000000e+000  8.0929961e-001
  2.3872308e-001  0.0000000e+000  0.0000000e+000  0.0000000e+000  0.0000000e+000  0.0000000e+000  0.0000000e+000  0.0000000e+000  0.0000000e+000  0.0000000e+000  0.0000000e+000  0.0000000e+000  0.0000000e+000  0.0000000e+000  0.0000000e+000  0.0000000e+000  0.0000000e+000  0.0000000e+000  0.0000000e+000  0.0000000e+000  0.0000000e+000  0.0000000e+000  0.0000000e+000  0.0000000e+000  0.0000000e+000  0.0000000e+000  0.0000000e+000  0.0000000e+000  0.0000000e+000  0.0000000e+000  2.3872308e-001  2.8750905e-001  1.0000000e+000  4.7407663e-002
  0.0000000e+000  0.0000000e+000  0.0000000e+000  0.0000000e+000  0.0000000e+000  0.0000000e+000  0.0000000e+000  0.0000000e+000  0.0000000e+000  0.0000000e+000  0.0000000e+000  0.0000000e+000  0.0000000e+000  0.0000000e+000  0.0000000e+000  0.0000000e+000  0.0000000e+000  0.0000000e+000  0.0000000e+000  0.0000000e+000  0.0000000e+000  0.0000000e+000  0.0000000e+000  0.0000000e+000  0.0000000e+000  0.0000000e+000  0.0000000e+000  0.0000000e+000  0.0000000e+000  0.0000000e+000  0.0000000e+000  1.0000000e+000  1.0000000e+000  0.0000000e+000
  0.0000000e+000  0.0000000e+000  0.0000000e+000  0.0000000e+000  0.0000000e+000  0.0000000e+000  0.0000000e+000  0.0000000e+000  0.0000000e+000  0.0000000e+000  0.0000000e+000  0.0000000e+000  0.0000000e+000  0.0000000e+000  0.0000000e+000  0.0000000e+000  0.0000000e+000  0.0000000e+000  0.0000000e+000  0.0000000e+000  0.0000000e+000  0.0000000e+000  0.0000000e+000  0.0000000e+000  0.0000000e+000  0.0000000e+000  0.0000000e+000  0.0000000e+000  0.0000000e+000  0.0000000e+000  0.0000000e+000  1.0000000e+000  1.0000000e+000  0.0000000e+000
  2.2865984e-001  0.0000000e+000  0.0000000e+000  0.0000000e+000  0.0000000e+000  0.0000000e+000  0.0000000e+000  0.0000000e+000  0.0000000e+000  0.0000000e+000  0.0000000e+000  0.0000000e+000  0.0000000e+000  0.0000000e+000  0.0000000e+000  0.0000000e+000  0.0000000e+000  0.0000000e+000  0.0000000e+000  0.0000000e+000  0.0000000e+000  0.0000000e+000  0.0000000e+000  0.0000000e+000  0.0000000e+000  0.0000000e+000  0.0000000e+000  0.0000000e+000  0.0000000e+000  0.0000000e+000  2.2865984e-001  3.4264735e-001  1.0000000e+000  4.6450123e-002
  0.0000000e+000  0.0000000e+000  0.0000000e+000  0.0000000e+000  0.0000000e+000  0.0000000e+000  0.0000000e+000  0.0000000e+000  0.0000000e+000  0.0000000e+000  0.0000000e+000  0.0000000e+000  0.0000000e+000  0.0000000e+000  0.0000000e+000  0.0000000e+000  0.0000000e+000  0.0000000e+000  0.0000000e+000  0.0000000e+000  0.0000000e+000  0.0000000e+000  0.0000000e+000  0.0000000e+000  0.0000000e+000  0.0000000e+000  0.0000000e+000  0.0000000e+000  0.0000000e+000  0.0000000e+000  0.0000000e+000  1.0000000e+000  1.0000000e+000  0.0000000e+000
  2.0538939e-001  0.0000000e+000  0.0000000e+000  0.0000000e+000  0.0000000e+000  0.0000000e+000  0.0000000e+000  0.0000000e+000  0.0000000e+000  0.0000000e+000  0.0000000e+000  0.0000000e+000  0.0000000e+000  0.0000000e+000  0.0000000e+000  0.0000000e+000  0.0000000e+000  0.0000000e+000  0.0000000e+000  0.0000000e+000  0.0000000e+000  0.0000000e+000  0.0000000e+000  0.0000000e+000  0.0000000e+000  0.0000000e+000  0.0000000e+000  0.0000000e+000  0.0000000e+000  0.0000000e+000  2.0538939e-001  5.1219181e-001  1.0000000e+000  1.6562376e-001
  0.0000000e+000  0.0000000e+000  0.0000000e+000  0.0000000e+000  0.0000000e+000  0.0000000e+000  0.0000000e+000  0.0000000e+000  0.0000000e+000  0.0000000e+000  0.0000000e+000  0.0000000e+000  0.0000000e+000  0.0000000e+000  0.0000000e+000  0.0000000e+000  0.0000000e+000  0.0000000e+000  0.0000000e+000  0.0000000e+000  0.0000000e+000  0.0000000e+000  0.0000000e+000  0.0000000e+000  0.0000000e+000  0.0000000e+000  0.0000000e+000  0.0000000e+000  0.0000000e+000  0.0000000e+000  0.0000000e+000  1.0000000e+000  1.0000000e+000  0.0000000e+000
  9.0427162e-002  0.0000000e+000  0.0000000e+000  0.0000000e+000  0.0000000e+000  0.0000000e+000  0.0000000e+000  0.0000000e+000  0.0000000e+000  0.0000000e+000  0.0000000e+000  0.0000000e+000  0.0000000e+000  0.0000000e+000  0.0000000e+000  0.0000000e+000  0.0000000e+000  0.0000000e+000  0.0000000e+000  0.0000000e+000  0.0000000e+000  0.0000000e+000  0.0000000e+000  0.0000000e+000  0.0000000e+000  0.0000000e+000  0.0000000e+000  0.0000000e+000  0.0000000e+000  0.0000000e+000  9.0427162e-002  6.7250197e-001  1.0000000e+000  1.5696845e-001
  2.2822480e-001  0.0000000e+000  0.0000000e+000  0.0000000e+000  0.0000000e+000  0.0000000e+000  0.0000000e+000  0.0000000e+000  0.0000000e+000  0.0000000e+000  0.0000000e+000  0.0000000e+000  0.0000000e+000  0.0000000e+000  0.0000000e+000  0.0000000e+000  0.0000000e+000  0.0000000e+000  0.0000000e+000  0.0000000e+000  0.0000000e+000  0.0000000e+000  0.0000000e+000  0.0000000e+000  0.0000000e+000  0.0000000e+000  0.0000000e+000  0.0000000e+000  0.0000000e+000  0.0000000e+000  2.2822480e-001  3.4539798e-001  1.0000000e+000  1.2741166e-001
  0.0000000e+000  0.0000000e+000  0.0000000e+000  0.0000000e+000  0.0000000e+000  0.0000000e+000  0.0000000e+000  0.0000000e+000  0.0000000e+000  0.0000000e+000  0.0000000e+000  0.0000000e+000  0.0000000e+000  0.0000000e+000  0.0000000e+000  0.0000000e+000  0.0000000e+000  0.0000000e+000  0.0000000e+000  0.0000000e+000  0.0000000e+000  0.0000000e+000  0.0000000e+000  0.0000000e+000  0.0000000e+000  0.0000000e+000  0.0000000e+000  0.0000000e+000  0.0000000e+000  0.0000000e+000  0.0000000e+000  1.0000000e+000  1.0000000e+000  0.0000000e+000
  0.0000000e+000  0.0000000e+000  0.0000000e+000  0.0000000e+000  0.0000000e+000  0.0000000e+000  0.0000000e+000  0.0000000e+000  0.0000000e+000  0.0000000e+000  0.0000000e+000  0.0000000e+000  0.0000000e+000  0.0000000e+000  0.0000000e+000  0.0000000e+000  0.0000000e+000  0.0000000e+000  0.0000000e+000  0.0000000e+000  0.0000000e+000  0.0000000e+000  0.0000000e+000  0.0000000e+000  0.0000000e+000  0.0000000e+000  0.0000000e+000  0.0000000e+000  0.0000000e+000  0.0000000e+000  0.0000000e+000  1.0000000e+000  1.0000000e+000  0.0000000e+000
  4.2187589e-001  0.0000000e+000  0.0000000e+000  0.0000000e+000  0.0000000e+000  0.0000000e+000  0.0000000e+000  0.0000000e+000  0.0000000e+000  0.0000000e+000  0.0000000e+000  0.0000000e+000  0.0000000e+000  0.0000000e+000  0.0000000e+000  0.0000000e+000  0.0000000e+000  0.0000000e+000  0.0000000e+000  0.0000000e+000  0.0000000e+000  0.0000000e+000  0.0000000e+000  0.0000000e+000  0.0000000e+000  0.0000000e+000  0.0000000e+000  0.0000000e+000  0.0000000e+000  0.0000000e+000  4.2187589e-001  8.2835936e-002  1.0000000e+000  8.8110778e-002
  0.0000000e+000  0.0000000e+000  0.0000000e+000  0.0000000e+000  0.0000000e+000  0.0000000e+000  0.0000000e+000  0.0000000e+000  0.0000000e+000  0.0000000e+000  0.0000000e+000  0.0000000e+000  0.0000000e+000  0.0000000e+000  0.0000000e+000  0.0000000e+000  0.0000000e+000  0.0000000e+000  0.0000000e+000  0.0000000e+000  0.0000000e+000  0.0000000e+000  0.0000000e+000  0.0000000e+000  0.0000000e+000  0.0000000e+000  0.0000000e+000  0.0000000e+000  0.0000000e+000  0.0000000e+000  0.0000000e+000  1.0000000e+000  1.0000000e+000  0.0000000e+000
  6.5453787e-002  0.0000000e+000  0.0000000e+000  0.0000000e+000  0.0000000e+000  0.0000000e+000  0.0000000e+000  0.0000000e+000  0.0000000e+000  0.0000000e+000  0.0000000e+000  0.0000000e+000  0.0000000e+000  0.0000000e+000  0.0000000e+000  0.0000000e+000  0.0000000e+000  0.0000000e+000  0.0000000e+000  0.0000000e+000  0.0000000e+000  0.0000000e+000  0.0000000e+000  0.0000000e+000  0.0000000e+000  0.0000000e+000  0.0000000e+000  0.0000000e+000  0.0000000e+000  0.0000000e+000  6.5453787e-002  6.8627041e-001  1.0000000e+000  4.2575544e-002
  0.0000000e+000  0.0000000e+000  0.0000000e+000  0.0000000e+000  0.0000000e+000  0.0000000e+000  0.0000000e+000  0.0000000e+000  0.0000000e+000  0.0000000e+000  0.0000000e+000  0.0000000e+000  0.0000000e+000  0.0000000e+000  0.0000000e+000  0.0000000e+000  0.0000000e+000  0.0000000e+000  0.0000000e+000  0.0000000e+000  0.0000000e+000  0.0000000e+000  0.0000000e+000  0.0000000e+000  0.0000000e+000  0.0000000e+000  0.0000000e+000  0.0000000e+000  0.0000000e+000  0.0000000e+000  0.0000000e+000  1.0000000e+000  1.0000000e+000  0.0000000e+000
  0.0000000e+000  0.0000000e+000  0.0000000e+000  0.0000000e+000  0.0000000e+000  0.0000000e+000  0.0000000e+000  0.0000000e+000  0.0000000e+000  0.0000000e+000  0.0000000e+000  0.0000000e+000  0.0000000e+000  0.0000000e+000  0.0000000e+000  0.0000000e+000  0.0000000e+000  0.0000000e+000  0.0000000e+000  0.0000000e+000  0.0000000e+000  0.0000000e+000  0.0000000e+000  0.0000000e+000  0.0000000e+000  0.0000000e+000  0.0000000e+000  0.0000000e+000  0.0000000e+000  0.0000000e+000  0.0000000e+000  1.0000000e+000  1.0000000e+000  0.0000000e+000
  2.3953401e-001  0.0000000e+000  0.0000000e+000  0.0000000e+000  0.0000000e+000  0.0000000e+000  0.0000000e+000  0.0000000e+000  0.0000000e+000  0.0000000e+000  0.0000000e+000  0.0000000e+000  0.0000000e+000  0.0000000e+000  0.0000000e+000  0.0000000e+000  0.0000000e+000  0.0000000e+000  0.0000000e+000  0.0000000e+000  0.0000000e+000  0.0000000e+000  0.0000000e+000  0.0000000e+000  0.0000000e+000  0.0000000e+000  0.0000000e+000  0.0000000e+000  0.0000000e+000  0.0000000e+000  2.3953401e-001  2.8387549e-001  1.0000000e+000  1.8433064e-002
  0.0000000e+000  0.0000000e+000  0.0000000e+000  0.0000000e+000  0.0000000e+000  0.0000000e+000  0.0000000e+000  0.0000000e+000  0.0000000e+000  0.0000000e+000  0.0000000e+000  0.0000000e+000  0.0000000e+000  0.0000000e+000  0.0000000e+000  0.0000000e+000  0.0000000e+000  0.0000000e+000  0.0000000e+000  0.0000000e+000  0.0000000e+000  0.0000000e+000  0.0000000e+000  0.0000000e+000  0.0000000e+000  0.0000000e+000  0.0000000e+000  0.0000000e+000  0.0000000e+000  0.0000000e+000  0.0000000e+000  1.0000000e+000  1.0000000e+000  0.0000000e+000
  0.0000000e+000  0.0000000e+000  0.0000000e+000  0.0000000e+000  0.0000000e+000  0.0000000e+000  0.0000000e+000  0.0000000e+000  0.0000000e+000  0.0000000e+000  0.0000000e+000  0.0000000e+000  0.0000000e+000  0.0000000e+000  0.0000000e+000  0.0000000e+000  0.0000000e+000  0.0000000e+000  0.0000000e+000  0.0000000e+000  0.0000000e+000  0.0000000e+000  0.0000000e+000  0.0000000e+000  0.0000000e+000  0.0000000e+000  0.0000000e+000  0.0000000e+000  0.0000000e+000  0.0000000e+000  0.0000000e+000  1.0000000e+000  1.0000000e+000  0.0000000e+000
  0.0000000e+000  0.0000000e+000  0.0000000e+000  0.0000000e+000  0.0000000e+000  0.0000000e+000  0.0000000e+000  0.0000000e+000  0.0000000e+000  0.0000000e+000  0.0000000e+000  0.0000000e+000  0.0000000e+000  0.0000000e+000  0.0000000e+000  0.0000000e+000  0.0000000e+000  0.0000000e+000  0.0000000e+000  0.0000000e+000  0.0000000e+000  0.0000000e+000  0.0000000e+000  0.0000000e+000  0.0000000e+000  0.0000000e+000  0.0000000e+000  0.0000000e+000  0.0000000e+000  0.0000000e+000  0.0000000e+000  1.0000000e+000  1.0000000e+000  0.0000000e+000
  0.0000000e+000  0.0000000e+000  0.0000000e+000  0.0000000e+000  0.0000000e+000  0.0000000e+000  0.0000000e+000  0.0000000e+000  0.0000000e+000  0.0000000e+000  0.0000000e+000  0.0000000e+000  0.0000000e+000  0.0000000e+000  0.0000000e+000  0.0000000e+000  0.0000000e+000  0.0000000e+000  0.0000000e+000  0.0000000e+000  0.0000000e+000  0.0000000e+000  0.0000000e+000  0.0000000e+000  0.0000000e+000  0.0000000e+000  0.0000000e+000  0.0000000e+000  0.0000000e+000  0.0000000e+000  0.0000000e+000  1.0000000e+000  1.0000000e+000  0.0000000e+000
  0.0000000e+000  0.0000000e+000  0.0000000e+000  0.0000000e+000  0.0000000e+000  0.0000000e+000  0.0000000e+000  0.0000000e+000  0.0000000e+000  0.0000000e+000  0.0000000e+000  0.0000000e+000  0.0000000e+000  0.0000000e+000  0.0000000e+000  0.0000000e+000  0.0000000e+000  0.0000000e+000  0.0000000e+000  0.0000000e+000  0.0000000e+000  0.0000000e+000  0.0000000e+000  0.0000000e+000  0.0000000e+000  0.0000000e+000  0.0000000e+000  0.0000000e+000  0.0000000e+000  0.0000000e+000  0.0000000e+000  1.0000000e+000  1.0000000e+000  0.0000000e+000
  0.0000000e+000  0.0000000e+000  0.0000000e+000  0.0000000e+000  0.0000000e+000  0.0000000e+000  0.0000000e+000  0.0000000e+000  0.0000000e+000  0.0000000e+000  0.0000000e+000  0.0000000e+000  0.0000000e+000  0.0000000e+000  0.0000000e+000  0.0000000e+000  0.0000000e+000  0.0000000e+000  0.0000000e+000  0.0000000e+000  0.0000000e+000  0.0000000e+000  0.0000000e+000  0.0000000e+000  0.0000000e+000  0.0000000e+000  0.0000000e+000  0.0000000e+000  0.0000000e+000  0.0000000e+000  0.0000000e+000  1.0000000e+000  1.0000000e+000  0.0000000e+000
  0.0000000e+000  0.0000000e+000  0.0000000e+000  0.0000000e+000  0.0000000e+000  0.0000000e+000  0.0000000e+000  0.0000000e+000  0.0000000e+000  0.0000000e+000  0.0000000e+000  0.0000000e+000  0.0000000e+000  0.0000000e+000  0.0000000e+000  0.0000000e+000  0.0000000e+000  0.0000000e+000  0.0000000e+000  0.0000000e+000  0.0000000e+000  0.0000000e+000  0.0000000e+000  0.0000000e+000  0.0000000e+000  0.0000000e+000  0.0000000e+000  0.0000000e+000  0.0000000e+000  0.0000000e+000  0.0000000e+000  1.0000000e+000  1.0000000e+000  0.0000000e+000
  4.5391058e-001  0.0000000e+000  0.0000000e+000  0.0000000e+000  0.0000000e+000  0.0000000e+000  0.0000000e+000  0.0000000e+000  0.0000000e+000  0.0000000e+000  0.0000000e+000  0.0000000e+000  0.0000000e+000  0.0000000e+000  0.0000000e+000  0.0000000e+000  0.0000000e+000  0.0000000e+000  0.0000000e+000  0.0000000e+000  0.0000000e+000  0.0000000e+000  0.0000000e+000  0.0000000e+000  0.0000000e+000  0.0000000e+000  0.0000000e+000  0.0000000e+000  0.0000000e+000  0.0000000e+000  4.5391058e-001 -1.2421826e-001  1.0000000e+000  5.0945477e-001
  1.8494717e-001  0.0000000e+000  0.0000000e+000  0.0000000e+000  0.0000000e+000  0.0000000e+000  0.0000000e+000  0.0000000e+000  0.0000000e+000  0.0000000e+000  0.0000000e+000  0.0000000e+000  0.0000000e+000  0.0000000e+000  0.0000000e+000  0.0000000e+000  0.0000000e+000  0.0000000e+000  0.0000000e+000  0.0000000e+000  0.0000000e+000  0.0000000e+000  0.0000000e+000  0.0000000e+000  0.0000000e+000  0.0000000e+000  0.0000000e+000  0.0000000e+000  0.0000000e+000  0.0000000e+000  1.8494717e-001  6.5418281e-001  1.0000000e+000  1.6752434e-001
  5.4755681e-002  0.0000000e+000  0.0000000e+000  0.0000000e+000  0.0000000e+000  0.0000000e+000  0.0000000e+000  0.0000000e+000  0.0000000e+000  0.0000000e+000  0.0000000e+000  0.0000000e+000  0.0000000e+000  0.0000000e+000  0.0000000e+000  0.0000000e+000  0.0000000e+000  0.0000000e+000  0.0000000e+000  0.0000000e+000  0.0000000e+000  0.0000000e+000  0.0000000e+000  0.0000000e+000  0.0000000e+000  0.0000000e+000  0.0000000e+000  0.0000000e+000  0.0000000e+000  0.0000000e+000  5.4755681e-002  7.1185498e-001  1.0000000e+000  2.3065994e-002
  0.0000000e+000  0.0000000e+000  0.0000000e+000  0.0000000e+000  0.0000000e+000  0.0000000e+000  0.0000000e+000  0.0000000e+000  0.0000000e+000  0.0000000e+000  0.0000000e+000  0.0000000e+000  0.0000000e+000  0.0000000e+000  0.0000000e+000  0.0000000e+000  0.0000000e+000  0.0000000e+000  0.0000000e+000  0.0000000e+000  0.0000000e+000  0.0000000e+000  0.0000000e+000  0.0000000e+000  0.0000000e+000  0.0000000e+000  0.0000000e+000  0.0000000e+000  0.0000000e+000  0.0000000e+000  0.0000000e+000  1.0000000e+000  1.0000000e+000  0.0000000e+000
  5.4363036e-002  0.0000000e+000  0.0000000e+000  0.0000000e+000  0.0000000e+000  0.0000000e+000  0.0000000e+000  0.0000000e+000  0.0000000e+000  0.0000000e+000  0.0000000e+000  0.0000000e+000  0.0000000e+000  0.0000000e+000  0.0000000e+000  0.0000000e+000  0.0000000e+000  0.0000000e+000  0.0000000e+000  0.0000000e+000  0.0000000e+000  0.0000000e+000  0.0000000e+000  0.0000000e+000  0.0000000e+000  0.0000000e+000  0.0000000e+000  0.0000000e+000  0.0000000e+000  0.0000000e+000  5.4363036e-002  7.1298803e-001  1.0000000e+000  3.9456604e-002
  2.5312843e-001  0.0000000e+000  0.0000000e+000  0.0000000e+000  0.0000000e+000  0.0000000e+000  0.0000000e+000  0.0000000e+000  0.0000000e+000  0.0000000e+000  0.0000000e+000  0.0000000e+000  0.0000000e+000  0.0000000e+000  0.0000000e+000  0.0000000e+000  0.0000000e+000  0.0000000e+000  0.0000000e+000  0.0000000e+000  0.0000000e+000  0.0000000e+000  0.0000000e+000  0.0000000e+000  0.0000000e+000  0.0000000e+000  0.0000000e+000  0.0000000e+000  0.0000000e+000  0.0000000e+000  2.5312843e-001  2.4497442e-001  1.0000000e+000  2.8556202e-002
  2.4393676e-001  0.0000000e+000  0.0000000e+000  0.0000000e+000  0.0000000e+000  0.0000000e+000  0.0000000e+000  0.0000000e+000  0.0000000e+000  0.0000000e+000  0.0000000e+000  0.0000000e+000  0.0000000e+000  0.0000000e+000  0.0000000e+000  0.0000000e+000  0.0000000e+000  0.0000000e+000  0.0000000e+000  0.0000000e+000  0.0000000e+000  0.0000000e+000  0.0000000e+000  0.0000000e+000  0.0000000e+000  0.0000000e+000  0.0000000e+000  0.0000000e+000  0.0000000e+000  0.0000000e+000  2.4393676e-001  2.6657576e-001  1.0000000e+000  3.8763360e-002
  1.9447974e-001  0.0000000e+000  0.0000000e+000  0.0000000e+000  0.0000000e+000  0.0000000e+000  0.0000000e+000  0.0000000e+000  0.0000000e+000  0.0000000e+000  0.0000000e+000  0.0000000e+000  0.0000000e+000  0.0000000e+000  0.0000000e+000  0.0000000e+000  0.0000000e+000  0.0000000e+000  0.0000000e+000  0.0000000e+000  0.0000000e+000  0.0000000e+000  0.0000000e+000  0.0000000e+000  0.0000000e+000  0.0000000e+000  0.0000000e+000  0.0000000e+000  0.0000000e+000  0.0000000e+000  1.9447974e-001  5.9256011e-001  1.0000000e+000  6.7460585e-002
  8.6627855e-001  0.0000000e+000  0.0000000e+000  0.0000000e+000  0.0000000e+000  0.0000000e+000  0.0000000e+000  0.0000000e+000  0.0000000e+000  0.0000000e+000  0.0000000e+000  0.0000000e+000  0.0000000e+000  0.0000000e+000  0.0000000e+000  0.0000000e+000  0.0000000e+000  0.0000000e+000  0.0000000e+000  0.0000000e+000  0.0000000e+000  0.0000000e+000  0.0000000e+000  0.0000000e+000  0.0000000e+000  0.0000000e+000  0.0000000e+000  0.0000000e+000  0.0000000e+000  0.0000000e+000  8.6627855e-001 -6.8618551e-001  1.0000000e+000             Inf
  2.5628004e-001  0.0000000e+000  0.0000000e+000  0.0000000e+000  0.0000000e+000  0.0000000e+000  0.0000000e+000  0.0000000e+000  0.0000000e+000  0.0000000e+000  0.0000000e+000  0.0000000e+000  0.0000000e+000  0.0000000e+000  0.0000000e+000  0.0000000e+000  0.0000000e+000  0.0000000e+000  0.0000000e+000  0.0000000e+000  0.0000000e+000  0.0000000e+000  0.0000000e+000  0.0000000e+000  0.0000000e+000  0.0000000e+000  0.0000000e+000  0.0000000e+000  0.0000000e+000  0.0000000e+000  2.5628004e-001  2.4245052e-001  1.0000000e+000  2.1413859e-001
  0.0000000e+000  0.0000000e+000  0.0000000e+000  0.0000000e+000  0.0000000e+000  0.0000000e+000  0.0000000e+000  0.0000000e+000  0.0000000e+000  0.0000000e+000  0.0000000e+000  0.0000000e+000  0.0000000e+000  0.0000000e+000  0.0000000e+000  0.0000000e+000  0.0000000e+000  0.0000000e+000  0.0000000e+000  0.0000000e+000  0.0000000e+000  0.0000000e+000  0.0000000e+000  0.0000000e+000  0.0000000e+000  0.0000000e+000  0.0000000e+000  0.0000000e+000  0.0000000e+000  0.0000000e+000  0.0000000e+000  1.0000000e+000  1.0000000e+000  0.0000000e+000
  6.3068203e-002  0.0000000e+000  0.0000000e+000  0.0000000e+000  0.0000000e+000  0.0000000e+000  0.0000000e+000  0.0000000e+000  0.0000000e+000  0.0000000e+000  0.0000000e+000  0.0000000e+000  0.0000000e+000  0.0000000e+000  0.0000000e+000  0.0000000e+000  0.0000000e+000  0.0000000e+000  0.0000000e+000  0.0000000e+000  0.0000000e+000  0.0000000e+000  0.0000000e+000  0.0000000e+000  0.0000000e+000  0.0000000e+000  0.0000000e+000  0.0000000e+000  0.0000000e+000  0.0000000e+000  6.3068203e-002  6.9103883e-001  1.0000000e+000  2.7522547e-002
  0.0000000e+000  0.0000000e+000  0.0000000e+000  0.0000000e+000  0.0000000e+000  0.0000000e+000  0.0000000e+000  0.0000000e+000  0.0000000e+000  0.0000000e+000  0.0000000e+000  0.0000000e+000  0.0000000e+000  0.0000000e+000  0.0000000e+000  0.0000000e+000  0.0000000e+000  0.0000000e+000  0.0000000e+000  0.0000000e+000  0.0000000e+000  0.0000000e+000  0.0000000e+000  0.0000000e+000  0.0000000e+000  0.0000000e+000  0.0000000e+000  0.0000000e+000  0.0000000e+000  0.0000000e+000  0.0000000e+000  1.0000000e+000  1.0000000e+000  0.0000000e+000
  0.0000000e+000  0.0000000e+000  0.0000000e+000  0.0000000e+000  0.0000000e+000  0.0000000e+000  0.0000000e+000  0.0000000e+000  0.0000000e+000  0.0000000e+000  0.0000000e+000  0.0000000e+000  0.0000000e+000  0.0000000e+000  0.0000000e+000  0.0000000e+000  0.0000000e+000  0.0000000e+000  0.0000000e+000  0.0000000e+000  0.0000000e+000  0.0000000e+000  0.0000000e+000  0.0000000e+000  0.0000000e+000  0.0000000e+000  0.0000000e+000  0.0000000e+000  0.0000000e+000  0.0000000e+000  0.0000000e+000  1.0000000e+000  1.0000000e+000  0.0000000e+000
  0.0000000e+000  0.0000000e+000  0.0000000e+000  0.0000000e+000  0.0000000e+000  0.0000000e+000  0.0000000e+000  0.0000000e+000  0.0000000e+000  0.0000000e+000  0.0000000e+000  0.0000000e+000  0.0000000e+000  0.0000000e+000  0.0000000e+000  0.0000000e+000  0.0000000e+000  0.0000000e+000  0.0000000e+000  0.0000000e+000  0.0000000e+000  0.0000000e+000  0.0000000e+000  0.0000000e+000  0.0000000e+000  0.0000000e+000  0.0000000e+000  0.0000000e+000  0.0000000e+000  0.0000000e+000  0.0000000e+000  1.0000000e+000  1.0000000e+000  0.0000000e+000
  0.0000000e+000  0.0000000e+000  0.0000000e+000  0.0000000e+000  0.0000000e+000  0.0000000e+000  0.0000000e+000  0.0000000e+000  0.0000000e+000  0.0000000e+000  0.0000000e+000  0.0000000e+000  0.0000000e+000  0.0000000e+000  0.0000000e+000  0.0000000e+000  0.0000000e+000  0.0000000e+000  0.0000000e+000  0.0000000e+000  0.0000000e+000  0.0000000e+000  0.0000000e+000  0.0000000e+000  0.0000000e+000  0.0000000e+000  0.0000000e+000  0.0000000e+000  0.0000000e+000  0.0000000e+000  0.0000000e+000  1.0000000e+000  1.0000000e+000  0.0000000e+000
  4.1288327e-001  0.0000000e+000  0.0000000e+000  0.0000000e+000  0.0000000e+000  0.0000000e+000  0.0000000e+000  0.0000000e+000  0.0000000e+000  0.0000000e+000  0.0000000e+000  0.0000000e+000  0.0000000e+000  0.0000000e+000  0.0000000e+000  0.0000000e+000  0.0000000e+000  0.0000000e+000  0.0000000e+000  0.0000000e+000  0.0000000e+000  0.0000000e+000  0.0000000e+000  0.0000000e+000  0.0000000e+000  0.0000000e+000  0.0000000e+000  0.0000000e+000  0.0000000e+000  0.0000000e+000  4.1288327e-001  1.9485508e-001  1.0000000e+000  2.1799680e-001
  0.0000000e+000  0.0000000e+000  0.0000000e+000  0.0000000e+000  0.0000000e+000  0.0000000e+000  0.0000000e+000  0.0000000e+000  0.0000000e+000  0.0000000e+000  0.0000000e+000  0.0000000e+000  0.0000000e+000  0.0000000e+000  0.0000000e+000  0.0000000e+000  0.0000000e+000  0.0000000e+000  0.0000000e+000  0.0000000e+000  0.0000000e+000  0.0000000e+000  0.0000000e+000  0.0000000e+000  0.0000000e+000  0.0000000e+000  0.0000000e+000  0.0000000e+000  0.0000000e+000  0.0000000e+000  0.0000000e+000  1.0000000e+000  1.0000000e+000  0.0000000e+000
  1.9817588e-001  0.0000000e+000  0.0000000e+000  0.0000000e+000  0.0000000e+000  0.0000000e+000  0.0000000e+000  0.0000000e+000  0.0000000e+000  0.0000000e+000  0.0000000e+000  0.0000000e+000  0.0000000e+000  0.0000000e+000  0.0000000e+000  0.0000000e+000  0.0000000e+000  0.0000000e+000  0.0000000e+000  0.0000000e+000  0.0000000e+000  0.0000000e+000  0.0000000e+000  0.0000000e+000  0.0000000e+000  0.0000000e+000  0.0000000e+000  0.0000000e+000  0.0000000e+000  0.0000000e+000  1.9817588e-001  5.6618104e-001  1.0000000e+000  6.0256486e-002
  0.0000000e+000  0.0000000e+000  0.0000000e+000  0.0000000e+000  0.0000000e+000  0.0000000e+000  0.0000000e+000  0.0000000e+000  0.0000000e+000  0.0000000e+000  0.0000000e+000  0.0000000e+000  0.0000000e+000  0.0000000e+000  0.0000000e+000  0.0000000e+000  0.0000000e+000  0.0000000e+000  0.0000000e+000  0.0000000e+000  0.0000000e+000  0.0000000e+000  0.0000000e+000  0.0000000e+000  0.0000000e+000  0.0000000e+000  0.0000000e+000  0.0000000e+000  0.0000000e+000  0.0000000e+000  0.0000000e+000  1.0000000e+000  1.0000000e+000  0.0000000e+000
  0.0000000e+000  0.0000000e+000  0.0000000e+000  0.0000000e+000  0.0000000e+000  0.0000000e+000  0.0000000e+000  0.0000000e+000  0.0000000e+000  0.0000000e+000  0.0000000e+000  0.0000000e+000  0.0000000e+000  0.0000000e+000  0.0000000e+000  0.0000000e+000  0.0000000e+000  0.0000000e+000  0.0000000e+000  0.0000000e+000  0.0000000e+000  0.0000000e+000  0.0000000e+000  0.0000000e+000  0.0000000e+000  0.0000000e+000  0.0000000e+000  0.0000000e+000  0.0000000e+000  0.0000000e+000  0.0000000e+000  1.0000000e+000  1.0000000e+000  0.0000000e+000
  0.0000000e+000  0.0000000e+000  0.0000000e+000  0.0000000e+000  0.0000000e+000  0.0000000e+000  0.0000000e+000  0.0000000e+000  0.0000000e+000  0.0000000e+000  0.0000000e+000  0.0000000e+000  0.0000000e+000  0.0000000e+000  0.0000000e+000  0.0000000e+000  0.0000000e+000  0.0000000e+000  0.0000000e+000  0.0000000e+000  0.0000000e+000  0.0000000e+000  0.0000000e+000  0.0000000e+000  0.0000000e+000  0.0000000e+000  0.0000000e+000  0.0000000e+000  0.0000000e+000  0.0000000e+000  0.0000000e+000  1.0000000e+000  1.0000000e+000  0.0000000e+000
  0.0000000e+000  0.0000000e+000  0.0000000e+000  0.0000000e+000  0.0000000e+000  0.0000000e+000  0.0000000e+000  0.0000000e+000  0.0000000e+000  0.0000000e+000  0.0000000e+000  0.0000000e+000  0.0000000e+000  0.0000000e+000  0.0000000e+000  0.0000000e+000  0.0000000e+000  0.0000000e+000  0.0000000e+000  0.0000000e+000  0.0000000e+000  0.0000000e+000  0.0000000e+000  0.0000000e+000  0.0000000e+000  0.0000000e+000  0.0000000e+000  0.0000000e+000  0.0000000e+000  0.0000000e+000  0.0000000e+000  1.0000000e+000  1.0000000e+000  0.0000000e+000
  0.0000000e+000  0.0000000e+000  0.0000000e+000  0.0000000e+000  0.0000000e+000  0.0000000e+000  0.0000000e+000  0.0000000e+000  0.0000000e+000  0.0000000e+000  0.0000000e+000  0.0000000e+000  0.0000000e+000  0.0000000e+000  0.0000000e+000  0.0000000e+000  0.0000000e+000  0.0000000e+000  0.0000000e+000  0.0000000e+000  0.0000000e+000  0.0000000e+000  0.0000000e+000  0.0000000e+000  0.0000000e+000  0.0000000e+000  0.0000000e+000  0.0000000e+000  0.0000000e+000  0.0000000e+000  0.0000000e+000  1.0000000e+000  1.0000000e+000  0.0000000e+000
  0.0000000e+000  0.0000000e+000  0.0000000e+000  0.0000000e+000  0.0000000e+000  0.0000000e+000  0.0000000e+000  0.0000000e+000  0.0000000e+000  0.0000000e+000  0.0000000e+000  0.0000000e+000  0.0000000e+000  0.0000000e+000  0.0000000e+000  0.0000000e+000  0.0000000e+000  0.0000000e+000  0.0000000e+000  0.0000000e+000  0.0000000e+000  0.0000000e+000  0.0000000e+000  0.0000000e+000  0.0000000e+000  0.0000000e+000  0.0000000e+000  0.0000000e+000  0.0000000e+000  0.0000000e+000  0.0000000e+000  1.0000000e+000  1.0000000e+000  0.0000000e+000
  0.0000000e+000  0.0000000e+000  0.0000000e+000  0.0000000e+000  0.0000000e+000  0.0000000e+000  0.0000000e+000  0.0000000e+000  0.0000000e+000  0.0000000e+000  0.0000000e+000  0.0000000e+000  0.0000000e+000  0.0000000e+000  0.0000000e+000  0.0000000e+000  0.0000000e+000  0.0000000e+000  0.0000000e+000  0.0000000e+000  0.0000000e+000  0.0000000e+000  0.0000000e+000  0.0000000e+000  0.0000000e+000  0.0000000e+000  0.0000000e+000  0.0000000e+000  0.0000000e+000  0.0000000e+000  0.0000000e+000  1.0000000e+000  1.0000000e+000  0.0000000e+000
  0.0000000e+000  0.0000000e+000  0.0000000e+000  0.0000000e+000  0.0000000e+000  0.0000000e+000  0.0000000e+000  0.0000000e+000  0.0000000e+000  0.0000000e+000  0.0000000e+000  0.0000000e+000  0.0000000e+000  0.0000000e+000  0.0000000e+000  0.0000000e+000  0.0000000e+000  0.0000000e+000  0.0000000e+000  0.0000000e+000  0.0000000e+000  0.0000000e+000  0.0000000e+000  0.0000000e+000  0.0000000e+000  0.0000000e+000  0.0000000e+000  0.0000000e+000  0.0000000e+000  0.0000000e+000  0.0000000e+000  1.0000000e+000  1.0000000e+000  0.0000000e+000
  4.3153258e-001  0.0000000e+000  0.0000000e+000  0.0000000e+000  0.0000000e+000  0.0000000e+000  0.0000000e+000  0.0000000e+000  0.0000000e+000  0.0000000e+000  0.0000000e+000  0.0000000e+000  0.0000000e+000  0.0000000e+000  0.0000000e+000  0.0000000e+000  0.0000000e+000  0.0000000e+000  0.0000000e+000  0.0000000e+000  0.0000000e+000  0.0000000e+000  0.0000000e+000  0.0000000e+000  0.0000000e+000  0.0000000e+000  0.0000000e+000  0.0000000e+000  0.0000000e+000  0.0000000e+000  4.3153258e-001 -1.7831820e-002  1.0000000e+000  1.3948442e-001
  0.0000000e+000  0.0000000e+000  0.0000000e+000  0.0000000e+000  0.0000000e+000  0.0000000e+000  0.0000000e+000  0.0000000e+000  0.0000000e+000  0.0000000e+000  0.0000000e+000  0.0000000e+000  0.0000000e+000  0.0000000e+000  0.0000000e+000  0.0000000e+000  0.0000000e+000  0.0000000e+000  0.0000000e+000  0.0000000e+000  0.0000000e+000  0.0000000e+000  0.0000000e+000  0.0000000e+000  0.0000000e+000  0.0000000e+000  0.0000000e+000  0.0000000e+000  0.0000000e+000  0.0000000e+000  0.0000000e+000  1.0000000e+000  1.0000000e+000  0.0000000e+000
  1.8076755e-002  0.0000000e+000  0.0000000e+000  0.0000000e+000  0.0000000e+000  0.0000000e+000  0.0000000e+000  0.0000000e+000  0.0000000e+000  0.0000000e+000  0.0000000e+000  0.0000000e+000  0.0000000e+000  0.0000000e+000  0.0000000e+000  0.0000000e+000  0.0000000e+000  0.0000000e+000  0.0000000e+000  0.0000000e+000  0.0000000e+000  0.0000000e+000  0.0000000e+000  0.0000000e+000  0.0000000e+000  0.0000000e+000  0.0000000e+000  0.0000000e+000  0.0000000e+000  0.0000000e+000  1.8076755e-002  8.5582739e-001  1.0000000e+000  1.9463705e-001
  4.1389509e-001  0.0000000e+000  0.0000000e+000  0.0000000e+000  0.0000000e+000  0.0000000e+000  0.0000000e+000  0.0000000e+000  0.0000000e+000  0.0000000e+000  0.0000000e+000  0.0000000e+000  0.0000000e+000  0.0000000e+000  0.0000000e+000  0.0000000e+000  0.0000000e+000  0.0000000e+000  0.0000000e+000  0.0000000e+000  0.0000000e+000  0.0000000e+000  0.0000000e+000  0.0000000e+000  0.0000000e+000  0.0000000e+000  0.0000000e+000  0.0000000e+000  0.0000000e+000  0.0000000e+000  4.1389509e-001  1.8166050e-001  1.0000000e+000  7.6814214e-002
  0.0000000e+000  0.0000000e+000  0.0000000e+000  0.0000000e+000  0.0000000e+000  0.0000000e+000  0.0000000e+000  0.0000000e+000  0.0000000e+000  0.0000000e+000  0.0000000e+000  0.0000000e+000  0.0000000e+000  0.0000000e+000  0.0000000e+000  0.0000000e+000  0.0000000e+000  0.0000000e+000  0.0000000e+000  0.0000000e+000  0.0000000e+000  0.0000000e+000  0.0000000e+000  0.0000000e+000  0.0000000e+000  0.0000000e+000  0.0000000e+000  0.0000000e+000  0.0000000e+000  0.0000000e+000  0.0000000e+000  1.0000000e+000  1.0000000e+000  0.0000000e+000
  0.0000000e+000  0.0000000e+000  0.0000000e+000  0.0000000e+000  0.0000000e+000  0.0000000e+000  0.0000000e+000  0.0000000e+000  0.0000000e+000  0.0000000e+000  0.0000000e+000  0.0000000e+000  0.0000000e+000  0.0000000e+000  0.0000000e+000  0.0000000e+000  0.0000000e+000  0.0000000e+000  0.0000000e+000  0.0000000e+000  0.0000000e+000  0.0000000e+000  0.0000000e+000  0.0000000e+000  0.0000000e+000  0.0000000e+000  0.0000000e+000  0.0000000e+000  0.0000000e+000  0.0000000e+000  0.0000000e+000  1.0000000e+000  1.0000000e+000  0.0000000e+000
  0.0000000e+000  0.0000000e+000  0.0000000e+000  0.0000000e+000  0.0000000e+000  0.0000000e+000  0.0000000e+000  0.0000000e+000  0.0000000e+000  0.0000000e+000  0.0000000e+000  0.0000000e+000  0.0000000e+000  0.0000000e+000  0.0000000e+000  0.0000000e+000  0.0000000e+000  0.0000000e+000  0.0000000e+000  0.0000000e+000  0.0000000e+000  0.0000000e+000  0.0000000e+000  0.0000000e+000  0.0000000e+000  0.0000000e+000  0.0000000e+000  0.0000000e+000  0.0000000e+000  0.0000000e+000  0.0000000e+000  1.0000000e+000  1.0000000e+000  0.0000000e+000
  0.0000000e+000  0.0000000e+000  0.0000000e+000  0.0000000e+000  0.0000000e+000  0.0000000e+000  0.0000000e+000  0.0000000e+000  0.0000000e+000  0.0000000e+000  0.0000000e+000  0.0000000e+000  0.0000000e+000  0.0000000e+000  0.0000000e+000  0.0000000e+000  0.0000000e+000  0.0000000e+000  0.0000000e+000  0.0000000e+000  0.0000000e+000  0.0000000e+000  0.0000000e+000  0.0000000e+000  0.0000000e+000  0.0000000e+000  0.0000000e+000  0.0000000e+000  0.0000000e+000  0.0000000e+000  0.0000000e+000  1.0000000e+000  1.0000000e+000  0.0000000e+000
  4.2144903e-002  0.0000000e+000  0.0000000e+000  0.0000000e+000  0.0000000e+000  0.0000000e+000  0.0000000e+000  0.0000000e+000  0.0000000e+000  0.0000000e+000  0.0000000e+000  0.0000000e+000  0.0000000e+000  0.0000000e+000  0.0000000e+000  0.0000000e+000  0.0000000e+000  0.0000000e+000  0.0000000e+000  0.0000000e+000  0.0000000e+000  0.0000000e+000  0.0000000e+000  0.0000000e+000  0.0000000e+000  0.0000000e+000  0.0000000e+000  0.0000000e+000  0.0000000e+000  0.0000000e+000  4.2144903e-002  7.5383963e-001  1.0000000e+000  1.2659908e-001
  0.0000000e+000  0.0000000e+000  0.0000000e+000  0.0000000e+000  0.0000000e+000  0.0000000e+000  0.0000000e+000  0.0000000e+000  0.0000000e+000  0.0000000e+000  0.0000000e+000  0.0000000e+000  0.0000000e+000  0.0000000e+000  0.0000000e+000  0.0000000e+000  0.0000000e+000  0.0000000e+000  0.0000000e+000  0.0000000e+000  0.0000000e+000  0.0000000e+000  0.0000000e+000  0.0000000e+000  0.0000000e+000  0.0000000e+000  0.0000000e+000  0.0000000e+000  0.0000000e+000  0.0000000e+000  0.0000000e+000  1.0000000e+000  1.0000000e+000             Inf
  3.7812579e-002  0.0000000e+000  0.0000000e+000  0.0000000e+000  0.0000000e+000  0.0000000e+000  0.0000000e+000  0.0000000e+000  0.0000000e+000  0.0000000e+000  0.0000000e+000  0.0000000e+000  0.0000000e+000  0.0000000e+000  0.0000000e+000  0.0000000e+000  0.0000000e+000  0.0000000e+000  0.0000000e+000  0.0000000e+000  0.0000000e+000  0.0000000e+000  0.0000000e+000  0.0000000e+000  0.0000000e+000  0.0000000e+000  0.0000000e+000  0.0000000e+000  0.0000000e+000  0.0000000e+000  3.7812579e-002  7.7047075e-001  1.0000000e+000  5.2899800e-002
  1.2270379e-002  0.0000000e+000  0.0000000e+000  0.0000000e+000  0.0000000e+000  0.0000000e+000  0.0000000e+000  0.0000000e+000  0.0000000e+000  0.0000000e+000  0.0000000e+000  0.0000000e+000  0.0000000e+000  0.0000000e+000  0.0000000e+000  0.0000000e+000  0.0000000e+000  0.0000000e+000  0.0000000e+000  0.0000000e+000  0.0000000e+000  0.0000000e+000  0.0000000e+000  0.0000000e+000  0.0000000e+000  0.0000000e+000  0.0000000e+000  0.0000000e+000  0.0000000e+000  0.0000000e+000  1.2270379e-002  8.8461448e-001  1.0000000e+000  1.5426124e-001
  0.0000000e+000  0.0000000e+000  0.0000000e+000  0.0000000e+000  0.0000000e+000  0.0000000e+000  0.0000000e+000  0.0000000e+000  0.0000000e+000  0.0000000e+000  0.0000000e+000  0.0000000e+000  0.0000000e+000  0.0000000e+000  0.0000000e+000  0.0000000e+000  0.0000000e+000  0.0000000e+000  0.0000000e+000  0.0000000e+000  0.0000000e+000  0.0000000e+000  0.0000000e+000  0.0000000e+000  0.0000000e+000  0.0000000e+000  0.0000000e+000  0.0000000e+000  0.0000000e+000  0.0000000e+000  0.0000000e+000  1.0000000e+000  1.0000000e+000             Inf
  0.0000000e+000  0.0000000e+000  0.0000000e+000  0.0000000e+000  0.0000000e+000  0.0000000e+000  0.0000000e+000  0.0000000e+000  0.0000000e+000  0.0000000e+000  0.0000000e+000  0.0000000e+000  0.0000000e+000  0.0000000e+000  0.0000000e+000  0.0000000e+000  0.0000000e+000  0.0000000e+000  0.0000000e+000  0.0000000e+000  0.0000000e+000  0.0000000e+000  0.0000000e+000  0.0000000e+000  0.0000000e+000  0.0000000e+000  0.0000000e+000  0.0000000e+000  0.0000000e+000  0.0000000e+000  0.0000000e+000  1.0000000e+000  1.0000000e+000  0.0000000e+000
  4.8087978e-002  0.0000000e+000  0.0000000e+000  0.0000000e+000  0.0000000e+000  0.0000000e+000  0.0000000e+000  0.0000000e+000  0.0000000e+000  0.0000000e+000  0.0000000e+000  0.0000000e+000  0.0000000e+000  0.0000000e+000  0.0000000e+000  0.0000000e+000  0.0000000e+000  0.0000000e+000  0.0000000e+000  0.0000000e+000  0.0000000e+000  0.0000000e+000  0.0000000e+000  0.0000000e+000  0.0000000e+000  0.0000000e+000  0.0000000e+000  0.0000000e+000  0.0000000e+000  0.0000000e+000  4.8087978e-002  7.3270904e-001  1.0000000e+000  5.4033723e-002
  8.3734106e-001  0.0000000e+000  0.0000000e+000  0.0000000e+000  0.0000000e+000  0.0000000e+000  0.0000000e+000  0.0000000e+000  0.0000000e+000  0.0000000e+000  0.0000000e+000  0.0000000e+000  0.0000000e+000  0.0000000e+000  0.0000000e+000  0.0000000e+000  0.0000000e+000  0.0000000e+000  0.0000000e+000  0.0000000e+000  0.0000000e+000  0.0000000e+000  0.0000000e+000  0.0000000e+000  0.0000000e+000  0.0000000e+000  0.0000000e+000  0.0000000e+000  0.0000000e+000  0.0000000e+000  8.3734106e-001 -6.8705601e-001  1.0000000e+000  1.4584064e-001
  0.0000000e+000  0.0000000e+000  0.0000000e+000  0.0000000e+000  0.0000000e+000  0.0000000e+000  0.0000000e+000  0.0000000e+000  0.0000000e+000  0.0000000e+000  0.0000000e+000  0.0000000e+000  0.0000000e+000  0.0000000e+000  0.0000000e+000  0.0000000e+000  0.0000000e+000  0.0000000e+000  0.0000000e+000  0.0000000e+000  0.0000000e+000  0.0000000e+000  0.0000000e+000  0.0000000e+000  0.0000000e+000  0.0000000e+000  0.0000000e+000  0.0000000e+000  0.0000000e+000  0.0000000e+000  0.0000000e+000  1.0000000e+000  1.0000000e+000  0.0000000e+000
  5.5153808e-002  0.0000000e+000  0.0000000e+000  0.0000000e+000  0.0000000e+000  0.0000000e+000  0.0000000e+000  0.0000000e+000  0.0000000e+000  0.0000000e+000  0.0000000e+000  0.0000000e+000  0.0000000e+000  0.0000000e+000  0.0000000e+000  0.0000000e+000  0.0000000e+000  0.0000000e+000  0.0000000e+000  0.0000000e+000  0.0000000e+000  0.0000000e+000  0.0000000e+000  0.0000000e+000  0.0000000e+000  0.0000000e+000  0.0000000e+000  0.0000000e+000  0.0000000e+000  0.0000000e+000  5.5153808e-002  7.1071907e-001  1.0000000e+000  3.4181119e-002
  0.0000000e+000  0.0000000e+000  0.0000000e+000  0.0000000e+000  0.0000000e+000  0.0000000e+000  0.0000000e+000  0.0000000e+000  0.0000000e+000  0.0000000e+000  0.0000000e+000  0.0000000e+000  0.0000000e+000  0.0000000e+000  0.0000000e+000  0.0000000e+000  0.0000000e+000  0.0000000e+000  0.0000000e+000  0.0000000e+000  0.0000000e+000  0.0000000e+000  0.0000000e+000  0.0000000e+000  0.0000000e+000  0.0000000e+000  0.0000000e+000  0.0000000e+000  0.0000000e+000  0.0000000e+000  0.0000000e+000  1.0000000e+000  1.0000000e+000  0.0000000e+000
  0.0000000e+000  0.0000000e+000  0.0000000e+000  0.0000000e+000  0.0000000e+000  0.0000000e+000  0.0000000e+000  0.0000000e+000  0.0000000e+000  0.0000000e+000  0.0000000e+000  0.0000000e+000  0.0000000e+000  0.0000000e+000  0.0000000e+000  0.0000000e+000  0.0000000e+000  0.0000000e+000  0.0000000e+000  0.0000000e+000  0.0000000e+000  0.0000000e+000  0.0000000e+000  0.0000000e+000  0.0000000e+000  0.0000000e+000  0.0000000e+000  0.0000000e+000  0.0000000e+000  0.0000000e+000  0.0000000e+000  1.0000000e+000  1.0000000e+000  0.0000000e+000
  0.0000000e+000  0.0000000e+000  0.0000000e+000  0.0000000e+000  0.0000000e+000  0.0000000e+000  0.0000000e+000  0.0000000e+000  0.0000000e+000  0.0000000e+000  0.0000000e+000  0.0000000e+000  0.0000000e+000  0.0000000e+000  0.0000000e+000  0.0000000e+000  0.0000000e+000  0.0000000e+000  0.0000000e+000  0.0000000e+000  0.0000000e+000  0.0000000e+000  0.0000000e+000  0.0000000e+000  0.0000000e+000  0.0000000e+000  0.0000000e+000  0.0000000e+000  0.0000000e+000  0.0000000e+000  0.0000000e+000  1.0000000e+000  1.0000000e+000  0.0000000e+000
  4.4893894e-001  0.0000000e+000  0.0000000e+000  0.0000000e+000  0.0000000e+000  0.0000000e+000  0.0000000e+000  0.0000000e+000  0.0000000e+000  0.0000000e+000  0.0000000e+000  0.0000000e+000  0.0000000e+000  0.0000000e+000  0.0000000e+000  0.0000000e+000  0.0000000e+000  0.0000000e+000  0.0000000e+000  0.0000000e+000  0.0000000e+000  0.0000000e+000  0.0000000e+000  0.0000000e+000  0.0000000e+000  0.0000000e+000  0.0000000e+000  0.0000000e+000  0.0000000e+000  0.0000000e+000  4.4893894e-001 -1.1871861e-001  1.0000000e+000  4.1044182e-001
  6.4672341e-001  0.0000000e+000  0.0000000e+000  0.0000000e+000  0.0000000e+000  0.0000000e+000  0.0000000e+000  0.0000000e+000  0.0000000e+000  0.0000000e+000  0.0000000e+000  0.0000000e+000  0.0000000e+000  0.0000000e+000  0.0000000e+000  0.0000000e+000  0.0000000e+000  0.0000000e+000  0.0000000e+000  0.0000000e+000  0.0000000e+000  0.0000000e+000  0.0000000e+000  0.0000000e+000  0.0000000e+000  0.0000000e+000  0.0000000e+000  0.0000000e+000  0.0000000e+000  0.0000000e+000  6.4672341e-001 -4.4749123e-001  1.0000000e+000  2.4109825e-001
  4.3983478e-001  0.0000000e+000  0.0000000e+000  0.0000000e+000  0.0000000e+000  0.0000000e+000  0.0000000e+000  0.0000000e+000  0.0000000e+000  0.0000000e+000  0.0000000e+000  0.0000000e+000  0.0000000e+000  0.0000000e+000  0.0000000e+000  0.0000000e+000  0.0000000e+000  0.0000000e+000  0.0000000e+000  0.0000000e+000  0.0000000e+000  0.0000000e+000  0.0000000e+000  0.0000000e+000  0.0000000e+000  0.0000000e+000  0.0000000e+000  0.0000000e+000  0.0000000e+000  0.0000000e+000  4.3983478e-001 -8.0797026e-002  1.0000000e+000  3.5899293e-002
  6.4462875e-001  0.0000000e+000  0.0000000e+000  0.0000000e+000  0.0000000e+000  0.0000000e+000  0.0000000e+000  0.0000000e+000  0.0000000e+000  0.0000000e+000  0.0000000e+000  0.0000000e+000  0.0000000e+000  0.0000000e+000  0.0000000e+000  0.0000000e+000  0.0000000e+000  0.0000000e+000  0.0000000e+000  0.0000000e+000  0.0000000e+000  0.0000000e+000  0.0000000e+000  0.0000000e+000  0.0000000e+000  0.0000000e+000  0.0000000e+000  0.0000000e+000  0.0000000e+000  0.0000000e+000  6.4462875e-001 -4.3836062e-001  1.0000000e+000  4.1726545e-001
  0.0000000e+000  0.0000000e+000  0.0000000e+000  0.0000000e+000  0.0000000e+000  0.0000000e+000  0.0000000e+000  0.0000000e+000  0.0000000e+000  0.0000000e+000  0.0000000e+000  0.0000000e+000  0.0000000e+000  0.0000000e+000  0.0000000e+000  0.0000000e+000  0.0000000e+000  0.0000000e+000  0.0000000e+000  0.0000000e+000  0.0000000e+000  0.0000000e+000  0.0000000e+000  0.0000000e+000  0.0000000e+000  0.0000000e+000  0.0000000e+000  0.0000000e+000  0.0000000e+000  0.0000000e+000  0.0000000e+000  1.0000000e+000  1.0000000e+000  0.0000000e+000
  2.3599591e-001  0.0000000e+000  0.0000000e+000  0.0000000e+000  0.0000000e+000  0.0000000e+000  0.0000000e+000  0.0000000e+000  0.0000000e+000  0.0000000e+000  0.0000000e+000  0.0000000e+000  0.0000000e+000  0.0000000e+000  0.0000000e+000  0.0000000e+000  0.0000000e+000  0.0000000e+000  0.0000000e+000  0.0000000e+000  0.0000000e+000  0.0000000e+000  0.0000000e+000  0.0000000e+000  0.0000000e+000  0.0000000e+000  0.0000000e+000  0.0000000e+000  0.0000000e+000  0.0000000e+000  2.3599591e-001  3.0068331e-001  1.0000000e+000  6.9696472e-002
  0.0000000e+000  0.0000000e+000  0.0000000e+000  0.0000000e+000  0.0000000e+000  0.0000000e+000  0.0000000e+000  0.0000000e+000  0.0000000e+000  0.0000000e+000  0.0000000e+000  0.0000000e+000  0.0000000e+000  0.0000000e+000  0.0000000e+000  0.0000000e+000  0.0000000e+000  0.0000000e+000  0.0000000e+000  0.0000000e+000  0.0000000e+000  0.0000000e+000  0.0000000e+000  0.0000000e+000  0.0000000e+000  0.0000000e+000  0.0000000e+000  0.0000000e+000  0.0000000e+000  0.0000000e+000  0.0000000e+000  1.0000000e+000  1.0000000e+000  0.0000000e+000
  0.0000000e+000  0.0000000e+000  0.0000000e+000  0.0000000e+000  0.0000000e+000  0.0000000e+000  0.0000000e+000  0.0000000e+000  0.0000000e+000  0.0000000e+000  0.0000000e+000  0.0000000e+000  0.0000000e+000  0.0000000e+000  0.0000000e+000  0.0000000e+000  0.0000000e+000  0.0000000e+000  0.0000000e+000  0.0000000e+000  0.0000000e+000  0.0000000e+000  0.0000000e+000  0.0000000e+000  0.0000000e+000  0.0000000e+000  0.0000000e+000  0.0000000e+000  0.0000000e+000  0.0000000e+000  0.0000000e+000  1.0000000e+000  1.0000000e+000  0.0000000e+000
  0.0000000e+000  0.0000000e+000  0.0000000e+000  0.0000000e+000  0.0000000e+000  0.0000000e+000  0.0000000e+000  0.0000000e+000  0.0000000e+000  0.0000000e+000  0.0000000e+000  0.0000000e+000  0.0000000e+000  0.0000000e+000  0.0000000e+000  0.0000000e+000  0.0000000e+000  0.0000000e+000  0.0000000e+000  0.0000000e+000  0.0000000e+000  0.0000000e+000  0.0000000e+000  0.0000000e+000  0.0000000e+000  0.0000000e+000  0.0000000e+000  0.0000000e+000  0.0000000e+000  0.0000000e+000  0.0000000e+000  1.0000000e+000  1.0000000e+000  0.0000000e+000
  2.5386422e-001  0.0000000e+000  0.0000000e+000  0.0000000e+000  0.0000000e+000  0.0000000e+000  0.0000000e+000  0.0000000e+000  0.0000000e+000  0.0000000e+000  0.0000000e+000  0.0000000e+000  0.0000000e+000  0.0000000e+000  0.0000000e+000  0.0000000e+000  0.0000000e+000  0.0000000e+000  0.0000000e+000  0.0000000e+000  0.0000000e+000  0.0000000e+000  0.0000000e+000  0.0000000e+000  0.0000000e+000  0.0000000e+000  0.0000000e+000  0.0000000e+000  0.0000000e+000  0.0000000e+000  2.5386422e-001  2.4415475e-001  1.0000000e+000  2.2512848e-002
  0.0000000e+000  0.0000000e+000  0.0000000e+000  0.0000000e+000  0.0000000e+000  0.0000000e+000  0.0000000e+000  0.0000000e+000  0.0000000e+000  0.0000000e+000  0.0000000e+000  0.0000000e+000  0.0000000e+000  0.0000000e+000  0.0000000e+000  0.0000000e+000  0.0000000e+000  0.0000000e+000  0.0000000e+000  0.0000000e+000  0.0000000e+000  0.0000000e+000  0.0000000e+000  0.0000000e+000  0.0000000e+000  0.0000000e+000  0.0000000e+000  0.0000000e+000  0.0000000e+000  0.0000000e+000  0.0000000e+000  1.0000000e+000  1.0000000e+000  0.0000000e+000
  0.0000000e+000  0.0000000e+000  0.0000000e+000  0.0000000e+000  0.0000000e+000  0.0000000e+000  0.0000000e+000  0.0000000e+000  0.0000000e+000  0.0000000e+000  0.0000000e+000  0.0000000e+000  0.0000000e+000  0.0000000e+000  0.0000000e+000  0.0000000e+000  0.0000000e+000  0.0000000e+000  0.0000000e+000  0.0000000e+000  0.0000000e+000  0.0000000e+000  0.0000000e+000  0.0000000e+000  0.0000000e+000  0.0000000e+000  0.0000000e+000  0.0000000e+000  0.0000000e+000  0.0000000e+000  0.0000000e+000  1.0000000e+000  1.0000000e+000  0.0000000e+000
  7.2221647e-002  0.0000000e+000  0.0000000e+000  0.0000000e+000  0.0000000e+000  0.0000000e+000  0.0000000e+000  0.0000000e+000  0.0000000e+000  0.0000000e+000  0.0000000e+000  0.0000000e+000  0.0000000e+000  0.0000000e+000  0.0000000e+000  0.0000000e+000  0.0000000e+000  0.0000000e+000  0.0000000e+000  0.0000000e+000  0.0000000e+000  0.0000000e+000  0.0000000e+000  0.0000000e+000  0.0000000e+000  0.0000000e+000  0.0000000e+000  0.0000000e+000  0.0000000e+000  0.0000000e+000  7.2221647e-002  6.7593331e-001  1.0000000e+000  3.1934565e-002
  8.5338411e-001  0.0000000e+000  0.0000000e+000  0.0000000e+000  0.0000000e+000  0.0000000e+000  0.0000000e+000  0.0000000e+000  0.0000000e+000  0.0000000e+000  0.0000000e+000  0.0000000e+000  0.0000000e+000  0.0000000e+000  0.0000000e+000  0.0000000e+000  0.0000000e+000  0.0000000e+000  0.0000000e+000  0.0000000e+000  0.0000000e+000  0.0000000e+000  0.0000000e+000  0.0000000e+000  0.0000000e+000  0.0000000e+000  0.0000000e+000  0.0000000e+000  0.0000000e+000  0.0000000e+000  8.5338411e-001 -7.7235372e-001  1.0000000e+000             Inf
  2.1329728e-001  0.0000000e+000  0.0000000e+000  0.0000000e+000  0.0000000e+000  0.0000000e+000  0.0000000e+000  0.0000000e+000  0.0000000e+000  0.0000000e+000  0.0000000e+000  0.0000000e+000  0.0000000e+000  0.0000000e+000  0.0000000e+000  0.0000000e+000  0.0000000e+000  0.0000000e+000  0.0000000e+000  0.0000000e+000  0.0000000e+000  0.0000000e+000  0.0000000e+000  0.0000000e+000  0.0000000e+000  0.0000000e+000  0.0000000e+000  0.0000000e+000  0.0000000e+000  0.0000000e+000  2.1329728e-001  4.5162374e-001  1.0000000e+000  3.4846254e-001
  3.2166709e-002  0.0000000e+000  0.0000000e+000  0.0000000e+000  0.0000000e+000  0.0000000e+000  0.0000000e+000  0.0000000e+000  0.0000000e+000  0.0000000e+000  0.0000000e+000  0.0000000e+000  0.0000000e+000  0.0000000e+000  0.0000000e+000  0.0000000e+000  0.0000000e+000  0.0000000e+000  0.0000000e+000  0.0000000e+000  0.0000000e+000  0.0000000e+000  0.0000000e+000  0.0000000e+000  0.0000000e+000  0.0000000e+000  0.0000000e+000  0.0000000e+000  0.0000000e+000  0.0000000e+000  3.2166709e-002  7.9340005e-001  1.0000000e+000  9.4332826e-002
  0.0000000e+000  0.0000000e+000  0.0000000e+000  0.0000000e+000  0.0000000e+000  0.0000000e+000  0.0000000e+000  0.0000000e+000  0.0000000e+000  0.0000000e+000  0.0000000e+000  0.0000000e+000  0.0000000e+000  0.0000000e+000  0.0000000e+000  0.0000000e+000  0.0000000e+000  0.0000000e+000  0.0000000e+000  0.0000000e+000  0.0000000e+000  0.0000000e+000  0.0000000e+000  0.0000000e+000  0.0000000e+000  0.0000000e+000  0.0000000e+000  0.0000000e+000  0.0000000e+000  0.0000000e+000  0.0000000e+000  1.0000000e+000  1.0000000e+000  0.0000000e+000
  0.0000000e+000  0.0000000e+000  0.0000000e+000  0.0000000e+000  0.0000000e+000  0.0000000e+000  0.0000000e+000  0.0000000e+000  0.0000000e+000  0.0000000e+000  0.0000000e+000  0.0000000e+000  0.0000000e+000  0.0000000e+000  0.0000000e+000  0.0000000e+000  0.0000000e+000  0.0000000e+000  0.0000000e+000  0.0000000e+000  0.0000000e+000  0.0000000e+000  0.0000000e+000  0.0000000e+000  0.0000000e+000  0.0000000e+000  0.0000000e+000  0.0000000e+000  0.0000000e+000  0.0000000e+000  0.0000000e+000  1.0000000e+000  1.0000000e+000  0.0000000e+000
  0.0000000e+000  0.0000000e+000  0.0000000e+000  0.0000000e+000  0.0000000e+000  0.0000000e+000  0.0000000e+000  0.0000000e+000  0.0000000e+000  0.0000000e+000  0.0000000e+000  0.0000000e+000  0.0000000e+000  0.0000000e+000  0.0000000e+000  0.0000000e+000  0.0000000e+000  0.0000000e+000  0.0000000e+000  0.0000000e+000  0.0000000e+000  0.0000000e+000  0.0000000e+000  0.0000000e+000  0.0000000e+000  0.0000000e+000  0.0000000e+000  0.0000000e+000  0.0000000e+000  0.0000000e+000  0.0000000e+000  1.0000000e+000  1.0000000e+000  0.0000000e+000
  4.3885007e-001  0.0000000e+000  0.0000000e+000  0.0000000e+000  0.0000000e+000  0.0000000e+000  0.0000000e+000  0.0000000e+000  0.0000000e+000  0.0000000e+000  0.0000000e+000  0.0000000e+000  0.0000000e+000  0.0000000e+000  0.0000000e+000  0.0000000e+000  0.0000000e+000  0.0000000e+000  0.0000000e+000  0.0000000e+000  0.0000000e+000  0.0000000e+000  0.0000000e+000  0.0000000e+000  0.0000000e+000  0.0000000e+000  0.0000000e+000  0.0000000e+000  0.0000000e+000  0.0000000e+000  4.3885007e-001 -7.4658436e-002  1.0000000e+000  7.0247720e-002
  0.0000000e+000  0.0000000e+000  0.0000000e+000  0.0000000e+000  0.0000000e+000  0.0000000e+000  0.0000000e+000  0.0000000e+000  0.0000000e+000  0.0000000e+000  0.0000000e+000  0.0000000e+000  0.0000000e+000  0.0000000e+000  0.0000000e+000  0.0000000e+000  0.0000000e+000  0.0000000e+000  0.0000000e+000  0.0000000e+000  0.0000000e+000  0.0000000e+000  0.0000000e+000  0.0000000e+000  0.0000000e+000  0.0000000e+000  0.0000000e+000  0.0000000e+000  0.0000000e+000  0.0000000e+000  0.0000000e+000  1.0000000e+000  1.0000000e+000  0.0000000e+000
  2.5531314e-001  0.0000000e+000  0.0000000e+000  0.0000000e+000  0.0000000e+000  0.0000000e+000  0.0000000e+000  0.0000000e+000  0.0000000e+000  0.0000000e+000  0.0000000e+000  0.0000000e+000  0.0000000e+000  0.0000000e+000  0.0000000e+000  0.0000000e+000  0.0000000e+000  0.0000000e+000  0.0000000e+000  0.0000000e+000  0.0000000e+000  0.0000000e+000  0.0000000e+000  0.0000000e+000  0.0000000e+000  0.0000000e+000  0.0000000e+000  0.0000000e+000  0.0000000e+000  0.0000000e+000  2.5531314e-001  2.4295009e-001  1.0000000e+000  4.9643770e-003
  8.4025738e-001  0.0000000e+000  0.0000000e+000  0.0000000e+000  0.0000000e+000  0.0000000e+000  0.0000000e+000  0.0000000e+000  0.0000000e+000  0.0000000e+000  0.0000000e+000  0.0000000e+000  0.0000000e+000  0.0000000e+000  0.0000000e+000  0.0000000e+000  0.0000000e+000  0.0000000e+000  0.0000000e+000  0.0000000e+000  0.0000000e+000  0.0000000e+000  0.0000000e+000  0.0000000e+000  0.0000000e+000  0.0000000e+000  0.0000000e+000  0.0000000e+000  0.0000000e+000  0.0000000e+000  8.4025738e-001 -7.1786120e-001  1.0000000e+000  6.6926129e-002
  2.2635123e-001  0.0000000e+000  0.0000000e+000  0.0000000e+000  0.0000000e+000  0.0000000e+000  0.0000000e+000  0.0000000e+000  0.0000000e+000  0.0000000e+000  0.0000000e+000  0.0000000e+000  0.0000000e+000  0.0000000e+000  0.0000000e+000  0.0000000e+000  0.0000000e+000  0.0000000e+000  0.0000000e+000  0.0000000e+000  0.0000000e+000  0.0000000e+000  0.0000000e+000  0.0000000e+000  0.0000000e+000  0.0000000e+000  0.0000000e+000  0.0000000e+000  0.0000000e+000  0.0000000e+000  2.2635123e-001  3.5753357e-001  1.0000000e+000  7.4763245e-002
  0.0000000e+000  0.0000000e+000  0.0000000e+000  0.0000000e+000  0.0000000e+000  0.0000000e+000  0.0000000e+000  0.0000000e+000  0.0000000e+000  0.0000000e+000  0.0000000e+000  0.0000000e+000  0.0000000e+000  0.0000000e+000  0.0000000e+000  0.0000000e+000  0.0000000e+000  0.0000000e+000  0.0000000e+000  0.0000000e+000  0.0000000e+000  0.0000000e+000  0.0000000e+000  0.0000000e+000  0.0000000e+000  0.0000000e+000  0.0000000e+000  0.0000000e+000  0.0000000e+000  0.0000000e+000  0.0000000e+000  1.0000000e+000  1.0000000e+000  0.0000000e+000
  0.0000000e+000  0.0000000e+000  0.0000000e+000  0.0000000e+000  0.0000000e+000  0.0000000e+000  0.0000000e+000  0.0000000e+000  0.0000000e+000  0.0000000e+000  0.0000000e+000  0.0000000e+000  0.0000000e+000  0.0000000e+000  0.0000000e+000  0.0000000e+000  0.0000000e+000  0.0000000e+000  0.0000000e+000  0.0000000e+000  0.0000000e+000  0.0000000e+000  0.0000000e+000  0.0000000e+000  0.0000000e+000  0.0000000e+000  0.0000000e+000  0.0000000e+000  0.0000000e+000  0.0000000e+000  0.0000000e+000  1.0000000e+000  1.0000000e+000  0.0000000e+000
  0.0000000e+000  0.0000000e+000  0.0000000e+000  0.0000000e+000  0.0000000e+000  0.0000000e+000  0.0000000e+000  0.0000000e+000  0.0000000e+000  0.0000000e+000  0.0000000e+000  0.0000000e+000  0.0000000e+000  0.0000000e+000  0.0000000e+000  0.0000000e+000  0.0000000e+000  0.0000000e+000  0.0000000e+000  0.0000000e+000  0.0000000e+000  0.0000000e+000  0.0000000e+000  0.0000000e+000  0.0000000e+000  0.0000000e+000  0.0000000e+000  0.0000000e+000  0.0000000e+000  0.0000000e+000  0.0000000e+000  1.0000000e+000  1.0000000e+000  0.0000000e+000
  0.0000000e+000  0.0000000e+000  0.0000000e+000  0.0000000e+000  0.0000000e+000  0.0000000e+000  0.0000000e+000  0.0000000e+000  0.0000000e+000  0.0000000e+000  0.0000000e+000  0.0000000e+000  0.0000000e+000  0.0000000e+000  0.0000000e+000  0.0000000e+000  0.0000000e+000  0.0000000e+000  0.0000000e+000  0.0000000e+000  0.0000000e+000  0.0000000e+000  0.0000000e+000  0.0000000e+000  0.0000000e+000  0.0000000e+000  0.0000000e+000  0.0000000e+000  0.0000000e+000  0.0000000e+000  0.0000000e+000  1.0000000e+000  1.0000000e+000  0.0000000e+000
  0.0000000e+000  0.0000000e+000  0.0000000e+000  0.0000000e+000  0.0000000e+000  0.0000000e+000  0.0000000e+000  0.0000000e+000  0.0000000e+000  0.0000000e+000  0.0000000e+000  0.0000000e+000  0.0000000e+000  0.0000000e+000  0.0000000e+000  0.0000000e+000  0.0000000e+000  0.0000000e+000  0.0000000e+000  0.0000000e+000  0.0000000e+000  0.0000000e+000  0.0000000e+000  0.0000000e+000  0.0000000e+000  0.0000000e+000  0.0000000e+000  0.0000000e+000  0.0000000e+000  0.0000000e+000  0.0000000e+000  1.0000000e+000  1.0000000e+000  0.0000000e+000
  7.9567432e-002  0.0000000e+000  0.0000000e+000  0.0000000e+000  0.0000000e+000  0.0000000e+000  0.0000000e+000  0.0000000e+000  0.0000000e+000  0.0000000e+000  0.0000000e+000  0.0000000e+000  0.0000000e+000  0.0000000e+000  0.0000000e+000  0.0000000e+000  0.0000000e+000  0.0000000e+000  0.0000000e+000  0.0000000e+000  0.0000000e+000  0.0000000e+000  0.0000000e+000  0.0000000e+000  0.0000000e+000  0.0000000e+000  0.0000000e+000  0.0000000e+000  0.0000000e+000  0.0000000e+000  7.9567432e-002  6.7028401e-001  1.0000000e+000  2.9187345e-001
  2.5728148e-001  0.0000000e+000  0.0000000e+000  0.0000000e+000  0.0000000e+000  0.0000000e+000  0.0000000e+000  0.0000000e+000  0.0000000e+000  0.0000000e+000  0.0000000e+000  0.0000000e+000  0.0000000e+000  0.0000000e+000  0.0000000e+000  0.0000000e+000  0.0000000e+000  0.0000000e+000  0.0000000e+000  0.0000000e+000  0.0000000e+000  0.0000000e+000  0.0000000e+000  0.0000000e+000  0.0000000e+000  0.0000000e+000  0.0000000e+000  0.0000000e+000  0.0000000e+000  0.0000000e+000  2.5728148e-001  2.4219159e-001  1.0000000e+000  2.9379392e-001
  0.0000000e+000  0.0000000e+000  0.0000000e+000  0.0000000e+000  0.0000000e+000  0.0000000e+000  0.0000000e+000  0.0000000e+000  0.0000000e+000  0.0000000e+000  0.0000000e+000  0.0000000e+000  0.0000000e+000  0.0000000e+000  0.0000000e+000  0.0000000e+000  0.0000000e+000  0.0000000e+000  0.0000000e+000  0.0000000e+000  0.0000000e+000  0.0000000e+000  0.0000000e+000  0.0000000e+000  0.0000000e+000  0.0000000e+000  0.0000000e+000  0.0000000e+000  0.0000000e+000  0.0000000e+000  0.0000000e+000  1.0000000e+000  1.0000000e+000  0.0000000e+000
  6.2693571e-002  0.0000000e+000  0.0000000e+000  0.0000000e+000  0.0000000e+000  0.0000000e+000  0.0000000e+000  0.0000000e+000  0.0000000e+000  0.0000000e+000  0.0000000e+000  0.0000000e+000  0.0000000e+000  0.0000000e+000  0.0000000e+000  0.0000000e+000  0.0000000e+000  0.0000000e+000  0.0000000e+000  0.0000000e+000  0.0000000e+000  0.0000000e+000  0.0000000e+000  0.0000000e+000  0.0000000e+000  0.0000000e+000  0.0000000e+000  0.0000000e+000  0.0000000e+000  0.0000000e+000  6.2693571e-002  6.9183882e-001  1.0000000e+000  2.6132923e-002
  8.2497273e-001  0.0000000e+000  0.0000000e+000  0.0000000e+000  0.0000000e+000  0.0000000e+000  0.0000000e+000  0.0000000e+000  0.0000000e+000  0.0000000e+000  0.0000000e+000  0.0000000e+000  0.0000000e+000  0.0000000e+000  0.0000000e+000  0.0000000e+000  0.0000000e+000  0.0000000e+000  0.0000000e+000  0.0000000e+000  0.0000000e+000  0.0000000e+000  0.0000000e+000  0.0000000e+000  0.0000000e+000  0.0000000e+000  0.0000000e+000  0.0000000e+000  0.0000000e+000  0.0000000e+000  8.2497273e-001 -4.9112398e-001  1.0000000e+000  3.5853436e-001
  0.0000000e+000  0.0000000e+000  0.0000000e+000  0.0000000e+000  0.0000000e+000  0.0000000e+000  0.0000000e+000  0.0000000e+000  0.0000000e+000  0.0000000e+000  0.0000000e+000  0.0000000e+000  0.0000000e+000  0.0000000e+000  0.0000000e+000  0.0000000e+000  0.0000000e+000  0.0000000e+000  0.0000000e+000  0.0000000e+000  0.0000000e+000  0.0000000e+000  0.0000000e+000  0.0000000e+000  0.0000000e+000  0.0000000e+000  0.0000000e+000  0.0000000e+000  0.0000000e+000  0.0000000e+000  0.0000000e+000  1.0000000e+000  1.0000000e+000  0.0000000e+000
  0.0000000e+000  0.0000000e+000  0.0000000e+000  0.0000000e+000  0.0000000e+000  0.0000000e+000  0.0000000e+000  0.0000000e+000  0.0000000e+000  0.0000000e+000  0.0000000e+000  0.0000000e+000  0.0000000e+000  0.0000000e+000  0.0000000e+000  0.0000000e+000  0.0000000e+000  0.0000000e+000  0.0000000e+000  0.0000000e+000  0.0000000e+000  0.0000000e+000  0.0000000e+000  0.0000000e+000  0.0000000e+000  0.0000000e+000  0.0000000e+000  0.0000000e+000  0.0000000e+000  0.0000000e+000  0.0000000e+000  1.0000000e+000  1.0000000e+000  0.0000000e+000
  2.5716356e-001  0.0000000e+000  0.0000000e+000  0.0000000e+000  0.0000000e+000  0.0000000e+000  0.0000000e+000  0.0000000e+000  0.0000000e+000  0.0000000e+000  0.0000000e+000  0.0000000e+000  0.0000000e+000  0.0000000e+000  0.0000000e+000  0.0000000e+000  0.0000000e+000  0.0000000e+000  0.0000000e+000  0.0000000e+000  0.0000000e+000  0.0000000e+000  0.0000000e+000  0.0000000e+000  0.0000000e+000  0.0000000e+000  0.0000000e+000  0.0000000e+000  0.0000000e+000  0.0000000e+000  2.5716356e-001  2.4220837e-001  1.0000000e+000  2.7344709e-003
  0.0000000e+000  0.0000000e+000  0.0000000e+000  0.0000000e+000  0.0000000e+000  0.0000000e+000  0.0000000e+000  0.0000000e+000  0.0000000e+000  0.0000000e+000  0.0000000e+000  0.0000000e+000  0.0000000e+000  0.0000000e+000  0.0000000e+000  0.0000000e+000  0.0000000e+000  0.0000000e+000  0.0000000e+000  0.0000000e+000  0.0000000e+000  0.0000000e+000  0.0000000e+000  0.0000000e+000  0.0000000e+000  0.0000000e+000  0.0000000e+000  0.0000000e+000  0.0000000e+000  0.0000000e+000  0.0000000e+000  1.0000000e+000  1.0000000e+000  0.0000000e+000
  6.0250301e-002  0.0000000e+000  0.0000000e+000  0.0000000e+000  0.0000000e+000  0.0000000e+000  0.0000000e+000  0.0000000e+000  0.0000000e+000  0.0000000e+000  0.0000000e+000  0.0000000e+000  0.0000000e+000  0.0000000e+000  0.0000000e+000  0.0000000e+000  0.0000000e+000  0.0000000e+000  0.0000000e+000  0.0000000e+000  0.0000000e+000  0.0000000e+000  0.0000000e+000  0.0000000e+000  0.0000000e+000  0.0000000e+000  0.0000000e+000  0.0000000e+000  0.0000000e+000  0.0000000e+000  6.0250301e-002  6.9738737e-001  1.0000000e+000  1.9487780e-002
  0.0000000e+000  0.0000000e+000  0.0000000e+000  0.0000000e+000  0.0000000e+000  0.0000000e+000  0.0000000e+000  0.0000000e+000  0.0000000e+000  0.0000000e+000  0.0000000e+000  0.0000000e+000  0.0000000e+000  0.0000000e+000  0.0000000e+000  0.0000000e+000  0.0000000e+000  0.0000000e+000  0.0000000e+000  0.0000000e+000  0.0000000e+000  0.0000000e+000  0.0000000e+000  0.0000000e+000  0.0000000e+000  0.0000000e+000  0.0000000e+000  0.0000000e+000  0.0000000e+000  0.0000000e+000  0.0000000e+000  1.0000000e+000  1.0000000e+000  0.0000000e+000
  4.2774430e-001  0.0000000e+000  0.0000000e+000  0.0000000e+000  0.0000000e+000  0.0000000e+000  0.0000000e+000  0.0000000e+000  0.0000000e+000  0.0000000e+000  0.0000000e+000  0.0000000e+000  0.0000000e+000  0.0000000e+000  0.0000000e+000  0.0000000e+000  0.0000000e+000  0.0000000e+000  0.0000000e+000  0.0000000e+000  0.0000000e+000  0.0000000e+000  0.0000000e+000  0.0000000e+000  0.0000000e+000  0.0000000e+000  0.0000000e+000  0.0000000e+000  0.0000000e+000  0.0000000e+000  4.2774430e-001  1.8596620e-002  1.0000000e+000  9.7890337e-002
  0.0000000e+000  0.0000000e+000  0.0000000e+000  0.0000000e+000  0.0000000e+000  0.0000000e+000  0.0000000e+000  0.0000000e+000  0.0000000e+000  0.0000000e+000  0.0000000e+000  0.0000000e+000  0.0000000e+000  0.0000000e+000  0.0000000e+000  0.0000000e+000  0.0000000e+000  0.0000000e+000  0.0000000e+000  0.0000000e+000  0.0000000e+000  0.0000000e+000  0.0000000e+000  0.0000000e+000  0.0000000e+000  0.0000000e+000  0.0000000e+000  0.0000000e+000  0.0000000e+000  0.0000000e+000  0.0000000e+000  1.0000000e+000  1.0000000e+000  0.0000000e+000
  2.2766724e-001  0.0000000e+000  0.0000000e+000  0.0000000e+000  0.0000000e+000  0.0000000e+000  0.0000000e+000  0.0000000e+000  0.0000000e+000  0.0000000e+000  0.0000000e+000  0.0000000e+000  0.0000000e+000  0.0000000e+000  0.0000000e+000  0.0000000e+000  0.0000000e+000  0.0000000e+000  0.0000000e+000  0.0000000e+000  0.0000000e+000  0.0000000e+000  0.0000000e+000  0.0000000e+000  0.0000000e+000  0.0000000e+000  0.0000000e+000  0.0000000e+000  0.0000000e+000  0.0000000e+000  2.2766724e-001  3.4896113e-001  1.0000000e+000  4.3377824e-002
  4.4862102e-001  0.0000000e+000  0.0000000e+000  0.0000000e+000  0.0000000e+000  0.0000000e+000  0.0000000e+000  0.0000000e+000  0.0000000e+000  0.0000000e+000  0.0000000e+000  0.0000000e+000  0.0000000e+000  0.0000000e+000  0.0000000e+000  0.0000000e+000  0.0000000e+000  0.0000000e+000  0.0000000e+000  0.0000000e+000  0.0000000e+000  0.0000000e+000  0.0000000e+000  0.0000000e+000  0.0000000e+000  0.0000000e+000  0.0000000e+000  0.0000000e+000  0.0000000e+000  0.0000000e+000  4.4862102e-001 -1.1799187e-001  1.0000000e+000  3.2064477e-002
  0.0000000e+000  0.0000000e+000  0.0000000e+000  0.0000000e+000  0.0000000e+000  0.0000000e+000  0.0000000e+000  0.0000000e+000  0.0000000e+000  0.0000000e+000  0.0000000e+000  0.0000000e+000  0.0000000e+000  0.0000000e+000  0.0000000e+000  0.0000000e+000  0.0000000e+000  0.0000000e+000  0.0000000e+000  0.0000000e+000  0.0000000e+000  0.0000000e+000  0.0000000e+000  0.0000000e+000  0.0000000e+000  0.0000000e+000  0.0000000e+000  0.0000000e+000  0.0000000e+000  0.0000000e+000  0.0000000e+000  1.0000000e+000  1.0000000e+000  0.0000000e+000
  0.0000000e+000  0.0000000e+000  0.0000000e+000  0.0000000e+000  0.0000000e+000  0.0000000e+000  0.0000000e+000  0.0000000e+000  0.0000000e+000  0.0000000e+000  0.0000000e+000  0.0000000e+000  0.0000000e+000  0.0000000e+000  0.0000000e+000  0.0000000e+000  0.0000000e+000  0.0000000e+000  0.0000000e+000  0.0000000e+000  0.0000000e+000  0.0000000e+000  0.0000000e+000  0.0000000e+000  0.0000000e+000  0.0000000e+000  0.0000000e+000  0.0000000e+000  0.0000000e+000  0.0000000e+000  0.0000000e+000  1.0000000e+000  1.0000000e+000  0.0000000e+000
  4.2329469e-001  0.0000000e+000  0.0000000e+000  0.0000000e+000  0.0000000e+000  0.0000000e+000  0.0000000e+000  0.0000000e+000  0.0000000e+000  0.0000000e+000  0.0000000e+000  0.0000000e+000  0.0000000e+000  0.0000000e+000  0.0000000e+000  0.0000000e+000  0.0000000e+000  0.0000000e+000  0.0000000e+000  0.0000000e+000  0.0000000e+000  0.0000000e+000  0.0000000e+000  0.0000000e+000  0.0000000e+000  0.0000000e+000  0.0000000e+000  0.0000000e+000  0.0000000e+000  0.0000000e+000  4.2329469e-001  6.6531624e-002  1.0000000e+000  3.2590630e-001
  0.0000000e+000  0.0000000e+000  0.0000000e+000  0.0000000e+000  0.0000000e+000  0.0000000e+000  0.0000000e+000  0.0000000e+000  0.0000000e+000  0.0000000e+000  0.0000000e+000  0.0000000e+000  0.0000000e+000  0.0000000e+000  0.0000000e+000  0.0000000e+000  0.0000000e+000  0.0000000e+000  0.0000000e+000  0.0000000e+000  0.0000000e+000  0.0000000e+000  0.0000000e+000  0.0000000e+000  0.0000000e+000  0.0000000e+000  0.0000000e+000  0.0000000e+000  0.0000000e+000  0.0000000e+000  0.0000000e+000  1.0000000e+000  1.0000000e+000  0.0000000e+000
  0.0000000e+000  0.0000000e+000  0.0000000e+000  0.0000000e+000  0.0000000e+000  0.0000000e+000  0.0000000e+000  0.0000000e+000  0.0000000e+000  0.0000000e+000  0.0000000e+000  0.0000000e+000  0.0000000e+000  0.0000000e+000  0.0000000e+000  0.0000000e+000  0.0000000e+000  0.0000000e+000  0.0000000e+000  0.0000000e+000  0.0000000e+000  0.0000000e+000  0.0000000e+000  0.0000000e+000  0.0000000e+000  0.0000000e+000  0.0000000e+000  0.0000000e+000  0.0000000e+000  0.0000000e+000  0.0000000e+000  1.0000000e+000  1.0000000e+000             Inf
  2.4530700e-001  0.0000000e+000  0.0000000e+000  0.0000000e+000  0.0000000e+000  0.0000000e+000  0.0000000e+000  0.0000000e+000  0.0000000e+000  0.0000000e+000  0.0000000e+000  0.0000000e+000  0.0000000e+000  0.0000000e+000  0.0000000e+000  0.0000000e+000  0.0000000e+000  0.0000000e+000  0.0000000e+000  0.0000000e+000  0.0000000e+000  0.0000000e+000  0.0000000e+000  0.0000000e+000  0.0000000e+000  0.0000000e+000  0.0000000e+000  0.0000000e+000  0.0000000e+000  0.0000000e+000  2.4530700e-001  2.6206953e-001  1.0000000e+000  5.2832804e-002
  2.5678714e-001  0.0000000e+000  0.0000000e+000  3.9315404e-003  0.0000000e+000  0.0000000e+000  0.0000000e+000  0.0000000e+000  0.0000000e+000  0.0000000e+000  0.0000000e+000  0.0000000e+000  0.0000000e+000  0.0000000e+000  0.0000000e+000  0.0000000e+000  0.0000000e+000  0.0000000e+000  0.0000000e+000  0.0000000e+000  0.0000000e+000  0.0000000e+000  9.7041433e-003  3.8317924e-002  2.2689050e-003  0.0000000e+000  0.0000000e+000  4.1595905e-001  0.0000000e+000  0.0000000e+000  2.5678714e-001  3.5249185e-001  1.0000000e+000  1.8850284e-001
  0.0000000e+000  0.0000000e+000  0.0000000e+000  0.0000000e+000  0.0000000e+000  0.0000000e+000  0.0000000e+000  0.0000000e+000  0.0000000e+000  0.0000000e+000  4.5765814e-002  0.0000000e+000  0.0000000e+000  0.0000000e+000  0.0000000e+000  0.0000000e+000  0.0000000e+000  1.1204109e-002  0.0000000e+000  0.0000000e+000  0.0000000e+000  0.0000000e+000  0.0000000e+000  0.0000000e+000  7.6336547e-002  0.0000000e+000  2.2374222e-002  0.0000000e+000  0.0000000e+000  0.0000000e+000  0.0000000e+000  1.0483147e+000  1.0000000e+000             Inf
  5.2095895e-002  3.4426816e-002  0.0000000e+000  0.0000000e+000  0.0000000e+000  0.0000000e+000  6.0010391e-002  0.0000000e+000  0.0000000e+000  1.8802614e-002  0.0000000e+000  0.0000000e+000  0.0000000e+000  2.5751704e-002  4.3861535e-003  0.0000000e+000  0.0000000e+000  0.0000000e+000  0.0000000e+000  0.0000000e+000  0.0000000e+000  0.0000000e+000  2.9496983e-002  5.4358995e-002  3.3209461e-002  3.3020054e-001  0.0000000e+000  1.7715037e-001  0.0000000e+000  0.0000000e+000  5.2095895e-002  9.3231098e-001  1.0000000e+000  1.6048822e-001
  3.8474075e-002  0.0000000e+000  6.0853915e-003  0.0000000e+000  4.4150549e-004  3.5283645e-001  0.0000000e+000  0.0000000e+000  0.0000000e+000  0.0000000e+000  0.0000000e+000  1.6178882e-003  1.7396656e-004  0.0000000e+000  1.2981281e-001  1.8944187e-001  0.0000000e+000  6.8066275e-003  0.0000000e+000  0.0000000e+000  0.0000000e+000  2.5387189e-002  0.0000000e+000  2.8007165e-002  3.4880077e-003  0.0000000e+000  4.6429933e-003  0.0000000e+000  0.0000000e+000  0.0000000e+000  3.8474075e-002  9.7864083e-001  1.0000000e+000  8.8185105e-002
  1.4023001e-001  0.0000000e+000  0.0000000e+000  0.0000000e+000  3.2900702e-004  0.0000000e+000  4.6619090e-003  0.0000000e+000  0.0000000e+000  1.2202508e-002  0.0000000e+000  1.1221924e-002  0.0000000e+000  0.0000000e+000  0.0000000e+000  0.0000000e+000  0.0000000e+000  0.0000000e+000  0.0000000e+000  0.0000000e+000  0.0000000e+000  0.0000000e+000  0.0000000e+000  0.0000000e+000  0.0000000e+000  4.0095682e-002  0.0000000e+000  0.0000000e+000  0.0000000e+000  0.0000000e+000  1.4023001e-001  7.7650528e-001  1.0000000e+000  3.2991791e-001
  8.5864717e-001  0.0000000e+000  0.0000000e+000  5.6044525e-001  2.8369296e-003  2.4973980e-001  0.0000000e+000  0.0000000e+000  0.0000000e+000  0.0000000e+000  7.7360212e-002  0.0000000e+000  0.0000000e+000  1.1282960e-002  0.0000000e+000  8.3587129e-002  0.0000000e+000  0.0000000e+000  0.0000000e+000  0.0000000e+000  0.0000000e+000  3.0481903e-002  0.0000000e+000  0.0000000e+000  5.5696990e-002  0.0000000e+000  1.2056000e-002  0.0000000e+000  0.0000000e+000  9.1432960e-002  8.5864717e-001 -5.4499526e-001  1.0000000e+000             Inf
  6.5451559e-001  0.0000000e+000  0.0000000e+000  1.8510541e-002  0.0000000e+000  0.0000000e+000  6.8411573e-003  0.0000000e+000  0.0000000e+000  0.0000000e+000  0.0000000e+000  2.7353953e-002  0.0000000e+000  7.1057640e-002  0.0000000e+000  1.3137062e-001  0.0000000e+000  0.0000000e+000  2.3845161e-001  0.0000000e+000  3.2697748e-002  1.3426976e-001  5.9381116e-004  1.5597239e-001  3.6408756e-001  7.1609074e-002  1.8606365e-002  1.5081080e-002  0.0000000e+000  0.0000000e+000  6.5451559e-001 -2.0567488e-001  1.0000000e+000  2.6045556e-001
  4.5250399e-001  3.4622918e-004  1.1152436e-001  0.0000000e+000  0.0000000e+000  0.0000000e+000  0.0000000e+000  0.0000000e+000  0.0000000e+000  5.8838922e-002  0.0000000e+000  0.0000000e+000  2.7777760e-001  0.0000000e+000  3.3637453e-002  9.8163996e-002  0.0000000e+000  5.2967269e-003  0.0000000e+000  0.0000000e+000  0.0000000e+000  0.0000000e+000  0.0000000e+000  2.5926070e-002  2.6654229e-002  0.0000000e+000  1.6508427e-001  1.5378431e-002  0.0000000e+000  0.0000000e+000  4.5250399e-001  4.9649166e-002  1.0000000e+000  5.7654055e-001
  2.1087924e-001  0.0000000e+000  0.0000000e+000  8.5775295e-002  0.0000000e+000  0.0000000e+000  0.0000000e+000  0.0000000e+000  0.0000000e+000  0.0000000e+000  0.0000000e+000  0.0000000e+000  1.1123313e-002  0.0000000e+000  3.1523905e-002  3.2215458e-002  0.0000000e+000  0.0000000e+000  7.2626648e-003  0.0000000e+000  0.0000000e+000  1.1872394e-003  0.0000000e+000  0.0000000e+000  4.6785711e-005  0.0000000e+000  1.0310539e-002  1.6620732e-002  0.0000000e+000  0.0000000e+000  2.1087924e-001  5.1718774e-001  1.0000000e+000  4.0186620e-001
  2.6479766e-001  9.8214653e-002  5.4726537e-003  0.0000000e+000  0.0000000e+000  6.8415249e-003  0.0000000e+000  0.0000000e+000  0.0000000e+000  1.8829249e-002  0.0000000e+000  0.0000000e+000  0.0000000e+000  0.0000000e+000  0.0000000e+000  0.0000000e+000  0.0000000e+000  0.0000000e+000  4.8698016e-002  0.0000000e+000  6.9120353e-002  0.0000000e+000  0.0000000e+000  0.0000000e+000  0.0000000e+000  0.0000000e+000  0.0000000e+000  6.4039345e-004  0.0000000e+000  4.5748498e-002  2.6479766e-001  3.1689558e-001  1.0000000e+000  4.1800771e-001
  1.7866655e-002  6.8202022e-004  0.0000000e+000  2.1248036e-001  0.0000000e+000  0.0000000e+000  0.0000000e+000  0.0000000e+000  0.0000000e+000  1.0303276e-002  0.0000000e+000  6.3610095e-002  0.0000000e+000  0.0000000e+000  3.9956782e-002  1.6507356e-001  0.0000000e+000  0.0000000e+000  0.0000000e+000  0.0000000e+000  0.0000000e+000  0.0000000e+000  0.0000000e+000  0.0000000e+000  1.7758215e-002  0.0000000e+000  1.5221681e-002  0.0000000e+000  0.0000000e+000  0.0000000e+000  1.7866655e-002  1.0093012e+000  1.0000000e+000  8.8536790e-002
  6.6891138e-001  0.0000000e+000  5.8559856e-002  0.0000000e+000  0.0000000e+000  0.0000000e+000  0.0000000e+000  0.0000000e+000  0.0000000e+000  0.0000000e+000  0.0000000e+000  0.0000000e+000  5.1176837e-003  1.4582108e-003  5.8280466e-002  0.0000000e+000  0.0000000e+000  0.0000000e+000  9.5205231e-002  0.0000000e+000  0.0000000e+000  2.9213467e-002  2.6012681e-001  0.0000000e+000  5.0829644e-002  0.0000000e+000  0.0000000e+000  0.0000000e+000  0.0000000e+000  0.0000000e+000  6.6891138e-001 -2.6682324e-001  1.0000000e+000  4.5070198e-001
  6.1539079e-001  2.1580438e-001  2.8242726e-002  4.4323466e-002  0.0000000e+000  0.0000000e+000  0.0000000e+000  0.0000000e+000  0.0000000e+000  1.8019140e-002  1.0742428e-001  0.0000000e+000  0.0000000e+000  4.5820840e-003  7.3718414e-003  0.0000000e+000  0.0000000e+000  0.0000000e+000  0.0000000e+000  0.0000000e+000  0.0000000e+000  2.3774872e-002  0.0000000e+000  0.0000000e+000  0.0000000e+000  1.6618213e-001  0.0000000e+000  0.0000000e+000  0.0000000e+000  0.0000000e+000  6.1539079e-001  4.8850136e-002  1.0000000e+000  3.9551487e-001
  8.0486373e-002  0.0000000e+000  0.0000000e+000  0.0000000e+000  1.0795471e-002  0.0000000e+000  1.5761195e-001  0.0000000e+000  0.0000000e+000  2.3352401e-002  0.0000000e+000  0.0000000e+000  0.0000000e+000  0.0000000e+000  1.0437222e-003  0.0000000e+000  0.0000000e+000  0.0000000e+000  1.2701154e-001  0.0000000e+000  0.0000000e+000  2.4364552e-003  0.0000000e+000  0.0000000e+000  6.9040165e-003  0.0000000e+000  0.0000000e+000  1.5950811e-001  0.0000000e+000  0.0000000e+000  8.0486373e-002  8.0089158e-001  1.0000000e+000  2.0043043e-001
  7.6369729e-002  0.0000000e+000  0.0000000e+000  0.0000000e+000  0.0000000e+000  0.0000000e+000  0.0000000e+000  0.0000000e+000  0.0000000e+000  0.0000000e+000  0.0000000e+000  0.0000000e+000  0.0000000e+000  0.0000000e+000  0.0000000e+000  0.0000000e+000  0.0000000e+000  0.0000000e+000  0.0000000e+000  0.0000000e+000  0.0000000e+000  0.0000000e+000  0.0000000e+000  0.0000000e+000  0.0000000e+000  0.0000000e+000  0.0000000e+000  0.0000000e+000  0.0000000e+000  0.0000000e+000  7.6369729e-002  6.7202074e-001  1.0000000e+000  3.0964419e-003
  2.5257977e-001  0.0000000e+000  0.0000000e+000  0.0000000e+000  0.0000000e+000  0.0000000e+000  0.0000000e+000  0.0000000e+000  0.0000000e+000  0.0000000e+000  0.0000000e+000  0.0000000e+000  0.0000000e+000  0.0000000e+000  0.0000000e+000  0.0000000e+000  0.0000000e+000  0.0000000e+000  0.0000000e+000  0.0000000e+000  0.0000000e+000  0.0000000e+000  0.0000000e+000  0.0000000e+000  0.0000000e+000  0.0000000e+000  0.0000000e+000  0.0000000e+000  0.0000000e+000  0.0000000e+000  2.5257977e-001  2.4567616e-001  1.0000000e+000  2.3222638e-002
  7.6042608e-002  0.0000000e+000  0.0000000e+000  0.0000000e+000  0.0000000e+000  0.0000000e+000  0.0000000e+000  0.0000000e+000  0.0000000e+000  0.0000000e+000  0.0000000e+000  0.0000000e+000  0.0000000e+000  0.0000000e+000  0.0000000e+000  0.0000000e+000  0.0000000e+000  0.0000000e+000  0.0000000e+000  0.0000000e+000  0.0000000e+000  0.0000000e+000  0.0000000e+000  0.0000000e+000  0.0000000e+000  0.0000000e+000  0.0000000e+000  0.0000000e+000  0.0000000e+000  0.0000000e+000  7.6042608e-002  6.7226126e-001  1.0000000e+000  3.2948430e-003
  6.4112732e-002  0.0000000e+000  0.0000000e+000  0.0000000e+000  0.0000000e+000  0.0000000e+000  0.0000000e+000  0.0000000e+000  0.0000000e+000  0.0000000e+000  0.0000000e+000  0.0000000e+000  0.0000000e+000  0.0000000e+000  0.0000000e+000  0.0000000e+000  0.0000000e+000  0.0000000e+000  0.0000000e+000  0.0000000e+000  0.0000000e+000  0.0000000e+000  0.0000000e+000  0.0000000e+000  0.0000000e+000  0.0000000e+000  0.0000000e+000  0.0000000e+000  0.0000000e+000  0.0000000e+000  6.4112732e-002  6.8888119e-001  1.0000000e+000  5.3401391e-002
  0.0000000e+000  0.0000000e+000  0.0000000e+000  0.0000000e+000  0.0000000e+000  0.0000000e+000  0.0000000e+000  0.0000000e+000  0.0000000e+000  0.0000000e+000  0.0000000e+000  0.0000000e+000  0.0000000e+000  0.0000000e+000  0.0000000e+000  0.0000000e+000  0.0000000e+000  0.0000000e+000  0.0000000e+000  0.0000000e+000  0.0000000e+000  0.0000000e+000  0.0000000e+000  0.0000000e+000  0.0000000e+000  0.0000000e+000  0.0000000e+000  0.0000000e+000  0.0000000e+000  0.0000000e+000  0.0000000e+000  1.0000000e+000  1.0000000e+000             Inf
  0.0000000e+000  0.0000000e+000  0.0000000e+000  0.0000000e+000  0.0000000e+000  0.0000000e+000  0.0000000e+000  0.0000000e+000  0.0000000e+000  0.0000000e+000  0.0000000e+000  0.0000000e+000  0.0000000e+000  0.0000000e+000  0.0000000e+000  0.0000000e+000  0.0000000e+000  0.0000000e+000  0.0000000e+000  0.0000000e+000  0.0000000e+000  0.0000000e+000  0.0000000e+000  0.0000000e+000  0.0000000e+000  0.0000000e+000  0.0000000e+000  0.0000000e+000  0.0000000e+000  0.0000000e+000  0.0000000e+000  1.0000000e+000  1.0000000e+000  0.0000000e+000
  0.0000000e+000  0.0000000e+000  0.0000000e+000  0.0000000e+000  0.0000000e+000  0.0000000e+000  0.0000000e+000  0.0000000e+000  0.0000000e+000  0.0000000e+000  0.0000000e+000  0.0000000e+000  0.0000000e+000  0.0000000e+000  0.0000000e+000  0.0000000e+000  0.0000000e+000  0.0000000e+000  0.0000000e+000  0.0000000e+000  0.0000000e+000  0.0000000e+000  0.0000000e+000  0.0000000e+000  0.0000000e+000  0.0000000e+000  0.0000000e+000  0.0000000e+000  0.0000000e+000  0.0000000e+000  0.0000000e+000  1.0000000e+000  1.0000000e+000  0.0000000e+000
  0.0000000e+000  0.0000000e+000  0.0000000e+000  0.0000000e+000  0.0000000e+000  0.0000000e+000  0.0000000e+000  0.0000000e+000  0.0000000e+000  0.0000000e+000  0.0000000e+000  0.0000000e+000  0.0000000e+000  0.0000000e+000  0.0000000e+000  0.0000000e+000  0.0000000e+000  0.0000000e+000  0.0000000e+000  0.0000000e+000  0.0000000e+000  0.0000000e+000  0.0000000e+000  0.0000000e+000  0.0000000e+000  0.0000000e+000  0.0000000e+000  0.0000000e+000  0.0000000e+000  0.0000000e+000  0.0000000e+000  1.0000000e+000  1.0000000e+000  0.0000000e+000
  0.0000000e+000  0.0000000e+000  0.0000000e+000  0.0000000e+000  0.0000000e+000  0.0000000e+000  0.0000000e+000  0.0000000e+000  0.0000000e+000  0.0000000e+000  0.0000000e+000  0.0000000e+000  0.0000000e+000  0.0000000e+000  0.0000000e+000  0.0000000e+000  0.0000000e+000  0.0000000e+000  0.0000000e+000  0.0000000e+000  0.0000000e+000  0.0000000e+000  0.0000000e+000  0.0000000e+000  0.0000000e+000  0.0000000e+000  0.0000000e+000  0.0000000e+000  0.0000000e+000  0.0000000e+000  0.0000000e+000  1.0000000e+000  1.0000000e+000  0.0000000e+000
  2.5069988e-002  0.0000000e+000  0.0000000e+000  0.0000000e+000  0.0000000e+000  0.0000000e+000  0.0000000e+000  0.0000000e+000  0.0000000e+000  0.0000000e+000  0.0000000e+000  0.0000000e+000  0.0000000e+000  0.0000000e+000  0.0000000e+000  0.0000000e+000  0.0000000e+000  0.0000000e+000  0.0000000e+000  0.0000000e+000  0.0000000e+000  0.0000000e+000  0.0000000e+000  0.0000000e+000  0.0000000e+000  0.0000000e+000  0.0000000e+000  0.0000000e+000  0.0000000e+000  0.0000000e+000  2.5069988e-002  8.2389886e-001  1.0000000e+000  3.8791010e-002
  0.0000000e+000  0.0000000e+000  0.0000000e+000  0.0000000e+000  0.0000000e+000  0.0000000e+000  0.0000000e+000  0.0000000e+000  0.0000000e+000  0.0000000e+000  0.0000000e+000  0.0000000e+000  0.0000000e+000  0.0000000e+000  0.0000000e+000  0.0000000e+000  0.0000000e+000  0.0000000e+000  0.0000000e+000  0.0000000e+000  0.0000000e+000  0.0000000e+000  0.0000000e+000  0.0000000e+000  0.0000000e+000  0.0000000e+000  0.0000000e+000  0.0000000e+000  0.0000000e+000  0.0000000e+000  0.0000000e+000  1.0000000e+000  1.0000000e+000  0.0000000e+000
  0.0000000e+000  0.0000000e+000  0.0000000e+000  0.0000000e+000  0.0000000e+000  0.0000000e+000  0.0000000e+000  0.0000000e+000  0.0000000e+000  0.0000000e+000  0.0000000e+000  0.0000000e+000  0.0000000e+000  0.0000000e+000  0.0000000e+000  0.0000000e+000  0.0000000e+000  0.0000000e+000  0.0000000e+000  0.0000000e+000  0.0000000e+000  0.0000000e+000  0.0000000e+000  0.0000000e+000  0.0000000e+000  0.0000000e+000  0.0000000e+000  0.0000000e+000  0.0000000e+000  0.0000000e+000  0.0000000e+000  1.0000000e+000  1.0000000e+000  0.0000000e+000
  0.0000000e+000  0.0000000e+000  0.0000000e+000  0.0000000e+000  0.0000000e+000  0.0000000e+000  0.0000000e+000  0.0000000e+000  0.0000000e+000  0.0000000e+000  0.0000000e+000  0.0000000e+000  0.0000000e+000  0.0000000e+000  0.0000000e+000  0.0000000e+000  0.0000000e+000  0.0000000e+000  0.0000000e+000  0.0000000e+000  0.0000000e+000  0.0000000e+000  0.0000000e+000  0.0000000e+000  0.0000000e+000  0.0000000e+000  0.0000000e+000  0.0000000e+000  0.0000000e+000  0.0000000e+000  0.0000000e+000  1.0000000e+000  1.0000000e+000  0.0000000e+000
  0.0000000e+000  0.0000000e+000  0.0000000e+000  0.0000000e+000  0.0000000e+000  0.0000000e+000  0.0000000e+000  0.0000000e+000  0.0000000e+000  0.0000000e+000  0.0000000e+000  0.0000000e+000  0.0000000e+000  0.0000000e+000  0.0000000e+000  0.0000000e+000  0.0000000e+000  0.0000000e+000  0.0000000e+000  0.0000000e+000  0.0000000e+000  0.0000000e+000  0.0000000e+000  0.0000000e+000  0.0000000e+000  0.0000000e+000  0.0000000e+000  0.0000000e+000  0.0000000e+000  0.0000000e+000  0.0000000e+000  1.0000000e+000  1.0000000e+000  0.0000000e+000
  7.8057601e-002  0.0000000e+000  0.0000000e+000  0.0000000e+000  0.0000000e+000  0.0000000e+000  0.0000000e+000  0.0000000e+000  0.0000000e+000  0.0000000e+000  0.0000000e+000  0.0000000e+000  0.0000000e+000  0.0000000e+000  0.0000000e+000  0.0000000e+000  0.0000000e+000  0.0000000e+000  0.0000000e+000  0.0000000e+000  0.0000000e+000  0.0000000e+000  0.0000000e+000  0.0000000e+000  0.0000000e+000  0.0000000e+000  0.0000000e+000  0.0000000e+000  0.0000000e+000  0.0000000e+000  7.8057601e-002  6.7096523e-001  1.0000000e+000  6.8126662e-003
  0.0000000e+000  0.0000000e+000  0.0000000e+000  0.0000000e+000  0.0000000e+000  0.0000000e+000  0.0000000e+000  0.0000000e+000  0.0000000e+000  0.0000000e+000  0.0000000e+000  0.0000000e+000  0.0000000e+000  0.0000000e+000  0.0000000e+000  0.0000000e+000  0.0000000e+000  0.0000000e+000  0.0000000e+000  0.0000000e+000  0.0000000e+000  0.0000000e+000  0.0000000e+000  0.0000000e+000  0.0000000e+000  0.0000000e+000  0.0000000e+000  0.0000000e+000  0.0000000e+000  0.0000000e+000  0.0000000e+000  1.0000000e+000  1.0000000e+000  0.0000000e+000
  4.6415236e-002  0.0000000e+000  0.0000000e+000  0.0000000e+000  0.0000000e+000  0.0000000e+000  0.0000000e+000  0.0000000e+000  0.0000000e+000  0.0000000e+000  0.0000000e+000  0.0000000e+000  0.0000000e+000  0.0000000e+000  0.0000000e+000  0.0000000e+000  0.0000000e+000  0.0000000e+000  0.0000000e+000  0.0000000e+000  0.0000000e+000  0.0000000e+000  0.0000000e+000  0.0000000e+000  0.0000000e+000  0.0000000e+000  0.0000000e+000  0.0000000e+000  0.0000000e+000  0.0000000e+000  4.6415236e-002  7.3843684e-001  1.0000000e+000  8.0942519e-003
  0.0000000e+000  0.0000000e+000  0.0000000e+000  0.0000000e+000  0.0000000e+000  0.0000000e+000  0.0000000e+000  0.0000000e+000  0.0000000e+000  0.0000000e+000  0.0000000e+000  0.0000000e+000  0.0000000e+000  0.0000000e+000  0.0000000e+000  0.0000000e+000  0.0000000e+000  0.0000000e+000  0.0000000e+000  0.0000000e+000  0.0000000e+000  0.0000000e+000  0.0000000e+000  0.0000000e+000  0.0000000e+000  0.0000000e+000  0.0000000e+000  0.0000000e+000  0.0000000e+000  0.0000000e+000  0.0000000e+000  1.0000000e+000  1.0000000e+000  0.0000000e+000
  0.0000000e+000  0.0000000e+000  0.0000000e+000  0.0000000e+000  0.0000000e+000  0.0000000e+000  0.0000000e+000  0.0000000e+000  0.0000000e+000  0.0000000e+000  0.0000000e+000  0.0000000e+000  0.0000000e+000  0.0000000e+000  0.0000000e+000  0.0000000e+000  0.0000000e+000  0.0000000e+000  0.0000000e+000  0.0000000e+000  0.0000000e+000  0.0000000e+000  0.0000000e+000  0.0000000e+000  0.0000000e+000  0.0000000e+000  0.0000000e+000  0.0000000e+000  0.0000000e+000  0.0000000e+000  0.0000000e+000  1.0000000e+000  1.0000000e+000  0.0000000e+000
  0.0000000e+000  0.0000000e+000  0.0000000e+000  0.0000000e+000  0.0000000e+000  0.0000000e+000  0.0000000e+000  0.0000000e+000  0.0000000e+000  0.0000000e+000  0.0000000e+000  0.0000000e+000  0.0000000e+000  0.0000000e+000  0.0000000e+000  0.0000000e+000  0.0000000e+000  0.0000000e+000  0.0000000e+000  0.0000000e+000  0.0000000e+000  0.0000000e+000  0.0000000e+000  0.0000000e+000  0.0000000e+000  0.0000000e+000  0.0000000e+000  0.0000000e+000  0.0000000e+000  0.0000000e+000  0.0000000e+000  1.0000000e+000  1.0000000e+000  0.0000000e+000
  0.0000000e+000  0.0000000e+000  0.0000000e+000  0.0000000e+000  0.0000000e+000  0.0000000e+000  0.0000000e+000  0.0000000e+000  0.0000000e+000  0.0000000e+000  0.0000000e+000  0.0000000e+000  0.0000000e+000  0.0000000e+000  0.0000000e+000  0.0000000e+000  0.0000000e+000  0.0000000e+000  0.0000000e+000  0.0000000e+000  0.0000000e+000  0.0000000e+000  0.0000000e+000  0.0000000e+000  0.0000000e+000  0.0000000e+000  0.0000000e+000  0.0000000e+000  0.0000000e+000  0.0000000e+000  0.0000000e+000  1.0000000e+000  1.0000000e+000  0.0000000e+000
  0.0000000e+000  0.0000000e+000  0.0000000e+000  0.0000000e+000  0.0000000e+000  0.0000000e+000  0.0000000e+000  0.0000000e+000  0.0000000e+000  0.0000000e+000  0.0000000e+000  0.0000000e+000  0.0000000e+000  0.0000000e+000  0.0000000e+000  0.0000000e+000  0.0000000e+000  0.0000000e+000  0.0000000e+000  0.0000000e+000  0.0000000e+000  0.0000000e+000  0.0000000e+000  0.0000000e+000  0.0000000e+000  0.0000000e+000  0.0000000e+000  0.0000000e+000  0.0000000e+000  0.0000000e+000  0.0000000e+000  1.0000000e+000  1.0000000e+000  0.0000000e+000
  0.0000000e+000  0.0000000e+000  0.0000000e+000  0.0000000e+000  0.0000000e+000  0.0000000e+000  0.0000000e+000  0.0000000e+000  0.0000000e+000  0.0000000e+000  0.0000000e+000  0.0000000e+000  0.0000000e+000  0.0000000e+000  0.0000000e+000  0.0000000e+000  0.0000000e+000  0.0000000e+000  0.0000000e+000  0.0000000e+000  0.0000000e+000  0.0000000e+000  0.0000000e+000  0.0000000e+000  0.0000000e+000  0.0000000e+000  0.0000000e+000  0.0000000e+000  0.0000000e+000  0.0000000e+000  0.0000000e+000  1.0000000e+000  1.0000000e+000  0.0000000e+000
  0.0000000e+000  0.0000000e+000  0.0000000e+000  0.0000000e+000  0.0000000e+000  0.0000000e+000  0.0000000e+000  0.0000000e+000  0.0000000e+000  0.0000000e+000  0.0000000e+000  0.0000000e+000  0.0000000e+000  0.0000000e+000  0.0000000e+000  0.0000000e+000  0.0000000e+000  0.0000000e+000  0.0000000e+000  0.0000000e+000  0.0000000e+000  0.0000000e+000  0.0000000e+000  0.0000000e+000  0.0000000e+000  0.0000000e+000  0.0000000e+000  0.0000000e+000  0.0000000e+000  0.0000000e+000  0.0000000e+000  1.0000000e+000  1.0000000e+000  0.0000000e+000
  1.0962828e-004  0.0000000e+000  0.0000000e+000  0.0000000e+000  0.0000000e+000  0.0000000e+000  0.0000000e+000  0.0000000e+000  0.0000000e+000  0.0000000e+000  0.0000000e+000  0.0000000e+000  0.0000000e+000  0.0000000e+000  0.0000000e+000  0.0000000e+000  0.0000000e+000  0.0000000e+000  0.0000000e+000  0.0000000e+000  0.0000000e+000  0.0000000e+000  0.0000000e+000  0.0000000e+000  0.0000000e+000  0.0000000e+000  0.0000000e+000  0.0000000e+000  0.0000000e+000  0.0000000e+000  1.0962828e-004  9.8952927e-001  1.0000000e+000  8.6375724e-002
  0.0000000e+000  0.0000000e+000  0.0000000e+000  0.0000000e+000  0.0000000e+000  0.0000000e+000  0.0000000e+000  0.0000000e+000  0.0000000e+000  0.0000000e+000  0.0000000e+000  0.0000000e+000  0.0000000e+000  0.0000000e+000  0.0000000e+000  0.0000000e+000  0.0000000e+000  0.0000000e+000  0.0000000e+000  0.0000000e+000  0.0000000e+000  0.0000000e+000  0.0000000e+000  0.0000000e+000  0.0000000e+000  0.0000000e+000  0.0000000e+000  0.0000000e+000  0.0000000e+000  0.0000000e+000  0.0000000e+000  1.0000000e+000  1.0000000e+000  0.0000000e+000
  0.0000000e+000  0.0000000e+000  0.0000000e+000  0.0000000e+000  0.0000000e+000  0.0000000e+000  0.0000000e+000  0.0000000e+000  0.0000000e+000  0.0000000e+000  0.0000000e+000  0.0000000e+000  0.0000000e+000  0.0000000e+000  0.0000000e+000  0.0000000e+000  0.0000000e+000  0.0000000e+000  0.0000000e+000  0.0000000e+000  0.0000000e+000  0.0000000e+000  0.0000000e+000  0.0000000e+000  0.0000000e+000  0.0000000e+000  0.0000000e+000  0.0000000e+000  0.0000000e+000  0.0000000e+000  0.0000000e+000  1.0000000e+000  1.0000000e+000  0.0000000e+000
  0.0000000e+000  0.0000000e+000  0.0000000e+000  0.0000000e+000  0.0000000e+000  0.0000000e+000  0.0000000e+000  0.0000000e+000  0.0000000e+000  0.0000000e+000  0.0000000e+000  0.0000000e+000  0.0000000e+000  0.0000000e+000  0.0000000e+000  0.0000000e+000  0.0000000e+000  0.0000000e+000  0.0000000e+000  0.0000000e+000  0.0000000e+000  0.0000000e+000  0.0000000e+000  0.0000000e+000  0.0000000e+000  0.0000000e+000  0.0000000e+000  0.0000000e+000  0.0000000e+000  0.0000000e+000  0.0000000e+000  1.0000000e+000  1.0000000e+000  0.0000000e+000
  0.0000000e+000  0.0000000e+000  0.0000000e+000  0.0000000e+000  0.0000000e+000  0.0000000e+000  0.0000000e+000  0.0000000e+000  0.0000000e+000  0.0000000e+000  0.0000000e+000  0.0000000e+000  0.0000000e+000  0.0000000e+000  0.0000000e+000  0.0000000e+000  0.0000000e+000  0.0000000e+000  0.0000000e+000  0.0000000e+000  0.0000000e+000  0.0000000e+000  0.0000000e+000  0.0000000e+000  0.0000000e+000  0.0000000e+000  0.0000000e+000  0.0000000e+000  0.0000000e+000  0.0000000e+000  0.0000000e+000  1.0000000e+000  1.0000000e+000  0.0000000e+000
  0.0000000e+000  0.0000000e+000  0.0000000e+000  0.0000000e+000  0.0000000e+000  0.0000000e+000  0.0000000e+000  0.0000000e+000  0.0000000e+000  0.0000000e+000  0.0000000e+000  0.0000000e+000  0.0000000e+000  0.0000000e+000  0.0000000e+000  0.0000000e+000  0.0000000e+000  0.0000000e+000  0.0000000e+000  0.0000000e+000  0.0000000e+000  0.0000000e+000  0.0000000e+000  0.0000000e+000  0.0000000e+000  0.0000000e+000  0.0000000e+000  0.0000000e+000  0.0000000e+000  0.0000000e+000  0.0000000e+000  1.0000000e+000  1.0000000e+000  0.0000000e+000
  0.0000000e+000  0.0000000e+000  0.0000000e+000  0.0000000e+000  0.0000000e+000  0.0000000e+000  0.0000000e+000  0.0000000e+000  0.0000000e+000  0.0000000e+000  0.0000000e+000  0.0000000e+000  0.0000000e+000  0.0000000e+000  0.0000000e+000  0.0000000e+000  0.0000000e+000  0.0000000e+000  0.0000000e+000  0.0000000e+000  0.0000000e+000  0.0000000e+000  0.0000000e+000  0.0000000e+000  0.0000000e+000  0.0000000e+000  0.0000000e+000  0.0000000e+000  0.0000000e+000  0.0000000e+000  0.0000000e+000  1.0000000e+000  1.0000000e+000  0.0000000e+000
  0.0000000e+000  0.0000000e+000  0.0000000e+000  0.0000000e+000  0.0000000e+000  0.0000000e+000  0.0000000e+000  0.0000000e+000  0.0000000e+000  0.0000000e+000  0.0000000e+000  0.0000000e+000  0.0000000e+000  0.0000000e+000  0.0000000e+000  0.0000000e+000  0.0000000e+000  0.0000000e+000  0.0000000e+000  0.0000000e+000  0.0000000e+000  0.0000000e+000  0.0000000e+000  0.0000000e+000  0.0000000e+000  0.0000000e+000  0.0000000e+000  0.0000000e+000  0.0000000e+000  0.0000000e+000  0.0000000e+000  1.0000000e+000  1.0000000e+000  0.0000000e+000
  0.0000000e+000  0.0000000e+000  0.0000000e+000  0.0000000e+000  0.0000000e+000  0.0000000e+000  0.0000000e+000  0.0000000e+000  0.0000000e+000  0.0000000e+000  0.0000000e+000  0.0000000e+000  0.0000000e+000  0.0000000e+000  0.0000000e+000  0.0000000e+000  0.0000000e+000  0.0000000e+000  0.0000000e+000  0.0000000e+000  0.0000000e+000  0.0000000e+000  0.0000000e+000  0.0000000e+000  0.0000000e+000  0.0000000e+000  0.0000000e+000  0.0000000e+000  0.0000000e+000  0.0000000e+000  0.0000000e+000  1.0000000e+000  1.0000000e+000  0.0000000e+000
  8.1125326e-002  0.0000000e+000  0.0000000e+000  0.0000000e+000  0.0000000e+000  0.0000000e+000  0.0000000e+000  0.0000000e+000  0.0000000e+000  0.0000000e+000  0.0000000e+000  0.0000000e+000  0.0000000e+000  0.0000000e+000  0.0000000e+000  0.0000000e+000  0.0000000e+000  0.0000000e+000  0.0000000e+000  0.0000000e+000  0.0000000e+000  0.0000000e+000  0.0000000e+000  0.0000000e+000  0.0000000e+000  0.0000000e+000  0.0000000e+000  0.0000000e+000  0.0000000e+000  0.0000000e+000  8.1125326e-002  6.6984025e-001  1.0000000e+000  3.9642547e-001
  2.3654462e-001  0.0000000e+000  0.0000000e+000  0.0000000e+000  0.0000000e+000  0.0000000e+000  0.0000000e+000  0.0000000e+000  0.0000000e+000  0.0000000e+000  0.0000000e+000  0.0000000e+000  0.0000000e+000  0.0000000e+000  0.0000000e+000  0.0000000e+000  0.0000000e+000  0.0000000e+000  0.0000000e+000  0.0000000e+000  0.0000000e+000  0.0000000e+000  0.0000000e+000  0.0000000e+000  0.0000000e+000  0.0000000e+000  0.0000000e+000  0.0000000e+000  0.0000000e+000  0.0000000e+000  2.3654462e-001  2.9791766e-001  1.0000000e+000  3.9656410e-001
  0.0000000e+000  0.0000000e+000  0.0000000e+000  0.0000000e+000  0.0000000e+000  0.0000000e+000  0.0000000e+000  0.0000000e+000  0.0000000e+000  0.0000000e+000  0.0000000e+000  0.0000000e+000  0.0000000e+000  0.0000000e+000  0.0000000e+000  0.0000000e+000  0.0000000e+000  0.0000000e+000  0.0000000e+000  0.0000000e+000  0.0000000e+000  0.0000000e+000  0.0000000e+000  0.0000000e+000  0.0000000e+000  0.0000000e+000  0.0000000e+000  0.0000000e+000  0.0000000e+000  0.0000000e+000  0.0000000e+000  1.0000000e+000  1.0000000e+000  0.0000000e+000
  0.0000000e+000  0.0000000e+000  0.0000000e+000  0.0000000e+000  0.0000000e+000  0.0000000e+000  0.0000000e+000  0.0000000e+000  0.0000000e+000  0.0000000e+000  0.0000000e+000  0.0000000e+000  0.0000000e+000  0.0000000e+000  0.0000000e+000  0.0000000e+000  0.0000000e+000  0.0000000e+000  0.0000000e+000  0.0000000e+000  0.0000000e+000  0.0000000e+000  0.0000000e+000  0.0000000e+000  0.0000000e+000  0.0000000e+000  0.0000000e+000  0.0000000e+000  0.0000000e+000  0.0000000e+000  0.0000000e+000  1.0000000e+000  1.0000000e+000  0.0000000e+000
  1.3964429e-002  0.0000000e+000  0.0000000e+000  0.0000000e+000  0.0000000e+000  0.0000000e+000  0.0000000e+000  0.0000000e+000  0.0000000e+000  0.0000000e+000  0.0000000e+000  0.0000000e+000  0.0000000e+000  0.0000000e+000  0.0000000e+000  0.0000000e+000  0.0000000e+000  0.0000000e+000  0.0000000e+000  0.0000000e+000  0.0000000e+000  0.0000000e+000  0.0000000e+000  0.0000000e+000  0.0000000e+000  0.0000000e+000  0.0000000e+000  0.0000000e+000  0.0000000e+000  0.0000000e+000  1.3964429e-002  8.7589717e-001  1.0000000e+000  1.0210843e-001
  0.0000000e+000  0.0000000e+000  0.0000000e+000  0.0000000e+000  0.0000000e+000  0.0000000e+000  0.0000000e+000  0.0000000e+000  0.0000000e+000  0.0000000e+000  0.0000000e+000  0.0000000e+000  0.0000000e+000  0.0000000e+000  0.0000000e+000  0.0000000e+000  0.0000000e+000  0.0000000e+000  0.0000000e+000  0.0000000e+000  0.0000000e+000  0.0000000e+000  0.0000000e+000  0.0000000e+000  0.0000000e+000  0.0000000e+000  0.0000000e+000  0.0000000e+000  0.0000000e+000  0.0000000e+000  0.0000000e+000  1.0000000e+000  1.0000000e+000  0.0000000e+000
  0.0000000e+000  0.0000000e+000  0.0000000e+000  0.0000000e+000  0.0000000e+000  0.0000000e+000  0.0000000e+000  0.0000000e+000  0.0000000e+000  0.0000000e+000  0.0000000e+000  0.0000000e+000  0.0000000e+000  0.0000000e+000  0.0000000e+000  0.0000000e+000  0.0000000e+000  0.0000000e+000  0.0000000e+000  0.0000000e+000  0.0000000e+000  0.0000000e+000  0.0000000e+000  0.0000000e+000  0.0000000e+000  0.0000000e+000  0.0000000e+000  0.0000000e+000  0.0000000e+000  0.0000000e+000  0.0000000e+000  1.0000000e+000  1.0000000e+000  0.0000000e+000
  0.0000000e+000  0.0000000e+000  0.0000000e+000  0.0000000e+000  0.0000000e+000  0.0000000e+000  0.0000000e+000  0.0000000e+000  0.0000000e+000  0.0000000e+000  0.0000000e+000  0.0000000e+000  0.0000000e+000  0.0000000e+000  0.0000000e+000  0.0000000e+000  0.0000000e+000  0.0000000e+000  0.0000000e+000  0.0000000e+000  0.0000000e+000  0.0000000e+000  0.0000000e+000  0.0000000e+000  0.0000000e+000  0.0000000e+000  0.0000000e+000  0.0000000e+000  0.0000000e+000  0.0000000e+000  0.0000000e+000  1.0000000e+000  1.0000000e+000  0.0000000e+000
  0.0000000e+000  0.0000000e+000  0.0000000e+000  0.0000000e+000  0.0000000e+000  0.0000000e+000  0.0000000e+000  0.0000000e+000  0.0000000e+000  0.0000000e+000  0.0000000e+000  0.0000000e+000  0.0000000e+000  0.0000000e+000  0.0000000e+000  0.0000000e+000  0.0000000e+000  0.0000000e+000  0.0000000e+000  0.0000000e+000  0.0000000e+000  0.0000000e+000  0.0000000e+000  0.0000000e+000  0.0000000e+000  0.0000000e+000  0.0000000e+000  0.0000000e+000  0.0000000e+000  0.0000000e+000  0.0000000e+000  1.0000000e+000  1.0000000e+000  0.0000000e+000
  0.0000000e+000  0.0000000e+000  0.0000000e+000  0.0000000e+000  0.0000000e+000  0.0000000e+000  0.0000000e+000  0.0000000e+000  0.0000000e+000  0.0000000e+000  0.0000000e+000  0.0000000e+000  0.0000000e+000  0.0000000e+000  0.0000000e+000  0.0000000e+000  0.0000000e+000  0.0000000e+000  0.0000000e+000  0.0000000e+000  0.0000000e+000  0.0000000e+000  0.0000000e+000  0.0000000e+000  0.0000000e+000  0.0000000e+000  0.0000000e+000  0.0000000e+000  0.0000000e+000  0.0000000e+000  0.0000000e+000  1.0000000e+000  1.0000000e+000  0.0000000e+000
  0.0000000e+000  0.0000000e+000  0.0000000e+000  0.0000000e+000  0.0000000e+000  0.0000000e+000  0.0000000e+000  0.0000000e+000  0.0000000e+000  0.0000000e+000  0.0000000e+000  0.0000000e+000  0.0000000e+000  0.0000000e+000  0.0000000e+000  0.0000000e+000  0.0000000e+000  0.0000000e+000  0.0000000e+000  0.0000000e+000  0.0000000e+000  0.0000000e+000  0.0000000e+000  0.0000000e+000  0.0000000e+000  0.0000000e+000  0.0000000e+000  0.0000000e+000  0.0000000e+000  0.0000000e+000  0.0000000e+000  1.0000000e+000  1.0000000e+000  0.0000000e+000
  0.0000000e+000  0.0000000e+000  0.0000000e+000  0.0000000e+000  0.0000000e+000  0.0000000e+000  0.0000000e+000  0.0000000e+000  0.0000000e+000  0.0000000e+000  0.0000000e+000  0.0000000e+000  0.0000000e+000  0.0000000e+000  0.0000000e+000  0.0000000e+000  0.0000000e+000  0.0000000e+000  0.0000000e+000  0.0000000e+000  0.0000000e+000  0.0000000e+000  0.0000000e+000  0.0000000e+000  0.0000000e+000  0.0000000e+000  0.0000000e+000  0.0000000e+000  0.0000000e+000  0.0000000e+000  0.0000000e+000  1.0000000e+000  1.0000000e+000  0.0000000e+000
  0.0000000e+000  0.0000000e+000  0.0000000e+000  0.0000000e+000  0.0000000e+000  0.0000000e+000  0.0000000e+000  0.0000000e+000  0.0000000e+000  0.0000000e+000  0.0000000e+000  0.0000000e+000  0.0000000e+000  0.0000000e+000  0.0000000e+000  0.0000000e+000  0.0000000e+000  0.0000000e+000  0.0000000e+000  0.0000000e+000  0.0000000e+000  0.0000000e+000  0.0000000e+000  0.0000000e+000  0.0000000e+000  0.0000000e+000  0.0000000e+000  0.0000000e+000  0.0000000e+000  0.0000000e+000  0.0000000e+000  1.0000000e+000  1.0000000e+000  0.0000000e+000
  4.3461751e-001  0.0000000e+000  0.0000000e+000  0.0000000e+000  0.0000000e+000  0.0000000e+000  0.0000000e+000  0.0000000e+000  0.0000000e+000  0.0000000e+000  0.0000000e+000  0.0000000e+000  0.0000000e+000  0.0000000e+000  0.0000000e+000  0.0000000e+000  0.0000000e+000  0.0000000e+000  0.0000000e+000  0.0000000e+000  0.0000000e+000  0.0000000e+000  0.0000000e+000  0.0000000e+000  0.0000000e+000  0.0000000e+000  0.0000000e+000  0.0000000e+000  0.0000000e+000  0.0000000e+000  4.3461751e-001 -4.4103463e-002  1.0000000e+000  3.7364597e-001
  2.3765860e-001  0.0000000e+000  0.0000000e+000  0.0000000e+000  0.0000000e+000  0.0000000e+000  0.0000000e+000  0.0000000e+000  0.0000000e+000  0.0000000e+000  0.0000000e+000  0.0000000e+000  0.0000000e+000  0.0000000e+000  0.0000000e+000  0.0000000e+000  0.0000000e+000  0.0000000e+000  0.0000000e+000  0.0000000e+000  0.0000000e+000  0.0000000e+000  0.0000000e+000  0.0000000e+000  0.0000000e+000  0.0000000e+000  0.0000000e+000  0.0000000e+000  0.0000000e+000  0.0000000e+000  2.3765860e-001  2.9247926e-001  1.0000000e+000  5.8987167e-003
  0.0000000e+000  0.0000000e+000  0.0000000e+000  0.0000000e+000  0.0000000e+000  0.0000000e+000  0.0000000e+000  0.0000000e+000  0.0000000e+000  0.0000000e+000  0.0000000e+000  0.0000000e+000  0.0000000e+000  0.0000000e+000  0.0000000e+000  0.0000000e+000  0.0000000e+000  0.0000000e+000  0.0000000e+000  0.0000000e+000  0.0000000e+000  0.0000000e+000  0.0000000e+000  0.0000000e+000  0.0000000e+000  0.0000000e+000  0.0000000e+000  0.0000000e+000  0.0000000e+000  0.0000000e+000  0.0000000e+000  1.0000000e+000  1.0000000e+000  0.0000000e+000
  4.3493104e-001  0.0000000e+000  0.0000000e+000  0.0000000e+000  0.0000000e+000  0.0000000e+000  0.0000000e+000  0.0000000e+000  0.0000000e+000  0.0000000e+000  0.0000000e+000  0.0000000e+000  0.0000000e+000  0.0000000e+000  0.0000000e+000  0.0000000e+000  0.0000000e+000  0.0000000e+000  0.0000000e+000  0.0000000e+000  0.0000000e+000  0.0000000e+000  0.0000000e+000  0.0000000e+000  0.0000000e+000  0.0000000e+000  0.0000000e+000  0.0000000e+000  0.0000000e+000  0.0000000e+000  4.3493104e-001 -4.6590700e-002  1.0000000e+000  6.5061015e-002
  7.4361051e-002  0.0000000e+000  0.0000000e+000  0.0000000e+000  0.0000000e+000  0.0000000e+000  0.0000000e+000  0.0000000e+000  0.0000000e+000  0.0000000e+000  0.0000000e+000  0.0000000e+000  0.0000000e+000  0.0000000e+000  0.0000000e+000  0.0000000e+000  0.0000000e+000  0.0000000e+000  0.0000000e+000  0.0000000e+000  0.0000000e+000  0.0000000e+000  0.0000000e+000  0.0000000e+000  0.0000000e+000  0.0000000e+000  0.0000000e+000  0.0000000e+000  0.0000000e+000  0.0000000e+000  7.4361051e-002  6.7368176e-001  1.0000000e+000  1.0640724e-002
  4.8064881e-002  0.0000000e+000  0.0000000e+000  0.0000000e+000  0.0000000e+000  0.0000000e+000  0.0000000e+000  0.0000000e+000  0.0000000e+000  0.0000000e+000  0.0000000e+000  0.0000000e+000  0.0000000e+000  0.0000000e+000  0.0000000e+000  0.0000000e+000  0.0000000e+000  0.0000000e+000  0.0000000e+000  0.0000000e+000  0.0000000e+000  0.0000000e+000  0.0000000e+000  0.0000000e+000  0.0000000e+000  0.0000000e+000  0.0000000e+000  0.0000000e+000  0.0000000e+000  0.0000000e+000  4.8064881e-002  7.3278687e-001  1.0000000e+000  7.3511986e-003
  7.0069697e-002  0.0000000e+000  0.0000000e+000  0.0000000e+000  0.0000000e+000  0.0000000e+000  0.0000000e+000  0.0000000e+000  0.0000000e+000  0.0000000e+000  0.0000000e+000  0.0000000e+000  0.0000000e+000  0.0000000e+000  0.0000000e+000  0.0000000e+000  0.0000000e+000  0.0000000e+000  0.0000000e+000  0.0000000e+000  0.0000000e+000  0.0000000e+000  0.0000000e+000  0.0000000e+000  0.0000000e+000  0.0000000e+000  0.0000000e+000  0.0000000e+000  0.0000000e+000  0.0000000e+000  7.0069697e-002  6.7869593e-001  1.0000000e+000  8.5712191e-003
  4.8792977e-002  0.0000000e+000  0.0000000e+000  0.0000000e+000  0.0000000e+000  0.0000000e+000  0.0000000e+000  0.0000000e+000  0.0000000e+000  0.0000000e+000  0.0000000e+000  0.0000000e+000  0.0000000e+000  0.0000000e+000  0.0000000e+000  0.0000000e+000  0.0000000e+000  0.0000000e+000  0.0000000e+000  0.0000000e+000  0.0000000e+000  0.0000000e+000  0.0000000e+000  0.0000000e+000  0.0000000e+000  0.0000000e+000  0.0000000e+000  0.0000000e+000  0.0000000e+000  0.0000000e+000  4.8792977e-002  7.3035077e-001  1.0000000e+000  4.3598602e-002
  2.5564234e-001  0.0000000e+000  0.0000000e+000  0.0000000e+000  0.0000000e+000  0.0000000e+000  0.0000000e+000  0.0000000e+000  0.0000000e+000  0.0000000e+000  0.0000000e+000  0.0000000e+000  0.0000000e+000  0.0000000e+000  0.0000000e+000  0.0000000e+000  0.0000000e+000  0.0000000e+000  0.0000000e+000  0.0000000e+000  0.0000000e+000  0.0000000e+000  0.0000000e+000  0.0000000e+000  0.0000000e+000  0.0000000e+000  0.0000000e+000  0.0000000e+000  0.0000000e+000  0.0000000e+000  2.5564234e-001  2.4275255e-001  1.0000000e+000  3.7711943e-001
  2.4524039e-001  0.0000000e+000  0.0000000e+000  0.0000000e+000  0.0000000e+000  0.0000000e+000  0.0000000e+000  0.0000000e+000  0.0000000e+000  0.0000000e+000  0.0000000e+000  0.0000000e+000  0.0000000e+000  0.0000000e+000  0.0000000e+000  0.0000000e+000  0.0000000e+000  0.0000000e+000  0.0000000e+000  0.0000000e+000  0.0000000e+000  0.0000000e+000  0.0000000e+000  0.0000000e+000  0.0000000e+000  0.0000000e+000  0.0000000e+000  0.0000000e+000  0.0000000e+000  0.0000000e+000  2.4524039e-001  2.6227858e-001  1.0000000e+000  4.2385526e-002
  0.0000000e+000  0.0000000e+000  0.0000000e+000  0.0000000e+000  0.0000000e+000  0.0000000e+000  0.0000000e+000  0.0000000e+000  0.0000000e+000  0.0000000e+000  0.0000000e+000  0.0000000e+000  0.0000000e+000  0.0000000e+000  0.0000000e+000  0.0000000e+000  0.0000000e+000  0.0000000e+000  0.0000000e+000  0.0000000e+000  0.0000000e+000  0.0000000e+000  0.0000000e+000  0.0000000e+000  0.0000000e+000  0.0000000e+000  0.0000000e+000  0.0000000e+000  0.0000000e+000  0.0000000e+000  0.0000000e+000  1.0000000e+000  1.0000000e+000  0.0000000e+000
  0.0000000e+000  0.0000000e+000  0.0000000e+000  0.0000000e+000  0.0000000e+000  0.0000000e+000  0.0000000e+000  0.0000000e+000  0.0000000e+000  0.0000000e+000  0.0000000e+000  0.0000000e+000  0.0000000e+000  0.0000000e+000  0.0000000e+000  0.0000000e+000  0.0000000e+000  0.0000000e+000  0.0000000e+000  0.0000000e+000  0.0000000e+000  0.0000000e+000  0.0000000e+000  0.0000000e+000  0.0000000e+000  0.0000000e+000  0.0000000e+000  0.0000000e+000  0.0000000e+000  0.0000000e+000  0.0000000e+000  1.0000000e+000  1.0000000e+000  0.0000000e+000
  1.9547783e-002  0.0000000e+000  0.0000000e+000  0.0000000e+000  0.0000000e+000  0.0000000e+000  0.0000000e+000  0.0000000e+000  0.0000000e+000  0.0000000e+000  0.0000000e+000  0.0000000e+000  0.0000000e+000  0.0000000e+000  0.0000000e+000  0.0000000e+000  0.0000000e+000  0.0000000e+000  0.0000000e+000  0.0000000e+000  0.0000000e+000  0.0000000e+000  0.0000000e+000  0.0000000e+000  0.0000000e+000  0.0000000e+000  0.0000000e+000  0.0000000e+000  0.0000000e+000  0.0000000e+000  1.9547783e-002  8.4892254e-001  1.0000000e+000  4.2359755e-002
  4.0499842e-002  0.0000000e+000  0.0000000e+000  0.0000000e+000  0.0000000e+000  0.0000000e+000  0.0000000e+000  0.0000000e+000  0.0000000e+000  0.0000000e+000  0.0000000e+000  0.0000000e+000  0.0000000e+000  0.0000000e+000  0.0000000e+000  0.0000000e+000  0.0000000e+000  0.0000000e+000  0.0000000e+000  0.0000000e+000  0.0000000e+000  0.0000000e+000  0.0000000e+000  0.0000000e+000  0.0000000e+000  0.0000000e+000  0.0000000e+000  0.0000000e+000  0.0000000e+000  0.0000000e+000  4.0499842e-002  7.6004487e-001  1.0000000e+000  5.2082688e-002
  0.0000000e+000  0.0000000e+000  0.0000000e+000  0.0000000e+000  0.0000000e+000  0.0000000e+000  0.0000000e+000  0.0000000e+000  0.0000000e+000  0.0000000e+000  0.0000000e+000  0.0000000e+000  0.0000000e+000  0.0000000e+000  0.0000000e+000  0.0000000e+000  0.0000000e+000  0.0000000e+000  0.0000000e+000  0.0000000e+000  0.0000000e+000  0.0000000e+000  0.0000000e+000  0.0000000e+000  0.0000000e+000  0.0000000e+000  0.0000000e+000  0.0000000e+000  0.0000000e+000  0.0000000e+000  0.0000000e+000  1.0000000e+000  1.0000000e+000  0.0000000e+000
  2.3805509e-001  0.0000000e+000  0.0000000e+000  0.0000000e+000  0.0000000e+000  0.0000000e+000  0.0000000e+000  0.0000000e+000  0.0000000e+000  0.0000000e+000  0.0000000e+000  0.0000000e+000  0.0000000e+000  0.0000000e+000  0.0000000e+000  0.0000000e+000  0.0000000e+000  0.0000000e+000  0.0000000e+000  0.0000000e+000  0.0000000e+000  0.0000000e+000  0.0000000e+000  0.0000000e+000  0.0000000e+000  0.0000000e+000  0.0000000e+000  0.0000000e+000  0.0000000e+000  0.0000000e+000  2.3805509e-001  2.9060176e-001  1.0000000e+000  2.5931183e-002
  0.0000000e+000  0.0000000e+000  0.0000000e+000  0.0000000e+000  0.0000000e+000  0.0000000e+000  0.0000000e+000  0.0000000e+000  0.0000000e+000  0.0000000e+000  0.0000000e+000  0.0000000e+000  0.0000000e+000  0.0000000e+000  0.0000000e+000  0.0000000e+000  0.0000000e+000  0.0000000e+000  0.0000000e+000  0.0000000e+000  0.0000000e+000  0.0000000e+000  0.0000000e+000  0.0000000e+000  0.0000000e+000  0.0000000e+000  0.0000000e+000  0.0000000e+000  0.0000000e+000  0.0000000e+000  0.0000000e+000  1.0000000e+000  1.0000000e+000  0.0000000e+000
  0.0000000e+000  0.0000000e+000  0.0000000e+000  0.0000000e+000  0.0000000e+000  0.0000000e+000  0.0000000e+000  0.0000000e+000  0.0000000e+000  0.0000000e+000  0.0000000e+000  0.0000000e+000  0.0000000e+000  0.0000000e+000  0.0000000e+000  0.0000000e+000  0.0000000e+000  0.0000000e+000  0.0000000e+000  0.0000000e+000  0.0000000e+000  0.0000000e+000  0.0000000e+000  0.0000000e+000  0.0000000e+000  0.0000000e+000  0.0000000e+000  0.0000000e+000  0.0000000e+000  0.0000000e+000  0.0000000e+000  1.0000000e+000  1.0000000e+000  0.0000000e+000
  4.5195708e-001  0.0000000e+000  0.0000000e+000  0.0000000e+000  0.0000000e+000  0.0000000e+000  0.0000000e+000  0.0000000e+000  0.0000000e+000  0.0000000e+000  0.0000000e+000  0.0000000e+000  0.0000000e+000  0.0000000e+000  0.0000000e+000  0.0000000e+000  0.0000000e+000  0.0000000e+000  0.0000000e+000  0.0000000e+000  0.0000000e+000  0.0000000e+000  0.0000000e+000  0.0000000e+000  0.0000000e+000  0.0000000e+000  0.0000000e+000  0.0000000e+000  0.0000000e+000  0.0000000e+000  4.5195708e-001 -1.2338063e-001  1.0000000e+000  8.9921798e-001
  4.5472520e-002  0.0000000e+000  0.0000000e+000  0.0000000e+000  0.0000000e+000  0.0000000e+000  0.0000000e+000  0.0000000e+000  0.0000000e+000  0.0000000e+000  0.0000000e+000  0.0000000e+000  0.0000000e+000  0.0000000e+000  0.0000000e+000  0.0000000e+000  0.0000000e+000  0.0000000e+000  0.0000000e+000  0.0000000e+000  0.0000000e+000  0.0000000e+000  0.0000000e+000  0.0000000e+000  0.0000000e+000  0.0000000e+000  0.0000000e+000  0.0000000e+000  0.0000000e+000  0.0000000e+000  4.5472520e-002  7.4174381e-001  1.0000000e+000  1.9129438e-002
  6.9712126e-002  0.0000000e+000  0.0000000e+000  0.0000000e+000  0.0000000e+000  0.0000000e+000  0.0000000e+000  0.0000000e+000  0.0000000e+000  0.0000000e+000  0.0000000e+000  0.0000000e+000  0.0000000e+000  0.0000000e+000  0.0000000e+000  0.0000000e+000  0.0000000e+000  0.0000000e+000  0.0000000e+000  0.0000000e+000  0.0000000e+000  0.0000000e+000  0.0000000e+000  0.0000000e+000  0.0000000e+000  0.0000000e+000  0.0000000e+000  0.0000000e+000  0.0000000e+000  0.0000000e+000  6.9712126e-002  6.7920290e-001  1.0000000e+000  1.2736956e-002
  3.0099796e-002  0.0000000e+000  0.0000000e+000  0.0000000e+000  0.0000000e+000  0.0000000e+000  0.0000000e+000  0.0000000e+000  0.0000000e+000  0.0000000e+000  0.0000000e+000  0.0000000e+000  0.0000000e+000  0.0000000e+000  0.0000000e+000  0.0000000e+000  0.0000000e+000  0.0000000e+000  0.0000000e+000  0.0000000e+000  0.0000000e+000  0.0000000e+000  0.0000000e+000  0.0000000e+000  0.0000000e+000  0.0000000e+000  0.0000000e+000  0.0000000e+000  0.0000000e+000  0.0000000e+000  3.0099796e-002  8.0210048e-001  1.0000000e+000  5.4121898e-002
  0.0000000e+000  0.0000000e+000  0.0000000e+000  0.0000000e+000  0.0000000e+000  0.0000000e+000  0.0000000e+000  0.0000000e+000  0.0000000e+000  0.0000000e+000  0.0000000e+000  0.0000000e+000  0.0000000e+000  0.0000000e+000  0.0000000e+000  0.0000000e+000  0.0000000e+000  0.0000000e+000  0.0000000e+000  0.0000000e+000  0.0000000e+000  0.0000000e+000  0.0000000e+000  0.0000000e+000  0.0000000e+000  0.0000000e+000  0.0000000e+000  0.0000000e+000  0.0000000e+000  0.0000000e+000  0.0000000e+000  1.0000000e+000  1.0000000e+000  0.0000000e+000
  0.0000000e+000  0.0000000e+000  0.0000000e+000  0.0000000e+000  0.0000000e+000  0.0000000e+000  0.0000000e+000  0.0000000e+000  0.0000000e+000  0.0000000e+000  0.0000000e+000  0.0000000e+000  0.0000000e+000  0.0000000e+000  0.0000000e+000  0.0000000e+000  0.0000000e+000  0.0000000e+000  0.0000000e+000  0.0000000e+000  0.0000000e+000  0.0000000e+000  0.0000000e+000  0.0000000e+000  0.0000000e+000  0.0000000e+000  0.0000000e+000  0.0000000e+000  0.0000000e+000  0.0000000e+000  0.0000000e+000  1.0000000e+000  1.0000000e+000  0.0000000e+000
  0.0000000e+000  0.0000000e+000  0.0000000e+000  0.0000000e+000  0.0000000e+000  0.0000000e+000  0.0000000e+000  0.0000000e+000  0.0000000e+000  0.0000000e+000  0.0000000e+000  0.0000000e+000  0.0000000e+000  0.0000000e+000  0.0000000e+000  0.0000000e+000  0.0000000e+000  0.0000000e+000  0.0000000e+000  0.0000000e+000  0.0000000e+000  0.0000000e+000  0.0000000e+000  0.0000000e+000  0.0000000e+000  0.0000000e+000  0.0000000e+000  0.0000000e+000  0.0000000e+000  0.0000000e+000  0.0000000e+000  1.0000000e+000  1.0000000e+000  0.0000000e+000
  0.0000000e+000  0.0000000e+000  0.0000000e+000  0.0000000e+000  0.0000000e+000  0.0000000e+000  0.0000000e+000  0.0000000e+000  0.0000000e+000  0.0000000e+000  0.0000000e+000  0.0000000e+000  0.0000000e+000  0.0000000e+000  0.0000000e+000  0.0000000e+000  0.0000000e+000  0.0000000e+000  0.0000000e+000  0.0000000e+000  0.0000000e+000  0.0000000e+000  0.0000000e+000  0.0000000e+000  0.0000000e+000  0.0000000e+000  0.0000000e+000  0.0000000e+000  0.0000000e+000  0.0000000e+000  0.0000000e+000  1.0000000e+000  1.0000000e+000  0.0000000e+000
  0.0000000e+000  0.0000000e+000  0.0000000e+000  0.0000000e+000  0.0000000e+000  0.0000000e+000  0.0000000e+000  0.0000000e+000  0.0000000e+000  0.0000000e+000  0.0000000e+000  0.0000000e+000  0.0000000e+000  0.0000000e+000  0.0000000e+000  0.0000000e+000  0.0000000e+000  0.0000000e+000  0.0000000e+000  0.0000000e+000  0.0000000e+000  0.0000000e+000  0.0000000e+000  0.0000000e+000  0.0000000e+000  0.0000000e+000  0.0000000e+000  0.0000000e+000  0.0000000e+000  0.0000000e+000  0.0000000e+000  1.0000000e+000  1.0000000e+000  0.0000000e+000
  8.5178572e-001  0.0000000e+000  0.0000000e+000  0.0000000e+000  0.0000000e+000  0.0000000e+000  0.0000000e+000  0.0000000e+000  0.0000000e+000  0.0000000e+000  0.0000000e+000  0.0000000e+000  0.0000000e+000  0.0000000e+000  0.0000000e+000  0.0000000e+000  0.0000000e+000  0.0000000e+000  0.0000000e+000  0.0000000e+000  0.0000000e+000  0.0000000e+000  0.0000000e+000  0.0000000e+000  0.0000000e+000  0.0000000e+000  0.0000000e+000  0.0000000e+000  0.0000000e+000  0.0000000e+000  8.5178572e-001 -7.7336808e-001  1.0000000e+000             Inf
  0.0000000e+000  0.0000000e+000  0.0000000e+000  0.0000000e+000  0.0000000e+000  0.0000000e+000  0.0000000e+000  0.0000000e+000  0.0000000e+000  0.0000000e+000  0.0000000e+000  0.0000000e+000  0.0000000e+000  0.0000000e+000  0.0000000e+000  0.0000000e+000  0.0000000e+000  0.0000000e+000  0.0000000e+000  0.0000000e+000  0.0000000e+000  0.0000000e+000  0.0000000e+000  0.0000000e+000  0.0000000e+000  0.0000000e+000  0.0000000e+000  0.0000000e+000  0.0000000e+000  0.0000000e+000  0.0000000e+000  1.0000000e+000  1.0000000e+000  0.0000000e+000
  0.0000000e+000  0.0000000e+000  0.0000000e+000  0.0000000e+000  0.0000000e+000  0.0000000e+000  0.0000000e+000  0.0000000e+000  0.0000000e+000  0.0000000e+000  0.0000000e+000  0.0000000e+000  0.0000000e+000  0.0000000e+000  0.0000000e+000  0.0000000e+000  0.0000000e+000  0.0000000e+000  0.0000000e+000  0.0000000e+000  0.0000000e+000  0.0000000e+000  0.0000000e+000  0.0000000e+000  0.0000000e+000  0.0000000e+000  0.0000000e+000  0.0000000e+000  0.0000000e+000  0.0000000e+000  0.0000000e+000  1.0000000e+000  1.0000000e+000  0.0000000e+000
  0.0000000e+000  0.0000000e+000  0.0000000e+000  0.0000000e+000  0.0000000e+000  0.0000000e+000  0.0000000e+000  0.0000000e+000  0.0000000e+000  0.0000000e+000  0.0000000e+000  0.0000000e+000  0.0000000e+000  0.0000000e+000  0.0000000e+000  0.0000000e+000  0.0000000e+000  0.0000000e+000  0.0000000e+000  0.0000000e+000  0.0000000e+000  0.0000000e+000  0.0000000e+000  0.0000000e+000  0.0000000e+000  0.0000000e+000  0.0000000e+000  0.0000000e+000  0.0000000e+000  0.0000000e+000  0.0000000e+000  1.0000000e+000  1.0000000e+000             Inf
  2.4556476e-002  3.4469460e-003  1.1258305e-002  0.0000000e+000  0.0000000e+000  0.0000000e+000  1.0569652e-002  9.1772964e-004  1.9687383e-002  0.0000000e+000  0.0000000e+000  0.0000000e+000  0.0000000e+000  3.1923313e-004  0.0000000e+000  5.7362745e-002  0.0000000e+000  1.9769681e-002  1.0363397e-002  0.0000000e+000  1.5276513e-002  1.1069584e-002  0.0000000e+000  0.0000000e+000  0.0000000e+000  0.0000000e+000  1.5325488e-002  3.6809145e-004  0.0000000e+000  0.0000000e+000  2.4556476e-002  8.7649639e-001  1.0000000e+000  1.3073042e-001
  2.1835279e-002  0.0000000e+000  0.0000000e+000  0.0000000e+000  0.0000000e+000  0.0000000e+000  2.5022706e-003  0.0000000e+000  1.1288812e-002  0.0000000e+000  2.0697256e-002  0.0000000e+000  0.0000000e+000  0.0000000e+000  6.0725202e-003  4.3964953e-003  0.0000000e+000  6.6297426e-003  0.0000000e+000  0.0000000e+000  2.4121702e-002  0.0000000e+000  1.4248837e-003  0.0000000e+000  0.0000000e+000  5.3464253e-002  0.0000000e+000  5.5851153e-003  0.0000000e+000  4.2441524e-003  2.1835279e-002  8.7879654e-001  1.0000000e+000  3.4451944e-002
  1.9819636e-001  8.6600321e-004  0.0000000e+000  0.0000000e+000  5.4939345e-005  0.0000000e+000  1.3676868e-004  2.6375977e-002  0.0000000e+000  0.0000000e+000  0.0000000e+000  1.7427693e-003  0.0000000e+000  3.2042287e-004  0.0000000e+000  3.7728440e-003  2.0840574e-004  0.0000000e+000  0.0000000e+000  0.0000000e+000  1.3586340e-003  2.4837250e-003  0.0000000e+000  0.0000000e+000  0.0000000e+000  5.0458150e-003  0.0000000e+000  0.0000000e+000  4.0354588e-003  2.0012547e-002  1.9819636e-001  5.8207866e-001  1.0000000e+000  1.3440021e-001
  2.3851145e-001  0.0000000e+000  1.3872978e-001  0.0000000e+000  0.0000000e+000  0.0000000e+000  6.8314245e-003  1.0137334e-002  0.0000000e+000  0.0000000e+000  0.0000000e+000  0.0000000e+000  0.0000000e+000  7.4745318e-005  1.2515425e-002  0.0000000e+000  0.0000000e+000  0.0000000e+000  0.0000000e+000  1.8031839e-002  4.2830184e-002  1.9335160e-002  3.6241294e-005  1.8202259e-002  0.0000000e+000  0.0000000e+000  0.0000000e+000  3.8316405e-003  0.0000000e+000  0.0000000e+000  2.3851145e-001  3.5235469e-001  1.0000000e+000  3.2227918e-001
  0.0000000e+000  1.0546659e-004  6.9425029e-003  0.0000000e+000  0.0000000e+000  2.6986984e-003  0.0000000e+000  0.0000000e+000  0.0000000e+000  0.0000000e+000  5.1105322e-003  0.0000000e+000  0.0000000e+000  7.0511259e-003  0.0000000e+000  0.0000000e+000  0.0000000e+000  0.0000000e+000  0.0000000e+000  0.0000000e+000  0.0000000e+000  2.5232649e-002  4.3574034e-004  0.0000000e+000  1.7988045e-003  0.0000000e+000  0.0000000e+000  1.5978999e-004  1.0246350e-003  0.0000000e+000  0.0000000e+000  1.0156910e+000  1.0000000e+000             Inf
  7.1729658e-002  2.4659341e-003  3.6556353e-003  2.4348135e-004  0.0000000e+000  0.0000000e+000  0.0000000e+000  0.0000000e+000  1.0857132e-002  0.0000000e+000  2.7858756e-003  0.0000000e+000  0.0000000e+000  3.9896989e-004  2.6533353e-002  0.0000000e+000  1.6050127e-002  0.0000000e+000  1.7519896e-002  2.0212628e-002  4.4131602e-003  0.0000000e+000  8.3562355e-004  1.8260739e-003  0.0000000e+000  0.0000000e+000  0.0000000e+000  2.4403407e-005  6.3965427e-002  3.7571671e-002  7.1729658e-002  7.3293087e-001  1.0000000e+000  6.4953332e-002
  1.8607420e-001  8.4063063e-003  9.5130346e-004  9.8335238e-003  2.5792327e-003  0.0000000e+000  1.0798616e-002  0.0000000e+000  2.1243458e-003  0.0000000e+000  0.0000000e+000  1.6234856e-004  0.0000000e+000  1.2497873e-002  0.0000000e+000  1.0182673e-002  0.0000000e+000  0.0000000e+000  0.0000000e+000  0.0000000e+000  0.0000000e+000  2.3955864e-002  7.5932015e-004  5.2969278e-004  0.0000000e+000  0.0000000e+000  0.0000000e+000  2.4583952e-003  4.1156964e-003  0.0000000e+000  1.8607420e-001  6.6926145e-001  1.0000000e+000  1.1604704e-001
  7.8081405e-002  2.0095057e-003  0.0000000e+000  2.5646779e-003  0.0000000e+000  0.0000000e+000  0.0000000e+000  0.0000000e+000  1.6161467e-002  0.0000000e+000  0.0000000e+000  2.1726976e-002  0.0000000e+000  0.0000000e+000  8.6657705e-003  0.0000000e+000  0.0000000e+000  1.0524796e-003  1.5047419e-002  1.0692185e-002  1.6270513e-002  0.0000000e+000  2.2036629e-003  0.0000000e+000  2.5124713e-003  1.4067966e-002  0.0000000e+000  1.1474748e-003  1.1579207e-003  0.0000000e+000  7.8081405e-002  7.0177464e-001  1.0000000e+000  2.9384545e-001
  3.9976049e-002  1.3419821e-003  6.9297307e-003  3.2602277e-003  0.0000000e+000  3.0391280e-002  0.0000000e+000  0.0000000e+000  0.0000000e+000  0.0000000e+000  0.0000000e+000  1.5732666e-003  0.0000000e+000  0.0000000e+000  3.2714245e-005  2.6359063e-003  0.0000000e+000  0.0000000e+000  0.0000000e+000  2.3816959e-003  0.0000000e+000  0.0000000e+000  0.0000000e+000  0.0000000e+000  9.8672005e-003  0.0000000e+000  0.0000000e+000  0.0000000e+000  0.0000000e+000  0.0000000e+000  3.9976049e-002  7.7837403e-001  1.0000000e+000  1.5243863e-001
  4.7663233e-002  2.5448660e-004  1.4176443e-004  8.4504316e-004  0.0000000e+000  3.3324543e-002  1.4397178e-002  0.0000000e+000  3.9591577e-003  0.0000000e+000  3.9222752e-003  0.0000000e+000  0.0000000e+000  0.0000000e+000  0.0000000e+000  0.0000000e+000  6.6203392e-003  3.9026020e-003  1.8898240e-003  9.2011393e-003  1.1716564e-002  0.0000000e+000  0.0000000e+000  1.5191440e-002  2.5190913e-003  0.0000000e+000  0.0000000e+000  0.0000000e+000  0.0000000e+000  0.0000000e+000  4.7663233e-002  7.6400297e-001  1.0000000e+000  8.6988875e-002
  1.8545347e-001  0.0000000e+000  0.0000000e+000  0.0000000e+000  0.0000000e+000  0.0000000e+000  2.9214717e-002  0.0000000e+000  0.0000000e+000  0.0000000e+000  0.0000000e+000  0.0000000e+000  0.0000000e+000  1.8852106e-002  0.0000000e+000  2.2131253e-002  0.0000000e+000  0.0000000e+000  0.0000000e+000  7.3334754e-003  9.4566512e-004  2.2869851e-005  5.9508184e-004  0.0000000e+000  0.0000000e+000  0.0000000e+000  0.0000000e+000  0.0000000e+000  1.9945976e-002  1.5473148e-002  1.8545347e-001  6.7914195e-001  1.0000000e+000  2.6208636e-001
  4.6468514e-001  2.9753090e-003  0.0000000e+000  2.1042029e-003  2.8810684e-003  0.0000000e+000  0.0000000e+000  0.0000000e+000  0.0000000e+000  0.0000000e+000  0.0000000e+000  0.0000000e+000  0.0000000e+000  0.0000000e+000  0.0000000e+000  2.3414959e-003  1.0169659e-002  0.0000000e+000  1.8257855e-002  0.0000000e+000  0.0000000e+000  1.4775532e-002  0.0000000e+000  1.7983543e-002  1.1104623e-003  0.0000000e+000  0.0000000e+000  4.8011624e-003  2.4449760e-003  9.0663624e-003  4.6468514e-001 -7.9529730e-002  1.0000000e+000             Inf
  1.9281911e-002  2.4942231e-003  0.0000000e+000  5.1834700e-003  0.0000000e+000  0.0000000e+000  5.6577167e-003  1.3272782e-002  2.4983264e-002  0.0000000e+000  1.4471003e-002  6.0557229e-004  0.0000000e+000  0.0000000e+000  2.2929389e-003  5.4700820e-002  2.1604700e-002  0.0000000e+000  6.3965131e-003  0.0000000e+000  0.0000000e+000  0.0000000e+000  0.0000000e+000  3.4677295e-003  1.9790766e-002  0.0000000e+000  0.0000000e+000  3.6930806e-003  0.0000000e+000  0.0000000e+000  1.9281911e-002  9.0179721e-001  1.0000000e+000  1.0274027e-001
  2.4340905e-001  2.6822218e-003  5.1436339e-003  5.3085366e-003  0.0000000e+000  0.0000000e+000  0.0000000e+000  0.0000000e+000  9.2665190e-003  0.0000000e+000  0.0000000e+000  3.9447443e-003  0.0000000e+000  2.3033888e-002  0.0000000e+000  7.2065733e-002  0.0000000e+000  0.0000000e+000  1.7088448e-002  0.0000000e+000  0.0000000e+000  0.0000000e+000  0.0000000e+000  6.1004383e-003  2.6625544e-004  1.7465610e-003  0.0000000e+000  5.9244417e-003  0.0000000e+000  0.0000000e+000  2.4340905e-001  3.0422976e-001  1.0000000e+000  8.8106011e-001
  6.1602933e-002  1.3153864e-002  0.0000000e+000  5.7002067e-004  0.0000000e+000  0.0000000e+000  2.0217649e-002  3.5487806e-003  1.3511094e-002  0.0000000e+000  0.0000000e+000  0.0000000e+000  0.0000000e+000  0.0000000e+000  0.0000000e+000  4.9088134e-003  0.0000000e+000  0.0000000e+000  0.0000000e+000  5.3837238e-002  0.0000000e+000  0.0000000e+000  0.0000000e+000  0.0000000e+000  0.0000000e+000  2.7221150e-005  0.0000000e+000  7.7331607e-003  0.0000000e+000  2.8784575e-002  6.1602933e-002  7.3407461e-001  1.0000000e+000  8.0161446e-002
  5.2506829e-003  0.0000000e+000  1.6052934e-002  0.0000000e+000  0.0000000e+000  1.4541300e-002  0.0000000e+000  2.1409966e-002  1.0523062e-002  0.0000000e+000  3.4546222e-003  6.7139274e-003  0.0000000e+000  0.0000000e+000  0.0000000e+000  1.3502758e-001  0.0000000e+000  0.0000000e+000  2.0230955e-002  3.5493707e-002  0.0000000e+000  4.2409439e-004  0.0000000e+000  0.0000000e+000  1.6341629e-003  2.1271837e-003  0.0000000e+000  0.0000000e+000  1.5232561e-002  0.0000000e+000  5.2506829e-003  1.0113486e+000  1.0000000e+000  6.9241728e-002
  1.5554829e-002  4.8630940e-003  0.0000000e+000  5.2675396e-002  0.0000000e+000  1.6056228e-002  2.0419124e-001  8.1942019e-005  1.9586047e-002  0.0000000e+000  0.0000000e+000  0.0000000e+000  0.0000000e+000  0.0000000e+000  0.0000000e+000  0.0000000e+000  2.5777295e-002  2.1926253e-003  0.0000000e+000  0.0000000e+000  0.0000000e+000  1.1302067e-002  0.0000000e+000  2.7104791e-003  1.4426889e-002  0.0000000e+000  1.1755364e-002  7.3034835e-004  5.9695351e-003  0.0000000e+000  1.5554829e-002  9.7651736e-001  1.0000000e+000  1.3022186e-001
  2.0491737e-001  2.8784099e-003  0.0000000e+000  0.0000000e+000  0.0000000e+000  0.0000000e+000  1.3164866e-002  1.8466330e-002  8.0717984e-003  0.0000000e+000  5.3201357e-003  4.2172182e-004  0.0000000e+000  1.0251365e-002  4.0067733e-003  1.6096400e-002  0.0000000e+000  3.4737067e-002  4.8044249e-002  0.0000000e+000  1.2636482e-002  3.1804172e-003  0.0000000e+000  0.0000000e+000  1.9216031e-002  5.4845453e-003  6.9782141e-003  1.1675067e-003  0.0000000e+000  0.0000000e+000  2.0491737e-001  5.6647519e-001  1.0000000e+000  2.9650916e-001
  4.2251047e-002  0.0000000e+000  0.0000000e+000  0.0000000e+000  9.6400111e-003  0.0000000e+000  0.0000000e+000  1.0062758e-002  1.4262282e-002  0.0000000e+000  0.0000000e+000  9.3564421e-003  0.0000000e+000  6.9132845e-005  0.0000000e+000  0.0000000e+000  0.0000000e+000  0.0000000e+000  0.0000000e+000  8.4720347e-003  0.0000000e+000  0.0000000e+000  0.0000000e+000  0.0000000e+000  0.0000000e+000  0.0000000e+000  0.0000000e+000  6.8853568e-004  0.0000000e+000  0.0000000e+000  4.2251047e-002  7.6808376e-001  1.0000000e+000  6.3453198e-002
  4.9408511e-002  0.0000000e+000  3.7171681e-003  0.0000000e+000  0.0000000e+000  0.0000000e+000  5.8443090e-003  3.7108064e-003  0.0000000e+000  0.0000000e+000  2.9152010e-003  7.8417205e-003  0.0000000e+000  0.0000000e+000  0.0000000e+000  0.0000000e+000  0.0000000e+000  0.0000000e+000  0.0000000e+000  1.3754045e-003  0.0000000e+000  0.0000000e+000  5.9356822e-004  0.0000000e+000  9.3435508e-004  0.0000000e+000  8.7088266e-004  2.6909652e-003  0.0000000e+000  4.3751234e-003  4.9408511e-002  7.3794186e-001  1.0000000e+000  6.6151333e-002
  2.3633477e-002  0.0000000e+000  6.9171882e-004  0.0000000e+000  4.4181054e-003  0.0000000e+000  0.0000000e+000  0.0000000e+000  0.0000000e+000  1.2197029e-003  1.2633871e-002  6.1439908e-003  0.0000000e+000  0.0000000e+000  0.0000000e+000  0.0000000e+000  7.4021969e-004  0.0000000e+000  1.8452548e-003  3.0972538e-003  0.0000000e+000  2.5410507e-005  3.3806912e-003  0.0000000e+000  0.0000000e+000  0.0000000e+000  0.0000000e+000  3.9338984e-003  0.0000000e+000  0.0000000e+000  2.3633477e-002  8.4121595e-001  1.0000000e+000  2.0515191e-002
  1.6837171e-002  0.0000000e+000  5.3903024e-003  0.0000000e+000  3.1672718e-003  8.7917631e-003  0.0000000e+000  0.0000000e+000  3.2959589e-003  2.2909342e-002  2.9147525e-003  0.0000000e+000  0.0000000e+000  9.3346872e-004  0.0000000e+000  0.0000000e+000  0.0000000e+000  0.0000000e+000  2.5713844e-003  0.0000000e+000  0.0000000e+000  9.5831998e-004  0.0000000e+000  4.4298956e-003  0.0000000e+000  0.0000000e+000  3.1467643e-003  0.0000000e+000  1.0573003e-003  0.0000000e+000  1.6837171e-002  8.7903759e-001  1.0000000e+000  3.9645336e-002
  6.1441621e-002  0.0000000e+000  1.7611810e-004  0.0000000e+000  0.0000000e+000  0.0000000e+000  6.8693301e-003  0.0000000e+000  4.1423807e-003  1.6780085e-002  0.0000000e+000  0.0000000e+000  1.1894029e-004  8.7057323e-005  0.0000000e+000  0.0000000e+000  1.5901551e-003  1.4685708e-004  0.0000000e+000  4.7135874e-004  2.0671830e-003  0.0000000e+000  1.1300796e-003  0.0000000e+000  2.6234587e-005  1.1753222e-003  1.2652579e-002  1.4612050e-003  0.0000000e+000  0.0000000e+000  6.1441621e-002  7.0791156e-001  1.0000000e+000  1.2369865e-001
  2.2504500e-001  0.0000000e+000  7.8893444e-004  0.0000000e+000  0.0000000e+000  0.0000000e+000  0.0000000e+000  0.0000000e+000  1.0541279e-002  0.0000000e+000  1.5602419e-002  1.9552882e-006  0.0000000e+000  0.0000000e+000  0.0000000e+000  0.0000000e+000  0.0000000e+000  0.0000000e+000  0.0000000e+000  0.0000000e+000  1.0580549e-002  0.0000000e+000  5.0192333e-005  1.1722273e-002  0.0000000e+000  0.0000000e+000  0.0000000e+000  2.4794678e-003  0.0000000e+000  0.0000000e+000  2.2504500e-001  3.7852542e-001  1.0000000e+000  7.2619390e-001
  5.3477671e-002  0.0000000e+000  0.0000000e+000  0.0000000e+000  2.8474708e-002  3.4632371e-004  1.0582299e-003  0.0000000e+000  1.5512459e-003  0.0000000e+000  0.0000000e+000  0.0000000e+000  7.9916984e-003  0.0000000e+000  0.0000000e+000  0.0000000e+000  0.0000000e+000  9.9778833e-003  0.0000000e+000  0.0000000e+000  0.0000000e+000  5.8896602e-004  0.0000000e+000  0.0000000e+000  5.9738489e-003  0.0000000e+000  3.6004259e-003  1.7232492e-003  2.8818299e-003  1.0644650e-002  5.3477671e-002  7.3613744e-001  1.0000000e+000  6.5756436e-002
  1.3777640e-002  0.0000000e+000  1.1322308e-004  0.0000000e+000  8.8130802e-005  0.0000000e+000  1.3721456e-003  0.0000000e+000  3.4383379e-003  0.0000000e+000  9.3475964e-003  0.0000000e+000  1.4630068e-003  0.0000000e+000  0.0000000e+000  0.0000000e+000  0.0000000e+000  9.4829916e-003  6.6071720e-003  0.0000000e+000  1.8726545e-003  0.0000000e+000  6.9088770e-003  0.0000000e+000  2.2129340e-004  0.0000000e+000  9.3061366e-005  4.5740967e-003  0.0000000e+000  7.3301963e-004  1.3777640e-002  8.9037603e-001  1.0000000e+000  4.0919403e-002
  2.8663710e-001  0.0000000e+000  0.0000000e+000  0.0000000e+000  1.0657934e-003  6.6521881e-006  0.0000000e+000  1.1911441e-003  6.5517491e-003  7.7145805e-003  4.5845916e-003  0.0000000e+000  3.8367082e-003  0.0000000e+000  0.0000000e+000  1.3077540e-003  0.0000000e+000  7.2250942e-003  8.1534279e-005  0.0000000e+000  0.0000000e+000  0.0000000e+000  3.7789709e-003  0.0000000e+000  6.1851996e-004  2.8282633e-004  6.4737534e-003  0.0000000e+000  0.0000000e+000  0.0000000e+000  2.8663710e-001  3.5796216e-001  1.0000000e+000  6.7481904e-001
  1.9311408e-002  0.0000000e+000  4.2350845e-004  0.0000000e+000  0.0000000e+000  0.0000000e+000  0.0000000e+000  0.0000000e+000  5.8175139e-003  0.0000000e+000  3.9299103e-003  9.1778307e-004  1.3509158e-003  0.0000000e+000  0.0000000e+000  0.0000000e+000  0.0000000e+000  1.4921149e-003  0.0000000e+000  3.2931007e-003  0.0000000e+000  1.5646949e-003  0.0000000e+000  8.3816935e-003  4.2574392e-003  0.0000000e+000  1.6684125e-003  6.8955478e-003  0.0000000e+000  0.0000000e+000  1.9311408e-002  8.6157593e-001  1.0000000e+000  1.5100993e-002
  3.9809275e-002  0.0000000e+000  3.3511190e-003  0.0000000e+000  1.4277277e-003  0.0000000e+000  0.0000000e+000  1.3291319e-003  0.0000000e+000  0.0000000e+000  0.0000000e+000  0.0000000e+000  0.0000000e+000  6.8622826e-003  0.0000000e+000  0.0000000e+000  0.0000000e+000  0.0000000e+000  0.0000000e+000  5.8607720e-004  0.0000000e+000  0.0000000e+000  0.0000000e+000  6.9457669e-003  7.0583704e-003  0.0000000e+000  1.7757617e-003  0.0000000e+000  0.0000000e+000  2.1694075e-005  3.9809275e-002  7.7089511e-001  1.0000000e+000  1.0204176e-001
  7.7151697e-003  0.0000000e+000  0.0000000e+000  0.0000000e+000  2.1319044e-003  4.7532876e-003  5.1789502e-003  1.9243585e-003  0.0000000e+000  0.0000000e+000  1.1803822e-002  1.2548451e-003  0.0000000e+000  0.0000000e+000  0.0000000e+000  1.6361059e-002  1.9567808e-003  0.0000000e+000  5.7954835e-003  0.0000000e+000  0.0000000e+000  0.0000000e+000  0.0000000e+000  0.0000000e+000  0.0000000e+000  0.0000000e+000  1.0404453e-003  9.8131878e-004  0.0000000e+000  9.7366626e-003  7.7151697e-003  9.2898536e-001  1.0000000e+000  2.8975014e-002
  0.0000000e+000  0.0000000e+000  2.8008511e-004  0.0000000e+000  1.4499361e-003  0.0000000e+000  6.3288657e-004  0.0000000e+000  7.6026996e-004  0.0000000e+000  6.0494670e-004  0.0000000e+000  3.8956675e-004  0.0000000e+000  0.0000000e+000  6.4899327e-003  0.0000000e+000  2.4627017e-004  0.0000000e+000  0.0000000e+000  0.0000000e+000  0.0000000e+000  1.3888352e-004  0.0000000e+000  0.0000000e+000  0.0000000e+000  2.7002032e-003  0.0000000e+000  0.0000000e+000  3.8519411e-004  0.0000000e+000  1.0043691e+000  1.0000000e+000             Inf
  2.5024040e-002  0.0000000e+000  4.5398985e-003  0.0000000e+000  1.9006034e-003  2.5689732e-003  2.0985610e-002  5.7120750e-003  0.0000000e+000  0.0000000e+000  0.0000000e+000  0.0000000e+000  0.0000000e+000  0.0000000e+000  0.0000000e+000  0.0000000e+000  5.8600812e-004  0.0000000e+000  1.8772931e-003  0.0000000e+000  0.0000000e+000  0.0000000e+000  1.1821676e-003  0.0000000e+000  2.3115815e-003  1.6888807e-003  0.0000000e+000  0.0000000e+000  2.1267738e-003  0.0000000e+000  2.5024040e-002  8.3710406e-001  1.0000000e+000  2.8764468e-002
  1.7860588e-002  0.0000000e+000  2.6364597e-003  0.0000000e+000  0.0000000e+000  4.4207094e-005  0.0000000e+000  1.0689129e-003  1.1485362e-002  1.5206690e-002  0.0000000e+000  0.0000000e+000  0.0000000e+000  2.2519933e-004  0.0000000e+000  0.0000000e+000  6.2758972e-004  0.0000000e+000  0.0000000e+000  3.0431147e-004  0.0000000e+000  0.0000000e+000  0.0000000e+000  0.0000000e+000  0.0000000e+000  0.0000000e+000  0.0000000e+000  0.0000000e+000  0.0000000e+000  0.0000000e+000  1.7860588e-002  8.6600526e-001  1.0000000e+000  2.7316595e-002
  1.0664644e-002  0.0000000e+000  2.6151895e-003  0.0000000e+000  0.0000000e+000  3.7001982e-003  0.0000000e+000  0.0000000e+000  5.4051154e-003  9.6856691e-004  0.0000000e+000  1.2153434e-003  0.0000000e+000  0.0000000e+000  0.0000000e+000  0.0000000e+000  0.0000000e+000  0.0000000e+000  5.2476969e-004  0.0000000e+000  0.0000000e+000  0.0000000e+000  0.0000000e+000  9.7597148e-004  0.0000000e+000  3.2492181e-004  2.0057245e-003  3.5025366e-003  3.3418538e-004  2.5478150e-003  1.0664644e-002  9.0032346e-001  1.0000000e+000  5.4721652e-002
  6.1107304e-003  0.0000000e+000  7.1411188e-003  0.0000000e+000  0.0000000e+000  0.0000000e+000  0.0000000e+000  1.0570055e-003  0.0000000e+000  4.8832533e-002  1.5029276e-003  6.1230645e-003  2.4337948e-003  0.0000000e+000  0.0000000e+000  0.0000000e+000  0.0000000e+000  0.0000000e+000  8.1191353e-004  0.0000000e+000  0.0000000e+000  0.0000000e+000  0.0000000e+000  0.0000000e+000  0.0000000e+000  1.6096048e-003  6.6495488e-003  0.0000000e+000  3.5025235e-004  7.4592322e-004  6.1107304e-003  9.4370787e-001  1.0000000e+000  4.7595194e-002
  1.9493128e-002  0.0000000e+000  1.0968309e-003  0.0000000e+000  6.4950920e-004  0.0000000e+000  7.0563337e-004  0.0000000e+000  1.3015049e-002  3.2515547e-003  0.0000000e+000  0.0000000e+000  2.4004283e-003  0.0000000e+000  0.0000000e+000  0.0000000e+000  0.0000000e+000  0.0000000e+000  0.0000000e+000  0.0000000e+000  0.0000000e+000  2.7321314e-004  0.0000000e+000  0.0000000e+000  0.0000000e+000  0.0000000e+000  5.6502646e-005  5.2138081e-003  0.0000000e+000  0.0000000e+000  1.9493128e-002  8.5687513e-001  1.0000000e+000  1.6007842e-002
  2.1139768e-002  0.0000000e+000  7.5258282e-004  0.0000000e+000  0.0000000e+000  0.0000000e+000  0.0000000e+000  1.0045273e-003  0.0000000e+000  0.0000000e+000  1.0237093e-002  2.0303839e-003  3.5785019e-003  3.6514548e-004  0.0000000e+000  9.8268371e-003  0.0000000e+000  0.0000000e+000  4.2482133e-003  6.7860109e-004  0.0000000e+000  0.0000000e+000  0.0000000e+000  0.0000000e+000  0.0000000e+000  0.0000000e+000  2.3067009e-003  0.0000000e+000  0.0000000e+000  1.5040097e-003  2.1139768e-002  8.5209066e-001  1.0000000e+000  1.7003696e-002
  4.1421075e-001  0.0000000e+000  0.0000000e+000  0.0000000e+000  1.2441915e-005  2.1379789e-002  0.0000000e+000  0.0000000e+000  0.0000000e+000  1.5927532e-003  0.0000000e+000  0.0000000e+000  0.0000000e+000  9.3883284e-005  0.0000000e+000  5.4897312e-003  1.4374796e-003  0.0000000e+000  0.0000000e+000  4.5414767e-004  0.0000000e+000  0.0000000e+000  0.0000000e+000  0.0000000e+000  6.3383770e-003  0.0000000e+000  0.0000000e+000  0.0000000e+000  1.1176596e-003  3.1895365e-003  4.1421075e-001  1.8623285e-001  1.0000000e+000             Inf
  8.0323778e-003  0.0000000e+000  0.0000000e+000  0.0000000e+000  0.0000000e+000  0.0000000e+000  1.0425648e-002  0.0000000e+000  1.3783055e-002  4.5234120e-003  0.0000000e+000  1.3875965e-003  3.8586921e-003  5.0519954e-004  0.0000000e+000  0.0000000e+000  3.0468557e-004  0.0000000e+000  1.3261316e-002  0.0000000e+000  0.0000000e+000  0.0000000e+000  0.0000000e+000  0.0000000e+000  0.0000000e+000  3.9817440e-003  0.0000000e+000  0.0000000e+000  0.0000000e+000  0.0000000e+000  8.0323778e-003  9.2379794e-001  1.0000000e+000  4.2153876e-002
  2.8482687e-003  0.0000000e+000  0.0000000e+000  0.0000000e+000  0.0000000e+000  0.0000000e+000  1.6556574e-003  2.2774238e-003  1.5313581e-004  0.0000000e+000  0.0000000e+000  0.0000000e+000  0.0000000e+000  0.0000000e+000  0.0000000e+000  0.0000000e+000  0.0000000e+000  0.0000000e+000  0.0000000e+000  6.1640050e-003  2.5884711e-002  0.0000000e+000  6.5275766e-004  0.0000000e+000  0.0000000e+000  0.0000000e+000  0.0000000e+000  2.6341542e-003  0.0000000e+000  8.7949020e-005  2.8482687e-003  9.5831176e-001  1.0000000e+000  6.6230726e-002
  2.2947808e-001  0.0000000e+000  1.6047856e-003  0.0000000e+000  0.0000000e+000  3.2070767e-003  5.1902699e-003  0.0000000e+000  0.0000000e+000  5.4531642e-002  3.0349079e-003  0.0000000e+000  0.0000000e+000  0.0000000e+000  0.0000000e+000  0.0000000e+000  2.8577067e-004  0.0000000e+000  2.7384246e-004  1.9451845e-003  7.5960244e-002  0.0000000e+000  2.5716700e-004  0.0000000e+000  0.0000000e+000  0.0000000e+000  0.0000000e+000  5.2822045e-003  0.0000000e+000  0.0000000e+000  2.2947808e-001  3.7344853e-001  1.0000000e+000  1.7383177e-001
  2.7613718e-002  0.0000000e+000  2.4666687e-005  0.0000000e+000  1.6057232e-003  0.0000000e+000  0.0000000e+000  3.8329809e-003  1.0111494e-002  2.5146900e-003  0.0000000e+000  0.0000000e+000  0.0000000e+000  0.0000000e+000  0.0000000e+000  1.2106632e-002  1.0943236e-003  7.5442707e-004  4.8992375e-003  4.5709033e-003  0.0000000e+000  1.0255645e-003  0.0000000e+000  0.0000000e+000  1.7091944e-004  1.1676170e-005  0.0000000e+000  0.0000000e+000  0.0000000e+000  2.1731086e-003  2.7613718e-002  8.2554434e-001  1.0000000e+000  2.3911032e-002
  8.1736318e-002  0.0000000e+000  0.0000000e+000  0.0000000e+000  0.0000000e+000  2.7254171e-003  0.0000000e+000  0.0000000e+000  4.4320260e-004  3.0629622e-004  0.0000000e+000  0.0000000e+000  0.0000000e+000  0.0000000e+000  0.0000000e+000  0.0000000e+000  1.0204105e-003  0.0000000e+000  0.0000000e+000  3.4183171e-003  6.5892651e-003  4.4205720e-004  0.0000000e+000  7.6869711e-003  0.0000000e+000  0.0000000e+000  0.0000000e+000  0.0000000e+000  0.0000000e+000  0.0000000e+000  8.1736318e-002  6.7575911e-001  1.0000000e+000  7.2761004e-001
  2.7777582e-002  0.0000000e+000  2.2959456e-003  0.0000000e+000  0.0000000e+000  4.1570137e-005  0.0000000e+000  1.2427118e-004  5.4439763e-003  1.1474053e-002  4.2569219e-003  0.0000000e+000  1.0221232e-003  0.0000000e+000  0.0000000e+000  0.0000000e+000  0.0000000e+000  1.4498682e-003  0.0000000e+000  0.0000000e+000  3.4999711e-003  0.0000000e+000  0.0000000e+000  0.0000000e+000  7.1708324e-004  0.0000000e+000  0.0000000e+000  0.0000000e+000  0.0000000e+000  8.0673253e-003  2.7777582e-002  8.2298029e-001  1.0000000e+000  9.6240110e-002
  2.1648836e-002  0.0000000e+000  1.7362760e-003  0.0000000e+000  0.0000000e+000  0.0000000e+000  0.0000000e+000  0.0000000e+000  0.0000000e+000  7.7761837e-004  0.0000000e+000  0.0000000e+000  0.0000000e+000  0.0000000e+000  0.0000000e+000  0.0000000e+000  0.0000000e+000  0.0000000e+000  0.0000000e+000  3.8860982e-003  1.0535923e-003  2.8036083e-004  0.0000000e+000  9.6405539e-003  3.0674734e-005  1.9891734e-003  4.5450769e-003  0.0000000e+000  0.0000000e+000  3.7823561e-003  2.1648836e-002  8.4722168e-001  1.0000000e+000  1.9312440e-002
  7.5951481e-002  0.0000000e+000  5.0126055e-004  0.0000000e+000  0.0000000e+000  0.0000000e+000  0.0000000e+000  0.0000000e+000  0.0000000e+000  3.9228570e-004  0.0000000e+000  9.2263439e-004  0.0000000e+000  0.0000000e+000  0.0000000e+000  0.0000000e+000  1.0460029e-002  0.0000000e+000  0.0000000e+000  0.0000000e+000  2.9359414e-003  0.0000000e+000  1.7067846e-003  0.0000000e+000  4.3793430e-003  2.0961452e-003  2.7363209e-003  0.0000000e+000  0.0000000e+000  0.0000000e+000  7.5951481e-002  6.7932467e-001  1.0000000e+000  8.8295699e-002
  8.0127293e-004  0.0000000e+000  1.5133792e-003  0.0000000e+000  6.0282908e-004  1.0202289e-002  0.0000000e+000  2.2334431e-003  0.0000000e+000  1.5230387e-004  2.8777349e-003  0.0000000e+000  0.0000000e+000  1.8081560e-003  0.0000000e+000  0.0000000e+000  0.0000000e+000  0.0000000e+000  1.8061159e-002  1.5253902e-003  0.0000000e+000  2.7463944e-005  0.0000000e+000  2.9375599e-004  2.6595580e-003  0.0000000e+000  9.4642157e-003  0.0000000e+000  0.0000000e+000  0.0000000e+000  8.0127293e-004  9.8740655e-001  1.0000000e+000  6.3171803e-002
  3.9503547e-003  1.4876684e-004  0.0000000e+000  0.0000000e+000  0.0000000e+000  0.0000000e+000  0.0000000e+000  0.0000000e+000  8.7782330e-004  0.0000000e+000  0.0000000e+000  0.0000000e+000  4.0071819e-004  2.5498985e-006  0.0000000e+000  0.0000000e+000  1.0096804e-003  0.0000000e+000  0.0000000e+000  1.8860446e-004  0.0000000e+000  0.0000000e+000  0.0000000e+000  0.0000000e+000  3.8278151e-003  0.0000000e+000  8.3749565e-004  0.0000000e+000  0.0000000e+000  3.4070564e-004  3.9503547e-003  9.3895397e-001  1.0000000e+000  5.6556420e-002
  5.2407598e-002  0.0000000e+000  0.0000000e+000  0.0000000e+000  9.0912371e-003  0.0000000e+000  0.0000000e+000  0.0000000e+000  1.1056515e-003  0.0000000e+000  0.0000000e+000  0.0000000e+000  0.0000000e+000  0.0000000e+000  0.0000000e+000  0.0000000e+000  5.4657808e-007  6.4540182e-003  6.9552064e-004  0.0000000e+000  0.0000000e+000  1.4031094e-004  7.2752694e-003  1.5033650e-003  4.3410520e-003  2.5965594e-003  3.7536890e-004  0.0000000e+000  2.0214240e-004  2.6873651e-005  5.2407598e-002  7.2810946e-001  1.0000000e+000  3.1718926e-002
  2.1422123e-001  7.4616335e-003  0.0000000e+000  0.0000000e+000  0.0000000e+000  0.0000000e+000  0.0000000e+000  0.0000000e+000  0.0000000e+000  0.0000000e+000  0.0000000e+000  0.0000000e+000  0.0000000e+000  0.0000000e+000  0.0000000e+000  0.0000000e+000  1.4047795e-004  1.8680799e-003  1.2210435e-004  0.0000000e+000  0.0000000e+000  0.0000000e+000  0.0000000e+000  4.4081950e-003  0.0000000e+000  4.1561456e-003  4.2127676e-004  4.4046323e-004  2.7392846e-004  1.1335474e-003  2.1422123e-001  4.4947810e-001  1.0000000e+000  3.0392992e-001
  1.8648832e-002  0.0000000e+000  0.0000000e+000  0.0000000e+000  3.6491003e-003  0.0000000e+000  0.0000000e+000  0.0000000e+000  5.0483846e-004  0.0000000e+000  0.0000000e+000  0.0000000e+000  0.0000000e+000  0.0000000e+000  0.0000000e+000  0.0000000e+000  0.0000000e+000  1.8242371e-003  0.0000000e+000  2.7611121e-005  0.0000000e+000  1.8107596e-003  1.6922193e-003  4.7967943e-004  5.6688458e-004  0.0000000e+000  1.1554332e-003  0.0000000e+000  1.6384674e-005  2.8096409e-004  1.8648832e-002  8.5660031e-001  1.0000000e+000  1.2286681e-002
  1.0878417e-002  0.0000000e+000  0.0000000e+000  0.0000000e+000  4.5019802e-004  0.0000000e+000  0.0000000e+000  0.0000000e+000  0.0000000e+000  0.0000000e+000  0.0000000e+000  0.0000000e+000  1.8012969e-003  0.0000000e+000  0.0000000e+000  0.0000000e+000  5.3942255e-004  2.9508189e-004  0.0000000e+000  0.0000000e+000  0.0000000e+000  5.0882344e-005  0.0000000e+000  0.0000000e+000  3.7641117e-003  1.5560527e-004  0.0000000e+000  1.6401512e-004  0.0000000e+000  1.3651482e-003  1.0878417e-002  8.9458022e-001  1.0000000e+000  3.0614309e-002
  1.7721752e-002  0.0000000e+000  0.0000000e+000  0.0000000e+000  6.8629432e-004  0.0000000e+000  0.0000000e+000  0.0000000e+000  0.0000000e+000  0.0000000e+000  2.3465986e-003  0.0000000e+000  2.1487188e-004  9.5701851e-004  0.0000000e+000  0.0000000e+000  0.0000000e+000  4.3455485e-003  1.4194009e-005  0.0000000e+000  0.0000000e+000  7.1469377e-005  9.7078084e-005  0.0000000e+000  0.0000000e+000  0.0000000e+000  0.0000000e+000  1.9166583e-004  7.9276085e-004  0.0000000e+000  1.7721752e-002  8.6032749e-001  1.0000000e+000  2.7361624e-002
  2.0771614e-002  0.0000000e+000  0.0000000e+000  0.0000000e+000  0.0000000e+000  0.0000000e+000  0.0000000e+000  0.0000000e+000  0.0000000e+000  0.0000000e+000  0.0000000e+000  0.0000000e+000  5.6130449e-003  8.3173033e-005  0.0000000e+000  0.0000000e+000  1.0553261e-003  1.9983061e-003  0.0000000e+000  7.7320248e-005  0.0000000e+000  5.5242588e-004  0.0000000e+000  0.0000000e+000  1.6434066e-003  5.8899917e-004  8.0986422e-004  5.0166871e-004  8.1217447e-003  1.9948578e-003  2.0771614e-002  8.4989945e-001  1.0000000e+000  7.3228615e-002
  0.0000000e+000  0.0000000e+000  0.0000000e+000  0.0000000e+000  0.0000000e+000  0.0000000e+000  0.0000000e+000  0.0000000e+000  0.0000000e+000  0.0000000e+000  1.4089913e-004  0.0000000e+000  0.0000000e+000  0.0000000e+000  0.0000000e+000  0.0000000e+000  7.4720948e-004  2.9976145e-004  0.0000000e+000  0.0000000e+000  0.0000000e+000  0.0000000e+000  2.5987639e-004  0.0000000e+000  4.4607323e-005  0.0000000e+000  0.0000000e+000  9.2708956e-005  0.0000000e+000  3.3619927e-004  0.0000000e+000  1.0005963e+000  1.0000000e+000             Inf
  7.6346310e-002  0.0000000e+000  0.0000000e+000  0.0000000e+000  0.0000000e+000  0.0000000e+000  0.0000000e+000  0.0000000e+000  0.0000000e+000  0.0000000e+000  0.0000000e+000  0.0000000e+000  0.0000000e+000  0.0000000e+000  0.0000000e+000  0.0000000e+000  1.2243608e-003  0.0000000e+000  0.0000000e+000  0.0000000e+000  0.0000000e+000  4.7201401e-004  0.0000000e+000  0.0000000e+000  1.4328046e-003  0.0000000e+000  4.5010168e-004  0.0000000e+000  0.0000000e+000  0.0000000e+000  7.6346310e-002  6.7299496e-001  1.0000000e+000  2.0290998e-001
  3.6707587e-002  0.0000000e+000  0.0000000e+000  0.0000000e+000  0.0000000e+000  0.0000000e+000  0.0000000e+000  0.0000000e+000  0.0000000e+000  0.0000000e+000  3.1918790e-003  0.0000000e+000  0.0000000e+000  2.8961851e-006  0.0000000e+000  0.0000000e+000  2.9346796e-004  8.8670258e-003  0.0000000e+000  4.4831537e-005  0.0000000e+000  0.0000000e+000  0.0000000e+000  0.0000000e+000  1.1909109e-003  0.0000000e+000  5.4542435e-003  2.4427780e-004  0.0000000e+000  1.5981918e-003  3.6707587e-002  7.8071696e-001  1.0000000e+000  4.9444124e-002
  6.2397171e-002  0.0000000e+000  0.0000000e+000  0.0000000e+000  0.0000000e+000  0.0000000e+000  0.0000000e+000  0.0000000e+000  0.0000000e+000  0.0000000e+000  1.2293707e-003  0.0000000e+000  3.9719621e-004  2.3238215e-004  0.0000000e+000  0.0000000e+000  0.0000000e+000  0.0000000e+000  0.0000000e+000  0.0000000e+000  0.0000000e+000  2.1400095e-004  8.4728653e-004  0.0000000e+000  0.0000000e+000  0.0000000e+000  1.7694580e-003  1.4228783e-004  9.2905970e-005  0.0000000e+000  6.2397171e-002  6.9381903e-001  1.0000000e+000  3.0946364e-002
  2.3346922e-001  0.0000000e+000  0.0000000e+000  0.0000000e+000  6.0266365e-003  0.0000000e+000  0.0000000e+000  0.0000000e+000  0.0000000e+000  0.0000000e+000  3.0741834e-003  0.0000000e+000  0.0000000e+000  0.0000000e+000  0.0000000e+000  0.0000000e+000  2.1771664e-005  3.6075470e-003  1.7413024e-003  1.4401012e-005  0.0000000e+000  3.5546736e-005  0.0000000e+000  2.9581057e-003  0.0000000e+000  2.5149927e-004  1.6472599e-003  2.7174629e-004  1.5605744e-004  3.8705592e-005  2.3346922e-001  3.1879980e-001  1.0000000e+000  1.8925170e-001
  2.5696576e-001  0.0000000e+000  0.0000000e+000  0.0000000e+000  0.0000000e+000  0.0000000e+000  0.0000000e+000  0.0000000e+000  5.5179427e-004  0.0000000e+000  0.0000000e+000  0.0000000e+000  0.0000000e+000  3.2870926e-003  0.0000000e+000  0.0000000e+000  0.0000000e+000  1.1018708e-002  0.0000000e+000  1.7942408e-004  0.0000000e+000  6.7430018e-004  0.0000000e+000  1.6336566e-003  1.2283594e-005  0.0000000e+000  0.0000000e+000  0.0000000e+000  1.0516078e-004  0.0000000e+000  2.5696576e-001  2.4629239e-001  1.0000000e+000  5.0875754e-001
  1.8699401e-001  4.8259160e-003  0.0000000e+000  0.0000000e+000  1.4449347e-003  0.0000000e+000  0.0000000e+000  0.0000000e+000  7.3493250e-004  0.0000000e+000  7.9301627e-005  0.0000000e+000  0.0000000e+000  7.8418777e-004  0.0000000e+000  0.0000000e+000  1.0460020e-003  0.0000000e+000  0.0000000e+000  7.7108436e-004  0.0000000e+000  1.2914902e-004  3.0623962e-003  0.0000000e+000  1.5407930e-004  3.1140400e-004  3.2503438e-003  5.1861057e-004  0.0000000e+000  0.0000000e+000  1.8699401e-001  6.4603255e-001  1.0000000e+000  1.9723375e-001
  5.9442671e-002  5.5308411e-004  0.0000000e+000  0.0000000e+000  0.0000000e+000  0.0000000e+000  0.0000000e+000  0.0000000e+000  1.4904526e-003  0.0000000e+000  2.2867710e-003  0.0000000e+000  0.0000000e+000  1.5617780e-003  0.0000000e+000  0.0000000e+000  0.0000000e+000  0.0000000e+000  0.0000000e+000  0.0000000e+000  0.0000000e+000  4.1143290e-004  0.0000000e+000  0.0000000e+000  0.0000000e+000  2.0401422e-004  0.0000000e+000  1.0318502e-004  0.0000000e+000  0.0000000e+000  5.9442671e-002  7.0114668e-001  1.0000000e+000  3.1357797e-002
  9.6304078e-004  0.0000000e+000  0.0000000e+000  0.0000000e+000  0.0000000e+000  0.0000000e+000  0.0000000e+000  0.0000000e+000  3.3015833e-003  0.0000000e+000  4.9857999e-003  0.0000000e+000  6.4746298e-003  1.0059743e-002  0.0000000e+000  0.0000000e+000  3.4954837e-004  0.0000000e+000  0.0000000e+000  0.0000000e+000  0.0000000e+000  0.0000000e+000  0.0000000e+000  1.2220148e-003  0.0000000e+000  2.8983558e-004  2.9777932e-005  6.0357287e-005  0.0000000e+000  1.7252421e-004  9.6304078e-004  9.7717098e-001  1.0000000e+000  5.0581086e-002
  3.4540359e-002  0.0000000e+000  0.0000000e+000  0.0000000e+000  0.0000000e+000  0.0000000e+000  0.0000000e+000  0.0000000e+000  1.0292631e-003  0.0000000e+000  1.5728639e-002  0.0000000e+000  0.0000000e+000  5.7750355e-005  0.0000000e+000  0.0000000e+000  0.0000000e+000  0.0000000e+000  0.0000000e+000  0.0000000e+000  0.0000000e+000  1.5859413e-004  2.0091778e-003  1.5342799e-003  0.0000000e+000  0.0000000e+000  0.0000000e+000  3.4949108e-004  0.0000000e+000  0.0000000e+000  3.4540359e-002  7.8947879e-001  1.0000000e+000  7.4782526e-002
  2.4898167e-001  0.0000000e+000  0.0000000e+000  0.0000000e+000  0.0000000e+000  0.0000000e+000  0.0000000e+000  0.0000000e+000  4.3179066e-004  0.0000000e+000  4.6724422e-004  0.0000000e+000  0.0000000e+000  1.2877564e-003  0.0000000e+000  0.0000000e+000  8.7296681e-004  1.8545477e-003  2.5760140e-003  0.0000000e+000  0.0000000e+000  2.1598615e-003  6.3465637e-004  7.7542852e-004  0.0000000e+000  9.6322376e-005  1.4073421e-003  2.5610282e-005  0.0000000e+000  2.2175206e-004  2.4898167e-001  2.5515006e-001  1.0000000e+000  2.4024632e-002
  2.4807224e-001  1.2120224e-002  0.0000000e+000  0.0000000e+000  0.0000000e+000  0.0000000e+000  0.0000000e+000  0.0000000e+000  0.0000000e+000  0.0000000e+000  0.0000000e+000  0.0000000e+000  5.5761139e-004  7.9061860e-005  0.0000000e+000  0.0000000e+000  6.8138032e-006  9.2388256e-004  0.0000000e+000  2.4459548e-004  0.0000000e+000  0.0000000e+000  8.1034217e-003  0.0000000e+000  0.0000000e+000  2.6497031e-004  9.5844754e-004  0.0000000e+000  0.0000000e+000  2.4562447e-003  2.4807224e-001  2.6031117e-001  1.0000000e+000  7.0134578e-002
  8.0640430e-003  0.0000000e+000  0.0000000e+000  0.0000000e+000  1.0703353e-002  0.0000000e+000  0.0000000e+000  0.0000000e+000  1.1056948e-004  0.0000000e+000  1.4833536e-003  0.0000000e+000  1.5669385e-003  0.0000000e+000  0.0000000e+000  0.0000000e+000  0.0000000e+000  0.0000000e+000  0.0000000e+000  5.0111239e-004  0.0000000e+000  0.0000000e+000  0.0000000e+000  4.0127523e-003  0.0000000e+000  0.0000000e+000  0.0000000e+000  0.0000000e+000  1.5401743e-003  0.0000000e+000  8.0640430e-003  9.1408323e-001  1.0000000e+000  4.2807887e-002
  6.3851646e-001  2.2095273e-002  0.0000000e+000  0.0000000e+000  2.4427082e-003  0.0000000e+000  0.0000000e+000  0.0000000e+000  5.7034096e-004  0.0000000e+000  1.1021348e-003  0.0000000e+000  1.0559779e-003  2.0376696e-004  0.0000000e+000  0.0000000e+000  2.8969074e-006  4.5695830e-005  1.3319158e-004  0.0000000e+000  0.0000000e+000  2.1303012e-003  4.5477091e-003  6.6242358e-003  1.7606070e-005  1.2973227e-003  1.1091676e-003  2.5158344e-004  2.1677321e-003  5.0889554e-005  6.3851646e-001 -3.8792133e-001  1.0000000e+000             Inf
  4.5221773e-002  3.3147731e-004  0.0000000e+000  0.0000000e+000  3.3694058e-005  0.0000000e+000  0.0000000e+000  0.0000000e+000  1.1549448e-003  0.0000000e+000  0.0000000e+000  0.0000000e+000  3.3252942e-004  0.0000000e+000  0.0000000e+000  0.0000000e+000  6.4359095e-004  0.0000000e+000  0.0000000e+000  0.0000000e+000  0.0000000e+000  1.9705846e-003  0.0000000e+000  0.0000000e+000  0.0000000e+000  0.0000000e+000  1.3207233e-004  0.0000000e+000  4.0529843e-004  1.1511941e-004  4.5221773e-002  7.4405255e-001  1.0000000e+000  6.2475785e-002
  7.0527845e-002  0.0000000e+000  0.0000000e+000  0.0000000e+000  3.8466853e-003  0.0000000e+000  0.0000000e+000  0.0000000e+000  0.0000000e+000  0.0000000e+000  2.5346225e-003  0.0000000e+000  2.0562349e-004  3.6492556e-004  0.0000000e+000  0.0000000e+000  1.4107629e-004  0.0000000e+000  0.0000000e+000  1.1803463e-003  0.0000000e+000  5.9555922e-004  0.0000000e+000  0.0000000e+000  0.0000000e+000  4.9078853e-003  1.4950319e-004  1.4544181e-004  0.0000000e+000  1.5929233e-003  7.0527845e-002  6.8228292e-001  1.0000000e+000  2.6640368e-002
  1.8817301e-001  5.2708907e-003  0.0000000e+000  0.0000000e+000  0.0000000e+000  0.0000000e+000  0.0000000e+000  0.0000000e+000  0.0000000e+000  0.0000000e+000  1.0595917e-002  0.0000000e+000  0.0000000e+000  0.0000000e+000  0.0000000e+000  0.0000000e+000  1.4047932e-005  0.0000000e+000  0.0000000e+000  0.0000000e+000  0.0000000e+000  0.0000000e+000  1.3287555e-003  4.9435185e-003  3.0471674e-003  1.8907870e-003  1.5955714e-003  1.9618767e-004  0.0000000e+000  3.1102331e-003  1.8817301e-001  6.4231071e-001  1.0000000e+000  1.8419843e-001
  5.3825656e-002  0.0000000e+000  0.0000000e+000  0.0000000e+000  0.0000000e+000  0.0000000e+000  0.0000000e+000  0.0000000e+000  4.5562469e-004  0.0000000e+000  6.6138211e-005  0.0000000e+000  3.2106237e-004  0.0000000e+000  0.0000000e+000  0.0000000e+000  3.4670972e-004  3.4923512e-003  0.0000000e+000  0.0000000e+000  0.0000000e+000  3.3167165e-003  6.6809294e-003  0.0000000e+000  0.0000000e+000  3.0615597e-004  1.3170981e-005  1.6665226e-004  0.0000000e+000  0.0000000e+000  5.3825656e-002  7.1872027e-001  1.0000000e+000  3.0436240e-002
  7.2867620e-002  0.0000000e+000  0.0000000e+000  0.0000000e+000  2.1654020e-003  0.0000000e+000  0.0000000e+000  0.0000000e+000  4.5537467e-003  0.0000000e+000  0.0000000e+000  0.0000000e+000  1.9870575e-004  0.0000000e+000  0.0000000e+000  0.0000000e+000  0.0000000e+000  6.6023883e-004  1.5667396e-003  1.0872107e-004  0.0000000e+000  0.0000000e+000  1.3323276e-003  1.9220957e-003  1.7535093e-003  4.8923759e-005  1.3225611e-003  1.4818343e-004  8.2807002e-005  5.0863543e-004  7.2867620e-002  6.7959744e-001  1.0000000e+000  1.5801594e-002
  4.3540463e-001  0.0000000e+000  0.0000000e+000  0.0000000e+000  0.0000000e+000  0.0000000e+000  0.0000000e+000  0.0000000e+000  0.0000000e+000  0.0000000e+000  0.0000000e+000  0.0000000e+000  1.9184099e-004  2.1712050e-003  0.0000000e+000  0.0000000e+000  2.2180519e-004  4.6242974e-003  1.7820739e-004  0.0000000e+000  0.0000000e+000  4.0249607e-004  0.0000000e+000  1.1235532e-002  1.5825424e-003  0.0000000e+000  2.3861792e-004  3.3374057e-004  0.0000000e+000  6.6205905e-007  4.3540463e-001 -4.5873440e-002  1.0000000e+000  5.6827031e-001
  1.4440407e-002  0.0000000e+000  0.0000000e+000  0.0000000e+000  1.9608302e-002  0.0000000e+000  0.0000000e+000  0.0000000e+000  6.2209998e-003  0.0000000e+000  0.0000000e+000  0.0000000e+000  4.2625666e-003  1.1534570e-004  0.0000000e+000  0.0000000e+000  0.0000000e+000  0.0000000e+000  4.2740871e-005  1.3773365e-003  0.0000000e+000  0.0000000e+000  1.3509374e-004  0.0000000e+000  7.1735940e-005  6.4378293e-004  0.0000000e+000  1.2789746e-003  6.9953518e-003  1.6408999e-004  1.4440407e-002  8.8544076e-001  1.0000000e+000  3.5386116e-002
  4.5168158e-001  2.9147065e-004  0.0000000e+000  0.0000000e+000  0.0000000e+000  0.0000000e+000  0.0000000e+000  0.0000000e+000  0.0000000e+000  0.0000000e+000  0.0000000e+000  0.0000000e+000  3.9361942e-003  1.7758196e-003  0.0000000e+000  0.0000000e+000  0.0000000e+000  7.7587418e-004  5.9406449e-005  9.5770384e-004  0.0000000e+000  0.0000000e+000  1.6772492e-003  1.9661245e-003  1.3398553e-003  2.5043516e-003  0.0000000e+000  3.5407620e-004  1.3427690e-005  2.7379793e-003  4.5168158e-001 -1.1933201e-001  1.0000000e+000  5.6443994e-001
  2.4664363e-001  0.0000000e+000  2.7271022e-002  0.0000000e+000  0.0000000e+000  0.0000000e+000  0.0000000e+000  0.0000000e+000  0.0000000e+000  2.0757297e-001  1.7124465e-002  0.0000000e+000  0.0000000e+000  3.7075414e-002  0.0000000e+000  0.0000000e+000  6.0401422e-002  3.5103757e-002  0.0000000e+000  0.0000000e+000  0.0000000e+000  1.5896789e-002  0.0000000e+000  0.0000000e+000  0.0000000e+000  0.0000000e+000  0.0000000e+000  0.0000000e+000  0.0000000e+000  0.0000000e+000  2.4664363e-001  3.5241391e-001  1.0000000e+000  5.9105080e-001
  1.1068857e-001  0.0000000e+000  2.7177214e-002  9.0367126e-003  0.0000000e+000  0.0000000e+000  0.0000000e+000  1.0714512e-001  0.0000000e+000  0.0000000e+000  2.0315797e-002  4.0722856e-002  0.0000000e+000  1.2572454e-005  0.0000000e+000  0.0000000e+000  0.0000000e+000  1.5341591e-002  0.0000000e+000  0.0000000e+000  7.3557680e-002  0.0000000e+000  1.9594913e-003  0.0000000e+000  0.0000000e+000  0.0000000e+000  0.0000000e+000  0.0000000e+000  0.0000000e+000  1.4392756e-002  1.1068857e-001  7.8425687e-001  1.0000000e+000  3.5696386e-001
  1.6531583e-002  0.0000000e+000  0.0000000e+000  0.0000000e+000  0.0000000e+000  0.0000000e+000  0.0000000e+000  0.0000000e+000  0.0000000e+000  1.4431751e-001  0.0000000e+000  0.0000000e+000  0.0000000e+000  2.0207480e-002  0.0000000e+000  0.0000000e+000  0.0000000e+000  0.0000000e+000  0.0000000e+000  0.0000000e+000  0.0000000e+000  2.1860697e-002  2.8687625e-002  0.0000000e+000  0.0000000e+000  0.0000000e+000  4.1336919e-002  6.5778497e-002  0.0000000e+000  8.4591993e-002  1.6531583e-002  9.8158746e-001  1.0000000e+000  1.7158665e-001
  2.7563104e-001  3.2735032e-002  1.5262538e-002  0.0000000e+000  0.0000000e+000  0.0000000e+000  6.1319635e-004  2.6357725e-002  0.0000000e+000  0.0000000e+000  0.0000000e+000  1.3924130e-002  0.0000000e+000  0.0000000e+000  8.7194240e-002  0.0000000e+000  0.0000000e+000  0.0000000e+000  0.0000000e+000  0.0000000e+000  4.1508994e-003  0.0000000e+000  1.8433768e-002  0.0000000e+000  5.2409283e-003  0.0000000e+000  1.0838886e-002  0.0000000e+000  0.0000000e+000  0.0000000e+000  2.7563104e-001  3.3342966e-001  1.0000000e+000  5.7875352e-001
  4.3459784e-001  3.4933120e-001  0.0000000e+000  0.0000000e+000  0.0000000e+000  0.0000000e+000  0.0000000e+000  0.0000000e+000  0.0000000e+000  2.2292938e-002  0.0000000e+000  6.3486699e-004  0.0000000e+000  0.0000000e+000  6.3802538e-002  7.2914854e-003  0.0000000e+000  2.0169084e-001  0.0000000e+000  0.0000000e+000  0.0000000e+000  1.5214494e-002  0.0000000e+000  0.0000000e+000  2.4382553e-001  1.9551547e-001  1.2714124e-002  3.2369302e-002  0.0000000e+000  0.0000000e+000  4.3459784e-001  2.0308551e-001  1.0000000e+000  6.4706988e-001
  0.0000000e+000  5.8101684e-002  0.0000000e+000  0.0000000e+000  0.0000000e+000  0.0000000e+000  0.0000000e+000  0.0000000e+000  0.0000000e+000  2.9962632e-002  5.5908007e-003  0.0000000e+000  0.0000000e+000  1.0173411e-002  1.6186580e-002  0.0000000e+000  0.0000000e+000  0.0000000e+000  0.0000000e+000  0.0000000e+000  0.0000000e+000  5.2486723e-003  0.0000000e+000  0.0000000e+000  0.0000000e+000  2.2170427e-003  0.0000000e+000  0.0000000e+000  0.0000000e+000  0.0000000e+000  0.0000000e+000  1.0395630e+000  1.0000000e+000             Inf
  5.7019393e-002  0.0000000e+000  2.9173944e-002  0.0000000e+000  0.0000000e+000  2.6541537e-002  0.0000000e+000  8.1982474e-002  0.0000000e+000  4.3472264e-002  0.0000000e+000  0.0000000e+000  6.0131427e-002  0.0000000e+000  0.0000000e+000  0.0000000e+000  5.9445366e-002  0.0000000e+000  0.0000000e+000  0.0000000e+000  2.0587438e-003  0.0000000e+000  3.5983853e-004  0.0000000e+000  0.0000000e+000  1.3954488e-002  1.1489693e-002  1.9789602e-002  1.8355742e-001  0.0000000e+000  5.7019393e-002  8.5170598e-001  1.0000000e+000  1.5003903e-001
  7.2169908e-002  6.9344751e-002  0.0000000e+000  5.2002082e-004  0.0000000e+000  0.0000000e+000  0.0000000e+000  0.0000000e+000  0.0000000e+000  1.0088464e-001  0.0000000e+000  0.0000000e+000  0.0000000e+000  4.8352152e-002  0.0000000e+000  0.0000000e+000  2.8300179e-002  1.6694056e-002  0.0000000e+000  0.0000000e+000  0.0000000e+000  9.0965212e-002  2.7273173e-002  0.0000000e+000  9.7928008e-002  0.0000000e+000  0.0000000e+000  0.0000000e+000  0.0000000e+000  0.0000000e+000  7.2169908e-002  8.0571556e-001  1.0000000e+000  1.9093732e-001
  2.7168893e-002  0.0000000e+000  0.0000000e+000  0.0000000e+000  0.0000000e+000  4.2048051e-002  0.0000000e+000  1.1805328e-002  0.0000000e+000  4.8922581e-003  0.0000000e+000  0.0000000e+000  0.0000000e+000  0.0000000e+000  0.0000000e+000  0.0000000e+000  3.4904910e-003  0.0000000e+000  0.0000000e+000  0.0000000e+000  2.2366191e-001  0.0000000e+000  0.0000000e+000  0.0000000e+000  0.0000000e+000  0.0000000e+000  0.0000000e+000  0.0000000e+000  1.6016937e-003  0.0000000e+000  2.7168893e-002  8.9672313e-001  1.0000000e+000  1.5756086e-001
  4.4308178e-001  0.0000000e+000  1.0863934e-002  0.0000000e+000  0.0000000e+000  0.0000000e+000  0.0000000e+000  0.0000000e+000  0.0000000e+000  4.0176003e-002  0.0000000e+000  0.0000000e+000  1.8362154e-001  0.0000000e+000  2.1690901e-001  0.0000000e+000  8.4651848e-002  1.3987939e-001  0.0000000e+000  0.0000000e+000  0.0000000e+000  1.3030094e-002  0.0000000e+000  0.0000000e+000  0.0000000e+000  0.0000000e+000  5.3594097e-002  6.4005607e-002  0.0000000e+000  0.0000000e+000  4.4308178e-001  7.3386021e-002  1.0000000e+000             Inf
  3.7594323e-002  8.1128653e-003  9.8375518e-003  2.1183192e-003  0.0000000e+000  0.0000000e+000  0.0000000e+000  1.1423185e-003  0.0000000e+000  3.8325886e-003  0.0000000e+000  0.0000000e+000  0.0000000e+000  1.7941342e-004  5.7405892e-004  1.5149968e-003  0.0000000e+000  0.0000000e+000  0.0000000e+000  0.0000000e+000  9.4683087e-003  7.2581873e-002  4.0363501e-002  0.0000000e+000  5.9386802e-002  0.0000000e+000  1.0998306e-001  0.0000000e+000  5.0743232e-002  0.0000000e+000  3.7594323e-002  8.7528485e-001  1.0000000e+000  1.1396325e-001
  1.9826022e-001  1.0366735e-001  0.0000000e+000  6.8705305e-003  0.0000000e+000  0.0000000e+000  0.0000000e+000  0.0000000e+000  0.0000000e+000  0.0000000e+000  0.0000000e+000  0.0000000e+000  4.1319571e-002  1.3085493e-001  2.7008013e-001  9.8546115e-002  2.0343550e-002  0.0000000e+000  0.0000000e+000  0.0000000e+000  2.8065246e-004  0.0000000e+000  3.9301199e-003  0.0000000e+000  0.0000000e+000  0.0000000e+000  0.0000000e+000  3.2869614e-003  1.6611732e-002  0.0000000e+000  1.9826022e-001  7.3577579e-001  1.0000000e+000  7.5380017e-001
  6.1212904e-003  7.7849247e-002  0.0000000e+000  0.0000000e+000  0.0000000e+000  0.0000000e+000  0.0000000e+000  0.0000000e+000  0.0000000e+000  6.7132091e-002  0.0000000e+000  0.0000000e+000  0.0000000e+000  1.0201195e-002  0.0000000e+000  5.0265295e-002  2.5722352e-002  4.3314469e-002  0.0000000e+000  0.0000000e+000  0.0000000e+000  0.0000000e+000  1.7663942e-003  0.0000000e+000  3.0138672e-003  4.2413327e-002  0.0000000e+000  0.0000000e+000  0.0000000e+000  0.0000000e+000  6.1212904e-003  1.0166101e+000  1.0000000e+000  9.7315562e-002
  2.1556768e-001  0.0000000e+000  3.0929682e-002  0.0000000e+000  7.6875117e-003  0.0000000e+000  0.0000000e+000  1.0851012e-001  6.2718824e-002  0.0000000e+000  2.7754442e-002  1.2294385e-002  0.0000000e+000  4.0256880e-002  0.0000000e+000  0.0000000e+000  8.5310558e-002  0.0000000e+000  0.0000000e+000  5.9106242e-002  0.0000000e+000  0.0000000e+000  0.0000000e+000  0.0000000e+000  0.0000000e+000  9.3608226e-003  2.3259938e-001  1.2609453e-001  7.3745615e-002  0.0000000e+000  2.1556768e-001  6.4706291e-001  1.0000000e+000  3.0650648e-001
  0.0000000e+000  0.0000000e+000  2.0456995e-002  0.0000000e+000  0.0000000e+000  0.0000000e+000  0.0000000e+000  0.0000000e+000  0.0000000e+000  0.0000000e+000  7.8294457e-003  0.0000000e+000  0.0000000e+000  0.0000000e+000  0.0000000e+000  0.0000000e+000  3.3627296e-002  0.0000000e+000  0.0000000e+000  3.3516174e-002  8.9908715e-002  0.0000000e+000  0.0000000e+000  0.0000000e+000  0.0000000e+000  0.0000000e+000  0.0000000e+000  1.2806682e-002  0.0000000e+000  8.9670898e-003  0.0000000e+000  1.0642763e+000  1.0000000e+000             Inf
  5.4521971e-002  0.0000000e+000  0.0000000e+000  0.0000000e+000  2.9134707e-002  2.1481166e-002  3.4631846e-002  2.4289194e-001  0.0000000e+000  1.2778141e-002  0.0000000e+000  0.0000000e+000  0.0000000e+000  2.8513127e-002  0.0000000e+000  2.5016554e-002  0.0000000e+000  0.0000000e+000  0.0000000e+000  0.0000000e+000  0.0000000e+000  8.0284236e-002  0.0000000e+000  0.0000000e+000  0.0000000e+000  0.0000000e+000  0.0000000e+000  0.0000000e+000  3.6060675e-002  0.0000000e+000  5.4521971e-002  8.5322279e-001  1.0000000e+000  2.0316169e-001
  6.6505044e-001  0.0000000e+000  0.0000000e+000  0.0000000e+000  0.0000000e+000  1.8302618e-002  0.0000000e+000  3.3370004e-001  0.0000000e+000  1.5410805e-001  0.0000000e+000  0.0000000e+000  0.0000000e+000  0.0000000e+000  2.1006213e-001  0.0000000e+000  4.4438303e-003  0.0000000e+000  0.0000000e+000  1.4245605e-003  1.5424488e-002  1.6519536e-001  0.0000000e+000  0.0000000e+000  0.0000000e+000  0.0000000e+000  0.0000000e+000  8.9645569e-002  0.0000000e+000  1.1662955e-001  6.6505044e-001 -1.9341085e-001  1.0000000e+000  1.3057730e+000
  8.3794828e-001  0.0000000e+000  0.0000000e+000  0.0000000e+000  0.0000000e+000  6.6068571e-002  2.4719105e-002  3.9135262e-002  0.0000000e+000  0.0000000e+000  4.4671538e-002  0.0000000e+000  0.0000000e+000  1.1636588e-001  0.0000000e+000  1.0135912e-002  0.0000000e+000  0.0000000e+000  0.0000000e+000  2.2544246e-001  7.3560581e-002  3.7523412e-002  0.0000000e+000  1.3259596e-001  0.0000000e+000  0.0000000e+000  0.0000000e+000  0.0000000e+000  4.2571110e-002  0.0000000e+000  8.3794828e-001 -5.5071886e-001  1.0000000e+000             Inf
  8.0961155e-002  0.0000000e+000  4.7904950e-002  0.0000000e+000  0.0000000e+000  2.0286437e-002  8.0361488e-002  0.0000000e+000  0.0000000e+000  0.0000000e+000  0.0000000e+000  8.2388172e-002  0.0000000e+000  1.4780346e-004  3.7941791e-003  0.0000000e+000  0.0000000e+000  8.9758845e-004  0.0000000e+000  0.0000000e+000  1.3474709e-002  0.0000000e+000  7.3830620e-002  8.0766440e-002  0.0000000e+000  0.0000000e+000  0.0000000e+000  2.0727507e-002  8.6888156e-003  0.0000000e+000  8.0961155e-002  7.8581072e-001  1.0000000e+000  3.1984407e-001
  1.1629204e-002  0.0000000e+000  1.6890808e-002  0.0000000e+000  0.0000000e+000  0.0000000e+000  0.0000000e+000  0.0000000e+000  0.0000000e+000  0.0000000e+000  0.0000000e+000  1.3052685e-002  0.0000000e+000  0.0000000e+000  0.0000000e+000  1.2519121e-002  4.5109733e-002  2.5888735e-001  0.0000000e+000  0.0000000e+000  0.0000000e+000  2.4062276e-001  0.0000000e+000  0.0000000e+000  0.0000000e+000  0.0000000e+000  0.0000000e+000  0.0000000e+000  0.0000000e+000  0.0000000e+000  1.1629204e-002  1.0607913e+000  1.0000000e+000  6.5881636e-002
  2.5550177e-001  0.0000000e+000  0.0000000e+000  0.0000000e+000  2.0787515e-002  0.0000000e+000  1.3107485e-002  0.0000000e+000  0.0000000e+000  1.3162254e-002  1.7439877e-002  7.8232469e-002  0.0000000e+000  2.9685406e-002  0.0000000e+000  8.7169729e-002  4.9916424e-002  0.0000000e+000  0.0000000e+000  7.3161333e-002  0.0000000e+000  0.0000000e+000  5.7618107e-003  5.6467619e-002  0.0000000e+000  1.0943578e-001  6.1902897e-003  0.0000000e+000  6.4184582e-002  1.9070318e-001  2.5550177e-001  4.3553693e-001  1.0000000e+000  9.4398715e-001
  2.2028802e-001  0.0000000e+000  4.6671993e-002  0.0000000e+000  5.7382488e-004  1.1617387e-002  0.0000000e+000  0.0000000e+000  0.0000000e+000  8.6859313e-002  1.7231123e-001  0.0000000e+000  0.0000000e+000  0.0000000e+000  0.0000000e+000  0.0000000e+000  1.3667947e-001  0.0000000e+000  0.0000000e+000  0.0000000e+000  3.9801459e-004  1.5696849e-002  0.0000000e+000  4.5375267e-002  0.0000000e+000  1.6279304e-002  1.8127598e-002  8.1191958e-002  0.0000000e+000  3.1382687e-002  2.2028802e-001  5.5933181e-001  1.0000000e+000  1.1284032e-001
  3.8801711e-002  0.0000000e+000  0.0000000e+000  0.0000000e+000  2.4427485e-002  0.0000000e+000  1.4110017e-001  3.4469727e-001  0.0000000e+000  8.3265015e-002  0.0000000e+000  0.0000000e+000  0.0000000e+000  7.3810029e-003  0.0000000e+000  0.0000000e+000  1.3938241e-002  1.7197348e-001  0.0000000e+000  0.0000000e+000  3.3964885e-003  1.1647226e-001  0.0000000e+000  1.5112613e-002  0.0000000e+000  0.0000000e+000  0.0000000e+000  0.0000000e+000  1.8776943e-002  3.8321156e-003  3.8801711e-002  1.0326611e+000  1.0000000e+000  1.7971362e-001
  2.2159119e-001  0.0000000e+000  0.0000000e+000  0.0000000e+000  0.0000000e+000  0.0000000e+000  3.7792298e-003  0.0000000e+000  0.0000000e+000  8.1882753e-003  0.0000000e+000  6.7683857e-002  0.0000000e+000  0.0000000e+000  0.0000000e+000  2.7550123e-002  0.0000000e+000  0.0000000e+000  2.7431338e-002  0.0000000e+000  0.0000000e+000  3.2773359e-002  4.8799135e-002  0.0000000e+000  0.0000000e+000  2.5422919e-002  0.0000000e+000  2.9214429e-002  8.9528260e-002  0.0000000e+000  2.2159119e-001  4.7643558e-001  1.0000000e+000  1.1867718e-001
  7.8807951e-002  0.0000000e+000  0.0000000e+000  0.0000000e+000  0.0000000e+000  0.0000000e+000  0.0000000e+000  0.0000000e+000  0.0000000e+000  0.0000000e+000  0.0000000e+000  0.0000000e+000  0.0000000e+000  0.0000000e+000  0.0000000e+000  0.0000000e+000  0.0000000e+000  0.0000000e+000  0.0000000e+000  0.0000000e+000  0.0000000e+000  0.0000000e+000  0.0000000e+000  0.0000000e+000  0.0000000e+000  0.0000000e+000  0.0000000e+000  0.0000000e+000  0.0000000e+000  0.0000000e+000  7.8807951e-002  6.7059569e-001  1.0000000e+000  3.1860211e-003
  0.0000000e+000  0.0000000e+000  0.0000000e+000  0.0000000e+000  0.0000000e+000  0.0000000e+000  0.0000000e+000  0.0000000e+000  0.0000000e+000  0.0000000e+000  0.0000000e+000  0.0000000e+000  0.0000000e+000  0.0000000e+000  0.0000000e+000  0.0000000e+000  0.0000000e+000  0.0000000e+000  0.0000000e+000  0.0000000e+000  0.0000000e+000  0.0000000e+000  0.0000000e+000  0.0000000e+000  0.0000000e+000  0.0000000e+000  0.0000000e+000  0.0000000e+000  0.0000000e+000  0.0000000e+000  0.0000000e+000  1.0000000e+000  1.0000000e+000             Inf
  0.0000000e+000  0.0000000e+000  0.0000000e+000  0.0000000e+000  0.0000000e+000  0.0000000e+000  0.0000000e+000  0.0000000e+000  0.0000000e+000  0.0000000e+000  0.0000000e+000  0.0000000e+000  0.0000000e+000  0.0000000e+000  0.0000000e+000  0.0000000e+000  0.0000000e+000  0.0000000e+000  0.0000000e+000  0.0000000e+000  0.0000000e+000  0.0000000e+000  0.0000000e+000  0.0000000e+000  0.0000000e+000  0.0000000e+000  0.0000000e+000  0.0000000e+000  0.0000000e+000  0.0000000e+000  0.0000000e+000  1.0000000e+000  1.0000000e+000  0.0000000e+000
  6.1674686e-002  0.0000000e+000  0.0000000e+000  0.0000000e+000  0.0000000e+000  0.0000000e+000  0.0000000e+000  0.0000000e+000  0.0000000e+000  0.0000000e+000  0.0000000e+000  7.9839598e-007  0.0000000e+000  0.0000000e+000  0.0000000e+000  0.0000000e+000  0.0000000e+000  0.0000000e+000  0.0000000e+000  0.0000000e+000  0.0000000e+000  0.0000000e+000  0.0000000e+000  0.0000000e+000  1.1413662e-007  0.0000000e+000  0.0000000e+000  0.0000000e+000  0.0000000e+000  0.0000000e+000  6.1674686e-002  6.9408365e-001  1.0000000e+000  1.1125455e-002
  7.8377584e-002  0.0000000e+000  0.0000000e+000  0.0000000e+000  0.0000000e+000  0.0000000e+000  0.0000000e+000  0.0000000e+000  0.0000000e+000  0.0000000e+000  0.0000000e+000  0.0000000e+000  0.0000000e+000  0.0000000e+000  0.0000000e+000  0.0000000e+000  0.0000000e+000  0.0000000e+000  3.5682183e-007  0.0000000e+000  0.0000000e+000  0.0000000e+000  0.0000000e+000  0.0000000e+000  0.0000000e+000  0.0000000e+000  0.0000000e+000  0.0000000e+000  0.0000000e+000  0.0000000e+000  7.8377584e-002  6.7080024e-001  1.0000000e+000  6.9874299e-003
  0.0000000e+000  0.0000000e+000  0.0000000e+000  0.0000000e+000  0.0000000e+000  0.0000000e+000  0.0000000e+000  0.0000000e+000  0.0000000e+000  0.0000000e+000  0.0000000e+000  0.0000000e+000  0.0000000e+000  0.0000000e+000  0.0000000e+000  0.0000000e+000  0.0000000e+000  0.0000000e+000  0.0000000e+000  0.0000000e+000  0.0000000e+000  0.0000000e+000  0.0000000e+000  0.0000000e+000  0.0000000e+000  0.0000000e+000  0.0000000e+000  0.0000000e+000  0.0000000e+000  0.0000000e+000  0.0000000e+000  1.0000000e+000  1.0000000e+000  0.0000000e+000
  2.2403850e-001  0.0000000e+000  0.0000000e+000  0.0000000e+000  0.0000000e+000  0.0000000e+000  0.0000000e+000  0.0000000e+000  0.0000000e+000  0.0000000e+000  0.0000000e+000  2.3012617e-007  0.0000000e+000  0.0000000e+000  0.0000000e+000  0.0000000e+000  0.0000000e+000  0.0000000e+000  0.0000000e+000  0.0000000e+000  0.0000000e+000  0.0000000e+000  0.0000000e+000  0.0000000e+000  0.0000000e+000  0.0000000e+000  0.0000000e+000  0.0000000e+000  0.0000000e+000  0.0000000e+000  2.2403850e-001  3.7311070e-001  1.0000000e+000  7.8176742e-002
  1.7418282e-002  0.0000000e+000  0.0000000e+000  0.0000000e+000  0.0000000e+000  0.0000000e+000  0.0000000e+000  0.0000000e+000  0.0000000e+000  0.0000000e+000  0.0000000e+000  0.0000000e+000  0.0000000e+000  0.0000000e+000  0.0000000e+000  0.0000000e+000  0.0000000e+000  0.0000000e+000  1.6139066e-005  0.0000000e+000  0.0000000e+000  0.0000000e+000  0.0000000e+000  0.0000000e+000  0.0000000e+000  0.0000000e+000  0.0000000e+000  0.0000000e+000  0.0000000e+000  0.0000000e+000  1.7418282e-002  8.5896347e-001  1.0000000e+000  1.3544497e-002
  1.9888607e-001  0.0000000e+000  0.0000000e+000  0.0000000e+000  0.0000000e+000  0.0000000e+000  0.0000000e+000  0.0000000e+000  0.0000000e+000  0.0000000e+000  0.0000000e+000  6.7439063e-008  0.0000000e+000  0.0000000e+000  0.0000000e+000  0.0000000e+000  0.0000000e+000  0.0000000e+000  0.0000000e+000  0.0000000e+000  0.0000000e+000  0.0000000e+000  0.0000000e+000  0.0000000e+000  1.4710647e-006  0.0000000e+000  0.0000000e+000  0.0000000e+000  0.0000000e+000  0.0000000e+000  1.9888607e-001  5.6099258e-001  1.0000000e+000  3.1453679e-001
  0.0000000e+000  0.0000000e+000  0.0000000e+000  0.0000000e+000  0.0000000e+000  0.0000000e+000  0.0000000e+000  0.0000000e+000  0.0000000e+000  0.0000000e+000  0.0000000e+000  0.0000000e+000  0.0000000e+000  0.0000000e+000  0.0000000e+000  0.0000000e+000  0.0000000e+000  0.0000000e+000  0.0000000e+000  0.0000000e+000  0.0000000e+000  0.0000000e+000  0.0000000e+000  0.0000000e+000  0.0000000e+000  0.0000000e+000  0.0000000e+000  0.0000000e+000  0.0000000e+000  0.0000000e+000  0.0000000e+000  1.0000000e+000  1.0000000e+000  0.0000000e+000
  0.0000000e+000  0.0000000e+000  0.0000000e+000  0.0000000e+000  0.0000000e+000  0.0000000e+000  0.0000000e+000  0.0000000e+000  0.0000000e+000  0.0000000e+000  0.0000000e+000  0.0000000e+000  0.0000000e+000  0.0000000e+000  0.0000000e+000  0.0000000e+000  0.0000000e+000  0.0000000e+000  0.0000000e+000  0.0000000e+000  0.0000000e+000  0.0000000e+000  0.0000000e+000  0.0000000e+000  0.0000000e+000  0.0000000e+000  0.0000000e+000  0.0000000e+000  0.0000000e+000  0.0000000e+000  0.0000000e+000  1.0000000e+000  1.0000000e+000  0.0000000e+000
  2.5701006e-001  0.0000000e+000  0.0000000e+000  0.0000000e+000  0.0000000e+000  0.0000000e+000  0.0000000e+000  0.0000000e+000  0.0000000e+000  0.0000000e+000  0.0000000e+000  2.2371425e-007  0.0000000e+000  0.0000000e+000  0.0000000e+000  0.0000000e+000  0.0000000e+000  0.0000000e+000  0.0000000e+000  0.0000000e+000  0.0000000e+000  0.0000000e+000  0.0000000e+000  0.0000000e+000  0.0000000e+000  0.0000000e+000  0.0000000e+000  0.0000000e+000  0.0000000e+000  0.0000000e+000  2.5701006e-001  2.4223576e-001  1.0000000e+000  7.5169582e-001
  6.2455745e-001  0.0000000e+000  0.0000000e+000  0.0000000e+000  0.0000000e+000  0.0000000e+000  0.0000000e+000  0.0000000e+000  0.0000000e+000  0.0000000e+000  0.0000000e+000  4.8235198e-008  0.0000000e+000  0.0000000e+000  0.0000000e+000  0.0000000e+000  0.0000000e+000  0.0000000e+000  2.7339008e-006  0.0000000e+000  0.0000000e+000  0.0000000e+000  0.0000000e+000  0.0000000e+000  0.0000000e+000  0.0000000e+000  0.0000000e+000  0.0000000e+000  0.0000000e+000  0.0000000e+000  6.2455745e-001 -2.2573521e-001  1.0000000e+000  8.5657218e-001
  4.9931438e-002  0.0000000e+000  0.0000000e+000  0.0000000e+000  0.0000000e+000  0.0000000e+000  0.0000000e+000  0.0000000e+000  0.0000000e+000  0.0000000e+000  0.0000000e+000  5.9693233e-006  0.0000000e+000  0.0000000e+000  0.0000000e+000  0.0000000e+000  0.0000000e+000  0.0000000e+000  5.0561128e-006  0.0000000e+000  0.0000000e+000  0.0000000e+000  0.0000000e+000  0.0000000e+000  3.1371506e-007  0.0000000e+000  0.0000000e+000  0.0000000e+000  0.0000000e+000  0.0000000e+000  4.9931438e-002  7.2661837e-001  1.0000000e+000  6.1411796e-002
  2.4485828e-001  0.0000000e+000  0.0000000e+000  0.0000000e+000  0.0000000e+000  0.0000000e+000  0.0000000e+000  0.0000000e+000  0.0000000e+000  0.0000000e+000  0.0000000e+000  0.0000000e+000  0.0000000e+000  0.0000000e+000  0.0000000e+000  0.0000000e+000  0.0000000e+000  0.0000000e+000  0.0000000e+000  0.0000000e+000  0.0000000e+000  0.0000000e+000  3.7846578e-007  0.0000000e+000  0.0000000e+000  0.0000000e+000  0.0000000e+000  5.2934382e-008  0.0000000e+000  0.0000000e+000  2.4485828e-001  2.6349779e-001  1.0000000e+000  9.2136230e-002
  0.0000000e+000  0.0000000e+000  0.0000000e+000  0.0000000e+000  0.0000000e+000  0.0000000e+000  0.0000000e+000  0.0000000e+000  0.0000000e+000  0.0000000e+000  0.0000000e+000  0.0000000e+000  0.0000000e+000  0.0000000e+000  0.0000000e+000  0.0000000e+000  0.0000000e+000  0.0000000e+000  0.0000000e+000  0.0000000e+000  0.0000000e+000  0.0000000e+000  0.0000000e+000  0.0000000e+000  0.0000000e+000  0.0000000e+000  0.0000000e+000  0.0000000e+000  0.0000000e+000  0.0000000e+000  0.0000000e+000  1.0000000e+000  1.0000000e+000  0.0000000e+000
  2.8901682e-003  0.0000000e+000  0.0000000e+000  0.0000000e+000  0.0000000e+000  0.0000000e+000  0.0000000e+000  0.0000000e+000  0.0000000e+000  0.0000000e+000  0.0000000e+000  0.0000000e+000  0.0000000e+000  0.0000000e+000  0.0000000e+000  0.0000000e+000  0.0000000e+000  0.0000000e+000  0.0000000e+000  0.0000000e+000  0.0000000e+000  0.0000000e+000  0.0000000e+000  0.0000000e+000  0.0000000e+000  0.0000000e+000  0.0000000e+000  0.0000000e+000  0.0000000e+000  0.0000000e+000  2.8901682e-003  9.4597766e-001  1.0000000e+000  1.0114749e-002
  6.5744219e-002  0.0000000e+000  0.0000000e+000  0.0000000e+000  0.0000000e+000  0.0000000e+000  0.0000000e+000  0.0000000e+000  0.0000000e+000  0.0000000e+000  0.0000000e+000  0.0000000e+000  0.0000000e+000  0.0000000e+000  0.0000000e+000  0.0000000e+000  0.0000000e+000  0.0000000e+000  0.0000000e+000  0.0000000e+000  0.0000000e+000  0.0000000e+000  0.0000000e+000  0.0000000e+000  6.2558839e-006  0.0000000e+000  0.0000000e+000  2.1616283e-008  0.0000000e+000  0.0000000e+000  6.5744219e-002  6.8573060e-001  1.0000000e+000  2.1746353e-002
  0.0000000e+000  0.0000000e+000  0.0000000e+000  0.0000000e+000  0.0000000e+000  0.0000000e+000  0.0000000e+000  0.0000000e+000  0.0000000e+000  0.0000000e+000  0.0000000e+000  0.0000000e+000  0.0000000e+000  0.0000000e+000  0.0000000e+000  0.0000000e+000  0.0000000e+000  0.0000000e+000  0.0000000e+000  0.0000000e+000  0.0000000e+000  0.0000000e+000  0.0000000e+000  0.0000000e+000  0.0000000e+000  0.0000000e+000  0.0000000e+000  0.0000000e+000  0.0000000e+000  0.0000000e+000  0.0000000e+000  1.0000000e+000  1.0000000e+000  0.0000000e+000
  0.0000000e+000  0.0000000e+000  0.0000000e+000  0.0000000e+000  0.0000000e+000  0.0000000e+000  0.0000000e+000  0.0000000e+000  0.0000000e+000  0.0000000e+000  0.0000000e+000  0.0000000e+000  0.0000000e+000  0.0000000e+000  0.0000000e+000  0.0000000e+000  0.0000000e+000  0.0000000e+000  0.0000000e+000  0.0000000e+000  0.0000000e+000  0.0000000e+000  0.0000000e+000  0.0000000e+000  0.0000000e+000  0.0000000e+000  0.0000000e+000  0.0000000e+000  0.0000000e+000  0.0000000e+000  0.0000000e+000  1.0000000e+000  1.0000000e+000  0.0000000e+000
  3.9707719e-003  0.0000000e+000  0.0000000e+000  0.0000000e+000  0.0000000e+000  0.0000000e+000  0.0000000e+000  0.0000000e+000  0.0000000e+000  0.0000000e+000  0.0000000e+000  0.0000000e+000  0.0000000e+000  0.0000000e+000  0.0000000e+000  0.0000000e+000  0.0000000e+000  0.0000000e+000  0.0000000e+000  0.0000000e+000  0.0000000e+000  0.0000000e+000  0.0000000e+000  0.0000000e+000  0.0000000e+000  0.0000000e+000  0.0000000e+000  2.6205345e-008  0.0000000e+000  0.0000000e+000  3.9707719e-003  9.3649189e-001  1.0000000e+000  2.3006566e-002
  4.0677814e-002  0.0000000e+000  0.0000000e+000  0.0000000e+000  0.0000000e+000  0.0000000e+000  0.0000000e+000  0.0000000e+000  0.0000000e+000  0.0000000e+000  0.0000000e+000  0.0000000e+000  0.0000000e+000  0.0000000e+000  0.0000000e+000  0.0000000e+000  0.0000000e+000  0.0000000e+000  6.8911456e-006  0.0000000e+000  0.0000000e+000  0.0000000e+000  3.6795321e-008  0.0000000e+000  4.0832651e-006  0.0000000e+000  0.0000000e+000  0.0000000e+000  0.0000000e+000  0.0000000e+000  4.0677814e-002  7.5936988e-001  1.0000000e+000  4.1199074e-002
  1.6782766e-002  0.0000000e+000  0.0000000e+000  0.0000000e+000  0.0000000e+000  0.0000000e+000  0.0000000e+000  0.0000000e+000  0.0000000e+000  0.0000000e+000  0.0000000e+000  0.0000000e+000  0.0000000e+000  0.0000000e+000  0.0000000e+000  0.0000000e+000  0.0000000e+000  0.0000000e+000  0.0000000e+000  0.0000000e+000  0.0000000e+000  0.0000000e+000  0.0000000e+000  0.0000000e+000  6.2122995e-006  0.0000000e+000  0.0000000e+000  8.0718119e-009  0.0000000e+000  0.0000000e+000  1.6782766e-002  8.6200915e-001  1.0000000e+000  1.5637256e-002
  3.0315669e-002  0.0000000e+000  0.0000000e+000  0.0000000e+000  0.0000000e+000  0.0000000e+000  0.0000000e+000  0.0000000e+000  0.0000000e+000  0.0000000e+000  0.0000000e+000  0.0000000e+000  0.0000000e+000  0.0000000e+000  0.0000000e+000  0.0000000e+000  0.0000000e+000  0.0000000e+000  0.0000000e+000  0.0000000e+000  0.0000000e+000  0.0000000e+000  0.0000000e+000  0.0000000e+000  3.5764864e-007  0.0000000e+000  0.0000000e+000  5.4249000e-008  0.0000000e+000  0.0000000e+000  3.0315669e-002  8.0118477e-001  1.0000000e+000  2.5754981e-002
  2.5452581e-001  0.0000000e+000  0.0000000e+000  0.0000000e+000  0.0000000e+000  0.0000000e+000  0.0000000e+000  0.0000000e+000  0.0000000e+000  0.0000000e+000  0.0000000e+000  0.0000000e+000  0.0000000e+000  0.0000000e+000  0.0000000e+000  0.0000000e+000  0.0000000e+000  0.0000000e+000  3.5683975e-005  0.0000000e+000  0.0000000e+000  0.0000000e+000  0.0000000e+000  0.0000000e+000  0.0000000e+000  0.0000000e+000  0.0000000e+000  0.0000000e+000  0.0000000e+000  0.0000000e+000  2.5452581e-001  2.4354536e-001  1.0000000e+000  2.8483059e-002
  1.2294122e-002  0.0000000e+000  0.0000000e+000  0.0000000e+000  0.0000000e+000  0.0000000e+000  0.0000000e+000  0.0000000e+000  0.0000000e+000  0.0000000e+000  0.0000000e+000  0.0000000e+000  0.0000000e+000  0.0000000e+000  0.0000000e+000  0.0000000e+000  0.0000000e+000  0.0000000e+000  0.0000000e+000  0.0000000e+000  0.0000000e+000  0.0000000e+000  0.0000000e+000  0.0000000e+000  0.0000000e+000  0.0000000e+000  0.0000000e+000  4.8372508e-008  0.0000000e+000  0.0000000e+000  1.2294122e-002  8.8448995e-001  1.0000000e+000  3.5386417e-002
  3.0467698e-002  0.0000000e+000  0.0000000e+000  0.0000000e+000  0.0000000e+000  0.0000000e+000  0.0000000e+000  0.0000000e+000  0.0000000e+000  0.0000000e+000  0.0000000e+000  0.0000000e+000  0.0000000e+000  0.0000000e+000  0.0000000e+000  0.0000000e+000  0.0000000e+000  0.0000000e+000  0.0000000e+000  0.0000000e+000  0.0000000e+000  0.0000000e+000  0.0000000e+000  0.0000000e+000  0.0000000e+000  0.0000000e+000  0.0000000e+000  8.9038020e-008  0.0000000e+000  0.0000000e+000  3.0467698e-002  8.0054069e-001  1.0000000e+000  3.0899516e-002
  8.0891959e-002  0.0000000e+000  0.0000000e+000  0.0000000e+000  0.0000000e+000  0.0000000e+000  0.0000000e+000  0.0000000e+000  0.0000000e+000  0.0000000e+000  0.0000000e+000  2.2980354e-007  0.0000000e+000  0.0000000e+000  0.0000000e+000  0.0000000e+000  0.0000000e+000  0.0000000e+000  0.0000000e+000  0.0000000e+000  0.0000000e+000  0.0000000e+000  0.0000000e+000  0.0000000e+000  0.0000000e+000  0.0000000e+000  0.0000000e+000  6.2513671e-010  0.0000000e+000  0.0000000e+000  8.0891959e-002  6.6989009e-001  1.0000000e+000  4.6452449e-003
  1.3860063e-002  0.0000000e+000  0.0000000e+000  0.0000000e+000  0.0000000e+000  0.0000000e+000  0.0000000e+000  0.0000000e+000  0.0000000e+000  0.0000000e+000  0.0000000e+000  0.0000000e+000  0.0000000e+000  0.0000000e+000  0.0000000e+000  0.0000000e+000  0.0000000e+000  0.0000000e+000  0.0000000e+000  0.0000000e+000  0.0000000e+000  0.0000000e+000  6.9809381e-007  0.0000000e+000  2.3092627e-005  0.0000000e+000  0.0000000e+000  0.0000000e+000  0.0000000e+000  0.0000000e+000  1.3860063e-002  8.7643204e-001  1.0000000e+000  2.0014637e-002
  0.0000000e+000  0.0000000e+000  0.0000000e+000  0.0000000e+000  0.0000000e+000  0.0000000e+000  0.0000000e+000  0.0000000e+000  0.0000000e+000  0.0000000e+000  0.0000000e+000  0.0000000e+000  0.0000000e+000  0.0000000e+000  0.0000000e+000  0.0000000e+000  0.0000000e+000  0.0000000e+000  0.0000000e+000  0.0000000e+000  0.0000000e+000  0.0000000e+000  0.0000000e+000  0.0000000e+000  0.0000000e+000  0.0000000e+000  0.0000000e+000  0.0000000e+000  0.0000000e+000  0.0000000e+000  0.0000000e+000  1.0000000e+000  1.0000000e+000  0.0000000e+000
  7.8668593e-002  0.0000000e+000  0.0000000e+000  0.0000000e+000  0.0000000e+000  0.0000000e+000  0.0000000e+000  0.0000000e+000  0.0000000e+000  0.0000000e+000  0.0000000e+000  0.0000000e+000  0.0000000e+000  0.0000000e+000  0.0000000e+000  0.0000000e+000  0.0000000e+000  0.0000000e+000  0.0000000e+000  0.0000000e+000  0.0000000e+000  0.0000000e+000  1.5487660e-008  0.0000000e+000  0.0000000e+000  0.0000000e+000  0.0000000e+000  0.0000000e+000  0.0000000e+000  0.0000000e+000  7.8668593e-002  6.7065969e-001  1.0000000e+000  6.5277773e-004
  2.2931338e-001  0.0000000e+000  0.0000000e+000  0.0000000e+000  0.0000000e+000  0.0000000e+000  0.0000000e+000  0.0000000e+000  0.0000000e+000  0.0000000e+000  0.0000000e+000  1.9954184e-007  0.0000000e+000  0.0000000e+000  0.0000000e+000  0.0000000e+000  0.0000000e+000  0.0000000e+000  0.0000000e+000  0.0000000e+000  0.0000000e+000  0.0000000e+000  0.0000000e+000  0.0000000e+000  0.0000000e+000  0.0000000e+000  0.0000000e+000  0.0000000e+000  0.0000000e+000  0.0000000e+000  2.2931338e-001  3.3856523e-001  1.0000000e+000  9.6300032e-002
  0.0000000e+000  0.0000000e+000  0.0000000e+000  0.0000000e+000  0.0000000e+000  0.0000000e+000  0.0000000e+000  0.0000000e+000  0.0000000e+000  0.0000000e+000  0.0000000e+000  0.0000000e+000  0.0000000e+000  0.0000000e+000  0.0000000e+000  0.0000000e+000  0.0000000e+000  0.0000000e+000  0.0000000e+000  0.0000000e+000  0.0000000e+000  0.0000000e+000  0.0000000e+000  0.0000000e+000  0.0000000e+000  0.0000000e+000  0.0000000e+000  0.0000000e+000  0.0000000e+000  0.0000000e+000  0.0000000e+000  1.0000000e+000  1.0000000e+000  0.0000000e+000
  7.0842771e-002  0.0000000e+000  0.0000000e+000  0.0000000e+000  0.0000000e+000  0.0000000e+000  0.0000000e+000  0.0000000e+000  0.0000000e+000  0.0000000e+000  0.0000000e+000  0.0000000e+000  0.0000000e+000  0.0000000e+000  0.0000000e+000  0.0000000e+000  0.0000000e+000  0.0000000e+000  0.0000000e+000  0.0000000e+000  0.0000000e+000  0.0000000e+000  3.8595432e-008  0.0000000e+000  0.0000000e+000  0.0000000e+000  0.0000000e+000  0.0000000e+000  0.0000000e+000  0.0000000e+000  7.0842771e-002  6.7764640e-001  1.0000000e+000  1.7570357e-002
  0.0000000e+000  0.0000000e+000  0.0000000e+000  0.0000000e+000  0.0000000e+000  0.0000000e+000  0.0000000e+000  0.0000000e+000  0.0000000e+000  0.0000000e+000  0.0000000e+000  0.0000000e+000  0.0000000e+000  0.0000000e+000  0.0000000e+000  0.0000000e+000  0.0000000e+000  0.0000000e+000  0.0000000e+000  0.0000000e+000  0.0000000e+000  0.0000000e+000  0.0000000e+000  0.0000000e+000  0.0000000e+000  0.0000000e+000  0.0000000e+000  0.0000000e+000  0.0000000e+000  0.0000000e+000  0.0000000e+000  1.0000000e+000  1.0000000e+000  0.0000000e+000
  6.5962210e-003  0.0000000e+000  0.0000000e+000  0.0000000e+000  0.0000000e+000  0.0000000e+000  0.0000000e+000  0.0000000e+000  0.0000000e+000  0.0000000e+000  0.0000000e+000  0.0000000e+000  0.0000000e+000  0.0000000e+000  0.0000000e+000  0.0000000e+000  0.0000000e+000  0.0000000e+000  1.4817168e-005  0.0000000e+000  0.0000000e+000  0.0000000e+000  0.0000000e+000  0.0000000e+000  0.0000000e+000  0.0000000e+000  0.0000000e+000  0.0000000e+000  0.0000000e+000  0.0000000e+000  6.5962210e-003  9.1743014e-001  1.0000000e+000  4.3808576e-002
  2.5389029e-003  0.0000000e+000  0.0000000e+000  0.0000000e+000  0.0000000e+000  0.0000000e+000  0.0000000e+000  0.0000000e+000  0.0000000e+000  0.0000000e+000  0.0000000e+000  0.0000000e+000  0.0000000e+000  0.0000000e+000  0.0000000e+000  0.0000000e+000  0.0000000e+000  0.0000000e+000  0.0000000e+000  0.0000000e+000  0.0000000e+000  0.0000000e+000  0.0000000e+000  0.0000000e+000  5.7560266e-007  0.0000000e+000  0.0000000e+000  0.0000000e+000  0.0000000e+000  0.0000000e+000  2.5389029e-003  9.4941035e-001  1.0000000e+000  3.8554920e-002
  0.0000000e+000  0.0000000e+000  0.0000000e+000  0.0000000e+000  0.0000000e+000  0.0000000e+000  0.0000000e+000  0.0000000e+000  0.0000000e+000  0.0000000e+000  0.0000000e+000  0.0000000e+000  0.0000000e+000  0.0000000e+000  0.0000000e+000  0.0000000e+000  0.0000000e+000  0.0000000e+000  0.0000000e+000  0.0000000e+000  0.0000000e+000  0.0000000e+000  0.0000000e+000  0.0000000e+000  0.0000000e+000  0.0000000e+000  0.0000000e+000  0.0000000e+000  0.0000000e+000  0.0000000e+000  0.0000000e+000  1.0000000e+000  1.0000000e+000  0.0000000e+000
  7.3999312e-002  0.0000000e+000  0.0000000e+000  0.0000000e+000  0.0000000e+000  0.0000000e+000  0.0000000e+000  0.0000000e+000  0.0000000e+000  0.0000000e+000  0.0000000e+000  0.0000000e+000  0.0000000e+000  0.0000000e+000  0.0000000e+000  0.0000000e+000  0.0000000e+000  0.0000000e+000  0.0000000e+000  0.0000000e+000  0.0000000e+000  0.0000000e+000  0.0000000e+000  0.0000000e+000  0.0000000e+000  0.0000000e+000  0.0000000e+000  6.0087018e-007  0.0000000e+000  0.0000000e+000  7.3999312e-002  6.7402774e-001  1.0000000e+000  7.0032590e-003
  8.2167293e-002  0.0000000e+000  0.0000000e+000  0.0000000e+000  0.0000000e+000  0.0000000e+000  0.0000000e+000  0.0000000e+000  0.0000000e+000  0.0000000e+000  0.0000000e+000  0.0000000e+000  0.0000000e+000  0.0000000e+000  0.0000000e+000  0.0000000e+000  0.0000000e+000  0.0000000e+000  8.5073244e-006  0.0000000e+000  0.0000000e+000  0.0000000e+000  0.0000000e+000  0.0000000e+000  3.6773809e-006  0.0000000e+000  0.0000000e+000  0.0000000e+000  0.0000000e+000  0.0000000e+000  8.2167293e-002  6.6969265e-001  1.0000000e+000  2.1325260e-001
  1.9953400e-002  0.0000000e+000  0.0000000e+000  0.0000000e+000  0.0000000e+000  0.0000000e+000  0.0000000e+000  0.0000000e+000  0.0000000e+000  0.0000000e+000  0.0000000e+000  0.0000000e+000  0.0000000e+000  0.0000000e+000  0.0000000e+000  0.0000000e+000  0.0000000e+000  0.0000000e+000  1.5839414e-005  0.0000000e+000  0.0000000e+000  0.0000000e+000  0.0000000e+000  0.0000000e+000  0.0000000e+000  0.0000000e+000  0.0000000e+000  0.0000000e+000  0.0000000e+000  0.0000000e+000  1.9953400e-002  8.4704340e-001  1.0000000e+000  2.7931539e-002
  6.1381470e-002  0.0000000e+000  0.0000000e+000  0.0000000e+000  0.0000000e+000  0.0000000e+000  0.0000000e+000  0.0000000e+000  0.0000000e+000  0.0000000e+000  0.0000000e+000  0.0000000e+000  0.0000000e+000  0.0000000e+000  0.0000000e+000  0.0000000e+000  0.0000000e+000  0.0000000e+000  0.0000000e+000  0.0000000e+000  0.0000000e+000  0.0000000e+000  0.0000000e+000  0.0000000e+000  7.6116442e-006  0.0000000e+000  0.0000000e+000  0.0000000e+000  0.0000000e+000  0.0000000e+000  6.1381470e-002  6.9474990e-001  1.0000000e+000  1.9365881e-003
  0.0000000e+000  0.0000000e+000  0.0000000e+000  0.0000000e+000  0.0000000e+000  0.0000000e+000  0.0000000e+000  0.0000000e+000  0.0000000e+000  0.0000000e+000  0.0000000e+000  0.0000000e+000  0.0000000e+000  0.0000000e+000  0.0000000e+000  0.0000000e+000  0.0000000e+000  0.0000000e+000  0.0000000e+000  0.0000000e+000  0.0000000e+000  0.0000000e+000  0.0000000e+000  0.0000000e+000  0.0000000e+000  0.0000000e+000  0.0000000e+000  0.0000000e+000  0.0000000e+000  0.0000000e+000  0.0000000e+000  1.0000000e+000  1.0000000e+000  0.0000000e+000
  0.0000000e+000  0.0000000e+000  0.0000000e+000  0.0000000e+000  0.0000000e+000  0.0000000e+000  0.0000000e+000  0.0000000e+000  0.0000000e+000  0.0000000e+000  0.0000000e+000  0.0000000e+000  0.0000000e+000  0.0000000e+000  0.0000000e+000  0.0000000e+000  0.0000000e+000  0.0000000e+000  0.0000000e+000  0.0000000e+000  0.0000000e+000  0.0000000e+000  0.0000000e+000  0.0000000e+000  0.0000000e+000  0.0000000e+000  0.0000000e+000  0.0000000e+000  0.0000000e+000  0.0000000e+000  0.0000000e+000  1.0000000e+000  1.0000000e+000  0.0000000e+000
  0.0000000e+000  0.0000000e+000  0.0000000e+000  0.0000000e+000  0.0000000e+000  0.0000000e+000  0.0000000e+000  0.0000000e+000  0.0000000e+000  0.0000000e+000  0.0000000e+000  0.0000000e+000  0.0000000e+000  0.0000000e+000  0.0000000e+000  0.0000000e+000  0.0000000e+000  0.0000000e+000  0.0000000e+000  0.0000000e+000  0.0000000e+000  0.0000000e+000  0.0000000e+000  0.0000000e+000  0.0000000e+000  0.0000000e+000  0.0000000e+000  0.0000000e+000  0.0000000e+000  0.0000000e+000  0.0000000e+000  1.0000000e+000  1.0000000e+000  0.0000000e+000
  2.1567517e-001  0.0000000e+000  0.0000000e+000  0.0000000e+000  0.0000000e+000  0.0000000e+000  0.0000000e+000  0.0000000e+000  0.0000000e+000  0.0000000e+000  0.0000000e+000  0.0000000e+000  0.0000000e+000  0.0000000e+000  0.0000000e+000  0.0000000e+000  0.0000000e+000  0.0000000e+000  5.9306870e-006  0.0000000e+000  0.0000000e+000  0.0000000e+000  4.1364437e-009  0.0000000e+000  0.0000000e+000  0.0000000e+000  0.0000000e+000  5.4579812e-008  0.0000000e+000  0.0000000e+000  2.1567517e-001  4.3362480e-001  1.0000000e+000  1.5233495e-001
  6.0955298e-002  0.0000000e+000  0.0000000e+000  0.0000000e+000  0.0000000e+000  0.0000000e+000  0.0000000e+000  0.0000000e+000  0.0000000e+000  0.0000000e+000  0.0000000e+000  7.1170784e-008  0.0000000e+000  0.0000000e+000  0.0000000e+000  0.0000000e+000  0.0000000e+000  0.0000000e+000  0.0000000e+000  0.0000000e+000  0.0000000e+000  0.0000000e+000  0.0000000e+000  0.0000000e+000  0.0000000e+000  0.0000000e+000  0.0000000e+000  0.0000000e+000  0.0000000e+000  0.0000000e+000  6.0955298e-002  6.9572814e-001  1.0000000e+000  5.5456667e-003
  7.4459746e-002  0.0000000e+000  0.0000000e+000  0.0000000e+000  0.0000000e+000  0.0000000e+000  0.0000000e+000  0.0000000e+000  0.0000000e+000  0.0000000e+000  0.0000000e+000  1.1826261e-007  0.0000000e+000  0.0000000e+000  0.0000000e+000  0.0000000e+000  0.0000000e+000  0.0000000e+000  0.0000000e+000  0.0000000e+000  0.0000000e+000  0.0000000e+000  0.0000000e+000  0.0000000e+000  0.0000000e+000  0.0000000e+000  0.0000000e+000  0.0000000e+000  0.0000000e+000  0.0000000e+000  7.4459746e-002  6.7358991e-001  1.0000000e+000  7.3851009e-003
  0.0000000e+000  0.0000000e+000  0.0000000e+000  0.0000000e+000  0.0000000e+000  0.0000000e+000  0.0000000e+000  0.0000000e+000  0.0000000e+000  0.0000000e+000  0.0000000e+000  0.0000000e+000  0.0000000e+000  0.0000000e+000  0.0000000e+000  0.0000000e+000  0.0000000e+000  0.0000000e+000  0.0000000e+000  0.0000000e+000  0.0000000e+000  0.0000000e+000  0.0000000e+000  0.0000000e+000  0.0000000e+000  0.0000000e+000  0.0000000e+000  0.0000000e+000  0.0000000e+000  0.0000000e+000  0.0000000e+000  1.0000000e+000  1.0000000e+000  0.0000000e+000
  8.2760083e-001  0.0000000e+000  0.0000000e+000  0.0000000e+000  0.0000000e+000  0.0000000e+000  0.0000000e+000  0.0000000e+000  0.0000000e+000  0.0000000e+000  0.0000000e+000  1.2612207e-007  0.0000000e+000  0.0000000e+000  0.0000000e+000  0.0000000e+000  0.0000000e+000  0.0000000e+000  1.4087749e-008  0.0000000e+000  0.0000000e+000  0.0000000e+000  0.0000000e+000  0.0000000e+000  1.1941342e-005  0.0000000e+000  0.0000000e+000  9.8040211e-010  0.0000000e+000  0.0000000e+000  8.2760083e-001 -5.4073561e-001  1.0000000e+000             Inf
  0.0000000e+000  0.0000000e+000  0.0000000e+000  0.0000000e+000  0.0000000e+000  0.0000000e+000  0.0000000e+000  0.0000000e+000  0.0000000e+000  0.0000000e+000  0.0000000e+000  0.0000000e+000  0.0000000e+000  0.0000000e+000  0.0000000e+000  0.0000000e+000  0.0000000e+000  0.0000000e+000  0.0000000e+000  0.0000000e+000  0.0000000e+000  0.0000000e+000  0.0000000e+000  0.0000000e+000  0.0000000e+000  0.0000000e+000  0.0000000e+000  0.0000000e+000  0.0000000e+000  0.0000000e+000  0.0000000e+000  1.0000000e+000  1.0000000e+000  0.0000000e+000
  0.0000000e+000  0.0000000e+000  0.0000000e+000  0.0000000e+000  0.0000000e+000  0.0000000e+000  0.0000000e+000  0.0000000e+000  0.0000000e+000  0.0000000e+000  0.0000000e+000  0.0000000e+000  0.0000000e+000  0.0000000e+000  0.0000000e+000  0.0000000e+000  0.0000000e+000  0.0000000e+000  0.0000000e+000  0.0000000e+000  0.0000000e+000  0.0000000e+000  0.0000000e+000  0.0000000e+000  0.0000000e+000  0.0000000e+000  0.0000000e+000  0.0000000e+000  0.0000000e+000  0.0000000e+000  0.0000000e+000  1.0000000e+000  1.0000000e+000  0.0000000e+000
  2.4074359e-002  0.0000000e+000  0.0000000e+000  0.0000000e+000  0.0000000e+000  0.0000000e+000  0.0000000e+000  0.0000000e+000  0.0000000e+000  0.0000000e+000  0.0000000e+000  0.0000000e+000  0.0000000e+000  0.0000000e+000  0.0000000e+000  0.0000000e+000  0.0000000e+000  0.0000000e+000  0.0000000e+000  0.0000000e+000  0.0000000e+000  0.0000000e+000  6.8835282e-008  0.0000000e+000  0.0000000e+000  0.0000000e+000  0.0000000e+000  0.0000000e+000  0.0000000e+000  0.0000000e+000  2.4074359e-002  8.2831990e-001  1.0000000e+000  4.2284968e-002
  0.0000000e+000  0.0000000e+000  0.0000000e+000  0.0000000e+000  0.0000000e+000  0.0000000e+000  0.0000000e+000  0.0000000e+000  0.0000000e+000  0.0000000e+000  0.0000000e+000  0.0000000e+000  0.0000000e+000  0.0000000e+000  0.0000000e+000  0.0000000e+000  0.0000000e+000  0.0000000e+000  0.0000000e+000  0.0000000e+000  0.0000000e+000  0.0000000e+000  0.0000000e+000  0.0000000e+000  0.0000000e+000  0.0000000e+000  0.0000000e+000  0.0000000e+000  0.0000000e+000  0.0000000e+000  0.0000000e+000  1.0000000e+000  1.0000000e+000  0.0000000e+000
  6.7496043e-001  0.0000000e+000  0.0000000e+000  0.0000000e+000  0.0000000e+000  0.0000000e+000  0.0000000e+000  0.0000000e+000  0.0000000e+000  0.0000000e+000  0.0000000e+000  0.0000000e+000  0.0000000e+000  0.0000000e+000  0.0000000e+000  0.0000000e+000  0.0000000e+000  0.0000000e+000  0.0000000e+000  0.0000000e+000  0.0000000e+000  0.0000000e+000  3.3575588e-008  0.0000000e+000  0.0000000e+000  0.0000000e+000  0.0000000e+000  0.0000000e+000  0.0000000e+000  0.0000000e+000  6.7496043e-001 -2.9942177e-001  1.0000000e+000  4.4978781e-001
  5.9364134e-002  0.0000000e+000  0.0000000e+000  0.0000000e+000  0.0000000e+000  0.0000000e+000  0.0000000e+000  0.0000000e+000  0.0000000e+000  0.0000000e+000  0.0000000e+000  3.9621913e-010  0.0000000e+000  0.0000000e+000  0.0000000e+000  0.0000000e+000  0.0000000e+000  0.0000000e+000  0.0000000e+000  0.0000000e+000  0.0000000e+000  0.0000000e+000  1.0762102e-007  0.0000000e+000  0.0000000e+000  0.0000000e+000  0.0000000e+000  0.0000000e+000  0.0000000e+000  0.0000000e+000  5.9364134e-002  6.9953866e-001  1.0000000e+000  3.3369272e-002
  0.0000000e+000  0.0000000e+000  0.0000000e+000  0.0000000e+000  0.0000000e+000  0.0000000e+000  0.0000000e+000  0.0000000e+000  0.0000000e+000  0.0000000e+000  0.0000000e+000  0.0000000e+000  0.0000000e+000  0.0000000e+000  0.0000000e+000  0.0000000e+000  0.0000000e+000  0.0000000e+000  0.0000000e+000  0.0000000e+000  0.0000000e+000  0.0000000e+000  0.0000000e+000  0.0000000e+000  0.0000000e+000  0.0000000e+000  0.0000000e+000  0.0000000e+000  0.0000000e+000  0.0000000e+000  0.0000000e+000  1.0000000e+000  1.0000000e+000             Inf
  3.8320079e-002  0.0000000e+000  0.0000000e+000  0.0000000e+000  0.0000000e+000  0.0000000e+000  0.0000000e+000  0.0000000e+000  0.0000000e+000  0.0000000e+000  0.0000000e+000  0.0000000e+000  0.0000000e+000  0.0000000e+000  0.0000000e+000  0.0000000e+000  0.0000000e+000  0.0000000e+000  5.5058339e-006  0.0000000e+000  0.0000000e+000  0.0000000e+000  1.3139515e-008  0.0000000e+000  4.4829886e-006  0.0000000e+000  0.0000000e+000  4.3131772e-008  0.0000000e+000  0.0000000e+000  3.8320079e-002  7.6847851e-001  1.0000000e+000  3.9058536e-002
  7.0943023e-002  0.0000000e+000  0.0000000e+000  0.0000000e+000  0.0000000e+000  6.4465373e-002  3.0556873e-002  2.4666257e-003  0.0000000e+000  0.0000000e+000  0.0000000e+000  6.5779804e-003  0.0000000e+000  0.0000000e+000  1.1788545e-003  0.0000000e+000  0.0000000e+000  0.0000000e+000  5.0961179e-004  0.0000000e+000  0.0000000e+000  1.4720230e-002  0.0000000e+000  0.0000000e+000  0.0000000e+000  0.0000000e+000  0.0000000e+000  0.0000000e+000  0.0000000e+000  0.0000000e+000  7.0943023e-002  7.0997031e-001  1.0000000e+000  3.6139204e-002
  8.6184900e-001  1.1406346e-003  0.0000000e+000  5.7509469e-002  0.0000000e+000  0.0000000e+000  4.5515280e-002  7.0153168e-003  0.0000000e+000  0.0000000e+000  0.0000000e+000  0.0000000e+000  0.0000000e+000  1.0023234e-002  0.0000000e+000  0.0000000e+000  0.0000000e+000  0.0000000e+000  0.0000000e+000  0.0000000e+000  0.0000000e+000  6.9257765e-004  1.1799596e-002  0.0000000e+000  0.0000000e+000  1.5611055e-003  2.1364561e-002  0.0000000e+000  0.0000000e+000  6.4306361e-004  8.6184900e-001 -7.0475983e-001  1.0000000e+000             Inf
  2.2415211e-001  0.0000000e+000  1.7254086e-002  0.0000000e+000  0.0000000e+000  7.6102135e-003  2.2863560e-002  3.9256578e-003  0.0000000e+000  0.0000000e+000  2.6835708e-002  0.0000000e+000  0.0000000e+000  1.1166755e-002  5.4919802e-003  2.9892577e-002  0.0000000e+000  0.0000000e+000  7.8619252e-003  0.0000000e+000  3.5339074e-002  3.7444247e-002  0.0000000e+000  2.6496840e-003  1.6170422e-002  0.0000000e+000  2.5379762e-004  0.0000000e+000  0.0000000e+000  4.4154677e-004  2.2415211e-001  4.2595598e-001  1.0000000e+000  4.7771434e-002
  2.2102244e-001  0.0000000e+000  0.0000000e+000  0.0000000e+000  0.0000000e+000  0.0000000e+000  7.3693870e-003  4.1509186e-003  4.9214931e-002  0.0000000e+000  1.2423506e-002  0.0000000e+000  4.1591828e-003  0.0000000e+000  0.0000000e+000  0.0000000e+000  0.0000000e+000  0.0000000e+000  0.0000000e+000  0.0000000e+000  3.2571497e-002  3.9250514e-003  5.3204163e-003  1.8848510e-001  9.9192935e-003  1.4507342e-003  0.0000000e+000  0.0000000e+000  3.9265942e-003  0.0000000e+000  2.2102244e-001  4.7150113e-001  1.0000000e+000  3.2103100e-001
  8.6566744e-002  0.0000000e+000  0.0000000e+000  3.4868244e-004  0.0000000e+000  0.0000000e+000  0.0000000e+000  1.0434565e-002  1.9494168e-003  0.0000000e+000  3.5027221e-002  0.0000000e+000  0.0000000e+000  7.9366731e-003  0.0000000e+000  0.0000000e+000  0.0000000e+000  0.0000000e+000  0.0000000e+000  0.0000000e+000  4.3236490e-002  1.6855912e-002  6.8615019e-003  0.0000000e+000  0.0000000e+000  0.0000000e+000  0.0000000e+000  0.0000000e+000  0.0000000e+000  0.0000000e+000  8.6566744e-002  7.0283639e-001  1.0000000e+000  3.1313822e-001
  1.1079514e-002  0.0000000e+000  2.8942326e-002  7.5509616e-003  0.0000000e+000  1.9090894e-003  5.3499492e-004  0.0000000e+000  1.9843926e-003  2.9400607e-002  2.3169361e-002  1.5781650e-004  0.0000000e+000  0.0000000e+000  0.0000000e+000  0.0000000e+000  0.0000000e+000  0.0000000e+000  0.0000000e+000  0.0000000e+000  0.0000000e+000  6.4403897e-003  1.1644917e-003  0.0000000e+000  0.0000000e+000  5.9612813e-005  0.0000000e+000  0.0000000e+000  1.3727207e-003  0.0000000e+000  1.1079514e-002  9.2116589e-001  1.0000000e+000  8.4542851e-002
  2.2755173e-001  0.0000000e+000  0.0000000e+000  3.5456627e-004  0.0000000e+000  3.0119692e-002  0.0000000e+000  0.0000000e+000  0.0000000e+000  1.9837643e-002  0.0000000e+000  4.0308220e-002  0.0000000e+000  0.0000000e+000  0.0000000e+000  5.8865090e-002  0.0000000e+000  0.0000000e+000  1.2175428e-003  0.0000000e+000  1.9565734e-003  3.4011059e-002  2.4728637e-002  0.0000000e+000  0.0000000e+000  7.3684273e-003  1.1128222e-003  0.0000000e+000  0.0000000e+000  2.5390877e-003  2.2755173e-001  4.0254228e-001  1.0000000e+000  5.9884036e-002
  0.0000000e+000  0.0000000e+000  0.0000000e+000  0.0000000e+000  0.0000000e+000  0.0000000e+000  0.0000000e+000  0.0000000e+000  0.0000000e+000  1.4847158e-002  0.0000000e+000  0.0000000e+000  0.0000000e+000  0.0000000e+000  0.0000000e+000  0.0000000e+000  0.0000000e+000  0.0000000e+000  0.0000000e+000  0.0000000e+000  1.1287991e-002  0.0000000e+000  0.0000000e+000  0.0000000e+000  5.3555397e-003  0.0000000e+000  0.0000000e+000  0.0000000e+000  3.3908309e-003  0.0000000e+000  0.0000000e+000  1.0108253e+000  1.0000000e+000             Inf
  4.2567752e-001  0.0000000e+000  0.0000000e+000  0.0000000e+000  0.0000000e+000  1.0359143e-002  4.6411481e-004  7.4282981e-003  1.5217136e-002  7.4787519e-002  0.0000000e+000  0.0000000e+000  0.0000000e+000  9.0256857e-003  0.0000000e+000  0.0000000e+000  0.0000000e+000  0.0000000e+000  1.7089866e-002  0.0000000e+000  0.0000000e+000  9.0921676e-003  4.5559691e-003  0.0000000e+000  7.5156425e-003  1.0511249e-003  2.3126195e-002  0.0000000e+000  0.0000000e+000  0.0000000e+000  4.2567752e-001  7.8048395e-002  1.0000000e+000  4.2331379e-001
  6.4609047e-001  0.0000000e+000  5.6646956e-002  6.7383270e-005  0.0000000e+000  2.5509894e-001  0.0000000e+000  2.8512179e-003  2.7239184e-002  5.1437466e-003  0.0000000e+000  7.7905850e-003  0.0000000e+000  0.0000000e+000  6.0661780e-002  0.0000000e+000  0.0000000e+000  0.0000000e+000  0.0000000e+000  0.0000000e+000  0.0000000e+000  0.0000000e+000  1.0403915e-002  6.5889147e-002  0.0000000e+000  8.0817822e-003  2.3076868e-002  0.0000000e+000  0.0000000e+000  6.4277967e-003  6.4609047e-001 -3.4424911e-001  1.0000000e+000  5.6473239e-001
  4.9564179e-002  0.0000000e+000  6.5951180e-003  9.3131240e-002  0.0000000e+000  0.0000000e+000  5.0206025e-002  0.0000000e+000  7.8048311e-003  0.0000000e+000  1.4252967e-002  0.0000000e+000  0.0000000e+000  3.3521385e-003  0.0000000e+000  9.4889178e-002  0.0000000e+000  0.0000000e+000  8.0548227e-003  0.0000000e+000  4.1789877e-002  0.0000000e+000  4.4061304e-002  0.0000000e+000  0.0000000e+000  8.1693058e-003  1.0065452e-003  0.0000000e+000  0.0000000e+000  0.0000000e+000  4.9564179e-002  8.3112304e-001  1.0000000e+000  1.2555300e-001
  2.5845821e-001  0.0000000e+000  0.0000000e+000  6.9200048e-003  0.0000000e+000  0.0000000e+000  3.0218125e-003  0.0000000e+000  0.0000000e+000  1.7472742e-001  1.3455395e-002  0.0000000e+000  3.6971564e-002  0.0000000e+000  0.0000000e+000  0.0000000e+000  0.0000000e+000  0.0000000e+000  2.2452359e-002  0.0000000e+000  1.0334820e-002  8.9518007e-003  0.0000000e+000  0.0000000e+000  0.0000000e+000  0.0000000e+000  0.0000000e+000  0.0000000e+000  3.2089113e-004  2.6330159e-003  2.5845821e-001  3.0744359e-001  1.0000000e+000  2.5155371e-001
  6.2250328e-001  0.0000000e+000  6.2671107e-003  3.8734153e-003  0.0000000e+000  9.0729912e-002  7.9524559e-004  9.3568492e-003  0.0000000e+000  0.0000000e+000  1.0064168e-001  0.0000000e+000  0.0000000e+000  0.0000000e+000  1.0910292e-001  1.0770030e-001  0.0000000e+000  0.0000000e+000  1.2423025e-005  0.0000000e+000  0.0000000e+000  7.5423640e-004  0.0000000e+000  1.4053266e-001  1.8738137e-001  1.0503901e-002  1.3374587e-003  0.0000000e+000  0.0000000e+000  1.0793183e-002  6.2250328e-001 -4.1620303e-002  1.0000000e+000  5.0189791e-001
  8.3528828e-001  1.4896252e-002  0.0000000e+000  9.3685162e-002  0.0000000e+000  0.0000000e+000  1.2057604e-001  2.6194811e-002  3.4809961e-002  0.0000000e+000  0.0000000e+000  0.0000000e+000  2.8241111e-002  0.0000000e+000  5.2425803e-002  0.0000000e+000  0.0000000e+000  0.0000000e+000  0.0000000e+000  0.0000000e+000  2.9027929e-002  0.0000000e+000  3.5412339e-003  0.0000000e+000  1.6822792e-002  1.0170017e-002  0.0000000e+000  0.0000000e+000  0.0000000e+000  1.3976844e-003  8.3528828e-001 -5.8689981e-001  1.0000000e+000  4.6048242e-001
  2.4094452e-001  0.0000000e+000  3.4361737e-002  0.0000000e+000  0.0000000e+000  1.5150698e-002  1.1095919e-002  0.0000000e+000  0.0000000e+000  0.0000000e+000  0.0000000e+000  0.0000000e+000  2.2530911e-001  9.1761504e-003  0.0000000e+000  2.5436601e-005  0.0000000e+000  0.0000000e+000  1.6306330e-002  0.0000000e+000  0.0000000e+000  9.5134623e-003  0.0000000e+000  7.7707466e-003  4.9259627e-003  0.0000000e+000  1.4798670e-005  0.0000000e+000  0.0000000e+000  3.5959622e-005  2.4094452e-001  3.5664657e-001  1.0000000e+000  9.1292884e-002
  4.1050646e-001  0.0000000e+000  3.2088934e-003  0.0000000e+000  0.0000000e+000  5.3489950e-003  1.3516554e-002  4.4773748e-003  0.0000000e+000  0.0000000e+000  1.2304025e-002  0.0000000e+000  4.1495414e-002  1.1707588e-002  0.0000000e+000  0.0000000e+000  0.0000000e+000  0.0000000e+000  1.4808101e-002  0.0000000e+000  8.6915559e-003  3.1169867e-002  7.6711464e-003  0.0000000e+000  0.0000000e+000  2.0282443e-003  1.2760060e-002  0.0000000e+000  0.0000000e+000  2.1933344e-003  4.1050646e-001  2.6261249e-001  1.0000000e+000  3.2773641e-001
  1.8665709e-002  1.4214331e-004  0.0000000e+000  0.0000000e+000  0.0000000e+000  0.0000000e+000  0.0000000e+000  1.1317451e-002  1.9765379e-002  0.0000000e+000  1.9557431e-004  0.0000000e+000  0.0000000e+000  0.0000000e+000  0.0000000e+000  0.0000000e+000  0.0000000e+000  0.0000000e+000  0.0000000e+000  0.0000000e+000  0.0000000e+000  4.0715682e-003  2.8227725e-002  0.0000000e+000  0.0000000e+000  0.0000000e+000  1.0866586e-001  0.0000000e+000  0.0000000e+000  0.0000000e+000  1.8665709e-002  9.0294055e-001  1.0000000e+000  5.3157748e-002
  6.0501619e-002  0.0000000e+000  9.4543086e-003  0.0000000e+000  0.0000000e+000  1.1853437e-003  2.2394403e-003  0.0000000e+000  0.0000000e+000  0.0000000e+000  2.0059550e-003  0.0000000e+000  0.0000000e+000  1.3105785e-003  0.0000000e+000  2.1665627e-002  0.0000000e+000  0.0000000e+000  0.0000000e+000  0.0000000e+000  0.0000000e+000  7.1226159e-003  0.0000000e+000  0.0000000e+000  0.0000000e+000  1.6798054e-003  0.0000000e+000  0.0000000e+000  0.0000000e+000  1.2674605e-002  6.0501619e-002  7.1295138e-001  1.0000000e+000  9.5424681e-002
  3.1116139e-002  0.0000000e+000  1.0076790e-002  1.7549254e-002  0.0000000e+000  5.3386152e-002  1.9267077e-002  5.6408567e-003  0.0000000e+000  1.9232142e-002  3.2693428e-003  0.0000000e+000  0.0000000e+000  8.2431707e-004  0.0000000e+000  5.6851941e-002  0.0000000e+000  0.0000000e+000  7.8357188e-003  0.0000000e+000  0.0000000e+000  0.0000000e+000  9.8978101e-003  0.0000000e+000  1.7193931e-002  0.0000000e+000  3.3128941e-002  0.0000000e+000  0.0000000e+000  0.0000000e+000  3.1116139e-002  8.6985389e-001  1.0000000e+000  7.7713194e-002
  6.9220600e-002  0.0000000e+000  0.0000000e+000  1.4672371e-002  5.9377184e-004  0.0000000e+000  0.0000000e+000  0.0000000e+000  0.0000000e+000  3.6536383e-003  0.0000000e+000  0.0000000e+000  0.0000000e+000  0.0000000e+000  0.0000000e+000  0.0000000e+000  2.6587852e-003  2.5521265e-003  0.0000000e+000  0.0000000e+000  0.0000000e+000  0.0000000e+000  0.0000000e+000  0.0000000e+000  1.0034193e-003  1.9285793e-003  1.1942608e-004  0.0000000e+000  0.0000000e+000  1.3670740e-003  6.9220600e-002  6.8761905e-001  1.0000000e+000  5.1266862e-002
  2.2455233e-001  7.1372088e-003  0.0000000e+000  0.0000000e+000  0.0000000e+000  0.0000000e+000  3.4830625e-004  0.0000000e+000  0.0000000e+000  0.0000000e+000  1.6273310e-003  0.0000000e+000  0.0000000e+000  0.0000000e+000  1.2204715e-002  1.1823334e-003  2.5728484e-003  0.0000000e+000  1.5722689e-002  0.0000000e+000  1.3111898e-003  0.0000000e+000  0.0000000e+000  8.2007496e-005  4.7757990e-006  0.0000000e+000  0.0000000e+000  0.0000000e+000  5.4406767e-003  1.5057807e-002  2.2455233e-001  3.8446522e-001  1.0000000e+000  2.0576015e-002
  4.6479574e-002  0.0000000e+000  2.4317125e-003  0.0000000e+000  0.0000000e+000  0.0000000e+000  0.0000000e+000  0.0000000e+000  0.0000000e+000  1.1236457e-002  0.0000000e+000  0.0000000e+000  0.0000000e+000  5.9834517e-003  7.5080582e-003  7.8535107e-004  0.0000000e+000  0.0000000e+000  0.0000000e+000  0.0000000e+000  4.7371887e-003  0.0000000e+000  2.0703231e-003  3.5922305e-004  0.0000000e+000  1.0111582e-002  1.8882067e-003  0.0000000e+000  0.0000000e+000  0.0000000e+000  4.6479574e-002  7.5126367e-001  1.0000000e+000  6.1877570e-002
  8.2493084e-003  2.8550489e-002  1.6664947e-003  0.0000000e+000  1.7256188e-003  0.0000000e+000  0.0000000e+000  0.0000000e+000  0.0000000e+000  0.0000000e+000  0.0000000e+000  0.0000000e+000  0.0000000e+000  5.1221022e-004  0.0000000e+000  0.0000000e+000  1.0904063e-002  1.7291289e-003  1.3745315e-003  0.0000000e+000  8.8634200e-003  0.0000000e+000  0.0000000e+000  7.7330072e-004  2.4171090e-002  0.0000000e+000  0.0000000e+000  0.0000000e+000  4.4224904e-003  0.0000000e+000  8.2493084e-003  9.3215835e-001  1.0000000e+000  7.4169486e-002
  2.3441709e-001  0.0000000e+000  0.0000000e+000  4.2586583e-003  4.0681663e-004  3.0830242e-004  4.0079473e-003  0.0000000e+000  0.0000000e+000  0.0000000e+000  2.9542746e-003  0.0000000e+000  0.0000000e+000  6.7057519e-003  6.8001912e-003  0.0000000e+000  5.1770249e-004  3.7708310e-003  0.0000000e+000  0.0000000e+000  0.0000000e+000  0.0000000e+000  0.0000000e+000  6.9650940e-003  9.5321700e-003  0.0000000e+000  0.0000000e+000  0.0000000e+000  0.0000000e+000  0.0000000e+000  2.3441709e-001  3.1983612e-001  1.0000000e+000  4.9642115e-002
  2.6141355e-001  9.8241078e-004  3.8135649e-004  0.0000000e+000  5.9611201e-004  0.0000000e+000  3.7534130e-003  0.0000000e+000  0.0000000e+000  1.0016295e-002  0.0000000e+000  0.0000000e+000  0.0000000e+000  2.8194824e-002  0.0000000e+000  0.0000000e+000  0.0000000e+000  0.0000000e+000  1.4056573e-004  0.0000000e+000  4.9685554e-003  0.0000000e+000  4.5580687e-004  3.2085232e-003  8.5387658e-004  2.1051750e-003  1.3141696e-003  0.0000000e+000  0.0000000e+000  1.5150604e-003  2.6141355e-001  2.5745762e-001  1.0000000e+000  2.6373328e-001
  6.3556864e-001  1.1040838e-002  0.0000000e+000  0.0000000e+000  0.0000000e+000  0.0000000e+000  4.3353847e-003  0.0000000e+000  0.0000000e+000  0.0000000e+000  0.0000000e+000  0.0000000e+000  0.0000000e+000  1.9577952e-004  1.4104322e-003  0.0000000e+000  0.0000000e+000  2.0310181e-003  1.7658627e-004  0.0000000e+000  0.0000000e+000  0.0000000e+000  9.6539397e-004  0.0000000e+000  1.3111183e-004  0.0000000e+000  0.0000000e+000  0.0000000e+000  0.0000000e+000  1.0519009e-002  6.3556864e-001 -3.6282685e-001  1.0000000e+000  1.4617481e-001
  5.7989606e-002  0.0000000e+000  0.0000000e+000  0.0000000e+000  1.1492678e-002  0.0000000e+000  0.0000000e+000  0.0000000e+000  0.0000000e+000  0.0000000e+000  0.0000000e+000  0.0000000e+000  0.0000000e+000  6.7001631e-003  8.3482646e-004  8.2948527e-004  3.9090954e-004  0.0000000e+000  0.0000000e+000  0.0000000e+000  0.0000000e+000  0.0000000e+000  1.8722318e-004  0.0000000e+000  3.2642654e-003  1.5293558e-004  0.0000000e+000  0.0000000e+000  0.0000000e+000  0.0000000e+000  5.7989606e-002  7.0953007e-001  1.0000000e+000  4.6496359e-002
  2.2305774e-001  6.1352312e-003  0.0000000e+000  2.6514693e-002  0.0000000e+000  6.4678781e-004  6.3463309e-003  0.0000000e+000  0.0000000e+000  2.1100831e-002  2.7754491e-003  0.0000000e+000  0.0000000e+000  1.7480498e-004  1.3840146e-004  7.9973788e-004  1.6120114e-003  3.6850604e-006  0.0000000e+000  0.0000000e+000  0.0000000e+000  0.0000000e+000  0.0000000e+000  0.0000000e+000  6.0200508e-004  9.7873230e-004  0.0000000e+000  0.0000000e+000  0.0000000e+000  0.0000000e+000  2.2305774e-001  3.9600136e-001  1.0000000e+000  1.5589515e-001
  2.2706387e-001  3.1460845e-002  8.9530769e-004  0.0000000e+000  0.0000000e+000  3.1189547e-004  0.0000000e+000  0.0000000e+000  0.0000000e+000  0.0000000e+000  1.2729244e-002  0.0000000e+000  0.0000000e+000  0.0000000e+000  0.0000000e+000  0.0000000e+000  0.0000000e+000  0.0000000e+000  0.0000000e+000  0.0000000e+000  7.6393737e-003  0.0000000e+000  0.0000000e+000  0.0000000e+000  0.0000000e+000  0.0000000e+000  0.0000000e+000  0.0000000e+000  0.0000000e+000  1.0129973e-002  2.2706387e-001  3.6781921e-001  1.0000000e+000  4.7982286e-002
  8.5126050e-001  5.3878912e-005  7.2809574e-004  0.0000000e+000  0.0000000e+000  0.0000000e+000  4.2204155e-004  0.0000000e+000  0.0000000e+000  0.0000000e+000  0.0000000e+000  0.0000000e+000  0.0000000e+000  0.0000000e+000  0.0000000e+000  0.0000000e+000  0.0000000e+000  1.1600268e-003  0.0000000e+000  0.0000000e+000  0.0000000e+000  0.0000000e+000  1.4816869e-003  0.0000000e+000  0.0000000e+000  2.5541701e-003  3.8114952e-003  0.0000000e+000  0.0000000e+000  0.0000000e+000  8.5126050e-001 -7.7152267e-001  1.0000000e+000             Inf
  1.4011386e-002  0.0000000e+000  0.0000000e+000  2.6500135e-003  4.5765562e-002  1.2193822e-003  0.0000000e+000  0.0000000e+000  0.0000000e+000  8.3638094e-003  5.8558818e-004  0.0000000e+000  0.0000000e+000  3.0345047e-004  0.0000000e+000  5.5143201e-004  0.0000000e+000  0.0000000e+000  0.0000000e+000  0.0000000e+000  3.1078002e-003  0.0000000e+000  0.0000000e+000  2.4062138e-002  2.4206528e-003  0.0000000e+000  5.2134601e-004  0.0000000e+000  0.0000000e+000  0.0000000e+000  1.4011386e-002  9.0181817e-001  1.0000000e+000  1.1326573e-001
  4.6753487e-001  2.2278282e-002  0.0000000e+000  0.0000000e+000  0.0000000e+000  1.0236527e-003  5.7423090e-003  0.0000000e+000  0.0000000e+000  4.9160109e-003  6.3961712e-003  0.0000000e+000  0.0000000e+000  0.0000000e+000  0.0000000e+000  2.7001860e-003  0.0000000e+000  4.1744345e-003  1.2348576e-002  0.0000000e+000  0.0000000e+000  0.0000000e+000  0.0000000e+000  0.0000000e+000  1.9980093e-003  0.0000000e+000  4.8326990e-003  0.0000000e+000  8.3947375e-004  3.4052798e-002  4.6753487e-001 -6.1362826e-002  1.0000000e+000  4.5593235e-001
  6.2167283e-001  0.0000000e+000  0.0000000e+000  0.0000000e+000  1.8107392e-003  0.0000000e+000  0.0000000e+000  0.0000000e+000  0.0000000e+000  0.0000000e+000  0.0000000e+000  0.0000000e+000  0.0000000e+000  4.1985655e-003  0.0000000e+000  0.0000000e+000  3.6775961e-004  0.0000000e+000  0.0000000e+000  0.0000000e+000  0.0000000e+000  0.0000000e+000  0.0000000e+000  1.1118328e-003  4.9360215e-003  0.0000000e+000  3.2844991e-003  0.0000000e+000  0.0000000e+000  8.9922616e-003  6.2167283e-001 -1.7513763e-001  1.0000000e+000  3.6715420e-001
  1.8566438e-001  0.0000000e+000  0.0000000e+000  1.5854152e-002  0.0000000e+000  0.0000000e+000  1.0254053e-002  0.0000000e+000  0.0000000e+000  0.0000000e+000  0.0000000e+000  0.0000000e+000  0.0000000e+000  2.3922713e-003  0.0000000e+000  4.7846069e-004  1.6125587e-003  0.0000000e+000  0.0000000e+000  0.0000000e+000  1.0527582e-002  0.0000000e+000  7.0182421e-004  1.3716878e-004  3.1709139e-003  0.0000000e+000  0.0000000e+000  0.0000000e+000  0.0000000e+000  0.0000000e+000  1.8566438e-001  6.6092966e-001  1.0000000e+000  1.6207997e-001
  4.1339980e-001  0.0000000e+000  0.0000000e+000  0.0000000e+000  2.0648823e-002  3.0847857e-003  0.0000000e+000  0.0000000e+000  0.0000000e+000  0.0000000e+000  2.1069864e-004  0.0000000e+000  0.0000000e+000  0.0000000e+000  9.4801513e-003  3.6868460e-003  0.0000000e+000  9.3919708e-004  0.0000000e+000  0.0000000e+000  0.0000000e+000  0.0000000e+000  1.6240705e-003  0.0000000e+000  0.0000000e+000  0.0000000e+000  1.2484539e-002  0.0000000e+000  3.7250125e-003  6.6356145e-004  4.1339980e-001  2.0003719e-001  1.0000000e+000  4.2167046e-001
  2.4141346e-001  1.5362115e-003  4.9762326e-004  0.0000000e+000  0.0000000e+000  0.0000000e+000  3.7519849e-003  0.0000000e+000  0.0000000e+000  0.0000000e+000  0.0000000e+000  0.0000000e+000  0.0000000e+000  0.0000000e+000  6.6436327e-002  0.0000000e+000  3.4661576e-002  4.1086289e-004  1.0749816e-002  0.0000000e+000  3.4158348e-003  0.0000000e+000  0.0000000e+000  2.8108038e-003  0.0000000e+000  2.2036836e-003  6.4606043e-003  0.0000000e+000  1.0170357e-002  0.0000000e+000  2.4141346e-001  3.0959841e-001  1.0000000e+000  6.6840033e-002
  1.9545075e-001  0.0000000e+000  3.7085591e-005  0.0000000e+000  8.5380620e-004  0.0000000e+000  5.4250608e-003  0.0000000e+000  0.0000000e+000  0.0000000e+000  0.0000000e+000  0.0000000e+000  0.0000000e+000  8.9404925e-003  5.5702363e-003  0.0000000e+000  8.7891212e-004  0.0000000e+000  1.5556268e-002  0.0000000e+000  0.0000000e+000  0.0000000e+000  4.8946773e-007  0.0000000e+000  1.5195524e-003  3.3674328e-003  0.0000000e+000  0.0000000e+000  1.8722997e-002  5.0683242e-004  1.9545075e-001  6.0059836e-001  1.0000000e+000  1.9311322e-001
  9.6790841e-002  0.0000000e+000  1.5311593e-004  0.0000000e+000  0.0000000e+000  0.0000000e+000  6.4800237e-004  0.0000000e+000  0.0000000e+000  0.0000000e+000  0.0000000e+000  0.0000000e+000  0.0000000e+000  0.0000000e+000  3.2740435e-003  0.0000000e+000  7.3494450e-004  0.0000000e+000  0.0000000e+000  0.0000000e+000  2.4486737e-003  0.0000000e+000  6.6460348e-005  0.0000000e+000  0.0000000e+000  3.6821675e-003  0.0000000e+000  0.0000000e+000  0.0000000e+000  2.2018165e-003  9.6790841e-002  6.8260831e-001  1.0000000e+000  1.5181914e-001
  6.4670690e-002  2.4110734e-002  0.0000000e+000  0.0000000e+000  9.0077944e-003  0.0000000e+000  5.0142683e-004  0.0000000e+000  0.0000000e+000  0.0000000e+000  6.2707856e-004  0.0000000e+000  0.0000000e+000  8.5534543e-003  5.2827738e-003  5.2828650e-004  3.1292559e-003  0.0000000e+000  0.0000000e+000  0.0000000e+000  6.8804568e-005  0.0000000e+000  7.4436205e-004  6.6223290e-003  2.0745961e-003  0.0000000e+000  4.3115174e-003  0.0000000e+000  0.0000000e+000  4.0443063e-003  6.4670690e-002  7.0664302e-001  1.0000000e+000  2.5531880e-002
  6.3969427e-001  1.3358965e-003  2.9073404e-003  0.0000000e+000  0.0000000e+000  0.0000000e+000  0.0000000e+000  0.0000000e+000  0.0000000e+000  0.0000000e+000  0.0000000e+000  0.0000000e+000  0.0000000e+000  0.0000000e+000  9.9026478e-003  0.0000000e+000  8.0410410e-004  2.2809311e-002  0.0000000e+000  0.0000000e+000  0.0000000e+000  0.0000000e+000  0.0000000e+000  1.6031969e-003  3.8243235e-004  7.0106508e-004  0.0000000e+000  0.0000000e+000  8.5302403e-003  0.0000000e+000  6.3969427e-001 -3.9712357e-001  1.0000000e+000  4.8352377e-001
  0.0000000e+000  0.0000000e+000  9.2239656e-004  0.0000000e+000  4.9500002e-003  0.0000000e+000  0.0000000e+000  0.0000000e+000  0.0000000e+000  0.0000000e+000  0.0000000e+000  0.0000000e+000  0.0000000e+000  0.0000000e+000  0.0000000e+000  2.9372973e-004  0.0000000e+000  0.0000000e+000  0.0000000e+000  0.0000000e+000  0.0000000e+000  0.0000000e+000  2.0698506e-003  0.0000000e+000  2.3355199e-004  1.6108903e-003  3.3334192e-003  0.0000000e+000  0.0000000e+000  4.4425525e-004  0.0000000e+000  1.0043008e+000  1.0000000e+000             Inf
  3.7115922e-002  3.8249075e-003  0.0000000e+000  8.4974041e-004  6.8771303e-005  0.0000000e+000  0.0000000e+000  0.0000000e+000  0.0000000e+000  0.0000000e+000  0.0000000e+000  0.0000000e+000  0.0000000e+000  3.4366914e-002  1.2560671e-002  0.0000000e+000  0.0000000e+000  0.0000000e+000  0.0000000e+000  0.0000000e+000  5.4019320e-003  0.0000000e+000  0.0000000e+000  0.0000000e+000  1.8958491e-003  1.2004878e-004  8.2769008e-004  0.0000000e+000  3.4531508e-004  3.9192317e-003  3.7115922e-002  7.9123735e-001  1.0000000e+000  9.8065995e-002
  3.9927596e-002  0.0000000e+000  5.8079207e-004  0.0000000e+000  3.4152549e-003  1.2521188e-003  2.1402651e-003  0.0000000e+000  0.0000000e+000  0.0000000e+000  3.2538035e-004  0.0000000e+000  0.0000000e+000  3.0976334e-003  0.0000000e+000  0.0000000e+000  0.0000000e+000  2.6987875e-003  3.7656585e-003  0.0000000e+000  0.0000000e+000  0.0000000e+000  0.0000000e+000  0.0000000e+000  2.2868223e-003  3.3741763e-003  0.0000000e+000  0.0000000e+000  0.0000000e+000  4.6824075e-002  3.9927596e-002  7.8173436e-001  1.0000000e+000  3.3509694e-002
  2.1489947e-001  0.0000000e+000  0.0000000e+000  0.0000000e+000  1.8439313e-002  0.0000000e+000  0.0000000e+000  1.9997989e-002  3.7920979e-001  0.0000000e+000  0.0000000e+000  0.0000000e+000  0.0000000e+000  0.0000000e+000  0.0000000e+000  0.0000000e+000  5.8757463e-001  9.7195872e-003  3.5615429e-002  0.0000000e+000  0.0000000e+000  1.1169567e-002  1.7233078e-002  1.1848457e-001  0.0000000e+000  3.6329877e-002  0.0000000e+000  0.0000000e+000  3.1166585e-003  0.0000000e+000  2.1489947e-001  7.4156949e-001  1.0000000e+000  3.0156629e-001
  2.4022012e-002  9.9304917e-003  1.4002397e-001  0.0000000e+000  0.0000000e+000  0.0000000e+000  1.5004148e-002  0.0000000e+000  0.0000000e+000  0.0000000e+000  1.4924783e-003  0.0000000e+000  1.0352531e-001  2.0133693e-003  1.1443299e-004  0.0000000e+000  4.1771224e-002  0.0000000e+000  2.3472601e-002  8.1383324e-002  0.0000000e+000  0.0000000e+000  2.7100184e-001  4.5949876e-002  1.9007133e-001  0.0000000e+000  0.0000000e+000  0.0000000e+000  8.4979589e-003  0.0000000e+000  2.4022012e-002  1.0974529e+000  1.0000000e+000  2.5161291e-001
  7.9152619e-002  0.0000000e+000  0.0000000e+000  0.0000000e+000  7.2931055e-002  1.6623878e-002  3.2124434e-002  9.1559704e-002  0.0000000e+000  0.0000000e+000  1.2612841e-002  6.7579082e-003  0.0000000e+000  0.0000000e+000  0.0000000e+000  0.0000000e+000  0.0000000e+000  0.0000000e+000  7.5363801e-002  2.8732537e-003  0.0000000e+000  0.0000000e+000  0.0000000e+000  2.9770016e-002  0.0000000e+000  0.0000000e+000  4.3127307e-003  9.8191487e-003  0.0000000e+000  7.5466028e-003  7.9152619e-002  7.6748771e-001  1.0000000e+000  3.9882777e-001
  4.6289310e-001  9.7104329e-005  1.7416118e-001  0.0000000e+000  1.9562124e-001  1.0680154e-002  3.6696176e-002  0.0000000e+000  0.0000000e+000  0.0000000e+000  0.0000000e+000  0.0000000e+000  0.0000000e+000  3.9684564e-003  7.8031965e-002  2.1880494e-001  0.0000000e+000  2.5039216e-002  0.0000000e+000  3.4481112e-004  0.0000000e+000  0.0000000e+000  9.4249550e-002  6.0655682e-002  1.1028419e-001  1.2486399e-003  0.0000000e+000  0.0000000e+000  1.6272167e-002  0.0000000e+000  4.6289310e-001  1.1180328e-001  1.0000000e+000  2.3296016e-001
  4.6478126e-001  0.0000000e+000  1.7976136e-002  3.9666012e-002  0.0000000e+000  0.0000000e+000  2.1190540e-002  0.0000000e+000  0.0000000e+000  0.0000000e+000  8.9149573e-002  0.0000000e+000  1.9219794e-001  1.3951799e-001  0.0000000e+000  1.1305779e-002  0.0000000e+000  6.7314178e-003  0.0000000e+000  0.0000000e+000  0.0000000e+000  2.8606154e-002  3.0836429e-002  8.9275714e-002  0.0000000e+000  0.0000000e+000  0.0000000e+000  0.0000000e+000  0.0000000e+000  1.0507255e-001  4.6478126e-001  6.4884311e-002  1.0000000e+000  4.6467309e-001
  2.2525530e-001  0.0000000e+000  2.1602027e-001  0.0000000e+000  4.2902636e-002  2.9079299e-002  2.0644673e-001  2.0388535e-001  0.0000000e+000  0.0000000e+000  9.3008266e-003  6.6851743e-002  2.1628136e-001  1.3819571e-003  3.0707861e-002  0.0000000e+000  0.0000000e+000  0.0000000e+000  2.1159655e-002  0.0000000e+000  0.0000000e+000  6.4331560e-002  1.1441721e-001  0.0000000e+000  0.0000000e+000  0.0000000e+000  0.0000000e+000  0.0000000e+000  2.6561946e-002  0.0000000e+000  2.2525530e-001  6.6807150e-001  1.0000000e+000  3.0031725e-001
  4.4714673e-001  2.3596284e-001  0.0000000e+000  2.9272164e-002  2.8976291e-002  4.1028582e-002  2.8068916e-003  0.0000000e+000  0.0000000e+000  0.0000000e+000  2.6137665e-001  1.8095532e-002  0.0000000e+000  2.8389428e-002  0.0000000e+000  1.6622929e-001  1.1939040e-002  0.0000000e+000  2.8210651e-002  2.0306493e-003  3.8680080e-003  1.8726351e-001  1.2550748e-001  4.3132302e-002  6.3467472e-001  0.0000000e+000  5.7875449e-003  0.0000000e+000  0.0000000e+000  1.2695173e-001  4.4714673e-001  3.1982175e-001  1.0000000e+000  5.8456899e-001
  6.9713552e-002  4.0114847e-001  0.0000000e+000  4.1297884e-002  8.2465730e-002  4.9432178e-002  0.0000000e+000  1.7876214e-002  0.0000000e+000  0.0000000e+000  5.5065939e-003  8.0823232e-003  0.0000000e+000  2.9339786e-003  8.8207962e-002  0.0000000e+000  0.0000000e+000  0.0000000e+000  0.0000000e+000  2.1006636e-002  0.0000000e+000  5.8589434e-002  0.0000000e+000  0.0000000e+000  6.7379854e-002  0.0000000e+000  0.0000000e+000  0.0000000e+000  1.9820285e-001  0.0000000e+000  6.9713552e-002  9.6291000e-001  1.0000000e+000  3.5041606e-001
  6.6071373e-001  1.6650795e-001  0.0000000e+000  0.0000000e+000  5.6481487e-001  0.0000000e+000  0.0000000e+000  0.0000000e+000  8.7210764e-003  0.0000000e+000  4.4709122e-002  1.6113818e-002  0.0000000e+000  5.0150429e-003  6.7677824e-002  0.0000000e+000  5.4806517e-002  8.0710443e-004  2.7070327e-002  0.0000000e+000  0.0000000e+000  1.3398756e-002  5.7539203e-001  3.9953909e-002  0.0000000e+000  1.3351002e-001  0.0000000e+000  2.0990099e-002  0.0000000e+000  0.0000000e+000  6.6071373e-001 -9.2458874e-002  1.0000000e+000             Inf
  2.5566055e-001  0.0000000e+000  0.0000000e+000  8.8251408e-002  1.3174292e-001  0.0000000e+000  0.0000000e+000  1.0333508e-003  0.0000000e+000  6.0897314e-003  0.0000000e+000  0.0000000e+000  0.0000000e+000  6.5376675e-003  0.0000000e+000  1.2563743e-002  0.0000000e+000  0.0000000e+000  2.8336807e-001  2.8569751e-003  0.0000000e+000  7.4916881e-002  0.0000000e+000  9.4799569e-002  0.0000000e+000  1.0167269e-001  1.9276717e-004  0.0000000e+000  5.8026326e-002  0.0000000e+000  2.5566055e-001  4.4664355e-001  1.0000000e+000  6.1760504e-001
  0.0000000e+000  1.0217181e-001  0.0000000e+000  0.0000000e+000  2.7609837e-002  0.0000000e+000  0.0000000e+000  7.9741189e-002  0.0000000e+000  7.4397341e-002  2.9830833e-003  0.0000000e+000  0.0000000e+000  0.0000000e+000  0.0000000e+000  0.0000000e+000  1.4733259e-002  2.2571856e-004  0.0000000e+000  1.0644136e-002  0.0000000e+000  0.0000000e+000  0.0000000e+000  1.8902107e-002  6.7077729e-003  0.0000000e+000  0.0000000e+000  0.0000000e+000  1.2421264e-001  0.0000000e+000  0.0000000e+000  1.1434814e+000  1.0000000e+000             Inf
  8.6221448e-001  0.0000000e+000  0.0000000e+000  0.0000000e+000  0.0000000e+000  9.0416075e-003  0.0000000e+000  0.0000000e+000  0.0000000e+000  0.0000000e+000  0.0000000e+000  2.8258661e-002  2.2078441e-003  1.3391475e-002  6.3410214e-003  9.2496006e-004  1.0900307e-002  0.0000000e+000  8.1044944e-003  6.5274526e-002  0.0000000e+000  3.7004154e-003  3.5554575e-003  4.4570171e-002  6.6045913e-002  0.0000000e+000  8.2190012e-003  1.0360728e-002  0.0000000e+000  3.5577624e-003  8.6221448e-001 -6.7990525e-001  1.0000000e+000             Inf
  8.9542831e-002  0.0000000e+000  0.0000000e+000  0.0000000e+000  0.0000000e+000  1.8201253e-003  0.0000000e+000  0.0000000e+000  0.0000000e+000  0.0000000e+000  0.0000000e+000  1.2234611e-002  9.2986454e-005  3.7743588e-003  1.0602847e-002  3.8965416e-002  0.0000000e+000  0.0000000e+000  0.0000000e+000  0.0000000e+000  0.0000000e+000  3.7171678e-003  1.9413625e-003  0.0000000e+000  0.0000000e+000  0.0000000e+000  0.0000000e+000  0.0000000e+000  0.0000000e+000  0.0000000e+000  8.9542831e-002  6.9119634e-001  1.0000000e+000  1.3259105e-001
  4.5146775e-002  0.0000000e+000  0.0000000e+000  0.0000000e+000  0.0000000e+000  1.0848507e-003  0.0000000e+000  0.0000000e+000  0.0000000e+000  1.1319189e-002  0.0000000e+000  0.0000000e+000  0.0000000e+000  7.7626570e-003  1.4114889e-002  1.0303894e-002  1.2820562e-002  0.0000000e+000  5.0095239e-003  0.0000000e+000  0.0000000e+000  6.9977434e-003  8.2643849e-003  2.5481640e-003  1.0305622e-002  0.0000000e+000  0.0000000e+000  9.9141283e-003  0.0000000e+000  0.0000000e+000  4.5146775e-002  7.7078569e-001  1.0000000e+000  1.8599643e-002
  4.4468747e-001  0.0000000e+000  0.0000000e+000  4.5646184e-003  0.0000000e+000  4.3012932e-003  2.8086471e-004  0.0000000e+000  0.0000000e+000  0.0000000e+000  0.0000000e+000  0.0000000e+000  0.0000000e+000  0.0000000e+000  0.0000000e+000  0.0000000e+000  0.0000000e+000  0.0000000e+000  6.1877190e-003  2.0261303e-002  0.0000000e+000  8.9357382e-003  3.3006011e-002  2.4424183e-002  0.0000000e+000  0.0000000e+000  0.0000000e+000  0.0000000e+000  0.0000000e+000  0.0000000e+000  4.4468747e-001 -8.4182556e-002  1.0000000e+000  2.7077541e-002
  1.0070382e-002  0.0000000e+000  0.0000000e+000  8.9036703e-003  0.0000000e+000  6.9345663e-003  8.4585481e-002  0.0000000e+000  0.0000000e+000  3.0113624e-002  0.0000000e+000  7.2273620e-004  6.6747796e-003  0.0000000e+000  0.0000000e+000  6.1627783e-005  6.2691277e-003  0.0000000e+000  3.0595104e-004  0.0000000e+000  0.0000000e+000  1.2038672e-002  4.7996054e-004  0.0000000e+000  1.3193615e-001  0.0000000e+000  0.0000000e+000  0.0000000e+000  0.0000000e+000  1.4212364e-002  1.0070382e-002  9.8600838e-001  1.0000000e+000  5.9750434e-002
  0.0000000e+000  0.0000000e+000  0.0000000e+000  0.0000000e+000  0.0000000e+000  0.0000000e+000  0.0000000e+000  0.0000000e+000  0.0000000e+000  1.7540121e-002  0.0000000e+000  0.0000000e+000  4.8682903e-004  9.4210776e-005  6.7243833e-006  0.0000000e+000  0.0000000e+000  0.0000000e+000  0.0000000e+000  1.5278205e-003  0.0000000e+000  2.1073375e-003  9.1546457e-004  0.0000000e+000  0.0000000e+000  0.0000000e+000  0.0000000e+000  0.0000000e+000  0.0000000e+000  7.4761151e-003  0.0000000e+000  1.0093583e+000  1.0000000e+000             Inf
  4.3543941e-001  0.0000000e+000  0.0000000e+000  0.0000000e+000  0.0000000e+000  0.0000000e+000  1.6491326e-003  0.0000000e+000  0.0000000e+000  0.0000000e+000  0.0000000e+000  5.9191568e-002  0.0000000e+000  0.0000000e+000  1.7470441e-002  7.0567908e-003  7.3980891e-004  0.0000000e+000  0.0000000e+000  3.2576756e-003  0.0000000e+000  7.1643553e-005  1.3281289e-002  9.7610924e-003  1.0857361e-002  0.0000000e+000  0.0000000e+000  9.4956283e-005  0.0000000e+000  1.3508878e-003  4.3543941e-001 -2.4479706e-002  1.0000000e+000  5.1279264e-002
  6.5105861e-001  0.0000000e+000  0.0000000e+000  1.2038574e-001  0.0000000e+000  0.0000000e+000  0.0000000e+000  0.0000000e+000  0.0000000e+000  7.9772691e-003  0.0000000e+000  0.0000000e+000  3.0408386e-003  1.0476915e-002  2.9037087e-004  3.6872386e-003  6.4160748e-003  0.0000000e+000  0.0000000e+000  6.5836502e-002  0.0000000e+000  0.0000000e+000  0.0000000e+000  0.0000000e+000  6.0012784e-003  0.0000000e+000  1.9215218e-002  9.2087907e-004  0.0000000e+000  1.1558697e-002  6.5105861e-001 -4.0960914e-001  1.0000000e+000  4.1920748e-001
  2.0380026e-001  0.0000000e+000  0.0000000e+000  0.0000000e+000  0.0000000e+000  0.0000000e+000  3.8392483e-003  0.0000000e+000  0.0000000e+000  2.7896685e-002  0.0000000e+000  1.0143443e-002  3.1575351e-003  1.1173500e-002  0.0000000e+000  4.0648894e-003  0.0000000e+000  0.0000000e+000  0.0000000e+000  1.6673470e-002  0.0000000e+000  0.0000000e+000  2.2272197e-002  6.2073142e-003  0.0000000e+000  0.0000000e+000  0.0000000e+000  6.3517216e-002  0.0000000e+000  1.3385234e-002  2.0380026e-001  5.6827252e-001  1.0000000e+000  2.1239999e-001
  4.3192849e-001  0.0000000e+000  0.0000000e+000  0.0000000e+000  0.0000000e+000  5.6467305e-004  0.0000000e+000  0.0000000e+000  0.0000000e+000  0.0000000e+000  0.0000000e+000  0.0000000e+000  0.0000000e+000  7.3070597e-003  0.0000000e+000  0.0000000e+000  0.0000000e+000  0.0000000e+000  4.7970584e-003  3.6487661e-003  0.0000000e+000  2.5808115e-003  0.0000000e+000  8.7135202e-002  0.0000000e+000  0.0000000e+000  0.0000000e+000  9.3121075e-003  0.0000000e+000  5.3989871e-003  4.3192849e-001  3.8909424e-003  1.0000000e+000  3.7915944e-001
  6.4076815e-001  0.0000000e+000  0.0000000e+000  2.2962567e-003  0.0000000e+000  1.2126458e-002  0.0000000e+000  0.0000000e+000  0.0000000e+000  0.0000000e+000  0.0000000e+000  0.0000000e+000  2.0235290e-004  0.0000000e+000  1.7303134e-003  0.0000000e+000  0.0000000e+000  0.0000000e+000  0.0000000e+000  9.6897198e-003  0.0000000e+000  2.6256313e-003  0.0000000e+000  0.0000000e+000  0.0000000e+000  0.0000000e+000  0.0000000e+000  1.8295435e-002  0.0000000e+000  5.8704120e-004  6.4076815e-001 -4.0561431e-001  1.0000000e+000  9.0450276e-002
  2.5426720e-001  0.0000000e+000  0.0000000e+000  0.0000000e+000  0.0000000e+000  1.7692783e-003  0.0000000e+000  0.0000000e+000  0.0000000e+000  0.0000000e+000  0.0000000e+000  0.0000000e+000  3.7485839e-004  0.0000000e+000  0.0000000e+000  0.0000000e+000  6.8160492e-003  0.0000000e+000  4.6908336e-003  0.0000000e+000  0.0000000e+000  9.7390299e-003  0.0000000e+000  5.0802287e-003  1.1700888e-001  0.0000000e+000  0.0000000e+000  0.0000000e+000  0.0000000e+000  2.5010440e-003  2.5426720e-001  2.7824109e-001  1.0000000e+000  3.9531283e-001
  4.5233258e-001  0.0000000e+000  0.0000000e+000  0.0000000e+000  0.0000000e+000  0.0000000e+000  0.0000000e+000  0.0000000e+000  0.0000000e+000  0.0000000e+000  0.0000000e+000  6.4676119e-003  2.4252565e-003  1.2812255e-002  2.4204416e-003  0.0000000e+000  1.7663016e-002  0.0000000e+000  7.7739243e-003  0.0000000e+000  0.0000000e+000  2.3565621e-003  5.7816520e-003  4.9081207e-003  0.0000000e+000  0.0000000e+000  1.1853051e-003  1.2044087e-002  0.0000000e+000  6.9299676e-003  4.5233258e-001 -1.0657179e-001  1.0000000e+000  3.4154390e-001
  2.9564518e-002  0.0000000e+000  0.0000000e+000  0.0000000e+000  0.0000000e+000  0.0000000e+000  1.4874541e-002  0.0000000e+000  0.0000000e+000  0.0000000e+000  0.0000000e+000  0.0000000e+000  0.0000000e+000  3.9752456e-003  6.3520129e-003  0.0000000e+000  0.0000000e+000  0.0000000e+000  5.3559266e-003  0.0000000e+000  0.0000000e+000  1.2090050e-002  7.6599034e-002  1.5715502e-002  4.7484575e-003  0.0000000e+000  1.3317438e-002  0.0000000e+000  0.0000000e+000  0.0000000e+000  2.9564518e-002  8.4783437e-001  1.0000000e+000  4.3626395e-002
  4.3783551e-002  0.0000000e+000  0.0000000e+000  0.0000000e+000  0.0000000e+000  4.4259517e-003  0.0000000e+000  0.0000000e+000  0.0000000e+000  2.1010263e-002  0.0000000e+000  1.7377283e-002  2.7885500e-003  3.5567667e-003  9.2700029e-004  0.0000000e+000  1.0964476e-003  0.0000000e+000  0.0000000e+000  6.1999409e-002  0.0000000e+000  3.6400150e-004  1.7148299e-003  0.0000000e+000  1.3093871e-002  0.0000000e+000  0.0000000e+000  0.0000000e+000  0.0000000e+000  0.0000000e+000  4.3783551e-002  7.8351083e-001  1.0000000e+000  4.1421255e-002
  2.2253174e-001  0.0000000e+000  0.0000000e+000  0.0000000e+000  0.0000000e+000  3.2826279e-004  0.0000000e+000  0.0000000e+000  0.0000000e+000  4.0610169e-003  0.0000000e+000  1.1352049e-002  2.8623755e-003  0.0000000e+000  0.0000000e+000  6.8429595e-004  0.0000000e+000  0.0000000e+000  7.2768796e-003  1.4727133e-002  0.0000000e+000  0.0000000e+000  1.4015143e-002  0.0000000e+000  1.2092715e-002  0.0000000e+000  4.1215023e-004  0.0000000e+000  0.0000000e+000  0.0000000e+000  2.2253174e-001  3.9968296e-001  1.0000000e+000  2.0337044e-001
  4.5476397e-002  0.0000000e+000  0.0000000e+000  3.0082690e-004  0.0000000e+000  0.0000000e+000  0.0000000e+000  0.0000000e+000  0.0000000e+000  6.5761537e-004  0.0000000e+000  1.1020876e-002  0.0000000e+000  0.0000000e+000  0.0000000e+000  0.0000000e+000  0.0000000e+000  0.0000000e+000  0.0000000e+000  2.0404592e-003  0.0000000e+000  8.0670300e-003  5.2614830e-003  1.7875941e-002  0.0000000e+000  0.0000000e+000  5.5610359e-004  3.5299922e-003  0.0000000e+000  0.0000000e+000  4.5476397e-002  7.5540778e-001  1.0000000e+000  1.8980755e-002
  3.3224889e-002  0.0000000e+000  0.0000000e+000  0.0000000e+000  0.0000000e+000  0.0000000e+000  0.0000000e+000  0.0000000e+000  0.0000000e+000  1.8208110e-004  0.0000000e+000  0.0000000e+000  7.6232445e-004  2.1740234e-003  0.0000000e+000  3.9794967e-002  0.0000000e+000  0.0000000e+000  0.0000000e+000  0.0000000e+000  0.0000000e+000  0.0000000e+000  5.7673169e-002  0.0000000e+000  0.0000000e+000  0.0000000e+000  0.0000000e+000  0.0000000e+000  0.0000000e+000  0.0000000e+000  3.3224889e-002  8.1739957e-001  1.0000000e+000  5.4569152e-002
  5.1678017e-002  0.0000000e+000  0.0000000e+000  4.4196285e-002  0.0000000e+000  0.0000000e+000  0.0000000e+000  0.0000000e+000  0.0000000e+000  1.2231762e-002  0.0000000e+000  0.0000000e+000  0.0000000e+000  5.7487026e-003  0.0000000e+000  2.7884034e-003  2.4944386e-003  0.0000000e+000  8.4887707e-003  0.0000000e+000  0.0000000e+000  1.3512340e-002  9.9006440e-003  0.0000000e+000  0.0000000e+000  0.0000000e+000  0.0000000e+000  0.0000000e+000  0.0000000e+000  1.1227347e-002  5.1678017e-002  7.5151830e-001  1.0000000e+000  5.3491346e-002
  8.1152725e-002  0.0000000e+000  0.0000000e+000  0.0000000e+000  0.0000000e+000  0.0000000e+000  0.0000000e+000  0.0000000e+000  0.0000000e+000  0.0000000e+000  0.0000000e+000  0.0000000e+000  0.0000000e+000  0.0000000e+000  0.0000000e+000  6.8300499e-002  0.0000000e+000  0.0000000e+000  0.0000000e+000  0.0000000e+000  0.0000000e+000  5.7891420e-004  0.0000000e+000  0.0000000e+000  0.0000000e+000  0.0000000e+000  0.0000000e+000  0.0000000e+000  0.0000000e+000  6.4798263e-002  8.1152725e-002  7.0547187e-001  1.0000000e+000  3.5628589e-002
  4.3200418e-001  0.0000000e+000  0.0000000e+000  0.0000000e+000  0.0000000e+000  7.8962072e-003  1.9387387e-003  0.0000000e+000  0.0000000e+000  0.0000000e+000  0.0000000e+000  0.0000000e+000  5.7458448e-004  0.0000000e+000  2.4120166e-003  2.7838384e-003  0.0000000e+000  0.0000000e+000  0.0000000e+000  0.0000000e+000  0.0000000e+000  7.8636771e-005  9.6210212e-003  1.2928805e-002  0.0000000e+000  0.0000000e+000  2.0076527e-004  0.0000000e+000  0.0000000e+000  0.0000000e+000  4.3200418e-001 -1.4034191e-002  1.0000000e+000  2.0866670e-002
  1.0467934e-002  0.0000000e+000  0.0000000e+000  6.3267314e-002  0.0000000e+000  3.3700443e-004  0.0000000e+000  0.0000000e+000  0.0000000e+000  0.0000000e+000  0.0000000e+000  3.8579245e-002  2.9894118e-003  0.0000000e+000  3.9394908e-004  0.0000000e+000  1.9469392e-003  0.0000000e+000  9.2908327e-004  0.0000000e+000  0.0000000e+000  5.4435873e-003  0.0000000e+000  3.5812779e-003  0.0000000e+000  0.0000000e+000  0.0000000e+000  0.0000000e+000  0.0000000e+000  6.5952923e-005  1.0467934e-002  9.2893303e-001  1.0000000e+000  8.3040321e-002
  2.4057098e-001  0.0000000e+000  0.0000000e+000  1.4756636e-003  0.0000000e+000  0.0000000e+000  0.0000000e+000  0.0000000e+000  0.0000000e+000  9.0071239e-003  0.0000000e+000  0.0000000e+000  0.0000000e+000  4.7113785e-003  5.5148198e-003  0.0000000e+000  8.1299902e-003  0.0000000e+000  0.0000000e+000  3.4513163e-002  0.0000000e+000  2.2202035e-003  4.0525375e-005  8.0901485e-003  0.0000000e+000  0.0000000e+000  1.9559846e-004  0.0000000e+000  0.0000000e+000  0.0000000e+000  2.4057098e-001  2.9676799e-001  1.0000000e+000  1.0869735e-001
  1.8221790e-001  0.0000000e+000  0.0000000e+000  0.0000000e+000  0.0000000e+000  0.0000000e+000  1.1346590e-002  0.0000000e+000  0.0000000e+000  0.0000000e+000  0.0000000e+000  1.5129032e-002  1.4923539e-003  0.0000000e+000  0.0000000e+000  0.0000000e+000  2.0021983e-004  0.0000000e+000  0.0000000e+000  0.0000000e+000  0.0000000e+000  7.1609278e-003  4.7313630e-003  0.0000000e+000  0.0000000e+000  0.0000000e+000  0.0000000e+000  0.0000000e+000  0.0000000e+000  0.0000000e+000  1.8221790e-001  6.7949906e-001  1.0000000e+000  2.0528395e-001
  6.3089435e-001  0.0000000e+000  0.0000000e+000  0.0000000e+000  0.0000000e+000  1.9043598e-003  0.0000000e+000  0.0000000e+000  0.0000000e+000  0.0000000e+000  0.0000000e+000  1.1857845e-002  2.1674235e-003  0.0000000e+000  1.3246024e-003  0.0000000e+000  0.0000000e+000  0.0000000e+000  1.8420799e-003  3.2354724e-002  0.0000000e+000  1.2254782e-002  0.0000000e+000  0.0000000e+000  0.0000000e+000  0.0000000e+000  2.1675727e-002  0.0000000e+000  0.0000000e+000  1.3479828e-002  6.3089435e-001 -2.9632089e-001  1.0000000e+000  3.9557375e-001
  7.0176720e-002  0.0000000e+000  0.0000000e+000  0.0000000e+000  0.0000000e+000  0.0000000e+000  1.5590610e-002  0.0000000e+000  0.0000000e+000  4.3688057e-003  0.0000000e+000  7.7374475e-006  3.7678569e-004  3.0026499e-002  0.0000000e+000  0.0000000e+000  0.0000000e+000  0.0000000e+000  0.0000000e+000  3.6417969e-003  0.0000000e+000  2.6565278e-004  0.0000000e+000  3.2579763e-002  0.0000000e+000  0.0000000e+000  0.0000000e+000  1.9472102e-002  0.0000000e+000  2.3075516e-002  7.0176720e-002  7.1344004e-001  1.0000000e+000  6.1443178e-002
  4.4317208e-001  0.0000000e+000  0.0000000e+000  1.8694083e-003  0.0000000e+000  1.6239419e-003  1.6637578e-002  0.0000000e+000  0.0000000e+000  0.0000000e+000  0.0000000e+000  0.0000000e+000  8.0693453e-003  1.3965017e-002  2.4847956e-002  0.0000000e+000  0.0000000e+000  0.0000000e+000  0.0000000e+000  7.2163183e-003  0.0000000e+000  1.3275644e-003  0.0000000e+000  0.0000000e+000  2.1485337e-003  0.0000000e+000  7.8099964e-004  1.6994846e-002  0.0000000e+000  5.1805877e-004  4.4317208e-001 -7.8778074e-002  1.0000000e+000  4.6068465e-002
  2.7923248e-002  0.0000000e+000  0.0000000e+000  0.0000000e+000  0.0000000e+000  1.5116261e-002  0.0000000e+000  0.0000000e+000  0.0000000e+000  8.9461293e-003  0.0000000e+000  2.3214014e-003  9.8979701e-004  0.0000000e+000  1.0651812e-002  3.2758875e-002  1.0788053e-002  0.0000000e+000  1.5147437e-002  4.4852870e-002  0.0000000e+000  0.0000000e+000  0.0000000e+000  0.0000000e+000  9.5996536e-002  0.0000000e+000  4.4541763e-003  0.0000000e+000  0.0000000e+000  1.1741869e-003  2.7923248e-002  8.8070899e-001  1.0000000e+000  7.0156593e-002
  2.5167218e-001  0.0000000e+000  0.0000000e+000  0.0000000e+000  0.0000000e+000  0.0000000e+000  0.0000000e+000  0.0000000e+000  0.0000000e+000  0.0000000e+000  0.0000000e+000  0.0000000e+000  0.0000000e+000  0.0000000e+000  0.0000000e+000  0.0000000e+000  0.0000000e+000  0.0000000e+000  0.0000000e+000  0.0000000e+000  0.0000000e+000  0.0000000e+000  0.0000000e+000  0.0000000e+000  0.0000000e+000  0.0000000e+000  0.0000000e+000  0.0000000e+000  0.0000000e+000  0.0000000e+000  2.5167218e-001  2.4700562e-001  1.0000000e+000  4.7383364e-001
  0.0000000e+000  0.0000000e+000  0.0000000e+000  0.0000000e+000  0.0000000e+000  0.0000000e+000  0.0000000e+000  0.0000000e+000  0.0000000e+000  0.0000000e+000  0.0000000e+000  0.0000000e+000  0.0000000e+000  0.0000000e+000  0.0000000e+000  0.0000000e+000  0.0000000e+000  0.0000000e+000  0.0000000e+000  0.0000000e+000  0.0000000e+000  0.0000000e+000  0.0000000e+000  0.0000000e+000  0.0000000e+000  0.0000000e+000  0.0000000e+000  0.0000000e+000  0.0000000e+000  0.0000000e+000  0.0000000e+000  1.0000000e+000  1.0000000e+000             Inf
  7.8234798e-002  0.0000000e+000  0.0000000e+000  0.0000000e+000  0.0000000e+000  0.0000000e+000  0.0000000e+000  0.0000000e+000  0.0000000e+000  0.0000000e+000  0.0000000e+000  0.0000000e+000  0.0000000e+000  0.0000000e+000  0.0000000e+000  0.0000000e+000  0.0000000e+000  0.0000000e+000  0.0000000e+000  0.0000000e+000  0.0000000e+000  0.0000000e+000  0.0000000e+000  0.0000000e+000  0.0000000e+000  0.0000000e+000  0.0000000e+000  0.0000000e+000  0.0000000e+000  0.0000000e+000  7.8234798e-002  6.7087243e-001  1.0000000e+000  1.7906438e-003
  2.3000170e-003  0.0000000e+000  0.0000000e+000  0.0000000e+000  0.0000000e+000  0.0000000e+000  0.0000000e+000  0.0000000e+000  0.0000000e+000  0.0000000e+000  0.0000000e+000  0.0000000e+000  0.0000000e+000  0.0000000e+000  0.0000000e+000  0.0000000e+000  0.0000000e+000  0.0000000e+000  0.0000000e+000  0.0000000e+000  0.0000000e+000  0.0000000e+000  0.0000000e+000  0.0000000e+000  0.0000000e+000  0.0000000e+000  0.0000000e+000  0.0000000e+000  0.0000000e+000  0.0000000e+000  2.3000170e-003  9.5187546e-001  1.0000000e+000  1.4613545e-002
  0.0000000e+000  0.0000000e+000  0.0000000e+000  0.0000000e+000  0.0000000e+000  0.0000000e+000  0.0000000e+000  0.0000000e+000  0.0000000e+000  0.0000000e+000  0.0000000e+000  0.0000000e+000  0.0000000e+000  0.0000000e+000  0.0000000e+000  0.0000000e+000  0.0000000e+000  0.0000000e+000  0.0000000e+000  0.0000000e+000  0.0000000e+000  0.0000000e+000  0.0000000e+000  0.0000000e+000  0.0000000e+000  0.0000000e+000  0.0000000e+000  0.0000000e+000  0.0000000e+000  0.0000000e+000  0.0000000e+000  1.0000000e+000  1.0000000e+000  0.0000000e+000
  4.8845507e-002  0.0000000e+000  0.0000000e+000  0.0000000e+000  0.0000000e+000  0.0000000e+000  0.0000000e+000  0.0000000e+000  0.0000000e+000  0.0000000e+000  0.0000000e+000  0.0000000e+000  0.0000000e+000  0.0000000e+000  0.0000000e+000  0.0000000e+000  0.0000000e+000  0.0000000e+000  0.0000000e+000  0.0000000e+000  0.0000000e+000  0.0000000e+000  0.0000000e+000  0.0000000e+000  0.0000000e+000  0.0000000e+000  0.0000000e+000  0.0000000e+000  0.0000000e+000  0.0000000e+000  4.8845507e-002  7.3017642e-001  1.0000000e+000  3.2776455e-002
  3.0507274e-002  0.0000000e+000  0.0000000e+000  0.0000000e+000  0.0000000e+000  0.0000000e+000  0.0000000e+000  0.0000000e+000  0.0000000e+000  0.0000000e+000  0.0000000e+000  0.0000000e+000  0.0000000e+000  0.0000000e+000  0.0000000e+000  0.0000000e+000  0.0000000e+000  0.0000000e+000  0.0000000e+000  0.0000000e+000  0.0000000e+000  0.0000000e+000  0.0000000e+000  0.0000000e+000  0.0000000e+000  0.0000000e+000  0.0000000e+000  0.0000000e+000  0.0000000e+000  0.0000000e+000  3.0507274e-002  8.0037316e-001  1.0000000e+000  7.4343930e-002
  0.0000000e+000  0.0000000e+000  0.0000000e+000  0.0000000e+000  0.0000000e+000  0.0000000e+000  0.0000000e+000  0.0000000e+000  0.0000000e+000  0.0000000e+000  0.0000000e+000  0.0000000e+000  0.0000000e+000  0.0000000e+000  0.0000000e+000  0.0000000e+000  0.0000000e+000  0.0000000e+000  0.0000000e+000  0.0000000e+000  0.0000000e+000  0.0000000e+000  0.0000000e+000  0.0000000e+000  0.0000000e+000  0.0000000e+000  0.0000000e+000  0.0000000e+000  0.0000000e+000  0.0000000e+000  0.0000000e+000  1.0000000e+000  1.0000000e+000  0.0000000e+000
  7.1291987e-002  0.0000000e+000  0.0000000e+000  0.0000000e+000  0.0000000e+000  0.0000000e+000  0.0000000e+000  0.0000000e+000  0.0000000e+000  0.0000000e+000  0.0000000e+000  0.0000000e+000  0.0000000e+000  0.0000000e+000  0.0000000e+000  0.0000000e+000  0.0000000e+000  0.0000000e+000  0.0000000e+000  0.0000000e+000  0.0000000e+000  0.0000000e+000  0.0000000e+000  0.0000000e+000  0.0000000e+000  0.0000000e+000  0.0000000e+000  0.0000000e+000  0.0000000e+000  0.0000000e+000  7.1291987e-002  6.7706587e-001  1.0000000e+000  2.9925096e-002
  0.0000000e+000  0.0000000e+000  0.0000000e+000  0.0000000e+000  0.0000000e+000  0.0000000e+000  0.0000000e+000  0.0000000e+000  0.0000000e+000  0.0000000e+000  0.0000000e+000  0.0000000e+000  0.0000000e+000  0.0000000e+000  0.0000000e+000  0.0000000e+000  0.0000000e+000  0.0000000e+000  0.0000000e+000  0.0000000e+000  0.0000000e+000  0.0000000e+000  0.0000000e+000  0.0000000e+000  0.0000000e+000  0.0000000e+000  0.0000000e+000  0.0000000e+000  0.0000000e+000  0.0000000e+000  0.0000000e+000  1.0000000e+000  1.0000000e+000  0.0000000e+000
  0.0000000e+000  0.0000000e+000  0.0000000e+000  0.0000000e+000  0.0000000e+000  0.0000000e+000  0.0000000e+000  0.0000000e+000  0.0000000e+000  0.0000000e+000  0.0000000e+000  0.0000000e+000  0.0000000e+000  0.0000000e+000  0.0000000e+000  0.0000000e+000  0.0000000e+000  0.0000000e+000  0.0000000e+000  0.0000000e+000  0.0000000e+000  0.0000000e+000  0.0000000e+000  0.0000000e+000  0.0000000e+000  0.0000000e+000  0.0000000e+000  0.0000000e+000  0.0000000e+000  0.0000000e+000  0.0000000e+000  1.0000000e+000  1.0000000e+000  0.0000000e+000
  8.2644663e-002  0.0000000e+000  0.0000000e+000  0.0000000e+000  0.0000000e+000  0.0000000e+000  0.0000000e+000  0.0000000e+000  0.0000000e+000  0.0000000e+000  0.0000000e+000  0.0000000e+000  0.0000000e+000  0.0000000e+000  0.0000000e+000  0.0000000e+000  0.0000000e+000  0.0000000e+000  0.0000000e+000  0.0000000e+000  0.0000000e+000  0.0000000e+000  0.0000000e+000  0.0000000e+000  0.0000000e+000  0.0000000e+000  0.0000000e+000  0.0000000e+000  0.0000000e+000  0.0000000e+000  8.2644663e-002  6.6965913e-001  1.0000000e+000  1.2282219e-001
  6.0998401e-002  0.0000000e+000  0.0000000e+000  0.0000000e+000  0.0000000e+000  0.0000000e+000  0.0000000e+000  0.0000000e+000  0.0000000e+000  0.0000000e+000  0.0000000e+000  0.0000000e+000  0.0000000e+000  0.0000000e+000  0.0000000e+000  0.0000000e+000  0.0000000e+000  0.0000000e+000  0.0000000e+000  0.0000000e+000  0.0000000e+000  0.0000000e+000  0.0000000e+000  0.0000000e+000  0.0000000e+000  0.0000000e+000  0.0000000e+000  0.0000000e+000  0.0000000e+000  0.0000000e+000  6.0998401e-002  6.9562820e-001  1.0000000e+000  2.6014566e-002
  0.0000000e+000  0.0000000e+000  0.0000000e+000  0.0000000e+000  0.0000000e+000  0.0000000e+000  0.0000000e+000  0.0000000e+000  0.0000000e+000  0.0000000e+000  0.0000000e+000  0.0000000e+000  0.0000000e+000  0.0000000e+000  0.0000000e+000  0.0000000e+000  0.0000000e+000  0.0000000e+000  0.0000000e+000  0.0000000e+000  0.0000000e+000  0.0000000e+000  0.0000000e+000  0.0000000e+000  0.0000000e+000  0.0000000e+000  0.0000000e+000  0.0000000e+000  0.0000000e+000  0.0000000e+000  0.0000000e+000  1.0000000e+000  1.0000000e+000  0.0000000e+000
  4.8174097e-002  0.0000000e+000  0.0000000e+000  0.0000000e+000  0.0000000e+000  0.0000000e+000  0.0000000e+000  0.0000000e+000  0.0000000e+000  0.0000000e+000  0.0000000e+000  0.0000000e+000  0.0000000e+000  0.0000000e+000  0.0000000e+000  0.0000000e+000  0.0000000e+000  0.0000000e+000  0.0000000e+000  0.0000000e+000  0.0000000e+000  0.0000000e+000  0.0000000e+000  0.0000000e+000  0.0000000e+000  0.0000000e+000  0.0000000e+000  0.0000000e+000  0.0000000e+000  0.0000000e+000  4.8174097e-002  7.3241916e-001  1.0000000e+000  1.8637128e-002
  0.0000000e+000  0.0000000e+000  0.0000000e+000  0.0000000e+000  0.0000000e+000  0.0000000e+000  0.0000000e+000  0.0000000e+000  0.0000000e+000  0.0000000e+000  0.0000000e+000  0.0000000e+000  0.0000000e+000  0.0000000e+000  0.0000000e+000  0.0000000e+000  0.0000000e+000  0.0000000e+000  0.0000000e+000  0.0000000e+000  0.0000000e+000  0.0000000e+000  0.0000000e+000  0.0000000e+000  0.0000000e+000  0.0000000e+000  0.0000000e+000  0.0000000e+000  0.0000000e+000  0.0000000e+000  0.0000000e+000  1.0000000e+000  1.0000000e+000  0.0000000e+000
  0.0000000e+000  0.0000000e+000  0.0000000e+000  0.0000000e+000  0.0000000e+000  0.0000000e+000  0.0000000e+000  0.0000000e+000  0.0000000e+000  0.0000000e+000  0.0000000e+000  0.0000000e+000  0.0000000e+000  0.0000000e+000  0.0000000e+000  0.0000000e+000  0.0000000e+000  0.0000000e+000  0.0000000e+000  0.0000000e+000  0.0000000e+000  0.0000000e+000  0.0000000e+000  0.0000000e+000  0.0000000e+000  0.0000000e+000  0.0000000e+000  0.0000000e+000  0.0000000e+000  0.0000000e+000  0.0000000e+000  1.0000000e+000  1.0000000e+000  0.0000000e+000
  2.2062303e-002  0.0000000e+000  0.0000000e+000  0.0000000e+000  0.0000000e+000  0.0000000e+000  0.0000000e+000  0.0000000e+000  0.0000000e+000  0.0000000e+000  0.0000000e+000  0.0000000e+000  0.0000000e+000  0.0000000e+000  0.0000000e+000  0.0000000e+000  0.0000000e+000  0.0000000e+000  0.0000000e+000  0.0000000e+000  0.0000000e+000  0.0000000e+000  0.0000000e+000  0.0000000e+000  0.0000000e+000  0.0000000e+000  0.0000000e+000  0.0000000e+000  0.0000000e+000  0.0000000e+000  2.2062303e-002  8.3736987e-001  1.0000000e+000  5.5292363e-002
  0.0000000e+000  0.0000000e+000  0.0000000e+000  0.0000000e+000  0.0000000e+000  0.0000000e+000  0.0000000e+000  0.0000000e+000  0.0000000e+000  0.0000000e+000  0.0000000e+000  0.0000000e+000  0.0000000e+000  0.0000000e+000  0.0000000e+000  0.0000000e+000  0.0000000e+000  0.0000000e+000  0.0000000e+000  0.0000000e+000  0.0000000e+000  0.0000000e+000  0.0000000e+000  0.0000000e+000  0.0000000e+000  0.0000000e+000  0.0000000e+000  0.0000000e+000  0.0000000e+000  0.0000000e+000  0.0000000e+000  1.0000000e+000  1.0000000e+000  0.0000000e+000
  0.0000000e+000  0.0000000e+000  0.0000000e+000  0.0000000e+000  0.0000000e+000  0.0000000e+000  0.0000000e+000  0.0000000e+000  0.0000000e+000  0.0000000e+000  0.0000000e+000  0.0000000e+000  0.0000000e+000  0.0000000e+000  0.0000000e+000  0.0000000e+000  0.0000000e+000  0.0000000e+000  0.0000000e+000  0.0000000e+000  0.0000000e+000  0.0000000e+000  0.0000000e+000  0.0000000e+000  0.0000000e+000  0.0000000e+000  0.0000000e+000  0.0000000e+000  0.0000000e+000  0.0000000e+000  0.0000000e+000  1.0000000e+000  1.0000000e+000  0.0000000e+000
  1.4749135e-002  0.0000000e+000  0.0000000e+000  0.0000000e+000  0.0000000e+000  0.0000000e+000  0.0000000e+000  0.0000000e+000  0.0000000e+000  0.0000000e+000  0.0000000e+000  0.0000000e+000  0.0000000e+000  0.0000000e+000  0.0000000e+000  0.0000000e+000  0.0000000e+000  0.0000000e+000  0.0000000e+000  0.0000000e+000  0.0000000e+000  0.0000000e+000  0.0000000e+000  0.0000000e+000  0.0000000e+000  0.0000000e+000  0.0000000e+000  0.0000000e+000  0.0000000e+000  0.0000000e+000  1.4749135e-002  8.7196179e-001  1.0000000e+000  1.6663173e-002
  0.0000000e+000  0.0000000e+000  0.0000000e+000  0.0000000e+000  0.0000000e+000  0.0000000e+000  0.0000000e+000  0.0000000e+000  0.0000000e+000  0.0000000e+000  0.0000000e+000  0.0000000e+000  0.0000000e+000  0.0000000e+000  0.0000000e+000  0.0000000e+000  0.0000000e+000  0.0000000e+000  0.0000000e+000  0.0000000e+000  0.0000000e+000  0.0000000e+000  0.0000000e+000  0.0000000e+000  0.0000000e+000  0.0000000e+000  0.0000000e+000  0.0000000e+000  0.0000000e+000  0.0000000e+000  0.0000000e+000  1.0000000e+000  1.0000000e+000  0.0000000e+000
  0.0000000e+000  0.0000000e+000  0.0000000e+000  0.0000000e+000  0.0000000e+000  0.0000000e+000  0.0000000e+000  0.0000000e+000  0.0000000e+000  0.0000000e+000  0.0000000e+000  0.0000000e+000  0.0000000e+000  0.0000000e+000  0.0000000e+000  0.0000000e+000  0.0000000e+000  0.0000000e+000  0.0000000e+000  0.0000000e+000  0.0000000e+000  0.0000000e+000  0.0000000e+000  0.0000000e+000  0.0000000e+000  0.0000000e+000  0.0000000e+000  0.0000000e+000  0.0000000e+000  0.0000000e+000  0.0000000e+000  1.0000000e+000  1.0000000e+000  0.0000000e+000
  2.0144798e-001  0.0000000e+000  0.0000000e+000  0.0000000e+000  0.0000000e+000  0.0000000e+000  0.0000000e+000  0.0000000e+000  0.0000000e+000  0.0000000e+000  0.0000000e+000  0.0000000e+000  0.0000000e+000  0.0000000e+000  0.0000000e+000  0.0000000e+000  0.0000000e+000  0.0000000e+000  0.0000000e+000  0.0000000e+000  0.0000000e+000  0.0000000e+000  0.0000000e+000  0.0000000e+000  0.0000000e+000  0.0000000e+000  0.0000000e+000  0.0000000e+000  0.0000000e+000  0.0000000e+000  2.0144798e-001  5.4200977e-001  1.0000000e+000  9.1654897e-002
  2.0975170e-001  0.0000000e+000  0.0000000e+000  0.0000000e+000  0.0000000e+000  0.0000000e+000  0.0000000e+000  0.0000000e+000  0.0000000e+000  0.0000000e+000  0.0000000e+000  0.0000000e+000  0.0000000e+000  0.0000000e+000  0.0000000e+000  0.0000000e+000  0.0000000e+000  0.0000000e+000  0.0000000e+000  0.0000000e+000  0.0000000e+000  0.0000000e+000  0.0000000e+000  0.0000000e+000  0.0000000e+000  0.0000000e+000  0.0000000e+000  0.0000000e+000  0.0000000e+000  0.0000000e+000  2.0975170e-001  4.7875464e-001  1.0000000e+000  1.5773863e-001
  3.9437537e-003  0.0000000e+000  0.0000000e+000  0.0000000e+000  0.0000000e+000  0.0000000e+000  0.0000000e+000  0.0000000e+000  0.0000000e+000  0.0000000e+000  0.0000000e+000  0.0000000e+000  0.0000000e+000  0.0000000e+000  0.0000000e+000  0.0000000e+000  0.0000000e+000  0.0000000e+000  0.0000000e+000  0.0000000e+000  0.0000000e+000  0.0000000e+000  0.0000000e+000  0.0000000e+000  0.0000000e+000  0.0000000e+000  0.0000000e+000  0.0000000e+000  0.0000000e+000  0.0000000e+000  3.9437537e-003  9.3671332e-001  1.0000000e+000  3.9465122e-002
  1.1760688e-002  0.0000000e+000  0.0000000e+000  0.0000000e+000  0.0000000e+000  0.0000000e+000  0.0000000e+000  0.0000000e+000  0.0000000e+000  0.0000000e+000  0.0000000e+000  0.0000000e+000  0.0000000e+000  0.0000000e+000  0.0000000e+000  0.0000000e+000  0.0000000e+000  0.0000000e+000  0.0000000e+000  0.0000000e+000  0.0000000e+000  0.0000000e+000  0.0000000e+000  0.0000000e+000  0.0000000e+000  0.0000000e+000  0.0000000e+000  0.0000000e+000  0.0000000e+000  0.0000000e+000  1.1760688e-002  8.8730623e-001  1.0000000e+000  2.1129415e-002
  1.9288412e-001  0.0000000e+000  0.0000000e+000  0.0000000e+000  0.0000000e+000  0.0000000e+000  0.0000000e+000  0.0000000e+000  0.0000000e+000  0.0000000e+000  0.0000000e+000  0.0000000e+000  0.0000000e+000  0.0000000e+000  0.0000000e+000  0.0000000e+000  0.0000000e+000  0.0000000e+000  0.0000000e+000  0.0000000e+000  0.0000000e+000  0.0000000e+000  0.0000000e+000  0.0000000e+000  0.0000000e+000  0.0000000e+000  0.0000000e+000  0.0000000e+000  0.0000000e+000  0.0000000e+000  1.9288412e-001  6.0357562e-001  1.0000000e+000  5.4986361e-002
  0.0000000e+000  0.0000000e+000  0.0000000e+000  0.0000000e+000  0.0000000e+000  0.0000000e+000  0.0000000e+000  0.0000000e+000  0.0000000e+000  0.0000000e+000  0.0000000e+000  0.0000000e+000  0.0000000e+000  0.0000000e+000  0.0000000e+000  0.0000000e+000  0.0000000e+000  0.0000000e+000  0.0000000e+000  0.0000000e+000  0.0000000e+000  0.0000000e+000  0.0000000e+000  0.0000000e+000  0.0000000e+000  0.0000000e+000  0.0000000e+000  0.0000000e+000  0.0000000e+000  0.0000000e+000  0.0000000e+000  1.0000000e+000  1.0000000e+000  0.0000000e+000
  1.8360782e-001  0.0000000e+000  0.0000000e+000  0.0000000e+000  0.0000000e+000  0.0000000e+000  0.0000000e+000  0.0000000e+000  0.0000000e+000  0.0000000e+000  0.0000000e+000  0.0000000e+000  0.0000000e+000  0.0000000e+000  0.0000000e+000  0.0000000e+000  0.0000000e+000  0.0000000e+000  0.0000000e+000  0.0000000e+000  0.0000000e+000  0.0000000e+000  0.0000000e+000  0.0000000e+000  0.0000000e+000  0.0000000e+000  0.0000000e+000  0.0000000e+000  0.0000000e+000  0.0000000e+000  1.8360782e-001  6.6193451e-001  1.0000000e+000  1.5658516e-001
  0.0000000e+000  0.0000000e+000  0.0000000e+000  0.0000000e+000  0.0000000e+000  0.0000000e+000  0.0000000e+000  0.0000000e+000  0.0000000e+000  0.0000000e+000  0.0000000e+000  0.0000000e+000  0.0000000e+000  0.0000000e+000  0.0000000e+000  0.0000000e+000  0.0000000e+000  0.0000000e+000  0.0000000e+000  0.0000000e+000  0.0000000e+000  0.0000000e+000  0.0000000e+000  0.0000000e+000  0.0000000e+000  0.0000000e+000  0.0000000e+000  0.0000000e+000  0.0000000e+000  0.0000000e+000  0.0000000e+000  1.0000000e+000  1.0000000e+000  0.0000000e+000
  2.3100970e-001  0.0000000e+000  0.0000000e+000  0.0000000e+000  0.0000000e+000  0.0000000e+000  0.0000000e+000  0.0000000e+000  0.0000000e+000  0.0000000e+000  0.0000000e+000  0.0000000e+000  0.0000000e+000  0.0000000e+000  0.0000000e+000  0.0000000e+000  0.0000000e+000  0.0000000e+000  0.0000000e+000  0.0000000e+000  0.0000000e+000  0.0000000e+000  0.0000000e+000  0.0000000e+000  0.0000000e+000  0.0000000e+000  0.0000000e+000  0.0000000e+000  0.0000000e+000  0.0000000e+000  2.3100970e-001  3.2826209e-001  1.0000000e+000  1.8247488e-001
  0.0000000e+000  0.0000000e+000  0.0000000e+000  0.0000000e+000  0.0000000e+000  0.0000000e+000  0.0000000e+000  0.0000000e+000  0.0000000e+000  0.0000000e+000  0.0000000e+000  0.0000000e+000  0.0000000e+000  0.0000000e+000  0.0000000e+000  0.0000000e+000  0.0000000e+000  0.0000000e+000  0.0000000e+000  0.0000000e+000  0.0000000e+000  0.0000000e+000  0.0000000e+000  0.0000000e+000  0.0000000e+000  0.0000000e+000  0.0000000e+000  0.0000000e+000  0.0000000e+000  0.0000000e+000  0.0000000e+000  1.0000000e+000  1.0000000e+000  0.0000000e+000
  0.0000000e+000  0.0000000e+000  0.0000000e+000  0.0000000e+000  0.0000000e+000  0.0000000e+000  0.0000000e+000  0.0000000e+000  0.0000000e+000  0.0000000e+000  0.0000000e+000  0.0000000e+000  0.0000000e+000  0.0000000e+000  0.0000000e+000  0.0000000e+000  0.0000000e+000  0.0000000e+000  0.0000000e+000  0.0000000e+000  0.0000000e+000  0.0000000e+000  0.0000000e+000  0.0000000e+000  0.0000000e+000  0.0000000e+000  0.0000000e+000  0.0000000e+000  0.0000000e+000  0.0000000e+000  0.0000000e+000  1.0000000e+000  1.0000000e+000  0.0000000e+000
  5.9675995e-002  0.0000000e+000  0.0000000e+000  0.0000000e+000  0.0000000e+000  0.0000000e+000  0.0000000e+000  0.0000000e+000  0.0000000e+000  0.0000000e+000  0.0000000e+000  0.0000000e+000  0.0000000e+000  0.0000000e+000  0.0000000e+000  0.0000000e+000  0.0000000e+000  0.0000000e+000  0.0000000e+000  0.0000000e+000  0.0000000e+000  0.0000000e+000  0.0000000e+000  0.0000000e+000  0.0000000e+000  0.0000000e+000  0.0000000e+000  0.0000000e+000  0.0000000e+000  0.0000000e+000  5.9675995e-002  6.9877328e-001  1.0000000e+000  3.4052944e-002
  0.0000000e+000  0.0000000e+000  0.0000000e+000  0.0000000e+000  0.0000000e+000  0.0000000e+000  0.0000000e+000  0.0000000e+000  0.0000000e+000  0.0000000e+000  0.0000000e+000  0.0000000e+000  0.0000000e+000  0.0000000e+000  0.0000000e+000  0.0000000e+000  0.0000000e+000  0.0000000e+000  0.0000000e+000  0.0000000e+000  0.0000000e+000  0.0000000e+000  0.0000000e+000  0.0000000e+000  0.0000000e+000  0.0000000e+000  0.0000000e+000  0.0000000e+000  0.0000000e+000  0.0000000e+000  0.0000000e+000  1.0000000e+000  1.0000000e+000  0.0000000e+000
  0.0000000e+000  0.0000000e+000  0.0000000e+000  0.0000000e+000  0.0000000e+000  0.0000000e+000  0.0000000e+000  0.0000000e+000  0.0000000e+000  0.0000000e+000  0.0000000e+000  0.0000000e+000  0.0000000e+000  0.0000000e+000  0.0000000e+000  0.0000000e+000  0.0000000e+000  0.0000000e+000  0.0000000e+000  0.0000000e+000  0.0000000e+000  0.0000000e+000  0.0000000e+000  0.0000000e+000  0.0000000e+000  0.0000000e+000  0.0000000e+000  0.0000000e+000  0.0000000e+000  0.0000000e+000  0.0000000e+000  1.0000000e+000  1.0000000e+000  0.0000000e+000
  0.0000000e+000  0.0000000e+000  0.0000000e+000  0.0000000e+000  0.0000000e+000  0.0000000e+000  0.0000000e+000  0.0000000e+000  0.0000000e+000  0.0000000e+000  0.0000000e+000  0.0000000e+000  0.0000000e+000  0.0000000e+000  0.0000000e+000  0.0000000e+000  0.0000000e+000  0.0000000e+000  0.0000000e+000  0.0000000e+000  0.0000000e+000  0.0000000e+000  0.0000000e+000  0.0000000e+000  0.0000000e+000  0.0000000e+000  0.0000000e+000  0.0000000e+000  0.0000000e+000  0.0000000e+000  0.0000000e+000  1.0000000e+000  1.0000000e+000  0.0000000e+000
  4.3884620e-001  0.0000000e+000  0.0000000e+000  0.0000000e+000  0.0000000e+000  0.0000000e+000  0.0000000e+000  0.0000000e+000  0.0000000e+000  0.0000000e+000  0.0000000e+000  0.0000000e+000  0.0000000e+000  0.0000000e+000  0.0000000e+000  0.0000000e+000  0.0000000e+000  0.0000000e+000  0.0000000e+000  0.0000000e+000  0.0000000e+000  0.0000000e+000  0.0000000e+000  0.0000000e+000  0.0000000e+000  0.0000000e+000  0.0000000e+000  0.0000000e+000  0.0000000e+000  0.0000000e+000  4.3884620e-001 -7.4633560e-002  1.0000000e+000  4.4730015e-001
  0.0000000e+000  0.0000000e+000  0.0000000e+000  0.0000000e+000  0.0000000e+000  0.0000000e+000  0.0000000e+000  0.0000000e+000  0.0000000e+000  0.0000000e+000  0.0000000e+000  0.0000000e+000  0.0000000e+000  0.0000000e+000  0.0000000e+000  0.0000000e+000  0.0000000e+000  0.0000000e+000  0.0000000e+000  0.0000000e+000  0.0000000e+000  0.0000000e+000  0.0000000e+000  0.0000000e+000  0.0000000e+000  0.0000000e+000  0.0000000e+000  0.0000000e+000  0.0000000e+000  0.0000000e+000  0.0000000e+000  1.0000000e+000  1.0000000e+000  0.0000000e+000
  8.6179326e-001  0.0000000e+000  0.0000000e+000  0.0000000e+000  0.0000000e+000  0.0000000e+000  0.0000000e+000  0.0000000e+000  0.0000000e+000  0.0000000e+000  0.0000000e+000  0.0000000e+000  0.0000000e+000  0.0000000e+000  0.0000000e+000  0.0000000e+000  0.0000000e+000  0.0000000e+000  0.0000000e+000  0.0000000e+000  0.0000000e+000  0.0000000e+000  0.0000000e+000  0.0000000e+000  0.0000000e+000  0.0000000e+000  0.0000000e+000  0.0000000e+000  0.0000000e+000  0.0000000e+000  8.6179326e-001 -7.3164687e-001  1.0000000e+000             Inf
  0.0000000e+000  0.0000000e+000  0.0000000e+000  0.0000000e+000  0.0000000e+000  0.0000000e+000  0.0000000e+000  0.0000000e+000  0.0000000e+000  0.0000000e+000  0.0000000e+000  0.0000000e+000  0.0000000e+000  0.0000000e+000  0.0000000e+000  0.0000000e+000  0.0000000e+000  0.0000000e+000  0.0000000e+000  0.0000000e+000  0.0000000e+000  0.0000000e+000  0.0000000e+000  0.0000000e+000  0.0000000e+000  0.0000000e+000  0.0000000e+000  0.0000000e+000  0.0000000e+000  0.0000000e+000  0.0000000e+000  1.0000000e+000  1.0000000e+000  0.0000000e+000
  6.3869969e-001  0.0000000e+000  0.0000000e+000  0.0000000e+000  0.0000000e+000  0.0000000e+000  0.0000000e+000  0.0000000e+000  0.0000000e+000  0.0000000e+000  0.0000000e+000  0.0000000e+000  0.0000000e+000  0.0000000e+000  0.0000000e+000  0.0000000e+000  0.0000000e+000  0.0000000e+000  0.0000000e+000  0.0000000e+000  0.0000000e+000  0.0000000e+000  0.0000000e+000  0.0000000e+000  0.0000000e+000  0.0000000e+000  0.0000000e+000  0.0000000e+000  0.0000000e+000  0.0000000e+000  6.3869969e-001 -3.9805930e-001  1.0000000e+000  8.2582381e-001
  1.7828204e-003  0.0000000e+000  0.0000000e+000  0.0000000e+000  0.0000000e+000  0.0000000e+000  0.0000000e+000  0.0000000e+000  0.0000000e+000  0.0000000e+000  0.0000000e+000  0.0000000e+000  0.0000000e+000  0.0000000e+000  0.0000000e+000  0.0000000e+000  0.0000000e+000  0.0000000e+000  0.0000000e+000  0.0000000e+000  0.0000000e+000  0.0000000e+000  0.0000000e+000  0.0000000e+000  0.0000000e+000  0.0000000e+000  0.0000000e+000  0.0000000e+000  0.0000000e+000  0.0000000e+000  1.7828204e-003  9.5767674e-001  1.0000000e+000  3.0460071e-002
  0.0000000e+000  0.0000000e+000  0.0000000e+000  0.0000000e+000  0.0000000e+000  0.0000000e+000  0.0000000e+000  0.0000000e+000  0.0000000e+000  0.0000000e+000  0.0000000e+000  0.0000000e+000  0.0000000e+000  0.0000000e+000  0.0000000e+000  0.0000000e+000  0.0000000e+000  0.0000000e+000  0.0000000e+000  0.0000000e+000  0.0000000e+000  0.0000000e+000  0.0000000e+000  0.0000000e+000  0.0000000e+000  0.0000000e+000  0.0000000e+000  0.0000000e+000  0.0000000e+000  0.0000000e+000  0.0000000e+000  1.0000000e+000  1.0000000e+000  0.0000000e+000
  0.0000000e+000  0.0000000e+000  0.0000000e+000  0.0000000e+000  0.0000000e+000  0.0000000e+000  0.0000000e+000  0.0000000e+000  0.0000000e+000  0.0000000e+000  0.0000000e+000  0.0000000e+000  0.0000000e+000  0.0000000e+000  0.0000000e+000  0.0000000e+000  0.0000000e+000  0.0000000e+000  0.0000000e+000  0.0000000e+000  0.0000000e+000  0.0000000e+000  0.0000000e+000  0.0000000e+000  0.0000000e+000  0.0000000e+000  0.0000000e+000  0.0000000e+000  0.0000000e+000  0.0000000e+000  0.0000000e+000  1.0000000e+000  1.0000000e+000  0.0000000e+000
  0.0000000e+000  0.0000000e+000  0.0000000e+000  0.0000000e+000  0.0000000e+000  0.0000000e+000  0.0000000e+000  0.0000000e+000  0.0000000e+000  0.0000000e+000  0.0000000e+000  0.0000000e+000  0.0000000e+000  0.0000000e+000  0.0000000e+000  0.0000000e+000  0.0000000e+000  0.0000000e+000  0.0000000e+000  0.0000000e+000  0.0000000e+000  0.0000000e+000  0.0000000e+000  0.0000000e+000  0.0000000e+000  0.0000000e+000  0.0000000e+000  0.0000000e+000  0.0000000e+000  0.0000000e+000  0.0000000e+000  1.0000000e+000  1.0000000e+000  0.0000000e+000
  0.0000000e+000  0.0000000e+000  0.0000000e+000  0.0000000e+000  0.0000000e+000  0.0000000e+000  0.0000000e+000  0.0000000e+000  0.0000000e+000  0.0000000e+000  0.0000000e+000  0.0000000e+000  0.0000000e+000  0.0000000e+000  0.0000000e+000  0.0000000e+000  0.0000000e+000  0.0000000e+000  0.0000000e+000  0.0000000e+000  0.0000000e+000  0.0000000e+000  0.0000000e+000  0.0000000e+000  0.0000000e+000  0.0000000e+000  0.0000000e+000  0.0000000e+000  0.0000000e+000  0.0000000e+000  0.0000000e+000  1.0000000e+000  1.0000000e+000  0.0000000e+000
  9.7255469e-003  0.0000000e+000  0.0000000e+000  0.0000000e+000  0.0000000e+000  0.0000000e+000  0.0000000e+000  0.0000000e+000  0.0000000e+000  0.0000000e+000  0.0000000e+000  0.0000000e+000  0.0000000e+000  0.0000000e+000  0.0000000e+000  0.0000000e+000  0.0000000e+000  0.0000000e+000  0.0000000e+000  0.0000000e+000  0.0000000e+000  0.0000000e+000  0.0000000e+000  0.0000000e+000  0.0000000e+000  0.0000000e+000  0.0000000e+000  0.0000000e+000  0.0000000e+000  0.0000000e+000  9.7255469e-003  8.9845632e-001  1.0000000e+000  3.7602396e-002
  0.0000000e+000  0.0000000e+000  0.0000000e+000  0.0000000e+000  0.0000000e+000  0.0000000e+000  0.0000000e+000  0.0000000e+000  0.0000000e+000  0.0000000e+000  0.0000000e+000  0.0000000e+000  0.0000000e+000  0.0000000e+000  0.0000000e+000  0.0000000e+000  0.0000000e+000  0.0000000e+000  0.0000000e+000  0.0000000e+000  0.0000000e+000  0.0000000e+000  0.0000000e+000  0.0000000e+000  0.0000000e+000  0.0000000e+000  0.0000000e+000  0.0000000e+000  0.0000000e+000  0.0000000e+000  0.0000000e+000  1.0000000e+000  1.0000000e+000  0.0000000e+000
  0.0000000e+000  0.0000000e+000  0.0000000e+000  0.0000000e+000  0.0000000e+000  0.0000000e+000  0.0000000e+000  0.0000000e+000  0.0000000e+000  0.0000000e+000  0.0000000e+000  0.0000000e+000  0.0000000e+000  0.0000000e+000  0.0000000e+000  0.0000000e+000  0.0000000e+000  0.0000000e+000  0.0000000e+000  0.0000000e+000  0.0000000e+000  0.0000000e+000  0.0000000e+000  0.0000000e+000  0.0000000e+000  0.0000000e+000  0.0000000e+000  0.0000000e+000  0.0000000e+000  0.0000000e+000  0.0000000e+000  1.0000000e+000  1.0000000e+000  0.0000000e+000
  4.5259183e-001  0.0000000e+000  0.0000000e+000  0.0000000e+000  0.0000000e+000  0.0000000e+000  0.0000000e+000  0.0000000e+000  0.0000000e+000  0.0000000e+000  0.0000000e+000  0.0000000e+000  0.0000000e+000  0.0000000e+000  0.0000000e+000  0.0000000e+000  0.0000000e+000  0.0000000e+000  0.0000000e+000  0.0000000e+000  0.0000000e+000  0.0000000e+000  0.0000000e+000  0.0000000e+000  0.0000000e+000  0.0000000e+000  0.0000000e+000  0.0000000e+000  0.0000000e+000  0.0000000e+000  4.5259183e-001 -1.2384178e-001  1.0000000e+000  4.1867771e-001
  0.0000000e+000  0.0000000e+000  0.0000000e+000  0.0000000e+000  0.0000000e+000  0.0000000e+000  0.0000000e+000  0.0000000e+000  0.0000000e+000  0.0000000e+000  0.0000000e+000  0.0000000e+000  0.0000000e+000  0.0000000e+000  0.0000000e+000  0.0000000e+000  0.0000000e+000  0.0000000e+000  0.0000000e+000  0.0000000e+000  0.0000000e+000  0.0000000e+000  0.0000000e+000  0.0000000e+000  0.0000000e+000  0.0000000e+000  0.0000000e+000  0.0000000e+000  0.0000000e+000  0.0000000e+000  0.0000000e+000  1.0000000e+000  1.0000000e+000  0.0000000e+000
  7.5407530e-002  0.0000000e+000  0.0000000e+000  0.0000000e+000  0.0000000e+000  0.0000000e+000  0.0000000e+000  0.0000000e+000  0.0000000e+000  0.0000000e+000  0.0000000e+000  0.0000000e+000  0.0000000e+000  0.0000000e+000  0.0000000e+000  0.0000000e+000  0.0000000e+000  0.0000000e+000  0.0000000e+000  0.0000000e+000  0.0000000e+000  0.0000000e+000  0.0000000e+000  0.0000000e+000  0.0000000e+000  0.0000000e+000  0.0000000e+000  0.0000000e+000  0.0000000e+000  0.0000000e+000  7.5407530e-002  6.7276153e-001  1.0000000e+000  1.0853504e-002
  0.0000000e+000  0.0000000e+000  0.0000000e+000  0.0000000e+000  0.0000000e+000  0.0000000e+000  0.0000000e+000  0.0000000e+000  0.0000000e+000  0.0000000e+000  0.0000000e+000  0.0000000e+000  0.0000000e+000  0.0000000e+000  0.0000000e+000  0.0000000e+000  0.0000000e+000  0.0000000e+000  0.0000000e+000  0.0000000e+000  0.0000000e+000  0.0000000e+000  0.0000000e+000  0.0000000e+000  0.0000000e+000  0.0000000e+000  0.0000000e+000  0.0000000e+000  0.0000000e+000  0.0000000e+000  0.0000000e+000  1.0000000e+000  1.0000000e+000  0.0000000e+000
  0.0000000e+000  0.0000000e+000  0.0000000e+000  0.0000000e+000  0.0000000e+000  0.0000000e+000  0.0000000e+000  0.0000000e+000  0.0000000e+000  0.0000000e+000  0.0000000e+000  0.0000000e+000  0.0000000e+000  0.0000000e+000  0.0000000e+000  0.0000000e+000  0.0000000e+000  0.0000000e+000  0.0000000e+000  0.0000000e+000  0.0000000e+000  0.0000000e+000  0.0000000e+000  0.0000000e+000  0.0000000e+000  0.0000000e+000  0.0000000e+000  0.0000000e+000  0.0000000e+000  0.0000000e+000  0.0000000e+000  1.0000000e+000  1.0000000e+000  0.0000000e+000
  1.5830366e-002  0.0000000e+000  0.0000000e+000  0.0000000e+000  0.0000000e+000  0.0000000e+000  0.0000000e+000  0.0000000e+000  0.0000000e+000  0.0000000e+000  0.0000000e+000  0.0000000e+000  0.0000000e+000  0.0000000e+000  0.0000000e+000  0.0000000e+000  0.0000000e+000  0.0000000e+000  0.0000000e+000  0.0000000e+000  0.0000000e+000  0.0000000e+000  0.0000000e+000  0.0000000e+000  0.0000000e+000  0.0000000e+000  0.0000000e+000  0.0000000e+000  0.0000000e+000  0.0000000e+000  1.5830366e-002  8.6662892e-001  1.0000000e+000  2.8462306e-002
  0.0000000e+000  0.0000000e+000  0.0000000e+000  0.0000000e+000  0.0000000e+000  0.0000000e+000  0.0000000e+000  0.0000000e+000  0.0000000e+000  0.0000000e+000  0.0000000e+000  0.0000000e+000  0.0000000e+000  0.0000000e+000  0.0000000e+000  0.0000000e+000  0.0000000e+000  0.0000000e+000  0.0000000e+000  0.0000000e+000  0.0000000e+000  0.0000000e+000  0.0000000e+000  0.0000000e+000  0.0000000e+000  0.0000000e+000  0.0000000e+000  0.0000000e+000  0.0000000e+000  0.0000000e+000  0.0000000e+000  1.0000000e+000  1.0000000e+000  0.0000000e+000
  4.2994291e-002  0.0000000e+000  0.0000000e+000  0.0000000e+000  0.0000000e+000  0.0000000e+000  0.0000000e+000  0.0000000e+000  0.0000000e+000  0.0000000e+000  0.0000000e+000  0.0000000e+000  0.0000000e+000  0.0000000e+000  0.0000000e+000  0.0000000e+000  0.0000000e+000  0.0000000e+000  0.0000000e+000  0.0000000e+000  0.0000000e+000  0.0000000e+000  0.0000000e+000  0.0000000e+000  0.0000000e+000  0.0000000e+000  0.0000000e+000  0.0000000e+000  0.0000000e+000  0.0000000e+000  4.2994291e-002  7.5069219e-001  1.0000000e+000  5.9742483e-002
  0.0000000e+000  0.0000000e+000  0.0000000e+000  0.0000000e+000  0.0000000e+000  0.0000000e+000  0.0000000e+000  0.0000000e+000  0.0000000e+000  0.0000000e+000  0.0000000e+000  0.0000000e+000  0.0000000e+000  0.0000000e+000  0.0000000e+000  0.0000000e+000  0.0000000e+000  0.0000000e+000  0.0000000e+000  0.0000000e+000  0.0000000e+000  0.0000000e+000  0.0000000e+000  0.0000000e+000  0.0000000e+000  0.0000000e+000  0.0000000e+000  0.0000000e+000  0.0000000e+000  0.0000000e+000  0.0000000e+000  1.0000000e+000  1.0000000e+000  0.0000000e+000
  0.0000000e+000  0.0000000e+000  0.0000000e+000  0.0000000e+000  0.0000000e+000  0.0000000e+000  0.0000000e+000  0.0000000e+000  0.0000000e+000  0.0000000e+000  0.0000000e+000  0.0000000e+000  0.0000000e+000  0.0000000e+000  0.0000000e+000  0.0000000e+000  0.0000000e+000  0.0000000e+000  0.0000000e+000  0.0000000e+000  0.0000000e+000  0.0000000e+000  0.0000000e+000  0.0000000e+000  0.0000000e+000  0.0000000e+000  0.0000000e+000  0.0000000e+000  0.0000000e+000  0.0000000e+000  0.0000000e+000  1.0000000e+000  1.0000000e+000  0.0000000e+000
  0.0000000e+000  0.0000000e+000  0.0000000e+000  0.0000000e+000  0.0000000e+000  0.0000000e+000  0.0000000e+000  0.0000000e+000  0.0000000e+000  0.0000000e+000  0.0000000e+000  0.0000000e+000  0.0000000e+000  0.0000000e+000  0.0000000e+000  0.0000000e+000  0.0000000e+000  0.0000000e+000  0.0000000e+000  0.0000000e+000  0.0000000e+000  0.0000000e+000  0.0000000e+000  0.0000000e+000  0.0000000e+000  0.0000000e+000  0.0000000e+000  0.0000000e+000  0.0000000e+000  0.0000000e+000  0.0000000e+000  1.0000000e+000  1.0000000e+000  0.0000000e+000
  0.0000000e+000  0.0000000e+000  0.0000000e+000  0.0000000e+000  0.0000000e+000  0.0000000e+000  0.0000000e+000  0.0000000e+000  0.0000000e+000  0.0000000e+000  0.0000000e+000  0.0000000e+000  0.0000000e+000  0.0000000e+000  0.0000000e+000  0.0000000e+000  0.0000000e+000  0.0000000e+000  0.0000000e+000  0.0000000e+000  0.0000000e+000  0.0000000e+000  0.0000000e+000  0.0000000e+000  0.0000000e+000  0.0000000e+000  0.0000000e+000  0.0000000e+000  0.0000000e+000  0.0000000e+000  0.0000000e+000  1.0000000e+000  1.0000000e+000  0.0000000e+000
  1.9100218e-001  0.0000000e+000  0.0000000e+000  0.0000000e+000  0.0000000e+000  0.0000000e+000  0.0000000e+000  0.0000000e+000  0.0000000e+000  0.0000000e+000  0.0000000e+000  0.0000000e+000  0.0000000e+000  0.0000000e+000  0.0000000e+000  0.0000000e+000  0.0000000e+000  0.0000000e+000  0.0000000e+000  0.0000000e+000  0.0000000e+000  0.0000000e+000  0.0000000e+000  0.0000000e+000  0.0000000e+000  0.0000000e+000  0.0000000e+000  0.0000000e+000  0.0000000e+000  0.0000000e+000  1.9100218e-001  6.1623741e-001  1.0000000e+000  4.4465329e-002
  8.1649915e-002  0.0000000e+000  0.0000000e+000  0.0000000e+000  0.0000000e+000  0.0000000e+000  0.0000000e+000  0.0000000e+000  0.0000000e+000  0.0000000e+000  0.0000000e+000  0.0000000e+000  0.0000000e+000  0.0000000e+000  0.0000000e+000  0.0000000e+000  0.0000000e+000  0.0000000e+000  0.0000000e+000  0.0000000e+000  0.0000000e+000  0.0000000e+000  0.0000000e+000  0.0000000e+000  0.0000000e+000  0.0000000e+000  0.0000000e+000  0.0000000e+000  0.0000000e+000  0.0000000e+000  8.1649915e-002  6.6974975e-001  1.0000000e+000  4.8064514e-003
  0.0000000e+000  0.0000000e+000  0.0000000e+000  0.0000000e+000  0.0000000e+000  0.0000000e+000  0.0000000e+000  0.0000000e+000  0.0000000e+000  0.0000000e+000  0.0000000e+000  0.0000000e+000  0.0000000e+000  0.0000000e+000  0.0000000e+000  0.0000000e+000  0.0000000e+000  0.0000000e+000  0.0000000e+000  0.0000000e+000  0.0000000e+000  0.0000000e+000  0.0000000e+000  0.0000000e+000  0.0000000e+000  0.0000000e+000  0.0000000e+000  0.0000000e+000  0.0000000e+000  0.0000000e+000  0.0000000e+000  1.0000000e+000  1.0000000e+000  0.0000000e+000
  0.0000000e+000  0.0000000e+000  0.0000000e+000  0.0000000e+000  0.0000000e+000  0.0000000e+000  0.0000000e+000  0.0000000e+000  0.0000000e+000  0.0000000e+000  0.0000000e+000  0.0000000e+000  0.0000000e+000  0.0000000e+000  0.0000000e+000  0.0000000e+000  0.0000000e+000  0.0000000e+000  0.0000000e+000  0.0000000e+000  0.0000000e+000  0.0000000e+000  0.0000000e+000  0.0000000e+000  0.0000000e+000  0.0000000e+000  0.0000000e+000  0.0000000e+000  0.0000000e+000  0.0000000e+000  0.0000000e+000  1.0000000e+000  1.0000000e+000  0.0000000e+000
  7.8939497e-002  0.0000000e+000  0.0000000e+000  0.0000000e+000  0.0000000e+000  0.0000000e+000  0.0000000e+000  0.0000000e+000  0.0000000e+000  0.0000000e+000  0.0000000e+000  0.0000000e+000  0.0000000e+000  0.0000000e+000  0.0000000e+000  0.0000000e+000  0.0000000e+000  0.0000000e+000  0.0000000e+000  0.0000000e+000  0.0000000e+000  0.0000000e+000  0.0000000e+000  0.0000000e+000  0.0000000e+000  0.0000000e+000  0.0000000e+000  0.0000000e+000  0.0000000e+000  0.0000000e+000  7.8939497e-002  6.7053722e-001  1.0000000e+000  4.6111362e-003
  7.7706013e-002  0.0000000e+000  0.0000000e+000  0.0000000e+000  0.0000000e+000  0.0000000e+000  0.0000000e+000  0.0000000e+000  0.0000000e+000  0.0000000e+000  0.0000000e+000  0.0000000e+000  0.0000000e+000  0.0000000e+000  0.0000000e+000  0.0000000e+000  0.0000000e+000  0.0000000e+000  0.0000000e+000  0.0000000e+000  0.0000000e+000  0.0000000e+000  0.0000000e+000  0.0000000e+000  0.0000000e+000  0.0000000e+000  0.0000000e+000  0.0000000e+000  0.0000000e+000  0.0000000e+000  7.7706013e-002  6.7115948e-001  1.0000000e+000  4.3716047e-003
  0.0000000e+000  0.0000000e+000  0.0000000e+000  0.0000000e+000  0.0000000e+000  0.0000000e+000  0.0000000e+000  0.0000000e+000  0.0000000e+000  0.0000000e+000  0.0000000e+000  0.0000000e+000  0.0000000e+000  0.0000000e+000  0.0000000e+000  0.0000000e+000  0.0000000e+000  0.0000000e+000  0.0000000e+000  0.0000000e+000  0.0000000e+000  0.0000000e+000  0.0000000e+000  0.0000000e+000  0.0000000e+000  0.0000000e+000  0.0000000e+000  0.0000000e+000  0.0000000e+000  0.0000000e+000  0.0000000e+000  1.0000000e+000  1.0000000e+000             Inf
  1.2379804e-002  2.1176418e-002  1.1828248e-001  0.0000000e+000  0.0000000e+000  0.0000000e+000  0.0000000e+000  1.5713474e-002  0.0000000e+000  0.0000000e+000  0.0000000e+000  0.0000000e+000  0.0000000e+000  2.7249011e-002  8.5635381e-002  0.0000000e+000  5.8889514e-002  3.7268440e-002  0.0000000e+000  0.0000000e+000  0.0000000e+000  3.8164293e-003  0.0000000e+000  1.1272610e-002  0.0000000e+000  0.0000000e+000  0.0000000e+000  5.8844391e-002  5.4631978e-003  0.0000000e+000  1.2379804e-002  1.0143014e+000  1.0000000e+000  1.4978055e-001
  1.0000000e+000  5.2924898e-002  0.0000000e+000  4.3198533e-002  6.6548261e-003  0.0000000e+000  0.0000000e+000  0.0000000e+000  0.0000000e+000  0.0000000e+000  0.0000000e+000  0.0000000e+000  0.0000000e+000  4.5700071e-002  0.0000000e+000  6.4513797e-003  8.5105789e-004  0.0000000e+000  5.7191372e-004  3.7048722e-002  1.4621278e-002  0.0000000e+000  8.0503304e-003  0.0000000e+000  0.0000000e+000  0.0000000e+000  3.2407894e-002  1.8220310e-002  0.0000000e+000  0.0000000e+000  1.0000000e+000  4.2207310e-002  1.0000000e+000             Inf
  5.2411790e-002  1.5424765e-001  0.0000000e+000  0.0000000e+000  6.7153530e-004  7.6728782e-002  0.0000000e+000  0.0000000e+000  3.7690487e-003  0.0000000e+000  6.7854445e-002  3.4899820e-003  2.3940845e-002  4.4950537e-002  0.0000000e+000  0.0000000e+000  0.0000000e+000  0.0000000e+000  1.1846587e-003  0.0000000e+000  1.3752878e-002  1.5594543e-001  0.0000000e+000  0.0000000e+000  0.0000000e+000  0.0000000e+000  1.2209600e-001  3.3373825e-003  1.9300214e-002  0.0000000e+000  5.2411790e-002  9.0996947e-001  1.0000000e+000  1.0218311e-001
  6.2794852e-002  3.0771716e-003  0.0000000e+000  0.0000000e+000  8.7271717e-003  2.5646191e-003  0.0000000e+000  4.2158711e-001  0.0000000e+000  4.3392555e-002  0.0000000e+000  0.0000000e+000  8.6043702e-004  0.0000000e+000  7.0623112e-002  0.0000000e+000  0.0000000e+000  0.0000000e+000  1.9497518e-002  0.0000000e+000  0.0000000e+000  1.7921285e-002  0.0000000e+000  1.1791405e-002  1.8027853e-003  0.0000000e+000  3.0472665e-002  0.0000000e+000  0.0000000e+000  2.6574153e-002  6.2794852e-002  8.7167506e-001  1.0000000e+000  1.1383416e-001
  2.1125709e-001  0.0000000e+000  2.9502190e-001  2.1293503e-002  0.0000000e+000  5.9660240e-002  1.0699266e-002  2.9655971e-002  0.0000000e+000  0.0000000e+000  2.0602845e-004  0.0000000e+000  8.6042252e-002  1.0888749e-001  0.0000000e+000  0.0000000e+000  0.0000000e+000  1.0360139e-001  0.0000000e+000  0.0000000e+000  7.2100207e-002  1.3849669e-005  1.2202061e-002  3.6919075e-002  0.0000000e+000  0.0000000e+000  0.0000000e+000  8.2400521e-002  2.0380907e-002  0.0000000e+000  2.1125709e-001  6.9594890e-001  1.0000000e+000  5.9887337e-001
  4.2127131e-001  7.8843213e-002  0.0000000e+000  0.0000000e+000  5.3479818e-002  0.0000000e+000  0.0000000e+000  0.0000000e+000  1.6014991e-002  0.0000000e+000  7.5896787e-003  0.0000000e+000  0.0000000e+000  0.0000000e+000  0.0000000e+000  1.5852228e-002  0.0000000e+000  0.0000000e+000  0.0000000e+000  0.0000000e+000  9.4910513e-003  4.8106926e-003  0.0000000e+000  6.4667876e-002  7.5192586e-003  0.0000000e+000  4.5020973e-002  7.8163951e-003  8.7732393e-002  0.0000000e+000  4.2127131e-001  1.7469777e-001  1.0000000e+000  2.2584742e-001
  2.6564796e-001  0.0000000e+000  0.0000000e+000  0.0000000e+000  0.0000000e+000  0.0000000e+000  1.4328757e-001  7.9434711e-002  1.6984350e-003  1.1455824e-001  2.6226717e-002  0.0000000e+000  4.0845405e-002  4.9956932e-002  7.9398041e-004  0.0000000e+000  0.0000000e+000  1.0843344e-002  0.0000000e+000  0.0000000e+000  3.0960879e-003  0.0000000e+000  0.0000000e+000  1.2678575e-001  0.0000000e+000  0.0000000e+000  1.5752549e-002  4.4647699e-003  1.7479696e-002  0.0000000e+000  2.6564796e-001  3.9901801e-001  1.0000000e+000  5.9993942e-001
  0.0000000e+000  0.0000000e+000  0.0000000e+000  0.0000000e+000  0.0000000e+000  0.0000000e+000  0.0000000e+000  0.0000000e+000  0.0000000e+000  0.0000000e+000  2.5230692e-002  7.7067718e-003  0.0000000e+000  2.5035926e-002  0.0000000e+000  0.0000000e+000  8.6896272e-004  0.0000000e+000  9.4869576e-003  0.0000000e+000  1.3754855e-003  0.0000000e+000  1.0075057e-001  0.0000000e+000  0.0000000e+000  0.0000000e+000  0.0000000e+000  0.0000000e+000  3.9607137e-002  0.0000000e+000  0.0000000e+000  1.0651918e+000  1.0000000e+000             Inf
  2.8000085e-002  4.6479642e-002  0.0000000e+000  0.0000000e+000  1.8566939e-002  0.0000000e+000  1.1043132e-003  0.0000000e+000  5.1190155e-003  2.5818585e-002  0.0000000e+000  0.0000000e+000  0.0000000e+000  1.1746840e-001  0.0000000e+000  0.0000000e+000  8.7427535e-002  0.0000000e+000  0.0000000e+000  0.0000000e+000  0.0000000e+000  0.0000000e+000  0.0000000e+000  8.9008564e-004  4.3040309e-003  0.0000000e+000  0.0000000e+000  1.3341714e-001  1.3482700e-002  0.0000000e+000  2.8000085e-002  9.4061229e-001  1.0000000e+000  1.4201982e-001
  7.9020765e-002  0.0000000e+000  0.0000000e+000  0.0000000e+000  1.4977979e-002  4.4655660e-003  0.0000000e+000  6.1878693e-002  2.5223212e-002  0.0000000e+000  1.3976029e-002  0.0000000e+000  0.0000000e+000  0.0000000e+000  3.6921714e-002  0.0000000e+000  0.0000000e+000  6.4364847e-003  2.5660784e-002  0.0000000e+000  0.0000000e+000  0.0000000e+000  0.0000000e+000  6.3146410e-003  1.9156325e-002  0.0000000e+000  3.4447622e-001  0.0000000e+000  0.0000000e+000  1.1788915e-004  7.9020765e-002  8.2073946e-001  1.0000000e+000  3.2024016e-001
  4.3671662e-001  1.7701135e-002  6.0393677e-002  0.0000000e+000  1.8249202e-002  7.1834909e-002  0.0000000e+000  0.0000000e+000  5.9936373e-002  0.0000000e+000  0.0000000e+000  0.0000000e+000  0.0000000e+000  8.3078444e-003  4.3741286e-002  5.6629428e-003  0.0000000e+000  1.4146320e-001  6.5465738e-003  0.0000000e+000  2.8098078e-004  0.0000000e+000  0.0000000e+000  7.6107430e-003  2.8820210e-003  0.0000000e+000  1.8084931e-001  4.1956210e-002  0.0000000e+000  0.0000000e+000  4.3671662e-001  8.1823380e-002  1.0000000e+000  7.0824234e-001
  4.1775188e-001  1.0799036e-002  4.4126471e-003  3.2714605e-002  0.0000000e+000  9.6229563e-002  3.9282802e-002  3.3000058e-003  0.0000000e+000  0.0000000e+000  0.0000000e+000  1.6722240e-002  1.4937099e-003  9.7853240e-002  5.8690631e-002  0.0000000e+000  1.2291499e-002  6.8183777e-002  6.3602888e-002  8.7766352e-002  0.0000000e+000  5.4442451e-002  3.9216949e-002  3.4384642e-003  0.0000000e+000  0.0000000e+000  0.0000000e+000  3.4411482e-002  1.4025857e-002  8.4633036e-003  4.1775188e-001  2.9346115e-001  1.0000000e+000  3.7490355e-001
  8.2763355e-001  0.0000000e+000  0.0000000e+000  1.7914284e-002  0.0000000e+000  0.0000000e+000  8.0497794e-002  1.4634921e-002  4.4850512e-001  0.0000000e+000  0.0000000e+000  0.0000000e+000  1.1149606e-002  0.0000000e+000  1.0881530e-002  8.3089707e-002  0.0000000e+000  2.5928255e-003  0.0000000e+000  0.0000000e+000  0.0000000e+000  6.6181077e-004  0.0000000e+000  0.0000000e+000  7.1740123e-002  0.0000000e+000  0.0000000e+000  2.3381863e-001  1.5951202e-001  4.6846224e-002  8.2763355e-001 -3.2838300e-001  1.0000000e+000  4.7762068e-001
  4.2052778e-001  3.4444603e-002  0.0000000e+000  0.0000000e+000  0.0000000e+000  0.0000000e+000  0.0000000e+000  2.2106157e-002  9.4041620e-003  7.6394466e-003  0.0000000e+000  1.3489905e-001  0.0000000e+000  0.0000000e+000  0.0000000e+000  8.1894072e-003  0.0000000e+000  0.0000000e+000  0.0000000e+000  0.0000000e+000  3.4870298e-002  1.6517150e-001  7.6262180e-002  0.0000000e+000  5.0413989e-002  1.2532140e-001  2.3200853e-003  0.0000000e+000  3.1768275e-001  0.0000000e+000  4.2052778e-001  3.1273241e-001  1.0000000e+000  2.6604136e-001
  8.6831541e-001  0.0000000e+000  1.1513602e-002  5.1738985e-002  0.0000000e+000  0.0000000e+000  2.1988735e-002  1.9537310e-004  0.0000000e+000  0.0000000e+000  0.0000000e+000  6.7445197e-002  1.5657637e-002  1.2703270e-001  0.0000000e+000  0.0000000e+000  0.0000000e+000  0.0000000e+000  0.0000000e+000  0.0000000e+000  2.4881833e-002  0.0000000e+000  0.0000000e+000  0.0000000e+000  2.9296636e-002  6.3472724e-002  7.2689830e-002  2.2332292e-001  0.0000000e+000  0.0000000e+000  8.6831541e-001 -5.3767920e-001  1.0000000e+000             Inf
  1.9752663e-001  0.0000000e+000  0.0000000e+000  6.0488870e-002  0.0000000e+000  0.0000000e+000  0.0000000e+000  0.0000000e+000  1.0247389e-001  0.0000000e+000  0.0000000e+000  0.0000000e+000  7.3155241e-002  1.6752930e-001  0.0000000e+000  0.0000000e+000  7.3418037e-002  0.0000000e+000  0.0000000e+000  0.0000000e+000  0.0000000e+000  1.9156754e-002  1.1511418e-001  0.0000000e+000  5.6825063e-004  0.0000000e+000  0.0000000e+000  4.0252875e-002  0.0000000e+000  0.0000000e+000  1.9752663e-001  7.3038207e-001  1.0000000e+000  2.5992645e-001
  6.4467568e-001  2.7672931e-002  9.9910496e-003  0.0000000e+000  0.0000000e+000  0.0000000e+000  8.7535152e-003  5.3282786e-002  1.0560091e-001  0.0000000e+000  0.0000000e+000  4.9481938e-001  0.0000000e+000  0.0000000e+000  1.0189637e-001  3.5751181e-002  0.0000000e+000  2.8767749e-002  0.0000000e+000  0.0000000e+000  3.1355176e-002  0.0000000e+000  2.3365838e-002  0.0000000e+000  0.0000000e+000  6.2379636e-002  0.0000000e+000  0.0000000e+000  2.5131792e-001  0.0000000e+000  6.4467568e-001 -1.9674425e-001  1.0000000e+000  3.8866408e-001
  2.5045945e-001  0.0000000e+000  7.1725783e-002  0.0000000e+000  0.0000000e+000  0.0000000e+000  2.0635715e-002  0.0000000e+000  0.0000000e+000  8.0288255e-002  0.0000000e+000  0.0000000e+000  0.0000000e+000  0.0000000e+000  0.0000000e+000  0.0000000e+000  7.3368017e-003  0.0000000e+000  0.0000000e+000  0.0000000e+000  0.0000000e+000  0.0000000e+000  1.0352132e-001  0.0000000e+000  4.1431944e-002  0.0000000e+000  0.0000000e+000  1.0027592e-001  0.0000000e+000  6.8507999e-002  2.5045945e-001  3.6535661e-001  1.0000000e+000  2.4973435e-001
  6.2434331e-001  1.6212596e-001  0.0000000e+000  3.2628625e-002  0.0000000e+000  0.0000000e+000  0.0000000e+000  3.3827274e-002  0.0000000e+000  4.1860216e-002  0.0000000e+000  2.8464367e-001  0.0000000e+000  0.0000000e+000  0.0000000e+000  4.3647312e-002  6.7875330e-002  1.0147673e-002  0.0000000e+000  0.0000000e+000  0.0000000e+000  0.0000000e+000  0.0000000e+000  0.0000000e+000  1.2397797e-002  0.0000000e+000  2.3121611e-005  0.0000000e+000  0.0000000e+000  0.0000000e+000  6.2434331e-001 -8.8956318e-002  1.0000000e+000  3.4323078e-001
  4.4508479e-001  0.0000000e+000  0.0000000e+000  0.0000000e+000  0.0000000e+000  0.0000000e+000  0.0000000e+000  2.2357328e-002  0.0000000e+000  3.6405309e-003  0.0000000e+000  0.0000000e+000  7.9596735e-004  0.0000000e+000  0.0000000e+000  0.0000000e+000  0.0000000e+000  8.5325910e-004  0.0000000e+000  0.0000000e+000  0.0000000e+000  3.7155933e-004  1.0866344e-001  0.0000000e+000  0.0000000e+000  0.0000000e+000  0.0000000e+000  2.7220663e-001  0.0000000e+000  0.0000000e+000  4.4508479e-001 -2.1104642e-002  1.0000000e+000  4.9400503e-001
  4.1763290e-001  3.5896168e-002  0.0000000e+000  0.0000000e+000  0.0000000e+000  0.0000000e+000  1.0294425e-002  0.0000000e+000  2.7567935e-001  0.0000000e+000  0.0000000e+000  1.1215077e-001  0.0000000e+000  1.6087896e-001  6.8935820e-002  0.0000000e+000  1.6494244e-002  0.0000000e+000  0.0000000e+000  0.0000000e+000  0.0000000e+000  0.0000000e+000  1.9786115e-001  0.0000000e+000  0.0000000e+000  0.0000000e+000  0.0000000e+000  5.1462092e-004  8.1710329e-002  0.0000000e+000  4.1763290e-001  3.4207974e-001  1.0000000e+000  2.2982767e-001
  2.1689630e-001  0.0000000e+000  3.3990930e-003  4.9867194e-002  0.0000000e+000  0.0000000e+000  0.0000000e+000  2.5011655e-002  0.0000000e+000  7.9321756e-002  0.0000000e+000  1.6337062e-001  0.0000000e+000  5.9385529e-003  0.0000000e+000  0.0000000e+000  0.0000000e+000  0.0000000e+000  0.0000000e+000  0.0000000e+000  9.7019839e-002  2.4918368e-001  2.4159200e-002  0.0000000e+000  2.5454732e-002  3.7867105e-002  1.9810929e-002  1.1940030e-001  0.0000000e+000  0.0000000e+000  2.1689630e-001  6.4270029e-001  1.0000000e+000  2.5439142e-001
  5.2168413e-002  2.2102117e-001  0.0000000e+000  0.0000000e+000  1.1403639e-002  0.0000000e+000  3.7676477e-002  0.0000000e+000  3.0482698e-002  0.0000000e+000  0.0000000e+000  1.2181138e-002  0.0000000e+000  0.0000000e+000  0.0000000e+000  0.0000000e+000  2.0364837e-003  1.7161929e-001  0.0000000e+000  0.0000000e+000  0.0000000e+000  1.0841981e-001  1.7641564e-002  0.0000000e+000  0.0000000e+000  0.0000000e+000  0.0000000e+000  0.0000000e+000  0.0000000e+000  1.8091713e-001  5.2168413e-002  9.3920214e-001  1.0000000e+000  2.2795849e-001
  0.0000000e+000  0.0000000e+000  0.0000000e+000  0.0000000e+000  0.0000000e+000  0.0000000e+000  1.4337699e-002  0.0000000e+000  2.6409823e-003  0.0000000e+000  0.0000000e+000  0.0000000e+000  7.8318675e-003  0.0000000e+000  0.0000000e+000  0.0000000e+000  0.0000000e+000  0.0000000e+000  0.0000000e+000  0.0000000e+000  0.0000000e+000  0.0000000e+000  1.2466566e-002  0.0000000e+000  0.0000000e+000  0.0000000e+000  0.0000000e+000  0.0000000e+000  0.0000000e+000  0.0000000e+000  0.0000000e+000  1.0115688e+000  1.0000000e+000             Inf
  2.4252458e-001  0.0000000e+000  0.0000000e+000  0.0000000e+000  0.0000000e+000  0.0000000e+000  2.2033423e-002  1.5891692e-003  0.0000000e+000  1.7739853e-001  0.0000000e+000  0.0000000e+000  0.0000000e+000  0.0000000e+000  0.0000000e+000  7.3640457e-002  6.3817855e-002  0.0000000e+000  0.0000000e+000  0.0000000e+000  1.2669684e-002  4.3265061e-002  1.2577854e-001  0.0000000e+000  0.0000000e+000  4.0651368e-002  0.0000000e+000  0.0000000e+000  0.0000000e+000  4.9872741e-002  2.4252458e-001  4.1655200e-001  1.0000000e+000  2.1767144e-001
  5.7388872e-002  0.0000000e+000  2.5206398e-002  4.7324068e-002  0.0000000e+000  0.0000000e+000  0.0000000e+000  1.3580676e-002  6.4867518e-002  0.0000000e+000  0.0000000e+000  0.0000000e+000  3.6352770e-003  1.2095524e-002  0.0000000e+000  0.0000000e+000  1.0990006e-002  1.2847748e-002  0.0000000e+000  0.0000000e+000  0.0000000e+000  0.0000000e+000  0.0000000e+000  0.0000000e+000  0.0000000e+000  1.4778756e-002  0.0000000e+000  0.0000000e+000  0.0000000e+000  0.0000000e+000  5.7388872e-002  7.6079773e-001  1.0000000e+000  3.0219057e-001
  1.9406021e-001  0.0000000e+000  0.0000000e+000  4.4188901e-004  0.0000000e+000  0.0000000e+000  3.2341088e-002  9.2753773e-003  8.4128730e-003  2.7833406e-001  0.0000000e+000  4.3088039e-003  0.0000000e+000  3.4043487e-002  0.0000000e+000  0.0000000e+000  0.0000000e+000  1.9072257e-003  0.0000000e+000  0.0000000e+000  0.0000000e+000  0.0000000e+000  0.0000000e+000  0.0000000e+000  1.6606106e-001  3.7288669e-002  3.2475286e-002  0.0000000e+000  5.2994268e-002  0.0000000e+000  1.9406021e-001  7.5676722e-001  1.0000000e+000  1.9257836e-001
  1.1250354e-002  0.0000000e+000  0.0000000e+000  0.0000000e+000  2.7168957e-002  0.0000000e+000  6.3757666e-002  5.9788936e-002  0.0000000e+000  4.6453013e-004  0.0000000e+000  1.0868631e-002  0.0000000e+000  2.5391021e-002  1.9889845e-002  0.0000000e+000  0.0000000e+000  0.0000000e+000  7.0126098e-004  8.0259862e-002  0.0000000e+000  1.9863413e-002  0.0000000e+000  0.0000000e+000  0.0000000e+000  3.8656021e-003  8.2693632e-002  0.0000000e+000  2.0684940e-002  0.0000000e+000  1.1250354e-002  1.0123252e+000  1.0000000e+000  5.3136535e-002
  8.6879104e-001  0.0000000e+000  2.6467077e-002  3.8380452e-002  0.0000000e+000  1.1436769e-001  7.7194015e-002  2.2867041e-002  0.0000000e+000  4.8022892e-002  0.0000000e+000  3.9452398e-002  0.0000000e+000  7.7073838e-002  0.0000000e+000  0.0000000e+000  0.0000000e+000  0.0000000e+000  5.0726247e-002  0.0000000e+000  1.6543607e-002  0.0000000e+000  0.0000000e+000  0.0000000e+000  0.0000000e+000  0.0000000e+000  0.0000000e+000  0.0000000e+000  4.3360471e-002  4.2851184e-001  8.6879104e-001 -4.8150304e-001  1.0000000e+000             Inf
  0.0000000e+000  0.0000000e+000  0.0000000e+000  0.0000000e+000  0.0000000e+000  0.0000000e+000  0.0000000e+000  0.0000000e+000  0.0000000e+000  0.0000000e+000  0.0000000e+000  0.0000000e+000  0.0000000e+000  3.1657419e-002  0.0000000e+000  1.3125006e-002  1.1883304e-002  1.0552730e-003  0.0000000e+000  0.0000000e+000  0.0000000e+000  7.6975359e-004  0.0000000e+000  0.0000000e+000  0.0000000e+000  0.0000000e+000  0.0000000e+000  0.0000000e+000  4.6558939e-003  0.0000000e+000  0.0000000e+000  1.0195972e+000  1.0000000e+000             Inf
  2.4997699e-001  0.0000000e+000  7.2246951e-002  0.0000000e+000  3.2095924e-002  2.0471226e-004  6.4906579e-002  3.8615000e-002  8.9107363e-002  1.4110060e-001  0.0000000e+000  0.0000000e+000  5.5412341e-002  0.0000000e+000  1.3073220e-002  1.2445873e-002  0.0000000e+000  5.1461232e-002  0.0000000e+000  0.0000000e+000  0.0000000e+000  1.4282677e-001  0.0000000e+000  0.0000000e+000  1.2101500e-001  0.0000000e+000  0.0000000e+000  0.0000000e+000  6.7861994e-002  0.0000000e+000  2.4997699e-001  4.6440028e-001  1.0000000e+000  2.5128910e-001
  8.2773977e-001  0.0000000e+000  2.2035900e-001  0.0000000e+000  2.2596381e-002  0.0000000e+000  9.6523172e-002  0.0000000e+000  0.0000000e+000  0.0000000e+000  0.0000000e+000  0.0000000e+000  2.1438480e-003  3.1025797e-003  0.0000000e+000  3.4427998e-002  0.0000000e+000  3.4215037e-004  3.2465778e-002  0.0000000e+000  0.0000000e+000  0.0000000e+000  0.0000000e+000  0.0000000e+000  1.1870256e-001  0.0000000e+000  4.3383814e-002  0.0000000e+000  0.0000000e+000  0.0000000e+000  8.2773977e-001 -4.4282108e-001  1.0000000e+000  4.4369133e-001
  6.2823125e-001  0.0000000e+000  0.0000000e+000  1.2310973e-002  4.4295457e-002  1.6598157e-002  0.0000000e+000  0.0000000e+000  2.2026701e-002  0.0000000e+000  0.0000000e+000  0.0000000e+000  0.0000000e+000  0.0000000e+000  2.2655994e-002  1.8664497e-004  0.0000000e+000  0.0000000e+000  3.4656780e-002  0.0000000e+000  5.2837611e-002  1.3798192e-002  0.0000000e+000  0.0000000e+000  0.0000000e+000  3.6035353e-002  0.0000000e+000  0.0000000e+000  0.0000000e+000  0.0000000e+000  6.2823125e-001 -2.3111793e-001  1.0000000e+000  7.5799604e-001
  2.5812871e-001  0.0000000e+000  1.8764471e-002  3.2824707e-002  0.0000000e+000  0.0000000e+000  3.4345366e-002  0.0000000e+000  1.1545718e-001  0.0000000e+000  0.0000000e+000  2.5171447e-002  0.0000000e+000  2.0447801e-002  0.0000000e+000  0.0000000e+000  3.7755342e-002  3.1057825e-003  1.0021658e-002  0.0000000e+000  0.0000000e+000  0.0000000e+000  0.0000000e+000  0.0000000e+000  0.0000000e+000  1.1339724e-002  0.0000000e+000  0.0000000e+000  0.0000000e+000  8.2347286e-005  2.5812871e-001  3.1434641e-001  1.0000000e+000  4.4768491e-001
  4.4806375e-001  0.0000000e+000  0.0000000e+000  0.0000000e+000  0.0000000e+000  0.0000000e+000  2.9517940e-002  0.0000000e+000  3.5774084e-002  1.0015285e-001  0.0000000e+000  0.0000000e+000  4.7899308e-002  0.0000000e+000  6.0969538e-002  0.0000000e+000  0.0000000e+000  9.4430269e-004  1.6373494e-002  6.5885883e-001  4.7047135e-002  0.0000000e+000  0.0000000e+000  0.0000000e+000  0.0000000e+000  7.7344633e-003  7.5486317e-002  0.0000000e+000  3.2388889e-003  8.7252105e-002  4.4806375e-001  1.3463537e-001  1.0000000e+000  4.0204873e-001
  3.3488582e-002  0.0000000e+000  0.0000000e+000  2.8049996e-004  0.0000000e+000  0.0000000e+000  7.5251962e-002  0.0000000e+000  0.0000000e+000  0.0000000e+000  0.0000000e+000  4.5112196e-002  0.0000000e+000  0.0000000e+000  0.0000000e+000  1.8652061e-002  0.0000000e+000  0.0000000e+000  3.5437661e-003  0.0000000e+000  1.4237887e-003  2.7026586e-002  0.0000000e+000  0.0000000e+000  0.0000000e+000  1.1932137e-002  6.6369761e-003  0.0000000e+000  0.0000000e+000  0.0000000e+000  3.3488582e-002  8.4152574e-001  1.0000000e+000  1.0736783e-001
  1.6714919e-002  0.0000000e+000  6.9519640e-002  0.0000000e+000  8.7292401e-003  0.0000000e+000  6.5640704e-002  1.9793213e-003  0.0000000e+000  0.0000000e+000  0.0000000e+000  2.1803471e-004  0.0000000e+000  1.1983386e-002  0.0000000e+000  0.0000000e+000  0.0000000e+000  5.4022219e-004  2.3868391e-002  0.0000000e+000  0.0000000e+000  1.5139311e-002  0.0000000e+000  0.0000000e+000  1.5502725e-001  8.1902440e-004  0.0000000e+000  0.0000000e+000  0.0000000e+000  1.2324595e-002  1.6714919e-002  9.6871407e-001  1.0000000e+000  8.1488617e-002
  2.3143163e-001  0.0000000e+000  1.1828434e-001  0.0000000e+000  8.1373244e-002  0.0000000e+000  0.0000000e+000  0.0000000e+000  1.3788688e-001  0.0000000e+000  0.0000000e+000  3.6118986e-003  0.0000000e+000  1.0852641e-001  0.0000000e+000  0.0000000e+000  8.6796713e-002  1.1491993e-003  1.7618108e-001  0.0000000e+000  0.0000000e+000  1.5505017e-001  0.0000000e+000  0.0000000e+000  4.5156884e-001  0.0000000e+000  0.0000000e+000  0.0000000e+000  0.0000000e+000  0.0000000e+000  2.3143163e-001  6.4542923e-001  1.0000000e+000  1.8359942e-001
  2.2052895e-001  0.0000000e+000  9.5929458e-002  6.6878508e-002  0.0000000e+000  2.6291556e-002  1.8577744e-003  9.8993479e-003  9.1974901e-002  6.9831436e-002  0.0000000e+000  2.6391897e-002  1.5992983e-001  0.0000000e+000  0.0000000e+000  1.2386723e-001  1.4756896e-002  0.0000000e+000  6.8079940e-002  1.9626758e-001  0.0000000e+000  0.0000000e+000  0.0000000e+000  0.0000000e+000  2.2099025e-001  0.0000000e+000  0.0000000e+000  0.0000000e+000  0.0000000e+000  2.4717015e-002  2.2052895e-001  6.8912100e-001  1.0000000e+000  9.1975541e-002
  2.5528078e-002  1.5276499e-001  0.0000000e+000  0.0000000e+000  0.0000000e+000  0.0000000e+000  1.0040561e-001  0.0000000e+000  0.0000000e+000  0.0000000e+000  0.0000000e+000  7.5399739e-003  0.0000000e+000  0.0000000e+000  1.2108697e-002  0.0000000e+000  0.0000000e+000  0.0000000e+000  0.0000000e+000  0.0000000e+000  0.0000000e+000  0.0000000e+000  0.0000000e+000  0.0000000e+000  0.0000000e+000  0.0000000e+000  2.5463788e-002  0.0000000e+000  2.6008539e-002  0.0000000e+000  2.5528078e-002  9.1467173e-001  1.0000000e+000  1.0403696e-001
  5.5544542e-002  0.0000000e+000  7.2522077e-002  5.8619353e-002  0.0000000e+000  3.8508167e-002  3.5293754e-003  0.0000000e+000  0.0000000e+000  0.0000000e+000  0.0000000e+000  1.9560976e-004  0.0000000e+000  8.2618514e-003  0.0000000e+000  4.6630666e-003  0.0000000e+000  2.5834667e-004  2.8121539e-002  0.0000000e+000  0.0000000e+000  5.7305794e-004  0.0000000e+000  0.0000000e+000  0.0000000e+000  0.0000000e+000  0.0000000e+000  0.0000000e+000  0.0000000e+000  0.0000000e+000  5.5544542e-002  7.6867484e-001  1.0000000e+000  1.9180934e-001
  4.5094501e-001  2.7171684e-004  0.0000000e+000  2.0491863e-002  2.6716021e-002  0.0000000e+000  0.0000000e+000  0.0000000e+000  0.0000000e+000  6.5837284e-002  0.0000000e+000  0.0000000e+000  3.6629987e-002  9.1737262e-002  0.0000000e+000  0.0000000e+000  9.0292801e-002  3.2929586e-004  1.7294868e-001  0.0000000e+000  7.5447884e-004  0.0000000e+000  0.0000000e+000  0.0000000e+000  1.7741184e-001  1.0145926e-001  0.0000000e+000  0.0000000e+000  0.0000000e+000  0.0000000e+000  4.5094501e-001  4.3979637e-002  1.0000000e+000  4.5103405e-001
  2.1231711e-001  6.0016599e-002  1.3574908e-001  2.8388065e-002  2.0450700e-001  7.2881818e-003  7.7647942e-002  0.0000000e+000  1.7208152e-001  0.0000000e+000  0.0000000e+000  0.0000000e+000  0.0000000e+000  1.0645279e-001  3.7922522e-002  0.0000000e+000  2.8162304e-001  0.0000000e+000  0.0000000e+000  0.0000000e+000  0.0000000e+000  8.0734815e-003  0.0000000e+000  0.0000000e+000  0.0000000e+000  0.0000000e+000  4.8424598e-002  0.0000000e+000  0.0000000e+000  2.3715252e-002  2.1231711e-001  7.5046761e-001  1.0000000e+000  7.5530603e-002
  5.1764857e-002  0.0000000e+000  0.0000000e+000  3.6766021e-003  0.0000000e+000  4.3038179e-003  0.0000000e+000  6.9379128e-002  0.0000000e+000  0.0000000e+000  0.0000000e+000  0.0000000e+000  0.0000000e+000  0.0000000e+000  3.0013572e-002  0.0000000e+000  0.0000000e+000  3.6486288e-003  0.0000000e+000  0.0000000e+000  0.0000000e+000  2.6688387e-003  0.0000000e+000  0.0000000e+000  1.2772924e-002  0.0000000e+000  1.2959257e-002  0.0000000e+000  1.4354638e-001  0.0000000e+000  5.1764857e-002  7.9883385e-001  1.0000000e+000  7.3918628e-002
  0.0000000e+000  0.0000000e+000  0.0000000e+000  0.0000000e+000  0.0000000e+000  0.0000000e+000  0.0000000e+000  0.0000000e+000  0.0000000e+000  0.0000000e+000  0.0000000e+000  0.0000000e+000  0.0000000e+000  0.0000000e+000  0.0000000e+000  0.0000000e+000  0.0000000e+000  0.0000000e+000  0.0000000e+000  0.0000000e+000  0.0000000e+000  0.0000000e+000  0.0000000e+000  0.0000000e+000  0.0000000e+000  0.0000000e+000  0.0000000e+000  0.0000000e+000  0.0000000e+000  0.0000000e+000  0.0000000e+000  1.0000000e+000  1.0000000e+000             Inf
  2.2132180e-001  0.0000000e+000  0.0000000e+000  0.0000000e+000  0.0000000e+000  0.0000000e+000  0.0000000e+000  0.0000000e+000  0.0000000e+000  0.0000000e+000  0.0000000e+000  0.0000000e+000  0.0000000e+000  0.0000000e+000  0.0000000e+000  0.0000000e+000  0.0000000e+000  0.0000000e+000  0.0000000e+000  0.0000000e+000  0.0000000e+000  1.0681470e-012  0.0000000e+000  0.0000000e+000  0.0000000e+000  0.0000000e+000  0.0000000e+000  0.0000000e+000  0.0000000e+000  0.0000000e+000  2.2132180e-001  3.9214080e-001  1.0000000e+000  2.7463345e-001
  2.4615937e-001  0.0000000e+000  0.0000000e+000  0.0000000e+000  0.0000000e+000  0.0000000e+000  0.0000000e+000  0.0000000e+000  0.0000000e+000  0.0000000e+000  0.0000000e+000  0.0000000e+000  0.0000000e+000  0.0000000e+000  0.0000000e+000  0.0000000e+000  0.0000000e+000  0.0000000e+000  0.0000000e+000  0.0000000e+000  0.0000000e+000  0.0000000e+000  0.0000000e+000  0.0000000e+000  0.0000000e+000  0.0000000e+000  0.0000000e+000  0.0000000e+000  0.0000000e+000  0.0000000e+000  2.4615937e-001  2.5948577e-001  1.0000000e+000  6.1490811e-002
  0.0000000e+000  0.0000000e+000  0.0000000e+000  0.0000000e+000  0.0000000e+000  0.0000000e+000  0.0000000e+000  0.0000000e+000  0.0000000e+000  0.0000000e+000  0.0000000e+000  0.0000000e+000  0.0000000e+000  0.0000000e+000  0.0000000e+000  0.0000000e+000  0.0000000e+000  0.0000000e+000  0.0000000e+000  0.0000000e+000  0.0000000e+000  0.0000000e+000  0.0000000e+000  0.0000000e+000  0.0000000e+000  0.0000000e+000  0.0000000e+000  0.0000000e+000  0.0000000e+000  0.0000000e+000  0.0000000e+000  1.0000000e+000  1.0000000e+000  0.0000000e+000
  0.0000000e+000  0.0000000e+000  0.0000000e+000  0.0000000e+000  0.0000000e+000  0.0000000e+000  0.0000000e+000  0.0000000e+000  0.0000000e+000  0.0000000e+000  0.0000000e+000  0.0000000e+000  0.0000000e+000  0.0000000e+000  0.0000000e+000  0.0000000e+000  0.0000000e+000  0.0000000e+000  0.0000000e+000  0.0000000e+000  0.0000000e+000  0.0000000e+000  0.0000000e+000  0.0000000e+000  0.0000000e+000  0.0000000e+000  0.0000000e+000  0.0000000e+000  0.0000000e+000  0.0000000e+000  0.0000000e+000  1.0000000e+000  1.0000000e+000  0.0000000e+000
  0.0000000e+000  0.0000000e+000  0.0000000e+000  0.0000000e+000  0.0000000e+000  0.0000000e+000  0.0000000e+000  0.0000000e+000  0.0000000e+000  0.0000000e+000  0.0000000e+000  0.0000000e+000  0.0000000e+000  0.0000000e+000  0.0000000e+000  0.0000000e+000  0.0000000e+000  0.0000000e+000  0.0000000e+000  0.0000000e+000  0.0000000e+000  0.0000000e+000  0.0000000e+000  0.0000000e+000  0.0000000e+000  0.0000000e+000  0.0000000e+000  0.0000000e+000  0.0000000e+000  0.0000000e+000  0.0000000e+000  1.0000000e+000  1.0000000e+000  0.0000000e+000
  0.0000000e+000  0.0000000e+000  0.0000000e+000  0.0000000e+000  0.0000000e+000  0.0000000e+000  0.0000000e+000  0.0000000e+000  0.0000000e+000  0.0000000e+000  0.0000000e+000  0.0000000e+000  0.0000000e+000  0.0000000e+000  0.0000000e+000  0.0000000e+000  0.0000000e+000  0.0000000e+000  0.0000000e+000  0.0000000e+000  0.0000000e+000  0.0000000e+000  0.0000000e+000  0.0000000e+000  0.0000000e+000  0.0000000e+000  0.0000000e+000  0.0000000e+000  0.0000000e+000  0.0000000e+000  0.0000000e+000  1.0000000e+000  1.0000000e+000  0.0000000e+000
  0.0000000e+000  0.0000000e+000  0.0000000e+000  0.0000000e+000  0.0000000e+000  0.0000000e+000  0.0000000e+000  0.0000000e+000  0.0000000e+000  0.0000000e+000  0.0000000e+000  0.0000000e+000  0.0000000e+000  0.0000000e+000  0.0000000e+000  0.0000000e+000  0.0000000e+000  0.0000000e+000  0.0000000e+000  0.0000000e+000  0.0000000e+000  0.0000000e+000  0.0000000e+000  0.0000000e+000  0.0000000e+000  0.0000000e+000  0.0000000e+000  0.0000000e+000  0.0000000e+000  0.0000000e+000  0.0000000e+000  1.0000000e+000  1.0000000e+000  0.0000000e+000
  4.4272547e-001  0.0000000e+000  0.0000000e+000  0.0000000e+000  0.0000000e+000  0.0000000e+000  0.0000000e+000  0.0000000e+000  0.0000000e+000  0.0000000e+000  0.0000000e+000  0.0000000e+000  0.0000000e+000  0.0000000e+000  0.0000000e+000  0.0000000e+000  0.0000000e+000  0.0000000e+000  0.0000000e+000  0.0000000e+000  0.0000000e+000  0.0000000e+000  0.0000000e+000  0.0000000e+000  0.0000000e+000  0.0000000e+000  0.0000000e+000  0.0000000e+000  0.0000000e+000  0.0000000e+000  4.4272547e-001 -9.6590386e-002  1.0000000e+000  3.1291321e-002
  0.0000000e+000  0.0000000e+000  0.0000000e+000  0.0000000e+000  0.0000000e+000  0.0000000e+000  0.0000000e+000  0.0000000e+000  0.0000000e+000  0.0000000e+000  0.0000000e+000  0.0000000e+000  0.0000000e+000  0.0000000e+000  0.0000000e+000  0.0000000e+000  0.0000000e+000  0.0000000e+000  0.0000000e+000  0.0000000e+000  0.0000000e+000  0.0000000e+000  0.0000000e+000  0.0000000e+000  0.0000000e+000  0.0000000e+000  0.0000000e+000  0.0000000e+000  0.0000000e+000  0.0000000e+000  0.0000000e+000  1.0000000e+000  1.0000000e+000  0.0000000e+000
  4.4750506e-001  0.0000000e+000  0.0000000e+000  0.0000000e+000  0.0000000e+000  0.0000000e+000  0.0000000e+000  0.0000000e+000  0.0000000e+000  0.0000000e+000  0.0000000e+000  0.0000000e+000  0.0000000e+000  0.0000000e+000  0.0000000e+000  0.0000000e+000  0.0000000e+000  0.0000000e+000  0.0000000e+000  0.0000000e+000  0.0000000e+000  0.0000000e+000  0.0000000e+000  0.0000000e+000  0.0000000e+000  0.0000000e+000  0.0000000e+000  0.0000000e+000  0.0000000e+000  0.0000000e+000  4.4750506e-001 -1.1508932e-001  1.0000000e+000  4.1040366e-001
  0.0000000e+000  0.0000000e+000  0.0000000e+000  0.0000000e+000  0.0000000e+000  0.0000000e+000  0.0000000e+000  0.0000000e+000  0.0000000e+000  0.0000000e+000  0.0000000e+000  0.0000000e+000  0.0000000e+000  0.0000000e+000  0.0000000e+000  0.0000000e+000  0.0000000e+000  0.0000000e+000  0.0000000e+000  0.0000000e+000  0.0000000e+000  0.0000000e+000  0.0000000e+000  0.0000000e+000  0.0000000e+000  0.0000000e+000  0.0000000e+000  0.0000000e+000  0.0000000e+000  0.0000000e+000  0.0000000e+000  1.0000000e+000  1.0000000e+000  0.0000000e+000
  4.3948524e-001  0.0000000e+000  0.0000000e+000  0.0000000e+000  0.0000000e+000  0.0000000e+000  0.0000000e+000  0.0000000e+000  0.0000000e+000  0.0000000e+000  0.0000000e+000  0.0000000e+000  0.0000000e+000  0.0000000e+000  0.0000000e+000  0.0000000e+000  0.0000000e+000  0.0000000e+000  0.0000000e+000  0.0000000e+000  0.0000000e+000  0.0000000e+000  0.0000000e+000  0.0000000e+000  0.0000000e+000  0.0000000e+000  0.0000000e+000  0.0000000e+000  0.0000000e+000  0.0000000e+000  4.3948524e-001 -7.8661334e-002  1.0000000e+000  9.9730689e-002
  0.0000000e+000  0.0000000e+000  0.0000000e+000  0.0000000e+000  0.0000000e+000  0.0000000e+000  0.0000000e+000  0.0000000e+000  0.0000000e+000  0.0000000e+000  0.0000000e+000  0.0000000e+000  0.0000000e+000  0.0000000e+000  0.0000000e+000  0.0000000e+000  0.0000000e+000  0.0000000e+000  0.0000000e+000  0.0000000e+000  0.0000000e+000  0.0000000e+000  0.0000000e+000  0.0000000e+000  0.0000000e+000  0.0000000e+000  0.0000000e+000  0.0000000e+000  0.0000000e+000  0.0000000e+000  0.0000000e+000  1.0000000e+000  1.0000000e+000  0.0000000e+000
  0.0000000e+000  0.0000000e+000  0.0000000e+000  0.0000000e+000  0.0000000e+000  0.0000000e+000  0.0000000e+000  0.0000000e+000  0.0000000e+000  0.0000000e+000  0.0000000e+000  0.0000000e+000  0.0000000e+000  0.0000000e+000  0.0000000e+000  0.0000000e+000  0.0000000e+000  0.0000000e+000  0.0000000e+000  0.0000000e+000  0.0000000e+000  0.0000000e+000  0.0000000e+000  0.0000000e+000  0.0000000e+000  0.0000000e+000  0.0000000e+000  0.0000000e+000  0.0000000e+000  0.0000000e+000  0.0000000e+000  1.0000000e+000  1.0000000e+000  0.0000000e+000
  0.0000000e+000  0.0000000e+000  0.0000000e+000  0.0000000e+000  0.0000000e+000  0.0000000e+000  0.0000000e+000  0.0000000e+000  0.0000000e+000  0.0000000e+000  0.0000000e+000  0.0000000e+000  0.0000000e+000  0.0000000e+000  0.0000000e+000  0.0000000e+000  0.0000000e+000  0.0000000e+000  0.0000000e+000  0.0000000e+000  0.0000000e+000  0.0000000e+000  0.0000000e+000  0.0000000e+000  0.0000000e+000  0.0000000e+000  0.0000000e+000  0.0000000e+000  0.0000000e+000  0.0000000e+000  0.0000000e+000  1.0000000e+000  1.0000000e+000  0.0000000e+000
  0.0000000e+000  0.0000000e+000  0.0000000e+000  0.0000000e+000  0.0000000e+000  0.0000000e+000  0.0000000e+000  0.0000000e+000  0.0000000e+000  0.0000000e+000  0.0000000e+000  0.0000000e+000  0.0000000e+000  0.0000000e+000  0.0000000e+000  0.0000000e+000  0.0000000e+000  0.0000000e+000  0.0000000e+000  0.0000000e+000  0.0000000e+000  0.0000000e+000  0.0000000e+000  0.0000000e+000  0.0000000e+000  0.0000000e+000  0.0000000e+000  0.0000000e+000  0.0000000e+000  0.0000000e+000  0.0000000e+000  1.0000000e+000  1.0000000e+000  0.0000000e+000
  0.0000000e+000  0.0000000e+000  0.0000000e+000  0.0000000e+000  0.0000000e+000  0.0000000e+000  0.0000000e+000  0.0000000e+000  0.0000000e+000  0.0000000e+000  0.0000000e+000  0.0000000e+000  0.0000000e+000  0.0000000e+000  0.0000000e+000  0.0000000e+000  0.0000000e+000  0.0000000e+000  0.0000000e+000  0.0000000e+000  0.0000000e+000  0.0000000e+000  0.0000000e+000  0.0000000e+000  0.0000000e+000  0.0000000e+000  0.0000000e+000  0.0000000e+000  0.0000000e+000  0.0000000e+000  0.0000000e+000  1.0000000e+000  1.0000000e+000  0.0000000e+000
  0.0000000e+000  0.0000000e+000  0.0000000e+000  0.0000000e+000  0.0000000e+000  0.0000000e+000  0.0000000e+000  0.0000000e+000  0.0000000e+000  0.0000000e+000  0.0000000e+000  0.0000000e+000  0.0000000e+000  0.0000000e+000  0.0000000e+000  0.0000000e+000  0.0000000e+000  0.0000000e+000  0.0000000e+000  0.0000000e+000  0.0000000e+000  0.0000000e+000  0.0000000e+000  0.0000000e+000  0.0000000e+000  0.0000000e+000  0.0000000e+000  0.0000000e+000  0.0000000e+000  0.0000000e+000  0.0000000e+000  1.0000000e+000  1.0000000e+000  0.0000000e+000
  0.0000000e+000  0.0000000e+000  0.0000000e+000  0.0000000e+000  0.0000000e+000  0.0000000e+000  0.0000000e+000  0.0000000e+000  0.0000000e+000  0.0000000e+000  0.0000000e+000  0.0000000e+000  0.0000000e+000  0.0000000e+000  0.0000000e+000  0.0000000e+000  0.0000000e+000  0.0000000e+000  0.0000000e+000  0.0000000e+000  0.0000000e+000  0.0000000e+000  0.0000000e+000  0.0000000e+000  0.0000000e+000  0.0000000e+000  0.0000000e+000  0.0000000e+000  0.0000000e+000  0.0000000e+000  0.0000000e+000  1.0000000e+000  1.0000000e+000  0.0000000e+000
  0.0000000e+000  0.0000000e+000  0.0000000e+000  0.0000000e+000  0.0000000e+000  0.0000000e+000  0.0000000e+000  0.0000000e+000  0.0000000e+000  0.0000000e+000  0.0000000e+000  0.0000000e+000  0.0000000e+000  0.0000000e+000  0.0000000e+000  0.0000000e+000  0.0000000e+000  0.0000000e+000  0.0000000e+000  0.0000000e+000  0.0000000e+000  0.0000000e+000  0.0000000e+000  0.0000000e+000  0.0000000e+000  0.0000000e+000  0.0000000e+000  0.0000000e+000  0.0000000e+000  0.0000000e+000  0.0000000e+000  1.0000000e+000  1.0000000e+000  0.0000000e+000
  2.6367121e-002  0.0000000e+000  0.0000000e+000  0.0000000e+000  0.0000000e+000  0.0000000e+000  0.0000000e+000  0.0000000e+000  0.0000000e+000  0.0000000e+000  0.0000000e+000  0.0000000e+000  0.0000000e+000  0.0000000e+000  0.0000000e+000  0.0000000e+000  0.0000000e+000  0.0000000e+000  0.0000000e+000  0.0000000e+000  0.0000000e+000  0.0000000e+000  0.0000000e+000  0.0000000e+000  0.0000000e+000  0.0000000e+000  0.0000000e+000  0.0000000e+000  0.0000000e+000  0.0000000e+000  2.6367121e-002  8.1819275e-001  1.0000000e+000  9.5777768e-003
  0.0000000e+000  0.0000000e+000  0.0000000e+000  0.0000000e+000  0.0000000e+000  0.0000000e+000  0.0000000e+000  0.0000000e+000  0.0000000e+000  0.0000000e+000  0.0000000e+000  0.0000000e+000  0.0000000e+000  0.0000000e+000  0.0000000e+000  0.0000000e+000  0.0000000e+000  0.0000000e+000  0.0000000e+000  0.0000000e+000  0.0000000e+000  0.0000000e+000  0.0000000e+000  0.0000000e+000  0.0000000e+000  0.0000000e+000  0.0000000e+000  0.0000000e+000  0.0000000e+000  0.0000000e+000  0.0000000e+000  1.0000000e+000  1.0000000e+000  0.0000000e+000
  3.1914566e-002  0.0000000e+000  0.0000000e+000  0.0000000e+000  0.0000000e+000  0.0000000e+000  0.0000000e+000  0.0000000e+000  0.0000000e+000  0.0000000e+000  0.0000000e+000  0.0000000e+000  0.0000000e+000  0.0000000e+000  0.0000000e+000  0.0000000e+000  0.0000000e+000  0.0000000e+000  0.0000000e+000  0.0000000e+000  0.0000000e+000  0.0000000e+000  0.0000000e+000  0.0000000e+000  0.0000000e+000  0.0000000e+000  0.0000000e+000  0.0000000e+000  0.0000000e+000  0.0000000e+000  3.1914566e-002  7.9445315e-001  1.0000000e+000  2.2669246e-002
  2.3667301e-001  0.0000000e+000  0.0000000e+000  0.0000000e+000  0.0000000e+000  0.0000000e+000  0.0000000e+000  0.0000000e+000  0.0000000e+000  0.0000000e+000  0.0000000e+000  0.0000000e+000  0.0000000e+000  0.0000000e+000  0.0000000e+000  0.0000000e+000  0.0000000e+000  0.0000000e+000  0.0000000e+000  0.0000000e+000  0.0000000e+000  0.0000000e+000  0.0000000e+000  0.0000000e+000  0.0000000e+000  0.0000000e+000  0.0000000e+000  0.0000000e+000  0.0000000e+000  0.0000000e+000  2.3667301e-001  2.9727876e-001  1.0000000e+000  1.0892394e-001
  0.0000000e+000  0.0000000e+000  0.0000000e+000  0.0000000e+000  0.0000000e+000  0.0000000e+000  0.0000000e+000  0.0000000e+000  0.0000000e+000  0.0000000e+000  0.0000000e+000  0.0000000e+000  0.0000000e+000  0.0000000e+000  0.0000000e+000  0.0000000e+000  0.0000000e+000  0.0000000e+000  0.0000000e+000  0.0000000e+000  0.0000000e+000  0.0000000e+000  0.0000000e+000  0.0000000e+000  0.0000000e+000  0.0000000e+000  0.0000000e+000  0.0000000e+000  0.0000000e+000  0.0000000e+000  0.0000000e+000  1.0000000e+000  1.0000000e+000  0.0000000e+000
  0.0000000e+000  0.0000000e+000  0.0000000e+000  0.0000000e+000  0.0000000e+000  0.0000000e+000  0.0000000e+000  0.0000000e+000  0.0000000e+000  0.0000000e+000  0.0000000e+000  0.0000000e+000  0.0000000e+000  0.0000000e+000  0.0000000e+000  0.0000000e+000  0.0000000e+000  0.0000000e+000  0.0000000e+000  0.0000000e+000  0.0000000e+000  0.0000000e+000  0.0000000e+000  0.0000000e+000  0.0000000e+000  0.0000000e+000  0.0000000e+000  0.0000000e+000  0.0000000e+000  0.0000000e+000  0.0000000e+000  1.0000000e+000  1.0000000e+000  0.0000000e+000
  0.0000000e+000  0.0000000e+000  0.0000000e+000  0.0000000e+000  0.0000000e+000  0.0000000e+000  0.0000000e+000  0.0000000e+000  0.0000000e+000  0.0000000e+000  0.0000000e+000  0.0000000e+000  0.0000000e+000  0.0000000e+000  0.0000000e+000  0.0000000e+000  0.0000000e+000  0.0000000e+000  0.0000000e+000  0.0000000e+000  0.0000000e+000  0.0000000e+000  0.0000000e+000  0.0000000e+000  0.0000000e+000  0.0000000e+000  0.0000000e+000  0.0000000e+000  0.0000000e+000  0.0000000e+000  0.0000000e+000  1.0000000e+000  1.0000000e+000  0.0000000e+000
  6.3906725e-001  0.0000000e+000  0.0000000e+000  0.0000000e+000  0.0000000e+000  0.0000000e+000  0.0000000e+000  0.0000000e+000  0.0000000e+000  0.0000000e+000  0.0000000e+000  0.0000000e+000  0.0000000e+000  0.0000000e+000  0.0000000e+000  0.0000000e+000  0.0000000e+000  0.0000000e+000  0.0000000e+000  0.0000000e+000  0.0000000e+000  0.0000000e+000  0.0000000e+000  0.0000000e+000  0.0000000e+000  0.0000000e+000  0.0000000e+000  0.0000000e+000  0.0000000e+000  0.0000000e+000  6.3906725e-001 -4.0115889e-001  1.0000000e+000  4.3750407e-001
  0.0000000e+000  0.0000000e+000  0.0000000e+000  0.0000000e+000  0.0000000e+000  0.0000000e+000  0.0000000e+000  0.0000000e+000  0.0000000e+000  0.0000000e+000  0.0000000e+000  0.0000000e+000  0.0000000e+000  0.0000000e+000  0.0000000e+000  0.0000000e+000  0.0000000e+000  0.0000000e+000  0.0000000e+000  0.0000000e+000  0.0000000e+000  0.0000000e+000  0.0000000e+000  0.0000000e+000  0.0000000e+000  0.0000000e+000  0.0000000e+000  0.0000000e+000  0.0000000e+000  0.0000000e+000  0.0000000e+000  1.0000000e+000  1.0000000e+000  0.0000000e+000
  0.0000000e+000  0.0000000e+000  0.0000000e+000  0.0000000e+000  0.0000000e+000  0.0000000e+000  0.0000000e+000  0.0000000e+000  0.0000000e+000  0.0000000e+000  0.0000000e+000  0.0000000e+000  0.0000000e+000  0.0000000e+000  0.0000000e+000  0.0000000e+000  0.0000000e+000  0.0000000e+000  0.0000000e+000  0.0000000e+000  0.0000000e+000  0.0000000e+000  0.0000000e+000  0.0000000e+000  0.0000000e+000  0.0000000e+000  0.0000000e+000  0.0000000e+000  0.0000000e+000  0.0000000e+000  0.0000000e+000  1.0000000e+000  1.0000000e+000  0.0000000e+000
  0.0000000e+000  0.0000000e+000  0.0000000e+000  0.0000000e+000  0.0000000e+000  0.0000000e+000  0.0000000e+000  0.0000000e+000  0.0000000e+000  0.0000000e+000  0.0000000e+000  0.0000000e+000  0.0000000e+000  0.0000000e+000  0.0000000e+000  0.0000000e+000  0.0000000e+000  0.0000000e+000  0.0000000e+000  0.0000000e+000  0.0000000e+000  0.0000000e+000  0.0000000e+000  0.0000000e+000  0.0000000e+000  0.0000000e+000  0.0000000e+000  0.0000000e+000  0.0000000e+000  0.0000000e+000  0.0000000e+000  1.0000000e+000  1.0000000e+000  0.0000000e+000
  0.0000000e+000  0.0000000e+000  0.0000000e+000  0.0000000e+000  0.0000000e+000  0.0000000e+000  0.0000000e+000  0.0000000e+000  0.0000000e+000  0.0000000e+000  0.0000000e+000  0.0000000e+000  0.0000000e+000  0.0000000e+000  0.0000000e+000  0.0000000e+000  0.0000000e+000  0.0000000e+000  0.0000000e+000  0.0000000e+000  0.0000000e+000  0.0000000e+000  0.0000000e+000  0.0000000e+000  0.0000000e+000  0.0000000e+000  0.0000000e+000  0.0000000e+000  0.0000000e+000  0.0000000e+000  0.0000000e+000  1.0000000e+000  1.0000000e+000  0.0000000e+000
  6.4907926e-001  0.0000000e+000  0.0000000e+000  0.0000000e+000  0.0000000e+000  0.0000000e+000  0.0000000e+000  0.0000000e+000  0.0000000e+000  0.0000000e+000  0.0000000e+000  0.0000000e+000  0.0000000e+000  0.0000000e+000  0.0000000e+000  0.0000000e+000  0.0000000e+000  0.0000000e+000  0.0000000e+000  0.0000000e+000  0.0000000e+000  0.0000000e+000  0.0000000e+000  0.0000000e+000  0.0000000e+000  0.0000000e+000  0.0000000e+000  0.0000000e+000  0.0000000e+000  0.0000000e+000  6.4907926e-001 -4.5446229e-001  1.0000000e+000  4.1597933e-001
  3.7571023e-002  0.0000000e+000  0.0000000e+000  0.0000000e+000  0.0000000e+000  0.0000000e+000  0.0000000e+000  0.0000000e+000  0.0000000e+000  0.0000000e+000  0.0000000e+000  0.0000000e+000  0.0000000e+000  0.0000000e+000  0.0000000e+000  0.0000000e+000  0.0000000e+000  0.0000000e+000  0.0000000e+000  0.0000000e+000  0.0000000e+000  0.0000000e+000  0.0000000e+000  0.0000000e+000  0.0000000e+000  0.0000000e+000  0.0000000e+000  0.0000000e+000  0.0000000e+000  0.0000000e+000  3.7571023e-002  7.7142445e-001  1.0000000e+000  2.1417003e-002
  6.7907459e-004  0.0000000e+000  0.0000000e+000  0.0000000e+000  0.0000000e+000  0.0000000e+000  0.0000000e+000  0.0000000e+000  0.0000000e+000  0.0000000e+000  0.0000000e+000  0.0000000e+000  0.0000000e+000  0.0000000e+000  0.0000000e+000  0.0000000e+000  0.0000000e+000  0.0000000e+000  0.0000000e+000  0.0000000e+000  0.0000000e+000  4.0427437e-009  0.0000000e+000  0.0000000e+000  0.0000000e+000  0.0000000e+000  0.0000000e+000  0.0000000e+000  0.0000000e+000  0.0000000e+000  6.7907459e-004  9.7392646e-001  1.0000000e+000  4.6378015e-002
  1.8516909e-001  0.0000000e+000  0.0000000e+000  0.0000000e+000  0.0000000e+000  0.0000000e+000  0.0000000e+000  0.0000000e+000  0.0000000e+000  0.0000000e+000  0.0000000e+000  0.0000000e+000  0.0000000e+000  0.0000000e+000  0.0000000e+000  0.0000000e+000  0.0000000e+000  0.0000000e+000  0.0000000e+000  0.0000000e+000  0.0000000e+000  0.0000000e+000  0.0000000e+000  0.0000000e+000  0.0000000e+000  0.0000000e+000  0.0000000e+000  0.0000000e+000  0.0000000e+000  0.0000000e+000  1.8516909e-001  6.5287464e-001  1.0000000e+000  3.3734164e-001
  0.0000000e+000  0.0000000e+000  0.0000000e+000  0.0000000e+000  0.0000000e+000  0.0000000e+000  0.0000000e+000  0.0000000e+000  0.0000000e+000  0.0000000e+000  0.0000000e+000  0.0000000e+000  0.0000000e+000  0.0000000e+000  0.0000000e+000  0.0000000e+000  0.0000000e+000  0.0000000e+000  0.0000000e+000  0.0000000e+000  0.0000000e+000  0.0000000e+000  0.0000000e+000  0.0000000e+000  0.0000000e+000  0.0000000e+000  0.0000000e+000  0.0000000e+000  0.0000000e+000  0.0000000e+000  0.0000000e+000  1.0000000e+000  1.0000000e+000  0.0000000e+000
  0.0000000e+000  0.0000000e+000  0.0000000e+000  0.0000000e+000  0.0000000e+000  0.0000000e+000  0.0000000e+000  0.0000000e+000  0.0000000e+000  0.0000000e+000  0.0000000e+000  0.0000000e+000  0.0000000e+000  0.0000000e+000  0.0000000e+000  0.0000000e+000  0.0000000e+000  0.0000000e+000  0.0000000e+000  0.0000000e+000  0.0000000e+000  0.0000000e+000  0.0000000e+000  0.0000000e+000  0.0000000e+000  0.0000000e+000  0.0000000e+000  0.0000000e+000  0.0000000e+000  0.0000000e+000  0.0000000e+000  1.0000000e+000  1.0000000e+000  0.0000000e+000
  0.0000000e+000  0.0000000e+000  0.0000000e+000  0.0000000e+000  0.0000000e+000  0.0000000e+000  0.0000000e+000  0.0000000e+000  0.0000000e+000  0.0000000e+000  0.0000000e+000  0.0000000e+000  0.0000000e+000  0.0000000e+000  0.0000000e+000  0.0000000e+000  0.0000000e+000  0.0000000e+000  0.0000000e+000  0.0000000e+000  0.0000000e+000  0.0000000e+000  0.0000000e+000  0.0000000e+000  0.0000000e+000  0.0000000e+000  0.0000000e+000  0.0000000e+000  0.0000000e+000  0.0000000e+000  0.0000000e+000  1.0000000e+000  1.0000000e+000  0.0000000e+000
  8.6898563e-001  0.0000000e+000  0.0000000e+000  0.0000000e+000  0.0000000e+000  0.0000000e+000  0.0000000e+000  0.0000000e+000  0.0000000e+000  0.0000000e+000  0.0000000e+000  0.0000000e+000  0.0000000e+000  0.0000000e+000  0.0000000e+000  0.0000000e+000  0.0000000e+000  0.0000000e+000  0.0000000e+000  0.0000000e+000  0.0000000e+000  0.0000000e+000  0.0000000e+000  0.0000000e+000  0.0000000e+000  0.0000000e+000  0.0000000e+000  0.0000000e+000  0.0000000e+000  0.0000000e+000  8.6898563e-001 -6.5113562e-001  1.0000000e+000             Inf
  0.0000000e+000  0.0000000e+000  0.0000000e+000  0.0000000e+000  0.0000000e+000  0.0000000e+000  0.0000000e+000  0.0000000e+000  0.0000000e+000  0.0000000e+000  0.0000000e+000  0.0000000e+000  0.0000000e+000  0.0000000e+000  0.0000000e+000  0.0000000e+000  0.0000000e+000  0.0000000e+000  0.0000000e+000  0.0000000e+000  0.0000000e+000  0.0000000e+000  0.0000000e+000  0.0000000e+000  0.0000000e+000  0.0000000e+000  0.0000000e+000  0.0000000e+000  0.0000000e+000  0.0000000e+000  0.0000000e+000  1.0000000e+000  1.0000000e+000  0.0000000e+000
  4.5322142e-003  0.0000000e+000  0.0000000e+000  0.0000000e+000  0.0000000e+000  0.0000000e+000  0.0000000e+000  0.0000000e+000  0.0000000e+000  0.0000000e+000  0.0000000e+000  0.0000000e+000  0.0000000e+000  0.0000000e+000  0.0000000e+000  0.0000000e+000  0.0000000e+000  0.0000000e+000  0.0000000e+000  0.0000000e+000  0.0000000e+000  0.0000000e+000  0.0000000e+000  0.0000000e+000  0.0000000e+000  0.0000000e+000  0.0000000e+000  0.0000000e+000  0.0000000e+000  0.0000000e+000  4.5322142e-003  9.3203514e-001  1.0000000e+000  8.0828513e-002
  0.0000000e+000  0.0000000e+000  0.0000000e+000  0.0000000e+000  0.0000000e+000  0.0000000e+000  0.0000000e+000  0.0000000e+000  0.0000000e+000  0.0000000e+000  0.0000000e+000  0.0000000e+000  0.0000000e+000  0.0000000e+000  0.0000000e+000  0.0000000e+000  0.0000000e+000  0.0000000e+000  0.0000000e+000  0.0000000e+000  0.0000000e+000  0.0000000e+000  0.0000000e+000  0.0000000e+000  0.0000000e+000  0.0000000e+000  0.0000000e+000  0.0000000e+000  0.0000000e+000  0.0000000e+000  0.0000000e+000  1.0000000e+000  1.0000000e+000  0.0000000e+000
  0.0000000e+000  0.0000000e+000  0.0000000e+000  0.0000000e+000  0.0000000e+000  0.0000000e+000  0.0000000e+000  0.0000000e+000  0.0000000e+000  0.0000000e+000  0.0000000e+000  0.0000000e+000  0.0000000e+000  0.0000000e+000  0.0000000e+000  0.0000000e+000  0.0000000e+000  0.0000000e+000  0.0000000e+000  0.0000000e+000  0.0000000e+000  0.0000000e+000  0.0000000e+000  0.0000000e+000  0.0000000e+000  0.0000000e+000  0.0000000e+000  0.0000000e+000  0.0000000e+000  0.0000000e+000  0.0000000e+000  1.0000000e+000  1.0000000e+000  0.0000000e+000
  3.0669306e-002  0.0000000e+000  0.0000000e+000  0.0000000e+000  0.0000000e+000  0.0000000e+000  0.0000000e+000  0.0000000e+000  0.0000000e+000  0.0000000e+000  0.0000000e+000  0.0000000e+000  0.0000000e+000  0.0000000e+000  0.0000000e+000  0.0000000e+000  0.0000000e+000  0.0000000e+000  0.0000000e+000  0.0000000e+000  0.0000000e+000  0.0000000e+000  0.0000000e+000  0.0000000e+000  0.0000000e+000  0.0000000e+000  0.0000000e+000  0.0000000e+000  0.0000000e+000  0.0000000e+000  3.0669306e-002  7.9968793e-001  1.0000000e+000  9.7707277e-003
  2.6304551e-001  0.0000000e+000  0.0000000e+000  0.0000000e+000  0.0000000e+000  0.0000000e+000  0.0000000e+000  0.0000000e+000  0.0000000e+000  0.0000000e+000  0.0000000e+000  0.0000000e+000  0.0000000e+000  0.0000000e+000  0.0000000e+000  0.0000000e+000  0.0000000e+000  0.0000000e+000  0.0000000e+000  0.0000000e+000  0.0000000e+000  0.0000000e+000  0.0000000e+000  0.0000000e+000  0.0000000e+000  0.0000000e+000  0.0000000e+000  0.0000000e+000  0.0000000e+000  0.0000000e+000  2.6304551e-001  2.4585876e-001  1.0000000e+000  3.4212641e-001
  0.0000000e+000  0.0000000e+000  0.0000000e+000  0.0000000e+000  0.0000000e+000  0.0000000e+000  0.0000000e+000  0.0000000e+000  0.0000000e+000  0.0000000e+000  0.0000000e+000  0.0000000e+000  0.0000000e+000  0.0000000e+000  0.0000000e+000  0.0000000e+000  0.0000000e+000  0.0000000e+000  0.0000000e+000  0.0000000e+000  0.0000000e+000  0.0000000e+000  0.0000000e+000  0.0000000e+000  0.0000000e+000  0.0000000e+000  0.0000000e+000  0.0000000e+000  0.0000000e+000  0.0000000e+000  0.0000000e+000  1.0000000e+000  1.0000000e+000  0.0000000e+000
  2.8691436e-002  0.0000000e+000  0.0000000e+000  0.0000000e+000  0.0000000e+000  0.0000000e+000  0.0000000e+000  0.0000000e+000  0.0000000e+000  0.0000000e+000  0.0000000e+000  0.0000000e+000  0.0000000e+000  0.0000000e+000  0.0000000e+000  0.0000000e+000  0.0000000e+000  0.0000000e+000  0.0000000e+000  0.0000000e+000  0.0000000e+000  0.0000000e+000  0.0000000e+000  0.0000000e+000  0.0000000e+000  0.0000000e+000  0.0000000e+000  0.0000000e+000  0.0000000e+000  0.0000000e+000  2.8691436e-002  8.0811538e-001  1.0000000e+000  8.6122799e-003
  6.0802972e-002  0.0000000e+000  0.0000000e+000  0.0000000e+000  0.0000000e+000  0.0000000e+000  0.0000000e+000  0.0000000e+000  0.0000000e+000  0.0000000e+000  0.0000000e+000  0.0000000e+000  0.0000000e+000  0.0000000e+000  0.0000000e+000  0.0000000e+000  0.0000000e+000  0.0000000e+000  0.0000000e+000  0.0000000e+000  0.0000000e+000  0.0000000e+000  0.0000000e+000  0.0000000e+000  0.0000000e+000  0.0000000e+000  0.0000000e+000  0.0000000e+000  0.0000000e+000  0.0000000e+000  6.0802972e-002  6.9608268e-001  1.0000000e+000  1.2358560e-002
[truncated: 489,411 more chars]
