# Supplementary material for: An evolutionary algorithm for multi-objective optimization of freshwater consumption in textile dyeing industry
Source: PeerJ Comput Sci. 2022 Mar 22;8:e932. doi: 10.7717/peerj-cs.932 (PMC9044317; doi:10.7717/peerj-cs.932)
Supplement: Supplemental Information 1 — The data was collected manually from the Sitara Textile mills to conduct the thesis. [file peerj-cs-08-932-s001.zip › Code-and-Dataset/Algorithm Work/AMOCLPSO-matlab/Graphs/A-MOCLPSO_ZDT3_50.txt]

  0.0000000e+000  0.0000000e+000  0.0000000e+000  0.0000000e+000  3.6946125e-002  0.0000000e+000  4.8581745e-003  3.0167605e-001  0.0000000e+000  0.0000000e+000  0.0000000e+000  0.0000000e+000  0.0000000e+000  1.6999111e-001  0.0000000e+000  0.0000000e+000  1.1033755e-001  1.6291152e-002  0.0000000e+000  0.0000000e+000  6.3208414e-001  3.4505236e-002  0.0000000e+000  0.0000000e+000  0.0000000e+000  0.0000000e+000  0.0000000e+000  2.0006679e-002  1.8956570e-001  0.0000000e+000  0.0000000e+000  1.4705640e+000  1.0000000e+000             Inf
  4.6885814e-001  3.9866093e-002  0.0000000e+000  2.9538158e-001  0.0000000e+000  0.0000000e+000  0.0000000e+000  2.7696268e-001  2.1373491e-001  0.0000000e+000  0.0000000e+000  1.0000000e+000  8.0400012e-001  0.0000000e+000  0.0000000e+000  0.0000000e+000  0.0000000e+000  2.9992840e-001  0.0000000e+000  0.0000000e+000  2.6155764e-001  0.0000000e+000  0.0000000e+000  4.2215787e-003  1.3338752e-001  0.0000000e+000  0.0000000e+000  0.0000000e+000  4.8716578e-001  0.0000000e+000  4.6885814e-001  7.8338504e-001  1.0000000e+000  2.7940326e-001
  2.1662986e-001  2.9822381e-002  2.2343624e-001  0.0000000e+000  1.4200590e-001  0.0000000e+000  3.4323206e-001  0.0000000e+000  0.0000000e+000  0.0000000e+000  0.0000000e+000  8.0585962e-002  2.0063885e-001  0.0000000e+000  0.0000000e+000  0.0000000e+000  0.0000000e+000  0.0000000e+000  7.2004658e-002  0.0000000e+000  0.0000000e+000  0.0000000e+000  0.0000000e+000  0.0000000e+000  3.4756348e-001  1.0000000e+000  1.8735108e-001  0.0000000e+000  2.0943683e-001  0.0000000e+000  2.1662986e-001  1.1338640e+000  1.0000000e+000  5.9985872e-001
  8.3993785e-001  0.0000000e+000  0.0000000e+000  0.0000000e+000  0.0000000e+000  0.0000000e+000  0.0000000e+000  0.0000000e+000  2.2239353e-001  0.0000000e+000  0.0000000e+000  0.0000000e+000  0.0000000e+000  7.6947556e-001  0.0000000e+000  0.0000000e+000  7.5716814e-002  0.0000000e+000  1.0000000e+000  0.0000000e+000  0.0000000e+000  0.0000000e+000  0.0000000e+000  0.0000000e+000  0.0000000e+000  0.0000000e+000  1.3684256e-001  8.1302326e-001  0.0000000e+000  0.0000000e+000  8.3993785e-001 -1.3721189e-001  1.0000000e+000             Inf
  5.5132682e-002  0.0000000e+000  3.4089614e-002  0.0000000e+000  6.6421935e-003  0.0000000e+000  0.0000000e+000  0.0000000e+000  0.0000000e+000  0.0000000e+000  8.5182070e-003  0.0000000e+000  0.0000000e+000  0.0000000e+000  0.0000000e+000  0.0000000e+000  0.0000000e+000  0.0000000e+000  4.5758522e-002  0.0000000e+000  6.3385624e-004  8.6911502e-002  0.0000000e+000  0.0000000e+000  0.0000000e+000  0.0000000e+000  0.0000000e+000  0.0000000e+000  1.0000000e+000  1.0000000e+000  5.5132682e-002  1.3188274e+000  1.0000000e+000  3.5144221e-001
  4.5469179e-001  1.0000000e+000  0.0000000e+000  4.1561255e-002  2.3293609e-004  4.9511381e-002  0.0000000e+000  0.0000000e+000  8.9793009e-001  0.0000000e+000  8.4132340e-001  0.0000000e+000  0.0000000e+000  0.0000000e+000  0.0000000e+000  3.2883347e-002  0.0000000e+000  0.0000000e+000  0.0000000e+000  1.7379035e-001  5.2665861e-001  0.0000000e+000  0.0000000e+000  0.0000000e+000  1.7136718e-001  7.4319493e-001  4.1972429e-002  1.6538868e-001  4.5473857e-002  0.0000000e+000  4.5469179e-001  9.5916878e-001  1.0000000e+000  2.2574095e-001
  2.2957431e-002  1.0322600e-001  2.2853918e-001  0.0000000e+000  0.0000000e+000  0.0000000e+000  0.0000000e+000  1.1891692e-001  0.0000000e+000  0.0000000e+000  0.0000000e+000  1.4739945e-001  0.0000000e+000  0.0000000e+000  0.0000000e+000  4.9699062e-003  1.4107863e-001  0.0000000e+000  0.0000000e+000  0.0000000e+000  5.5020778e-001  7.7235437e-003  0.0000000e+000  4.8982990e-002  3.9607254e-002  3.3721476e-002  0.0000000e+000  9.1914401e-002  1.9409719e-001  0.0000000e+000  2.2957431e-002  1.3281842e+000  1.0000000e+000  1.6001577e-001
  5.9640026e-001  2.4016856e-001  0.0000000e+000  0.0000000e+000  1.0327860e-001  0.0000000e+000  0.0000000e+000  0.0000000e+000  0.0000000e+000  0.0000000e+000  0.0000000e+000  4.5788556e-001  0.0000000e+000  2.4100393e-001  0.0000000e+000  0.0000000e+000  5.4736381e-002  2.3575579e-002  0.0000000e+000  5.4936965e-002  0.0000000e+000  3.3791798e-001  1.2989726e-002  0.0000000e+000  2.0037493e-001  0.0000000e+000  0.0000000e+000  6.1649880e-001  0.0000000e+000  7.3176635e-003  5.9640026e-001  7.8120371e-001  1.0000000e+000  5.7134718e-001
  4.5341440e-001  8.3961347e-001  0.0000000e+000  0.0000000e+000  0.0000000e+000  1.0000000e+000  1.6851074e-001  5.2423517e-002  3.9701978e-001  0.0000000e+000  0.0000000e+000  0.0000000e+000  0.0000000e+000  2.0099195e-001  0.0000000e+000  2.4636558e-001  0.0000000e+000  0.0000000e+000  1.9722445e-001  1.0000000e+000  8.2226867e-002  0.0000000e+000  5.1160484e-001  0.0000000e+000  2.3687346e-001  1.9036876e-001  1.5095033e-001  0.0000000e+000  8.0051650e-002  1.8170284e-002  4.5341440e-001  1.1167641e+000  1.0000000e+000  3.9208450e-001
  6.5318902e-001  1.0000000e+000  0.0000000e+000  8.0278597e-002  0.0000000e+000  0.0000000e+000  0.0000000e+000  2.6788823e-001  2.6775049e-001  0.0000000e+000  0.0000000e+000  0.0000000e+000  0.0000000e+000  0.0000000e+000  0.0000000e+000  0.0000000e+000  5.1969816e-001  0.0000000e+000  0.0000000e+000  0.0000000e+000  0.0000000e+000  0.0000000e+000  7.1125821e-001  3.6060074e-003  9.2705529e-002  0.0000000e+000  0.0000000e+000  0.0000000e+000  3.2640831e-001  0.0000000e+000  6.5318902e-001  2.1762570e-001  1.0000000e+000  8.6118074e-001
  0.0000000e+000  0.0000000e+000  0.0000000e+000  0.0000000e+000  0.0000000e+000  0.0000000e+000  0.0000000e+000  0.0000000e+000  0.0000000e+000  0.0000000e+000  0.0000000e+000  2.6228033e-002  0.0000000e+000  3.1414473e-001  0.0000000e+000  5.2027685e-002  0.0000000e+000  2.9074589e-002  0.0000000e+000  0.0000000e+000  0.0000000e+000  5.4947971e-002  7.1829873e-002  0.0000000e+000  0.0000000e+000  0.0000000e+000  0.0000000e+000  0.0000000e+000  1.0017413e-001  0.0000000e+000  0.0000000e+000  1.2012360e+000  1.0000000e+000             Inf
  4.5843178e-001  0.0000000e+000  0.0000000e+000  4.2251357e-003  0.0000000e+000  0.0000000e+000  0.0000000e+000  4.4856844e-004  4.1650467e-001  0.0000000e+000  0.0000000e+000  0.0000000e+000  3.1383988e-001  0.0000000e+000  8.9117710e-002  0.0000000e+000  0.0000000e+000  1.7262651e-001  0.0000000e+000  0.0000000e+000  0.0000000e+000  1.6012562e-001  0.0000000e+000  0.0000000e+000  0.0000000e+000  4.7167367e-001  0.0000000e+000  0.0000000e+000  0.0000000e+000  0.0000000e+000  4.5843178e-001  2.3223282e-001  1.0000000e+000  1.7606294e-001
  6.6702102e-001  0.0000000e+000  1.2631988e-001  3.6504215e-001  0.0000000e+000  0.0000000e+000  0.0000000e+000  2.3802737e-004  1.1689273e-001  0.0000000e+000  1.0581500e-003  5.1731366e-002  4.2550279e-001  5.2194559e-002  0.0000000e+000  0.0000000e+000  0.0000000e+000  0.0000000e+000  0.0000000e+000  1.8983213e-001  0.0000000e+000  0.0000000e+000  0.0000000e+000  0.0000000e+000  0.0000000e+000  0.0000000e+000  0.0000000e+000  5.0552579e-003  0.0000000e+000  8.3420349e-001  6.6702102e-001  4.2614249e-002  1.0000000e+000  6.0034523e-001
  9.6600840e-002  4.2478186e-001  0.0000000e+000  0.0000000e+000  0.0000000e+000  3.5653852e-002  0.0000000e+000  0.0000000e+000  0.0000000e+000  4.4233837e-002  0.0000000e+000  0.0000000e+000  0.0000000e+000  1.2599913e-001  0.0000000e+000  0.0000000e+000  0.0000000e+000  5.3763035e-002  0.0000000e+000  1.8641431e-001  0.0000000e+000  1.8068103e-001  2.5995381e-001  0.0000000e+000  0.0000000e+000  0.0000000e+000  6.1868617e-002  0.0000000e+000  3.2408142e-002  0.0000000e+000  9.6600840e-002  1.0534887e+000  1.0000000e+000  3.7788846e-001
  8.3054341e-001  0.0000000e+000  4.3475715e-002  0.0000000e+000  5.5567121e-002  0.0000000e+000  0.0000000e+000  3.2056195e-001  0.0000000e+000  0.0000000e+000  0.0000000e+000  1.5261709e-001  0.0000000e+000  0.0000000e+000  8.4910969e-001  0.0000000e+000  1.0595913e-002  0.0000000e+000  0.0000000e+000  1.5270310e-002  0.0000000e+000  0.0000000e+000  0.0000000e+000  0.0000000e+000  0.0000000e+000  4.6126449e-002  7.7112458e-001  0.0000000e+000  0.0000000e+000  9.2027212e-002  8.3054341e-001 -1.4797933e-001  1.0000000e+000             Inf
  4.5527391e-001  5.2838625e-002  1.9121542e-002  0.0000000e+000  0.0000000e+000  5.3723587e-002  0.0000000e+000  0.0000000e+000  0.0000000e+000  0.0000000e+000  0.0000000e+000  0.0000000e+000  0.0000000e+000  1.6540530e-001  0.0000000e+000  2.0743977e-001  3.7243671e-002  0.0000000e+000  1.3404602e-001  0.0000000e+000  0.0000000e+000  2.7601142e-002  0.0000000e+000  2.9329929e-001  7.7012447e-001  0.0000000e+000  1.3927752e-001  7.5559009e-005  0.0000000e+000  0.0000000e+000  4.5527391e-001  2.8993825e-001  1.0000000e+000  3.5935409e-001
  1.8403884e-001  3.7335158e-001  0.0000000e+000  0.0000000e+000  0.0000000e+000  5.7354592e-002  0.0000000e+000  0.0000000e+000  0.0000000e+000  0.0000000e+000  0.0000000e+000  5.0745511e-002  2.1491829e-004  0.0000000e+000  0.0000000e+000  0.0000000e+000  4.2141630e-002  3.6646685e-001  2.3305887e-002  0.0000000e+000  2.7864116e-002  3.2536145e-002  3.1635009e-001  0.0000000e+000  0.0000000e+000  1.1665417e-002  2.4208195e-002  0.0000000e+000  0.0000000e+000  0.0000000e+000  1.8403884e-001  9.9035362e-001  1.0000000e+000  2.4579512e-001
  4.5911077e-001  9.1650275e-002  0.0000000e+000  0.0000000e+000  4.1223043e-001  0.0000000e+000  0.0000000e+000  1.7990583e-002  1.2928966e-001  1.2120287e-002  1.7900568e-002  0.0000000e+000  0.0000000e+000  0.0000000e+000  0.0000000e+000  0.0000000e+000  0.0000000e+000  4.9272897e-002  0.0000000e+000  0.0000000e+000  1.0564136e-001  0.0000000e+000  0.0000000e+000  0.0000000e+000  0.0000000e+000  0.0000000e+000  0.0000000e+000  0.0000000e+000  0.0000000e+000  0.0000000e+000  4.5911077e-001  5.8624411e-002  1.0000000e+000  3.9168780e-001
  4.4924578e-001  0.0000000e+000  0.0000000e+000  0.0000000e+000  3.6417099e-002  1.5579127e-003  5.5892567e-001  0.0000000e+000  0.0000000e+000  2.3720054e-002  0.0000000e+000  0.0000000e+000  0.0000000e+000  0.0000000e+000  4.9951358e-003  0.0000000e+000  0.0000000e+000  2.7668132e-002  1.0000000e+000  0.0000000e+000  7.2565900e-001  0.0000000e+000  0.0000000e+000  2.6001506e-001  0.0000000e+000  0.0000000e+000  1.0000000e+000  0.0000000e+000  0.0000000e+000  0.0000000e+000  4.4924578e-001  7.0215623e-001  1.0000000e+000  7.0296524e-001
  2.6694267e-001  0.0000000e+000  0.0000000e+000  0.0000000e+000  0.0000000e+000  0.0000000e+000  0.0000000e+000  0.0000000e+000  5.6061773e-003  0.0000000e+000  0.0000000e+000  7.6785767e-002  0.0000000e+000  1.0000000e+000  0.0000000e+000  1.0000000e+000  0.0000000e+000  1.5787923e-001  0.0000000e+000  0.0000000e+000  0.0000000e+000  0.0000000e+000  0.0000000e+000  0.0000000e+000  0.0000000e+000  0.0000000e+000  1.5796552e-001  3.7955763e-002  0.0000000e+000  3.6312035e-001  2.6694267e-001  9.3244618e-001  1.0000000e+000  4.3919796e-001
  2.4093274e-001  0.0000000e+000  0.0000000e+000  7.1347869e-003  1.8397332e-001  0.0000000e+000  0.0000000e+000  0.0000000e+000  0.0000000e+000  8.9394221e-002  0.0000000e+000  0.0000000e+000  0.0000000e+000  0.0000000e+000  0.0000000e+000  5.8371728e-001  0.0000000e+000  0.0000000e+000  1.0000000e+000  6.7460813e-001  9.6749740e-002  0.0000000e+000  0.0000000e+000  0.0000000e+000  0.0000000e+000  0.0000000e+000  0.0000000e+000  1.2365538e-001  0.0000000e+000  0.0000000e+000  2.4093274e-001  9.5632492e-001  1.0000000e+000  1.4273813e-001
  2.5088226e-001  0.0000000e+000  0.0000000e+000  0.0000000e+000  6.5674645e-002  1.3374937e-001  4.2847184e-003  0.0000000e+000  2.2181458e-001  0.0000000e+000  0.0000000e+000  0.0000000e+000  0.0000000e+000  1.4945830e-001  1.0500913e-001  1.8440375e-003  4.5260964e-001  0.0000000e+000  0.0000000e+000  0.0000000e+000  1.0000000e+000  0.0000000e+000  0.0000000e+000  3.0600768e-001  9.3151189e-001  3.9604458e-002  9.3727970e-002  0.0000000e+000  0.0000000e+000  0.0000000e+000  2.5088226e-001  1.1133212e+000  1.0000000e+000  4.6067972e-001
  6.7092872e-001  2.7917916e-003  2.9865642e-002  0.0000000e+000  1.9445072e-001  0.0000000e+000  9.0494422e-003  2.9881590e-002  0.0000000e+000  0.0000000e+000  0.0000000e+000  0.0000000e+000  0.0000000e+000  0.0000000e+000  0.0000000e+000  0.0000000e+000  0.0000000e+000  2.5704836e-001  4.9962473e-002  0.0000000e+000  1.4508905e-001  4.0055530e-001  4.6285259e-001  0.0000000e+000  5.8691157e-002  2.4779888e-001  5.5295808e-002  0.0000000e+000  1.0000000e+000  8.9383927e-002  6.7092872e-001  2.6890386e-001  1.0000000e+000             Inf
  1.0026257e-002  7.5577268e-002  0.0000000e+000  0.0000000e+000  2.6564614e-002  7.9497583e-002  0.0000000e+000  5.7149336e-001  0.0000000e+000  0.0000000e+000  0.0000000e+000  0.0000000e+000  2.5409915e-001  3.0373035e-001  2.5119496e-001  6.5477440e-002  2.1758821e-001  0.0000000e+000  0.0000000e+000  0.0000000e+000  0.0000000e+000  7.7162512e-003  0.0000000e+000  0.0000000e+000  0.0000000e+000  1.5481070e-001  0.0000000e+000  0.0000000e+000  4.2892111e-001  0.0000000e+000  1.0026257e-002  1.6204062e+000  1.0000000e+000  6.1779656e-001
  1.9422744e-001  0.0000000e+000  0.0000000e+000  0.0000000e+000  7.9736439e-002  1.3209270e-001  3.6183538e-001  1.3739824e-002  0.0000000e+000  0.0000000e+000  0.0000000e+000  0.0000000e+000  3.3716651e-001  0.0000000e+000  0.0000000e+000  0.0000000e+000  0.0000000e+000  0.0000000e+000  0.0000000e+000  1.0000000e+000  0.0000000e+000  0.0000000e+000  3.0316296e-001  0.0000000e+000  1.5439515e-001  0.0000000e+000  0.0000000e+000  0.0000000e+000  9.7288017e-002  7.1558009e-003  1.9422744e-001  1.2201151e+000  1.0000000e+000  7.1706495e-001
  0.0000000e+000  1.0179465e-001  0.0000000e+000  7.5284356e-002  1.4942015e-001  0.0000000e+000  0.0000000e+000  3.3315602e-003  3.3784166e-001  3.8781622e-002  0.0000000e+000  0.0000000e+000  1.6502124e-002  0.0000000e+000  0.0000000e+000  0.0000000e+000  0.0000000e+000  0.0000000e+000  1.7233912e-001  0.0000000e+000  0.0000000e+000  0.0000000e+000  9.3341880e-001  3.7864305e-001  0.0000000e+000  0.0000000e+000  0.0000000e+000  0.0000000e+000  0.0000000e+000  0.0000000e+000  0.0000000e+000  1.6850419e+000  1.0000000e+000             Inf
  4.2795966e-001  0.0000000e+000  2.1017440e-001  0.0000000e+000  0.0000000e+000  0.0000000e+000  0.0000000e+000  0.0000000e+000  3.2566978e-001  1.4635003e-001  0.0000000e+000  0.0000000e+000  0.0000000e+000  0.0000000e+000  1.0000000e+000  9.6082507e-002  0.0000000e+000  0.0000000e+000  0.0000000e+000  0.0000000e+000  7.6906332e-001  0.0000000e+000  0.0000000e+000  4.4032361e-001  1.5542000e-004  0.0000000e+000  1.9534820e-001  0.0000000e+000  2.6953400e-001  0.0000000e+000  4.2795966e-001  8.0056794e-001  1.0000000e+000  9.2152373e-001
  4.2121987e-001  3.4821157e-002  0.0000000e+000  0.0000000e+000  0.0000000e+000  6.5630963e-002  6.1298304e-002  0.0000000e+000  7.8583704e-001  1.3825328e-001  6.7370791e-002  2.2570358e-001  1.7258423e-001  3.1227656e-001  1.0000000e+000  1.0661127e-003  0.0000000e+000  0.0000000e+000  4.2390103e-001  0.0000000e+000  5.1723831e-001  0.0000000e+000  0.0000000e+000  0.0000000e+000  5.0672435e-002  9.6850825e-003  0.0000000e+000  1.3052846e-001  5.6721344e-003  1.5184491e-001  4.2121987e-001  1.0468449e+000  1.0000000e+000  4.8477820e-001
  2.4960530e-001  0.0000000e+000  0.0000000e+000  9.7791368e-002  3.4341039e-003  1.5991442e-001  0.0000000e+000  3.9731878e-002  8.7925757e-002  0.0000000e+000  2.0600968e-001  3.5133162e-001  4.9610498e-002  0.0000000e+000  0.0000000e+000  0.0000000e+000  0.0000000e+000  0.0000000e+000  2.8889155e-002  0.0000000e+000  0.0000000e+000  0.0000000e+000  0.0000000e+000  0.0000000e+000  4.2402938e-001  5.1609165e-003  8.3375423e-002  0.0000000e+000  0.0000000e+000  0.0000000e+000  2.4960530e-001  6.2028467e-001  1.0000000e+000  1.3089257e+000
  4.4501797e-001  0.0000000e+000  9.3589534e-002  0.0000000e+000  0.0000000e+000  0.0000000e+000  0.0000000e+000  0.0000000e+000  0.0000000e+000  0.0000000e+000  0.0000000e+000  1.0407730e-001  0.0000000e+000  0.0000000e+000  2.6421334e-002  4.2864382e-002  9.3160350e-004  1.2438817e-002  0.0000000e+000  0.0000000e+000  0.0000000e+000  0.0000000e+000  0.0000000e+000  1.9505760e-001  0.0000000e+000  4.7536711e-001  0.0000000e+000  1.8764226e-003  0.0000000e+000  2.2081401e-001  4.4501797e-001  1.4543856e-001  1.0000000e+000             Inf
  9.8490664e-002  0.0000000e+000  0.0000000e+000  0.0000000e+000  2.5266319e-001  0.0000000e+000  1.5552366e-001  0.0000000e+000  6.8980574e-002  0.0000000e+000  0.0000000e+000  0.0000000e+000  0.0000000e+000  0.0000000e+000  0.0000000e+000  7.6601075e-001  0.0000000e+000  8.6927656e-002  0.0000000e+000  1.6427467e-001  0.0000000e+000  0.0000000e+000  0.0000000e+000  0.0000000e+000  2.6432543e-001  0.0000000e+000  1.5820956e-002  0.0000000e+000  7.0543038e-003  0.0000000e+000  9.8490664e-002  1.1571522e+000  1.0000000e+000  3.2481731e-001
  1.2458329e-001  2.5400648e-003  0.0000000e+000  0.0000000e+000  0.0000000e+000  0.0000000e+000  0.0000000e+000  0.0000000e+000  0.0000000e+000  6.8805592e-002  2.7618089e-001  0.0000000e+000  0.0000000e+000  0.0000000e+000  0.0000000e+000  0.0000000e+000  0.0000000e+000  7.0608366e-002  2.8146945e-001  9.3718211e-002  0.0000000e+000  0.0000000e+000  2.0573524e-002  1.8714375e-001  0.0000000e+000  0.0000000e+000  0.0000000e+000  0.0000000e+000  0.0000000e+000  0.0000000e+000  1.2458329e-001  9.9351224e-001  1.0000000e+000  4.3776028e-001
  6.3320607e-002  0.0000000e+000  0.0000000e+000  3.6010881e-002  0.0000000e+000  0.0000000e+000  3.5210011e-001  0.0000000e+000  1.2013222e-001  3.1940946e-001  0.0000000e+000  0.0000000e+000  0.0000000e+000  0.0000000e+000  0.0000000e+000  3.1347153e-001  0.0000000e+000  0.0000000e+000  0.0000000e+000  0.0000000e+000  0.0000000e+000  3.8804434e-002  0.0000000e+000  0.0000000e+000  1.5387445e-002  5.4148437e-002  0.0000000e+000  0.0000000e+000  5.5951811e-001  0.0000000e+000  6.3320607e-002  1.1891169e+000  1.0000000e+000  2.5331402e-001
  2.0157074e-001  0.0000000e+000  1.1745568e-001  1.8509677e-001  0.0000000e+000  2.6590054e-002  1.0353529e-001  0.0000000e+000  8.3998802e-004  3.3921596e-001  0.0000000e+000  0.0000000e+000  8.5353924e-002  4.4331958e-002  0.0000000e+000  0.0000000e+000  0.0000000e+000  0.0000000e+000  0.0000000e+000  0.0000000e+000  0.0000000e+000  4.6180250e-001  0.0000000e+000  0.0000000e+000  1.7168323e-001  3.3926680e-002  1.6882560e-002  3.0422954e-002  0.0000000e+000  0.0000000e+000  2.0157074e-001  9.4171567e-001  1.0000000e+000  6.3803994e-001
  0.0000000e+000  4.5031906e-002  1.9024653e-004  0.0000000e+000  0.0000000e+000  0.0000000e+000  2.0161202e-001  0.0000000e+000  0.0000000e+000  0.0000000e+000  0.0000000e+000  6.3534218e-003  0.0000000e+000  0.0000000e+000  5.2815820e-002  0.0000000e+000  0.0000000e+000  3.6943209e-002  0.0000000e+000  0.0000000e+000  8.7819371e-002  1.8336568e-001  0.0000000e+000  0.0000000e+000  0.0000000e+000  0.0000000e+000  0.0000000e+000  0.0000000e+000  0.0000000e+000  0.0000000e+000  0.0000000e+000  1.1905926e+000  1.0000000e+000             Inf
  6.5042621e-001  0.0000000e+000  1.5347447e-001  0.0000000e+000  0.0000000e+000  0.0000000e+000  0.0000000e+000  0.0000000e+000  1.0893959e-002  0.0000000e+000  0.0000000e+000  1.4274491e-001  0.0000000e+000  0.0000000e+000  1.4545035e-001  0.0000000e+000  5.3004591e-002  1.5344343e-002  7.8802702e-001  6.9265581e-002  5.3495037e-001  1.0022159e-001  0.0000000e+000  1.0000000e+000  0.0000000e+000  0.0000000e+000  7.9653833e-004  3.5655391e-001  5.3493540e-002  2.5649044e-001  6.5042621e-001  3.1149765e-001  1.0000000e+000             Inf
  2.7221000e-001  0.0000000e+000  0.0000000e+000  0.0000000e+000  0.0000000e+000  1.1343127e-001  0.0000000e+000  0.0000000e+000  0.0000000e+000  2.4924668e-002  0.0000000e+000  0.0000000e+000  8.8661546e-002  0.0000000e+000  0.0000000e+000  0.0000000e+000  7.5626730e-002  7.9582902e-002  0.0000000e+000  7.3847167e-002  5.8395018e-001  0.0000000e+000  2.8079849e-002  0.0000000e+000  3.2675614e-001  0.0000000e+000  2.1296034e-001  0.0000000e+000  3.8779264e-002  2.4798072e-001  2.7221000e-001  7.2191471e-001  1.0000000e+000  9.2052518e-001
  1.8279060e-001  0.0000000e+000  1.3024008e-001  0.0000000e+000  0.0000000e+000  0.0000000e+000  0.0000000e+000  0.0000000e+000  1.1429663e-002  0.0000000e+000  0.0000000e+000  8.0726694e-004  0.0000000e+000  0.0000000e+000  1.5432291e-001  9.8576253e-003  0.0000000e+000  0.0000000e+000  0.0000000e+000  0.0000000e+000  6.8562537e-001  3.9809822e-001  0.0000000e+000  0.0000000e+000  0.0000000e+000  0.0000000e+000  0.0000000e+000  0.0000000e+000  1.2061216e-001  0.0000000e+000  1.8279060e-001  1.0448339e+000  1.0000000e+000  9.7216290e-001
  4.8292912e-001  0.0000000e+000  2.4654891e-002  0.0000000e+000  0.0000000e+000  0.0000000e+000  0.0000000e+000  0.0000000e+000  0.0000000e+000  0.0000000e+000  0.0000000e+000  2.3193951e-001  0.0000000e+000  1.0000000e+000  0.0000000e+000  9.1513616e-002  0.0000000e+000  0.0000000e+000  0.0000000e+000  6.0090850e-002  1.3448163e-001  0.0000000e+000  2.1094558e-001  0.0000000e+000  1.6958973e-002  0.0000000e+000  1.7566661e-001  1.5157920e-001  0.0000000e+000  4.8784396e-001  4.8292912e-001  6.2271261e-001  1.0000000e+000  1.0278371e+000
  0.0000000e+000  0.0000000e+000  0.0000000e+000  5.2113385e-002  0.0000000e+000  0.0000000e+000  2.7664407e-002  0.0000000e+000  0.0000000e+000  5.1207682e-002  3.0963104e-002  1.1392749e-001  0.0000000e+000  0.0000000e+000  5.4927646e-002  0.0000000e+000  0.0000000e+000  0.0000000e+000  0.0000000e+000  0.0000000e+000  2.7325511e-001  0.0000000e+000  0.0000000e+000  0.0000000e+000  2.8509584e-003  0.0000000e+000  2.4395596e-002  6.0605022e-002  5.2420516e-002  0.0000000e+000  0.0000000e+000  1.2309993e+000  1.0000000e+000             Inf
  8.2905246e-001  5.1903668e-003  0.0000000e+000  1.5687755e-001  0.0000000e+000  0.0000000e+000  1.2380176e-001  0.0000000e+000  1.0210441e-001  5.5189566e-002  0.0000000e+000  0.0000000e+000  0.0000000e+000  0.0000000e+000  0.0000000e+000  4.6848541e-002  0.0000000e+000  0.0000000e+000  0.0000000e+000  0.0000000e+000  0.0000000e+000  3.6869292e-002  0.0000000e+000  0.0000000e+000  0.0000000e+000  2.8921980e-002  0.0000000e+000  8.7457147e-003  0.0000000e+000  0.0000000e+000  8.2905246e-001 -4.6778126e-001  1.0000000e+000             Inf
  6.4286558e-002  2.3318116e-002  0.0000000e+000  1.5174017e-001  0.0000000e+000  0.0000000e+000  0.0000000e+000  0.0000000e+000  8.0094913e-002  0.0000000e+000  0.0000000e+000  9.3172933e-002  2.0156923e-001  0.0000000e+000  9.2406367e-002  0.0000000e+000  9.3145869e-002  5.4945344e-001  0.0000000e+000  0.0000000e+000  0.0000000e+000  0.0000000e+000  0.0000000e+000  0.0000000e+000  8.5861062e-002  2.3273891e-002  1.1823470e-002  1.4238563e-001  5.3839084e-003  0.0000000e+000  6.4286558e-002  1.1155618e+000  1.0000000e+000  2.8914168e-001
  0.0000000e+000  3.7651438e-003  9.0327003e-002  0.0000000e+000  1.7110932e-002  0.0000000e+000  0.0000000e+000  0.0000000e+000  0.0000000e+000  0.0000000e+000  0.0000000e+000  0.0000000e+000  6.0727896e-002  0.0000000e+000  2.1272243e-002  0.0000000e+000  0.0000000e+000  0.0000000e+000  3.6534909e-001  0.0000000e+000  0.0000000e+000  0.0000000e+000  0.0000000e+000  0.0000000e+000  0.0000000e+000  1.3625207e-002  0.0000000e+000  0.0000000e+000  2.6617775e-002  0.0000000e+000  0.0000000e+000  1.1858330e+000  1.0000000e+000             Inf
  4.4917842e-001  9.0852819e-002  3.8524436e-001  0.0000000e+000  7.4860631e-002  1.2329628e-002  0.0000000e+000  0.0000000e+000  0.0000000e+000  0.0000000e+000  0.0000000e+000  0.0000000e+000  1.4771397e-001  2.5752049e-002  3.5745518e-001  4.7099853e-002  0.0000000e+000  0.0000000e+000  1.5851880e-002  5.9893708e-002  0.0000000e+000  1.6435987e-001  0.0000000e+000  8.8676250e-003  0.0000000e+000  0.0000000e+000  7.6266176e-001  8.0256134e-002  0.0000000e+000  3.3621639e-002  4.4917842e-001  3.7972530e-001  1.0000000e+000  5.8636646e-002
  2.5141710e-001  2.5429327e-001  0.0000000e+000  4.6798563e-001  0.0000000e+000  0.0000000e+000  2.8725064e-001  0.0000000e+000  0.0000000e+000  0.0000000e+000  0.0000000e+000  2.6377112e-001  5.1408348e-002  3.0739479e-004  0.0000000e+000  3.0965023e-001  0.0000000e+000  0.0000000e+000  2.0109401e-001  6.8134020e-002  0.0000000e+000  0.0000000e+000  0.0000000e+000  8.6125750e-003  0.0000000e+000  0.0000000e+000  0.0000000e+000  4.4055683e-002  0.0000000e+000  0.0000000e+000  2.5141710e-001  7.2036842e-001  1.0000000e+000  4.0775905e-001
  4.5033292e-001  2.1485022e-001  1.5603013e-002  0.0000000e+000  0.0000000e+000  8.4365118e-002  0.0000000e+000  0.0000000e+000  0.0000000e+000  0.0000000e+000  6.8656426e-001  6.2489983e-002  0.0000000e+000  5.1066671e-002  1.1126122e-001  3.1552233e-002  0.0000000e+000  2.9846857e-001  0.0000000e+000  9.0565132e-003  0.0000000e+000  0.0000000e+000  0.0000000e+000  2.2415318e-002  1.4342215e-002  2.8841362e-001  0.0000000e+000  2.6863688e-001  0.0000000e+000  0.0000000e+000  4.5033292e-001  3.5252535e-001  1.0000000e+000  4.2950311e-001
  4.3784383e-001  3.1135588e-001  0.0000000e+000  2.9614853e-001  0.0000000e+000  3.4039297e-001  0.0000000e+000  0.0000000e+000  1.7624932e-001  0.0000000e+000  0.0000000e+000  2.7501719e-001  1.8819359e-001  0.0000000e+000  0.0000000e+000  2.4569919e-001  0.0000000e+000  0.0000000e+000  0.0000000e+000  3.4907165e-001  0.0000000e+000  0.0000000e+000  0.0000000e+000  1.9311729e-002  0.0000000e+000  0.0000000e+000  0.0000000e+000  2.5870190e-002  0.0000000e+000  7.1415270e-004  4.3784383e-001  4.2457722e-001  1.0000000e+000  3.3237893e-001
  2.5579300e-001  1.4612574e-001  0.0000000e+000  0.0000000e+000  3.6498886e-002  0.0000000e+000  4.9754277e-001  3.4631583e-002  6.4632329e-002  0.0000000e+000  0.0000000e+000  0.0000000e+000  0.0000000e+000  0.0000000e+000  0.0000000e+000  0.0000000e+000  0.0000000e+000  0.0000000e+000  7.0252577e-002  1.4387612e-001  0.0000000e+000  7.2092952e-003  0.0000000e+000  0.0000000e+000  0.0000000e+000  2.6196432e-001  0.0000000e+000  0.0000000e+000  0.0000000e+000  0.0000000e+000  2.5579300e-001  5.4362851e-001  1.0000000e+000  4.0374280e-001
  9.2592037e-002  0.0000000e+000  0.0000000e+000  0.0000000e+000  0.0000000e+000  0.0000000e+000  0.0000000e+000  0.0000000e+000  0.0000000e+000  0.0000000e+000  1.2556438e-001  0.0000000e+000  1.5729873e-002  1.4087224e-002  0.0000000e+000  4.8562196e-002  0.0000000e+000  1.5657594e-002  0.0000000e+000  5.7157141e-001  0.0000000e+000  0.0000000e+000  0.0000000e+000  0.0000000e+000  0.0000000e+000  0.0000000e+000  1.7423610e-002  0.0000000e+000  0.0000000e+000  1.1680107e-002  9.2592037e-002  8.9238675e-001  1.0000000e+000  4.6470382e-001
  6.3561295e-001  3.5386480e-001  0.0000000e+000  0.0000000e+000  0.0000000e+000  0.0000000e+000  0.0000000e+000  0.0000000e+000  2.9695947e-001  0.0000000e+000  2.1109644e-002  0.0000000e+000  0.0000000e+000  2.4319561e-002  0.0000000e+000  2.3747160e-002  1.9075898e-001  0.0000000e+000  7.8344714e-001  0.0000000e+000  0.0000000e+000  9.1705473e-002  3.0257703e-004  0.0000000e+000  1.4706589e-002  1.0455315e-002  0.0000000e+000  2.0016934e-001  2.9794187e-003  2.0176370e-002  6.3561295e-001  4.1352053e-002  1.0000000e+000  4.9133061e-001
  6.3600671e-001  1.8541569e-003  5.2870867e-002  0.0000000e+000  2.4729988e-001  0.0000000e+000  0.0000000e+000  0.0000000e+000  1.6771428e-001  0.0000000e+000  0.0000000e+000  0.0000000e+000  0.0000000e+000  0.0000000e+000  0.0000000e+000  2.8452547e-001  0.0000000e+000  0.0000000e+000  0.0000000e+000  1.7427750e-001  2.4289132e-002  0.0000000e+000  1.9821533e-001  0.0000000e+000  2.8086257e-001  0.0000000e+000  0.0000000e+000  0.0000000e+000  0.0000000e+000  0.0000000e+000  6.3600671e-001 -8.9604098e-002  1.0000000e+000  5.4121723e-001
  0.0000000e+000  2.0946652e-002  9.1847218e-002  0.0000000e+000  0.0000000e+000  0.0000000e+000  1.6040931e-001  0.0000000e+000  2.6923699e-002  0.0000000e+000  9.3756964e-002  5.2950336e-002  0.0000000e+000  0.0000000e+000  1.4481016e-001  0.0000000e+000  0.0000000e+000  5.4363859e-002  0.0000000e+000  0.0000000e+000  3.5457632e-001  0.0000000e+000  0.0000000e+000  0.0000000e+000  0.0000000e+000  4.3446498e-001  0.0000000e+000  9.3366235e-002  0.0000000e+000  4.6396707e-002  0.0000000e+000  1.4887349e+000  1.0000000e+000             Inf
  2.4954481e-001  0.0000000e+000  0.0000000e+000  2.3865460e-001  8.8989910e-001  0.0000000e+000  0.0000000e+000  1.6697499e-002  0.0000000e+000  0.0000000e+000  0.0000000e+000  0.0000000e+000  2.1306587e-002  1.2696233e-001  0.0000000e+000  4.0890399e-003  5.2540405e-001  2.0712918e-001  1.0814601e-001  0.0000000e+000  3.2498396e-001  7.8260752e-001  0.0000000e+000  0.0000000e+000  0.0000000e+000  2.7936927e-001  0.0000000e+000  0.0000000e+000  0.0000000e+000  2.5298651e-002  2.4954481e-001  1.1281395e+000  1.0000000e+000  2.0000000e+000
  4.3310949e-001  0.0000000e+000  0.0000000e+000  0.0000000e+000  0.0000000e+000  0.0000000e+000  2.6073734e-001  0.0000000e+000  4.0615779e-002  0.0000000e+000  0.0000000e+000  4.2571430e-002  2.0536761e-001  0.0000000e+000  9.4467959e-002  1.7275444e-002  0.0000000e+000  1.5437267e-001  0.0000000e+000  0.0000000e+000  0.0000000e+000  2.6438284e-001  1.1707215e-001  0.0000000e+000  4.0258684e-001  0.0000000e+000  0.0000000e+000  0.0000000e+000  7.4136732e-001  4.5602496e-002  4.3310949e-001  4.9880106e-001  1.0000000e+000             Inf
  6.3737942e-001  0.0000000e+000  0.0000000e+000  4.4655842e-001  8.2367972e-001  0.0000000e+000  0.0000000e+000  0.0000000e+000  0.0000000e+000  1.2355116e-001  0.0000000e+000  0.0000000e+000  0.0000000e+000  0.0000000e+000  0.0000000e+000  0.0000000e+000  0.0000000e+000  2.6536936e-001  0.0000000e+000  3.4034599e-002  4.4837619e-001  4.3370424e-002  0.0000000e+000  0.0000000e+000  0.0000000e+000  5.6154158e-003  1.5276259e-001  1.0973931e-003  0.0000000e+000  0.0000000e+000  6.3737942e-001  9.0299857e-002  1.0000000e+000  7.1907701e-001
  2.8015510e-001  6.4565266e-001  2.8896148e-001  3.9004066e-001  1.9438172e-002  2.6111776e-001  7.4167905e-003  0.0000000e+000  1.1984202e-001  0.0000000e+000  0.0000000e+000  6.7394689e-001  3.8652439e-002  1.9382272e-001  3.1122598e-001  6.8012262e-002  1.9603826e-003  0.0000000e+000  0.0000000e+000  0.0000000e+000  0.0000000e+000  2.6583308e-002  0.0000000e+000  0.0000000e+000  2.5691666e-001  1.7166197e-001  0.0000000e+000  0.0000000e+000  0.0000000e+000  0.0000000e+000  2.8015510e-001  1.1518696e+000  1.0000000e+000  5.9581314e-001
  4.3916069e-001  0.0000000e+000  1.4572533e-002  5.1033060e-002  0.0000000e+000  0.0000000e+000  0.0000000e+000  2.0477533e-001  0.0000000e+000  0.0000000e+000  0.0000000e+000  3.7926300e-001  3.0286710e-003  1.5045238e-001  0.0000000e+000  4.8742450e-002  5.8919758e-002  0.0000000e+000  2.8905246e-002  0.0000000e+000  5.0198442e-001  3.6730824e-002  2.9519237e-002  0.0000000e+000  0.0000000e+000  0.0000000e+000  4.4206839e-002  0.0000000e+000  0.0000000e+000  0.0000000e+000  4.3916069e-001  2.6109151e-001  1.0000000e+000  8.4051950e-001
  8.4609661e-001  1.2343607e-001  0.0000000e+000  0.0000000e+000  0.0000000e+000  0.0000000e+000  4.4822904e-001  9.3488147e-002  1.3083271e-001  0.0000000e+000  5.3716884e-003  2.5199163e-001  4.1552758e-001  3.2176545e-001  0.0000000e+000  0.0000000e+000  1.0393704e-001  0.0000000e+000  0.0000000e+000  5.5310966e-001  0.0000000e+000  5.4903064e-001  0.0000000e+000  8.1174822e-003  0.0000000e+000  0.0000000e+000  0.0000000e+000  0.0000000e+000  1.1240966e-001  0.0000000e+000  8.4609661e-001 -1.6252632e-001  1.0000000e+000  5.6366736e-001
  0.0000000e+000  5.4676940e-002  0.0000000e+000  0.0000000e+000  6.5127713e-002  2.0779311e-002  0.0000000e+000  0.0000000e+000  0.0000000e+000  0.0000000e+000  0.0000000e+000  1.6917374e-001  4.3546714e-002  6.9538811e-002  1.4517631e-001  0.0000000e+000  0.0000000e+000  1.2763386e-001  0.0000000e+000  0.0000000e+000  0.0000000e+000  0.0000000e+000  0.0000000e+000  2.8648890e-002  1.0918587e-001  0.0000000e+000  0.0000000e+000  1.2233933e-002  0.0000000e+000  7.2413445e-002  0.0000000e+000  1.2849386e+000  1.0000000e+000             Inf
  8.6253946e-001  0.0000000e+000  0.0000000e+000  6.6061720e-001  0.0000000e+000  0.0000000e+000  4.6107970e-001  0.0000000e+000  2.7533138e-002  0.0000000e+000  0.0000000e+000  0.0000000e+000  0.0000000e+000  0.0000000e+000  2.8388609e-001  0.0000000e+000  0.0000000e+000  0.0000000e+000  8.9393439e-003  0.0000000e+000  0.0000000e+000  0.0000000e+000  0.0000000e+000  1.2383790e-002  0.0000000e+000  2.8498667e-002  1.1604386e-001  0.0000000e+000  4.2306383e-002  0.0000000e+000  8.6253946e-001 -4.2811011e-001  1.0000000e+000             Inf
  4.1568078e-001  0.0000000e+000  4.1109511e-001  5.3847725e-002  0.0000000e+000  0.0000000e+000  0.0000000e+000  4.0516980e-001  0.0000000e+000  3.6267776e-001  0.0000000e+000  0.0000000e+000  9.7657025e-002  0.0000000e+000  7.5109979e-003  3.1620894e-002  0.0000000e+000  0.0000000e+000  0.0000000e+000  0.0000000e+000  1.3333849e-001  0.0000000e+000  1.9456153e-001  1.0000000e+000  0.0000000e+000  0.0000000e+000  0.0000000e+000  1.0000000e+000  3.4481697e-001  0.0000000e+000  4.1568078e-001  1.0898456e+000  1.0000000e+000  7.0434162e-001
  2.3563051e-001  1.3143419e-001  0.0000000e+000  1.9421623e-001  0.0000000e+000  0.0000000e+000  0.0000000e+000  4.8271601e-001  3.5947770e-002  0.0000000e+000  0.0000000e+000  0.0000000e+000  0.0000000e+000  0.0000000e+000  0.0000000e+000  4.0208692e-002  0.0000000e+000  0.0000000e+000  2.5750931e-001  0.0000000e+000  0.0000000e+000  2.1778056e-001  0.0000000e+000  7.2885859e-002  0.0000000e+000  0.0000000e+000  0.0000000e+000  0.0000000e+000  0.0000000e+000  0.0000000e+000  2.3563051e-001  6.4916742e-001  1.0000000e+000  1.0268324e+000
  8.7631205e-001  0.0000000e+000  1.4725902e-001  5.2668524e-001  4.0269668e-001  0.0000000e+000  0.0000000e+000  0.0000000e+000  0.0000000e+000  0.0000000e+000  0.0000000e+000  2.9803516e-001  0.0000000e+000  4.7543471e-002  2.0417989e-001  0.0000000e+000  4.8797790e-001  0.0000000e+000  0.0000000e+000  0.0000000e+000  3.1611560e-002  6.5903588e-003  3.3846350e-002  0.0000000e+000  0.0000000e+000  0.0000000e+000  0.0000000e+000  0.0000000e+000  2.8028706e-001  4.4981506e-002  8.7631205e-001 -6.2849729e-002  1.0000000e+000             Inf
  4.7269012e-002  5.7146025e-002  0.0000000e+000  0.0000000e+000  0.0000000e+000  0.0000000e+000  0.0000000e+000  5.3020543e-002  0.0000000e+000  0.0000000e+000  0.0000000e+000  1.9748827e-001  0.0000000e+000  0.0000000e+000  2.4248592e-001  0.0000000e+000  6.7292770e-003  0.0000000e+000  1.0957687e-001  9.6949554e-002  5.9961693e-002  0.0000000e+000  0.0000000e+000  0.0000000e+000  1.2640592e-001  0.0000000e+000  2.0410237e-003  0.0000000e+000  3.8271572e-001  0.0000000e+000  4.7269012e-002  1.1085205e+000  1.0000000e+000  5.3801326e-001
  6.3470990e-001  0.0000000e+000  0.0000000e+000  0.0000000e+000  0.0000000e+000  2.5153173e-001  1.0000000e+000  0.0000000e+000  0.0000000e+000  1.0593524e-001  0.0000000e+000  0.0000000e+000  5.0185835e-003  0.0000000e+000  0.0000000e+000  0.0000000e+000  0.0000000e+000  0.0000000e+000  0.0000000e+000  0.0000000e+000  6.4377765e-002  2.2373500e-001  3.0168875e-002  0.0000000e+000  0.0000000e+000  0.0000000e+000  1.8367969e-001  4.4772598e-003  0.0000000e+000  7.4569514e-001  6.3470990e-001  1.7629564e-001  1.0000000e+000  1.0297207e+000
  8.6061597e-001  0.0000000e+000  0.0000000e+000  3.5504833e-001  0.0000000e+000  0.0000000e+000  0.0000000e+000  0.0000000e+000  3.9397419e-002  0.0000000e+000  1.8075316e-001  0.0000000e+000  0.0000000e+000  7.3112195e-001  3.5974664e-001  0.0000000e+000  2.8140230e-001  5.1165986e-001  6.4811900e-001  1.0000000e+000  0.0000000e+000  0.0000000e+000  0.0000000e+000  2.2060010e-002  0.0000000e+000  3.2492505e-001  0.0000000e+000  0.0000000e+000  0.0000000e+000  1.7085473e-001  8.6061597e-001  1.7444780e-001  1.0000000e+000  4.3515438e-001
  2.1735657e-001  0.0000000e+000  1.0000000e+000  0.0000000e+000  0.0000000e+000  0.0000000e+000  0.0000000e+000  0.0000000e+000  0.0000000e+000  3.7805715e-001  0.0000000e+000  0.0000000e+000  0.0000000e+000  0.0000000e+000  1.3003432e-001  0.0000000e+000  0.0000000e+000  0.0000000e+000  0.0000000e+000  6.1983303e-002  0.0000000e+000  0.0000000e+000  0.0000000e+000  0.0000000e+000  0.0000000e+000  1.3163380e-001  0.0000000e+000  1.2403773e-001  0.0000000e+000  5.1859320e-001  2.1735657e-001  1.0020448e+000  1.0000000e+000  5.2122333e-001
  0.0000000e+000  1.7821129e-001  1.0048455e-002  0.0000000e+000  4.3515288e-001  8.2265518e-002  0.0000000e+000  0.0000000e+000  0.0000000e+000  7.1653214e-002  0.0000000e+000  1.4780045e-002  0.0000000e+000  0.0000000e+000  1.2544062e-001  0.0000000e+000  3.5183505e-002  0.0000000e+000  0.0000000e+000  0.0000000e+000  0.0000000e+000  0.0000000e+000  0.0000000e+000  2.7902621e-002  0.0000000e+000  6.2413577e-002  0.0000000e+000  0.0000000e+000  3.6491282e-001  0.0000000e+000  0.0000000e+000  1.4369545e+000  1.0000000e+000             Inf
  8.4644968e-001  4.3842096e-002  0.0000000e+000  0.0000000e+000  0.0000000e+000  1.3096671e-001  0.0000000e+000  0.0000000e+000  3.0543884e-001  2.1698356e-002  0.0000000e+000  0.0000000e+000  0.0000000e+000  1.6199240e-002  0.0000000e+000  0.0000000e+000  0.0000000e+000  1.0000000e+000  9.1029824e-002  7.6202500e-002  7.5097536e-001  0.0000000e+000  0.0000000e+000  0.0000000e+000  5.7658830e-002  0.0000000e+000  1.4570676e-001  1.0000000e+000  0.0000000e+000  0.0000000e+000  8.4644968e-001 -5.4221210e-002  1.0000000e+000             Inf
  6.5321408e-001  1.0000000e+000  0.0000000e+000  0.0000000e+000  5.0331364e-001  0.0000000e+000  1.0000000e+000  0.0000000e+000  0.0000000e+000  0.0000000e+000  0.0000000e+000  0.0000000e+000  0.0000000e+000  0.0000000e+000  0.0000000e+000  2.7997818e-002  0.0000000e+000  0.0000000e+000  0.0000000e+000  0.0000000e+000  5.6659770e-001  0.0000000e+000  0.0000000e+000  2.7499596e-002  0.0000000e+000  3.4004814e-002  0.0000000e+000  1.4280040e-001  0.0000000e+000  0.0000000e+000  6.5321408e-001  2.2487537e-001  1.0000000e+000  1.0286728e+000
  0.0000000e+000  0.0000000e+000  0.0000000e+000  0.0000000e+000  0.0000000e+000  1.2264538e-001  0.0000000e+000  0.0000000e+000  0.0000000e+000  0.0000000e+000  0.0000000e+000  0.0000000e+000  0.0000000e+000  0.0000000e+000  0.0000000e+000  6.0606876e-002  5.1379020e-002  0.0000000e+000  2.6654832e-001  0.0000000e+000  6.9523596e-002  0.0000000e+000  7.3551747e-002  1.7845054e-001  0.0000000e+000  6.8741269e-003  0.0000000e+000  0.0000000e+000  0.0000000e+000  0.0000000e+000  0.0000000e+000  1.2574557e+000  1.0000000e+000             Inf
  2.3089252e-001  0.0000000e+000  7.2749671e-002  0.0000000e+000  1.0580520e-001  0.0000000e+000  0.0000000e+000  1.5513248e-001  4.3432737e-002  1.2961271e-004  2.8739997e-001  6.5868514e-001  1.0000000e+000  0.0000000e+000  0.0000000e+000  1.9565786e-001  1.1884951e-001  1.8110904e-002  0.0000000e+000  0.0000000e+000  1.9737786e-003  0.0000000e+000  0.0000000e+000  0.0000000e+000  0.0000000e+000  0.0000000e+000  2.3451632e-001  2.4326709e-001  0.0000000e+000  3.3704039e-001  2.3089252e-001  1.1945923e+000  1.0000000e+000  4.4640230e-001
  2.4012167e-001  0.0000000e+000  0.0000000e+000  0.0000000e+000  0.0000000e+000  0.0000000e+000  8.5476566e-002  2.9558872e-001  0.0000000e+000  0.0000000e+000  0.0000000e+000  0.0000000e+000  0.0000000e+000  1.0234291e-001  0.0000000e+000  0.0000000e+000  1.4706167e-001  0.0000000e+000  2.0978846e-001  0.0000000e+000  6.6445308e-002  5.6584658e-003  1.0000000e+000  5.5608960e-001  0.0000000e+000  0.0000000e+000  5.1381518e-002  0.0000000e+000  1.2090387e-001  4.4751905e-001  2.4012167e-001  1.0440179e+000  1.0000000e+000  2.1884074e-001
  2.6340172e-001  0.0000000e+000  0.0000000e+000  0.0000000e+000  0.0000000e+000  5.8257228e-001  2.8246518e-001  2.0277786e-001  6.3842825e-002  0.0000000e+000  0.0000000e+000  0.0000000e+000  6.9392238e-001  0.0000000e+000  0.0000000e+000  0.0000000e+000  0.0000000e+000  0.0000000e+000  5.6522080e-002  5.9862454e-003  0.0000000e+000  8.7928738e-002  0.0000000e+000  2.7900760e-001  0.0000000e+000  0.0000000e+000  5.7135469e-001  2.1575478e-002  0.0000000e+000  7.4821443e-002  2.6340172e-001  9.5792093e-001  1.0000000e+000  5.2492494e-001
  4.2711317e-001  0.0000000e+000  1.3830570e-002  0.0000000e+000  0.0000000e+000  3.0861208e-002  0.0000000e+000  3.0841027e-001  0.0000000e+000  0.0000000e+000  0.0000000e+000  2.2035400e-001  7.1397098e-001  0.0000000e+000  1.5615007e-001  0.0000000e+000  0.0000000e+000  1.9013270e-002  0.0000000e+000  0.0000000e+000  0.0000000e+000  0.0000000e+000  1.0000000e+000  0.0000000e+000  0.0000000e+000  0.0000000e+000  0.0000000e+000  1.6174089e-001  0.0000000e+000  1.3807040e-001  4.2711317e-001  6.4525211e-001  1.0000000e+000  1.0193877e+000
  6.0864224e-001  0.0000000e+000  3.7768340e-003  2.9202924e-001  1.5416402e-001  0.0000000e+000  0.0000000e+000  0.0000000e+000  3.5130663e-001  0.0000000e+000  1.8123169e-001  0.0000000e+000  7.2861379e-002  2.9185022e-001  0.0000000e+000  0.0000000e+000  5.1896225e-002  3.9856825e-001  0.0000000e+000  0.0000000e+000  0.0000000e+000  2.2521976e-002  3.6523642e-001  2.5698125e-003  0.0000000e+000  7.2968592e-002  1.1031972e-001  7.2985848e-004  3.2865671e-002  0.0000000e+000  6.0864224e-001  5.5215041e-001  1.0000000e+000  5.1755816e-001
  0.0000000e+000  0.0000000e+000  0.0000000e+000  0.0000000e+000  0.0000000e+000  6.1917809e-003  0.0000000e+000  6.0506173e-002  0.0000000e+000  0.0000000e+000  0.0000000e+000  0.0000000e+000  1.6020636e-001  0.0000000e+000  0.0000000e+000  0.0000000e+000  0.0000000e+000  4.4920186e-002  0.0000000e+000  2.7870171e-001  0.0000000e+000  0.0000000e+000  0.0000000e+000  0.0000000e+000  0.0000000e+000  0.0000000e+000  9.3704945e-002  5.4950902e-002  0.0000000e+000  0.0000000e+000  0.0000000e+000  1.2169875e+000  1.0000000e+000             Inf
  8.4200914e-001  3.8670327e-002  6.8467295e-002  0.0000000e+000  7.7052456e-002  0.0000000e+000  0.0000000e+000  0.0000000e+000  0.0000000e+000  0.0000000e+000  0.0000000e+000  0.0000000e+000  0.0000000e+000  0.0000000e+000  0.0000000e+000  1.0000000e+000  0.0000000e+000  0.0000000e+000  0.0000000e+000  7.5832819e-001  0.0000000e+000  1.0000000e+000  2.1393012e-001  1.8041027e-001  2.2682280e-001  0.0000000e+000  5.2675449e-002  0.0000000e+000  1.8408926e-001  1.0000000e+000  8.4200914e-001  2.2627267e-001  1.0000000e+000             Inf
  2.6116376e-001  0.0000000e+000  7.3229347e-004  6.7777557e-001  0.0000000e+000  0.0000000e+000  0.0000000e+000  5.6086266e-001  0.0000000e+000  0.0000000e+000  0.0000000e+000  4.0275283e-001  3.6056218e-002  2.7349349e-002  0.0000000e+000  9.4713873e-002  1.1995021e-001  0.0000000e+000  0.0000000e+000  0.0000000e+000  0.0000000e+000  2.9920283e-001  7.2591683e-002  3.8725902e-001  0.0000000e+000  0.0000000e+000  0.0000000e+000  7.6450662e-001  1.4156089e-001  1.7911775e-002  2.6116376e-001  1.1291973e+000  1.0000000e+000  2.2177312e-001
  6.2748720e-001  2.2837668e-001  3.1089903e-001  2.3500185e-003  1.0017013e-001  0.0000000e+000  0.0000000e+000  2.6523783e-001  0.0000000e+000  0.0000000e+000  2.8696833e-001  0.0000000e+000  6.1083888e-001  3.1568608e-001  3.5616836e-001  0.0000000e+000  0.0000000e+000  0.0000000e+000  7.9222042e-002  8.2168960e-001  2.0270278e-002  0.0000000e+000  2.4767188e-002  0.0000000e+000  0.0000000e+000  0.0000000e+000  0.0000000e+000  0.0000000e+000  0.0000000e+000  1.5369615e-002  6.2748720e-001  4.5113099e-001  1.0000000e+000  6.0608674e-001
  4.0190915e-001  0.0000000e+000  0.0000000e+000  4.1286423e-003  7.4083042e-002  0.0000000e+000  2.1085274e-001  0.0000000e+000  1.4414355e-001  1.0108890e-001  0.0000000e+000  0.0000000e+000  0.0000000e+000  0.0000000e+000  1.2839715e-001  0.0000000e+000  0.0000000e+000  0.0000000e+000  0.0000000e+000  1.7620950e-001  0.0000000e+000  7.4221737e-002  0.0000000e+000  0.0000000e+000  6.0588260e-001  0.0000000e+000  2.5825416e-001  0.0000000e+000  0.0000000e+000  2.8030025e-001  4.0190915e-001  8.0295184e-001  1.0000000e+000  5.4383398e-001
  2.6142877e-001  2.8434556e-001  0.0000000e+000  0.0000000e+000  0.0000000e+000  1.3038926e-002  1.8549133e-001  2.1012110e-001  7.4502845e-002  0.0000000e+000  0.0000000e+000  6.1632819e-001  5.9325333e-003  4.1971036e-002  0.0000000e+000  0.0000000e+000  0.0000000e+000  3.7863851e-001  2.2469290e-001  0.0000000e+000  0.0000000e+000  0.0000000e+000  0.0000000e+000  0.0000000e+000  1.2350089e-001  1.0000000e+000  2.2002478e-001  0.0000000e+000  0.0000000e+000  0.0000000e+000  2.6142877e-001  1.0719606e+000  1.0000000e+000  4.9645728e-001
  1.8605340e-001  0.0000000e+000  0.0000000e+000  0.0000000e+000  0.0000000e+000  1.0000000e+000  1.2429669e-001  4.0586900e-002  0.0000000e+000  0.0000000e+000  9.3261251e-002  0.0000000e+000  8.0639557e-002  4.6481950e-002  0.0000000e+000  1.0523968e-001  3.1927295e-001  4.8967419e-002  0.0000000e+000  3.2736191e-002  0.0000000e+000  6.7578390e-002  0.0000000e+000  0.0000000e+000  7.8399735e-002  0.0000000e+000  0.0000000e+000  0.0000000e+000  1.6575325e-001  0.0000000e+000  1.8605340e-001  1.2029873e+000  1.0000000e+000  3.9878043e-001
  4.8155585e-001  0.0000000e+000  2.0199699e-002  0.0000000e+000  4.4560511e-002  0.0000000e+000  2.4490718e-001  0.0000000e+000  0.0000000e+000  8.0368380e-002  1.2684942e-002  0.0000000e+000  2.0262362e-001  0.0000000e+000  7.5536158e-003  3.2949507e-001  1.6700397e-002  2.0811788e-001  3.4201110e-001  1.8239826e-001  0.0000000e+000  1.8033320e-002  0.0000000e+000  0.0000000e+000  0.0000000e+000  0.0000000e+000  6.0343945e-002  0.0000000e+000  7.9878051e-001  8.1213985e-001  4.8155585e-001  7.9217954e-001  1.0000000e+000  4.9867555e-001
  6.5751976e-001  0.0000000e+000  1.3794985e-001  0.0000000e+000  0.0000000e+000  8.9661010e-002  8.4143612e-002  2.7972679e-001  6.2568556e-001  7.0648310e-003  0.0000000e+000  6.9562151e-004  0.0000000e+000  0.0000000e+000  1.2704311e-001  0.0000000e+000  1.0876025e-001  1.9762717e-001  0.0000000e+000  0.0000000e+000  4.4704671e-003  2.3050456e-002  0.0000000e+000  0.0000000e+000  0.0000000e+000  0.0000000e+000  0.0000000e+000  0.0000000e+000  1.9139326e-002  0.0000000e+000  6.5751976e-001 -1.1283084e-001  1.0000000e+000             Inf
  2.6305972e-001  2.4522096e-002  1.2870090e-001  0.0000000e+000  2.7033743e-002  0.0000000e+000  0.0000000e+000  0.0000000e+000  2.4151622e-003  0.0000000e+000  0.0000000e+000  0.0000000e+000  4.7612068e-003  0.0000000e+000  5.1850788e-002  0.0000000e+000  0.0000000e+000  1.6825114e-001  0.0000000e+000  8.1877564e-002  0.0000000e+000  0.0000000e+000  0.0000000e+000  6.2814040e-005  0.0000000e+000  0.0000000e+000  0.0000000e+000  7.2533218e-001  0.0000000e+000  3.1556318e-002  2.6305972e-001  5.4157814e-001  1.0000000e+000  1.0031932e+000
  1.3453551e-001  0.0000000e+000  0.0000000e+000  0.0000000e+000  0.0000000e+000  0.0000000e+000  0.0000000e+000  0.0000000e+000  0.0000000e+000  0.0000000e+000  0.0000000e+000  0.0000000e+000  1.8226085e-001  7.0478078e-002  3.2019120e-002  8.4199254e-003  0.0000000e+000  0.0000000e+000  0.0000000e+000  0.0000000e+000  0.0000000e+000  2.1131541e-002  0.0000000e+000  2.0692856e-001  1.8076172e-002  0.0000000e+000  0.0000000e+000  0.0000000e+000  0.0000000e+000  8.0334862e-002  1.3453551e-001  9.1076405e-001  1.0000000e+000  2.9418909e-001
  2.1733398e-001  0.0000000e+000  0.0000000e+000  3.5158785e-001  5.3859273e-002  1.8248626e-001  0.0000000e+000  0.0000000e+000  0.0000000e+000  1.8525741e-001  0.0000000e+000  0.0000000e+000  2.0324036e-001  0.0000000e+000  6.3186868e-004  0.0000000e+000  0.0000000e+000  0.0000000e+000  9.9241451e-003  0.0000000e+000  0.0000000e+000  5.3165649e-002  0.0000000e+000  2.4687992e-001  0.0000000e+000  0.0000000e+000  0.0000000e+000  0.0000000e+000  1.1824631e-001  0.0000000e+000  2.1733398e-001  7.6485731e-001  1.0000000e+000  4.7955986e-002
  0.0000000e+000  8.1711168e-002  0.0000000e+000  0.0000000e+000  0.0000000e+000  0.0000000e+000  0.0000000e+000  0.0000000e+000  6.2268063e-003  0.0000000e+000  0.0000000e+000  0.0000000e+000  0.0000000e+000  2.8418153e-001  0.0000000e+000  0.0000000e+000  0.0000000e+000  0.0000000e+000  6.5882486e-002  0.0000000e+000  0.0000000e+000  0.0000000e+000  0.0000000e+000  1.3022116e-002  0.0000000e+000  0.0000000e+000  0.0000000e+000  2.7352813e-002  6.9379302e-003  0.0000000e+000  0.0000000e+000  1.1506150e+000  1.0000000e+000             Inf
  2.1346318e-001  9.2803199e-002  2.6661301e-001  0.0000000e+000  0.0000000e+000  0.0000000e+000  2.6973579e-002  5.4044931e-002  0.0000000e+000  0.0000000e+000  0.0000000e+000  0.0000000e+000  1.5757057e-001  3.1202588e-001  3.8142751e-002  8.9861869e-002  0.0000000e+000  0.0000000e+000  0.0000000e+000  0.0000000e+000  0.0000000e+000  0.0000000e+000  0.0000000e+000  0.0000000e+000  0.0000000e+000  0.0000000e+000  0.0000000e+000  2.0162213e-001  0.0000000e+000  4.8636270e-002  2.1346318e-001  7.6556305e-001  1.0000000e+000  1.0841559e-001
  2.4589835e-001  0.0000000e+000  0.0000000e+000  4.4126406e-002  1.4895746e-001  0.0000000e+000  6.3632489e-002  0.0000000e+000  0.0000000e+000  0.0000000e+000  4.0689311e-002  0.0000000e+000  2.4460677e-001  0.0000000e+000  6.3882200e-002  2.3137994e-002  1.1772642e-003  3.1911411e-001  0.0000000e+000  7.3552067e-001  0.0000000e+000  4.1546125e-003  0.0000000e+000  0.0000000e+000  0.0000000e+000  0.0000000e+000  2.2092749e-004  0.0000000e+000  0.0000000e+000  0.0000000e+000  2.4589835e-001  6.6816518e-001  1.0000000e+000  2.0475471e-001
  6.3569474e-002  2.1630493e-001  1.5249405e-001  2.9723697e-001  6.8560533e-002  0.0000000e+000  1.2975543e-002  0.0000000e+000  0.0000000e+000  0.0000000e+000  0.0000000e+000  0.0000000e+000  2.8218323e-002  1.0625845e-003  7.1545602e-003  0.0000000e+000  4.7315308e-002  0.0000000e+000  0.0000000e+000  0.0000000e+000  6.8500408e-002  0.0000000e+000  1.5217231e-002  1.3640245e-001  0.0000000e+000  0.0000000e+000  0.0000000e+000  0.0000000e+000  0.0000000e+000  0.0000000e+000  6.3569474e-002  9.7806297e-001  1.0000000e+000  3.9444929e-001
  2.4222329e-001  4.5666946e-002  0.0000000e+000  0.0000000e+000  1.4783855e-001  0.0000000e+000  0.0000000e+000  1.1215234e-002  3.3921939e-003  1.7847987e-001  0.0000000e+000  0.0000000e+000  0.0000000e+000  0.0000000e+000  1.7226630e-002  0.0000000e+000  2.7117726e-001  0.0000000e+000  0.0000000e+000  0.0000000e+000  0.0000000e+000  0.0000000e+000  0.0000000e+000  0.0000000e+000  0.0000000e+000  2.9228226e-001  0.0000000e+000  3.4107644e-001  1.3912981e-001  5.5702957e-001  2.4222329e-001  7.6023674e-001  1.0000000e+000  1.1997310e-001
  6.2658443e-001  0.0000000e+000  8.8490267e-002  0.0000000e+000  0.0000000e+000  2.8322312e-001  1.3899443e-001  0.0000000e+000  0.0000000e+000  2.5076683e-001  0.0000000e+000  0.0000000e+000  4.0186089e-001  0.0000000e+000  0.0000000e+000  0.0000000e+000  0.0000000e+000  7.6095855e-002  8.9121549e-002  1.5074519e-002  0.0000000e+000  1.5660094e-001  0.0000000e+000  0.0000000e+000  0.0000000e+000  8.5820178e-003  4.8773759e-002  3.6641830e-001  0.0000000e+000  0.0000000e+000  6.2658443e-001  1.3218571e-001  1.0000000e+000  1.1178769e+000
  2.0428258e-001  0.0000000e+000  0.0000000e+000  0.0000000e+000  0.0000000e+000  4.8051913e-001  0.0000000e+000  0.0000000e+000  0.0000000e+000  0.0000000e+000  0.0000000e+000  0.0000000e+000  0.0000000e+000  0.0000000e+000  0.0000000e+000  0.0000000e+000  8.8015095e-002  0.0000000e+000  6.3287234e-002  5.6443453e-002  0.0000000e+000  0.0000000e+000  0.0000000e+000  2.4342297e-001  0.0000000e+000  0.0000000e+000  0.0000000e+000  0.0000000e+000  3.3210749e-001  1.7989328e-001  2.0428258e-001  8.7675586e-001  1.0000000e+000  2.3496309e-001
  4.2864936e-001  0.0000000e+000  0.0000000e+000  2.1560937e-002  1.8532101e-001  0.0000000e+000  0.0000000e+000  0.0000000e+000  0.0000000e+000  4.5791783e-002  8.3979349e-003  2.6511019e-001  0.0000000e+000  0.0000000e+000  0.0000000e+000  0.0000000e+000  0.0000000e+000  0.0000000e+000  1.9401050e-001  2.5796058e-001  2.9769097e-001  0.0000000e+000  1.0470639e-001  0.0000000e+000  1.6534863e-001  3.4207371e-002  2.4343936e-001  3.9054435e-001  0.0000000e+000  0.0000000e+000  4.2864936e-001  5.0094199e-001  1.0000000e+000  6.2331124e-001
  2.3985164e-001  0.0000000e+000  0.0000000e+000  0.0000000e+000  1.0000000e+000  0.0000000e+000  0.0000000e+000  0.0000000e+000  0.0000000e+000  0.0000000e+000  0.0000000e+000  1.0000000e+000  0.0000000e+000  0.0000000e+000  1.6869622e-001  0.0000000e+000  0.0000000e+000  0.0000000e+000  6.8564369e-002  0.0000000e+000  0.0000000e+000  3.7044630e-003  0.0000000e+000  0.0000000e+000  0.0000000e+000  2.5121752e-003  0.0000000e+000  0.0000000e+000  1.9304963e-001  0.0000000e+000  2.3985164e-001  8.7938535e-001  1.0000000e+000  4.7507394e-001
  4.5889934e-001  5.5432798e-003  1.1456685e-001  0.0000000e+000  1.2734708e-001  0.0000000e+000  0.0000000e+000  0.0000000e+000  0.0000000e+000  0.0000000e+000  0.0000000e+000  0.0000000e+000  5.7595626e-003  1.9426648e-001  0.0000000e+000  0.0000000e+000  0.0000000e+000  0.0000000e+000  4.2569997e-002  0.0000000e+000  0.0000000e+000  0.0000000e+000  0.0000000e+000  3.1450548e-002  0.0000000e+000  9.8091464e-001  0.0000000e+000  4.5375771e-002  0.0000000e+000  0.0000000e+000  4.5889934e-001  2.1505338e-001  1.0000000e+000  1.0114423e+000
  0.0000000e+000  1.3817264e-002  0.0000000e+000  0.0000000e+000  0.0000000e+000  0.0000000e+000  1.5779921e-001  0.0000000e+000  0.0000000e+000  0.0000000e+000  0.0000000e+000  0.0000000e+000  2.7893166e-002  0.0000000e+000  4.7391373e-002  0.0000000e+000  0.0000000e+000  0.0000000e+000  0.0000000e+000  0.0000000e+000  0.0000000e+000  0.0000000e+000  1.7530179e-001  8.5196151e-002  0.0000000e+000  0.0000000e+000  0.0000000e+000  3.2321115e-003  0.0000000e+000  9.5143713e-002  0.0000000e+000  1.1879991e+000  1.0000000e+000             Inf
  8.2401053e-001  0.0000000e+000  8.7512342e-002  0.0000000e+000  7.8669138e-003  0.0000000e+000  1.6490754e-002  0.0000000e+000  0.0000000e+000  5.2675879e-002  0.0000000e+000  0.0000000e+000  0.0000000e+000  0.0000000e+000  0.0000000e+000  0.0000000e+000  0.0000000e+000  0.0000000e+000  2.8587538e-001  0.0000000e+000  3.0302089e-001  0.0000000e+000  0.0000000e+000  0.0000000e+000  2.5976839e-003  2.5309936e-001  0.0000000e+000  2.6688321e-002  0.0000000e+000  3.9159499e-002  8.2401053e-001 -2.7894706e-001  1.0000000e+000             Inf
  2.9793614e-001  1.4120607e-002  3.7114094e-002  1.4080052e-002  0.0000000e+000  0.0000000e+000  3.3715299e-002  5.2292870e-002  1.4713590e-001  0.0000000e+000  8.0001759e-003  0.0000000e+000  0.0000000e+000  0.0000000e+000  0.0000000e+000  0.0000000e+000  0.0000000e+000  5.1225036e-001  0.0000000e+000  0.0000000e+000  0.0000000e+000  5.3654645e-001  1.1204452e-002  1.0974917e-002  0.0000000e+000  0.0000000e+000  4.0749019e-002  0.0000000e+000  1.7043889e-001  1.4943643e-001  2.9793614e-001  8.4286237e-001  1.0000000e+000  4.8710093e-001
  2.1340437e-002  0.0000000e+000  0.0000000e+000  0.0000000e+000  2.9828188e-001  0.0000000e+000  3.7806910e-004  1.6829830e-001  0.0000000e+000  0.0000000e+000  0.0000000e+000  0.0000000e+000  6.9358664e-002  0.0000000e+000  0.0000000e+000  6.2610313e-002  1.8958564e-003  2.3605961e-002  0.0000000e+000  0.0000000e+000  0.0000000e+000  0.0000000e+000  0.0000000e+000  0.0000000e+000  0.0000000e+000  0.0000000e+000  0.0000000e+000  3.7113964e-002  5.4157687e-002  0.0000000e+000  2.1340437e-002  1.0473603e+000  1.0000000e+000  5.0145672e-001
  3.1759848e-002  0.0000000e+000  2.8396958e-003  0.0000000e+000  3.2650578e-003  0.0000000e+000  0.0000000e+000  1.6786441e-002  0.0000000e+000  0.0000000e+000  5.2999512e-002  0.0000000e+000  0.0000000e+000  0.0000000e+000  0.0000000e+000  0.0000000e+000  1.0000000e+000  0.0000000e+000  0.0000000e+000  0.0000000e+000  0.0000000e+000  0.0000000e+000  0.0000000e+000  0.0000000e+000  2.2039199e-001  4.5515427e-002  0.0000000e+000  1.2877686e-001  0.0000000e+000  1.1594697e-001  3.1759848e-002  1.2479729e+000  1.0000000e+000  7.1578518e-001
  6.5111217e-001  0.0000000e+000  6.2270832e-002  0.0000000e+000  1.3642778e-001  0.0000000e+000  0.0000000e+000  2.0509862e-002  0.0000000e+000  2.1300104e-001  1.2055858e-001  0.0000000e+000  1.3279841e-003  0.0000000e+000  0.0000000e+000  0.0000000e+000  1.5371585e-002  0.0000000e+000  1.2814173e-001  4.3966001e-001  0.0000000e+000  0.0000000e+000  1.6555614e-002  0.0000000e+000  5.8085130e-002  6.1427383e-002  0.0000000e+000  1.3265616e-001  0.0000000e+000  0.0000000e+000  6.5111217e-001 -1.8143980e-001  1.0000000e+000             Inf
  4.7350632e-001  1.4672138e-001  3.6081361e-001  0.0000000e+000  0.0000000e+000  0.0000000e+000  0.0000000e+000  0.0000000e+000  0.0000000e+000  0.0000000e+000  2.6347626e-001  0.0000000e+000  4.9433597e-001  5.9132017e-002  0.0000000e+000  0.0000000e+000  4.9541142e-001  0.0000000e+000  1.1508579e-001  1.0033349e-001  2.7190324e-001  0.0000000e+000  3.8620253e-001  1.7065892e-001  0.0000000e+000  0.0000000e+000  0.0000000e+000  5.3039486e-002  0.0000000e+000  0.0000000e+000  4.7350632e-001  6.0532462e-001  1.0000000e+000  6.9062906e-001
  0.0000000e+000  0.0000000e+000  0.0000000e+000  0.0000000e+000  0.0000000e+000  1.2613928e-002  0.0000000e+000  2.6204160e-001  0.0000000e+000  0.0000000e+000  5.1253393e-002  0.0000000e+000  3.1629143e-003  7.5031158e-004  0.0000000e+000  1.4543401e-001  4.9064811e-002  7.2506818e-002  1.1239096e-001  5.6295691e-002  1.8356629e-001  0.0000000e+000  0.0000000e+000  0.0000000e+000  0.0000000e+000  0.0000000e+000  2.0917115e-002  1.8205743e-001  0.0000000e+000  0.0000000e+000  0.0000000e+000  1.3575344e+000  1.0000000e+000             Inf
  2.1405319e-001  0.0000000e+000  0.0000000e+000  0.0000000e+000  0.0000000e+000  0.0000000e+000  0.0000000e+000  0.0000000e+000  0.0000000e+000  4.4297253e-001  3.8848017e-002  4.9546941e-002  0.0000000e+000  6.3209004e-002  3.0107832e-002  2.7836903e-001  0.0000000e+000  0.0000000e+000  0.0000000e+000  0.0000000e+000  0.0000000e+000  0.0000000e+000  0.0000000e+000  0.0000000e+000  0.0000000e+000  0.0000000e+000  0.0000000e+000  0.0000000e+000  0.0000000e+000  3.8898201e-001  2.1405319e-001  7.6189738e-001  1.0000000e+000  9.7687425e-001
  6.2918121e-001  4.4108079e-002  1.0285955e-001  0.0000000e+000  0.0000000e+000  0.0000000e+000  0.0000000e+000  1.3961974e-001  0.0000000e+000  6.3604881e-002  4.5705785e-002  0.0000000e+000  0.0000000e+000  0.0000000e+000  0.0000000e+000  0.0000000e+000  0.0000000e+000  0.0000000e+000  0.0000000e+000  0.0000000e+000  0.0000000e+000  4.0498042e-002  0.0000000e+000  3.2125927e-001  1.5721659e-001  0.0000000e+000  0.0000000e+000  1.9127971e-003  0.0000000e+000  1.0000000e+000  6.2918121e-001  9.3798434e-002  1.0000000e+000  7.8399957e-001
  4.4727429e-001  0.0000000e+000  4.1069520e-001  0.0000000e+000  0.0000000e+000  7.2263216e-001  9.5874554e-003  0.0000000e+000  0.0000000e+000  0.0000000e+000  6.0042933e-001  1.5166449e-001  3.1440420e-001  0.0000000e+000  2.2267255e-001  0.0000000e+000  0.0000000e+000  0.0000000e+000  0.0000000e+000  3.5439947e-002  0.0000000e+000  0.0000000e+000  2.4582264e-001  0.0000000e+000  0.0000000e+000  1.2411283e-001  6.7218412e-001  2.0320173e-002  1.3416530e-001  5.3819816e-002  4.4727429e-001  7.2670201e-001  1.0000000e+000  5.0021525e-001
  6.5862409e-001  0.0000000e+000  0.0000000e+000  9.1933554e-001  1.4872999e-001  0.0000000e+000  5.7845344e-001  4.2782432e-001  2.6680284e-002  0.0000000e+000  0.0000000e+000  0.0000000e+000  0.0000000e+000  0.0000000e+000  1.0000000e+000  1.0000000e+000  0.0000000e+000  0.0000000e+000  0.0000000e+000  0.0000000e+000  0.0000000e+000  0.0000000e+000  1.5040528e-001  0.0000000e+000  0.0000000e+000  0.0000000e+000  0.0000000e+000  1.7301935e-001  0.0000000e+000  0.0000000e+000  6.5862409e-001  4.8831266e-001  1.0000000e+000  8.0709555e-001
  8.4117864e-001  2.9216862e-001  5.6164085e-001  0.0000000e+000  5.4737617e-002  0.0000000e+000  5.0114759e-001  0.0000000e+000  6.9483640e-003  0.0000000e+000  0.0000000e+000  1.7507237e-001  8.9901535e-002  0.0000000e+000  3.3129583e-003  7.4619417e-001  0.0000000e+000  2.6277708e-001  6.4695667e-002  1.6099365e-001  5.2248889e-002  2.3517943e-002  0.0000000e+000  0.0000000e+000  0.0000000e+000  2.0426320e-001  3.3996030e-002  2.5335768e-001  3.4980557e-001  7.3800061e-002  8.4117864e-001  3.9973301e-002  1.0000000e+000             Inf
  6.5925667e-001  7.9946030e-001  0.0000000e+000  0.0000000e+000  0.0000000e+000  1.2117993e-001  0.0000000e+000  9.8781813e-002  0.0000000e+000  0.0000000e+000  4.5716087e-001  0.0000000e+000  0.0000000e+000  1.0260875e-001  0.0000000e+000  2.2528575e-001  7.8772368e-002  0.0000000e+000  0.0000000e+000  0.0000000e+000  0.0000000e+000  0.0000000e+000  1.7204636e-003  3.6139204e-003  0.0000000e+000  3.1754043e-002  1.0516395e-002  0.0000000e+000  1.0000000e+000  0.0000000e+000  6.5925667e-001  1.5599191e-001  1.0000000e+000  5.1954365e-001
  0.0000000e+000  0.0000000e+000  0.0000000e+000  0.0000000e+000  0.0000000e+000  0.0000000e+000  3.3384580e-001  0.0000000e+000  0.0000000e+000  0.0000000e+000  0.0000000e+000  2.5080693e-001  0.0000000e+000  0.0000000e+000  0.0000000e+000  0.0000000e+000  0.0000000e+000  2.1561788e-001  0.0000000e+000  0.0000000e+000  6.1992045e-001  0.0000000e+000  0.0000000e+000  0.0000000e+000  0.0000000e+000  1.5426793e-003  0.0000000e+000  0.0000000e+000  2.2970191e-001  3.0507939e-002  0.0000000e+000  1.5219825e+000  1.0000000e+000             Inf
  2.5991416e-001  1.0143529e-001  0.0000000e+000  2.7646124e-001  4.1489599e-001  7.2182022e-001  2.5354941e-004  0.0000000e+000  9.0760486e-002  0.0000000e+000  0.0000000e+000  0.0000000e+000  0.0000000e+000  0.0000000e+000  1.0436322e-001  4.3219386e-002  9.5472547e-002  2.1621720e-002  1.9827320e-001  1.3527324e-001  0.0000000e+000  2.1225935e-001  8.9254498e-002  0.0000000e+000  3.5516577e-001  0.0000000e+000  0.0000000e+000  7.7095394e-001  2.2419943e-002  1.1224375e-002  2.5991416e-001  1.1446895e+000  1.0000000e+000  3.5291532e-001
  1.8220461e-001  3.6408696e-001  0.0000000e+000  0.0000000e+000  2.9670399e-001  0.0000000e+000  4.8667952e-001  0.0000000e+000  0.0000000e+000  0.0000000e+000  7.7090530e-002  0.0000000e+000  0.0000000e+000  7.4592238e-003  0.0000000e+000  0.0000000e+000  0.0000000e+000  0.0000000e+000  0.0000000e+000  0.0000000e+000  0.0000000e+000  1.0527838e-001  0.0000000e+000  4.2305233e-002  0.0000000e+000  0.0000000e+000  1.0000000e+000  0.0000000e+000  0.0000000e+000  4.1656989e-001  1.8220461e-001  1.3810496e+000  1.0000000e+000  5.6357014e-001
  3.4353958e-001  0.0000000e+000  0.0000000e+000  0.0000000e+000  0.0000000e+000  3.0256022e-001  0.0000000e+000  0.0000000e+000  3.7163343e-002  0.0000000e+000  2.7208927e-001  1.1504109e-001  5.0088207e-003  0.0000000e+000  0.0000000e+000  0.0000000e+000  0.0000000e+000  0.0000000e+000  0.0000000e+000  2.8671367e-002  0.0000000e+000  9.5537088e-002  0.0000000e+000  0.0000000e+000  0.0000000e+000  0.0000000e+000  0.0000000e+000  5.6761486e-001  2.8736471e-001  0.0000000e+000  3.4353958e-001  1.1422698e+000  1.0000000e+000  2.4815810e-001
  4.4051769e-001  0.0000000e+000  0.0000000e+000  1.3009221e-001  0.0000000e+000  1.0000000e+000  1.0000000e+000  0.0000000e+000  0.0000000e+000  2.6266208e-001  4.0753624e-001  0.0000000e+000  0.0000000e+000  2.9564153e-001  6.1811421e-002  8.4559040e-002  0.0000000e+000  0.0000000e+000  1.9495324e-001  6.0451122e-001  0.0000000e+000  0.0000000e+000  0.0000000e+000  0.0000000e+000  6.0379326e-001  7.9495408e-002  8.7788321e-002  0.0000000e+000  0.0000000e+000  2.8764237e-001  4.4051769e-001  1.0951087e+000  1.0000000e+000  2.3373202e-001
  4.6372483e-001  1.2078841e-001  1.0000000e+000  0.0000000e+000  0.0000000e+000  0.0000000e+000  6.8695371e-002  1.0794330e-001  1.8225874e-001  0.0000000e+000  0.0000000e+000  0.0000000e+000  8.3474422e-002  9.8745011e-002  0.0000000e+000  2.9794083e-001  6.5494107e-001  0.0000000e+000  7.6193748e-002  8.2982243e-001  0.0000000e+000  3.8722091e-002  0.0000000e+000  0.0000000e+000  0.0000000e+000  2.1629291e-001  0.0000000e+000  0.0000000e+000  8.4271839e-001  2.3786096e-001  4.6372483e-001  1.0076221e+000  1.0000000e+000  6.6872811e-001
  1.9000243e-001  0.0000000e+000  0.0000000e+000  0.0000000e+000  6.2825667e-002  0.0000000e+000  0.0000000e+000  7.4122665e-002  6.8046589e-002  0.0000000e+000  0.0000000e+000  0.0000000e+000  0.0000000e+000  4.0616884e-002  6.7278918e-002  9.6198069e-003  0.0000000e+000  9.9049999e-003  8.1072435e-002  2.4796385e-002  0.0000000e+000  1.6151718e-002  2.5050109e-002  9.2341171e-003  0.0000000e+000  0.0000000e+000  0.0000000e+000  4.4488567e-002  0.0000000e+000  6.9626701e-002  1.9000243e-001  7.7086670e-001  1.0000000e+000  3.3452681e-001
  8.7084260e-002  0.0000000e+000  0.0000000e+000  0.0000000e+000  0.0000000e+000  0.0000000e+000  0.0000000e+000  0.0000000e+000  0.0000000e+000  0.0000000e+000  0.0000000e+000  0.0000000e+000  0.0000000e+000  0.0000000e+000  5.6741741e-002  0.0000000e+000  2.4482437e-002  3.6742490e-002  0.0000000e+000  2.6687568e-001  8.3524274e-001  0.0000000e+000  0.0000000e+000  2.7840512e-002  0.0000000e+000  0.0000000e+000  0.0000000e+000  2.4263692e-004  0.0000000e+000  0.0000000e+000  8.7084260e-002  1.0054009e+000  1.0000000e+000  5.9049199e-001
  8.3906222e-001  0.0000000e+000  3.1719903e-001  3.0881941e-002  0.0000000e+000  0.0000000e+000  0.0000000e+000  2.4974978e-001  0.0000000e+000  4.2869154e-001  0.0000000e+000  3.2357659e-001  2.3659981e-001  6.9544926e-001  2.0116464e-001  0.0000000e+000  0.0000000e+000  0.0000000e+000  0.0000000e+000  6.9229080e-002  0.0000000e+000  0.0000000e+000  0.0000000e+000  8.0851565e-003  3.7679259e-003  0.0000000e+000  0.0000000e+000  0.0000000e+000  0.0000000e+000  1.1668572e-001  8.3906222e-001 -1.9779564e-001  1.0000000e+000             Inf
  5.0022848e-001  0.0000000e+000  0.0000000e+000  0.0000000e+000  0.0000000e+000  3.7399054e-003  1.8227593e-001  0.0000000e+000  1.0163172e-001  0.0000000e+000  0.0000000e+000  1.1807270e-002  0.0000000e+000  7.3320875e-002  2.0962049e-001  0.0000000e+000  0.0000000e+000  0.0000000e+000  0.0000000e+000  3.1741610e-003  2.7286601e-003  0.0000000e+000  0.0000000e+000  0.0000000e+000  0.0000000e+000  0.0000000e+000  1.7099364e-001  1.8624630e-001  3.6610396e-001  0.0000000e+000  5.0022848e-001  5.7169314e-001  1.0000000e+000  1.3516181e+000
  0.0000000e+000  0.0000000e+000  0.0000000e+000  0.0000000e+000  0.0000000e+000  2.0997319e-002  1.4960121e-003  0.0000000e+000  2.7813428e-001  0.0000000e+000  0.0000000e+000  0.0000000e+000  0.0000000e+000  0.0000000e+000  0.0000000e+000  0.0000000e+000  0.0000000e+000  0.0000000e+000  0.0000000e+000  1.4725899e-001  0.0000000e+000  1.0678893e-001  0.0000000e+000  0.0000000e+000  0.0000000e+000  3.8792216e-001  4.5624211e-002  0.0000000e+000  0.0000000e+000  6.0186361e-002  0.0000000e+000  1.3253681e+000  1.0000000e+000             Inf
  2.3500435e-001  0.0000000e+000  0.0000000e+000  0.0000000e+000  0.0000000e+000  0.0000000e+000  1.0000000e+000  2.9777897e-001  4.9506671e-002  2.2161842e-001  1.3487906e-001  0.0000000e+000  0.0000000e+000  0.0000000e+000  7.1386424e-002  0.0000000e+000  0.0000000e+000  0.0000000e+000  0.0000000e+000  2.8704864e-002  0.0000000e+000  0.0000000e+000  0.0000000e+000  0.0000000e+000  3.4268891e-003  0.0000000e+000  0.0000000e+000  0.0000000e+000  0.0000000e+000  7.4113263e-002  2.3500435e-001  7.6438360e-001  1.0000000e+000  5.0049256e-001
  4.3225896e-001  1.2305252e-001  0.0000000e+000  2.0336485e-002  0.0000000e+000  9.6135724e-002  1.5314184e-002  2.1728104e-001  0.0000000e+000  1.3414675e-001  1.3771504e-001  0.0000000e+000  0.0000000e+000  0.0000000e+000  0.0000000e+000  0.0000000e+000  0.0000000e+000  0.0000000e+000  0.0000000e+000  0.0000000e+000  0.0000000e+000  0.0000000e+000  4.8671879e-001  0.0000000e+000  2.5558234e-002  3.7937252e-001  0.0000000e+000  0.0000000e+000  9.6939719e-003  0.0000000e+000  4.3225896e-001  3.3570697e-001  1.0000000e+000  9.9235859e-001
  3.7077696e-002  0.0000000e+000  0.0000000e+000  0.0000000e+000  2.0213939e-001  0.0000000e+000  0.0000000e+000  1.5556325e-001  0.0000000e+000  0.0000000e+000  0.0000000e+000  0.0000000e+000  0.0000000e+000  0.0000000e+000  0.0000000e+000  0.0000000e+000  3.4999999e-001  1.9553084e-001  0.0000000e+000  0.0000000e+000  1.5198182e-001  0.0000000e+000  0.0000000e+000  0.0000000e+000  1.1210109e-001  0.0000000e+000  8.9681316e-002  3.3659155e-001  0.0000000e+000  0.0000000e+000  3.7077696e-002  1.2250944e+000  1.0000000e+000  5.5323464e-001
  0.0000000e+000  0.0000000e+000  0.0000000e+000  0.0000000e+000  0.0000000e+000  0.0000000e+000  0.0000000e+000  0.0000000e+000  9.8088117e-002  1.4447371e-001  0.0000000e+000  0.0000000e+000  1.1567807e-001  0.0000000e+000  1.2625785e-001  0.0000000e+000  6.6625004e-002  0.0000000e+000  1.5800781e-001  0.0000000e+000  6.9516355e-002  0.0000000e+000  0.0000000e+000  5.9729196e-001  0.0000000e+000  0.0000000e+000  0.0000000e+000  0.0000000e+000  0.0000000e+000  0.0000000e+000  0.0000000e+000  1.4270155e+000  1.0000000e+000             Inf
  1.7302603e-001  0.0000000e+000  0.0000000e+000  5.9760420e-002  0.0000000e+000  0.0000000e+000  0.0000000e+000  0.0000000e+000  0.0000000e+000  9.5949310e-002  1.7354397e-003  0.0000000e+000  6.1477783e-001  0.0000000e+000  3.7758346e-003  0.0000000e+000  0.0000000e+000  5.4754014e-002  0.0000000e+000  0.0000000e+000  4.8285207e-002  0.0000000e+000  1.8309037e-002  0.0000000e+000  0.0000000e+000  0.0000000e+000  0.0000000e+000  0.0000000e+000  3.7770192e-002  3.1776562e-001  1.7302603e-001  1.0283137e+000  1.0000000e+000  8.0370312e-001
  4.0809404e-001  3.3436761e-001  0.0000000e+000  1.7944412e-001  0.0000000e+000  2.3329805e-001  9.7398732e-003  1.4446931e-001  3.2734979e-001  0.0000000e+000  0.0000000e+000  0.0000000e+000  4.0425259e-001  1.5439019e-002  0.0000000e+000  1.4086623e-001  0.0000000e+000  0.0000000e+000  0.0000000e+000  3.5624326e-001  0.0000000e+000  9.6477071e-004  3.1907890e-002  0.0000000e+000  3.3045878e-003  9.4350096e-002  0.0000000e+000  4.7920824e-001  0.0000000e+000  4.1083677e-002  4.0809404e-001  8.9209192e-001  1.0000000e+000  8.9870120e-001
  6.6299981e-001  0.0000000e+000  0.0000000e+000  0.0000000e+000  0.0000000e+000  0.0000000e+000  0.0000000e+000  0.0000000e+000  0.0000000e+000  7.4692244e-001  0.0000000e+000  0.0000000e+000  0.0000000e+000  0.0000000e+000  0.0000000e+000  0.0000000e+000  0.0000000e+000  0.0000000e+000  0.0000000e+000  2.0167619e-001  0.0000000e+000  9.5472070e-002  0.0000000e+000  0.0000000e+000  8.2782275e-001  8.8972472e-002  0.0000000e+000  6.4274766e-002  3.3321426e-001  5.1028343e-002  6.6299981e-001  6.2813920e-002  1.0000000e+000             Inf
  8.4313873e-001  0.0000000e+000  0.0000000e+000  1.5243482e-001  0.0000000e+000  1.0415568e-001  0.0000000e+000  5.2954306e-004  0.0000000e+000  2.7061954e-001  3.4619645e-002  0.0000000e+000  6.1627796e-002  3.6918856e-002  1.5667471e-002  0.0000000e+000  0.0000000e+000  6.9755790e-001  0.0000000e+000  2.1851634e-001  0.0000000e+000  1.0805554e-001  1.7300751e-001  1.1653972e-002  1.4522507e-001  0.0000000e+000  0.0000000e+000  0.0000000e+000  2.3730455e-001  2.2590760e-002  8.4313873e-001 -3.1381793e-001  1.0000000e+000             Inf
  9.7233613e-002  0.0000000e+000  1.2048848e-001  0.0000000e+000  0.0000000e+000  3.2002819e-001  0.0000000e+000  6.3893958e-001  0.0000000e+000  0.0000000e+000  0.0000000e+000  7.4703671e-002  0.0000000e+000  0.0000000e+000  0.0000000e+000  6.1971105e-003  0.0000000e+000  0.0000000e+000  0.0000000e+000  0.0000000e+000  0.0000000e+000  0.0000000e+000  1.9199468e-001  0.0000000e+000  0.0000000e+000  3.5372369e-002  2.5059568e-003  0.0000000e+000  0.0000000e+000  2.1983925e-001  9.7233613e-002  1.1093744e+000  1.0000000e+000  6.0509301e-001
  0.0000000e+000  0.0000000e+000  0.0000000e+000  2.3942930e-002  3.3530831e-002  0.0000000e+000  0.0000000e+000  0.0000000e+000  0.0000000e+000  2.0992888e-002  0.0000000e+000  0.0000000e+000  1.0138412e-001  0.0000000e+000  0.0000000e+000  0.0000000e+000  5.1827082e-002  0.0000000e+000  0.0000000e+000  6.3425574e-002  0.0000000e+000  0.0000000e+000  1.5362985e-001  0.0000000e+000  8.8369605e-002  0.0000000e+000  0.0000000e+000  6.2675534e-002  0.0000000e+000  1.9168253e-002  0.0000000e+000  1.1920869e+000  1.0000000e+000             Inf
  8.4242452e-001  9.1773036e-001  9.9366852e-003  0.0000000e+000  0.0000000e+000  1.6412027e-001  7.6263762e-001  0.0000000e+000  5.2371064e-002  0.0000000e+000  4.1902002e-001  0.0000000e+000  0.0000000e+000  0.0000000e+000  4.3350774e-002  0.0000000e+000  7.3951733e-002  9.3026007e-001  0.0000000e+000  4.5740501e-002  9.7669718e-001  0.0000000e+000  0.0000000e+000  5.0333028e-002  0.0000000e+000  8.3605441e-004  2.6464489e-002  0.0000000e+000  4.5826432e-002  0.0000000e+000  8.4242452e-001  1.6119715e-001  1.0000000e+000  1.2910933e+000
  2.3796083e-001  0.0000000e+000  5.7643919e-003  0.0000000e+000  4.0013496e-001  2.8276870e-003  0.0000000e+000  0.0000000e+000  0.0000000e+000  0.0000000e+000  0.0000000e+000  1.7717316e-001  0.0000000e+000  0.0000000e+000  0.0000000e+000  0.0000000e+000  0.0000000e+000  0.0000000e+000  0.0000000e+000  5.6448682e-002  1.0000000e+000  0.0000000e+000  0.0000000e+000  0.0000000e+000  6.7122771e-002  0.0000000e+000  0.0000000e+000  0.0000000e+000  0.0000000e+000  0.0000000e+000  2.3796083e-001  7.0588913e-001  1.0000000e+000  5.3865783e-001
  2.3938674e-001  0.0000000e+000  8.3401321e-002  0.0000000e+000  0.0000000e+000  6.9376549e-003  0.0000000e+000  0.0000000e+000  3.4768227e-002  0.0000000e+000  2.2093085e-002  0.0000000e+000  0.0000000e+000  4.2054358e-001  1.7565495e-002  9.9355138e-002  0.0000000e+000  2.8367051e-002  0.0000000e+000  0.0000000e+000  1.2479562e-003  0.0000000e+000  0.0000000e+000  1.0489967e-002  3.1580365e-002  0.0000000e+000  0.0000000e+000  0.0000000e+000  3.4736371e-001  1.0949739e-002  2.3938674e-001  5.5210237e-001  1.0000000e+000  1.0786249e+000
  4.4937778e-001  0.0000000e+000  0.0000000e+000  2.5741263e-002  1.8281824e-001  1.0909816e-001  0.0000000e+000  0.0000000e+000  7.7985658e-002  1.6897477e-001  0.0000000e+000  0.0000000e+000  2.7100670e-002  0.0000000e+000  0.0000000e+000  3.8009986e-001  7.8992441e-002  0.0000000e+000  0.0000000e+000  0.0000000e+000  0.0000000e+000  0.0000000e+000  0.0000000e+000  0.0000000e+000  0.0000000e+000  2.9874968e-001  0.0000000e+000  0.0000000e+000  0.0000000e+000  0.0000000e+000  4.4937778e-001  1.7104475e-001  1.0000000e+000  7.7366767e-001
  8.0991903e-001  0.0000000e+000  0.0000000e+000  0.0000000e+000  0.0000000e+000  0.0000000e+000  0.0000000e+000  0.0000000e+000  0.0000000e+000  0.0000000e+000  0.0000000e+000  4.5895699e-003  0.0000000e+000  1.4879820e-002  2.0925755e-002  0.0000000e+000  6.1384850e-002  0.0000000e+000  4.2061983e-001  1.1811941e-001  0.0000000e+000  0.0000000e+000  0.0000000e+000  0.0000000e+000  0.0000000e+000  0.0000000e+000  0.0000000e+000  8.9992924e-003  0.0000000e+000  0.0000000e+000  8.0991903e-001 -3.3241681e-002  1.0000000e+000             Inf
  2.3260057e-001  7.3989984e-002  1.1924143e-002  5.1709967e-002  0.0000000e+000  0.0000000e+000  0.0000000e+000  0.0000000e+000  0.0000000e+000  0.0000000e+000  0.0000000e+000  2.7356565e-002  4.3606530e-003  0.0000000e+000  1.8453755e-003  1.0000000e+000  0.0000000e+000  3.9027500e-002  4.4260796e-002  1.6989138e-002  0.0000000e+000  1.4386257e-001  0.0000000e+000  0.0000000e+000  0.0000000e+000  0.0000000e+000  4.2374640e-002  0.0000000e+000  1.7560054e-001  1.4221703e-001  2.3260057e-001  7.5167512e-001  1.0000000e+000  4.3350080e-001
  4.9202563e-002  0.0000000e+000  0.0000000e+000  3.8246871e-002  0.0000000e+000  7.1315038e-003  0.0000000e+000  3.3707465e-002  3.6408137e-002  1.7124739e-002  2.2235371e-002  5.2263433e-001  5.3420462e-002  0.0000000e+000  0.0000000e+000  0.0000000e+000  0.0000000e+000  0.0000000e+000  2.4207443e-001  4.1413204e-002  8.2231185e-002  0.0000000e+000  0.0000000e+000  0.0000000e+000  0.0000000e+000  0.0000000e+000  0.0000000e+000  1.8106623e-002  0.0000000e+000  2.1543036e-001  4.9202563e-002  1.0999678e+000  1.0000000e+000  1.0026971e-001
  2.0029578e-001  0.0000000e+000  0.0000000e+000  0.0000000e+000  0.0000000e+000  0.0000000e+000  0.0000000e+000  1.7457090e-001  0.0000000e+000  0.0000000e+000  0.0000000e+000  2.3158691e-001  0.0000000e+000  2.7833144e-001  1.1309222e-001  0.0000000e+000  0.0000000e+000  0.0000000e+000  8.0951888e-003  0.0000000e+000  0.0000000e+000  1.0277625e-002  0.0000000e+000  4.9525068e-003  9.4956095e-003  1.0530807e-002  0.0000000e+000  0.0000000e+000  0.0000000e+000  0.0000000e+000  2.0029578e-001  7.5655588e-001  1.0000000e+000  4.9696838e-001
  0.0000000e+000  3.2116634e-002  0.0000000e+000  6.5813053e-002  3.9272974e-002  2.5320404e-002  0.0000000e+000  0.0000000e+000  5.3471603e-003  0.0000000e+000  0.0000000e+000  0.0000000e+000  0.0000000e+000  0.0000000e+000  0.0000000e+000  0.0000000e+000  0.0000000e+000  0.0000000e+000  0.0000000e+000  0.0000000e+000  3.9431536e-002  7.1759846e-003  0.0000000e+000  1.2191689e-001  0.0000000e+000  0.0000000e+000  0.0000000e+000  0.0000000e+000  0.0000000e+000  0.0000000e+000  0.0000000e+000  1.1043983e+000  1.0000000e+000             Inf
  5.2237791e-002  5.4008489e-002  0.0000000e+000  0.0000000e+000  1.4647937e-001  0.0000000e+000  0.0000000e+000  0.0000000e+000  0.0000000e+000  0.0000000e+000  0.0000000e+000  0.0000000e+000  0.0000000e+000  5.8809834e-002  2.0305591e-001  2.6586278e-002  0.0000000e+000  0.0000000e+000  0.0000000e+000  0.0000000e+000  0.0000000e+000  0.0000000e+000  6.8183059e-003  5.2063057e-002  0.0000000e+000  0.0000000e+000  0.0000000e+000  4.1321839e-001  2.7876496e-001  0.0000000e+000  5.2237791e-002  1.0637025e+000  1.0000000e+000  4.8841691e-001
  6.5968958e-001  3.4136913e-002  0.0000000e+000  0.0000000e+000  0.0000000e+000  4.4259699e-002  1.7247796e-001  1.0000000e+000  0.0000000e+000  0.0000000e+000  5.6851511e-002  0.0000000e+000  0.0000000e+000  0.0000000e+000  0.0000000e+000  0.0000000e+000  0.0000000e+000  5.3190808e-007  0.0000000e+000  0.0000000e+000  1.7468251e-001  2.5814841e-001  0.0000000e+000  0.0000000e+000  0.0000000e+000  1.3006959e-001  3.7454565e-002  4.2629158e-001  0.0000000e+000  0.0000000e+000  6.5968958e-001  2.8513001e-002  1.0000000e+000  6.2472751e-001
  2.4483501e-001  0.0000000e+000  0.0000000e+000  0.0000000e+000  0.0000000e+000  0.0000000e+000  0.0000000e+000  5.4403097e-002  0.0000000e+000  1.8673839e-002  0.0000000e+000  9.3951193e-003  0.0000000e+000  0.0000000e+000  1.1001638e-002  0.0000000e+000  1.1444193e-001  0.0000000e+000  0.0000000e+000  0.0000000e+000  0.0000000e+000  0.0000000e+000  0.0000000e+000  0.0000000e+000  4.9837954e-002  0.0000000e+000  7.5837812e-003  0.0000000e+000  0.0000000e+000  0.0000000e+000  2.4483501e-001  3.2594935e-001  1.0000000e+000  7.7803439e-001
  2.2811413e-001  1.1938757e-001  0.0000000e+000  0.0000000e+000  5.6338076e-001  0.0000000e+000  0.0000000e+000  6.6733577e-002  0.0000000e+000  2.9183148e-001  0.0000000e+000  1.2352005e-001  0.0000000e+000  0.0000000e+000  0.0000000e+000  4.8815576e-002  0.0000000e+000  4.4223697e-002  1.8056425e-001  0.0000000e+000  0.0000000e+000  0.0000000e+000  0.0000000e+000  6.9628675e-002  0.0000000e+000  0.0000000e+000  2.0100210e-001  0.0000000e+000  0.0000000e+000  0.0000000e+000  2.2811413e-001  7.6326827e-001  1.0000000e+000  6.3477136e-001
  6.2243693e-001  0.0000000e+000  0.0000000e+000  0.0000000e+000  0.0000000e+000  0.0000000e+000  0.0000000e+000  2.6223826e-001  3.5603495e-002  0.0000000e+000  3.8050131e-003  3.0345763e-002  2.4051822e-001  3.8477244e-002  6.4540969e-002  9.8523804e-003  0.0000000e+000  1.4011543e-001  2.1170948e-001  0.0000000e+000  2.9577273e-001  0.0000000e+000  1.6402101e-001  6.6275185e-001  1.2213665e-001  0.0000000e+000  6.3945453e-003  6.4775114e-001  3.9434818e-001  3.4447322e-005  6.2243693e-001  5.0520962e-001  1.0000000e+000  7.7762826e-001
  8.2401573e-001  0.0000000e+000  0.0000000e+000  0.0000000e+000  0.0000000e+000  0.0000000e+000  4.9926577e-001  6.7532936e-001  1.5620491e-001  0.0000000e+000  0.0000000e+000  0.0000000e+000  0.0000000e+000  0.0000000e+000  0.0000000e+000  8.0502998e-002  1.9984257e-002  0.0000000e+000  2.2387412e-001  1.0061094e-001  0.0000000e+000  4.7137719e-001  0.0000000e+000  0.0000000e+000  0.0000000e+000  1.2854468e-001  9.9308090e-002  0.0000000e+000  2.4580819e-001  0.0000000e+000  8.2401573e-001  4.3080303e-002  1.0000000e+000  5.8760037e-001
  2.7048677e-001  0.0000000e+000  1.2368863e-001  5.4542538e-003  0.0000000e+000  0.0000000e+000  0.0000000e+000  3.9229938e-001  2.1037370e-001  0.0000000e+000  0.0000000e+000  1.7853018e-001  0.0000000e+000  0.0000000e+000  0.0000000e+000  2.2545210e-001  0.0000000e+000  0.0000000e+000  1.7535498e-003  0.0000000e+000  0.0000000e+000  0.0000000e+000  2.2042104e-001  3.8455746e-001  1.3510864e-001  0.0000000e+000  1.5389783e-001  0.0000000e+000  0.0000000e+000  0.0000000e+000  2.7048677e-001  7.5001013e-001  1.0000000e+000  6.3562471e-001
  0.0000000e+000  0.0000000e+000  0.0000000e+000  0.0000000e+000  0.0000000e+000  0.0000000e+000  0.0000000e+000  1.0738453e-002  0.0000000e+000  0.0000000e+000  0.0000000e+000  1.5448555e-001  0.0000000e+000  0.0000000e+000  0.0000000e+000  4.3428011e-002  0.0000000e+000  3.3671863e-002  0.0000000e+000  0.0000000e+000  0.0000000e+000  0.0000000e+000  0.0000000e+000  2.0919201e-001  1.4070399e-001  1.0258389e-001  0.0000000e+000  0.0000000e+000  3.0857202e-002  0.0000000e+000  0.0000000e+000  1.2252051e+000  1.0000000e+000             Inf
  8.5055663e-001  2.0256455e-001  0.0000000e+000  0.0000000e+000  4.3542714e-002  0.0000000e+000  4.2505161e-001  6.9147342e-003  7.0544282e-002  6.9039568e-002  1.6473404e-001  1.5889952e-001  0.0000000e+000  0.0000000e+000  0.0000000e+000  1.3280149e-002  0.0000000e+000  0.0000000e+000  8.4255764e-002  1.5168777e-002  1.5696494e-001  1.7515003e-001  0.0000000e+000  1.0000000e+000  5.4394469e-002  0.0000000e+000  0.0000000e+000  0.0000000e+000  0.0000000e+000  0.0000000e+000  8.5055663e-001 -2.7496904e-001  1.0000000e+000             Inf
  6.5507018e-001  0.0000000e+000  7.1030549e-001  0.0000000e+000  7.9670996e-001  0.0000000e+000  0.0000000e+000  0.0000000e+000  1.6918857e-001  0.0000000e+000  4.8506676e-002  0.0000000e+000  0.0000000e+000  2.6093777e-001  0.0000000e+000  0.0000000e+000  0.0000000e+000  2.2078934e-002  3.3931273e-001  0.0000000e+000  3.6475106e-002  0.0000000e+000  0.0000000e+000  1.0000000e+000  0.0000000e+000  4.8279492e-002  1.3710101e-002  0.0000000e+000  1.5689877e-002  0.0000000e+000  6.5507018e-001  2.6174350e-001  1.0000000e+000  5.4504677e-001
  1.3513937e-001  1.8603397e-001  0.0000000e+000  0.0000000e+000  0.0000000e+000  1.7798201e-002  0.0000000e+000  0.0000000e+000  1.0000000e+000  0.0000000e+000  0.0000000e+000  0.0000000e+000  0.0000000e+000  0.0000000e+000  0.0000000e+000  0.0000000e+000  0.0000000e+000  0.0000000e+000  0.0000000e+000  0.0000000e+000  0.0000000e+000  0.0000000e+000  2.6963142e-001  2.4213346e-002  6.3524397e-002  0.0000000e+000  0.0000000e+000  0.0000000e+000  0.0000000e+000  0.0000000e+000  1.3513937e-001  1.1572867e+000  1.0000000e+000  4.9494648e-001
  6.0384790e-001  2.6115925e-002  0.0000000e+000  0.0000000e+000  0.0000000e+000  7.1195188e-002  0.0000000e+000  2.5416172e-003  0.0000000e+000  4.6248825e-001  5.6452823e-002  0.0000000e+000  2.1599207e-001  5.4219050e-002  1.3939321e-001  1.3656732e-001  2.7023267e-001  0.0000000e+000  0.0000000e+000  1.5606075e-002  3.5368323e-002  0.0000000e+000  7.1916774e-002  0.0000000e+000  7.3811611e-002  3.7570232e-002  0.0000000e+000  0.0000000e+000  1.0214954e-001  0.0000000e+000  6.0384790e-001  5.0960050e-001  1.0000000e+000  5.9888449e-001
  6.4624710e-001  0.0000000e+000  0.0000000e+000  0.0000000e+000  9.2213228e-002  2.2185115e-001  7.6794571e-002  1.2378776e-001  2.9723329e-001  0.0000000e+000  0.0000000e+000  0.0000000e+000  0.0000000e+000  5.7868921e-002  0.0000000e+000  0.0000000e+000  0.0000000e+000  0.0000000e+000  0.0000000e+000  5.7989415e-002  1.4548609e-001  0.0000000e+000  1.8259037e-002  0.0000000e+000  1.6914587e-001  0.0000000e+000  8.2541566e-002  0.0000000e+000  4.2585447e-002  0.0000000e+000  6.4624710e-001 -1.7303789e-001  1.0000000e+000             Inf
  0.0000000e+000  0.0000000e+000  0.0000000e+000  0.0000000e+000  0.0000000e+000  0.0000000e+000  0.0000000e+000  0.0000000e+000  0.0000000e+000  0.0000000e+000  0.0000000e+000  2.1570661e-001  0.0000000e+000  0.0000000e+000  1.7132094e-003  0.0000000e+000  0.0000000e+000  0.0000000e+000  0.0000000e+000  4.0495092e-002  2.5960168e-001  0.0000000e+000  8.3808729e-002  0.0000000e+000  0.0000000e+000  0.0000000e+000  0.0000000e+000  9.7745136e-002  2.2384971e-003  1.4780031e-001  0.0000000e+000  1.2635167e+000  1.0000000e+000             Inf
  1.4653532e-002  1.6519166e-001  0.0000000e+000  0.0000000e+000  3.7174347e-002  2.0070398e-001  0.0000000e+000  0.0000000e+000  0.0000000e+000  0.0000000e+000  0.0000000e+000  0.0000000e+000  0.0000000e+000  8.7654975e-003  1.0600775e-001  0.0000000e+000  0.0000000e+000  0.0000000e+000  0.0000000e+000  2.0399595e-001  0.0000000e+000  0.0000000e+000  3.9981053e-001  0.0000000e+000  0.0000000e+000  2.1730638e-002  0.0000000e+000  0.0000000e+000  2.9978914e-002  0.0000000e+000  1.4653532e-002  1.2162515e+000  1.0000000e+000  2.8306183e-001
  3.0496396e-001  0.0000000e+000  0.0000000e+000  0.0000000e+000  0.0000000e+000  2.8856482e-001  0.0000000e+000  5.8017240e-002  0.0000000e+000  0.0000000e+000  0.0000000e+000  3.2832199e-002  6.8719885e-002  0.0000000e+000  2.9234470e-002  0.0000000e+000  0.0000000e+000  0.0000000e+000  0.0000000e+000  0.0000000e+000  3.4413387e-003  0.0000000e+000  0.0000000e+000  0.0000000e+000  0.0000000e+000  7.7109143e-001  0.0000000e+000  0.0000000e+000  0.0000000e+000  0.0000000e+000  3.0496396e-001  7.8515739e-001  1.0000000e+000  6.6272755e-001
  6.0326960e-001  0.0000000e+000  1.3896177e-001  0.0000000e+000  0.0000000e+000  9.9081162e-002  5.0095722e-001  1.2780036e-001  0.0000000e+000  0.0000000e+000  0.0000000e+000  4.5149474e-002  5.1604326e-002  0.0000000e+000  2.1717370e-001  5.9310327e-002  0.0000000e+000  1.0186192e-001  0.0000000e+000  5.8511818e-002  1.2770518e-001  0.0000000e+000  2.4570470e-001  0.0000000e+000  0.0000000e+000  1.6293401e-001  1.1210662e-001  0.0000000e+000  0.0000000e+000  5.1626772e-002  6.0326960e-001  5.9175686e-001  1.0000000e+000  2.4594962e-001
  4.8255064e-001  0.0000000e+000  0.0000000e+000  0.0000000e+000  0.0000000e+000  0.0000000e+000  0.0000000e+000  1.0333673e-002  0.0000000e+000  1.1269499e-001  0.0000000e+000  0.0000000e+000  0.0000000e+000  0.0000000e+000  0.0000000e+000  1.0248355e-001  7.4203505e-001  8.4244986e-002  0.0000000e+000  0.0000000e+000  0.0000000e+000  0.0000000e+000  1.0000000e+000  0.0000000e+000  0.0000000e+000  0.0000000e+000  4.2472676e-001  0.0000000e+000  0.0000000e+000  0.0000000e+000  4.8255064e-001  5.9328666e-001  1.0000000e+000  5.9622491e-001
  2.9703605e-001  0.0000000e+000  0.0000000e+000  0.0000000e+000  0.0000000e+000  0.0000000e+000  0.0000000e+000  1.0000000e+000  2.3397532e-001  2.1485554e-001  0.0000000e+000  0.0000000e+000  1.9524931e-002  1.5829057e-001  0.0000000e+000  3.9868628e-001  0.0000000e+000  0.0000000e+000  0.0000000e+000  2.2391930e-001  0.0000000e+000  0.0000000e+000  0.0000000e+000  5.7628533e-001  0.0000000e+000  1.1233870e-001  9.5344895e-003  0.0000000e+000  0.0000000e+000  0.0000000e+000  2.9703605e-001  1.1329472e+000  1.0000000e+000  5.2182877e-001
  6.5507011e-001  0.0000000e+000  0.0000000e+000  0.0000000e+000  1.1086713e-001  0.0000000e+000  6.4825799e-002  0.0000000e+000  2.8870327e-001  0.0000000e+000  1.1195254e-001  0.0000000e+000  8.6288438e-003  0.0000000e+000  6.2498405e-002  2.1322254e-002  0.0000000e+000  3.0303808e-001  3.5771549e-001  9.9394878e-001  3.7062033e-001  9.7888573e-002  0.0000000e+000  0.0000000e+000  0.0000000e+000  4.4245459e-002  0.0000000e+000  0.0000000e+000  1.1332388e-001  1.9480270e-001  6.5507011e-001  1.9138489e-001  1.0000000e+000  8.8725026e-001
  2.4759914e-001  0.0000000e+000  0.0000000e+000  0.0000000e+000  0.0000000e+000  1.0647428e-001  0.0000000e+000  1.0505511e-001  0.0000000e+000  0.0000000e+000  6.3628794e-003  0.0000000e+000  0.0000000e+000  9.6098644e-001  0.0000000e+000  0.0000000e+000  1.0000000e+000  0.0000000e+000  2.7312355e-003  8.0872652e-002  0.0000000e+000  1.5808803e-001  0.0000000e+000  3.1463317e-002  0.0000000e+000  1.2259429e-003  0.0000000e+000  0.0000000e+000  8.0712120e-002  0.0000000e+000  2.4759914e-001  8.7444425e-001  1.0000000e+000  6.0819595e-001
  0.0000000e+000  0.0000000e+000  0.0000000e+000  0.0000000e+000  0.0000000e+000  0.0000000e+000  0.0000000e+000  6.2533837e-002  0.0000000e+000  0.0000000e+000  1.6132221e-001  0.0000000e+000  0.0000000e+000  0.0000000e+000  8.8138397e-002  0.0000000e+000  0.0000000e+000  0.0000000e+000  0.0000000e+000  5.4653886e-002  0.0000000e+000  0.0000000e+000  0.0000000e+000  0.0000000e+000  2.4807010e-001  1.1421004e-001  0.0000000e+000  8.5877406e-003  0.0000000e+000  0.0000000e+000  0.0000000e+000  1.2288843e+000  1.0000000e+000             Inf
  4.4668413e-001  0.0000000e+000  9.2964804e-002  2.4196378e-001  0.0000000e+000  0.0000000e+000  0.0000000e+000  0.0000000e+000  1.3420236e-001  0.0000000e+000  0.0000000e+000  2.0043273e-001  0.0000000e+000  0.0000000e+000  0.0000000e+000  0.0000000e+000  0.0000000e+000  0.0000000e+000  9.8065297e-002  4.4289964e-001  0.0000000e+000  0.0000000e+000  1.9118933e-003  0.0000000e+000  2.8773612e-001  1.7618138e-001  0.0000000e+000  0.0000000e+000  5.5321189e-001  0.0000000e+000  4.4668413e-001  3.7832778e-001  1.0000000e+000  5.2890838e-001
  8.7244384e-001  0.0000000e+000  0.0000000e+000  0.0000000e+000  0.0000000e+000  0.0000000e+000  0.0000000e+000  4.2538075e-001  0.0000000e+000  0.0000000e+000  0.0000000e+000  0.0000000e+000  0.0000000e+000  4.4510962e-001  0.0000000e+000  1.6050886e-002  0.0000000e+000  4.8335058e-001  2.5930942e-002  2.5756724e-001  3.0830769e-001  0.0000000e+000  9.0082097e-002  0.0000000e+000  5.5331667e-002  0.0000000e+000  0.0000000e+000  0.0000000e+000  0.0000000e+000  1.2501889e-001  8.7244384e-001 -1.8692153e-001  1.0000000e+000             Inf
  2.2976975e-001  0.0000000e+000  0.0000000e+000  0.0000000e+000  8.5390279e-002  0.0000000e+000  0.0000000e+000  0.0000000e+000  0.0000000e+000  1.9690473e-002  4.4227711e-002  0.0000000e+000  7.7616590e-002  0.0000000e+000  4.7748345e-001  4.3768287e-002  2.8530560e-001  1.0593828e-001  0.0000000e+000  7.7044449e-002  1.0000000e+000  1.8480216e-001  2.9281721e-001  0.0000000e+000  7.1758268e-001  0.0000000e+000  0.0000000e+000  0.0000000e+000  0.0000000e+000  1.2466503e-002  2.2976975e-001  1.1893253e+000  1.0000000e+000  3.4653851e-001
  2.3244086e-001  0.0000000e+000  0.0000000e+000  2.7751611e-003  6.4981690e-002  0.0000000e+000  1.0000000e+000  0.0000000e+000  2.5824214e-003  8.0217393e-002  2.7847808e-001  0.0000000e+000  3.4601185e-001  0.0000000e+000  3.0354103e-001  1.9134009e-001  0.0000000e+000  0.0000000e+000  0.0000000e+000  2.0430995e-001  6.5799992e-001  0.0000000e+000  0.0000000e+000  0.0000000e+000  0.0000000e+000  0.0000000e+000  0.0000000e+000  2.4589196e-002  7.4139789e-003  3.9504601e-002  2.3244086e-001  1.1154592e+000  1.0000000e+000  2.4284023e-001
  4.1540032e-001  3.3969087e-001  0.0000000e+000  0.0000000e+000  0.0000000e+000  1.1140308e-001  0.0000000e+000  0.0000000e+000  0.0000000e+000  0.0000000e+000  1.0245624e-002  2.4300356e-003  3.9876393e-002  8.0421468e-002  0.0000000e+000  0.0000000e+000  4.1519822e-001  0.0000000e+000  0.0000000e+000  5.8689138e-002  3.3299028e-001  1.6557966e-001  0.0000000e+000  8.7185689e-002  0.0000000e+000  0.0000000e+000  1.1512780e-001  0.0000000e+000  0.0000000e+000  0.0000000e+000  4.1540032e-001  5.5127923e-001  1.0000000e+000  5.7860511e-001
  0.0000000e+000  0.0000000e+000  0.0000000e+000  0.0000000e+000  0.0000000e+000  9.1878060e-002  0.0000000e+000  0.0000000e+000  0.0000000e+000  0.0000000e+000  0.0000000e+000  0.0000000e+000  0.0000000e+000  0.0000000e+000  0.0000000e+000  0.0000000e+000  0.0000000e+000  0.0000000e+000  0.0000000e+000  0.0000000e+000  1.2749720e-001  1.9968165e-002  0.0000000e+000  0.0000000e+000  0.0000000e+000  0.0000000e+000  2.5643291e-002  9.9509510e-003  0.0000000e+000  0.0000000e+000  0.0000000e+000  1.0853255e+000  1.0000000e+000             Inf
  4.4969516e-001  0.0000000e+000  0.0000000e+000  0.0000000e+000  1.6166987e-001  0.0000000e+000  7.6025152e-002  0.0000000e+000  0.0000000e+000  0.0000000e+000  1.8178943e-001  0.0000000e+000  0.0000000e+000  0.0000000e+000  0.0000000e+000  1.2433140e-001  0.0000000e+000  0.0000000e+000  0.0000000e+000  0.0000000e+000  3.1063349e-002  7.2488297e-002  0.0000000e+000  0.0000000e+000  5.3562969e-003  2.9774136e-002  1.9606734e-001  2.5987173e-002  7.3180811e-003  0.0000000e+000  4.4969516e-001  7.3743351e-002  1.0000000e+000  6.7306741e-001
  4.2058474e-001  0.0000000e+000  2.1978852e-001  3.0300298e-002  0.0000000e+000  0.0000000e+000  0.0000000e+000  1.3846950e-001  0.0000000e+000  0.0000000e+000  0.0000000e+000  7.3630778e-003  0.0000000e+000  1.6019266e-001  0.0000000e+000  1.4779386e-001  0.0000000e+000  1.7936066e-002  6.8231197e-001  0.0000000e+000  0.0000000e+000  0.0000000e+000  1.4289490e-003  0.0000000e+000  0.0000000e+000  0.0000000e+000  0.0000000e+000  1.0884607e-001  0.0000000e+000  0.0000000e+000  4.2058474e-001  4.3027998e-001  1.0000000e+000  4.2632299e-001
  2.3654753e-001  2.2982445e-001  0.0000000e+000  0.0000000e+000  0.0000000e+000  0.0000000e+000  0.0000000e+000  0.0000000e+000  2.4629948e-002  8.4487470e-002  3.7734240e-002  0.0000000e+000  1.7029231e-001  0.0000000e+000  0.0000000e+000  9.8794389e-002  1.1352102e-001  0.0000000e+000  0.0000000e+000  3.6544850e-002  0.0000000e+000  2.4333374e-001  0.0000000e+000  8.2067928e-003  1.0000000e+000  1.2916273e-001  0.0000000e+000  0.0000000e+000  1.6954679e-003  0.0000000e+000  2.3654753e-001  8.3062033e-001  1.0000000e+000  9.0060960e-001
  6.2997576e-001  0.0000000e+000  3.4818566e-001  0.0000000e+000  0.0000000e+000  0.0000000e+000  0.0000000e+000  0.0000000e+000  5.2867341e-001  0.0000000e+000  0.0000000e+000  1.3533789e-001  0.0000000e+000  0.0000000e+000  0.0000000e+000  0.0000000e+000  0.0000000e+000  0.0000000e+000  1.4846357e-001  0.0000000e+000  0.0000000e+000  0.0000000e+000  0.0000000e+000  0.0000000e+000  0.0000000e+000  2.4777520e-001  0.0000000e+000  0.0000000e+000  0.0000000e+000  3.3921717e-002  6.2997576e-001 -1.6722336e-002  1.0000000e+000             Inf
  2.4522190e-001  1.5650929e-002  0.0000000e+000  0.0000000e+000  0.0000000e+000  0.0000000e+000  2.1824507e-001  0.0000000e+000  0.0000000e+000  0.0000000e+000  0.0000000e+000  0.0000000e+000  0.0000000e+000  0.0000000e+000  8.2011959e-002  3.1743561e-001  0.0000000e+000  0.0000000e+000  0.0000000e+000  7.1548978e-002  0.0000000e+000  0.0000000e+000  0.0000000e+000  0.0000000e+000  0.0000000e+000  0.0000000e+000  0.0000000e+000  0.0000000e+000  0.0000000e+000  3.8036431e-001  2.4522190e-001  5.2178945e-001  1.0000000e+000  6.5540329e-001
  4.2634472e-001  1.1041412e-001  0.0000000e+000  0.0000000e+000  0.0000000e+000  1.0558134e-003  0.0000000e+000  0.0000000e+000  0.0000000e+000  0.0000000e+000  0.0000000e+000  4.8855345e-001  0.0000000e+000  0.0000000e+000  0.0000000e+000  0.0000000e+000  0.0000000e+000  5.7523364e-001  0.0000000e+000  0.0000000e+000  7.6063316e-002  3.4495464e-002  1.8492624e-002  9.5295751e-002  0.0000000e+000  1.6471696e-002  1.1777827e-001  0.0000000e+000  0.0000000e+000  0.0000000e+000  4.2634472e-001  3.6880827e-001  1.0000000e+000  3.6973070e-001
  6.2891670e-001  0.0000000e+000  6.1669800e-002  1.2312747e-001  0.0000000e+000  1.4932306e-002  0.0000000e+000  0.0000000e+000  0.0000000e+000  1.0000000e+000  0.0000000e+000  0.0000000e+000  0.0000000e+000  8.3617440e-002  0.0000000e+000  0.0000000e+000  1.0179227e-001  0.0000000e+000  0.0000000e+000  2.3712999e-001  0.0000000e+000  0.0000000e+000  0.0000000e+000  5.8897258e-001  0.0000000e+000  0.0000000e+000  0.0000000e+000  4.6221337e-002  0.0000000e+000  0.0000000e+000  6.2891670e-001  1.7047958e-001  1.0000000e+000             Inf
  4.4629369e-001  4.6684983e-002  0.0000000e+000  0.0000000e+000  0.0000000e+000  0.0000000e+000  0.0000000e+000  1.3101374e-001  2.0017358e-001  0.0000000e+000  0.0000000e+000  2.6618439e-001  0.0000000e+000  4.4942290e-002  7.4191379e-001  0.0000000e+000  1.5306013e-002  0.0000000e+000  0.0000000e+000  7.8583005e-002  7.0955332e-004  5.8077728e-002  0.0000000e+000  0.0000000e+000  0.0000000e+000  0.0000000e+000  1.5621588e-002  0.0000000e+000  0.0000000e+000  0.0000000e+000  4.4629369e-001  2.3584940e-001  1.0000000e+000  1.6093593e+000
  8.6098276e-002  0.0000000e+000  3.7813421e-002  4.4496231e-003  6.8918543e-001  0.0000000e+000  7.6562910e-003  0.0000000e+000  0.0000000e+000  0.0000000e+000  0.0000000e+000  4.9501084e-002  0.0000000e+000  0.0000000e+000  0.0000000e+000  0.0000000e+000  3.9709544e-001  0.0000000e+000  0.0000000e+000  0.0000000e+000  0.0000000e+000  0.0000000e+000  0.0000000e+000  0.0000000e+000  0.0000000e+000  3.9634971e-002  2.3856907e-001  1.0418205e-001  6.7010258e-003  0.0000000e+000  8.6098276e-002  1.0942913e+000  1.0000000e+000  1.4954548e+000
  5.0145564e-002  2.8663587e-001  0.0000000e+000  0.0000000e+000  0.0000000e+000  0.0000000e+000  3.3088819e-001  0.0000000e+000  4.9395784e-001  0.0000000e+000  0.0000000e+000  0.0000000e+000  2.6449502e-002  0.0000000e+000  6.1799746e-001  0.0000000e+000  0.0000000e+000  0.0000000e+000  2.8878482e-002  7.1689228e-004  7.5947501e-002  0.0000000e+000  0.0000000e+000  1.9416042e-002  5.5190967e-002  0.0000000e+000  2.7437453e-002  1.0148500e-001  1.2302677e-002  0.0000000e+000  5.0145564e-002  1.3073536e+000  1.0000000e+000  3.9064074e-001
  0.0000000e+000  0.0000000e+000  2.3253051e-001  0.0000000e+000  0.0000000e+000  2.3843050e-001  0.0000000e+000  2.1177050e-001  0.0000000e+000  0.0000000e+000  0.0000000e+000  0.0000000e+000  8.7906689e-002  0.0000000e+000  0.0000000e+000  0.0000000e+000  2.1183137e-002  0.0000000e+000  0.0000000e+000  4.2498599e-002  0.0000000e+000  0.0000000e+000  0.0000000e+000  1.7324647e-001  0.0000000e+000  3.0840201e-001  0.0000000e+000  0.0000000e+000  0.0000000e+000  0.0000000e+000  0.0000000e+000  1.4084040e+000  1.0000000e+000             Inf
  4.5284226e-001  0.0000000e+000  2.3147833e-001  0.0000000e+000  0.0000000e+000  0.0000000e+000  1.1724990e-001  8.9057805e-004  0.0000000e+000  3.1253324e-002  1.2988616e-002  2.8107049e-001  8.5341631e-002  2.0391669e-002  7.0212442e-001  0.0000000e+000  1.3806163e-001  0.0000000e+000  0.0000000e+000  0.0000000e+000  2.4458257e-001  1.3326843e-002  0.0000000e+000  0.0000000e+000  0.0000000e+000  3.2363034e-002  0.0000000e+000  0.0000000e+000  0.0000000e+000  0.0000000e+000  4.5284226e-001  2.9270083e-001  1.0000000e+000  1.1536906e+000
  8.3196003e-001  4.2181204e-001  0.0000000e+000  0.0000000e+000  2.5726673e-002  1.5951681e-001  0.0000000e+000  0.0000000e+000  1.5784587e-002  3.7532249e-001  0.0000000e+000  0.0000000e+000  0.0000000e+000  2.8982217e-002  0.0000000e+000  5.2137577e-001  1.5865720e-001  0.0000000e+000  0.0000000e+000  0.0000000e+000  7.8803810e-003  0.0000000e+000  0.0000000e+000  0.0000000e+000  3.1826574e-001  0.0000000e+000  1.0107460e-001  0.0000000e+000  2.9772559e-002  0.0000000e+000  8.3196003e-001 -2.0954260e-001  1.0000000e+000             Inf
  2.5580285e-002  0.0000000e+000  7.1119093e-003  0.0000000e+000  1.5593633e-002  0.0000000e+000  0.0000000e+000  0.0000000e+000  3.5738926e-002  0.0000000e+000  0.0000000e+000  0.0000000e+000  5.3602761e-007  0.0000000e+000  0.0000000e+000  0.0000000e+000  0.0000000e+000  0.0000000e+000  0.0000000e+000  0.0000000e+000  0.0000000e+000  0.0000000e+000  0.0000000e+000  3.4985074e-002  0.0000000e+000  0.0000000e+000  0.0000000e+000  0.0000000e+000  0.0000000e+000  8.1487732e-002  2.5580285e-002  8.7164800e-001  1.0000000e+000  8.4630938e-001
  0.0000000e+000  0.0000000e+000  0.0000000e+000  0.0000000e+000  0.0000000e+000  0.0000000e+000  0.0000000e+000  0.0000000e+000  2.6107391e-002  0.0000000e+000  1.9435574e-001  0.0000000e+000  0.0000000e+000  0.0000000e+000  6.1080811e-002  0.0000000e+000  0.0000000e+000  6.7317788e-002  0.0000000e+000  6.5184327e-002  0.0000000e+000  1.4336649e-002  2.2186265e-001  0.0000000e+000  0.0000000e+000  0.0000000e+000  0.0000000e+000  0.0000000e+000  1.4242242e-001  0.0000000e+000  0.0000000e+000  1.2460003e+000  1.0000000e+000             Inf
  4.4313417e-001  0.0000000e+000  1.3323364e-001  1.6846114e-002  0.0000000e+000  0.0000000e+000  0.0000000e+000  0.0000000e+000  0.0000000e+000  0.0000000e+000  2.8391440e-001  0.0000000e+000  5.6407843e-002  0.0000000e+000  1.1959310e-001  0.0000000e+000  0.0000000e+000  6.7957857e-001  0.0000000e+000  7.9838568e-002  0.0000000e+000  1.3024218e-001  0.0000000e+000  6.6888494e-002  9.4024338e-001  0.0000000e+000  0.0000000e+000  2.6217850e-001  1.4794488e-001  9.8992609e-001  4.4313417e-001  7.8943930e-001  1.0000000e+000  9.1131410e-001
  8.3540900e-001  0.0000000e+000  0.0000000e+000  0.0000000e+000  0.0000000e+000  0.0000000e+000  0.0000000e+000  0.0000000e+000  0.0000000e+000  0.0000000e+000  9.2678879e-002  0.0000000e+000  1.5322537e-001  0.0000000e+000  2.9410781e-001  5.4630198e-001  0.0000000e+000  6.2722154e-002  7.5472113e-001  1.1953047e-001  1.0000000e+000  1.0194206e-001  6.7208502e-004  0.0000000e+000  0.0000000e+000  3.6335768e-002  4.4248841e-001  0.0000000e+000  1.3634332e-001  0.0000000e+000  8.3540900e-001  6.8226817e-002  1.0000000e+000             Inf
  6.3295610e-001  6.1469705e-001  7.1841408e-001  1.1387441e-001  3.9635916e-001  0.0000000e+000  1.0000000e+000  0.0000000e+000  6.2182417e-001  0.0000000e+000  0.0000000e+000  3.8195863e-001  0.0000000e+000  0.0000000e+000  0.0000000e+000  4.0279748e-001  2.1121914e-001  1.4632275e-001  4.6580060e-002  0.0000000e+000  5.7012606e-001  1.8398796e-001  0.0000000e+000  0.0000000e+000  0.0000000e+000  0.0000000e+000  0.0000000e+000  0.0000000e+000  0.0000000e+000  6.6446198e-003  6.3295610e-001  8.3354940e-001  1.0000000e+000  1.0321978e+000
  2.2143259e-001  0.0000000e+000  1.3598020e-002  0.0000000e+000  0.0000000e+000  0.0000000e+000  1.0000000e+000  8.7920883e-003  0.0000000e+000  0.0000000e+000  0.0000000e+000  5.0318927e-002  0.0000000e+000  0.0000000e+000  2.6504108e-001  2.3074394e-001  8.0657014e-002  2.7529708e-001  1.6309785e-001  0.0000000e+000  3.4105966e-002  0.0000000e+000  0.0000000e+000  2.6307514e-001  4.6648278e-001  0.0000000e+000  0.0000000e+000  0.0000000e+000  0.0000000e+000  0.0000000e+000  2.2143259e-001  1.1007344e+000  1.0000000e+000  7.2762756e-001
  8.1705738e-001  0.0000000e+000  0.0000000e+000  8.4677857e-002  2.1635118e-001  0.0000000e+000  2.0734836e-001  0.0000000e+000  8.0672497e-002  0.0000000e+000  0.0000000e+000  0.0000000e+000  7.8809050e-001  0.0000000e+000  7.9145019e-001  3.9138832e-002  1.1269561e-001  5.8213839e-001  0.0000000e+000  2.6998009e-001  0.0000000e+000  0.0000000e+000  1.7509496e-001  0.0000000e+000  0.0000000e+000  0.0000000e+000  0.0000000e+000  0.0000000e+000  0.0000000e+000  1.6161083e-001  8.1705738e-001  3.6541181e-001  1.0000000e+000  8.0427627e-001
  0.0000000e+000  0.0000000e+000  0.0000000e+000  3.0678571e-002  1.4336155e-001  1.1768592e-001  0.0000000e+000  1.1408497e-001  0.0000000e+000  6.5677744e-002  0.0000000e+000  7.4436572e-002  0.0000000e+000  0.0000000e+000  5.3231084e-002  1.3759111e-001  0.0000000e+000  0.0000000e+000  1.4812185e-002  0.0000000e+000  3.2328696e-002  0.0000000e+000  2.4352688e-001  1.6240829e-001  0.0000000e+000  0.0000000e+000  0.0000000e+000  7.7292088e-002  1.1897110e-001  0.0000000e+000  0.0000000e+000  1.4301649e+000  1.0000000e+000             Inf
  2.8512349e-001  0.0000000e+000  0.0000000e+000  2.6360289e-003  0.0000000e+000  0.0000000e+000  0.0000000e+000  0.0000000e+000  5.6239458e-001  0.0000000e+000  0.0000000e+000  0.0000000e+000  5.1759623e-001  0.0000000e+000  1.0863310e-001  0.0000000e+000  1.0000000e+000  0.0000000e+000  0.0000000e+000  0.0000000e+000  0.0000000e+000  0.0000000e+000  2.2402305e-002  0.0000000e+000  0.0000000e+000  0.0000000e+000  1.5792977e-001  0.0000000e+000  0.0000000e+000  0.0000000e+000  2.8512349e-001  9.0400804e-001  1.0000000e+000  6.8878121e-001
  2.0464424e-002  0.0000000e+000  3.8161275e-002  1.6928351e-001  3.7828448e-003  0.0000000e+000  1.3519842e-002  0.0000000e+000  1.7522410e-001  0.0000000e+000  0.0000000e+000  0.0000000e+000  0.0000000e+000  0.0000000e+000  0.0000000e+000  0.0000000e+000  0.0000000e+000  0.0000000e+000  0.0000000e+000  1.0167095e-001  0.0000000e+000  1.4010059e-002  0.0000000e+000  0.0000000e+000  0.0000000e+000  0.0000000e+000  0.0000000e+000  0.0000000e+000  0.0000000e+000  0.0000000e+000  2.0464424e-002  9.9368537e-001  1.0000000e+000  3.2019292e-001
  5.7353025e-002  0.0000000e+000  0.0000000e+000  0.0000000e+000  0.0000000e+000  0.0000000e+000  0.0000000e+000  0.0000000e+000  0.0000000e+000  0.0000000e+000  0.0000000e+000  7.9817286e-002  1.8953803e-003  6.1117448e-003  2.9948768e-002  0.0000000e+000  0.0000000e+000  7.6477136e-003  3.0305257e-002  0.0000000e+000  0.0000000e+000  7.7407408e-002  0.0000000e+000  0.0000000e+000  7.0533287e-002  0.0000000e+000  0.0000000e+000  5.4806901e-002  0.0000000e+000  0.0000000e+000  5.7353025e-002  8.0296579e-001  1.0000000e+000  1.4714846e+000
  0.0000000e+000  0.0000000e+000  0.0000000e+000  3.4926544e-002  0.0000000e+000  0.0000000e+000  0.0000000e+000  0.0000000e+000  0.0000000e+000  3.2154639e-003  0.0000000e+000  0.0000000e+000  0.0000000e+000  6.3525196e-004  0.0000000e+000  0.0000000e+000  6.7340444e-002  0.0000000e+000  0.0000000e+000  1.2579017e-004  0.0000000e+000  4.3929573e-003  0.0000000e+000  0.0000000e+000  0.0000000e+000  0.0000000e+000  0.0000000e+000  1.2548720e-003  0.0000000e+000  0.0000000e+000  0.0000000e+000  1.0347249e+000  1.0000000e+000             Inf
  2.1492761e-001  0.0000000e+000  0.0000000e+000  1.0953895e-001  2.6129058e-002  0.0000000e+000  0.0000000e+000  2.4934448e-003  0.0000000e+000  2.4336007e-003  0.0000000e+000  0.0000000e+000  3.6871042e-002  0.0000000e+000  0.0000000e+000  0.0000000e+000  0.0000000e+000  0.0000000e+000  0.0000000e+000  0.0000000e+000  0.0000000e+000  0.0000000e+000  0.0000000e+000  2.2332113e-002  0.0000000e+000  7.3432340e-002  0.0000000e+000  0.0000000e+000  1.6764137e-001  4.2788676e-002  2.1492761e-001  5.5578159e-001  1.0000000e+000             Inf
  2.7843804e-002  0.0000000e+000  3.6457268e-002  0.0000000e+000  0.0000000e+000  0.0000000e+000  6.4106077e-004  0.0000000e+000  0.0000000e+000  0.0000000e+000  0.0000000e+000  0.0000000e+000  0.0000000e+000  1.4089559e-001  0.0000000e+000  0.0000000e+000  0.0000000e+000  0.0000000e+000  0.0000000e+000  1.0303873e-001  5.3052658e-002  0.0000000e+000  0.0000000e+000  0.0000000e+000  0.0000000e+000  1.0942816e-001  0.0000000e+000  0.0000000e+000  1.7897609e-002  0.0000000e+000  2.7843804e-002  9.4341759e-001  1.0000000e+000  3.4761233e-001
  3.1923717e-002  0.0000000e+000  0.0000000e+000  0.0000000e+000  0.0000000e+000  0.0000000e+000  0.0000000e+000  0.0000000e+000  0.0000000e+000  0.0000000e+000  3.3265472e-004  0.0000000e+000  0.0000000e+000  0.0000000e+000  0.0000000e+000  0.0000000e+000  0.0000000e+000  0.0000000e+000  2.6220480e-002  0.0000000e+000  0.0000000e+000  0.0000000e+000  0.0000000e+000  0.0000000e+000  0.0000000e+000  0.0000000e+000  0.0000000e+000  0.0000000e+000  1.7815566e-001  1.3318567e-003  3.1923717e-002  8.5273458e-001  1.0000000e+000  4.3055191e-001
  4.4746678e-001  0.0000000e+000  5.5100052e-002  5.3168861e-002  5.7436723e-002  0.0000000e+000  0.0000000e+000  0.0000000e+000  0.0000000e+000  0.0000000e+000  0.0000000e+000  0.0000000e+000  0.0000000e+000  0.0000000e+000  0.0000000e+000  0.0000000e+000  0.0000000e+000  0.0000000e+000  0.0000000e+000  0.0000000e+000  0.0000000e+000  0.0000000e+000  5.2258451e-002  0.0000000e+000  5.8155417e-003  2.6024544e-001  0.0000000e+000  0.0000000e+000  0.0000000e+000  0.0000000e+000  4.4746678e-001 -1.3249843e-002  1.0000000e+000  1.3945326e+000
  8.3165562e-001  0.0000000e+000  2.5144870e-001  3.0667691e-002  0.0000000e+000  1.3547008e-002  0.0000000e+000  4.3227317e-001  2.6397219e-002  0.0000000e+000  0.0000000e+000  1.2472327e-001  0.0000000e+000  4.2171204e-002  0.0000000e+000  0.0000000e+000  0.0000000e+000  0.0000000e+000  4.8335537e-002  0.0000000e+000  4.4036124e-001  0.0000000e+000  0.0000000e+000  3.9665315e-003  1.4274331e-001  0.0000000e+000  0.0000000e+000  0.0000000e+000  0.0000000e+000  0.0000000e+000  8.3165562e-001 -3.2483019e-001  1.0000000e+000             Inf
  2.0929447e-001  0.0000000e+000  0.0000000e+000  5.9320437e-003  0.0000000e+000  0.0000000e+000  0.0000000e+000  3.6700065e-002  0.0000000e+000  0.0000000e+000  0.0000000e+000  0.0000000e+000  1.0566501e-001  0.0000000e+000  0.0000000e+000  0.0000000e+000  0.0000000e+000  0.0000000e+000  0.0000000e+000  0.0000000e+000  0.0000000e+000  0.0000000e+000  0.0000000e+000  0.0000000e+000  2.0475626e-001  0.0000000e+000  0.0000000e+000  0.0000000e+000  0.0000000e+000  0.0000000e+000  2.0929447e-001  5.6742137e-001  1.0000000e+000  1.3123885e+000
  0.0000000e+000  0.0000000e+000  0.0000000e+000  0.0000000e+000  0.0000000e+000  0.0000000e+000  0.0000000e+000  0.0000000e+000  0.0000000e+000  0.0000000e+000  0.0000000e+000  0.0000000e+000  0.0000000e+000  0.0000000e+000  0.0000000e+000  0.0000000e+000  0.0000000e+000  0.0000000e+000  0.0000000e+000  1.4794765e-002  0.0000000e+000  0.0000000e+000  1.6549628e-001  0.0000000e+000  0.0000000e+000  0.0000000e+000  0.0000000e+000  0.0000000e+000  0.0000000e+000  0.0000000e+000  0.0000000e+000  1.0559524e+000  1.0000000e+000             Inf
  2.6082159e-001  0.0000000e+000  0.0000000e+000  0.0000000e+000  0.0000000e+000  0.0000000e+000  0.0000000e+000  0.0000000e+000  0.0000000e+000  0.0000000e+000  0.0000000e+000  0.0000000e+000  1.3349124e-001  0.0000000e+000  0.0000000e+000  0.0000000e+000  0.0000000e+000  7.3750780e-002  2.6112519e-001  9.7113966e-002  2.5362516e-001  0.0000000e+000  0.0000000e+000  0.0000000e+000  0.0000000e+000  5.2525000e-002  3.6803778e-001  6.2675805e-002  0.0000000e+000  0.0000000e+000  2.6082159e-001  5.5310547e-001  1.0000000e+000  1.1707976e+000
  2.5024094e-001  0.0000000e+000  0.0000000e+000  0.0000000e+000  1.0000000e+000  0.0000000e+000  1.0000000e+000  0.0000000e+000  2.0560328e-001  2.9636235e-002  0.0000000e+000  0.0000000e+000  0.0000000e+000  3.2705332e-001  0.0000000e+000  9.1940261e-002  0.0000000e+000  1.4436408e-001  0.0000000e+000  0.0000000e+000  4.2099956e-001  0.0000000e+000  0.0000000e+000  9.2071153e-002  0.0000000e+000  1.5033874e-001  4.4854936e-001  0.0000000e+000  0.0000000e+000  0.0000000e+000  2.5024094e-001  1.2191166e+000  1.0000000e+000  6.3088314e-001
  0.0000000e+000  2.3343071e-003  0.0000000e+000  2.0301728e-001  0.0000000e+000  0.0000000e+000  0.0000000e+000  0.0000000e+000  1.9740686e-001  0.0000000e+000  1.5809975e-003  3.6283407e-002  0.0000000e+000  0.0000000e+000  0.0000000e+000  0.0000000e+000  0.0000000e+000  1.1961853e-001  0.0000000e+000  0.0000000e+000  0.0000000e+000  0.0000000e+000  3.9971605e-001  3.0473204e-002  0.0000000e+000  0.0000000e+000  5.8305298e-003  9.9553453e-002  0.0000000e+000  7.4743108e-002  0.0000000e+000  1.3632765e+000  1.0000000e+000             Inf
  6.3689787e-001  0.0000000e+000  3.4049598e-001  0.0000000e+000  0.0000000e+000  3.8835750e-001  6.6302212e-002  2.3387450e-001  0.0000000e+000  0.0000000e+000  1.9999661e-001  0.0000000e+000  0.0000000e+000  1.0540648e-002  9.9875878e-002  3.7336594e-001  1.3901543e-001  8.9385642e-002  0.0000000e+000  0.0000000e+000  0.0000000e+000  0.0000000e+000  0.0000000e+000  0.0000000e+000  0.0000000e+000  0.0000000e+000  0.0000000e+000  2.5863159e-001  3.4018535e-003  0.0000000e+000  6.3689787e-001  6.4502906e-002  1.0000000e+000             Inf
  3.4234399e-002  0.0000000e+000  0.0000000e+000  0.0000000e+000  0.0000000e+000  0.0000000e+000  0.0000000e+000  0.0000000e+000  3.7394253e-001  0.0000000e+000  6.8713512e-002  0.0000000e+000  2.3580721e-001  0.0000000e+000  0.0000000e+000  0.0000000e+000  0.0000000e+000  1.9603308e-001  0.0000000e+000  0.0000000e+000  0.0000000e+000  3.6397054e-001  0.0000000e+000  1.2388512e-001  0.0000000e+000  0.0000000e+000  3.5890580e-001  0.0000000e+000  2.0791555e-001  0.0000000e+000  3.4234399e-002  1.3346423e+000  1.0000000e+000  4.0243254e-001
  6.3490464e-001  8.8176524e-002  3.5408786e-002  5.4869338e-004  5.9565709e-001  0.0000000e+000  0.0000000e+000  0.0000000e+000  0.0000000e+000  2.1051709e-002  0.0000000e+000  0.0000000e+000  0.0000000e+000  4.6202955e-002  4.6746909e-002  2.5872660e-001  0.0000000e+000  0.0000000e+000  6.0074574e-001  7.2221190e-002  9.9706854e-001  0.0000000e+000  0.0000000e+000  0.0000000e+000  9.4731788e-001  4.6878073e-002  2.4021579e-001  0.0000000e+000  0.0000000e+000  0.0000000e+000  6.3490464e-001  4.8292866e-001  1.0000000e+000  9.6668432e-001
  2.1513026e-001  1.3014182e-001  0.0000000e+000  2.8171211e-001  0.0000000e+000  0.0000000e+000  8.4942134e-002  8.5718362e-001  0.0000000e+000  0.0000000e+000  0.0000000e+000  1.0732718e-002  0.0000000e+000  0.0000000e+000  4.6701041e-001  0.0000000e+000  0.0000000e+000  0.0000000e+000  3.3693677e-002  0.0000000e+000  0.0000000e+000  0.0000000e+000  0.0000000e+000  0.0000000e+000  0.0000000e+000  4.8656169e-001  1.0000000e+000  0.0000000e+000  0.0000000e+000  0.0000000e+000  2.1513026e-001  1.2793053e+000  1.0000000e+000  4.2810394e-001
  4.1701889e-001  0.0000000e+000  0.0000000e+000  4.4214547e-001  0.0000000e+000  0.0000000e+000  0.0000000e+000  0.0000000e+000  0.0000000e+000  1.0000000e+000  0.0000000e+000  6.2891758e-002  0.0000000e+000  1.0866289e-004  0.0000000e+000  2.5636653e-001  2.1057500e-001  4.8039162e-002  0.0000000e+000  3.1188385e-002  0.0000000e+000  0.0000000e+000  0.0000000e+000  0.0000000e+000  8.0237036e-002  2.0690417e-002  0.0000000e+000  0.0000000e+000  0.0000000e+000  3.1534432e-001  4.1701889e-001  6.9518808e-001  1.0000000e+000  1.0567941e+000
  1.3375890e-001  0.0000000e+000  0.0000000e+000  1.6395453e-001  0.0000000e+000  1.5001585e-002  1.3169605e-002  0.0000000e+000  0.0000000e+000  0.0000000e+000  6.0265571e-002  0.0000000e+000  4.1771154e-003  0.0000000e+000  0.0000000e+000  7.6526608e-003  2.7875522e-001  0.0000000e+000  0.0000000e+000  0.0000000e+000  0.0000000e+000  0.0000000e+000  0.0000000e+000  0.0000000e+000  0.0000000e+000  7.7509221e-002  0.0000000e+000  1.0605296e-001  0.0000000e+000  0.0000000e+000  1.3375890e-001  9.3733131e-001  1.0000000e+000  7.8562258e-001
  6.5419111e-001  0.0000000e+000  2.1642118e-001  5.1116701e-002  0.0000000e+000  0.0000000e+000  0.0000000e+000  1.0000000e+000  0.0000000e+000  1.0000000e+000  0.0000000e+000  0.0000000e+000  0.0000000e+000  4.9525671e-002  0.0000000e+000  1.4249256e-001  2.4102371e-001  2.8630795e-001  0.0000000e+000  0.0000000e+000  0.0000000e+000  5.7158334e-001  0.0000000e+000  0.0000000e+000  0.0000000e+000  8.6548833e-002  0.0000000e+000  1.7106679e-002  0.0000000e+000  3.6262767e-001  6.5419111e-001  3.8755481e-001  1.0000000e+000  9.8372847e-001
  8.1985544e-001  7.8024758e-003  0.0000000e+000  0.0000000e+000  0.0000000e+000  0.0000000e+000  0.0000000e+000  0.0000000e+000  0.0000000e+000  0.0000000e+000  0.0000000e+000  0.0000000e+000  0.0000000e+000  0.0000000e+000  0.0000000e+000  0.0000000e+000  0.0000000e+000  5.0823656e-001  0.0000000e+000  0.0000000e+000  1.6183787e-002  0.0000000e+000  0.0000000e+000  0.0000000e+000  0.0000000e+000  0.0000000e+000  2.4336374e-001  0.0000000e+000  0.0000000e+000  0.0000000e+000  8.1985544e-001 -2.4674277e-001  1.0000000e+000             Inf
  6.5622540e-001  4.6867185e-001  0.0000000e+000  1.6302652e-001  0.0000000e+000  7.1732685e-002  0.0000000e+000  2.8532628e-002  0.0000000e+000  2.3770103e-003  1.8320546e-002  5.2037056e-002  0.0000000e+000  1.8276897e-001  0.0000000e+000  0.0000000e+000  0.0000000e+000  0.0000000e+000  0.0000000e+000  0.0000000e+000  0.0000000e+000  1.0827128e-001  0.0000000e+000  0.0000000e+000  0.0000000e+000  1.3119735e-001  0.0000000e+000  4.2044562e-002  0.0000000e+000  0.0000000e+000  6.5622540e-001 -2.0627259e-001  1.0000000e+000  6.8895251e-001
  0.0000000e+000  6.4284850e-003  0.0000000e+000  0.0000000e+000  0.0000000e+000  5.7361135e-003  0.0000000e+000  0.0000000e+000  3.2318895e-002  0.0000000e+000  6.3389396e-002  0.0000000e+000  0.0000000e+000  0.0000000e+000  4.2622174e-002  1.2640730e-002  0.0000000e+000  0.0000000e+000  0.0000000e+000  0.0000000e+000  1.7366726e-002  0.0000000e+000  0.0000000e+000  0.0000000e+000  0.0000000e+000  0.0000000e+000  0.0000000e+000  0.0000000e+000  0.0000000e+000  0.0000000e+000  0.0000000e+000  1.0560180e+000  1.0000000e+000             Inf
  2.2323832e-001  0.0000000e+000  6.5947755e-001  1.6520879e-001  0.0000000e+000  0.0000000e+000  0.0000000e+000  7.0983785e-002  1.2151803e-001  4.1471617e-001  5.6125765e-003  6.4802632e-002  1.0000000e+000  0.0000000e+000  0.0000000e+000  4.8751862e-003  3.4980471e-001  2.5891515e-001  0.0000000e+000  0.0000000e+000  0.0000000e+000  0.0000000e+000  1.1674103e-001  0.0000000e+000  8.8184899e-002  0.0000000e+000  0.0000000e+000  8.9592233e-002  1.2499568e-001  4.3417292e-001  2.2323832e-001  1.3771932e+000  1.0000000e+000  4.2631105e-001
  4.2676820e-001  0.0000000e+000  1.1488007e-001  0.0000000e+000  1.6016476e-001  2.5189976e-001  0.0000000e+000  1.4762828e-003  0.0000000e+000  5.3583553e-001  2.8348712e-001  1.7440360e-001  8.9238443e-002  0.0000000e+000  1.5733764e-001  2.8890609e-002  0.0000000e+000  4.9198744e-002  0.0000000e+000  9.9958294e-003  4.1537409e-001  0.0000000e+000  0.0000000e+000  0.0000000e+000  0.0000000e+000  0.0000000e+000  8.1643962e-002  3.0881683e-001  0.0000000e+000  0.0000000e+000  4.2676820e-001  6.2542848e-001  1.0000000e+000  5.0512251e-001
  6.1607994e-001  0.0000000e+000  0.0000000e+000  0.0000000e+000  0.0000000e+000  0.0000000e+000  4.5107478e-002  2.0912299e-001  0.0000000e+000  0.0000000e+000  0.0000000e+000  2.6604889e-001  0.0000000e+000  3.7750903e-002  8.1733119e-002  0.0000000e+000  9.3685577e-002  9.2451925e-001  3.0132858e-002  0.0000000e+000  9.8426930e-002  0.0000000e+000  7.2101268e-003  1.5601497e-002  0.0000000e+000  1.6728047e-002  1.0014107e-001  8.9027447e-002  0.0000000e+000  8.7377392e-002  6.1607994e-001  3.4537517e-001  1.0000000e+000  5.1523544e-001
  8.4603025e-001  5.1309497e-002  6.7733399e-001  9.2583807e-001  1.7432764e-003  3.1994925e-001  0.0000000e+000  0.0000000e+000  0.0000000e+000  0.0000000e+000  0.0000000e+000  0.0000000e+000  4.9273951e-001  7.1926860e-002  0.0000000e+000  0.0000000e+000  2.4162294e-001  0.0000000e+000  2.0736831e-001  1.3790300e-001  0.0000000e+000  0.0000000e+000  0.0000000e+000  5.7298619e-002  0.0000000e+000  0.0000000e+000  4.8771405e-002  2.0636114e-001  9.2282468e-001  5.0746415e-001  8.4603025e-001  2.1438396e-001  1.0000000e+000             Inf
  2.4596705e-001  9.7903726e-001  0.0000000e+000  0.0000000e+000  0.0000000e+000  0.0000000e+000  6.2531454e-001  5.1446802e-005  0.0000000e+000  1.1895359e-001  0.0000000e+000  0.0000000e+000  4.2265167e-001  1.6713892e-001  0.0000000e+000  0.0000000e+000  0.0000000e+000  0.0000000e+000  3.3807056e-001  0.0000000e+000  0.0000000e+000  0.0000000e+000  5.1126251e-003  1.1191430e-001  4.0045559e-001  1.5872410e-001  2.2020550e-001  5.7709951e-001  0.0000000e+000  0.0000000e+000  2.4596705e-001  1.2872094e+000  1.0000000e+000  1.8974702e-001
  4.4364517e-001  0.0000000e+000  0.0000000e+000  0.0000000e+000  0.0000000e+000  0.0000000e+000  1.7600146e-001  0.0000000e+000  2.3128005e-001  2.9232412e-001  0.0000000e+000  0.0000000e+000  2.5138334e-001  3.0896808e-001  0.0000000e+000  1.2304470e-001  0.0000000e+000  1.5206586e-001  5.6192659e-001  8.2567859e-002  2.5164133e-001  0.0000000e+000  0.0000000e+000  2.1259829e-001  2.0621246e-001  0.0000000e+000  9.2728759e-002  9.3018005e-002  0.0000000e+000  0.0000000e+000  4.4364517e-001  5.7906574e-001  1.0000000e+000  2.7904801e-001
  6.1455449e-001  0.0000000e+000  0.0000000e+000  0.0000000e+000  3.5951362e-002  0.0000000e+000  3.6308862e-001  0.0000000e+000  0.0000000e+000  2.3294632e-001  0.0000000e+000  1.4091306e-002  0.0000000e+000  0.0000000e+000  0.0000000e+000  0.0000000e+000  0.0000000e+000  0.0000000e+000  2.5956212e-002  5.2685078e-001  0.0000000e+000  0.0000000e+000  0.0000000e+000  4.3784967e-001  8.3942772e-001  0.0000000e+000  3.2932413e-001  8.8964098e-002  0.0000000e+000  0.0000000e+000  6.1455449e-001  5.4687645e-001  1.0000000e+000  3.7364693e-001
  2.7702447e-001  9.5883063e-002  1.9334808e-001  7.4772890e-001  0.0000000e+000  1.1028707e-001  0.0000000e+000  1.6566638e-002  0.0000000e+000  6.8216952e-002  0.0000000e+000  0.0000000e+000  0.0000000e+000  0.0000000e+000  2.5531664e-002  0.0000000e+000  0.0000000e+000  3.6568374e-001  0.0000000e+000  7.1033163e-001  0.0000000e+000  0.0000000e+000  5.8212833e-002  1.2292060e-001  0.0000000e+000  0.0000000e+000  0.0000000e+000  3.8158322e-001  0.0000000e+000  5.0133675e-002  2.7702447e-001  1.0031258e+000  1.0000000e+000  5.9715553e-001
  2.4997864e-001  5.3916328e-001  2.9845564e-001  4.5727890e-001  9.4173300e-004  6.0942383e-001  0.0000000e+000  0.0000000e+000  0.0000000e+000  1.2278976e-002  0.0000000e+000  0.0000000e+000  0.0000000e+000  0.0000000e+000  3.4760124e-001  0.0000000e+000  0.0000000e+000  1.7537797e-001  0.0000000e+000  8.6881867e-003  5.1954464e-001  2.2333204e-001  4.2281523e-002  0.0000000e+000  0.0000000e+000  9.7446255e-002  3.4530099e-001  0.0000000e+000  0.0000000e+000  0.0000000e+000  2.4997864e-001  1.1595889e+000  1.0000000e+000  2.4316247e-001
  2.9024103e-002  0.0000000e+000  0.0000000e+000  9.6318493e-002  0.0000000e+000  7.7345211e-001  4.7487014e-001  0.0000000e+000  1.7570653e-001  0.0000000e+000  2.0102870e-001  6.6252995e-002  0.0000000e+000  0.0000000e+000  0.0000000e+000  0.0000000e+000  0.0000000e+000  0.0000000e+000  1.5564974e-002  0.0000000e+000  0.0000000e+000  5.5801841e-002  0.0000000e+000  2.0838624e-002  0.0000000e+000  7.8546999e-004  0.0000000e+000  6.0248531e-001  0.0000000e+000  0.0000000e+000  2.9024103e-002  1.5209768e+000  1.0000000e+000  4.1881400e-001
  0.0000000e+000  2.0515184e-001  0.0000000e+000  0.0000000e+000  0.0000000e+000  0.0000000e+000  0.0000000e+000  0.0000000e+000  0.0000000e+000  0.0000000e+000  0.0000000e+000  0.0000000e+000  0.0000000e+000  0.0000000e+000  2.5372111e-001  1.0000000e+000  8.4892697e-002  0.0000000e+000  0.0000000e+000  3.3748309e-001  0.0000000e+000  0.0000000e+000  0.0000000e+000  0.0000000e+000  1.4569224e-002  0.0000000e+000  0.0000000e+000  0.0000000e+000  0.0000000e+000  6.5995626e-003  0.0000000e+000  1.5904054e+000  1.0000000e+000             Inf
  6.7662859e-001  0.0000000e+000  9.1242451e-002  0.0000000e+000  0.0000000e+000  0.0000000e+000  0.0000000e+000  0.0000000e+000  3.3590852e-001  0.0000000e+000  2.8299260e-001  0.0000000e+000  4.9194154e-002  0.0000000e+000  0.0000000e+000  2.7949504e-002  0.0000000e+000  3.8526804e-001  0.0000000e+000  2.8250100e-001  0.0000000e+000  9.2945382e-001  0.0000000e+000  0.0000000e+000  0.0000000e+000  0.0000000e+000  1.1043259e-001  0.0000000e+000  4.9869485e-001  0.0000000e+000  6.7662859e-001  3.3322729e-001  1.0000000e+000  7.2762283e-001
  1.9037176e-001  0.0000000e+000  5.6712667e-003  1.3866305e-001  4.1194578e-002  0.0000000e+000  0.0000000e+000  2.6069425e-001  0.0000000e+000  0.0000000e+000  5.4041691e-002  0.0000000e+000  0.0000000e+000  7.3286976e-002  0.0000000e+000  1.3071352e-001  0.0000000e+000  0.0000000e+000  0.0000000e+000  0.0000000e+000  0.0000000e+000  4.4077119e-001  1.1415035e-001  1.4176854e-002  0.0000000e+000  2.4379025e-002  0.0000000e+000  0.0000000e+000  1.5276814e-001  3.8390241e-001  1.9037176e-001  1.0794295e+000  1.0000000e+000  1.2723772e+000
  0.0000000e+000  1.1906657e-001  0.0000000e+000  0.0000000e+000  0.0000000e+000  2.4398117e-002  0.0000000e+000  0.0000000e+000  3.0296074e-001  0.0000000e+000  1.2181214e-001  0.0000000e+000  0.0000000e+000  0.0000000e+000  0.0000000e+000  0.0000000e+000  0.0000000e+000  8.8903205e-002  0.0000000e+000  0.0000000e+000  0.0000000e+000  0.0000000e+000  6.1174535e-001  0.0000000e+000  4.0041130e-001  1.4456066e-001  1.7757389e-001  0.0000000e+000  0.0000000e+000  0.0000000e+000  0.0000000e+000  1.6180306e+000  1.0000000e+000             Inf
  8.6005409e-001  0.0000000e+000  4.7638202e-001  0.0000000e+000  2.5798292e-001  0.0000000e+000  0.0000000e+000  1.4589860e-001  0.0000000e+000  0.0000000e+000  5.6437888e-001  2.1987668e-001  0.0000000e+000  9.6493253e-001  5.1665654e-001  0.0000000e+000  0.0000000e+000  6.6310961e-001  0.0000000e+000  7.9492414e-002  2.5122561e-001  1.8902052e-001  0.0000000e+000  0.0000000e+000  0.0000000e+000  0.0000000e+000  0.0000000e+000  0.0000000e+000  0.0000000e+000  0.0000000e+000  8.6005409e-001  1.0627529e-001  1.0000000e+000             Inf
  6.3011955e-001  2.0570540e-001  0.0000000e+000  0.0000000e+000  5.7318889e-002  0.0000000e+000  0.0000000e+000  1.6930530e-001  2.1677185e-001  8.0090329e-001  1.3557641e-002  0.0000000e+000  0.0000000e+000  0.0000000e+000  0.0000000e+000  0.0000000e+000  0.0000000e+000  8.4157023e-002  0.0000000e+000  6.5270269e-002  0.0000000e+000  4.7078926e-001  0.0000000e+000  8.0066435e-001  1.0363759e-001  3.0967378e-001  4.8522034e-001  6.2460643e-001  9.4741252e-002  6.2427417e-001  6.3011955e-001  8.0209681e-001  1.0000000e+000  1.0589792e+000
  0.0000000e+000  0.0000000e+000  0.0000000e+000  5.2694468e-002  0.0000000e+000  0.0000000e+000  4.3427847e-002  0.0000000e+000  4.8594711e-002  0.0000000e+000  0.0000000e+000  0.0000000e+000  3.8957713e-001  0.0000000e+000  1.5329290e-002  0.0000000e+000  0.0000000e+000  0.0000000e+000  3.5620667e-001  2.6859365e-002  0.0000000e+000  0.0000000e+000  0.0000000e+000  0.0000000e+000  3.0336114e-001  2.0846614e-001  0.0000000e+000  0.0000000e+000  0.0000000e+000  3.3094559e-001  0.0000000e+000  1.5510056e+000  1.0000000e+000             Inf
  2.3868489e-001  0.0000000e+000  0.0000000e+000  1.1204665e-001  0.0000000e+000  0.0000000e+000  0.0000000e+000  4.4377686e-001  0.0000000e+000  0.0000000e+000  3.5901175e-002  0.0000000e+000  7.7343842e-001  0.0000000e+000  2.8825806e-002  3.4018873e-001  4.2090879e-002  1.4775971e-001  0.0000000e+000  0.0000000e+000  6.4504008e-001  0.0000000e+000  0.0000000e+000  0.0000000e+000  0.0000000e+000  0.0000000e+000  0.0000000e+000  0.0000000e+000  0.0000000e+000  0.0000000e+000  2.3868489e-001  9.1856294e-001  1.0000000e+000  1.2616347e+000
  8.1482550e-002  0.0000000e+000  0.0000000e+000  6.3973002e-001  0.0000000e+000  0.0000000e+000  0.0000000e+000  2.4361619e-001  0.0000000e+000  2.2792827e-001  0.0000000e+000  5.8554466e-002  0.0000000e+000  0.0000000e+000  2.4101655e-001  0.0000000e+000  5.4999471e-003  0.0000000e+000  8.6273697e-002  0.0000000e+000  0.0000000e+000  0.0000000e+000  0.0000000e+000  0.0000000e+000  6.4050571e-002  0.0000000e+000  0.0000000e+000  0.0000000e+000  4.7073709e-001  2.3125020e-001  8.1482550e-002  1.2866648e+000  1.0000000e+000  7.3836534e-001
  6.1666299e-001  0.0000000e+000  8.1801056e-002  0.0000000e+000  7.2012960e-001  0.0000000e+000  0.0000000e+000  0.0000000e+000  0.0000000e+000  5.9220017e-001  0.0000000e+000  0.0000000e+000  0.0000000e+000  6.4253821e-003  6.6856234e-002  4.2072495e-002  2.5622489e-001  0.0000000e+000  1.1926647e-002  0.0000000e+000  8.6001143e-002  0.0000000e+000  2.7476660e-001  9.8667674e-001  0.0000000e+000  0.0000000e+000  8.2589847e-001  0.0000000e+000  0.0000000e+000  0.0000000e+000  6.1666299e-001  7.4623330e-001  1.0000000e+000             Inf
  2.3156557e-001  3.8343019e-001  0.0000000e+000  6.3973364e-001  0.0000000e+000  4.0611815e-001  0.0000000e+000  5.1474280e-001  0.0000000e+000  0.0000000e+000  0.0000000e+000  0.0000000e+000  0.0000000e+000  0.0000000e+000  0.0000000e+000  1.3709985e-001  0.0000000e+000  6.4877421e-002  0.0000000e+000  1.6084585e-001  4.7070472e-003  0.0000000e+000  0.0000000e+000  2.0255019e-002  9.4954304e-001  3.2157461e-001  0.0000000e+000  0.0000000e+000  0.0000000e+000  1.3498021e-001  2.3156557e-001  1.2589928e+000  1.0000000e+000  7.1232308e-001
  0.0000000e+000  0.0000000e+000  2.1498645e-002  8.3104391e-002  0.0000000e+000  4.5670130e-002  0.0000000e+000  0.0000000e+000  0.0000000e+000  0.0000000e+000  1.0523044e-002  0.0000000e+000  0.0000000e+000  0.0000000e+000  0.0000000e+000  0.0000000e+000  0.0000000e+000  0.0000000e+000  0.0000000e+000  0.0000000e+000  0.0000000e+000  0.0000000e+000  0.0000000e+000  0.0000000e+000  0.0000000e+000  8.7766386e-002  0.0000000e+000  0.0000000e+000  0.0000000e+000  0.0000000e+000  0.0000000e+000  1.0771401e+000  1.0000000e+000             Inf
  8.5655369e-001  0.0000000e+000  0.0000000e+000  6.0052179e-001  2.1256143e-002  0.0000000e+000  0.0000000e+000  0.0000000e+000  0.0000000e+000  1.4354692e-001  0.0000000e+000  2.3421793e-002  6.7573002e-002  0.0000000e+000  1.3557370e-002  0.0000000e+000  1.3261621e-002  0.0000000e+000  0.0000000e+000  2.5973482e-001  0.0000000e+000  0.0000000e+000  0.0000000e+000  0.0000000e+000  0.0000000e+000  0.0000000e+000  0.0000000e+000  0.0000000e+000  0.0000000e+000  0.0000000e+000  8.5655369e-001 -5.6097809e-001  1.0000000e+000             Inf
  8.1397220e-001  5.3887696e-002  8.5471280e-003  0.0000000e+000  0.0000000e+000  3.0815819e-003  6.2749569e-002  0.0000000e+000  3.3361051e-002  9.1607794e-002  0.0000000e+000  0.0000000e+000  0.0000000e+000  0.0000000e+000  1.0300707e-001  0.0000000e+000  0.0000000e+000  0.0000000e+000  1.7555580e-002  0.0000000e+000  0.0000000e+000  0.0000000e+000  3.0321229e-001  0.0000000e+000  0.0000000e+000  0.0000000e+000  0.0000000e+000  8.3186347e-004  0.0000000e+000  3.0313395e-003  8.1397220e-001 -1.2758334e-001  1.0000000e+000  3.6624922e-001
  4.9292585e-001  1.1196267e-001  1.0492385e-001  8.3697049e-003  0.0000000e+000  0.0000000e+000  0.0000000e+000  0.0000000e+000  0.0000000e+000  0.0000000e+000  0.0000000e+000  1.3845305e-001  6.5796608e-002  9.0065511e-002  0.0000000e+000  0.0000000e+000  0.0000000e+000  1.8111246e-001  2.7058585e-003  0.0000000e+000  0.0000000e+000  2.5892594e-002  0.0000000e+000  0.0000000e+000  0.0000000e+000  0.0000000e+000  0.0000000e+000  0.0000000e+000  0.0000000e+000  3.7999083e-003  4.9292585e-001  3.4099665e-001  1.0000000e+000  6.9143570e-001
  6.8560298e-001  0.0000000e+000  0.0000000e+000  3.5894255e-003  2.8013730e-001  0.0000000e+000  0.0000000e+000  0.0000000e+000  7.4028172e-003  0.0000000e+000  0.0000000e+000  7.3600101e-002  0.0000000e+000  0.0000000e+000  0.0000000e+000  5.6244761e-002  5.8285983e-002  0.0000000e+000  0.0000000e+000  0.0000000e+000  0.0000000e+000  1.7459883e-001  0.0000000e+000  0.0000000e+000  1.4935098e-002  0.0000000e+000  0.0000000e+000  2.8113844e-001  6.2438771e-002  0.0000000e+000  6.8560298e-001  6.5339293e-002  1.0000000e+000  6.6085944e-001
  2.5121599e-001  0.0000000e+000  0.0000000e+000  0.0000000e+000  0.0000000e+000  1.7428012e-002  0.0000000e+000  0.0000000e+000  0.0000000e+000  1.2498442e-001  0.0000000e+000  0.0000000e+000  1.0597434e-001  4.2278940e-003  2.7018375e-003  6.9029817e-003  0.0000000e+000  0.0000000e+000  0.0000000e+000  0.0000000e+000  0.0000000e+000  0.0000000e+000  2.1326921e-001  0.0000000e+000  0.0000000e+000  0.0000000e+000  0.0000000e+000  2.8331862e-002  0.0000000e+000  3.7781489e-003  2.5121599e-001  3.6724825e-001  1.0000000e+000  3.9620300e-001
  8.3299231e-002  0.0000000e+000  1.4303661e-002  0.0000000e+000  0.0000000e+000  0.0000000e+000  7.1624146e-002  0.0000000e+000  1.2722213e-004  1.5370600e-001  0.0000000e+000  0.0000000e+000  0.0000000e+000  0.0000000e+000  0.0000000e+000  1.4328121e-003  2.0829279e-002  0.0000000e+000  2.0798598e-001  2.2152296e-003  0.0000000e+000  4.3468415e-002  0.0000000e+000  0.0000000e+000  2.7098372e-003  0.0000000e+000  2.5844665e-002  0.0000000e+000  1.0100025e-002  0.0000000e+000  8.3299231e-002  8.1785404e-001  1.0000000e+000  4.4307758e-001
  2.2424761e-001  0.0000000e+000  0.0000000e+000  0.0000000e+000  5.9835657e-002  0.0000000e+000  2.2753212e-002  0.0000000e+000  0.0000000e+000  2.1473258e-001  0.0000000e+000  4.3036430e-002  0.0000000e+000  9.7462357e-002  1.3477467e-002  4.4805368e-002  6.3058376e-002  0.0000000e+000  4.1364210e-002  0.0000000e+000  0.0000000e+000  0.0000000e+000  0.0000000e+000  0.0000000e+000  9.8155306e-002  1.7763481e-003  0.0000000e+000  0.0000000e+000  4.4170956e-002  1.2609632e-001  2.2424761e-001  5.8174122e-001  1.0000000e+000  1.3663583e-001
  2.3550421e-001  0.0000000e+000  1.1316444e-001  1.8384985e-002  4.6802619e-002  0.0000000e+000  0.0000000e+000  0.0000000e+000  0.0000000e+000  0.0000000e+000  0.0000000e+000  3.6118126e-002  2.4397091e-001  0.0000000e+000  0.0000000e+000  0.0000000e+000  0.0000000e+000  0.0000000e+000  0.0000000e+000  0.0000000e+000  0.0000000e+000  1.4217832e-002  0.0000000e+000  3.3505566e-002  6.4870366e-003  0.0000000e+000  2.1348987e-002  0.0000000e+000  9.1485099e-003  2.6976626e-001  2.3550421e-001  4.9771737e-001  1.0000000e+000  1.6242339e-001
  1.9551357e-002  0.0000000e+000  0.0000000e+000  0.0000000e+000  0.0000000e+000  0.0000000e+000  9.0007251e-002  0.0000000e+000  0.0000000e+000  0.0000000e+000  3.7267591e-001  0.0000000e+000  0.0000000e+000  0.0000000e+000  0.0000000e+000  3.3083091e-002  0.0000000e+000  0.0000000e+000  1.2846147e-002  0.0000000e+000  0.0000000e+000  0.0000000e+000  0.0000000e+000  1.6746905e-002  2.7347314e-002  0.0000000e+000  8.7596222e-002  0.0000000e+000  0.0000000e+000  0.0000000e+000  1.9551357e-002  1.0343569e+000  1.0000000e+000  2.5553217e-001
  8.3554478e-001  0.0000000e+000  2.0902942e-001  7.5125285e-002  0.0000000e+000  4.8771725e-001  3.9288227e-001  0.0000000e+000  0.0000000e+000  0.0000000e+000  0.0000000e+000  0.0000000e+000  0.0000000e+000  0.0000000e+000  6.1468845e-001  0.0000000e+000  0.0000000e+000  0.0000000e+000  1.0512463e-001  0.0000000e+000  0.0000000e+000  2.5721283e-003  0.0000000e+000  0.0000000e+000  0.0000000e+000  5.1686004e-002  1.0585390e-001  1.8511698e-001  0.0000000e+000  0.0000000e+000  8.3554478e-001 -2.4786365e-001  1.0000000e+000  3.1428124e-001
  2.1698612e-001  0.0000000e+000  0.0000000e+000  0.0000000e+000  0.0000000e+000  8.3107503e-004  0.0000000e+000  0.0000000e+000  0.0000000e+000  0.0000000e+000  3.3877715e-002  0.0000000e+000  0.0000000e+000  0.0000000e+000  8.9136722e-002  0.0000000e+000  0.0000000e+000  0.0000000e+000  0.0000000e+000  7.6617380e-001  0.0000000e+000  0.0000000e+000  0.0000000e+000  3.6511372e-004  4.1651318e-002  9.1563151e-002  3.4892243e-002  0.0000000e+000  0.0000000e+000  1.9813122e-002  2.1698612e-001  6.8612804e-001  1.0000000e+000  3.0868951e-001
  6.5119524e-001  3.4194043e-001  2.4571622e-001  5.3384567e-001  1.0000000e+000  1.0000000e+000  0.0000000e+000  0.0000000e+000  0.0000000e+000  0.0000000e+000  4.1513485e-001  3.2172410e-001  0.0000000e+000  8.1638925e-001  0.0000000e+000  3.2918780e-001  0.0000000e+000  0.0000000e+000  0.0000000e+000  0.0000000e+000  0.0000000e+000  1.0000000e+000  9.1488612e-002  5.0786719e-002  0.0000000e+000  6.5585809e-002  0.0000000e+000  0.0000000e+000  6.9345134e-001  1.1778336e-001  6.5119524e-001  1.0898974e+000  1.0000000e+000  8.9227582e-001
  2.5438650e-001  0.0000000e+000  0.0000000e+000  0.0000000e+000  2.3862163e-001  0.0000000e+000  0.0000000e+000  7.2071171e-002  2.0441935e-001  0.0000000e+000  0.0000000e+000  0.0000000e+000  5.8544327e-002  7.8074483e-001  0.0000000e+000  1.9537239e-002  2.5060195e-001  5.9190743e-003  4.7459531e-001  3.3246368e-002  0.0000000e+000  0.0000000e+000  0.0000000e+000  0.0000000e+000  0.0000000e+000  5.2076132e-001  0.0000000e+000  1.3595735e-003  1.5601697e-002  1.0000000e+000  2.5438650e-001  1.1508903e+000  1.0000000e+000  5.6157802e-001
  8.5217783e-001  7.2906506e-001  0.0000000e+000  3.2870469e-002  0.0000000e+000  1.6753656e-001  0.0000000e+000  0.0000000e+000  0.0000000e+000  0.0000000e+000  0.0000000e+000  0.0000000e+000  0.0000000e+000  5.8681572e-001  0.0000000e+000  1.6325228e-001  6.4873031e-001  0.0000000e+000  0.0000000e+000  0.0000000e+000  1.0290331e-002  0.0000000e+000  0.0000000e+000  0.0000000e+000  0.0000000e+000  0.0000000e+000  0.0000000e+000  0.0000000e+000  0.0000000e+000  3.9499036e-001  8.5217783e-001 -2.5687738e-001  1.0000000e+000             Inf
  6.6145068e-001  1.9570521e-001  0.0000000e+000  0.0000000e+000  8.2054486e-001  0.0000000e+000  0.0000000e+000  0.0000000e+000  1.7296864e-001  3.1767656e-001  0.0000000e+000  0.0000000e+000  2.1508845e-001  5.8615477e-001  5.1732702e-002  0.0000000e+000  0.0000000e+000  0.0000000e+000  0.0000000e+000  2.8644673e-002  0.0000000e+000  6.8762468e-002  0.0000000e+000  4.6013726e-002  0.0000000e+000  4.3871527e-001  0.0000000e+000  0.0000000e+000  1.0000000e+000  8.0282542e-002  6.6145068e-001  4.0970276e-001  1.0000000e+000  9.8919599e-001
  0.0000000e+000  5.1006337e-001  1.8000128e-001  3.7356927e-002  0.0000000e+000  0.0000000e+000  0.0000000e+000  0.0000000e+000  0.0000000e+000  0.0000000e+000  2.6870193e-002  0.0000000e+000  2.7745785e-002  4.2411845e-001  0.0000000e+000  4.3199305e-005  0.0000000e+000  0.0000000e+000  0.0000000e+000  2.4888027e-002  0.0000000e+000  0.0000000e+000  2.1568277e-002  4.1389410e-002  0.0000000e+000  0.0000000e+000  1.8036119e-001  8.8393403e-002  1.4767469e-001  0.0000000e+000  0.0000000e+000  1.5308368e+000  1.0000000e+000             Inf
  2.3894180e-001  0.0000000e+000  0.0000000e+000  1.8665772e-001  5.5688651e-002  0.0000000e+000  0.0000000e+000  1.2702998e-001  1.0000000e+000  3.0151671e-002  0.0000000e+000  0.0000000e+000  0.0000000e+000  0.0000000e+000  0.0000000e+000  1.7892939e-001  0.0000000e+000  0.0000000e+000  0.0000000e+000  2.9317489e-001  4.1847349e-002  1.0000000e+000  4.1528609e-001  4.5570040e-001  0.0000000e+000  0.0000000e+000  0.0000000e+000  0.0000000e+000  0.0000000e+000  0.0000000e+000  2.3894180e-001  1.2290056e+000  1.0000000e+000  5.1104545e-001
  8.6398837e-001  0.0000000e+000  5.5832426e-001  3.1183239e-003  7.1999950e-001  3.4789978e-002  0.0000000e+000  0.0000000e+000  1.0000000e+000  1.6222840e-001  5.3303494e-002  9.9187159e-003  0.0000000e+000  0.0000000e+000  1.5590563e-001  1.5922888e-002  7.9368712e-002  1.4860309e-001  0.0000000e+000  6.7826676e-002  7.1256425e-001  3.8365069e-001  3.1940437e-001  8.8156109e-002  0.0000000e+000  9.0656737e-002  0.0000000e+000  4.7804115e-001  2.8460748e-001  0.0000000e+000  8.6398837e-001  3.6600560e-001  1.0000000e+000  4.3634639e-001
  0.0000000e+000  0.0000000e+000  3.6365843e-001  0.0000000e+000  3.3185969e-001  0.0000000e+000  0.0000000e+000  0.0000000e+000  3.2231892e-001  0.0000000e+000  0.0000000e+000  8.3481520e-002  8.0501510e-003  0.0000000e+000  0.0000000e+000  0.0000000e+000  0.0000000e+000  0.0000000e+000  0.0000000e+000  0.0000000e+000  0.0000000e+000  2.1919480e-001  0.0000000e+000  0.0000000e+000  0.0000000e+000  0.0000000e+000  0.0000000e+000  0.0000000e+000  2.8880054e-002  0.0000000e+000  0.0000000e+000  1.4212756e+000  1.0000000e+000             Inf
  6.0607763e-001  0.0000000e+000  1.3645740e-001  0.0000000e+000  0.0000000e+000  4.6037796e-002  0.0000000e+000  0.0000000e+000  4.1961547e-001  3.1498018e-001  0.0000000e+000  0.0000000e+000  2.1814745e-001  0.0000000e+000  1.2417875e-001  0.0000000e+000  0.0000000e+000  0.0000000e+000  8.8409048e-002  3.6374804e-001  0.0000000e+000  0.0000000e+000  0.0000000e+000  0.0000000e+000  0.0000000e+000  0.0000000e+000  6.7609628e-002  0.0000000e+000  6.9100930e-001  0.0000000e+000  6.0607763e-001  6.1684418e-001  1.0000000e+000  9.9640702e-001
  2.0799092e-001  3.1705832e-004  0.0000000e+000  3.5478029e-002  0.0000000e+000  0.0000000e+000  0.0000000e+000  0.0000000e+000  0.0000000e+000  0.0000000e+000  0.0000000e+000  2.1582502e-001  2.4722920e-002  0.0000000e+000  0.0000000e+000  0.0000000e+000  0.0000000e+000  0.0000000e+000  0.0000000e+000  1.2467623e-001  4.2476897e-001  6.2120919e-002  0.0000000e+000  1.0000000e+000  0.0000000e+000  0.0000000e+000  0.0000000e+000  0.0000000e+000  2.7601189e-001  0.0000000e+000  2.0799092e-001  1.0302587e+000  1.0000000e+000  1.0688008e+000
  8.8401640e-001  0.0000000e+000  4.0327809e-001  0.0000000e+000  0.0000000e+000  0.0000000e+000  0.0000000e+000  0.0000000e+000  0.0000000e+000  1.4854117e-002  3.9645714e-002  6.1604462e-003  9.3423233e-003  1.8327371e-001  0.0000000e+000  0.0000000e+000  6.5854140e-001  0.0000000e+000  0.0000000e+000  1.9510646e-001  1.1691972e-001  1.8823958e-001  5.5490626e-002  6.8390731e-001  0.0000000e+000  1.6506471e-001  0.0000000e+000  0.0000000e+000  1.5567253e-001  3.3972628e-001  8.8401640e-001  2.4339721e-001  1.0000000e+000             Inf
  6.1989866e-001  0.0000000e+000  0.0000000e+000  5.5367993e-001  4.3758010e-004  0.0000000e+000  0.0000000e+000  6.6747572e-001  0.0000000e+000  0.0000000e+000  0.0000000e+000  0.0000000e+000  0.0000000e+000  0.0000000e+000  0.0000000e+000  1.0136232e-001  0.0000000e+000  0.0000000e+000  0.0000000e+000  1.3304606e-001  0.0000000e+000  0.0000000e+000  0.0000000e+000  1.5107350e-001  3.4994383e-002  6.8134647e-002  0.0000000e+000  0.0000000e+000  9.7924781e-001  0.0000000e+000  6.1989866e-001  4.0544525e-001  1.0000000e+000  5.0470677e-001
  5.6673651e-002  0.0000000e+000  8.5975550e-002  0.0000000e+000  3.3460143e-002  0.0000000e+000  0.0000000e+000  0.0000000e+000  0.0000000e+000  0.0000000e+000  0.0000000e+000  1.2977104e-001  3.1510372e-002  0.0000000e+000  0.0000000e+000  0.0000000e+000  0.0000000e+000  0.0000000e+000  0.0000000e+000  1.1470122e-001  1.3121005e-001  0.0000000e+000  0.0000000e+000  4.2077767e-001  0.0000000e+000  0.0000000e+000  0.0000000e+000  1.5257752e-001  0.0000000e+000  4.7801663e-001  5.6673651e-002  1.1437264e+000  1.0000000e+000  5.6724659e-001
  4.5228419e-001  0.0000000e+000  2.8380880e-002  0.0000000e+000  0.0000000e+000  0.0000000e+000  0.0000000e+000  0.0000000e+000  0.0000000e+000  0.0000000e+000  0.0000000e+000  0.0000000e+000  0.0000000e+000  6.4964358e-002  0.0000000e+000  2.3640330e-001  0.0000000e+000  1.3282791e-001  9.5186835e-001  0.0000000e+000  1.5644205e-001  2.1425757e-002  0.0000000e+000  0.0000000e+000  6.7799002e-001  0.0000000e+000  3.1458125e-001  1.0000000e+000  0.0000000e+000  0.0000000e+000  4.5228419e-001  6.8394698e-001  1.0000000e+000  9.5980021e-001
  8.2343468e-001  0.0000000e+000  0.0000000e+000  1.2599310e-001  0.0000000e+000  1.7623822e-001  0.0000000e+000  0.0000000e+000  5.2870767e-001  0.0000000e+000  3.5557386e-001  2.7516454e-001  1.1681327e-001  0.0000000e+000  0.0000000e+000  0.0000000e+000  0.0000000e+000  5.1718823e-001  0.0000000e+000  0.0000000e+000  0.0000000e+000  0.0000000e+000  0.0000000e+000  0.0000000e+000  0.0000000e+000  0.0000000e+000  0.0000000e+000  2.7620413e-002  6.6306142e-002  0.0000000e+000  8.2343468e-001 -4.9402094e-002  1.0000000e+000             Inf
  4.3588416e-001  0.0000000e+000  0.0000000e+000  9.9278309e-001  0.0000000e+000  0.0000000e+000  0.0000000e+000  4.7662331e-001  3.8395197e-001  1.2414139e-002  0.0000000e+000  0.0000000e+000  1.0547924e-001  2.0775300e-002  6.6454455e-002  0.0000000e+000  0.0000000e+000  0.0000000e+000  0.0000000e+000  0.0000000e+000  0.0000000e+000  1.7636396e-001  3.1322261e-002  1.0000000e+000  0.0000000e+000  1.3940566e-001  5.3745403e-001  0.0000000e+000  0.0000000e+000  1.0288878e-001  4.3588416e-001  8.7034651e-001  1.0000000e+000  7.2813062e-001
  2.0449842e-001  0.0000000e+000  0.0000000e+000  0.0000000e+000  0.0000000e+000  0.0000000e+000  1.2757275e-001  8.1970917e-001  0.0000000e+000  0.0000000e+000  0.0000000e+000  0.0000000e+000  0.0000000e+000  0.0000000e+000  2.1999204e-001  4.0539044e-001  0.0000000e+000  5.8395201e-001  4.8940382e-001  1.3216083e-001  0.0000000e+000  5.4905363e-001  0.0000000e+000  1.3677454e-001  3.1381820e-001  0.0000000e+000  0.0000000e+000  0.0000000e+000  0.0000000e+000  3.8582203e-002  2.0449842e-001  1.4872376e+000  1.0000000e+000  8.5025536e-001
  7.7096573e-002  0.0000000e+000  0.0000000e+000  6.2554618e-001  3.7140711e-001  2.0956946e-001  1.5215595e-001  3.1835043e-002  0.0000000e+000  0.0000000e+000  0.0000000e+000  1.0000000e+000  0.0000000e+000  0.0000000e+000  0.0000000e+000  0.0000000e+000  7.6577554e-002  0.0000000e+000  0.0000000e+000  0.0000000e+000  0.0000000e+000  0.0000000e+000  0.0000000e+000  0.0000000e+000  0.0000000e+000  7.7912092e-002  0.0000000e+000  3.6292230e-001  5.4607091e-001  1.0106003e-001  7.7096573e-002  1.6497974e+000  1.0000000e+000  4.3111848e-001
  0.0000000e+000  1.0000000e+000  0.0000000e+000  6.0664744e-001  0.0000000e+000  0.0000000e+000  0.0000000e+000  0.0000000e+000  0.0000000e+000  0.0000000e+000  0.0000000e+000  4.7568539e-002  0.0000000e+000  0.0000000e+000  4.5733574e-001  0.0000000e+000  0.0000000e+000  5.7475231e-002  1.8841160e-002  0.0000000e+000  0.0000000e+000  0.0000000e+000  4.0192237e-002  0.0000000e+000  2.0656493e-001  0.0000000e+000  0.0000000e+000  2.3452141e-001  0.0000000e+000  8.2023511e-003  0.0000000e+000  1.8309014e+000  1.0000000e+000             Inf
  1.2507007e-001  0.0000000e+000  0.0000000e+000  0.0000000e+000  0.0000000e+000  0.0000000e+000  0.0000000e+000  0.0000000e+000  3.2301785e-001  0.0000000e+000  0.0000000e+000  0.0000000e+000  0.0000000e+000  0.0000000e+000  0.0000000e+000  3.1761027e-003  0.0000000e+000  0.0000000e+000  1.6215555e-002  2.0545436e-002  1.5170114e-002  1.7115822e-001  1.7816894e-001  0.0000000e+000  3.2293155e-001  0.0000000e+000  1.3164092e-003  0.0000000e+000  1.6727343e-001  2.0094186e-002  1.2507007e-001  1.0570405e+000  1.0000000e+000  4.7280222e-001
  0.0000000e+000  0.0000000e+000  0.0000000e+000  0.0000000e+000  0.0000000e+000  0.0000000e+000  0.0000000e+000  1.5501009e-002  0.0000000e+000  0.0000000e+000  4.1133207e-002  0.0000000e+000  0.0000000e+000  0.0000000e+000  0.0000000e+000  0.0000000e+000  0.0000000e+000  0.0000000e+000  3.0619810e-003  0.0000000e+000  0.0000000e+000  9.9817972e-002  1.6831909e-001  6.4551427e-003  0.0000000e+000  3.2466235e-002  0.0000000e+000  4.7746328e-002  0.0000000e+000  0.0000000e+000  0.0000000e+000  1.1286382e+000  1.0000000e+000             Inf
  2.6040306e-001  1.8724937e-003  0.0000000e+000  0.0000000e+000  0.0000000e+000  0.0000000e+000  0.0000000e+000  0.0000000e+000  0.0000000e+000  8.4944378e-002  3.9869225e-002  0.0000000e+000  1.4336568e-002  0.0000000e+000  0.0000000e+000  1.7721214e-002  0.0000000e+000  2.2022836e-002  8.7148119e-002  4.5075684e-002  3.0649806e-004  0.0000000e+000  2.7912547e-001  0.0000000e+000  0.0000000e+000  5.7844917e-003  0.0000000e+000  1.0494083e-001  0.0000000e+000  3.6946326e-001  2.6040306e-001  4.9712012e-001  1.0000000e+000  9.1410271e-001
  2.3509254e-001  1.0729264e-001  0.0000000e+000  0.0000000e+000  5.2050391e-002  1.0552595e-001  0.0000000e+000  8.8714237e-002  1.7197626e-001  2.4225733e-002  3.9028435e-002  2.6234538e-001  3.8123783e-002  0.0000000e+000  1.6889383e-001  3.5461871e-003  6.9335824e-001  0.0000000e+000  9.3535261e-002  0.0000000e+000  0.0000000e+000  0.0000000e+000  0.0000000e+000  2.5355792e-001  0.0000000e+000  0.0000000e+000  0.0000000e+000  1.2121311e-001  0.0000000e+000  1.0062055e-001  2.3509254e-001  8.7534312e-001  1.0000000e+000  7.6653900e-001
  6.7014019e-001  0.0000000e+000  0.0000000e+000  4.1969681e-001  0.0000000e+000  0.0000000e+000  0.0000000e+000  0.0000000e+000  5.1500432e-002  0.0000000e+000  0.0000000e+000  2.0856393e-002  0.0000000e+000  0.0000000e+000  1.9302119e-002  0.0000000e+000  2.7893704e-001  0.0000000e+000  2.9141873e-001  0.0000000e+000  0.0000000e+000  3.5361742e-002  1.0000000e+000  0.0000000e+000  4.6507209e-003  6.9517384e-003  0.0000000e+000  0.0000000e+000  1.2670833e-001  2.0911156e-001  6.7014019e-001  1.3691206e-001  1.0000000e+000             Inf
  8.2257304e-002  6.3580891e-002  0.0000000e+000  0.0000000e+000  0.0000000e+000  3.7528994e-001  0.0000000e+000  0.0000000e+000  0.0000000e+000  0.0000000e+000  0.0000000e+000  7.2242832e-002  0.0000000e+000  0.0000000e+000  0.0000000e+000  8.9399852e-003  0.0000000e+000  0.0000000e+000  1.7635289e-002  0.0000000e+000  1.7928943e-002  0.0000000e+000  0.0000000e+000  5.1543610e-002  0.0000000e+000  5.5284468e-003  2.4559380e-001  2.3480971e-001  4.4149654e-001  1.2333717e-001  8.2257304e-002  1.1180558e+000  1.0000000e+000  2.5882776e-001
  4.6053923e-001  7.7328170e-001  0.0000000e+000  0.0000000e+000  0.0000000e+000  0.0000000e+000  0.0000000e+000  2.4325315e-002  0.0000000e+000  0.0000000e+000  0.0000000e+000  0.0000000e+000  1.1356298e-001  1.8739401e-001  0.0000000e+000  3.8864254e-002  1.5352827e-001  0.0000000e+000  0.0000000e+000  0.0000000e+000  5.0786319e-002  4.5976351e-001  4.1562188e-002  0.0000000e+000  0.0000000e+000  0.0000000e+000  2.6527028e-002  9.6600100e-003  0.0000000e+000  3.8086979e-002  4.6053923e-001  3.0243728e-001  1.0000000e+000  9.7463324e-001
  2.2024807e-001  4.8284518e-002  2.2230732e-002  0.0000000e+000  0.0000000e+000  0.0000000e+000  0.0000000e+000  0.0000000e+000  0.0000000e+000  0.0000000e+000  0.0000000e+000  1.0840426e-001  7.5341081e-002  4.0182190e-001  0.0000000e+000  0.0000000e+000  0.0000000e+000  0.0000000e+000  0.0000000e+000  0.0000000e+000  0.0000000e+000  6.9391688e-002  1.0581197e-001  6.0303668e-002  0.0000000e+000  0.0000000e+000  1.6786698e-001  0.0000000e+000  1.1210455e-001  0.0000000e+000  2.2024807e-001  6.8472316e-001  1.0000000e+000  6.8694309e-001
  4.2831923e-001  1.1069433e-002  5.7120523e-002  6.3874232e-002  1.0425692e-001  0.0000000e+000  5.0873293e-001  0.0000000e+000  2.5432778e-001  7.8731616e-002  0.0000000e+000  0.0000000e+000  0.0000000e+000  0.0000000e+000  1.1267571e-002  0.0000000e+000  3.2519598e-002  0.0000000e+000  0.0000000e+000  0.0000000e+000  0.0000000e+000  0.0000000e+000  0.0000000e+000  0.0000000e+000  1.0000000e+000  0.0000000e+000  0.0000000e+000  2.3444709e-001  0.0000000e+000  0.0000000e+000  4.2831923e-001  5.3740567e-001  1.0000000e+000  6.1037201e-001
  1.1052253e-001  4.3765979e-002  0.0000000e+000  0.0000000e+000  1.2831762e-001  0.0000000e+000  0.0000000e+000  0.0000000e+000  0.0000000e+000  0.0000000e+000  7.2694162e-002  0.0000000e+000  0.0000000e+000  2.2216703e-001  0.0000000e+000  0.0000000e+000  0.0000000e+000  8.1901541e-002  4.7552889e-001  0.0000000e+000  0.0000000e+000  0.0000000e+000  8.2201608e-002  1.5310522e-002  0.0000000e+000  1.3467443e-002  0.0000000e+000  0.0000000e+000  0.0000000e+000  0.0000000e+000  1.1052253e-001  1.0016182e+000  1.0000000e+000  5.7985625e-001
  6.4050280e-001  1.8193445e-001  0.0000000e+000  2.1047708e-001  0.0000000e+000  0.0000000e+000  0.0000000e+000  1.0614138e-001  0.0000000e+000  1.4985944e-001  0.0000000e+000  0.0000000e+000  0.0000000e+000  3.4543136e-001  0.0000000e+000  0.0000000e+000  0.0000000e+000  8.5591560e-001  0.0000000e+000  0.0000000e+000  1.5300773e-002  0.0000000e+000  0.0000000e+000  6.0716424e-003  9.9204469e-002  0.0000000e+000  0.0000000e+000  1.6603032e-002  1.7403163e-002  0.0000000e+000  6.4050280e-001 -9.4413189e-003  1.0000000e+000  4.6622106e-001
  6.5948863e-001  0.0000000e+000  5.4471837e-001  4.9721120e-002  0.0000000e+000  0.0000000e+000  0.0000000e+000  0.0000000e+000  0.0000000e+000  0.0000000e+000  0.0000000e+000  0.0000000e+000  9.2901989e-002  1.0404879e-002  4.1453188e-001  0.0000000e+000  0.0000000e+000  1.5307554e-002  0.0000000e+000  0.0000000e+000  0.0000000e+000  0.0000000e+000  0.0000000e+000  0.0000000e+000  0.0000000e+000  2.4989200e-001  0.0000000e+000  0.0000000e+000  0.0000000e+000  3.6605471e-002  6.5948863e-001 -1.6566924e-001  1.0000000e+000  4.5752491e-001
  8.5075633e-001  7.4395304e-002  2.0621602e-001  3.7842853e-001  1.8581220e-001  0.0000000e+000  1.3297065e-001  9.9727350e-002  0.0000000e+000  0.0000000e+000  0.0000000e+000  1.6653496e-001  3.9615809e-001  1.1358171e-002  6.8237801e-002  1.5962806e-002  0.0000000e+000  0.0000000e+000  0.0000000e+000  0.0000000e+000  3.9246072e-001  8.8286362e-002  1.2898646e-001  0.0000000e+000  6.7676654e-002  0.0000000e+000  0.0000000e+000  0.0000000e+000  1.5558362e-003  0.0000000e+000  8.5075633e-001 -3.2107359e-001  1.0000000e+000             Inf
  0.0000000e+000  0.0000000e+000  4.0954736e-003  0.0000000e+000  0.0000000e+000  0.0000000e+000  5.8698663e-003  0.0000000e+000  0.0000000e+000  0.0000000e+000  1.1726967e-002  0.0000000e+000  3.7276490e-002  0.0000000e+000  0.0000000e+000  0.0000000e+000  0.0000000e+000  9.5370453e-002  1.4338219e-001  0.0000000e+000  0.0000000e+000  5.4203421e-003  1.9246463e-002  0.0000000e+000  0.0000000e+000  0.0000000e+000  0.0000000e+000  0.0000000e+000  9.5237247e-002  9.8429125e-002  0.0000000e+000  1.1601549e+000  1.0000000e+000             Inf
  6.1508514e-001  1.0189330e-001  2.1671263e-002  2.4486398e-002  3.2812769e-002  0.0000000e+000  1.2282576e-001  1.9745089e-001  0.0000000e+000  0.0000000e+000  0.0000000e+000  5.1071045e-002  0.0000000e+000  3.3206438e-001  0.0000000e+000  0.0000000e+000  6.0668872e-001  0.0000000e+000  0.0000000e+000  2.5122950e-001  0.0000000e+000  7.1763257e-002  0.0000000e+000  0.0000000e+000  0.0000000e+000  6.2576371e-002  1.6937183e-001  1.2974396e-002  4.3007449e-001  0.0000000e+000  6.1508514e-001  4.4760097e-001  1.0000000e+000  3.5224684e-001
  6.0810927e-001  0.0000000e+000  0.0000000e+000  4.0812661e-002  1.4597380e-002  9.9748341e-003  1.8668060e-001  6.6395458e-002  0.0000000e+000  0.0000000e+000  0.0000000e+000  0.0000000e+000  0.0000000e+000  3.1098148e-003  8.5152396e-003  0.0000000e+000  1.4822561e-001  0.0000000e+000  4.9931946e-001  0.0000000e+000  2.0737310e-001  4.6847799e-001  0.0000000e+000  0.0000000e+000  6.1930487e-002  1.7798236e-002  0.0000000e+000  0.0000000e+000  3.6853204e-002  1.4259620e-001  6.0810927e-001  4.5591725e-001  1.0000000e+000  2.8015779e-001
  2.1352761e-001  0.0000000e+000  3.8924397e-001  0.0000000e+000  0.0000000e+000  9.8808556e-002  4.3573026e-001  1.1357241e-001  4.4771552e-001  0.0000000e+000  0.0000000e+000  0.0000000e+000  1.0517993e-001  1.1869241e-001  0.0000000e+000  0.0000000e+000  0.0000000e+000  1.6434091e-001  0.0000000e+000  0.0000000e+000  0.0000000e+000  1.4154844e-001  1.9265802e-001  3.8762578e-001  0.0000000e+000  2.0967053e-002  0.0000000e+000  2.2647838e-001  0.0000000e+000  0.0000000e+000  2.1352761e-001  1.1601831e+000  1.0000000e+000  5.4227594e-001
  4.2878160e-001  4.9058220e-002  0.0000000e+000  0.0000000e+000  0.0000000e+000  1.7527537e-001  0.0000000e+000  0.0000000e+000  2.9549634e-001  0.0000000e+000  0.0000000e+000  0.0000000e+000  2.3971533e-001  0.0000000e+000  0.0000000e+000  0.0000000e+000  0.0000000e+000  2.6301864e-001  2.6425897e-002  6.7888053e-003  0.0000000e+000  0.0000000e+000  0.0000000e+000  1.0000000e+000  7.1099691e-003  2.5336633e-001  0.0000000e+000  1.0728615e-002  0.0000000e+000  0.0000000e+000  4.2878160e-001  5.2585288e-001  1.0000000e+000  6.3311258e-001
  6.6908902e-001  4.8379909e-002  0.0000000e+000  0.0000000e+000  4.0900829e-002  2.1094714e-001  0.0000000e+000  0.0000000e+000  0.0000000e+000  0.0000000e+000  2.2865287e-001  0.0000000e+000  0.0000000e+000  0.0000000e+000  0.0000000e+000  0.0000000e+000  2.6814436e-001  0.0000000e+000  0.0000000e+000  2.4899663e-003  1.3595152e-002  0.0000000e+000  0.0000000e+000  0.0000000e+000  0.0000000e+000  0.0000000e+000  0.0000000e+000  0.0000000e+000  0.0000000e+000  0.0000000e+000  6.6908902e-001 -2.1537716e-001  1.0000000e+000             Inf
  2.6678704e-001  0.0000000e+000  2.2238704e-003  7.4678525e-002  0.0000000e+000  9.0569194e-002  2.0955948e-001  0.0000000e+000  0.0000000e+000  0.0000000e+000  3.8329698e-001  0.0000000e+000  8.9950071e-002  4.7090306e-003  0.0000000e+000  0.0000000e+000  0.0000000e+000  3.4455623e-004  0.0000000e+000  1.2977268e-001  1.0000000e+000  5.2596732e-002  4.4968041e-001  6.3215734e-002  0.0000000e+000  0.0000000e+000  0.0000000e+000  0.0000000e+000  0.0000000e+000  0.0000000e+000  2.6678704e-001  8.6967538e-001  1.0000000e+000  7.4759257e-001
  0.0000000e+000  2.0632499e-001  0.0000000e+000  4.0601910e-002  0.0000000e+000  2.6699863e-001  0.0000000e+000  0.0000000e+000  9.9966500e-004  0.0000000e+000  0.0000000e+000  0.0000000e+000  5.5008684e-003  0.0000000e+000  0.0000000e+000  0.0000000e+000  0.0000000e+000  3.5403283e-002  0.0000000e+000  0.0000000e+000  8.6343952e-002  0.0000000e+000  0.0000000e+000  3.2720529e-003  0.0000000e+000  0.0000000e+000  0.0000000e+000  2.3769654e-001  0.0000000e+000  0.0000000e+000  0.0000000e+000  1.2740785e+000  1.0000000e+000             Inf
  4.4498776e-001  9.0512156e-002  0.0000000e+000  1.4993090e-001  0.0000000e+000  0.0000000e+000  3.3573929e-002  0.0000000e+000  0.0000000e+000  0.0000000e+000  0.0000000e+000  0.0000000e+000  8.4688360e-002  0.0000000e+000  0.0000000e+000  0.0000000e+000  0.0000000e+000  2.9741025e-003  0.0000000e+000  3.5314521e-001  2.6458469e-001  0.0000000e+000  0.0000000e+000  6.1995578e-001  0.0000000e+000  0.0000000e+000  0.0000000e+000  1.1520505e-002  3.3575604e-002  3.1794007e-001  4.4498776e-001  3.2337398e-001  1.0000000e+000  8.5680776e-001
  3.6586935e-002  0.0000000e+000  0.0000000e+000  3.3865498e-001  7.8296249e-002  4.5401801e-002  0.0000000e+000  4.4915012e-001  0.0000000e+000  0.0000000e+000  2.2683068e-001  0.0000000e+000  0.0000000e+000  0.0000000e+000  0.0000000e+000  0.0000000e+000  0.0000000e+000  0.0000000e+000  0.0000000e+000  0.0000000e+000  0.0000000e+000  1.9515990e-001  0.0000000e+000  0.0000000e+000  0.0000000e+000  0.0000000e+000  0.0000000e+000  0.0000000e+000  0.0000000e+000  4.1710833e-002  3.6586935e-002  1.1649241e+000  1.0000000e+000  3.9559967e-001
  6.7030461e-001  4.2252918e-002  5.7101948e-002  0.0000000e+000  4.0418251e-002  6.7852645e-002  0.0000000e+000  5.7685849e-002  5.1726119e-002  0.0000000e+000  0.0000000e+000  0.0000000e+000  0.0000000e+000  3.8923976e-001  7.2927357e-001  2.2679051e-001  0.0000000e+000  4.4121019e-001  1.9083716e-002  0.0000000e+000  0.0000000e+000  0.0000000e+000  2.7063866e-002  0.0000000e+000  2.2206234e-001  0.0000000e+000  0.0000000e+000  8.9125297e-003  1.9946294e-002  0.0000000e+000  6.7030461e-001  1.2500303e-001  1.0000000e+000  3.0606155e-001
  5.8136176e-002  0.0000000e+000  1.5005530e-001  0.0000000e+000  0.0000000e+000  0.0000000e+000  3.0893517e-001  0.0000000e+000  0.0000000e+000  0.0000000e+000  0.0000000e+000  0.0000000e+000  0.0000000e+000  0.0000000e+000  0.0000000e+000  0.0000000e+000  0.0000000e+000  0.0000000e+000  4.9105871e-003  0.0000000e+000  2.3986501e-002  0.0000000e+000  0.0000000e+000  0.0000000e+000  2.3243415e-002  4.1680896e-002  0.0000000e+000  0.0000000e+000  0.0000000e+000  6.0548287e-004  5.8136176e-002  8.5450271e-001  1.0000000e+000  5.9799483e-001
  8.1020644e-001  0.0000000e+000  6.9175431e-002  0.0000000e+000  0.0000000e+000  6.2161573e-001  0.0000000e+000  0.0000000e+000  1.6652341e-003  1.2797189e-001  2.1881125e-002  1.3972036e-001  0.0000000e+000  4.7416777e-003  1.2596830e-003  0.0000000e+000  0.0000000e+000  4.1035626e-002  0.0000000e+000  0.0000000e+000  0.0000000e+000  1.5774838e-002  0.0000000e+000  2.5973414e-002  0.0000000e+000  0.0000000e+000  3.8649348e-002  0.0000000e+000  0.0000000e+000  0.0000000e+000  8.1020644e-001  4.5321981e-002  1.0000000e+000  4.6517550e-001
  4.2242670e-001  0.0000000e+000  0.0000000e+000  0.0000000e+000  0.0000000e+000  5.4845638e-003  9.6734264e-003  6.3896520e-002  0.0000000e+000  0.0000000e+000  9.5225471e-002  0.0000000e+000  3.0985833e-002  1.2724351e-002  0.0000000e+000  3.4220042e-002  0.0000000e+000  0.0000000e+000  0.0000000e+000  0.0000000e+000  0.0000000e+000  0.0000000e+000  0.0000000e+000  1.5210649e-002  2.5185789e-002  5.8022490e-004  0.0000000e+000  9.3642110e-002  3.0092850e-001  0.0000000e+000  4.2242670e-001  2.2388411e-001  1.0000000e+000  3.3604820e-001
  0.0000000e+000  0.0000000e+000  0.0000000e+000  0.0000000e+000  0.0000000e+000  0.0000000e+000  0.0000000e+000  0.0000000e+000  0.0000000e+000  0.0000000e+000  0.0000000e+000  0.0000000e+000  0.0000000e+000  0.0000000e+000  0.0000000e+000  0.0000000e+000  4.4384429e-003  0.0000000e+000  0.0000000e+000  0.0000000e+000  0.0000000e+000  0.0000000e+000  0.0000000e+000  0.0000000e+000  0.0000000e+000  6.3631197e-003  0.0000000e+000  0.0000000e+000  1.4445160e-002  5.6681794e-003  0.0000000e+000  1.0095943e+000  1.0000000e+000             Inf
  4.1710437e-001  0.0000000e+000  0.0000000e+000  1.1296451e-001  0.0000000e+000  0.0000000e+000  4.2882813e-002  4.1927920e-001  0.0000000e+000  0.0000000e+000  0.0000000e+000  0.0000000e+000  0.0000000e+000  0.0000000e+000  9.3813601e-002  1.4783572e-001  0.0000000e+000  0.0000000e+000  6.3621068e-001  4.3518959e-001  0.0000000e+000  0.0000000e+000  0.0000000e+000  0.0000000e+000  0.0000000e+000  0.0000000e+000  0.0000000e+000  0.0000000e+000  1.3614724e-001  0.0000000e+000  4.1710437e-001  5.9063611e-001  1.0000000e+000  5.6161606e-001
  8.4925868e-001  1.6328490e-001  0.0000000e+000  1.7656930e-001  5.6068323e-002  4.1786645e-003  0.0000000e+000  3.6266915e-001  3.7347173e-001  1.4960144e-001  0.0000000e+000  4.0785419e-001  1.5152183e-002  3.2131789e-001  2.5813494e-001  1.8894043e-001  3.1024046e-002  0.0000000e+000  1.2731015e-002  0.0000000e+000  1.8149340e-002  2.0267250e-003  5.6315115e-001  0.0000000e+000  0.0000000e+000  0.0000000e+000  0.0000000e+000  0.0000000e+000  0.0000000e+000  0.0000000e+000  8.4925868e-001 -1.7691255e-001  1.0000000e+000             Inf
  6.2034447e-001  0.0000000e+000  0.0000000e+000  5.3105033e-001  0.0000000e+000  0.0000000e+000  0.0000000e+000  0.0000000e+000  8.3169614e-003  2.8184573e-002  1.8651363e-001  0.0000000e+000  0.0000000e+000  1.7577997e-002  0.0000000e+000  9.9810921e-004  0.0000000e+000  0.0000000e+000  0.0000000e+000  5.4632798e-001  0.0000000e+000  0.0000000e+000  0.0000000e+000  0.0000000e+000  0.0000000e+000  0.0000000e+000  0.0000000e+000  1.8681188e-001  0.0000000e+000  0.0000000e+000  6.2034447e-001  1.4320827e-001  1.0000000e+000  3.5453474e-001
  4.2619454e-001  2.2659753e-002  3.4391276e-002  1.7893615e-001  3.6244839e-002  1.0502777e-003  0.0000000e+000  3.2739653e-002  7.1642245e-002  7.7989288e-002  0.0000000e+000  0.0000000e+000  0.0000000e+000  0.0000000e+000  0.0000000e+000  0.0000000e+000  0.0000000e+000  0.0000000e+000  0.0000000e+000  0.0000000e+000  0.0000000e+000  0.0000000e+000  0.0000000e+000  0.0000000e+000  3.5840623e-002  0.0000000e+000  0.0000000e+000  0.0000000e+000  2.8632604e-001  1.3918032e-002  4.2619454e-001  2.0461259e-001  1.0000000e+000  3.0104211e-001
  2.2114642e-001  0.0000000e+000  6.8354473e-002  0.0000000e+000  1.4693373e-001  2.9890313e-001  2.0399719e-002  0.0000000e+000  2.5105532e-001  0.0000000e+000  4.3393933e-002  0.0000000e+000  0.0000000e+000  0.0000000e+000  0.0000000e+000  0.0000000e+000  0.0000000e+000  0.0000000e+000  0.0000000e+000  0.0000000e+000  4.0236782e-002  0.0000000e+000  0.0000000e+000  0.0000000e+000  5.9219588e-003  0.0000000e+000  0.0000000e+000  0.0000000e+000  3.7385728e-003  1.2789700e-002  2.2114642e-001  6.0903495e-001  1.0000000e+000  6.4507361e-001
  8.5806307e-001  4.9380929e-001  1.6164882e-001  0.0000000e+000  9.5461663e-002  6.9678915e-001  0.0000000e+000  0.0000000e+000  0.0000000e+000  0.0000000e+000  0.0000000e+000  0.0000000e+000  0.0000000e+000  0.0000000e+000  2.0757514e-003  0.0000000e+000  0.0000000e+000  0.0000000e+000  0.0000000e+000  0.0000000e+000  0.0000000e+000  0.0000000e+000  0.0000000e+000  1.7050215e-001  3.2803716e-001  0.0000000e+000  0.0000000e+000  0.0000000e+000  0.0000000e+000  2.4675806e-001  8.5806307e-001 -3.5053290e-001  1.0000000e+000             Inf
  2.6579450e-001  0.0000000e+000  0.0000000e+000  8.7241125e-001  0.0000000e+000  0.0000000e+000  0.0000000e+000  1.4093344e-001  1.9815708e-002  0.0000000e+000  0.0000000e+000  0.0000000e+000  0.0000000e+000  0.0000000e+000  0.0000000e+000  3.5836970e-001  0.0000000e+000  0.0000000e+000  8.3503643e-003  0.0000000e+000  2.7635674e-001  1.0317880e-001  1.0964285e-002  0.0000000e+000  0.0000000e+000  0.0000000e+000  0.0000000e+000  0.0000000e+000  0.0000000e+000  0.0000000e+000  2.6579450e-001  6.7887240e-001  1.0000000e+000  3.1448137e-001
  2.2903978e-001  1.3449109e-001  5.3650492e-002  0.0000000e+000  0.0000000e+000  0.0000000e+000  1.6137577e-001  2.5620008e-001  0.0000000e+000  4.3097790e-002  0.0000000e+000  1.1833681e-002  0.0000000e+000  6.6520516e-002  0.0000000e+000  1.0840230e-001  6.2604477e-001  1.1706944e-001  0.0000000e+000  0.0000000e+000  0.0000000e+000  0.0000000e+000  0.0000000e+000  0.0000000e+000  1.3149602e-001  0.0000000e+000  0.0000000e+000  0.0000000e+000  7.4455062e-002  0.0000000e+000  2.2903978e-001  7.7613204e-001  1.0000000e+000  4.1108534e-001
  6.4556097e-001  7.3651863e-003  0.0000000e+000  0.0000000e+000  1.4341709e-001  0.0000000e+000  0.0000000e+000  4.2410435e-001  0.0000000e+000  9.2433409e-002  0.0000000e+000  7.9861225e-002  0.0000000e+000  0.0000000e+000  0.0000000e+000  0.0000000e+000  8.2519116e-002  0.0000000e+000  0.0000000e+000  0.0000000e+000  3.6506527e-002  2.5638962e-001  1.4560790e-001  0.0000000e+000  0.0000000e+000  2.0031135e-002  0.0000000e+000  0.0000000e+000  0.0000000e+000  7.7036708e-002  6.4556097e-001 -1.7427953e-001  1.0000000e+000  9.8343559e-001
  3.7239838e-002  2.3843991e-002  8.2220390e-002  0.0000000e+000  0.0000000e+000  0.0000000e+000  0.0000000e+000  0.0000000e+000  0.0000000e+000  0.0000000e+000  0.0000000e+000  0.0000000e+000  3.5420942e-002  0.0000000e+000  0.0000000e+000  9.0566341e-002  0.0000000e+000  0.0000000e+000  1.6442379e-001  6.4539666e-003  0.0000000e+000  1.2063334e-001  0.0000000e+000  0.0000000e+000  0.0000000e+000  0.0000000e+000  0.0000000e+000  0.0000000e+000  1.4447070e-004  0.0000000e+000  3.7239838e-002  9.2017402e-001  1.0000000e+000  5.9119267e-001
  0.0000000e+000  4.0486107e-001  1.9243022e-001  0.0000000e+000  1.1148230e-001  0.0000000e+000  2.2486680e-002  1.9713847e-003  0.0000000e+000  0.0000000e+000  0.0000000e+000  0.0000000e+000  7.5266538e-002  1.3580179e-002  1.8070136e-002  0.0000000e+000  0.0000000e+000  0.0000000e+000  0.0000000e+000  0.0000000e+000  0.0000000e+000  0.0000000e+000  0.0000000e+000  0.0000000e+000  6.5392170e-002  0.0000000e+000  3.2063881e-003  1.1222181e-002  3.0863991e-002  6.9927117e-002  0.0000000e+000  1.3167877e+000  1.0000000e+000             Inf
  4.6974409e-001  4.6420776e-002  2.7249293e-001  0.0000000e+000  1.1293343e-002  0.0000000e+000  0.0000000e+000  3.9888991e-001  0.0000000e+000  0.0000000e+000  0.0000000e+000  0.0000000e+000  0.0000000e+000  3.4925504e-003  7.4171352e-002  1.3470949e-002  5.9799172e-002  2.2485129e-001  3.3621339e-001  0.0000000e+000  1.0000000e+000  0.0000000e+000  7.5116133e-002  0.0000000e+000  0.0000000e+000  0.0000000e+000  0.0000000e+000  0.0000000e+000  0.0000000e+000  2.1868409e-001  4.6974409e-001  5.3461866e-001  1.0000000e+000  7.4096217e-001
  4.4055304e-001  1.5551675e-001  8.8988816e-002  0.0000000e+000  0.0000000e+000  0.0000000e+000  4.3684504e-003  3.0318815e-001  0.0000000e+000  0.0000000e+000  3.2571901e-003  0.0000000e+000  1.0000000e+000  4.2553941e-003  0.0000000e+000  0.0000000e+000  2.6922777e-001  0.0000000e+000  0.0000000e+000  0.0000000e+000  9.3785593e-002  4.6670913e-001  3.0549001e-001  0.0000000e+000  5.6069196e-002  0.0000000e+000  4.5961429e-001  1.0743434e-001  0.0000000e+000  0.0000000e+000  4.4055304e-001  6.6278668e-001  1.0000000e+000  3.2420431e-001
  2.2896471e-001  9.2484904e-002  1.0000000e+000  3.2565891e-001  0.0000000e+000  2.0199905e-001  1.2850023e-001  1.8298646e-001  8.7909580e-002  4.2787919e-003  0.0000000e+000  0.0000000e+000  0.0000000e+000  0.0000000e+000  6.5379055e-002  0.0000000e+000  0.0000000e+000  0.0000000e+000  0.0000000e+000  0.0000000e+000  0.0000000e+000  2.6532659e-001  2.1193038e-002  0.0000000e+000  0.0000000e+000  0.0000000e+000  0.0000000e+000  0.0000000e+000  0.0000000e+000  1.1219077e-001  2.2896471e-001  9.5436180e-001  1.0000000e+000  6.5596683e-001
  2.4467960e-001  0.0000000e+000  2.6350342e-001  3.5506730e-001  0.0000000e+000  0.0000000e+000  0.0000000e+000  0.0000000e+000  0.0000000e+000  8.7682692e-002  0.0000000e+000  0.0000000e+000  1.6827029e-001  0.0000000e+000  2.2024597e-001  0.0000000e+000  0.0000000e+000  0.0000000e+000  0.0000000e+000  7.4449769e-002  9.3223525e-002  1.7528044e-002  0.0000000e+000  1.6454661e-002  0.0000000e+000  1.4089701e-002  0.0000000e+000  0.0000000e+000  0.0000000e+000  2.2428904e-001  2.4467960e-001  6.3402893e-001  1.0000000e+000  6.8400687e-001
  8.3170960e-001  0.0000000e+000  4.7320187e-002  1.8230930e-001  2.9769254e-003  0.0000000e+000  1.4100721e-002  0.0000000e+000  1.7835565e-001  7.9659963e-001  0.0000000e+000  5.6763513e-001  2.9082829e-001  4.4168172e-005  4.7752745e-001  3.4027709e-001  3.6047257e-003  0.0000000e+000  0.0000000e+000  0.0000000e+000  1.0710850e-002  0.0000000e+000  1.1652089e-001  0.0000000e+000  2.9999638e-001  2.8381241e-001  0.0000000e+000  0.0000000e+000  4.0243363e-001  4.5001828e-001  8.3170960e-001  2.7894794e-001  1.0000000e+000  7.8000739e-001
  0.0000000e+000  0.0000000e+000  9.7855612e-002  3.8727062e-002  0.0000000e+000  0.0000000e+000  0.0000000e+000  0.0000000e+000  0.0000000e+000  0.0000000e+000  0.0000000e+000  1.8918577e-003  0.0000000e+000  9.2993298e-004  0.0000000e+000  0.0000000e+000  0.0000000e+000  0.0000000e+000  1.4160423e-001  2.6033422e-001  0.0000000e+000  0.0000000e+000  7.7478306e-003  0.0000000e+000  1.1358260e-001  0.0000000e+000  0.0000000e+000  0.0000000e+000  0.0000000e+000  7.3756571e-002  0.0000000e+000  1.2285472e+000  1.0000000e+000             Inf
  4.3857684e-001  0.0000000e+000  6.4068729e-003  0.0000000e+000  0.0000000e+000  0.0000000e+000  0.0000000e+000  0.0000000e+000  3.2494265e-002  9.9271416e-002  3.3069758e-002  0.0000000e+000  0.0000000e+000  2.6878219e-001  0.0000000e+000  0.0000000e+000  9.2714980e-002  2.9338077e-001  0.0000000e+000  1.0162640e-001  0.0000000e+000  0.0000000e+000  0.0000000e+000  1.0000000e+000  2.7597283e-001  0.0000000e+000  2.8371054e-001  0.0000000e+000  0.0000000e+000  9.0024236e-002  4.3857684e-001  5.0078383e-001  1.0000000e+000  1.0421711e+000
  8.3468756e-001  1.4294891e-001  9.8630370e-001  2.2435683e-001  0.0000000e+000  2.4212049e-001  1.1188172e-002  4.3014529e-002  1.2992835e-002  4.8377774e-001  1.8323403e-001  0.0000000e+000  6.9045383e-002  3.3836865e-001  1.6637666e-001  0.0000000e+000  0.0000000e+000  0.0000000e+000  0.0000000e+000  2.1415419e-001  0.0000000e+000  0.0000000e+000  0.0000000e+000  9.3383102e-002  6.4413568e-003  0.0000000e+000  0.0000000e+000  0.0000000e+000  1.0000000e+000  0.0000000e+000  8.3468756e-001  1.8073366e-001  1.0000000e+000             Inf
  4.2971041e-002  3.4752998e-002  0.0000000e+000  2.0865550e-002  0.0000000e+000  0.0000000e+000  0.0000000e+000  0.0000000e+000  0.0000000e+000  0.0000000e+000  3.1606821e-002  0.0000000e+000  0.0000000e+000  0.0000000e+000  0.0000000e+000  0.0000000e+000  1.7272885e-001  0.0000000e+000  0.0000000e+000  3.1015132e-001  0.0000000e+000  3.7002435e-001  0.0000000e+000  2.2938576e-002  0.0000000e+000  0.0000000e+000  0.0000000e+000  4.5869633e-002  1.0400747e-001  1.8122164e-002  4.2971041e-002  1.0681478e+000  1.0000000e+000  5.3598574e-001
  4.9894896e-002  0.0000000e+000  3.7322796e-002  0.0000000e+000  0.0000000e+000  0.0000000e+000  0.0000000e+000  0.0000000e+000  0.0000000e+000  0.0000000e+000  0.0000000e+000  8.8792533e-002  0.0000000e+000  0.0000000e+000  2.3986331e-002  1.0546371e-003  1.5241775e-001  0.0000000e+000  1.3279201e-003  0.0000000e+000  0.0000000e+000  0.0000000e+000  0.0000000e+000  0.0000000e+000  2.3533782e-002  0.0000000e+000  0.0000000e+000  0.0000000e+000  0.0000000e+000  0.0000000e+000  4.9894896e-002  8.1755429e-001  1.0000000e+000  1.7698384e-001
  7.4955525e-002  0.0000000e+000  3.3879294e-003  1.5150142e-002  2.3211761e-003  1.2809659e-002  0.0000000e+000  0.0000000e+000  4.3125486e-002  0.0000000e+000  0.0000000e+000  3.4415489e-003  0.0000000e+000  0.0000000e+000  0.0000000e+000  0.0000000e+000  0.0000000e+000  0.0000000e+000  0.0000000e+000  0.0000000e+000  3.1813148e-003  1.3458545e-004  0.0000000e+000  0.0000000e+000  0.0000000e+000  0.0000000e+000  0.0000000e+000  0.0000000e+000  6.5023200e-002  0.0000000e+000  7.4955525e-002  7.1301306e-001  1.0000000e+000  1.6442086e+000
  4.7904555e-002  0.0000000e+000  6.4974770e-002  0.0000000e+000  0.0000000e+000  0.0000000e+000  0.0000000e+000  0.0000000e+000  0.0000000e+000  1.9596605e-003  0.0000000e+000  0.0000000e+000  0.0000000e+000  2.1659828e-001  0.0000000e+000  7.3686121e-003  0.0000000e+000  4.7241212e-003  0.0000000e+000  1.3672031e-002  0.0000000e+000  0.0000000e+000  2.4498707e-003  0.0000000e+000  0.0000000e+000  0.0000000e+000  0.0000000e+000  0.0000000e+000  0.0000000e+000  0.0000000e+000  4.7904555e-002  8.1973390e-001  1.0000000e+000  3.5579141e-001
  9.0016868e-001  0.0000000e+000  0.0000000e+000  2.0811128e-001  0.0000000e+000  0.0000000e+000  0.0000000e+000  0.0000000e+000  0.0000000e+000  6.4819027e-002  0.0000000e+000  0.0000000e+000  6.3625968e-004  1.1265766e-001  7.9251823e-002  0.0000000e+000  2.9525876e-001  0.0000000e+000  0.0000000e+000  5.4765384e-002  0.0000000e+000  6.8284790e-002  0.0000000e+000  0.0000000e+000  0.0000000e+000  0.0000000e+000  6.1435929e-003  0.0000000e+000  0.0000000e+000  5.4461226e-001  9.0016868e-001  3.0939123e-001  1.0000000e+000             Inf
  0.0000000e+000  0.0000000e+000  0.0000000e+000  0.0000000e+000  0.0000000e+000  0.0000000e+000  0.0000000e+000  0.0000000e+000  0.0000000e+000  0.0000000e+000  0.0000000e+000  0.0000000e+000  0.0000000e+000  0.0000000e+000  0.0000000e+000  0.0000000e+000  0.0000000e+000  0.0000000e+000  0.0000000e+000  6.8697980e-002  0.0000000e+000  0.0000000e+000  0.0000000e+000  0.0000000e+000  1.8324526e-002  0.0000000e+000  0.0000000e+000  0.0000000e+000  2.8059602e-002  0.0000000e+000  0.0000000e+000  1.0357151e+000  1.0000000e+000             Inf
  0.0000000e+000  0.0000000e+000  5.7549268e-002  0.0000000e+000  0.0000000e+000  4.5043664e-002  0.0000000e+000  0.0000000e+000  3.4226873e-003  0.0000000e+000  0.0000000e+000  0.0000000e+000  0.0000000e+000  0.0000000e+000  0.0000000e+000  0.0000000e+000  0.0000000e+000  0.0000000e+000  1.6697762e-001  0.0000000e+000  0.0000000e+000  0.0000000e+000  0.0000000e+000  0.0000000e+000  0.0000000e+000  7.7371898e-002  0.0000000e+000  0.0000000e+000  0.0000000e+000  0.0000000e+000  0.0000000e+000  1.1087340e+000  1.0000000e+000             Inf
  1.0480020e-002  3.2930916e-002  0.0000000e+000  0.0000000e+000  1.9394939e-003  0.0000000e+000  3.2107417e-002  1.9606804e-002  0.0000000e+000  0.0000000e+000  0.0000000e+000  0.0000000e+000  0.0000000e+000  1.9964699e-002  0.0000000e+000  1.6543279e-001  0.0000000e+000  2.0067883e-001  0.0000000e+000  1.5267538e-001  5.0554712e-003  0.0000000e+000  0.0000000e+000  0.0000000e+000  9.9609925e-003  2.7761446e-002  2.0237918e-002  3.6382145e-002  0.0000000e+000  0.0000000e+000  1.0480020e-002  1.1082279e+000  1.0000000e+000  6.7019335e-001
  2.6631782e-001  7.8274893e-002  0.0000000e+000  1.0282777e-001  7.5793285e-001  0.0000000e+000  2.6060975e-002  0.0000000e+000  7.7163725e-002  8.1649184e-002  0.0000000e+000  0.0000000e+000  0.0000000e+000  8.3739159e-002  0.0000000e+000  0.0000000e+000  3.7327002e-001  5.2812647e-002  0.0000000e+000  0.0000000e+000  6.7665361e-003  0.0000000e+000  2.3691503e-002  0.0000000e+000  0.0000000e+000  0.0000000e+000  0.0000000e+000  0.0000000e+000  1.0571010e-001  0.0000000e+000  2.6631782e-001  6.7485570e-001  1.0000000e+000             Inf
  1.6124523e-001  4.7826588e-002  0.0000000e+000  0.0000000e+000  0.0000000e+000  1.0483807e-001  0.0000000e+000  2.1835601e-001  0.0000000e+000  0.0000000e+000  0.0000000e+000  2.7735448e-002  0.0000000e+000  0.0000000e+000  0.0000000e+000  2.2882584e-001  0.0000000e+000  0.0000000e+000  0.0000000e+000  0.0000000e+000  0.0000000e+000  0.0000000e+000  0.0000000e+000  0.0000000e+000  0.0000000e+000  0.0000000e+000  0.0000000e+000  0.0000000e+000  0.0000000e+000  0.0000000e+000  1.6124523e-001  9.0713441e-001  1.0000000e+000  1.3298066e+000
  9.5979498e-002  0.0000000e+000  0.0000000e+000  7.6736756e-004  0.0000000e+000  9.8964371e-002  1.7207191e-002  0.0000000e+000  0.0000000e+000  1.5225208e-001  0.0000000e+000  2.8224420e-002  1.7845545e-002  9.8399803e-002  1.2410074e-001  0.0000000e+000  2.0297287e-001  0.0000000e+000  7.3138436e-002  0.0000000e+000  0.0000000e+000  2.7170940e-001  0.0000000e+000  0.0000000e+000  2.8703011e-002  0.0000000e+000  0.0000000e+000  0.0000000e+000  0.0000000e+000  0.0000000e+000  9.5979498e-002  9.7431904e-001  1.0000000e+000  1.0295892e+000
  6.3132763e-001  0.0000000e+000  0.0000000e+000  5.2859704e-003  0.0000000e+000  9.6681026e-002  2.6344245e-001  0.0000000e+000  1.9884604e-002  0.0000000e+000  1.4823022e-001  8.2809961e-003  6.1978648e-002  1.4442459e-001  1.0561324e-001  2.4433818e-001  0.0000000e+000  0.0000000e+000  1.7837154e-002  0.0000000e+000  7.2917365e-001  0.0000000e+000  0.0000000e+000  0.0000000e+000  0.0000000e+000  0.0000000e+000  0.0000000e+000  2.8142939e-002  0.0000000e+000  0.0000000e+000  6.3132763e-001  5.6407696e-002  1.0000000e+000  6.4570233e-001
  3.4162645e-002  0.0000000e+000  1.1994326e-001  1.4289282e-001  0.0000000e+000  0.0000000e+000  0.0000000e+000  0.0000000e+000  0.0000000e+000  0.0000000e+000  0.0000000e+000  0.0000000e+000  3.8637604e-002  0.0000000e+000  0.0000000e+000  0.0000000e+000  0.0000000e+000  0.0000000e+000  2.1700175e-001  0.0000000e+000  1.3922007e-002  0.0000000e+000  0.0000000e+000  0.0000000e+000  0.0000000e+000  1.4085321e-002  3.7857205e-003  0.0000000e+000  0.0000000e+000  1.0193915e-002  3.4162645e-002  9.4365417e-001  1.0000000e+000  4.8780425e-001
  6.0684029e-001  0.0000000e+000  2.5667322e-002  4.0498299e-004  0.0000000e+000  0.0000000e+000  3.7450092e-001  0.0000000e+000  0.0000000e+000  0.0000000e+000  6.7395793e-003  0.0000000e+000  7.8817251e-002  0.0000000e+000  0.0000000e+000  4.7111105e-002  0.0000000e+000  0.0000000e+000  8.4229562e-003  0.0000000e+000  9.3760401e-002  0.0000000e+000  1.6018891e-001  0.0000000e+000  0.0000000e+000  1.2349519e-002  0.0000000e+000  0.0000000e+000  0.0000000e+000  0.0000000e+000  6.0684029e-001  2.5013382e-001  1.0000000e+000  4.8831799e-001
  2.1120898e-001  2.2118768e-002  0.0000000e+000  0.0000000e+000  0.0000000e+000  0.0000000e+000  2.9488690e-001  0.0000000e+000  2.3511139e-001  0.0000000e+000  0.0000000e+000  0.0000000e+000  0.0000000e+000  3.4840759e-002  0.0000000e+000  0.0000000e+000  0.0000000e+000  0.0000000e+000  0.0000000e+000  0.0000000e+000  3.1457374e-002  1.9051238e-001  0.0000000e+000  1.4374661e-001  4.1921111e-002  1.0040647e-004  3.0911117e-002  3.4576144e-001  1.5636723e-002  0.0000000e+000  2.1120898e-001  8.0794428e-001  1.0000000e+000  5.2229214e-001
  8.6195098e-001  0.0000000e+000  0.0000000e+000  3.9831505e-002  0.0000000e+000  0.0000000e+000  2.8053510e-001  1.3223525e-001  1.1044424e-001  0.0000000e+000  1.5669451e-001  9.2837481e-002  0.0000000e+000  3.6644650e-001  0.0000000e+000  1.4971387e-001  0.0000000e+000  1.8813057e-002  0.0000000e+000  0.0000000e+000  3.4130007e-002  2.3086842e-002  0.0000000e+000  1.2135446e-001  0.0000000e+000  6.3109958e-002  0.0000000e+000  1.1527346e-001  0.0000000e+000  0.0000000e+000  8.6195098e-001 -4.2092727e-001  1.0000000e+000             Inf
  8.2675924e-001  5.4046220e-002  5.4194680e-002  0.0000000e+000  0.0000000e+000  0.0000000e+000  1.6536606e-002  0.0000000e+000  0.0000000e+000  0.0000000e+000  1.5997714e-001  1.3734146e-001  5.7614395e-002  1.4743989e-002  0.0000000e+000  0.0000000e+000  0.0000000e+000  0.0000000e+000  1.2820578e-001  8.8535290e-003  0.0000000e+000  0.0000000e+000  0.0000000e+000  0.0000000e+000  7.5017251e-003  0.0000000e+000  0.0000000e+000  0.0000000e+000  5.5490526e-002  1.0511383e-001  8.2675924e-001 -3.8368782e-001  1.0000000e+000  5.6169393e-001
  2.6673505e-001  6.3391070e-002  0.0000000e+000  0.0000000e+000  0.0000000e+000  0.0000000e+000  0.0000000e+000  0.0000000e+000  2.8297422e-001  0.0000000e+000  0.0000000e+000  0.0000000e+000  0.0000000e+000  0.0000000e+000  0.0000000e+000  2.5133191e-001  0.0000000e+000  0.0000000e+000  0.0000000e+000  8.2859495e-002  6.3879335e-002  0.0000000e+000  9.5458849e-002  0.0000000e+000  0.0000000e+000  2.8001963e-002  1.7082950e-001  1.4998051e-001  0.0000000e+000  0.0000000e+000  2.6673505e-001  5.3393189e-001  1.0000000e+000  4.6218384e-001
  4.1003611e-001  0.0000000e+000  0.0000000e+000  0.0000000e+000  0.0000000e+000  1.2848643e-001  0.0000000e+000  0.0000000e+000  0.0000000e+000  0.0000000e+000  9.8689429e-002  0.0000000e+000  4.1036143e-002  8.1398493e-002  0.0000000e+000  0.0000000e+000  0.0000000e+000  4.8151233e-002  7.2076009e-002  0.0000000e+000  0.0000000e+000  0.0000000e+000  7.3790291e-002  3.3182479e-001  4.4052446e-002  0.0000000e+000  0.0000000e+000  0.0000000e+000  0.0000000e+000  0.0000000e+000  4.1003611e-001  4.3223431e-001  1.0000000e+000  5.6945270e-001
  0.0000000e+000  2.2610166e-003  0.0000000e+000  0.0000000e+000  0.0000000e+000  0.0000000e+000  1.3839486e-002  0.0000000e+000  1.8798889e-001  0.0000000e+000  0.0000000e+000  0.0000000e+000  0.0000000e+000  0.0000000e+000  0.0000000e+000  0.0000000e+000  0.0000000e+000  0.0000000e+000  2.1366405e-003  3.2588787e-002  2.0971880e-002  1.3968772e-001  1.9129645e-003  1.7488535e-002  2.0578918e-001  0.0000000e+000  0.0000000e+000  0.0000000e+000  2.5966607e-002  0.0000000e+000  0.0000000e+000  1.2019202e+000  1.0000000e+000             Inf
  8.6240789e-001  8.7805256e-002  0.0000000e+000  4.7332307e-002  1.3212560e-001  0.0000000e+000  3.6221308e-001  1.3071645e-002  0.0000000e+000  0.0000000e+000  0.0000000e+000  0.0000000e+000  5.3193185e-001  9.9171962e-001  0.0000000e+000  6.5404018e-002  0.0000000e+000  0.0000000e+000  0.0000000e+000  0.0000000e+000  0.0000000e+000  0.0000000e+000  0.0000000e+000  0.0000000e+000  9.2199546e-002  0.0000000e+000  0.0000000e+000  0.0000000e+000  3.8708091e-002  0.0000000e+000  8.6240789e-001 -2.8710678e-001  1.0000000e+000             Inf
  2.8412029e-001  3.7561142e-001  1.1939279e-001  3.4720022e-001  1.9262821e-002  0.0000000e+000  0.0000000e+000  0.0000000e+000  3.7079651e-002  0.0000000e+000  1.0111188e-001  1.1304023e-001  0.0000000e+000  3.3827566e-001  0.0000000e+000  0.0000000e+000  0.0000000e+000  0.0000000e+000  1.1614309e-001  5.3828938e-001  2.3885299e-001  1.3101273e-002  1.0994774e-002  0.0000000e+000  0.0000000e+000  0.0000000e+000  5.1856046e-002  0.0000000e+000  0.0000000e+000  0.0000000e+000  2.8412029e-001  9.0981299e-001  1.0000000e+000  6.7055680e-001
  0.0000000e+000  0.0000000e+000  0.0000000e+000  2.3266854e-001  8.7531002e-002  0.0000000e+000  0.0000000e+000  0.0000000e+000  5.0791128e-002  0.0000000e+000  0.0000000e+000  1.6097955e-002  0.0000000e+000  0.0000000e+000  7.6677050e-002  0.0000000e+000  0.0000000e+000  0.0000000e+000  0.0000000e+000  0.0000000e+000  7.8054186e-002  0.0000000e+000  3.2106650e-002  9.1028931e-003  4.0430462e-002  0.0000000e+000  0.0000000e+000  0.0000000e+000  3.7252230e-002  0.0000000e+000  0.0000000e+000  1.2050486e+000  1.0000000e+000             Inf
  7.6222246e-002  4.0131835e-002  0.0000000e+000  9.2701556e-002  1.2121253e-001  0.0000000e+000  0.0000000e+000  0.0000000e+000  5.1023959e-001  0.0000000e+000  0.0000000e+000  1.4235805e-002  0.0000000e+000  5.8469476e-002  0.0000000e+000  2.9066361e-002  0.0000000e+000  3.0513202e-002  1.5490929e-003  1.9060894e-002  9.5963406e-002  0.0000000e+000  4.3052923e-001  0.0000000e+000  0.0000000e+000  0.0000000e+000  0.0000000e+000  0.0000000e+000  7.7112717e-002  0.0000000e+000  7.6222246e-002  1.0852217e+000  1.0000000e+000  3.8581148e-001
  6.2464692e-001  3.6516481e-002  0.0000000e+000  0.0000000e+000  2.3555146e-001  3.6536729e-004  1.5064829e-001  7.9062306e-002  1.9171457e-001  0.0000000e+000  0.0000000e+000  0.0000000e+000  2.6321911e-001  5.6447839e-002  0.0000000e+000  7.6572974e-002  0.0000000e+000  4.4386359e-001  6.8622839e-003  0.0000000e+000  3.4427117e-004  3.5095265e-001  0.0000000e+000  8.4174555e-002  0.0000000e+000  6.5330328e-001  0.0000000e+000  0.0000000e+000  0.0000000e+000  0.0000000e+000  6.2464692e-001  3.1422983e-001  1.0000000e+000  8.9744593e-001
  4.0572355e-001  0.0000000e+000  1.9632262e-003  0.0000000e+000  0.0000000e+000  7.2262271e-002  5.1013161e-001  0.0000000e+000  2.1877085e-001  0.0000000e+000  0.0000000e+000  0.0000000e+000  0.0000000e+000  8.3160882e-002  3.5268990e-001  0.0000000e+000  2.5237468e-003  0.0000000e+000  0.0000000e+000  0.0000000e+000  6.9854322e-002  0.0000000e+000  0.0000000e+000  0.0000000e+000  2.8460333e-001  0.0000000e+000  0.0000000e+000  3.2156700e-002  1.5357175e-002  0.0000000e+000  4.0572355e-001  6.5475653e-001  1.0000000e+000  3.6244933e-001
  8.4258326e-001  0.0000000e+000  0.0000000e+000  0.0000000e+000  0.0000000e+000  2.5262502e-001  1.5793538e-001  5.8267373e-002  0.0000000e+000  1.7243178e-001  0.0000000e+000  0.0000000e+000  1.5464857e-002  0.0000000e+000  1.7886670e-001  0.0000000e+000  2.3979929e-002  4.0563536e-002  1.0900632e-002  0.0000000e+000  5.3290563e-001  1.0000000e+000  1.1594216e-002  0.0000000e+000  1.6188970e-001  0.0000000e+000  0.0000000e+000  0.0000000e+000  0.0000000e+000  0.0000000e+000  8.4258326e-001 -2.4323543e-001  1.0000000e+000  6.7869299e-001
  5.4311040e-002  0.0000000e+000  1.2970526e-001  0.0000000e+000  1.4876739e-003  0.0000000e+000  0.0000000e+000  0.0000000e+000  0.0000000e+000  0.0000000e+000  0.0000000e+000  0.0000000e+000  0.0000000e+000  0.0000000e+000  4.3666145e-002  0.0000000e+000  0.0000000e+000  9.7329800e-002  2.6117005e-003  0.0000000e+000  1.8285261e-001  3.0428288e-001  1.8181311e-002  1.5750588e-001  2.7266050e-002  2.9121463e-001  0.0000000e+000  0.0000000e+000  0.0000000e+000  9.5103259e-002  5.4311040e-002  1.0878831e+000  1.0000000e+000  1.6868761e-001
  4.2292113e-001  9.3116953e-001  5.9799682e-002  1.1498527e-001  1.6895105e-002  0.0000000e+000  1.8379642e-002  0.0000000e+000  0.0000000e+000  4.3465799e-001  2.6102470e-001  0.0000000e+000  0.0000000e+000  0.0000000e+000  0.0000000e+000  2.7299387e-001  0.0000000e+000  0.0000000e+000  2.9368809e-001  0.0000000e+000  0.0000000e+000  5.9446762e-003  0.0000000e+000  0.0000000e+000  0.0000000e+000  0.0000000e+000  0.0000000e+000  0.0000000e+000  0.0000000e+000  0.0000000e+000  4.2292113e-001  6.0913827e-001  1.0000000e+000  1.3469290e-001
  4.5813843e-001  7.6356624e-001  4.4391817e-001  1.7071939e-001  0.0000000e+000  0.0000000e+000  0.0000000e+000  0.0000000e+000  3.4099618e-001  4.2243715e-001  0.0000000e+000  2.3400966e-001  0.0000000e+000  0.0000000e+000  0.0000000e+000  0.0000000e+000  1.0161548e-002  0.0000000e+000  0.0000000e+000  0.0000000e+000  1.3089290e-001  3.2536591e-001  8.7888482e-002  0.0000000e+000  0.0000000e+000  0.0000000e+000  0.0000000e+000  5.8324143e-002  0.0000000e+000  0.0000000e+000  4.5813843e-001  5.4446307e-001  1.0000000e+000  1.6040739e-001
  4.6711526e-001  0.0000000e+000  1.3630896e-001  0.0000000e+000  0.0000000e+000  0.0000000e+000  1.0442457e-001  0.0000000e+000  2.6192759e-001  8.4085386e-003  0.0000000e+000  0.0000000e+000  0.0000000e+000  8.6849621e-002  1.9725103e-001  0.0000000e+000  0.0000000e+000  2.0413779e-001  0.0000000e+000  2.4610584e-001  0.0000000e+000  1.6548212e-001  0.0000000e+000  0.0000000e+000  0.0000000e+000  1.0000000e+000  1.2649721e-002  0.0000000e+000  0.0000000e+000  0.0000000e+000  4.6711526e-001  4.4625109e-001  1.0000000e+000  3.4736969e-001
  8.3642703e-001  0.0000000e+000  0.0000000e+000  0.0000000e+000  1.0041959e-003  0.0000000e+000  0.0000000e+000  0.0000000e+000  0.0000000e+000  6.5546521e-002  3.0551934e-002  0.0000000e+000  7.2341735e-001  0.0000000e+000  1.5875516e-001  6.4637371e-001  0.0000000e+000  1.5276207e-001  0.0000000e+000  3.5467155e-001  0.0000000e+000  8.0289414e-002  1.0000000e+000  3.2444270e-001  1.8032675e-001  5.0526652e-002  0.0000000e+000  2.1144656e-001  0.0000000e+000  1.6797474e-001  8.3642703e-001  1.4262515e-001  1.0000000e+000             Inf
  0.0000000e+000  0.0000000e+000  3.9424576e-001  0.0000000e+000  0.0000000e+000  0.0000000e+000  0.0000000e+000  1.6872063e-001  0.0000000e+000  8.6713871e-002  0.0000000e+000  1.8463341e-001  0.0000000e+000  0.0000000e+000  0.0000000e+000  9.6916136e-002  3.3349508e-001  0.0000000e+000  0.0000000e+000  1.4615568e-002  4.8847582e-001  0.0000000e+000  5.2388552e-001  0.0000000e+000  0.0000000e+000  0.0000000e+000  0.0000000e+000  0.0000000e+000  0.0000000e+000  0.0000000e+000  0.0000000e+000  1.7112178e+000  1.0000000e+000             Inf
  2.5812661e-001  0.0000000e+000  4.1902204e-001  0.0000000e+000  0.0000000e+000  1.9444819e-002  0.0000000e+000  1.2187841e-001  0.0000000e+000  2.5316962e-002  0.0000000e+000  0.0000000e+000  0.0000000e+000  6.7050288e-002  7.0466237e-002  0.0000000e+000  0.0000000e+000  1.0694270e-001  0.0000000e+000  0.0000000e+000  0.0000000e+000  0.0000000e+000  3.4774807e-001  0.0000000e+000  0.0000000e+000  0.0000000e+000  2.1598083e-001  9.1818245e-002  4.0269929e-001  5.5441061e-001  2.5812661e-001  8.3468720e-001  1.0000000e+000  8.4901228e-001
  6.4175262e-001  9.4210634e-001  0.0000000e+000  9.6921180e-002  0.0000000e+000  7.2945831e-002  0.0000000e+000  1.2292372e-001  0.0000000e+000  0.0000000e+000  0.0000000e+000  2.7036137e-001  0.0000000e+000  0.0000000e+000  6.6928361e-004  1.6248169e-001  0.0000000e+000  0.0000000e+000  0.0000000e+000  6.1183091e-001  0.0000000e+000  5.5700475e-001  0.0000000e+000  0.0000000e+000  4.8687691e-001  0.0000000e+000  4.6630463e-001  0.0000000e+000  5.3192448e-003  4.8201256e-001  6.4175262e-001  4.8506576e-001  1.0000000e+000  4.1519488e-001
  2.0196073e-001  4.1224398e-001  0.0000000e+000  1.4039622e-001  0.0000000e+000  0.0000000e+000  0.0000000e+000  9.1930611e-002  0.0000000e+000  0.0000000e+000  0.0000000e+000  0.0000000e+000  1.6559674e-001  0.0000000e+000  0.0000000e+000  0.0000000e+000  3.9963379e-002  0.0000000e+000  0.0000000e+000  1.0000000e+000  0.0000000e+000  3.0508696e-001  2.6900403e-001  0.0000000e+000  0.0000000e+000  0.0000000e+000  5.1400929e-001  0.0000000e+000  0.0000000e+000  4.3705977e-001  2.0196073e-001  1.3920199e+000  1.0000000e+000  8.6740690e-001
  6.5074268e-001  7.7692162e-003  0.0000000e+000  0.0000000e+000  1.7603971e-001  0.0000000e+000  0.0000000e+000  0.0000000e+000  0.0000000e+000  0.0000000e+000  3.1506878e-002  0.0000000e+000  4.0296127e-001  1.1891911e-001  0.0000000e+000  1.4512203e-001  0.0000000e+000  0.0000000e+000  2.8924135e-001  0.0000000e+000  6.0729351e-002  0.0000000e+000  4.4530264e-002  1.2067779e-001  1.4341917e-002  3.1206348e-001  1.0000000e+000  4.0479428e-001  2.8235358e-001  0.0000000e+000  6.5074268e-001  2.5061667e-001  1.0000000e+000  4.5105597e-001
  6.1088602e-001  0.0000000e+000  0.0000000e+000  0.0000000e+000  0.0000000e+000  0.0000000e+000  0.0000000e+000  0.0000000e+000  0.0000000e+000  0.0000000e+000  5.5729187e-003  2.0374607e-001  0.0000000e+000  1.3632561e-001  2.5185851e-001  0.0000000e+000  3.9593068e-001  1.5131010e-001  2.8790842e-001  4.7553199e-001  0.0000000e+000  2.1669202e-001  0.0000000e+000  3.4712501e-001  1.0000000e+000  0.0000000e+000  0.0000000e+000  0.0000000e+000  3.5659501e-001  0.0000000e+000  6.1088602e-001  8.2714315e-001  1.0000000e+000  6.8153713e-001
  4.0615378e-001  3.8421927e-001  0.0000000e+000  3.3931789e-001  1.0000000e+000  0.0000000e+000  0.0000000e+000  9.3015819e-002  0.0000000e+000  4.8326693e-001  2.0249733e-002  1.8562744e-001  0.0000000e+000  2.5262606e-002  0.0000000e+000  0.0000000e+000  0.0000000e+000  6.8922049e-003  0.0000000e+000  0.0000000e+000  0.0000000e+000  2.0323080e-003  0.0000000e+000  0.0000000e+000  6.6760088e-001  0.0000000e+000  0.0000000e+000  2.7650266e-001  0.0000000e+000  0.0000000e+000  4.0615378e-001  1.0838021e+000  1.0000000e+000  5.3485041e-001
  8.1200715e-001  7.4657432e-001  5.2502053e-001  0.0000000e+000  5.8591284e-003  0.0000000e+000  7.6498978e-001  0.0000000e+000  0.0000000e+000  0.0000000e+000  0.0000000e+000  2.3271478e-002  2.7847079e-001  0.0000000e+000  1.2571570e-001  0.0000000e+000  1.5054773e-001  0.0000000e+000  0.0000000e+000  3.9217183e-001  0.0000000e+000  0.0000000e+000  4.9247374e-001  4.7206566e-002  1.3252064e-001  2.3722627e-001  0.0000000e+000  2.9496895e-001  0.0000000e+000  1.5698242e-001  8.1200715e-001  6.7478919e-001  1.0000000e+000  6.2688227e-001
  8.4174546e-001  3.8163212e-001  3.3820951e-001  2.2449274e-001  1.9048067e-001  6.8913174e-002  5.2076255e-001  0.0000000e+000  7.0826275e-001  2.4150271e-001  0.0000000e+000  0.0000000e+000  3.3893771e-001  0.0000000e+000  3.6975241e-001  0.0000000e+000  0.0000000e+000  1.8284990e-001  3.4128893e-001  7.9330312e-002  2.2193578e-002  1.4690145e-001  2.2883758e-001  1.6340711e-001  0.0000000e+000  0.0000000e+000  0.0000000e+000  3.9486397e-001  0.0000000e+000  0.0000000e+000  8.4174546e-001  2.5986643e-001  1.0000000e+000             Inf
  2.8029931e-001  6.0343304e-001  0.0000000e+000  1.0000000e+000  0.0000000e+000  1.1581978e-001  2.7455485e-001  0.0000000e+000  0.0000000e+000  0.0000000e+000  0.0000000e+000  0.0000000e+000  7.6107665e-001  2.3986153e-002  0.0000000e+000  0.0000000e+000  3.7753013e-003  0.0000000e+000  0.0000000e+000  0.0000000e+000  1.4333480e-001  0.0000000e+000  2.0169538e-001  0.0000000e+000  1.5042608e-002  2.4289920e-001  3.1043433e-001  1.3290327e-002  1.9594010e-001  3.3498708e-001  2.8029931e-001  1.3476261e+000  1.0000000e+000  4.5853233e-001
  2.8901113e-001  0.0000000e+000  3.2334358e-002  0.0000000e+000  0.0000000e+000  1.0000000e+000  2.3659569e-001  6.6407721e-002  1.2717604e-001  1.4739646e-001  0.0000000e+000  0.0000000e+000  1.3695555e-002  0.0000000e+000  8.1395215e-001  0.0000000e+000  3.1703650e-001  4.9247608e-002  1.1156259e-001  0.0000000e+000  0.0000000e+000  3.9190096e-001  0.0000000e+000  8.7094008e-002  1.1782441e-001  0.0000000e+000  0.0000000e+000  8.5700650e-002  0.0000000e+000  0.0000000e+000  2.8901113e-001  1.2366679e+000  1.0000000e+000  3.8849546e-001
  6.6899403e-001  1.1851777e-002  0.0000000e+000  2.9216825e-001  0.0000000e+000  8.5199065e-001  1.3924821e-001  0.0000000e+000  1.0000000e+000  3.0544636e-001  3.4504071e-001  0.0000000e+000  0.0000000e+000  2.8138645e-001  1.6441556e-001  8.6930403e-002  0.0000000e+000  0.0000000e+000  0.0000000e+000  1.6410698e-001  1.0048369e-001  1.9892610e-001  0.0000000e+000  1.0000000e+000  0.0000000e+000  0.0000000e+000  9.7751788e-002  0.0000000e+000  2.7786018e-002  7.7634178e-002  6.6899403e-001  7.2535415e-001  1.0000000e+000  5.9543888e-001
  4.3931007e-001  4.1006933e-001  2.7614096e-001  2.4835463e-001  7.0515305e-001  2.6647158e-003  5.2449502e-001  3.8786457e-001  1.8008538e-001  7.0742169e-001  0.0000000e+000  0.0000000e+000  6.7806977e-002  0.0000000e+000  0.0000000e+000  0.0000000e+000  0.0000000e+000  0.0000000e+000  0.0000000e+000  0.0000000e+000  0.0000000e+000  1.1682368e-001  1.6989634e-001  0.0000000e+000  0.0000000e+000  0.0000000e+000  0.0000000e+000  0.0000000e+000  0.0000000e+000  2.4054829e-001  4.3931007e-001  8.4333305e-001  1.0000000e+000  6.3694874e-001
  0.0000000e+000  0.0000000e+000  0.0000000e+000  2.6900539e-001  0.0000000e+000  0.0000000e+000  0.0000000e+000  2.4734338e-001  0.0000000e+000  0.0000000e+000  3.9310217e-002  0.0000000e+000  0.0000000e+000  2.3622230e-004  0.0000000e+000  0.0000000e+000  0.0000000e+000  1.0650310e-001  0.0000000e+000  0.0000000e+000  0.0000000e+000  1.0470690e-001  0.0000000e+000  3.3778793e-001  0.0000000e+000  0.0000000e+000  0.0000000e+000  0.0000000e+000  6.7440291e-002  0.0000000e+000  0.0000000e+000  1.3638276e+000  1.0000000e+000             Inf
  2.3116785e-001  0.0000000e+000  0.0000000e+000  0.0000000e+000  0.0000000e+000  0.0000000e+000  3.1585089e-001  0.0000000e+000  0.0000000e+000  0.0000000e+000  0.0000000e+000  0.0000000e+000  2.4615308e-002  2.9480428e-001  0.0000000e+000  1.7725278e-001  4.9826069e-002  4.4582436e-001  4.0778037e-002  0.0000000e+000  0.0000000e+000  7.0408373e-002  0.0000000e+000  0.0000000e+000  1.0626002e-001  0.0000000e+000  0.0000000e+000  0.0000000e+000  0.0000000e+000  0.0000000e+000  2.3116785e-001  6.9796606e-001  1.0000000e+000  6.9567419e-001
  8.2079789e-002  0.0000000e+000  0.0000000e+000  0.0000000e+000  7.7787284e-002  2.7277375e-002  4.3200590e-001  0.0000000e+000  0.0000000e+000  2.0751566e-002  0.0000000e+000  4.5032850e-001  0.0000000e+000  0.0000000e+000  0.0000000e+000  0.0000000e+000  0.0000000e+000  9.0186035e-002  4.8694653e-002  7.7884305e-002  2.6472824e-001  0.0000000e+000  2.2613212e-002  0.0000000e+000  0.0000000e+000  0.0000000e+000  0.0000000e+000  0.0000000e+000  8.0678917e-003  0.0000000e+000  8.2079789e-002  1.0804452e+000  1.0000000e+000  9.7398994e-002
  0.0000000e+000  0.0000000e+000  0.0000000e+000  1.5413366e-001  8.5618953e-002  0.0000000e+000  0.0000000e+000  0.0000000e+000  0.0000000e+000  0.0000000e+000  0.0000000e+000  0.0000000e+000  0.0000000e+000  0.0000000e+000  0.0000000e+000  0.0000000e+000  1.3528861e-002  6.2298442e-002  0.0000000e+000  0.0000000e+000  0.0000000e+000  0.0000000e+000  3.8354393e-001  0.0000000e+000  0.0000000e+000  0.0000000e+000  0.0000000e+000  0.0000000e+000  0.0000000e+000  7.8730318e-002  0.0000000e+000  1.2414030e+000  1.0000000e+000             Inf
  5.4649559e-002  0.0000000e+000  1.6040267e-001  0.0000000e+000  0.0000000e+000  2.3715157e-001  5.2444250e-003  0.0000000e+000  0.0000000e+000  2.2607119e-001  5.3503994e-002  3.6731639e-001  1.9957779e-002  0.0000000e+000  0.0000000e+000  2.4573467e-001  0.0000000e+000  4.7725729e-002  0.0000000e+000  0.0000000e+000  1.0770912e-001  0.0000000e+000  0.0000000e+000  0.0000000e+000  0.0000000e+000  0.0000000e+000  6.8410133e-002  0.0000000e+000  0.0000000e+000  1.0107645e-003  5.4649559e-002  1.1397327e+000  1.0000000e+000  2.6881759e-001
  1.0636810e-001  0.0000000e+000  0.0000000e+000  0.0000000e+000  0.0000000e+000  7.7515733e-002  0.0000000e+000  0.0000000e+000  0.0000000e+000  6.9802114e-002  0.0000000e+000  1.8367636e-001  0.0000000e+000  4.0663316e-002  0.0000000e+000  0.0000000e+000  0.0000000e+000  0.0000000e+000  0.0000000e+000  1.4998846e-001  1.9473735e-001  1.1949413e-001  5.2699241e-002  0.0000000e+000  0.0000000e+000  6.1295560e-003  0.0000000e+000  0.0000000e+000  0.0000000e+000  3.6523855e-001  1.0636810e-001  1.0275001e+000  1.0000000e+000  5.9017092e-001
  7.8183585e-002  2.4542087e-002  0.0000000e+000  4.4150579e-004  0.0000000e+000  0.0000000e+000  4.4440503e-002  0.0000000e+000  9.2430577e-002  6.1554968e-002  0.0000000e+000  0.0000000e+000  0.0000000e+000  1.8232266e-001  0.0000000e+000  0.0000000e+000  0.0000000e+000  0.0000000e+000  0.0000000e+000  1.0000000e+000  0.0000000e+000  1.1988753e-001  0.0000000e+000  0.0000000e+000  0.0000000e+000  0.0000000e+000  0.0000000e+000  0.0000000e+000  0.0000000e+000  0.0000000e+000  7.8183585e-002  1.0845676e+000  1.0000000e+000  9.8277037e-002
  4.0857857e-001  0.0000000e+000  0.0000000e+000  0.0000000e+000  1.2103463e-002  0.0000000e+000  0.0000000e+000  0.0000000e+000  4.7147020e-002  0.0000000e+000  0.0000000e+000  0.0000000e+000  0.0000000e+000  0.0000000e+000  0.0000000e+000  1.5777527e-001  0.0000000e+000  0.0000000e+000  0.0000000e+000  0.0000000e+000  0.0000000e+000  1.8556660e-001  0.0000000e+000  0.0000000e+000  0.0000000e+000  1.5331239e-001  0.0000000e+000  8.7910565e-002  0.0000000e+000  2.7953814e-001  4.0857857e-001  4.5274844e-001  1.0000000e+000  9.3810923e-001
  2.8546551e-001  4.7412375e-002  1.3112716e-002  5.4669582e-003  0.0000000e+000  2.7263141e-001  7.3132198e-002  4.4283153e-003  1.5319537e-001  0.0000000e+000  0.0000000e+000  0.0000000e+000  1.6519193e-002  1.0939139e-001  0.0000000e+000  0.0000000e+000  5.4348543e-002  0.0000000e+000  0.0000000e+000  2.7819064e-002  0.0000000e+000  0.0000000e+000  0.0000000e+000  0.0000000e+000  0.0000000e+000  2.6222688e-001  0.0000000e+000  0.0000000e+000  0.0000000e+000  0.0000000e+000  2.8546551e-001  5.8232503e-001  1.0000000e+000  5.0707996e-001
  6.3576414e-001  5.2903456e-002  2.0043786e-001  0.0000000e+000  5.2724809e-002  0.0000000e+000  3.4938794e-001  0.0000000e+000  5.9065334e-002  0.0000000e+000  1.7228512e-002  2.3048079e-002  0.0000000e+000  0.0000000e+000  0.0000000e+000  0.0000000e+000  0.0000000e+000  0.0000000e+000  9.4167558e-002  1.0486922e-001  0.0000000e+000  3.1508064e-001  0.0000000e+000  6.3127198e-002  0.0000000e+000  4.9276807e-001  7.2720967e-001  0.0000000e+000  6.7048135e-002  0.0000000e+000  6.3576414e-001  1.6602294e-001  1.0000000e+000             Inf
