# Supplementary material for: An evolutionary algorithm for multi-objective optimization of freshwater consumption in textile dyeing industry
Source: PeerJ Comput Sci. 2022 Mar 22;8:e932. doi: 10.7717/peerj-cs.932 (PMC9044317; doi:10.7717/peerj-cs.932)
Supplement: Supplemental Information 1 — The data was collected manually from the Sitara Textile mills to conduct the thesis. [file peerj-cs-08-932-s001.zip › Code-and-Dataset/Algorithm Work/AMOCLPSO-matlab/Graphs/A-MOCLPSO_ZDT4_250.txt]

  2.4263066e-001 -1.3146320e-001 -5.3532657e-001  1.8615359e-003 -6.4838445e-002 -5.3912787e-001  4.5043947e-001 -8.7304195e-002 -3.3520270e-001 -3.0794616e-001  2.4263066e-001  5.3957350e+001  1.0000000e+000  1.9415825e-001
  2.4262057e-001 -1.3072048e-001 -5.3461973e-001  6.0461085e-004 -6.1207682e-002 -5.4234161e-001  4.4712823e-001 -8.9696992e-002 -3.3564219e-001 -3.0631661e-001  2.4262057e-001  5.4290339e+001  1.0000000e+000  1.8664131e+000
  2.4265173e-001 -1.1678158e-001 -5.3661395e-001  2.3226797e-003 -6.2041267e-002 -5.4030651e-001  4.4400619e-001 -9.1023506e-002 -3.3532320e-001 -3.0659859e-001  2.4265173e-001  5.3046699e+001  1.0000000e+000             Inf
  2.4244887e-001 -3.7555649e-001 -6.8962806e-001 -8.4541597e-002 -3.7147618e-002 -1.0091798e+000  9.7168309e-002 -1.9919654e-001 -3.4386028e-001 -3.4637304e-001  2.4244887e-001  8.3697651e+001  1.0000000e+000             Inf
  3.0125152e-001  2.5495271e-002 -5.7202161e-002 -5.9385881e-001 -4.7151493e-003 -6.2259117e-002  4.3562267e-001 -5.7736390e-002  3.8247889e-002 -4.8978698e-001  3.0125152e-001  1.8221992e+001  1.0000000e+000             Inf
  2.7603229e-001  3.3754718e-002  3.3553180e-001  2.8446106e-002  5.0973857e-001 -4.6209111e-001 -3.9600660e-001  2.8230325e-002  6.0357433e-002 -5.3053993e-001  2.7603229e-001  2.8053825e+001  1.0000000e+000  2.7427741e-001
  2.7610410e-001  3.3367149e-002  3.3574478e-001  3.2885778e-002  5.0893010e-001 -4.6213637e-001 -3.9435703e-001  2.8979828e-002  5.2974639e-002 -5.3035713e-001  2.7610410e-001  2.7832642e+001  1.0000000e+000             Inf
  2.7590777e-001  3.2475164e-002  3.3512310e-001  3.0573590e-002  5.1110231e-001 -4.6202298e-001 -3.9702321e-001  2.9728358e-002  7.0623966e-002 -5.3050150e-001  2.7590777e-001  2.9001911e+001  1.0000000e+000  4.5620681e-001
  2.7569048e-001  3.3080728e-002  3.3569569e-001  3.4402638e-002  5.1006123e-001 -4.6267469e-001 -3.9499468e-001  3.0094751e-002  7.0052683e-002 -5.3032889e-001  2.7569048e-001  2.9290447e+001  1.0000000e+000  1.7257226e+000
  2.7529652e-001  3.6847434e-001  1.7098784e-001  3.8448210e-001  4.7844043e-001 -4.6678293e-001 -1.2964265e-001  1.3090078e-001  4.5587051e-001 -6.1080537e-001  2.7529652e-001  6.5357458e+001  1.0000000e+000             Inf
  2.4751780e-001  1.7761621e-002 -1.8552016e-002  7.3535648e-002 -3.0943663e-001  5.7338561e-003 -1.8154877e-002  3.6067538e-001  4.5291579e-001  6.3695216e-001  2.4751780e-001  4.5464977e+001  1.0000000e+000             Inf
  2.5067830e-001  1.6730139e+000 -1.9969145e+000  3.8207315e-001  4.2812163e-001 -5.1872555e-001  1.5281900e+000 -6.1699434e-002  9.2907073e-001 -3.1740928e-002  2.5067830e-001  4.4962591e+001  1.0000000e+000             Inf
  1.9327988e-001 -6.3677364e-001 -1.5577039e-001  2.9810509e-001 -3.4160420e-002  1.1114523e-002 -4.5219505e-001 -5.3194782e-002 -8.2157125e-002  4.9765462e-001  1.9327988e-001  5.1971786e+001  1.0000000e+000             Inf
  1.9346753e-001 -5.7971176e-001 -1.0284553e-001  2.9183200e-001 -4.7769294e-002 -4.3456411e-001 -4.5013378e-001 -6.6287261e-002 -4.6237002e-002  5.1893593e-001  1.9346753e-001  4.1713954e+001  1.0000000e+000             Inf
  1.9338901e-001 -5.5999450e-001 -9.9685736e-002  2.8782184e-001 -3.6763254e-002 -4.0933994e-001 -4.5020762e-001 -6.7461061e-002 -4.7851602e-002  5.2091185e-001  1.9338901e-001  4.1828283e+001  1.0000000e+000  2.0000000e+000
  2.2948860e-001  5.7280547e-001  7.3433340e-001 -3.6501905e-002  3.7426881e-001 -4.4693263e-001 -2.0266539e-002 -2.9632446e-002  4.5648506e-002 -5.7135612e-001  2.2948860e-001  4.2636069e+001  1.0000000e+000             Inf
  2.4379804e-001 -4.3711454e-001  7.9979405e-002  1.3958646e-001 -4.8026194e-001  4.7986452e-001 -5.6136565e-001  4.2704780e-002 -7.8937820e-001 -4.9271473e-001  2.4379804e-001  4.2639218e+001  1.0000000e+000             Inf
  2.3724886e-001  5.6991360e-002 -9.9539032e-002 -6.1814456e-001 -6.6725039e-002  5.1883528e-002 -4.0847486e-002  1.4581405e-001  3.9888929e-001 -3.5570142e-002  2.3724886e-001  4.3952155e+001  1.0000000e+000  1.3271857e+000
  2.3733817e-001  6.0692626e-002 -9.8777550e-002 -6.1936367e-001 -6.6793814e-002  4.9767412e-002 -2.7530166e-002  5.8976558e-002  3.9933649e-001 -2.3547031e-002  2.3733817e-001  3.3314223e+001  1.0000000e+000  6.7281431e-001
  2.3750159e-001  5.9045419e-002 -9.7791734e-002 -6.1973106e-001 -6.5446638e-002  5.0251329e-002 -2.8770676e-002  4.9763219e-002  4.0037892e-001 -4.1849483e-002  2.3750159e-001  3.3135616e+001  1.0000000e+000             Inf
  2.3694862e-001  5.2507892e-001 -4.0444380e-001 -5.7093291e-001 -2.2695153e-001  1.4565193e-001 -3.3636175e-001 -1.1133313e-003  4.7732537e-002 -4.0967466e-001  2.3694862e-001  6.3070382e+001  1.0000000e+000             Inf
  2.3729659e-001  6.1608002e-002 -9.8050891e-002 -6.1980373e-001 -6.5780089e-002  4.9280289e-002 -2.8313046e-002  1.4451273e-001  4.0319980e-001 -2.0552659e-002  2.3729659e-001  4.2178722e+001  1.0000000e+000  5.1688210e-001
  2.7057782e-001  3.7728652e-001  5.4497049e-002 -4.9407845e-001 -1.6424187e-001 -1.5397326e-001 -2.2673490e-002  3.5623705e-001 -7.1027550e-002 -4.0326204e-002  2.7057782e-001  5.5570573e+001  1.0000000e+000             Inf
  1.7032992e-001  4.8654389e-002  1.5449102e-002 -4.3309407e-001 -4.4013183e-001 -4.1615062e-001 -9.5363911e-001 -6.3681255e-001  1.5479402e-002 -3.2200286e-001  1.7032992e-001  4.2771554e+001  1.0000000e+000  1.3370676e-001
  1.7119093e-001  4.1108014e-002  1.5040137e-002 -4.3793124e-001 -4.4330076e-001 -4.1544511e-001 -9.5762090e-001 -6.3734134e-001  1.9578642e-002 -3.2233733e-001  1.7119093e-001  4.1552034e+001  1.0000000e+000  3.9357537e-001
  1.7057465e-001  4.7864555e-002 -4.3677292e-003 -4.3685310e-001 -4.4095698e-001 -4.1538473e-001 -9.5492498e-001 -6.3812383e-001  2.7054367e-002 -3.2313903e-001  1.7057465e-001  4.2569755e+001  1.0000000e+000  2.2174978e-001
  1.7103624e-001  4.3962468e-002  1.5272491e-002 -4.3248171e-001 -4.4259926e-001 -4.1542686e-001 -9.5775216e-001 -6.3647560e-001  1.8393647e-002 -3.2222181e-001  1.7103624e-001  4.2134970e+001  1.0000000e+000  3.1172595e-001
  1.7029927e-001  4.8273838e-002  1.0848482e-002 -4.3648829e-001 -4.4083551e-001 -4.1524657e-001 -9.5667499e-001 -6.3787901e-001  2.9595413e-002 -3.2169509e-001  1.7029927e-001  4.2838824e+001  1.0000000e+000  1.6222908e-001
  1.7061809e-001  3.4513345e-002  1.3604393e-002 -4.3437007e-001 -4.4169177e-001 -4.1590560e-001 -9.5126981e-001 -6.3760299e-001  2.4070103e-002 -3.2140439e-001  1.7061809e-001  4.2221824e+001  1.0000000e+000  2.1916830e-001
  1.6963891e-001  4.7922561e-002  1.3102260e-002 -4.3223661e-001 -4.4423648e-001 -4.1604618e-001 -9.5186583e-001 -6.3694468e-001  2.5326341e-002 -3.2194271e-001  1.6963891e-001  4.2878872e+001  1.0000000e+000  1.2535496e+000
  1.7191051e-001  1.5526740e-002  1.6451633e-002 -4.3406651e-001 -4.4969213e-001 -4.1356591e-001 -9.5416865e-001 -6.3928561e-001  2.8734423e-002 -3.2188158e-001  1.7191051e-001  4.1382052e+001  1.0000000e+000             Inf
  1.6657368e-001 -9.3803940e-003 -8.8936063e-002 -4.6568494e-001 -4.8394134e-001 -3.9026435e-001 -1.0311729e+000 -8.8826130e-001  4.4996099e-001 -1.9685746e-001  1.6657368e-001  4.4659071e+001  1.0000000e+000             Inf
  2.2415142e-001  4.9376732e-001 -5.7674937e-001 -5.1621091e-002 -2.7030102e-002  3.4357242e-002  3.1662171e-002  5.1362972e-001 -5.1187140e-002  6.2015588e-001  2.2415142e-001  2.0161966e+001  1.0000000e+000  1.6311617e+000
  2.2450152e-001  4.9365509e-001 -5.4951900e-001 -5.2854567e-002 -2.7171848e-002  3.4364491e-002  3.1364276e-002  5.1356672e-001 -5.1445841e-002  6.2005127e-001  2.2450152e-001  1.7916794e+001  1.0000000e+000             Inf
  2.2431336e-001  4.9412191e-001 -5.6067153e-001 -5.0290660e-002 -2.7077099e-002  3.4337746e-002  3.1840679e-002  5.1359454e-001 -5.5387751e-002  6.2060737e-001  2.2431336e-001  1.8964851e+001  1.0000000e+000  6.3599395e-001
  2.2446113e-001  4.9360519e-001 -5.5010283e-001 -5.2837513e-002 -2.6964387e-002  3.4380033e-002  3.1610967e-002  5.1356160e-001 -5.2385355e-002  6.2036198e-001  2.2446113e-001  1.8066491e+001  1.0000000e+000  3.6883830e-001
  2.2384624e-001  4.8133864e-001 -8.6746824e-001 -5.0930709e-001 -3.5394254e-002  3.5865925e-002  1.2637193e-002  5.4776193e-001 -1.0529493e-001  6.0796033e-001  2.2384624e-001  3.0745559e+001  1.0000000e+000             Inf
  2.6192296e-001 -5.0860662e-001  5.7799497e-002  7.9179637e-003 -2.8119360e-002 -4.8465668e-001 -9.6759218e-001  1.0599987e-001  4.8697014e-001 -1.2129290e-002  2.6192296e-001  1.2849733e+001  1.0000000e+000             Inf
  2.1147101e-001 -9.4708167e-002  1.0087997e+000  1.0568433e-002  3.5458193e-001  2.6046764e-003  1.0993459e-001  5.1110519e-001  5.3098506e-001  1.3133202e-001  2.1147101e-001  3.8499602e+001  1.0000000e+000  1.6420775e+000
  2.1167273e-001 -9.4272719e-002  1.0087557e+000  1.3845467e-002  3.5703968e-001  2.7031777e-003  1.0931811e-001  5.0617346e-001  5.2998018e-001  1.3028515e-001  2.1167273e-001  3.7905891e+001  1.0000000e+000  4.8110026e-001
  2.1108952e-001 -1.6707872e-001  1.0082549e+000 -1.8434880e-002  6.1960213e-002 -6.5431057e-003  4.4907696e-001  1.0556340e+000  6.1015376e-001  1.5320764e-001  2.1108952e-001  4.4799098e+001  1.0000000e+000             Inf
  2.1182828e-001 -9.3480566e-002  1.0088217e+000  1.0679691e-003  3.6786819e-001  2.5676344e-003  1.1113408e-001  5.0593120e-001  5.3218845e-001  1.3037783e-001  2.1182828e-001  3.6714443e+001  1.0000000e+000             Inf
  2.1168726e-001 -9.5377689e-002  1.0085622e+000  1.0603319e-002  3.6610726e-001  2.1774157e-003  1.0966651e-001  5.0683754e-001  5.3051408e-001  1.3039917e-001  2.1168726e-001  3.6976605e+001  1.0000000e+000  3.5792252e-001
  1.2483710e-001 -5.4147418e-001  2.0621508e-001  3.8142119e-001 -4.3896270e-001  9.6548290e-001  3.2965375e-002  8.8801457e-002 -5.8559107e-001 -3.5826663e-001  1.2483710e-001  5.6916782e+001  1.0000000e+000  1.4754409e+000
  1.2506135e-001 -5.4983198e-001  2.1687512e-001  4.2249125e-001 -4.4161567e-001  9.6029590e-001  3.2009426e-002  8.8748447e-002 -5.9435058e-001 -3.5154326e-001  1.2506135e-001  5.5202271e+001  1.0000000e+000  8.7152427e-001
  1.2510829e-001 -5.3760980e-001  2.0444822e-001  4.8474964e-001 -4.3779212e-001  9.6318564e-001  3.0839342e-002  9.0634658e-002 -5.9329813e-001 -3.4158076e-001  1.2510829e-001  5.0967986e+001  1.0000000e+000             Inf
  1.2446968e-001 -1.1221508e+000  4.9035515e-001  2.0555860e+000 -9.1007954e-001  5.8143088e-001  4.1954340e-001  1.8311981e-001 -1.5695973e+000 -5.8077063e-001  1.2446968e-001  6.0355259e+001  1.0000000e+000             Inf
  1.2507761e-001 -5.4124398e-001  2.1528869e-001  4.0881967e-001 -4.3085452e-001  9.5638366e-001  3.2966437e-002  8.9675654e-002 -9.8978657e-001 -3.4841690e-001  1.2507761e-001  5.2271013e+001  1.0000000e+000  5.2455907e-001
  1.6358729e-001  4.5783918e-003 -3.6439763e-002 -1.3902805e-001  1.3126043e-001 -3.1455337e-001  1.7410331e-002 -1.0951901e-001 -1.0898921e-001 -4.3187585e-002  1.6358729e-001  5.6262560e+001  1.0000000e+000             Inf
  1.6356593e-001  4.5758605e-003 -3.7037783e-002 -1.3905110e-001  1.3127070e-001 -3.1455295e-001  1.7409439e-002 -1.0951834e-001 -1.0898955e-001 -4.3189271e-002  1.6356593e-001  5.6299504e+001  1.0000000e+000  1.0074565e+000
  1.6355743e-001  4.5755136e-003 -3.7167272e-002 -1.3904751e-001  1.3126451e-001 -3.1455318e-001  1.7408591e-002 -1.0951874e-001 -1.0898906e-001 -4.3186820e-002  1.6355743e-001  5.6305316e+001  1.0000000e+000             Inf
  1.6356700e-001  4.5199463e-003 -3.6465867e-002 -1.3896467e-001  1.3134196e-001 -3.1457622e-001  1.7694057e-002 -1.0952397e-001 -1.0900001e-001 -4.3194160e-002  1.6356700e-001  5.6273971e+001  1.0000000e+000  9.6619522e-001
  1.6355787e-001  4.5766223e-003 -3.7130664e-002 -1.3904798e-001  1.3126861e-001 -3.1455338e-001  1.7411646e-002 -1.0951923e-001 -1.0898948e-001 -4.3185822e-002  1.6355787e-001  5.6303968e+001  1.0000000e+000  4.2061921e-001
  1.6357637e-001  4.5783074e-003 -3.6566235e-002 -1.3904657e-001  1.3126769e-001 -3.1455338e-001  1.7430674e-002 -1.0951904e-001 -1.0898964e-001 -4.3185916e-002  1.6357637e-001  5.6273137e+001  1.0000000e+000  9.4623164e-001
  1.5855306e-001  4.5765190e-001  5.1981741e-001 -9.0441814e-002  4.1911393e-001  7.5468409e-002  1.3045583e+000 -8.1941455e-002  4.0492871e-001  3.0106140e-002  1.5855306e-001  4.6753303e+001  1.0000000e+000  5.5976645e-001
  1.5840016e-001  4.5885342e-001  5.1314183e-001 -8.1908623e-002  2.9276966e-001  7.4208537e-002  1.3038686e+000 -7.8237655e-002  4.0142043e-001  2.5505966e-002  1.5840016e-001  5.8731512e+001  1.0000000e+000  8.7897532e-001
  1.5846438e-001  4.5612318e-001  5.1668956e-001 -8.8639306e-002  3.9693499e-001  7.7185490e-002  1.3041745e+000 -7.6076478e-002  3.9691146e-001  3.0852493e-002  1.5846438e-001  4.9568921e+001  1.0000000e+000  8.4180125e-001
  1.5783699e-001  6.1175647e-002  8.8899712e-001 -5.1873885e-001  7.5143057e-001  4.0611827e-001  1.1688498e+000 -4.4570067e-001  4.4389861e-001  4.3526728e-001  1.5783699e-001  6.2048526e+001  1.0000000e+000             Inf
  1.5866812e-001  4.5241472e-001  5.1802933e-001 -9.3380224e-002  4.6233359e-001  7.4860459e-002  1.3042332e+000 -8.1417998e-002  4.0556271e-001  3.2905285e-002  1.5866812e-001  4.3839970e+001  1.0000000e+000             Inf
  1.5823461e-001  4.5907789e-001  5.1950811e-001 -9.5127403e-002  2.8307773e-001  8.1657179e-002  1.3040205e+000 -8.0911210e-002  4.1382500e-001  2.6083411e-002  1.5823461e-001  6.0539915e+001  1.0000000e+000  8.5976252e-001
  1.5604039e-001  2.6076428e-003 -3.8295086e-001  2.0130409e-002 -4.6985668e-001 -6.4951080e-002  5.2323408e-002  8.5228854e-002 -3.9304232e-002 -4.1712338e-001  1.5604039e-001  2.6083765e+001  1.0000000e+000  1.3656591e+000
  1.5507787e-001  5.3237779e-001 -1.5575708e+000  4.6255463e-001 -4.8487776e-001 -1.0847900e+000  5.7032468e-002  1.0126081e+000 -3.8565800e-001 -2.0298474e-001  1.5507787e-001  4.3189468e+001  1.0000000e+000             Inf
  1.5614361e-001  4.2838860e-003 -5.3518743e-001  1.9828510e-002 -4.6837547e-001 -5.6918265e-002  5.2129676e-002  9.5890240e-002 -4.1369179e-002 -4.1599402e-001  1.5614361e-001  1.9283738e+001  1.0000000e+000  9.2529984e-001
  1.5712840e-001  1.5916722e-002 -4.5944993e-001  1.7517219e-002 -4.6869373e-001 -3.8468382e-002  5.2248624e-002  6.3676811e-002 -3.7127969e-002 -4.1552289e-001  1.5712840e-001  1.4929495e+001  1.0000000e+000             Inf
  1.7349150e-001 -5.1683187e-001 -5.0053113e-001 -3.8186348e-001 -1.3492923e-001  1.6655936e-001  7.0306973e-001  4.7652187e-001 -8.5890046e-003  4.9332392e-001  1.7349150e-001  5.3957427e+001  1.0000000e+000             Inf
  1.9791474e-001 -5.0139730e-001 -4.2847845e-001  3.2994920e-003  3.6357311e-002  4.0933575e-001  3.4729658e-001 -1.0142659e-001  5.7652785e-001  5.7856989e-001  1.9791474e-001  3.9398374e+001  1.0000000e+000             Inf
  1.9492300e-001 -8.0093103e-001 -1.0203462e+000 -3.7897622e-001  3.8934888e-001  5.8648924e-001  5.8357955e-002 -4.3671154e-001  1.9601184e+000  8.1399244e-001  1.9492300e-001  6.9381625e+001  1.0000000e+000             Inf
  1.9774294e-001 -5.0534749e-001 -4.5279947e-001 -1.8924032e-002  4.0444608e-002  3.5915443e-001  3.4864501e-001 -1.0577750e-001  5.6957646e-001  5.7922428e-001  1.9774294e-001  4.3605279e+001  1.0000000e+000  3.2143779e-001
  1.9654126e-001 -4.8934434e-001 -4.4218637e-001 -3.9666049e-004  3.9857589e-002  3.4036256e-001  3.3150795e-001 -1.0046065e-001  5.7766680e-001  5.7586951e-001  1.9654126e-001  4.7995720e+001  1.0000000e+000  5.9456186e-001
  1.9619591e-001 -5.0307155e-001 -4.1289548e-001 -1.5114498e-002  1.4268816e-001  3.8924815e-001  3.4076896e-001 -9.9568044e-002  5.7611544e-001  5.7838638e-001  1.9619591e-001  5.4773324e+001  1.0000000e+000  1.2541697e+000
  1.9689732e-001 -5.1970128e-001 -4.4504860e-001 -1.1504942e-003  5.1680462e-002  3.7409945e-001  3.4747918e-001 -1.0641114e-001  5.7960707e-001  5.7564030e-001  1.9689732e-001  4.3975939e+001  1.0000000e+000  5.4809500e-001
  1.9779999e-001 -5.0615988e-001 -4.3324950e-001 -3.1297333e-003  3.8875240e-002  3.7711873e-001  3.4582392e-001 -1.0406954e-001  5.7795343e-001  5.7731946e-001  1.9779999e-001  4.3384721e+001  1.0000000e+000  1.9773531e-001
  1.8234765e-001  2.3452012e-002 -2.6359844e-002 -8.8856227e-001  4.6065894e-002  4.8327677e-001  9.9227778e-001 -4.9070823e-001 -1.1049191e-001  4.5656430e-001  1.8234765e-001  2.2248191e+001  1.0000000e+000             Inf
  2.4477756e-001  5.2775408e-002  4.1396755e-003  9.4830390e-003 -1.9878506e-004 -5.1748869e-001 -3.5947547e-002  1.4128705e-002 -5.1478802e-001  1.5257972e-003  2.4477756e-001  4.1754393e+000  1.0000000e+000  3.5678050e-001
  2.4455099e-001  5.6502018e-002 -3.9588174e-003  2.3298601e-002  1.7343575e-004 -5.1898481e-001 -3.0194573e-002  2.1227859e-002 -5.1188270e-001  1.7154172e-003  2.4455099e-001  4.6563922e+000  1.0000000e+000  2.7203635e-001
  2.4484018e-001  4.9219185e-002  5.8949941e-003  2.2994919e-002 -1.6776866e-003 -5.2070237e-001 -3.0192277e-002  1.5306772e-002 -5.0892084e-001  2.2155921e-003  2.4484018e-001  4.0090830e+000  1.0000000e+000             Inf
  2.4429981e-001  3.0158049e-001 -1.0352761e+000  2.9076999e-001  3.1481582e-002 -1.5022640e+000 -4.8436755e-001  5.3303936e-001 -1.4388727e+000 -4.4293686e-002  2.4429981e-001  4.7360595e+001  1.0000000e+000             Inf
  2.4452226e-001  5.6496092e-002 -2.2258554e-002  3.2529859e-002  9.5258297e-003 -5.3266297e-001 -2.8400229e-002  1.6847663e-002 -5.1339425e-001  1.1948497e-003  2.4452226e-001  5.7641382e+000  1.0000000e+000  1.4499044e+000
  2.4465092e-001  5.5058386e-002 -2.0927171e-003  2.2210893e-002 -1.9978603e-003 -5.1469849e-001 -3.2716214e-002  1.6131946e-002 -5.0471021e-001  2.2189207e-003  2.4465092e-001  4.2928008e+000  1.0000000e+000  4.3037347e-001
  1.4746599e-001 -1.0090748e-001 -7.5455135e-003  4.2673740e-001 -3.3867387e-002 -2.2379990e-002 -1.8260889e-003  3.7188965e-001  5.5877542e-001  6.1174505e-003  1.4746599e-001  2.4974351e+001  1.0000000e+000             Inf
  1.4685868e-001 -9.9314573e-002 -9.5282052e-003  4.0185381e-001 -3.4596873e-002 -1.5486774e-002  4.6771934e-003  3.7132177e-001  5.5804195e-001  2.5911060e-003  1.4685868e-001  2.7282294e+001  1.0000000e+000  2.4819037e-001
  1.4712162e-001 -1.0014565e-001 -3.5301219e-003  3.9679292e-001 -3.1990518e-002 -1.5393632e-002  5.4969643e-004  3.7222677e-001  5.5083109e-001  1.1409350e-002  1.4712162e-001  2.7175661e+001  1.0000000e+000  9.5792552e-002
  1.4332526e-001 -1.6412323e-001  1.3105773e-001  6.9473752e-002 -8.7770327e-001 -5.2734902e-001 -4.9632298e-001  3.8897329e-001  8.5237424e-001  4.8386589e-001  1.4332526e-001  6.1001261e+001  1.0000000e+000             Inf
  1.4600658e-001 -1.0014478e-001 -8.4543696e-003  3.9747931e-001 -2.0083966e-002 -1.8228522e-002 -2.5734377e-003  3.7191728e-001  5.5864002e-001  4.2829533e-003  1.4600658e-001  2.7323086e+001  1.0000000e+000  4.7693843e-001
  1.4484814e-001 -1.0171909e-001 -7.5982382e-003  3.9712609e-001 -2.3915272e-002 -1.7115042e-002 -3.3923018e-002  3.7184129e-001  6.5223035e-001  6.6122778e-003  1.4484814e-001  3.9058863e+001  1.0000000e+000  1.3123326e+000
  1.4491752e-001 -9.9684950e-002 -7.8360741e-004  3.9762397e-001 -3.3210398e-002 -1.9597395e-002  1.1088094e-003  3.7197903e-001  5.5634164e-001  4.9401817e-003  1.4491752e-001  2.7575616e+001  1.0000000e+000  6.0551907e-001
  1.4702545e-001 -1.0037990e-001 -6.9080442e-003  3.9763339e-001 -3.0671512e-002 -1.5710945e-002 -1.1749283e-003  3.7214326e-001  5.5407251e-001  3.8737254e-003  1.4702545e-001  2.7246345e+001  1.0000000e+000  6.6460325e-002
  1.4729979e-001 -1.0027884e-001 -8.6608450e-003  4.0824090e-001 -2.7585526e-002 -1.8416065e-002 -2.2563127e-003  3.7311742e-001  5.5787413e-001  4.3544078e-003  1.4729979e-001  2.6182115e+001  1.0000000e+000  1.4426863e-001
  2.0643259e-001  9.8832691e-002 -4.9301063e-001 -1.7167869e-002  1.9041618e-001 -1.0941212e-002 -6.5568588e-002 -5.0192622e-001  1.1044866e-001 -4.9484770e-001  2.0643259e-001  3.4887026e+001  1.0000000e+000  2.0000000e+000
  2.0643232e-001  9.8835333e-002 -4.9304497e-001 -1.7165672e-002  1.9042125e-001 -1.1313457e-002 -6.5572413e-002 -5.0201535e-001  1.1045486e-001 -4.9483464e-001  2.0643232e-001  3.4895171e+001  1.0000000e+000             Inf
  2.0643276e-001  9.8825070e-002 -4.9320458e-001 -1.7172144e-002  1.9041752e-001 -1.0474209e-002 -6.5577292e-002 -5.0193692e-001  1.1046611e-001 -4.9484532e-001  2.0643276e-001  3.4879847e+001  1.0000000e+000             Inf
  1.5685224e-001 -7.6322327e-002  6.2073251e-002  5.0428693e-001 -1.7314327e-001  5.0993939e-001  8.7461137e-001  5.0266067e-001 -4.7174586e-001 -6.7504244e-001  1.5685224e-001  4.9862427e+001  1.0000000e+000             Inf
  1.5685192e-001 -7.6279364e-002  6.1955674e-002  5.0424230e-001 -1.7316467e-001  5.0986886e-001  8.7463845e-001  5.0249010e-001 -4.6990568e-001 -6.7502788e-001  1.5685192e-001  4.9922071e+001  1.0000000e+000             Inf
  2.1728330e-001  3.6529391e-002  7.7090794e-003 -3.6134340e-001 -4.2330277e-001  9.2950977e-001 -5.0131048e-002 -1.6144930e-001 -2.3916919e-001 -4.9012081e-001  2.1728330e-001  5.5988008e+001  1.0000000e+000  1.7102869e-001
  2.1734319e-001  3.9441107e-002  1.0536759e-002 -7.9841582e-002 -4.2317046e-001  9.2688173e-001 -4.6064287e-002 -1.5754537e-001 -2.5539998e-001 -4.8868046e-001  2.1734319e-001  4.8850110e+001  1.0000000e+000             Inf
  2.1660009e-001  3.5188404e-001  4.5141240e-001  7.1194650e-002 -3.7094446e-001  4.6201277e-001 -3.0688257e-001 -4.2371077e-001 -3.9696572e-001 -2.4150291e-001  2.1660009e-001  7.7042815e+001  1.0000000e+000             Inf
  2.1728476e-001  3.8119947e-002  1.2082719e-002 -3.6544834e-001 -4.2413661e-001  9.3200195e-001 -5.1192010e-002 -1.6274477e-001 -2.3648675e-001 -4.8676425e-001  2.1728476e-001  5.5563176e+001  1.0000000e+000  3.3377577e-001
  2.1721784e-001  3.9325298e-002  9.9015721e-003 -3.5791033e-001 -4.2335652e-001  9.2968933e-001 -5.1050242e-002 -1.7166494e-001 -2.5263524e-001 -4.8732095e-001  2.1721784e-001  5.7845848e+001  1.0000000e+000  1.6662242e+000
  1.9663236e-001  5.4301535e-001 -5.3020003e-001 -4.9419998e-001  4.2860990e-001  4.9745499e-001 -1.3924105e-001 -4.7250772e-001 -4.6041199e-001  5.0552415e-001  1.9663236e-001  2.0395565e+001  1.0000000e+000  1.5383581e-001
  1.9616717e-001  5.4004220e-001 -5.3271891e-001 -4.8560001e-001  4.8510036e-001  4.9809924e-001 -1.3601045e-001 -4.4381889e-001 -4.3155439e-001  5.0741306e-001  1.9616717e-001  2.0548806e+001  1.0000000e+000  3.8569762e-001
  1.9529217e-001  5.3952796e-001 -5.3028168e-001 -4.9008325e-001  4.4353700e-001  5.0509010e-001 -1.3899168e-001 -4.5388734e-001 -4.3406824e-001  5.0666151e-001  1.9529217e-001  2.1860812e+001  1.0000000e+000  4.0093765e-001
  1.9505346e-001  5.4399740e-001 -5.3061995e-001 -4.9497576e-001  4.3221354e-001  5.5415064e-001 -1.3758164e-001 -4.5922435e-001 -4.3361880e-001  5.1282315e-001  1.9505346e-001  2.4848596e+001  1.0000000e+000  1.5850749e+000
  1.9670937e-001  5.4070650e-001 -5.2934517e-001 -4.8556251e-001  4.7212010e-001  5.0642458e-001 -1.3747305e-001 -4.5593856e-001 -4.3323445e-001  5.0695092e-001  1.9670937e-001  2.0040544e+001  1.0000000e+000             Inf
  1.9285232e-001  8.6066617e-001 -8.9587649e-001 -9.4261000e-001  9.7284572e-001  1.4863243e+000 -2.9674236e-001 -8.5857069e-001 -2.4900004e-002  1.0118209e+000  1.9285232e-001  5.8365526e+001  1.0000000e+000             Inf
  2.0451006e-001 -1.0281990e+000  3.5749103e-001  7.7827034e-002  5.2515253e-001 -2.3378297e-001  8.2454100e-001  4.3909892e-001  4.3082060e-001 -4.7323563e-001  2.0451006e-001  6.0507383e+001  1.0000000e+000             Inf
  2.0512298e-001 -1.1624081e-001  3.0002349e-002 -1.2191957e-002  6.4278421e-002 -3.8190731e-001  3.2022900e-001  3.6498199e-001  2.5625219e-002 -3.9027842e-001  2.0512298e-001  5.6209839e+001  1.0000000e+000  1.7457710e+000
  2.0540466e-001 -9.0693335e-002  3.5215742e-002 -1.3556374e-002  6.6350470e-002 -3.8113363e-001  8.7782463e-002  3.6388254e-001  1.0785874e-002 -3.7800089e-001  2.0540466e-001  4.4356958e+001  1.0000000e+000  1.1300927e+000
  2.0543484e-001 -9.1899550e-002  2.7230657e-002 -1.6102293e-002  6.6096198e-002 -3.8151582e-001  8.9010691e-002  3.6022797e-001  8.6998352e-003 -4.2104762e-001  2.0543484e-001  3.9759249e+001  1.0000000e+000             Inf
  1.9935479e-001  3.7873447e-002  5.4115593e-001  1.3620969e-002  1.3428984e-001  3.5788671e-001  1.7747151e-001  9.1809791e-002 -7.4992489e-002  4.1783606e-001  1.9935479e-001  5.5176962e+001  1.0000000e+000             Inf
  1.9856501e-001  4.3759040e-001  5.1201516e-001 -6.9355987e-002  1.1700648e-001  4.3856374e-001  1.1753514e-001  2.0323382e-001 -4.1048102e-001  5.8268955e-001  1.9856501e-001  5.5248508e+001  1.0000000e+000             Inf
  2.1913068e-001  9.2187847e-001  2.4896803e-002 -2.6212767e-002 -4.7953539e-001 -5.9873592e-002 -1.0762405e-002 -4.8708396e-001 -5.0759617e-001 -5.5652584e-001  2.1913068e-001  1.2315530e+001  1.0000000e+000             Inf
  2.7019220e-001 -3.2731780e-002 -4.7686382e-001  1.1799874e-001 -4.9068771e-001  6.1461744e-001  4.1640123e-001  1.1867986e-002 -4.3524376e-001  5.2585050e-002  2.7019220e-001  2.8817502e+001  1.0000000e+000             Inf
  2.7019808e-001 -3.2729861e-002 -4.7686565e-001  1.1800252e-001 -4.9066545e-001  6.1461671e-001  4.1652885e-001  1.1841264e-002 -4.3524323e-001  5.2586294e-002  2.7019808e-001  2.8804469e+001  1.0000000e+000  1.3662040e+000
  2.7023212e-001 -3.2726608e-002 -4.7686290e-001  1.1785572e-001 -4.9066995e-001  6.1461750e-001  4.1642033e-001  1.1861761e-002 -4.3524388e-001  5.2586020e-002  2.7023212e-001  2.8798179e+001  1.0000000e+000             Inf
  2.7020994e-001 -3.2734981e-002 -4.7686049e-001  1.1787634e-001 -4.9066341e-001  6.1461498e-001  4.1643305e-001  1.1876704e-002 -4.3524674e-001  5.2585371e-002  2.7020994e-001  2.8799691e+001  1.0000000e+000  1.1781738e+000
  2.3806817e-001  3.5852160e-001 -6.5256377e-001  1.1104452e+000  2.6801186e-003 -4.5568869e-001 -5.2456613e-001 -1.7437521e-003 -8.3918618e-002 -4.6753563e-002  2.3806817e-001  4.2347307e+001  1.0000000e+000  7.8829516e-001
  2.3811747e-001  9.4687106e-001 -6.2542417e-001  1.0966839e+000  2.7838314e-003 -3.8211532e-001 -5.1926386e-001 -1.0850639e-003 -8.7550225e-002 -4.4553473e-002  2.3811747e-001  3.5982090e+001  1.0000000e+000  5.2545520e-001
  2.3787079e-001  3.8051024e-001 -5.9796791e-001  1.1072409e+000  5.3406202e-003 -2.3639231e-001 -5.2058406e-001  1.4684336e-004 -9.0691716e-002 -4.7097026e-002  2.3787079e-001  5.0957307e+001  1.0000000e+000  1.4745448e+000
  2.3714155e-001  1.5678264e+000 -1.8662358e+000  2.9364414e+000  6.3235383e-001 -1.1128900e+000 -9.9195065e-001  4.3488602e-001 -1.0053132e+000 -4.3631420e-001  2.3714155e-001  5.8937900e+001  1.0000000e+000             Inf
  2.3822825e-001  4.7856602e-001 -6.6176151e-001  1.1073728e+000  2.0544800e-003 -5.4085827e-001 -5.2143898e-001 -1.1434454e-002 -8.8094110e-002 -4.8224215e-002  2.3822825e-001  3.2258523e+001  1.0000000e+000             Inf
  2.2679948e-001  2.8020100e-001 -4.9332235e-002 -4.4610218e-001  1.8471435e-002  1.6757172e-001 -3.6089815e-001  4.0410012e-001 -6.1747687e-002  4.4691569e-001  2.2679948e-001  5.9919827e+001  1.0000000e+000             Inf
  1.4548401e-001 -1.5410560e-002  3.5747494e-001  3.4940300e-002 -9.3647097e-001  5.5709493e-001  4.7874078e-001  7.3514254e-002  1.0287605e+000  3.9259073e-001  1.4548401e-001  3.3082442e+001  1.0000000e+000  1.6057741e+000
  1.4795455e-001 -3.9057046e-003  4.0005636e-001  3.9639892e-002 -9.7304947e-001  5.6316049e-001  4.8642481e-001  6.4327914e-002  1.0389729e+000  3.9420078e-001  1.4795455e-001  2.5590604e+001  1.0000000e+000  3.9422585e-001
  1.4666590e-001 -1.6766289e-002  3.6197436e-001  3.4907599e-002 -9.5176475e-001  4.9060164e-001  4.9305664e-001  6.6099511e-002  1.0204682e+000  3.9290376e-001  1.4666590e-001  2.7673574e+001  1.0000000e+000  7.9436371e-001
  1.4356847e-001 -3.9981359e-001  8.6319904e-001  5.3474668e-001 -1.1169908e+000  1.5507214e+000  1.5699441e+000  5.4834470e-001  1.8781802e+000 -5.2148296e-002  1.4356847e-001  5.6603751e+001  1.0000000e+000             Inf
  1.4797611e-001 -2.5602172e-002  4.0376440e-001  3.8066159e-002 -9.7638709e-001  5.5563493e-001  4.8800046e-001  6.0201568e-002  1.0458003e+000  3.9679897e-001  1.4797611e-001  2.4567105e+001  1.0000000e+000             Inf
  2.5045892e-001  5.1012553e-001  3.1985774e-002 -1.7768508e-001  4.9491212e-002 -9.6005138e-001 -4.7737206e-002  4.3374252e-001  5.1101650e-001  4.8673704e-002  2.5045892e-001  2.6998953e+001  1.0000000e+000             Inf
  2.5045888e-001  5.1012543e-001  3.1986077e-002 -1.7768649e-001  4.9534722e-002 -9.6005131e-001 -4.7737087e-002  4.3374254e-001  5.1101660e-001  4.8674104e-002  2.5045888e-001  2.7002168e+001  1.0000000e+000             Inf
  1.9496415e-001  8.8258888e-002 -3.9724734e-001  1.1073251e-001 -4.5706668e-002  4.6002462e-001  4.9280673e-001 -4.6104086e-001  5.6991934e-001 -2.1115930e-002  1.9496415e-001  2.8732030e+001  1.0000000e+000             Inf
  1.9388467e-001  5.4424864e-001 -4.2153288e-001  9.6154592e-002 -3.8649477e-001 -2.7636733e-003  5.9150275e-001  4.6805398e-001  5.8905403e-001 -6.0636528e-002  1.9388467e-001  3.5930353e+001  1.0000000e+000             Inf
  1.9436023e-001  1.1456179e-001 -3.9127935e-001  1.1200898e-001 -4.4449700e-002  4.5837209e-001  4.9142383e-001 -4.5875916e-001  5.7065181e-001 -2.0539160e-002  1.9436023e-001  3.2827825e+001  1.0000000e+000  1.4578789e+000
  1.9442467e-001  8.9457137e-002 -3.9171392e-001  1.1193140e-001 -4.6418358e-002  4.6276440e-001  4.9199104e-001 -4.7105856e-001  5.6985562e-001 -2.0410726e-002  1.9442467e-001  2.9037008e+001  1.0000000e+000  1.1284448e+000
  3.2873031e-001 -1.8284692e-002  1.1852231e-002  3.5887950e-002  3.8690292e-002  1.2386216e-003 -1.7151991e-001 -3.6186681e-002 -4.4836118e-001 -4.4151518e-001  3.2873031e-001  2.2238825e+001  1.0000000e+000             Inf
  3.2846175e-001 -5.8564299e-001 -5.7736762e-002  2.5501305e-001  2.9547517e-004  3.1700382e-002 -3.6513027e-001 -4.9087878e-001 -4.8190004e-001 -4.6517688e-001  3.2846175e-001  3.9502981e+001  1.0000000e+000             Inf
  3.2869256e-001 -2.4641077e-002  1.2363314e-002  3.5404735e-002  4.0075282e-002  2.3639148e-003 -1.8464821e-001 -3.0178336e-002 -4.4720168e-001 -4.5386872e-001  3.2869256e-001  2.2641656e+001  1.0000000e+000  4.3899286e-001
  3.2862897e-001 -2.3985867e-002  1.2438409e-002  3.4404595e-002  4.1078282e-002  6.5874252e-004 -1.8451151e-001 -2.9854486e-002 -4.4900179e-001 -4.4215677e-001  3.2862897e-001  2.3303139e+001  1.0000000e+000  1.8360830e+000
  2.6096591e-001 -9.6861476e-001  5.6431600e-002  4.3097859e-001  1.1864021e-001 -1.3539024e-001  2.2182040e-001 -5.9192087e-002 -4.2324868e-001  5.3236107e-001  2.6096591e-001  5.3168579e+001  1.0000000e+000             Inf
  1.5728803e-001  1.3785475e-002  4.6162931e-001  1.2118488e-002 -9.9419309e-003 -4.1052530e-001 -4.6503321e-002 -5.6448028e-002  3.4332865e-001 -5.1135224e-001  1.5728803e-001  2.4921609e+001  1.0000000e+000             Inf
  2.5271759e-001 -2.6759528e-002 -6.6213846e-001 -4.5037395e-001  2.8321869e-002 -5.3422678e-001 -4.3656188e-001 -5.7007136e-003  9.6729086e-001  6.4727381e-002  2.5271759e-001  2.5853244e+001  1.0000000e+000             Inf
  2.5271693e-001 -2.6406457e-002 -6.6372719e-001 -4.5075889e-001  2.8196668e-002 -5.3424153e-001 -4.3674535e-001 -5.9049602e-003  9.6759804e-001  6.5357424e-002  2.5271693e-001  2.6006734e+001  1.0000000e+000             Inf
  2.1318975e-001 -4.8946856e-002 -2.3634086e-001 -8.3658928e-002  1.0764148e-001  9.3484644e-001  4.3407046e-001  4.1730860e-001  1.7660162e-001  9.6118996e-002  2.1318975e-001  6.6855943e+001  1.0000000e+000             Inf
  2.1401303e-001 -4.1235134e-002 -3.2250805e-001 -6.3979864e-002  2.9003480e-001  5.0981803e-001  4.8166389e-001  4.0354219e-001  1.3486808e-001  1.0791362e-001  2.1401303e-001  6.3289474e+001  1.0000000e+000  1.1135176e-001
  2.1416207e-001 -4.1366009e-002 -3.2280527e-001 -6.3825574e-002  1.9419254e-001  5.1006690e-001  4.7938111e-001  4.0359940e-001  1.3567117e-001  1.0864070e-001  2.1416207e-001  6.2367148e+001  1.0000000e+000             Inf
  2.1392825e-001 -4.1569158e-002 -3.2224016e-001 -6.3736937e-002  2.8462105e-001  5.1047896e-001  4.8203631e-001  4.0488812e-001  1.3496518e-001  1.0900277e-001  2.1392825e-001  6.3601401e+001  1.0000000e+000  1.5945682e+000
  2.1405763e-001 -4.1379916e-002 -3.2509643e-001 -6.3785690e-002  2.8596250e-001  5.0789252e-001  4.8175558e-001  4.0467651e-001  1.3533900e-001  1.0834053e-001  2.1405763e-001  6.3205045e+001  1.0000000e+000  2.3051974e-001
  2.1410137e-001 -4.1338864e-002 -3.2254354e-001 -6.9460972e-002  1.9158184e-001  5.0963998e-001  4.8184872e-001  4.0272547e-001  1.3429559e-001  1.0959982e-001  2.1410137e-001  6.2662543e+001  1.0000000e+000  2.9408007e-001
  2.1400756e-001 -4.1380879e-002 -3.2237575e-001 -6.3871417e-002  2.8112771e-001  5.1829384e-001  4.8148229e-001  4.0262314e-001  1.3475866e-001  1.0303074e-001  2.1400756e-001  6.3473753e+001  1.0000000e+000  1.5667889e-001
  3.0136055e-001 -3.9764347e-001  1.3890289e-002 -4.5269310e-001 -5.3571652e-001 -4.0207420e-001 -4.9730863e-001  4.1677180e-001 -2.1824960e-002 -4.9720971e-001  3.0136055e-001  2.1847512e+001  1.0000000e+000  9.7070701e-002
  3.0104836e-001 -4.0312685e-001  5.3713228e-001 -1.0649369e-001 -4.8672013e-001 -4.1828032e-001 -4.3623064e-001  8.3502422e-002 -3.3754530e-001 -5.8475474e-001  3.0104836e-001  4.6645181e+001  1.0000000e+000             Inf
  3.0134638e-001 -3.9797421e-001  1.6995728e-002 -4.4964444e-001 -5.3551335e-001 -3.9822796e-001 -4.9673974e-001  4.2175701e-001 -2.2497710e-002 -4.9807392e-001  3.0134638e-001  2.2030722e+001  1.0000000e+000  1.9548123e+000
  3.0136542e-001 -3.9983378e-001  1.5193155e-002 -4.5485256e-001 -5.3977307e-001 -3.9308863e-001 -4.9725946e-001  4.3419434e-001 -2.1788228e-002 -4.9648777e-001  3.0136542e-001  2.1084300e+001  1.0000000e+000             Inf
  2.5143313e-001  1.3431097e-002 -5.1076771e-001 -5.6237847e-001  9.6513477e-001 -4.1773286e-001 -3.9699336e-001 -7.9231661e-003  1.2580788e-001 -9.9187015e-001  2.5143313e-001  2.7535732e+001  1.0000000e+000             Inf
  2.8182380e-001 -8.3571116e-003 -5.1862471e-001  4.3025961e-002  1.2340715e-001  2.8116597e-002  3.1942266e-001 -2.1097360e-002  4.6357309e-002  3.7288309e-002  2.8182380e-001  3.0018314e+001  1.0000000e+000  7.5232177e-002
  2.8181821e-001 -7.2088059e-003 -5.1798460e-001  4.3784485e-002  1.2445941e-001  3.0153698e-002  3.1968544e-001 -2.0052898e-002  4.5745094e-002  3.6713569e-002  2.8181821e-001  3.0120720e+001  1.0000000e+000  1.4891193e+000
  2.8185437e-001 -9.7788577e-003 -5.1848970e-001  3.5516650e-002  1.2453928e-001  2.8873354e-002  3.1895551e-001 -2.0245907e-002  4.7428749e-002  3.7708745e-002  2.8185437e-001  2.9885310e+001  1.0000000e+000  1.4622343e-001
  2.8196735e-001 -9.7379855e-003 -5.1754209e-001  2.4488129e-002  1.1956765e-001  3.7757567e-002  3.1986019e-001 -1.9136770e-002  4.6624439e-002  3.4934588e-002  2.8196735e-001  2.8892325e+001  1.0000000e+000             Inf
  2.8188002e-001 -1.0841488e-002 -5.1832356e-001  3.1701606e-002  1.2421456e-001  2.9300043e-002  3.1930047e-001 -1.9756611e-002  4.6599770e-002  3.7100254e-002  2.8188002e-001  2.9554171e+001  1.0000000e+000  2.7578079e-001
  2.8167452e-001  1.1680839e-001 -6.8383241e-001  4.5465588e-001  3.2122129e-001  4.2154928e-001  2.5109906e-001 -5.7720919e-002  3.4475314e-001  4.5187797e-001  2.8167452e-001  8.3392396e+001  1.0000000e+000             Inf
  2.8193314e-001 -9.9445129e-003 -5.2049857e-001  4.2497633e-002  1.2584160e-001  3.2238885e-002  3.2585454e-001 -2.0265429e-002  4.0046454e-002  3.7254850e-002  2.8193314e-001  2.9514702e+001  1.0000000e+000  3.1040077e-001
  2.8183941e-001 -7.6815947e-003 -5.1868327e-001  4.1877251e-002  1.2449665e-001  2.9549627e-002  3.1915192e-001 -2.0081408e-002  4.6470568e-002  3.4054890e-002  2.8183941e-001  2.9966214e+001  1.0000000e+000  1.0682787e-001
  1.4461552e-001  3.6723137e-001  6.8601857e-001 -1.5146128e+000  2.7817981e-002 -1.0145351e+000  2.1819670e-002  1.4644811e+000  5.7825703e-001 -5.6448329e-003  1.4461552e-001  3.9630466e+001  1.0000000e+000             Inf
  1.4606533e-001  1.5026884e-002  4.8926224e-003 -5.5082544e-001  1.9542729e-002 -9.4879582e-001 -1.3615120e-002  9.1888106e-001 -1.4423556e-002 -3.9650482e-001  1.4606533e-001  1.8362640e+001  1.0000000e+000  2.0000000e+000
  1.4703454e-001  2.4509549e-002  7.6673277e-003 -5.4390234e-001  1.9616861e-002 -9.2463729e-001 -1.2708055e-002  9.5274727e-001 -1.6726529e-002 -4.0014471e-001  1.4703454e-001  1.6978477e+001  1.0000000e+000             Inf
  2.5105960e-001  4.6147200e-002 -7.7685714e-002  4.6679039e-001  5.0938450e-001  4.1838387e-001  1.5725281e-001 -5.1925318e-001  4.7806151e-001  5.4356912e-002  2.5105960e-001  2.8035632e+001  1.0000000e+000             Inf
  2.5060673e-001  4.6869911e-002 -7.9093832e-002  4.4306103e-001  5.1154178e-001  4.1935251e-001  1.5834623e-001 -5.2061893e-001  4.7413715e-001  7.5768892e-002  2.5060673e-001  3.1841708e+001  1.0000000e+000  4.0440586e-001
  2.5073298e-001  4.6546295e-002 -8.0145736e-002  4.4171482e-001  5.0992183e-001  4.2236027e-001  1.5736813e-001 -5.1910407e-001  4.7539348e-001  7.6279796e-002  2.5073298e-001  3.1553073e+001  1.0000000e+000  1.5026667e-001
  2.5078427e-001  4.6602607e-002 -7.7200365e-002  4.4223947e-001  5.1529623e-001  4.2119652e-001  1.5780957e-001 -5.2087057e-001  4.7486496e-001  7.3393891e-002  2.5078427e-001  3.1283007e+001  1.0000000e+000  9.1445765e-002
  2.5095608e-001  4.5889437e-002 -7.7292300e-002  4.4367223e-001  5.2514397e-001  4.2698908e-001  1.5972234e-001 -5.2118628e-001  4.7701706e-001  6.0348204e-002  2.5095608e-001  2.9852771e+001  1.0000000e+000  2.3250921e-001
  2.5080090e-001  4.5769453e-002 -7.9373684e-002  4.4349869e-001  5.1755438e-001  4.1995874e-001  1.5733326e-001 -5.2047028e-001  4.7650266e-001  6.3104999e-002  2.5080090e-001  3.0469615e+001  1.0000000e+000  1.8014936e-001
  2.5022426e-001  4.6530950e-002 -7.8643788e-002  4.4543330e-001  5.1402012e-001  4.1877971e-001  1.5747250e-001 -5.2447540e-001  4.7006357e-001  8.1533210e-002  2.5022426e-001  3.2484113e+001  1.0000000e+000  1.5237313e+000
  2.5103641e-001  4.7146678e-002 -7.4373683e-002  4.4094034e-001  5.0690051e-001  4.3795415e-001  1.5800756e-001 -5.2088122e-001  4.7122520e-001  6.5366352e-002  2.5103641e-001  2.8878821e+001  1.0000000e+000  1.4585263e-001
  2.4967739e-001  2.7313746e-002 -3.6214316e-001 -9.2757763e-002  9.9134902e-001 -1.7145910e-002  2.8729778e-001 -9.6981824e-001  1.4552433e-001  5.6570585e-001  2.4967739e-001  5.3643942e+001  1.0000000e+000             Inf
  2.0253827e-001 -8.0147353e-003 -1.3272577e-001  5.0729082e-001 -3.9443895e-001 -4.1047380e-001  2.4766003e-002  4.4493071e-001 -1.4176831e-002  6.6317564e-002  2.0253827e-001  2.9789629e+001  1.0000000e+000             Inf
  1.4944159e-001 -4.0692301e-002 -2.0195196e-002  1.2385928e-002  7.6456238e-003  6.4269172e-002  4.3305539e-001 -1.7844353e-001  7.6389422e-003  3.9975265e-001  1.4944159e-001  3.0569071e+001  1.0000000e+000             Inf
  1.4902939e-001 -3.8547497e-002 -1.1324378e-002  1.4950678e-002  8.4196616e-003  6.2361255e-002  4.3181504e-001 -1.7824512e-001 -3.1104284e-003  3.9166377e-001  1.4902939e-001  3.1131108e+001  1.0000000e+000  1.6309435e-001
  1.4555317e-001 -5.7587994e-001 -5.1917373e-001 -1.4747694e-002 -4.9116986e-001  5.0367885e-001  1.2489495e-001 -1.9197383e-001 -6.6336985e-002  1.5290311e-001  1.4555317e-001  4.8351169e+001  1.0000000e+000             Inf
  1.4740201e-001 -3.9472614e-002 -2.1516085e-002  1.5488522e-002  8.2774378e-003  6.4106531e-002  4.3119527e-001 -1.7835477e-001  8.2255322e-003  3.9530266e-001  1.4740201e-001  3.1296204e+001  1.0000000e+000  1.6379059e+000
  1.4819037e-001 -3.2832602e-002 -1.3922899e-002  1.6271885e-002  7.1632349e-003  6.2409087e-002  4.3020467e-001 -1.7848309e-001  8.7200443e-003  3.9032567e-001  1.4819037e-001  3.1285910e+001  1.0000000e+000  4.0232345e-001
  1.4895007e-001 -3.3930290e-002 -1.6003574e-002  1.4805727e-002  3.7907698e-003  5.9386161e-002  4.3010731e-001 -1.7858099e-001  7.3977723e-003  3.8901949e-001  1.4895007e-001  3.1221450e+001  1.0000000e+000  2.2447981e-001
  1.1310336e-001 -9.3516299e-001  9.1746138e-002 -3.7569836e-001 -1.0988051e-001  6.7581460e-002 -8.7420634e-002 -8.1061833e-001  5.5578187e-001 -5.0138603e-001  1.1310336e-001  5.6233130e+001  1.0000000e+000             Inf
  1.1690227e-001 -4.5206929e-001  7.5618849e-002 -1.8639161e-001 -4.3759267e-001 -1.4895264e-002 -4.4760553e-001 -1.1084344e-002  5.5598998e-002 -4.5982879e-001  1.1690227e-001  3.1658238e+001  1.0000000e+000             Inf
  1.1653694e-001 -6.3382911e-002  7.5272236e-002 -1.8605908e-001 -4.3129847e-001 -2.0555976e-002 -4.4061298e-001 -9.1807537e-003  5.1499622e-002 -4.6132460e-001  1.1653694e-001  3.3443613e+001  1.0000000e+000  3.2222171e-001
  1.1627985e-001 -8.1452465e-002  7.6049111e-002 -1.9222672e-001 -4.3231543e-001 -1.5735240e-002 -4.4515890e-001 -1.3213874e-002  5.3250899e-002 -4.5873594e-001  1.1627985e-001  3.5550429e+001  1.0000000e+000  4.5980574e-001
  1.1519340e-001 -8.4966202e-002  7.5697331e-002 -1.9050075e-001 -4.3457108e-001 -1.6634339e-002 -4.4645718e-001 -2.6368855e-002  5.5383820e-002 -4.5846718e-001  1.1519340e-001  3.6052069e+001  1.0000000e+000  1.6777783e+000
  1.9083048e-001  4.6646086e-001 -3.6798110e-001 -4.6849092e-001 -5.0958225e-001  3.4791714e-002  2.0883102e-002 -1.5324642e-002  7.0999528e-003  2.0158244e-002  1.9083048e-001  1.4501641e+001  1.0000000e+000             Inf
