# Supplementary material for: An evolutionary algorithm for multi-objective optimization of freshwater consumption in textile dyeing industry
Source: PeerJ Comput Sci. 2022 Mar 22;8:e932. doi: 10.7717/peerj-cs.932 (PMC9044317; doi:10.7717/peerj-cs.932)
Supplement: Supplemental Information 1 — The data was collected manually from the Sitara Textile mills to conduct the thesis. [file peerj-cs-08-932-s001.zip › Code-and-Dataset/Algorithm Work/AMOCLPSO-matlab/Graphs/A-MOCLPSO_ZDT4_300.txt]

  2.5809164e-001  3.1918815e-002  4.7011700e-001  6.5194029e-002 -4.8592397e-001  3.6396973e-001  1.3720585e-002 -7.1716546e-002  1.7913648e-001  2.8060350e-001  2.5809164e-001  5.3563735e+001  1.0000000e+000             Inf
  2.4443422e-001  4.2081573e-001 -7.3068512e-002  6.8435368e-003 -1.0943450e-001 -1.0118672e+000  3.6627714e-002  4.6791168e-001  4.5960851e-001  4.5249263e-001  2.4443422e-001  2.1934238e+001  1.0000000e+000             Inf
  1.9703790e-001 -3.0465903e-002 -8.4511683e-002  4.2383042e-001 -4.9816468e-002 -7.7816831e-002 -2.3080773e-002 -5.4548129e-001 -3.5215109e-001 -4.8421805e-001  1.9703790e-001  3.0729456e+001  1.0000000e+000  1.0117243e-001
  1.9713515e-001 -3.7938498e-002 -8.4917787e-002  4.2218190e-001 -4.9245676e-002 -7.7164279e-002 -2.4333420e-002 -5.4567282e-001 -3.6313366e-001 -4.8358102e-001  1.9713515e-001  2.9990790e+001  1.0000000e+000  3.3818300e-001
  1.9684614e-001 -5.3787533e-001 -1.5699940e-001 -2.5681703e-003 -2.6156338e-001 -1.6344883e-001 -6.7710853e-002 -9.5429825e-001 -4.0569211e-001 -5.2485823e-001  1.9684614e-001  6.0516952e+001  1.0000000e+000             Inf
  1.9703280e-001 -4.0595833e-002 -8.4523271e-002  4.1940945e-001 -4.9528128e-002 -7.7591833e-002 -2.4811439e-002 -5.4605836e-001 -3.5234615e-001 -4.8464223e-001  1.9703280e-001  3.1726948e+001  1.0000000e+000  1.6100545e+000
  1.9704883e-001 -3.9949398e-002 -8.3601813e-002  4.2409006e-001 -5.0370177e-002 -7.7312829e-002 -2.2939474e-002 -5.4245608e-001 -3.5772407e-001 -4.8269613e-001  1.9704883e-001  3.0276618e+001  1.0000000e+000  3.5494597e-001
  1.9713974e-001 -3.5841105e-002 -8.9529784e-002  4.2110853e-001 -4.8324706e-002 -7.6863297e-002 -2.2570714e-002 -5.4839329e-001 -3.7286817e-001 -4.8195646e-001  1.9713974e-001  2.9387807e+001  1.0000000e+000             Inf
  2.7141266e-001 -6.4099419e-003  4.9350181e-001 -5.1469994e-003  7.8783282e-002 -1.4244979e-001  4.8626825e-001 -5.3136929e-001 -4.6956390e-001  2.8833639e-002  2.7141266e-001  1.8681204e+001  1.0000000e+000  1.5764708e+000
  2.7142278e-001 -6.8962987e-003  4.9350352e-001 -5.2633567e-003  6.8079184e-002 -1.4244129e-001  4.8595200e-001 -5.3184896e-001 -4.6979305e-001  2.8718763e-002  2.7142278e-001  1.7688333e+001  1.0000000e+000             Inf
  2.7140015e-001  6.1166302e-003  4.9347274e-001 -3.4536284e-003  4.3879629e-001 -1.7068935e-001  4.9260700e-001 -5.2798676e-001 -4.6624936e-001  3.1604837e-002  2.7140015e-001  2.0353190e+001  1.0000000e+000             Inf
  2.7142142e-001 -6.0755885e-003  4.9350138e-001 -5.2049834e-003  7.8150112e-002 -1.4253108e-001  4.8625822e-001 -5.3184920e-001 -4.6926816e-001  2.8741633e-002  2.7142142e-001  1.8656958e+001  1.0000000e+000  8.1976639e-001
  3.2285831e-001  5.1553773e-002  4.0185327e-001  3.5391369e-001 -3.9752984e-001  4.0855248e-001  4.3940003e-001  3.9127915e-001 -4.9006171e-001 -5.1711178e-001  3.2285831e-001  4.4020328e+001  1.0000000e+000  1.8471888e-001
  3.2243053e-001  4.1570399e-002  6.9761816e-002  1.0622823e-001 -1.4183300e-001  1.0011669e-001  4.8651272e-001  2.2322430e-001 -5.0096681e-001 -7.0153083e-001  3.2243053e-001  6.6684376e+001  1.0000000e+000             Inf
  3.2273001e-001  5.1618262e-002  3.9958681e-001  3.5178692e-001 -3.9571652e-001  4.0061399e-001  4.4020737e-001  3.9068271e-001 -4.9010399e-001 -5.1257399e-001  3.2273001e-001  4.5519870e+001  1.0000000e+000  1.8152811e+000
  3.2283368e-001  4.6396872e-002  3.9716766e-001  3.5120807e-001 -3.9563669e-001  4.0409371e-001  4.3915595e-001  3.9489842e-001 -4.9019977e-001 -5.1108592e-001  3.2283368e-001  4.4680301e+001  1.0000000e+000  3.4630697e-001
  3.2288348e-001  5.1296291e-002  3.9548807e-001  3.6776676e-001 -3.9563341e-001  4.1008181e-001  4.4134569e-001  3.9058620e-001 -4.9011598e-001 -5.0872588e-001  3.2288348e-001  4.2902184e+001  1.0000000e+000             Inf
  1.8385019e-001  8.5294486e-002 -1.4978425e+000 -1.8328174e-002 -2.8377057e-002 -1.2161131e-002 -2.0844930e-003  4.7763640e-001  8.8050908e-001  4.3632484e-001  1.8385019e-001  2.1337631e+001  1.0000000e+000             Inf
  1.8377678e-001  8.4110509e-002 -1.4977278e+000 -1.5945639e-002 -2.4893111e-002 -1.1423272e-002 -4.4734818e-004  4.7133185e-001  8.7371205e-001  4.3640854e-001  1.8377678e-001  2.2028834e+001  1.0000000e+000  4.4518464e-001
  1.8383148e-001  8.4813098e-002 -1.4956544e+000 -2.1152937e-002 -2.6843442e-002 -1.0692780e-002 -3.0911612e-003  4.7070094e-001  8.7502843e-001  4.4188847e-001  1.8383148e-001  2.1740582e+001  1.0000000e+000  8.0632273e-002
  1.8363870e-001  8.4226539e-002 -1.4954048e+000 -1.8181389e-002 -2.9450334e-002 -1.3318986e-002 -1.4369485e-003  4.6866103e-001  8.7432502e-001  4.3680944e-001  1.8363870e-001  2.2333838e+001  1.0000000e+000  1.8099680e+000
  1.8343068e-001  4.3615262e-001 -1.9730356e+000 -6.5187341e-001 -5.2052000e-001 -6.1773679e-001 -1.2393447e-001 -8.0010615e-003  8.9369627e-001  2.5849219e-001  1.8343068e-001  6.7317090e+001  1.0000000e+000             Inf
  1.8382265e-001  8.5164583e-002 -1.5001615e+000 -1.3409768e-002 -2.7949811e-002 -1.2060812e-002 -5.2068197e-004  4.7175815e-001  8.7578553e-001  4.3557314e-001  1.8382265e-001  2.2026197e+001  1.0000000e+000  1.3665502e-001
  2.3372081e-001  4.4279411e-002 -5.8348048e-001  2.1664229e-002  1.0862773e-001  3.5158087e-001 -5.5509118e-002  4.5508950e-001 -4.9770229e-001 -5.1848882e-001  2.3372081e-001  3.1291246e+001  1.0000000e+000             Inf
  2.1004471e-001  5.0571442e-001  4.2886502e-001  6.0811437e-002 -2.5570767e-001 -1.8850277e-002 -3.2790253e-001 -5.0483321e-001 -5.5615751e-001 -2.3597558e-002  2.1004471e-001  4.4244357e+001  1.0000000e+000             Inf
  2.1003619e-001  5.0556037e-001  4.2892421e-001  6.0756820e-002 -2.5570775e-001 -1.8826196e-002 -3.2790128e-001 -5.0484318e-001 -5.5752797e-001 -2.3587313e-002  2.1003619e-001  4.4342491e+001  1.0000000e+000             Inf
  3.5957574e-001 -5.6754819e-001  9.9981728e-002  7.0737727e-003 -4.9524219e-001  8.7773273e-001 -4.5628026e-001 -4.9923512e-001 -5.5658382e-003  5.2975804e-003  3.5957574e-001  2.1378870e+001  1.0000000e+000             Inf
  2.3869365e-001  7.9837161e-002  4.9546192e-001 -5.0761161e-001  2.3843267e-002 -1.8011739e-001  2.9004109e-001  6.2463972e-002 -1.2029384e-001 -7.1840034e-003  2.3869365e-001  5.0698519e+001  1.0000000e+000  1.6160665e+000
  2.3856900e-001  3.3608821e-001  5.5178911e-001 -1.0026377e+000  4.2978879e-002 -3.1653360e-001  3.0634116e-001  1.1897578e-001 -3.7706557e-001  2.7204038e-002  2.3856900e-001  7.0584374e+001  1.0000000e+000             Inf
  2.3879684e-001  7.9299018e-002  4.9641220e-001 -5.1389304e-001  2.4052744e-002 -1.8277238e-001  2.9209664e-001  6.3501402e-002 -1.0589795e-001 -5.8477643e-003  2.3879684e-001  4.9224352e+001  1.0000000e+000             Inf
  2.3872294e-001  7.7164805e-002  4.9645894e-001 -5.1155122e-001  2.3939095e-002 -1.8097537e-001  2.9506028e-001  6.3208877e-002 -1.2182983e-001 -5.9294004e-003  2.3872294e-001  5.0497560e+001  1.0000000e+000  3.5478897e-001
  2.3876938e-001  7.9957952e-002  4.9688727e-001 -5.0896909e-001  2.3971260e-002 -1.7982399e-001  3.0097041e-001  6.3199972e-002 -1.2177629e-001 -6.1578394e-003  2.3876938e-001  5.0220497e+001  1.0000000e+000  3.8393353e-001
  2.0397845e-001 -1.0446919e+000  1.2847521e-002  4.8879831e-001  2.8222490e-002  5.2459988e-001  5.0953741e-001  9.7793147e-001  3.5097718e-001  5.4826821e-001  2.0397845e-001  2.0184729e+001  1.0000000e+000  6.3838152e-001
  2.0402707e-001 -1.0504655e+000  6.2198786e-003  4.8555205e-001  2.0416249e-002  5.2469460e-001  5.0347402e-001  9.8583743e-001  3.5100183e-001  5.4006706e-001  2.0402707e-001  1.9479888e+001  1.0000000e+000  5.1969135e-001
  2.0392542e-001 -1.0337985e+000 -4.0373745e-001 -1.0262896e-002 -1.3322384e-001  5.0739765e-001  8.8566787e-001  5.6483310e-001  3.7219726e-001  4.0922969e-001  2.0392542e-001  4.7207983e+001  1.0000000e+000             Inf
  2.0402879e-001 -1.0631049e+000  1.8805837e-002  4.7953947e-001  1.3600467e-003  5.2498300e-001  5.0392245e-001  9.9007679e-001  3.6281363e-001  5.4210542e-001  2.0402879e-001  1.9270736e+001  1.0000000e+000             Inf
  2.0396543e-001 -1.0533840e+000  7.3610453e-003  4.8180180e-001  2.9054703e-002  5.2543303e-001  5.1767872e-001  9.8764782e-001  3.4892560e-001  5.4128102e-001  2.0396543e-001  2.0655401e+001  1.0000000e+000  1.4803087e+000
  1.6299918e-001  5.1987282e-002  4.0783374e-001  4.4011287e-001 -4.5638041e-001  3.5575257e-001 -6.3757922e-001  5.0331749e-001  9.3154661e-001 -7.3646366e-002  1.6299918e-001  4.4121638e+001  1.0000000e+000  1.6413004e+000
  1.6300503e-001  5.1952587e-002  4.1861645e-001  4.4013880e-001 -4.5636291e-001  3.5577849e-001 -6.4629161e-001  5.0323635e-001  9.3165298e-001 -7.3664284e-002  1.6300503e-001  4.3998782e+001  1.0000000e+000             Inf
  1.6287878e-001  5.0875267e-002  9.2739368e-002  4.3684015e-001 -4.5560931e-001  3.4807275e-001 -6.2764346e-001  4.9881336e-001  9.2698513e-001 -7.2725314e-002  1.6287878e-001  4.4273239e+001  1.0000000e+000             Inf
  1.6300312e-001  5.1952849e-002  4.1726680e-001  4.4017364e-001 -4.5637053e-001  3.5586939e-001 -6.4591652e-001  5.0278420e-001  9.3149114e-001 -7.3671390e-002  1.6300312e-001  4.4093092e+001  1.0000000e+000  4.9398558e-001
  1.4397453e-001 -4.1725272e-001  2.9332459e-002 -2.9400576e-002 -6.0547241e-001 -7.8846522e-001 -8.2047557e-002  5.5014160e-001  3.6517776e-001 -4.4165822e-001  1.4397453e-001  5.3249386e+001  1.0000000e+000             Inf
  1.4358674e-001 -3.1004604e-001  4.4766800e-001 -9.8218171e-001 -9.4563004e-001 -7.9386785e-001 -3.7216004e-001  1.0542614e+000  4.7794120e-001 -4.6418130e-001  1.4358674e-001  5.6903194e+001  1.0000000e+000             Inf
  1.4638937e-001 -5.2551764e-001 -9.5881215e-001 -4.0960836e-001  1.1364018e-002  3.7128525e-001  1.0010743e+000 -1.1445081e+000  1.0725923e+000 -3.9945694e-001  1.4638937e-001  4.4941699e+001  1.0000000e+000  8.1875540e-001
  1.4706118e-001 -5.2440737e-001 -9.1504138e-001 -3.9702877e-001  2.6523608e-002  3.8735492e-001  9.8227466e-001 -1.0403009e+000  1.0300097e+000 -4.0044265e-001  1.4706118e-001  3.4344451e+001  1.0000000e+000  3.9103725e-001
  1.4720383e-001 -5.2509250e-001 -9.6082518e-001 -3.9527510e-001 -2.0342276e-002  3.9033672e-001  1.0046138e+000 -1.0799863e+000  1.0489511e+000 -4.0235292e-001  1.4720383e-001  3.4313333e+001  1.0000000e+000  9.8183539e-002
  1.4536071e-001 -9.9130247e-001 -2.4882473e+000  8.2737466e-002 -4.3039511e-001 -2.5048114e-002  2.5238683e+000 -2.5571349e+000  3.7636378e+000  6.6134584e-002  1.4536071e-001  6.7450645e+001  1.0000000e+000             Inf
  1.4644983e-001 -5.2386954e-001 -9.2238464e-001 -3.9748092e-001  2.4893771e-002  3.8887055e-001  9.8417607e-001 -1.0457666e+000  1.0527965e+000 -4.0375960e-001  1.4644983e-001  3.4634525e+001  1.0000000e+000  6.3887173e-001
  1.4733458e-001 -5.2540458e-001 -1.5008871e+000 -3.9261194e-001  1.9391048e-002  3.8165378e-001  1.0087766e+000 -1.0472517e+000  9.6349474e-001 -4.0273424e-001  1.4733458e-001  3.1951438e+001  1.0000000e+000             Inf
  1.4627108e-001 -5.2537093e-001 -8.8340479e-001 -3.9511901e-001 -1.3123840e-002  3.7447617e-001  1.0085480e+000 -1.2631131e+000  1.0656898e+000 -3.9939237e-001  1.4627108e-001  6.0484866e+001  1.0000000e+000  1.1552096e+000
  1.4723705e-001 -5.2366580e-001 -9.2772983e-001 -3.9346161e-001  1.8933106e-002  3.7225956e-001  1.0175252e+000 -1.0258641e+000  1.0247893e+000 -4.0136566e-001  1.4723705e-001  3.4022064e+001  1.0000000e+000  1.3277267e-001
  1.8058434e-001 -5.8862932e-001  4.0199319e-001  6.1459765e-002 -6.3868624e-001 -1.1710496e-001 -5.7660301e-001 -5.3445051e-001  8.4210167e-002 -1.9718012e-002  1.8058434e-001  4.6012424e+001  1.0000000e+000  1.1334176e+000
  1.8048046e-001 -1.3757488e+000  9.9894868e-002  5.0865950e-001 -1.4296027e+000 -4.3604908e-001 -1.0779525e+000 -6.6798475e-001  1.0052482e+000  2.6778311e-001  1.8048046e-001  6.7433474e+001  1.0000000e+000             Inf
  1.8083472e-001 -5.8151126e-001  4.0284893e-001  6.5686079e-002 -9.9405974e-001 -1.1353471e-001 -5.8132901e-001 -5.3761031e-001  8.6607579e-002 -2.0310451e-002  1.8083472e-001  3.5271366e+001  1.0000000e+000             Inf
  1.8073361e-001 -5.8426066e-001  4.0655257e-001  5.3494043e-002 -5.9614171e-001 -1.0994285e-001 -5.7391910e-001 -5.3427149e-001  7.5935299e-002 -1.6329986e-002  1.8073361e-001  3.7154546e+001  1.0000000e+000  6.8455723e-001
  1.8077388e-001 -5.9467259e-001  4.0125934e-001  5.6758338e-002 -1.0114292e+000 -1.1374386e-001 -5.7931899e-001 -5.3647014e-001  8.4166311e-002 -1.5252715e-002  1.8077388e-001  3.5602271e+001  1.0000000e+000  3.4395680e-001
  1.8059385e-001 -6.1171022e-001  4.0098013e-001  5.6167657e-002 -5.9671767e-001 -1.3221528e-001 -5.7641878e-001 -5.4501967e-001  4.9073439e-001 -2.4633971e-002  1.8059385e-001  4.1274436e+001  1.0000000e+000  6.9677867e-001
  2.0637594e-001  6.7760113e-002 -6.5711747e-002 -1.4971053e-001  3.3069945e-002  3.8325414e-002  2.3175035e-001  2.0097489e-002 -3.0400134e-003 -1.6373690e-002  2.0637594e-001  4.0057287e+001  1.0000000e+000             Inf
  2.0635364e-001  6.7776653e-002 -6.5733020e-002 -1.4978485e-001  3.3080741e-002  3.8353068e-002  2.3176687e-001  2.0495880e-002 -1.3253140e-003 -1.6376216e-002  2.0635364e-001  4.0078573e+001  1.0000000e+000  3.0980298e-001
  2.0634677e-001  6.7773174e-002 -6.5705740e-002 -1.4981005e-001  3.3051827e-002  3.8328345e-002  2.3154953e-001  2.0989749e-002 -9.6705485e-003 -1.6386451e-002  2.0634677e-001  4.0155518e+001  1.0000000e+000  1.7960103e+000
  2.0625919e-001  7.0330123e-002 -6.9977433e-002 -1.4922543e-001  3.2603569e-002  3.9630923e-002  2.2984232e-001  1.9147415e-002 -4.6612930e-001 -1.7728545e-002  2.0625919e-001  4.1697377e+001  1.0000000e+000             Inf
  3.1225661e-001 -4.9259974e-001  6.5890987e-001 -1.6354782e-002  5.5247323e-001 -1.2961634e-002  3.8499467e-001 -4.4126945e-001 -3.5589259e-001  4.5808592e-002  3.1225661e-001  4.0685260e+001  1.0000000e+000             Inf
  7.1535725e-002 -1.0018447e+000  1.0611072e+000 -5.4355575e-001 -1.1560441e-002 -1.6069923e-001 -7.5758672e-002  5.4203833e-002  5.4691897e-001  4.3029626e-001  7.1535725e-002  3.2804726e+001  1.0000000e+000  2.0000000e+000
  7.1335312e-002 -9.8482640e-001  1.0551418e+000 -5.4296757e-001 -4.6000692e-003 -1.5525939e-001 -8.3359904e-002  6.1613389e-002  1.0216973e+000  4.1676417e-001  7.1335312e-002  3.3890159e+001  1.0000000e+000             Inf
  7.1750338e-002 -1.0023563e+000  1.0614254e+000 -5.4363919e-001 -1.2362400e-002 -1.6040806e-001 -7.5596507e-002  5.3880494e-002  5.3306890e-001  4.3073357e-001  7.1750338e-002  3.1906111e+001  1.0000000e+000             Inf
  2.3683901e-001 -2.1739446e-002  4.8124651e-001 -2.2071308e-002  1.7692854e-002 -5.3902302e-001  1.7235760e-002  6.5310738e-003  4.6596094e-001 -2.5380220e-001  2.3683901e-001  2.2962693e+001  1.0000000e+000             Inf
  2.7165148e-001  5.0652608e-001  5.0496173e-001  2.7446443e-003  5.2702707e-001  2.5460169e-002 -1.2508932e-001  2.8997341e-002 -5.0905746e-003  3.9845490e-001  2.7165148e-001  1.8504288e+001  1.0000000e+000  3.8036190e-001
  2.7147894e-001  6.3947400e-001  6.6395694e-001  6.5439521e-002  9.4865185e-001  5.3313296e-001 -4.9384222e-001  5.7237193e-001 -4.2515488e-001  3.8003112e-001  2.7147894e-001  5.0044385e+001  1.0000000e+000             Inf
  2.7166324e-001  5.0902809e-001  5.0768673e-001  8.2928578e-003  5.1888020e-001  2.4670856e-002 -1.1489522e-001  2.7517104e-002 -1.1801144e-002  3.9663907e-001  2.7166324e-001  1.7320384e+001  1.0000000e+000             Inf
  2.7155615e-001  5.0725084e-001  5.0752688e-001  5.8802923e-003  5.2423410e-001  2.4425186e-002 -1.4096235e-001  2.9607462e-002 -1.3706042e-002  3.9775745e-001  2.7155615e-001  2.0514175e+001  1.0000000e+000  1.5216779e+000
  2.7160514e-001  4.9979914e-001  5.0050210e-001  2.8082882e-003  5.1435471e-001  1.4839243e-002 -1.3871242e-001  3.2791555e-002 -5.8742099e-003  3.9905924e-001  2.7160514e-001  1.9449954e+001  1.0000000e+000  3.7833960e-001
  2.7159253e-001  5.0976344e-001  5.0792682e-001  3.8956592e-003  5.2075129e-001  2.5595772e-002 -1.4003586e-001  3.2311381e-002 -1.0308149e-002  3.9774393e-001  2.7159253e-001  2.0417508e+001  1.0000000e+000  2.9832248e-001
  2.3965401e-001  4.5042047e-002 -5.3821072e-001 -4.2416116e-001 -5.1111821e-002  4.6568812e-002  3.4707955e-002 -4.2586238e-002  3.9396674e-001 -5.2487351e-001  2.3965401e-001  2.0579023e+001  1.0000000e+000  1.6320315e-001
  2.3908897e-001  4.6276645e-002 -5.3574372e-001 -4.2303280e-001 -6.0285597e-002  4.2896594e-002  4.3263698e-002 -4.1932703e-002  3.9406279e-001 -5.2310898e-001  2.3908897e-001  2.1474513e+001  1.0000000e+000  1.4792127e+000
  2.3860322e-001  5.1411008e-001 -7.9324378e-001 -4.5617362e-001 -4.9731514e-001  5.0505924e-001  1.0591744e+000 -5.6786328e-002  3.6776664e-001 -1.6926337e+000  2.3860322e-001  5.6651827e+001  1.0000000e+000             Inf
  2.3926716e-001  4.5219492e-002 -5.3716838e-001 -4.2361050e-001 -5.6003514e-002  4.3487474e-002  4.0048875e-002 -4.3307522e-002  3.9425068e-001 -5.2757271e-001  2.3926716e-001  2.1161788e+001  1.0000000e+000  3.6310977e-001
  2.3951822e-001  4.5226465e-002 -5.3683350e-001 -4.2363461e-001 -5.2008768e-002  3.8171453e-002  4.2928346e-002 -4.2362519e-002  3.9404379e-001 -5.2934846e-001  2.3951822e-001  2.0742407e+001  1.0000000e+000  3.2517887e-001
  2.3972554e-001  5.0528840e-002 -5.4231696e-001 -4.4066229e-001 -4.9469257e-002  4.2066468e-002  5.0644182e-002 -4.2510188e-002  3.9362629e-001 -5.2545018e-001  2.3972554e-001  2.0356289e+001  1.0000000e+000  2.2478458e-002
  2.3985265e-001  4.3372303e-002 -5.3564743e-001 -4.2020193e-001 -3.4830739e-002  3.8677774e-002  4.3365154e-002 -4.2511006e-002  3.9439034e-001 -5.0367487e-001  2.3985265e-001  1.9207760e+001  1.0000000e+000             Inf
  2.3972831e-001  4.7310849e-002 -5.3536464e-001 -4.3028709e-001 -5.2686177e-002  3.5632175e-002  4.5266707e-002 -4.3177858e-002  3.9407121e-001 -5.2448776e-001  2.3972831e-001  2.0085746e+001  1.0000000e+000  1.3240765e-001
  2.3971666e-001  4.9671172e-002 -5.4058159e-001 -4.2541588e-001 -5.2515138e-002  4.4488016e-002  7.7609995e-003 -4.2245827e-002  3.9373047e-001 -5.3670931e-001  2.3971666e-001  2.0578277e+001  1.0000000e+000  6.3200750e-002
  2.2172612e-001 -5.1452275e-001  4.8760573e-001 -5.8144617e-001  4.9479023e-003  6.9806236e-002  2.0315356e-001 -5.7559779e-002  4.8343795e-001  6.1374625e-002  2.2172612e-001  3.1929121e+001  1.0000000e+000             Inf
  1.7392659e-001 -2.9957704e-001  5.1857360e-001  9.8970758e-002  2.2862579e-001  3.3703408e-001  3.3573273e-001  5.4165982e-001 -4.0123939e-001  5.2086576e-001  1.7392659e-001  8.1121355e+001  1.0000000e+000             Inf
  2.5411719e-001 -1.7504838e-001  5.0717543e-001  4.8478852e-001  1.0596040e-001 -1.0535902e-002 -4.6810235e-001  4.1683055e-002 -4.9257632e-001 -8.2055981e-002  2.5411719e-001  2.9976270e+001  1.0000000e+000             Inf
  2.5407362e-001 -1.7370475e-001  4.8300212e-001  4.8450641e-001  1.0802483e-001 -1.4943115e-002 -4.6291457e-001  4.8329439e-002 -4.9163025e-001 -8.4929813e-002  2.5407362e-001  3.1329404e+001  1.0000000e+000  1.3246514e-001
  2.5410139e-001 -1.7653519e-001  4.7696195e-001  4.8550140e-001  1.0900979e-001 -9.3469089e-003 -4.6753232e-001  4.3251843e-002 -4.9160311e-001 -8.3661466e-002  2.5410139e-001  3.1076237e+001  1.0000000e+000  1.4602323e-001
  2.5404845e-001 -1.8470327e-001  4.7962217e-001  4.8609038e-001  1.0916610e-001 -7.1587077e-003 -4.6773068e-001  4.2194219e-002 -4.9149738e-001 -8.5219801e-002  2.5404845e-001  3.1817122e+001  1.0000000e+000  6.1836866e-001
  2.5407069e-001 -1.8158040e-001  4.9831085e-001  4.8585611e-001  1.1014712e-001 -1.2556832e-002 -4.6801154e-001  4.3072018e-002 -4.9215873e-001 -8.6129864e-002  2.5407069e-001  3.1574681e+001  1.0000000e+000  1.8306170e-001
  2.5408728e-001 -1.6485902e-001  4.5164540e-001  4.8561435e-001  1.0910856e-001 -7.5499501e-003 -4.6700867e-001  4.3731303e-002 -4.9145465e-001 -8.3412038e-002  2.5408728e-001  3.1203703e+001  1.0000000e+000  1.3405933e-001
  2.5374046e-001 -5.0380611e-001  5.5979658e-001  5.0892216e-001  3.4230853e-001  1.6817517e-001 -2.7165191e-002  4.9622435e-001 -5.0773994e-001 -5.3893239e-002  2.5374046e-001  3.4171502e+001  1.0000000e+000             Inf
  2.5410925e-001 -1.8216434e-001  4.5895929e-001  4.8553547e-001  1.1019930e-001 -7.9312680e-003 -4.6700701e-001  1.5296861e-002 -4.9173724e-001 -7.8412171e-002  2.5410925e-001  3.0835784e+001  1.0000000e+000  3.0414007e-001
  2.5392697e-001 -1.8366041e-001  4.6737486e-001  4.8530238e-001  1.0921032e-001 -8.7509275e-004 -4.6758720e-001  5.3150503e-002 -4.9217109e-001 -8.1842419e-002  2.5392697e-001  3.2568388e+001  1.0000000e+000  1.3787389e+000
  1.7610991e-001  4.9695891e-001  4.4104308e-001  2.4573572e-002 -3.5212956e-001  3.7583701e-002 -8.3808414e-003  9.8414737e-001 -4.6721858e-001  1.9593270e-001  1.7610991e-001  3.6082271e+001  1.0000000e+000  2.3000088e-001
  1.7631477e-001  4.9673234e-001  4.4260146e-001  2.5819050e-002 -3.5458838e-001  4.1574460e-002 -6.6160344e-003  9.8555702e-001 -4.5237365e-001  1.8111768e-001  1.7631477e-001  3.5498402e+001  1.0000000e+000             Inf
  1.7490303e-001  6.0055685e-001 -6.1724548e-002  4.8721520e-001 -2.7648953e-001  4.3559051e-001 -5.3112394e-001  1.0243567e+000 -4.7926051e-001  1.6796503e-001  1.7490303e-001  4.9637636e+001  1.0000000e+000             Inf
  1.7608650e-001  4.9656361e-001  4.4431230e-001  2.0991230e-002 -3.5277623e-001  3.7192342e-002 -1.2085872e-002  9.8560201e-001 -4.5173403e-001  1.9502633e-001  1.7608650e-001  3.6464142e+001  1.0000000e+000  1.8135922e+000
  1.5826246e-001  7.5009236e-003 -9.7977696e-001 -5.1204876e-002  5.7814465e-001  5.5768730e-001  4.9543506e-001 -8.5500986e-002 -6.5335234e-002  5.9521881e-002  1.5826246e-001  2.1382989e+001  1.0000000e+000             Inf
  2.0963962e-001  5.2216934e-001 -4.1241159e-001  1.5293665e-002 -2.5510637e-002 -5.1386517e-001  2.1565657e-002  1.1043008e-004  4.5059891e-001  4.2150065e-001  2.0963962e-001  1.3700827e+001  1.0000000e+000             Inf
  2.0922885e-001  8.5928487e-001 -9.7123277e-002  4.9092139e-001 -4.7918074e-001 -1.1058875e+000  5.3333956e-001  1.1341281e-001 -3.1070844e-002  2.8142537e-001  2.0922885e-001  5.6236051e+001  1.0000000e+000             Inf
  1.6673008e-001 -4.6638828e-001 -5.2860452e-001  2.4520266e-002 -1.9792880e-002 -6.4533065e-002 -4.8945799e-001  3.8518217e-001  2.9335421e-002  1.8280002e-002  1.6673008e-001  1.5359991e+001  1.0000000e+000             Inf
  1.6567714e-001  2.5359887e-002 -5.6272700e-001  4.2177555e-001 -3.4961670e-001 -7.4065329e-002 -5.4061694e-001  2.2171917e-001  1.1178742e+000  4.5382320e-001  1.6567714e-001  5.6733237e+001  1.0000000e+000             Inf
  1.6641496e-001 -4.5105617e-001 -5.2629000e-001  3.1077899e-002 -2.1334530e-002 -6.5085976e-002 -4.9032831e-001  3.8243446e-001  2.6102692e-002  1.4001695e-002  1.6641496e-001  1.6600597e+001  1.0000000e+000  2.0000000e+000
  2.3657780e-001  4.6435993e-001 -3.7995105e-002 -3.2573332e-002  2.9017388e-001  5.2900707e-001 -5.4246578e-001 -1.6017897e-002  1.6074359e-002 -3.8256491e-001  2.3657780e-001  3.2323858e+001  1.0000000e+000  4.2963871e-001
  2.3605595e-001  4.6074879e-001 -2.6805550e-001 -2.2454413e-002  2.7996514e-001  9.7865940e-001 -9.5503723e-001 -3.1089342e-002  5.1656178e-001 -3.9216632e-001  2.3605595e-001  5.1421442e+001  1.0000000e+000             Inf
  2.3653605e-001  4.6431588e-001 -3.9804504e-002 -3.2822341e-002  2.9028699e-001  5.2773897e-001 -5.4765119e-001 -1.6152077e-002  1.9361816e-002 -3.8439832e-001  2.3653605e-001  3.2592857e+001  1.0000000e+000  3.3703430e-001
  2.3684189e-001  4.6428424e-001 -4.3586541e-002 -3.2697348e-002  2.8969482e-001  5.2852532e-001 -5.3579565e-001 -1.6069886e-002  1.3030247e-002 -3.8609159e-001  2.3684189e-001  3.1798211e+001  1.0000000e+000             Inf
  2.3632971e-001  4.6431913e-001 -3.8005093e-002 -2.6457166e-002  2.8969283e-001  5.3028965e-001 -5.5114267e-001 -1.7573959e-002  2.0572856e-002 -3.8386236e-001  2.3632971e-001  3.2743457e+001  1.0000000e+000  1.5703613e+000
  1.8892072e-001  3.7887132e-002 -4.6841228e-001 -1.3443907e-002 -7.2765972e-002  1.5353074e-002 -6.0239733e-002 -9.8737400e-002  8.9201918e-001  2.3623646e-002  1.8892072e-001  2.3741977e+001  1.0000000e+000  1.7129731e+000
  1.8959070e-001  2.0615306e-002 -4.6883895e-001 -1.3593482e-002 -7.2319879e-002  1.7041825e-002 -5.5458328e-002 -9.8826922e-002  8.8707935e-001  2.3377354e-002  1.8959070e-001  2.3169069e+001  1.0000000e+000  2.6980099e-001
  1.8933086e-001  3.7778901e-002 -4.6748005e-001 -1.3592993e-002 -7.1942533e-002  1.4381737e-002 -5.9897138e-002 -9.8404762e-002  8.9129025e-001  2.3328965e-002  1.8933086e-001  2.3687805e+001  1.0000000e+000  6.5952373e-001
  1.8959451e-001  3.9168140e-002 -4.6913187e-001 -1.2230065e-002 -7.4490042e-002  1.6218319e-002 -5.8752009e-002 -9.8459131e-002  8.9813049e-001  2.3796307e-002  1.8959451e-001  2.3091858e+001  1.0000000e+000  2.3027231e-002
  1.8857070e-001  3.3981602e-001 -4.9149140e-001 -3.5195297e-001 -1.0078261e-001  1.3384217e-001 -3.7500984e-002 -9.5095766e-002  6.0476771e-001  4.8127633e-001  1.8857070e-001  5.9165333e+001  1.0000000e+000             Inf
  1.8961159e-001  3.7915542e-002 -4.6909619e-001 -1.2202628e-002 -7.2817187e-002  1.5716965e-002 -5.1196684e-002 -9.8776548e-002  8.9009424e-001  1.8462712e-002  1.8961159e-001  2.3062311e+001  1.0000000e+000             Inf
  2.5806551e-001 -3.4591032e-001  4.2964082e-001  4.8069875e-001 -3.7521752e-002 -1.9804533e-002  1.3746793e-002  4.7258522e-001 -4.8630036e-001  4.7358181e-001  2.5806551e-001  2.0164988e+001  1.0000000e+000             Inf
  2.5806546e-001 -3.4590929e-001  4.2964070e-001  4.8069235e-001 -3.7521582e-002 -1.9804757e-002  1.3740902e-002  4.7258533e-001 -4.8630037e-001  4.7358404e-001  2.5806546e-001  2.0165078e+001  1.0000000e+000  2.0000000e+000
  2.5806532e-001 -3.4596633e-001  4.2958961e-001  4.8097330e-001 -3.7535445e-002 -1.9720977e-002  1.4101738e-002  4.7259064e-001 -4.8630607e-001  4.7342976e-001  2.5806532e-001  2.0167039e+001  1.0000000e+000             Inf
  2.2765115e-001 -4.9968297e-003 -3.8173196e-001 -5.5727289e-003  9.2603446e-002  5.2311809e-002  3.1027287e-001 -3.5730197e-001  5.2993303e-001 -2.6461106e-001  2.2765115e-001  6.5093498e+001  1.0000000e+000             Inf
  2.4920079e-001 -5.8958456e-002 -4.2312226e-002  4.7085437e-002  5.1171726e-001 -5.4423618e-001  7.7831251e-003 -3.3255931e-002 -5.5786413e-001 -3.7905021e-001  2.4920079e-001  1.9910720e+001  1.0000000e+000             Inf
  2.4918240e-001 -5.9390327e-002 -4.1287615e-002  4.8423155e-002  5.1159916e-001 -5.4428647e-001  7.7424725e-003 -3.3481280e-002 -5.5662307e-001 -3.7869048e-001  2.4918240e-001  1.9929831e+001  1.0000000e+000             Inf
  2.2274967e-001  2.3813142e-002  6.6897948e-002  5.7711214e-001 -3.9461308e-001 -1.0158701e-001  4.5206295e-001  4.1233186e-003  5.2072638e-001 -2.7834833e-004  2.2274967e-001  2.4418352e+001  1.0000000e+000             Inf
  1.8923839e-001 -9.7029715e-001 -1.5042367e+000 -1.5235393e+000  9.4931823e-001  1.0784886e-001 -5.0105883e-001 -6.9289800e-001 -3.2308380e-001 -1.3329193e-001  1.8923839e-001  6.0419145e+001  1.0000000e+000             Inf
  1.9125994e-001 -5.2362312e-001 -5.4661862e-001 -5.4323243e-001  4.9999623e-001  1.6410269e-001 -3.5882968e-002 -7.1652720e-001  4.0645782e-001 -1.7796952e-001  1.9125994e-001  6.0085168e+001  1.0000000e+000  2.0000000e+000
  1.9147338e-001 -5.1633515e-001 -5.4872723e-001 -5.4852785e-001  5.2016555e-001  1.3082197e-001 -3.3775356e-002 -7.1701129e-001  4.0954571e-001 -1.8025904e-001  1.9147338e-001  5.6595803e+001  1.0000000e+000             Inf
  1.6542065e-001 -5.1822966e-001 -4.3320767e-002 -5.7504913e-001  5.6585353e-002 -4.3715079e-001 -1.0558414e+000  5.5350932e-001 -5.5715035e-001  9.4791812e-001  1.6542065e-001  2.2696549e+001  1.0000000e+000  1.4627623e+000
  1.6534317e-001 -6.4865457e-001 -5.7752355e-001 -9.4159795e-001  4.8203642e-001 -5.0364701e-001 -2.0184697e+000  9.8632553e-001 -1.8812458e+000  1.8829039e+000  1.6534317e-001  5.1057857e+001  1.0000000e+000             Inf
  1.6543423e-001 -5.0821443e-001 -4.8590928e-002 -5.7299209e-001  5.0410057e-002 -4.3905394e-001 -1.0180489e+000  5.5294487e-001 -5.4150312e-001  5.8763403e-001  1.6543423e-001  2.1500612e+001  1.0000000e+000  6.6137864e-001
  1.6549551e-001 -5.0640169e-001 -3.0259621e-002 -5.6703236e-001  4.2484622e-002 -4.2172329e-001 -9.8979630e-001  5.4911997e-001 -5.1144444e-001  5.6389611e-001  1.6549551e-001  1.6888730e+001  1.0000000e+000             Inf
  2.4497525e-001  4.1739603e-001 -2.2137515e-002  3.4929010e-001 -3.5771433e-001 -1.2676923e-001  4.2550035e-001  2.9367234e-002  9.6741937e-002 -1.3242663e-001  2.4497525e-001  6.0725478e+001  1.0000000e+000             Inf
  2.1672395e-001 -1.7421356e-001  1.8837420e-001 -6.1030546e-002 -8.6350000e-002 -2.3971542e-002 -2.6844758e-002  5.1063318e-001 -9.8551690e-002  4.2610483e-002  2.1672395e-001  4.8321578e+001  1.0000000e+000  2.0000000e+000
  2.1666198e-001 -1.4434398e-001  1.6133400e-001 -6.4799865e-002 -4.5619935e-001 -3.1451115e-003 -4.5971492e-001  4.6724420e-001 -2.2075521e-001  2.1120923e-002  2.1666198e-001  5.1496423e+001  1.0000000e+000             Inf
  2.1683484e-001 -1.6079185e-001  1.8638045e-001 -6.0131498e-002 -7.8947046e-002 -2.3586034e-002 -2.9500243e-002  5.0961870e-001 -9.8505585e-002  4.2526415e-002  2.1683484e-001  4.5960900e+001  1.0000000e+000             Inf
  2.0148263e-001 -6.6415325e-002 -3.3039818e-001  2.0645289e-002  5.9326592e-001 -1.4280853e+000  3.9845930e-001 -4.3876843e-001  5.3696280e-001 -4.7711292e-001  2.0148263e-001  4.1622049e+001  1.0000000e+000             Inf
  2.0174940e-001 -8.4253624e-002 -4.4131686e-001 -4.3570722e-003  6.0639449e-001 -1.0246831e+000  5.2815432e-002 -4.9772768e-001  5.1645103e-001 -4.5996725e-001  2.0174940e-001  2.0656242e+001  1.0000000e+000  1.9171689e+000
  2.0198554e-001 -8.3537099e-002 -4.4022596e-001 -5.2655749e-003  6.0492542e-001 -1.0284561e+000  3.7365767e-002 -4.9739337e-001  5.1643959e-001 -4.5186306e-001  2.0198554e-001  2.0168580e+001  1.0000000e+000  5.4517481e-001
  2.0201923e-001 -8.3615502e-002 -4.4064974e-001 -5.3742389e-003  6.0277357e-001 -1.0298774e+000  4.8590392e-002 -4.9878361e-001  5.1652298e-001 -4.6802185e-001  2.0201923e-001  1.9729603e+001  1.0000000e+000             Inf
  2.3296022e-001  4.3958200e-001 -2.3040600e-003  5.3562748e-001  2.4210353e-002  4.0893604e-001  1.1993997e-001 -4.5773395e-001  4.4236095e-001 -5.0896571e-001  2.3296022e-001  2.3254678e+001  1.0000000e+000  2.0000000e+000
  2.3296794e-001  4.4114749e-001 -1.9850718e-003  5.3514540e-001  1.2725055e-002  4.2537113e-001  9.9168144e-002 -4.5898703e-001  4.4379415e-001 -5.0543425e-001  2.3296794e-001  1.8454068e+001  1.0000000e+000             Inf
  2.3242163e-001 -1.4086389e-003 -1.0669753e-001  5.6895036e-001  5.3060370e-001 -5.1230797e-002  2.6899507e-001 -5.1117553e-001  7.9707969e-002 -8.0048735e-001  2.3242163e-001  5.5353497e+001  1.0000000e+000             Inf
  2.5253412e-001  1.0803823e-001 -4.1898291e-001 -3.0364812e-001  6.8571244e-001  6.7486043e-001  5.7921563e-002 -6.2797750e-002 -3.8821340e-001 -4.3440991e-002  2.5253412e-001  7.6356801e+001  1.0000000e+000             Inf
  2.6304767e-001 -1.6064978e-001  5.8173389e-001  1.1584553e-001 -3.8781354e-001  2.7449311e-002 -4.4029511e-001 -1.1718826e-001 -4.0632064e-001 -2.6671975e-002  2.6304767e-001  5.3441755e+001  1.0000000e+000             Inf
  1.5559734e-001  7.4763838e-002  1.0329591e+000  3.4080854e-002 -2.2953812e-001  3.3885122e-001  4.6981970e-001  9.5848827e-001 -1.0714877e+000 -1.1154706e-001  1.5559734e-001  5.5557304e+001  1.0000000e+000             Inf
  1.5603402e-001  4.8924298e-002  5.1433283e-001 -2.9117894e-003 -1.5780179e-001  1.5944627e-002 -4.3097299e-001  6.1279534e-001 -9.8218272e-001 -2.1551132e-001  1.5603402e-001  4.7595475e+001  1.0000000e+000  2.0000000e+000
  1.5608506e-001  4.9817683e-002  4.9939373e-001 -1.0126859e-003 -1.5692829e-001  2.8673206e-002 -1.9600852e-002  6.1620365e-001 -9.7921275e-001 -1.6581651e-001  1.5608506e-001  4.0927252e+001  1.0000000e+000             Inf
  2.0141234e-001 -1.4409308e-002 -4.5530792e-001 -1.8358055e-002 -1.6911250e-001 -2.2723729e-002 -3.4874780e-001 -4.2232496e-001 -3.6283210e-001 -2.2516133e-001  2.0141234e-001  6.4327591e+001  1.0000000e+000             Inf
  2.1767354e-001 -6.0915156e-002 -3.6013186e-001  2.2344615e-002  8.5105883e-002 -4.0526502e-001 -6.3006697e-001  4.1336909e-001  4.6751459e-001 -1.1318129e-001  2.1767354e-001  5.0539203e+001  1.0000000e+000             Inf
  2.1771222e-001 -3.8470562e-002 -4.4199857e-001  2.8413439e-002  8.8749828e-002 -4.2169780e-001 -8.2622907e-001  4.6811174e-001  4.7169233e-001 -4.9384259e-002  2.1771222e-001  3.3129207e+001  1.0000000e+000             Inf
  2.1770234e-001 -3.7448246e-002 -4.2965753e-001  3.1074957e-002  8.8857393e-002 -4.2124905e-001 -8.2891947e-001  4.7511109e-001  4.7207465e-001 -4.8197073e-002  2.1770234e-001  3.3659419e+001  1.0000000e+000  4.5166044e-001
  2.1769134e-001 -3.7780246e-002 -4.3752682e-001  3.1730286e-002  8.8828897e-002 -4.2170189e-001 -8.2715289e-001  4.7116266e-001  4.7214808e-001 -5.4211362e-002  2.1769134e-001  3.3724616e+001  1.0000000e+000  2.7568145e-001
  2.1768628e-001 -3.8355910e-002 -4.2860299e-001  3.3195215e-002  8.8806137e-002 -4.2148869e-001 -8.2675828e-001  4.7541015e-001  4.7216421e-001 -4.8779887e-002  2.1768628e-001  3.4118385e+001  1.0000000e+000  3.0051691e-001
  2.1768071e-001 -3.8002524e-002 -4.2955403e-001  3.2434325e-002  8.8590071e-002 -4.2160697e-001 -8.2555629e-001  4.7404839e-001  4.7148550e-001 -4.9367100e-002  2.1768071e-001  3.4173762e+001  1.0000000e+000  1.2726581e+000
  2.1769594e-001 -3.8076150e-002 -4.3380205e-001  3.1572255e-002  8.8905076e-002 -4.2177718e-001 -8.2610948e-001  4.7404414e-001  4.7213931e-001 -4.9038503e-002  2.1769594e-001  3.3665956e+001  1.0000000e+000  2.8825622e-001
  1.9670663e-001  8.9913535e-002 -6.7650908e-003  5.0324145e-002 -1.3610274e-001  1.9515120e-002 -3.7889918e-001  6.3953874e-001  5.2277641e-001 -6.5608110e-002  1.9670663e-001  4.3181775e+001  1.0000000e+000  4.0901973e-001
  1.9682934e-001  9.0589016e-002 -7.4028707e-003  4.9795442e-002 -1.2646398e-001  2.3279832e-002 -3.9222406e-001  6.4180497e-001  5.2248489e-001 -5.9260767e-002  1.9682934e-001  4.0301151e+001  1.0000000e+000  1.6533552e-001
  1.9684808e-001  9.3042395e-002 -6.6796434e-003  4.9831068e-002 -9.6360667e-002  1.8665278e-002 -3.7753999e-001  6.3909386e-001  5.2237213e-001 -6.6018788e-002  1.9684808e-001  3.8843220e+001  1.0000000e+000             Inf
  1.9611247e-001  1.8814650e-001  7.2636797e-002  5.9205198e-002 -5.6238562e-002  4.1524566e-001 -1.5371244e-001  9.1063012e-001  6.2378698e-001 -2.9435454e-001  1.9611247e-001  7.7296297e+001  1.0000000e+000             Inf
  1.9678802e-001  9.0586246e-002 -6.8062207e-003  5.0137441e-002 -1.2566094e-001  1.9124525e-002 -3.7747243e-001  6.3914935e-001  5.2234451e-001 -6.5467616e-002  1.9678802e-001  4.2061128e+001  1.0000000e+000  2.2325907e-001
  1.9642851e-001  9.2170171e-002 -7.4632352e-003  4.9783817e-002 -1.2863269e-001  2.1846113e-002 -3.7112268e-001  6.3991668e-001  5.2228242e-001 -6.6978062e-002  1.9642851e-001  4.3661178e+001  1.0000000e+000  1.6948816e+000
  1.9671791e-001  9.1777585e-002 -8.0665535e-003  4.9766059e-002 -1.3302850e-001  1.9466354e-002 -3.7694550e-001  6.3786742e-001  5.2225657e-001 -6.6231571e-002  1.9671791e-001  4.3061035e+001  1.0000000e+000  1.3978290e-001
  2.7689215e-001  4.4323246e-001 -3.3563991e-001  2.2914539e-002 -6.3626637e-003 -3.1084571e-002 -9.3526896e-003  4.6316412e-001  4.4413005e-001  4.4105507e-002  2.7689215e-001  2.2454263e+001  1.0000000e+000             Inf
  2.7674303e-001  4.4168675e-001 -3.2304714e-001  2.2752756e-002 -7.2960921e-003 -2.5377064e-001 -3.7513155e-002  4.6326107e-001  4.4116173e-001  4.2912550e-002  2.7674303e-001  4.3415574e+001  1.0000000e+000  2.0000000e+000
  2.7629141e-001  6.7882549e-002 -3.4527704e-001  7.2485829e-002 -1.0162295e-001 -3.4885120e-001 -3.8768504e-001  1.3113695e-001  4.6398669e-001  4.3691414e-001  2.7629141e-001  6.1999434e+001  1.0000000e+000             Inf
  1.7454994e-001  5.5725068e-001  4.8782111e-001  8.4436813e-002 -1.4883979e-001  4.7652801e-001 -4.9661089e-002  9.4582516e-003 -5.1037343e-003 -4.6133123e-001  1.7454994e-001  2.4111872e+001  1.0000000e+000             Inf
  2.3332855e-001 -5.2348928e-001 -3.7055858e-001  9.9005404e-002 -1.4505984e-001  3.9561863e-002  6.3706872e-003 -5.0821957e-001  1.6734960e-002 -5.1956702e-001  2.3332855e-001  3.1245714e+001  1.0000000e+000  1.6631875e-001
  2.3328671e-001 -9.6902526e-001 -4.2243326e-001  4.2675480e-001 -1.1886939e-001  9.7410840e-001  2.7133763e-001 -5.7729785e-001 -2.3137544e-002 -4.5083174e-001  2.3328671e-001  4.5596824e+001  1.0000000e+000             Inf
  2.3333356e-001 -5.1754970e-001 -3.6894071e-001  9.2393329e-002 -1.4111776e-001  3.7605590e-002  8.2847615e-003 -5.1037905e-001  3.0172259e-002 -5.1454331e-001  2.3333356e-001  3.0323385e+001  1.0000000e+000  1.2529789e-001
  2.3334723e-001 -5.2400777e-001 -3.7929412e-001  9.0361677e-002 -1.4442521e-001  5.0667718e-001  8.1822833e-003 -5.0972074e-001  3.4863170e-002 -5.1969369e-001  2.3334723e-001  2.9037201e+001  1.0000000e+000             Inf
  2.3333236e-001 -5.2196344e-001 -3.6928601e-001  8.9891886e-002 -1.4309931e-001  4.0809216e-002  9.8176748e-003 -5.0952484e-001  3.4136371e-002 -5.1844984e-001  2.3333236e-001  3.0854572e+001  1.0000000e+000  1.3843070e-001
  2.3333478e-001 -5.1896598e-001 -3.6582641e-001  7.6557136e-002 -1.3845649e-001  3.9080517e-002  1.1206005e-002 -5.0766931e-001  3.8517656e-002 -5.2100210e-001  2.3333478e-001  2.9439923e+001  1.0000000e+000  3.0350491e-001
  2.3332380e-001 -5.2316488e-001 -3.6832166e-001  9.1831826e-002 -1.4312230e-001  4.1404512e-002  7.0378348e-003 -5.0821168e-001  3.7098686e-002 -5.1469482e-001  2.3332380e-001  3.1265505e+001  1.0000000e+000  4.1541766e-001
  2.3331017e-001 -5.2665241e-001 -3.6849191e-001  1.1218235e-001 -1.4387238e-001  3.0542590e-002  5.8808970e-003 -5.0865480e-001  3.3507364e-002 -5.1646235e-001  2.3331017e-001  3.3094969e+001  1.0000000e+000  1.4783357e+000
  2.6338314e-001  4.2223356e-001  3.8349119e-001  4.9254677e-002  7.6527983e-002 -1.2301161e-001  4.3663322e-001 -1.5181372e-002  3.6451033e-001  5.2287925e-001  2.6338314e-001  4.2600326e+001  1.0000000e+000             Inf
