# Supplementary material for: An evolutionary algorithm for multi-objective optimization of freshwater consumption in textile dyeing industry
Source: PeerJ Comput Sci. 2022 Mar 22;8:e932. doi: 10.7717/peerj-cs.932 (PMC9044317; doi:10.7717/peerj-cs.932)
Supplement: Supplemental Information 1 — The data was collected manually from the Sitara Textile mills to conduct the thesis. [file peerj-cs-08-932-s001.zip › Code-and-Dataset/Algorithm Work/AMOCLPSO-matlab/Graphs/A-MOCLPSO_ZDT4_350.txt]

  2.3901624e-001  4.5805104e-001 -7.9840533e-002  1.1807270e-001  1.0771471e-001  6.1700845e-001  6.5569023e-002  7.8847771e-002 -4.6248388e-001 -8.8443140e-001  2.3901624e-001  4.8686772e+001  1.0000000e+000             Inf
  2.2885208e-001 -5.6032344e-001 -5.9709226e-001 -1.6179743e-001 -4.5182129e-002 -3.2597015e-001 -4.2249342e-002  2.2912694e-002 -9.6040375e-001  4.5931538e-001  2.2885208e-001  4.5005905e+001  1.0000000e+000             Inf
  1.5346395e-001 -5.5838355e-001 -5.2644829e-001 -1.5102235e-002  4.2098925e-001 -1.0147354e+000 -5.5264257e-003  5.0302194e-001  3.3933767e-001  5.2701379e-003  1.5346395e-001  2.3577753e+001  1.0000000e+000             Inf
  1.5282499e-001 -1.2556172e+000 -8.8305537e-001  5.6180507e-001 -1.2728285e-002 -2.4058377e+000  5.9026997e-001  5.4603355e-001  3.5220114e-001 -9.9110524e-001  1.5282499e-001  6.6418849e+001  1.0000000e+000             Inf
  1.5314779e-001 -5.6114318e-001 -5.2142213e-001 -1.8953084e-002  4.3909163e-001 -1.0103348e+000  4.9667906e-002  5.0153350e-001  3.3986553e-001  1.2113563e-002  1.5314779e-001  2.3784629e+001  1.0000000e+000  2.0000000e+000
  1.7371372e-001  5.1649175e-002  5.1047528e-001 -7.5521582e-003 -1.6453756e-002  9.8172456e-002 -5.1584971e-001  4.3374404e-001  2.0478877e-002  2.4308809e-001  1.7371372e-001  3.2164604e+001  1.0000000e+000             Inf
  1.7350177e-001  5.1623553e-002  5.1544307e-001 -7.3889296e-003 -1.7561606e-002  9.6346411e-002 -5.3153977e-001  4.3745384e-001  4.7584732e-002  2.3643899e-001  1.7350177e-001  3.3587623e+001  1.0000000e+000  6.2412939e-001
  1.7288070e-001  5.2159753e-002  1.3800171e+000 -3.3307930e-002 -4.4924567e-001  6.7090653e-001 -5.1058516e-001  4.7187393e-001  5.3407993e-001  1.2037615e-001  1.7288070e-001  4.2305467e+001  1.0000000e+000             Inf
  1.7343008e-001  5.1640749e-002  5.1230490e-001 -7.7543962e-003 -2.3302944e-002  1.0332375e-001 -5.3155679e-001  4.3856110e-001  5.4303703e-002  2.5350292e-001  1.7343008e-001  3.5040908e+001  1.0000000e+000  1.6052420e+000
  2.1340160e-001 -4.1383026e-001 -4.3356069e-001 -1.0976011e-001 -5.3867598e-001  4.8871385e-001  1.5954037e-001 -5.4855102e-001  5.3903632e-001  2.6978907e-002  2.1340160e-001  3.5373972e+001  1.0000000e+000  1.8408621e-001
  2.1335044e-001 -4.1427799e-001 -4.2939069e-001 -1.0959469e-001 -5.5284694e-001  4.8773603e-001  1.5846376e-001 -5.5196857e-001  5.3431473e-001  2.6970578e-002  2.1335044e-001  3.6518885e+001  1.0000000e+000  3.5682262e-001
  2.1336900e-001 -4.1472044e-001 -4.3467148e-001 -1.0983168e-001 -5.5410148e-001  4.8740694e-001  1.5915672e-001 -5.4829086e-001  5.3081534e-001  2.6980706e-002  2.1336900e-001  3.5763474e+001  1.0000000e+000  9.2529348e-002
  2.1341105e-001 -4.1562755e-001 -4.3344547e-001 -1.0982074e-001 -5.5451438e-001  4.9991680e-001  1.6102722e-001 -5.3296394e-001  5.2879772e-001  2.6976385e-002  2.1341105e-001  3.4891553e+001  1.0000000e+000  2.4883848e-001
  2.1329006e-001 -4.1430540e-001 -4.2835275e-001 -1.0973701e-001 -5.5509942e-001  4.9253762e-001  1.6150955e-001 -5.5353021e-001  5.2972567e-001  2.6979121e-002  2.1329006e-001  3.6967265e+001  1.0000000e+000  4.7803593e-001
  2.1324560e-001 -4.1494820e-001 -4.1318038e-001 -1.0959412e-001 -5.4598356e-001  4.8543733e-001  1.5901997e-001 -5.5016491e-001  5.3339941e-001  2.6985819e-002  2.1324560e-001  3.7509461e+001  1.0000000e+000  1.0686149e+000
  2.1314012e-001 -4.5732865e-001  2.2773906e-002 -9.7392490e-002 -1.2811225e+000  6.0444315e-001  5.1616245e-001 -9.4577659e-001  1.0356581e+000  2.7489098e-002  2.1314012e-001  4.1494694e+001  1.0000000e+000             Inf
  2.1336075e-001 -4.1883174e-001 -4.2736823e-001 -1.0974756e-001 -5.5610668e-001  5.0526130e-001  1.5744916e-001 -5.4955782e-001  5.3190385e-001  2.6975101e-002  2.1336075e-001  3.6020468e+001  1.0000000e+000  1.5642149e-001
  2.1340748e-001 -4.1385641e-001 -4.3414309e-001 -1.0792267e-001 -5.4914018e-001  5.0055767e-001  1.5572666e-001 -5.5012655e-001  5.3325300e-001  2.6976510e-002  2.1340748e-001  3.5065672e+001  1.0000000e+000  9.1721583e-002
  2.1337520e-001 -4.2000289e-001 -4.3612444e-001 -1.0972351e-001 -5.5436531e-001  4.8733215e-001  1.6319062e-001 -5.4989517e-001  5.3112809e-001  2.6997247e-002  2.1337520e-001  3.5668686e+001  1.0000000e+000  1.5873323e-001
  2.1343503e-001 -4.1926278e-001 -4.6945848e-001 -1.0978884e-001 -5.5797669e-001  4.8712400e-001  1.5853809e-001 -5.4961328e-001  5.3333193e-001  2.6969784e-002  2.1343503e-001  3.3412508e+001  1.0000000e+000             Inf
  2.1342877e-001 -4.3545855e-001 -4.3029611e-001 -1.0976051e-001 -5.5822428e-001  4.9358310e-001  1.5842870e-001 -5.4914664e-001  5.0351489e-001  2.6983576e-002  2.1342877e-001  3.3637752e+001  1.0000000e+000  2.6430982e-001
  1.5766389e-001  6.0703751e-002  4.2878848e-002  2.6280288e-002  4.6433016e-001 -4.5986526e-001  9.1530025e-001 -1.0413560e-001 -2.1146474e-001 -4.2146503e-001  1.5766389e-001  4.2686341e+001  1.0000000e+000             Inf
  1.5766741e-001  6.0720154e-002  4.2879699e-002  2.6243534e-002  4.6434008e-001 -4.5985431e-001  9.1530328e-001 -1.0413327e-001 -2.1144137e-001 -4.2144848e-001  1.5766741e-001  4.2686156e+001  1.0000000e+000             Inf
  2.3312320e-001  4.5358576e-001  5.1005626e-001  2.6221024e-001 -2.2250685e-002 -4.7647960e-001  6.9610762e-002  4.1131218e-001  1.2141362e-001 -5.7091780e-001  2.3312320e-001  4.3844925e+001  1.0000000e+000             Inf
  2.3490434e-001 -2.7553739e-002 -4.4460291e-001  4.3004635e-001 -5.0199442e-001  3.1885798e-002  9.7118706e-001  4.8179424e-001 -3.3460226e-003 -1.6061175e-002  2.3490434e-001  9.6424359e+000  1.0000000e+000  7.3697961e-001
  2.3490470e-001 -2.7783520e-002 -4.4458833e-001  4.3004545e-001 -4.9663354e-001  3.1900837e-002  9.7119064e-001  4.8177102e-001 -3.3691202e-003 -1.5241172e-002  2.3490470e-001  9.6356988e+000  1.0000000e+000             Inf
  2.3489667e-001 -2.7871723e-002 -4.4468326e-001  4.2998706e-001 -5.0391786e-001  3.1625936e-002  9.7125295e-001  4.8179930e-001 -3.1680811e-003 -1.6200533e-002  2.3489667e-001  9.6525048e+000  1.0000000e+000             Inf
  2.3490388e-001 -2.7801318e-002 -4.4462623e-001  4.3007390e-001 -5.0123321e-001  3.1863997e-002  9.7118509e-001  4.8174233e-001 -3.4492683e-003 -1.6054144e-002  2.3490388e-001  9.6463698e+000  1.0000000e+000  3.7806890e-001
  2.3490218e-001 -2.7832576e-002 -4.4464114e-001  4.3004732e-001 -5.0171100e-001  3.1901554e-002  9.7120093e-001  4.8176845e-001 -3.3847381e-003 -1.6078434e-002  2.3490218e-001  9.6510247e+000  1.0000000e+000  9.3463307e-001
  2.3490321e-001 -2.7814849e-002 -4.4461720e-001  4.3005852e-001 -4.9946513e-001  3.1900715e-002  9.7119747e-001  4.8179681e-001 -3.4108950e-003 -1.6073041e-002  2.3490321e-001  9.6464405e+000  1.0000000e+000  3.2838732e-001
  2.3490288e-001 -2.7788077e-002 -4.4460688e-001  4.3006931e-001 -5.0091579e-001  3.1901301e-002  9.7119614e-001  4.8165847e-001 -3.3514035e-003 -1.6053225e-002  2.3490288e-001  9.6497939e+000  1.0000000e+000  4.0140491e-001
  2.3036149e-001  1.4642821e-002 -5.3861503e-001  5.3460116e-001  1.0578545e+000 -4.9179105e-001 -1.0978354e+000 -9.7533689e-001 -8.5211460e-001 -1.7205546e-001  2.3036149e-001  4.2961078e+001  1.0000000e+000             Inf
  2.3052017e-001  2.8935189e-002 -5.4091273e-001  3.8334345e-001  5.0881553e-001  3.3364084e-002 -1.2038959e-001 -5.3886181e-001 -1.0598382e-001 -4.1329501e-001  2.3052017e-001  3.4664544e+001  1.0000000e+000             Inf
  2.1819955e-001  8.8419730e-001  4.6579029e-001 -4.5005126e-001  2.2766075e-001 -5.0652689e-001  1.6229286e+000 -1.4808249e+000  1.0369127e+000 -4.5257312e-001  2.1819955e-001  4.9338696e+001  1.0000000e+000             Inf
  2.1829252e-001  6.5554185e-002  3.1919198e-002 -4.3175935e-001  2.3535642e-001 -4.2173961e-001  1.0190907e+000 -5.8196423e-001  5.9555659e-002 -3.2725451e-002  2.1829252e-001  4.0125938e+001  1.0000000e+000  1.8958973e-001
  2.1830855e-001  6.5499410e-002  2.8007272e-002 -4.3123130e-001  2.3628543e-001 -4.2409178e-001  1.0129429e+000 -5.5830667e-001  4.9241009e-002 -3.7459139e-002  2.1830855e-001  3.6848250e+001  1.0000000e+000             Inf
  2.1828397e-001  8.5877479e-002  3.8789750e-002 -4.3288991e-001  2.3560951e-001 -4.2459766e-001  1.0232852e+000 -5.9657185e-001  6.5898517e-002 -3.7910322e-002  2.1828397e-001  4.4680081e+001  1.0000000e+000  3.4345844e-001
  2.1830459e-001  6.7976871e-002  4.3054495e-002 -4.3266370e-001  2.3574388e-001 -4.3863149e-001  1.0170709e+000 -5.8279432e-001  5.6310628e-002 -4.0363258e-002  2.1830459e-001  3.9504013e+001  1.0000000e+000  3.4874161e-001
  2.1828646e-001  7.1500407e-002  4.1080687e-002 -4.3311440e-001  2.3563556e-001 -4.2839478e-001  1.0224456e+000 -6.0180742e-001  6.0584230e-002 -3.3420879e-002  2.1828646e-001  4.2852313e+001  1.0000000e+000  3.1422869e-001
  2.1829793e-001  6.6367502e-002  4.0539159e-002 -4.3379312e-001  2.3593165e-001 -4.2731300e-001  9.9895623e-001 -5.7502845e-001  6.7077566e-002 -4.0422141e-002  2.1829793e-001  3.9987278e+001  1.0000000e+000  1.6050998e-001
  2.1828884e-001  7.0504727e-002  4.5488243e-002 -4.3231382e-001  2.3571128e-001 -4.2403002e-001  1.0216311e+000 -5.8563024e-001  5.4420163e-002 -3.6074247e-002  2.1828884e-001  4.1313318e+001  1.0000000e+000  2.7387278e-001
  2.1827974e-001  7.2097146e-002  4.2938033e-002 -4.3255371e-001  2.3561495e-001 -4.3335054e-001  1.0205222e+000 -5.9526673e-001  1.0180144e-001 -3.9969408e-002  2.1827974e-001  4.6372009e+001  1.0000000e+000  1.1474400e+000
  2.3981157e-001  2.1733596e-002 -5.9048438e-001  3.5098808e-002  5.7919329e-002  8.8845734e-002  5.7282166e-001  4.1865747e-001  4.7650487e-001  7.1707513e-002  2.3981157e-001  2.7585857e+001  1.0000000e+000  1.4897383e-001
  2.3980101e-001  2.0973183e-002 -5.9296612e-001  3.2001601e-002  5.8426901e-002  8.7628766e-002  5.7761319e-001  4.2530271e-001  4.7803311e-001  7.6278456e-002  2.3980101e-001  2.7798618e+001  1.0000000e+000  5.8035472e-002
  2.3965553e-001  2.4354552e-002 -5.9420036e-001  1.3102013e-001  6.0382457e-002  9.7270727e-002  5.8084565e-001  4.2135715e-001  4.6349494e-001  7.0636826e-002  2.3965553e-001  3.9640881e+001  1.0000000e+000  6.2973163e-001
  2.3971778e-001  2.0519879e-002 -5.9463832e-001  2.8693107e-002  5.5569802e-002  8.6540132e-002  5.7785334e-001  4.2225570e-001  4.5960516e-001  7.0104706e-002  2.3971778e-001  2.8039772e+001  1.0000000e+000  6.1227583e-001
  2.3944925e-001  4.8110475e-001 -1.4066736e+000  5.8210568e-001  7.2518576e-001  3.4099894e-001  1.5643529e+000 -3.1710508e-003  5.2213420e-001  3.7910854e-001  2.3944925e-001  6.1015779e+001  1.0000000e+000             Inf
  2.3978958e-001  2.3135909e-002 -5.9506816e-001  3.3092524e-002  5.8392315e-002  8.9661437e-002  5.8069051e-001  4.2340990e-001  4.8545498e-001  6.8373949e-002  2.3978958e-001  2.7925925e+001  1.0000000e+000  1.9162219e-001
  2.3983349e-001  2.1882656e-002 -1.0188813e+000  6.9572294e-002  5.6656203e-002  8.6704764e-002  5.7559550e-001  4.2238288e-001  4.7698605e-001  7.0541520e-002  2.3983349e-001  2.4936594e+001  1.0000000e+000  2.9774752e-001
  2.3989877e-001  2.2852070e-002 -5.2772792e-001  3.2859589e-002  6.1156406e-002  9.0500444e-002  5.8097284e-001  4.2220542e-001  4.6447226e-001  6.9730538e-002  2.3989877e-001  2.3715918e+001  1.0000000e+000             Inf
  2.3964135e-001  2.2565814e-002 -5.9198725e-001  1.8739246e-001  5.7951438e-002  9.1420917e-002  5.9211022e-001  4.2410957e-001  4.6682358e-001  6.8944967e-002  2.3964135e-001  4.5186920e+001  1.0000000e+000  1.0319412e+000
  1.9897921e-001 -6.0570284e-002  5.6241175e-001 -4.5062558e-001  4.4668252e-001  2.2829274e-001  4.0001649e-001 -5.1649459e-002  3.0654280e-002 -1.4485485e-002  1.9897921e-001  3.8254175e+001  1.0000000e+000  2.5338547e-001
  1.9910391e-001 -6.0013106e-002  5.6734541e-001 -4.5025705e-001  4.4793498e-001  2.2908234e-001  4.2063331e-001 -4.9524310e-002  3.2090086e-002 -1.4686169e-002  1.9910391e-001  3.6290242e+001  1.0000000e+000  5.7137210e-002
  1.9876793e-001 -4.3410326e-001  8.8907243e-001 -3.5425107e-002  9.6503578e-002  1.8092752e-001  4.4710299e-001 -3.7146110e-001  1.8731329e-001 -1.1164232e-001  1.9876793e-001  7.1895322e+001  1.0000000e+000             Inf
  1.9887976e-001 -6.1937965e-002  5.6449578e-001 -4.4726103e-001  4.4943044e-001  2.2854535e-001  3.9601684e-001 -5.0992353e-002  3.1297060e-002 -1.4137236e-002  1.9887976e-001  3.9039289e+001  1.0000000e+000  1.5250201e+000
  1.9904996e-001 -6.0556092e-002  5.6170383e-001 -4.5986228e-001  4.4715219e-001  2.1302203e-001  3.9639114e-001 -5.2862408e-002  3.2000427e-002 -1.5373723e-002  1.9904996e-001  3.7485708e+001  1.0000000e+000  3.1043987e-001
  1.9907525e-001 -6.0820201e-002  5.6129886e-001 -4.5524674e-001  4.4843503e-001  2.2678344e-001  4.0551189e-001 -5.1093808e-002  3.1182917e-002 -1.4314536e-002  1.9907525e-001  3.7048193e+001  1.0000000e+000  1.6445719e-001
  1.9910193e-001 -6.1329663e-002  5.7043339e-001 -4.4993487e-001  4.4719154e-001  2.2934688e-001  4.2083146e-001 -5.3086215e-002  3.1267931e-002 -1.3942777e-002  1.9910193e-001  3.6959515e+001  1.0000000e+000  1.0382356e-001
  1.9911519e-001 -6.1439224e-002  5.6660482e-001 -4.5031153e-001  4.4717499e-001  2.2995898e-001  4.2292637e-001 -5.0983777e-002  3.1622401e-002 -1.5114222e-002  1.9911519e-001  3.6284141e+001  1.0000000e+000             Inf
  1.9896983e-001 -5.9286207e-002  5.7161538e-001 -4.5138167e-001  4.4554592e-001  2.2801266e-001  4.0611445e-001 -5.1385164e-002  2.9975317e-002 -1.5278606e-002  1.9896983e-001  3.8292489e+001  1.0000000e+000  3.0843346e-001
  8.1475447e-002 -4.1128494e-002  5.0329640e-001 -2.1681320e-002 -5.2382880e-002  5.1979112e-001 -3.3702191e-002  5.2381094e-001  4.8560056e-002 -8.7344827e-003  8.1475447e-002  8.2197258e+000  1.0000000e+000  2.8190247e-001
  8.1500729e-002 -4.3068592e-002  5.0353107e-001 -2.2074210e-002 -5.2932964e-002  5.2086886e-001 -3.8009381e-002  5.2968210e-001  3.2710600e-002 -8.6148693e-003  8.1500729e-002  7.9593652e+000  1.0000000e+000             Inf
  8.1235436e-002 -4.3093461e-002  5.0371308e-001 -1.9382091e-002 -5.3444860e-002  5.2118754e-001 -3.8486843e-002  5.2745106e-001  4.5243741e-002 -8.9121636e-003  8.1235436e-002  8.5691225e+000  1.0000000e+000  2.6061990e-001
  8.1366493e-002 -4.4109949e-002  5.0371503e-001 -6.7244417e-003 -5.3258828e-002  5.1884807e-001 -3.3260527e-002  5.2648901e-001  4.9659825e-002 -9.0340523e-003  8.1366493e-002  8.2850893e+000  1.0000000e+000  4.0191024e-001
  8.1157014e-002 -4.1011250e-002  5.0548576e-001 -2.0636680e-002 -4.8852724e-002  5.1983315e-001 -4.3448865e-002  5.2965463e-001  4.9182137e-002 -7.3122702e-003  8.1157014e-002  8.7548187e+000  1.0000000e+000  1.4437579e+000
  8.1281764e-002 -4.3273494e-002  5.0656777e-001 -1.7757413e-002 -4.8239846e-002  5.2431022e-001 -3.8487883e-002  5.2736507e-001  4.8445634e-002 -8.7937665e-003  8.1281764e-002  8.5042691e+000  1.0000000e+000  2.7433966e-001
  8.1009757e-002 -2.5824475e-001  5.8231636e-001 -4.0943745e-001 -3.9277546e-001  9.3927033e-001 -4.8922362e-001  9.3475324e-001  7.7873513e-003  7.7257719e-003  8.1009757e-002  4.6309562e+001  1.0000000e+000             Inf
  1.6388558e-001 -8.1396222e-002  5.1157667e-001  4.1368916e-002 -1.3477382e-001  9.2654970e-001  9.9661646e-002 -9.1579210e-002  9.8912622e-002 -4.4923539e-001  1.6388558e-001  4.2598335e+001  1.0000000e+000  5.2309136e-002
  1.6367662e-001 -1.2931012e-001  5.1360488e-001  4.7680662e-002 -1.3267949e-001  9.5936034e-001  8.8567021e-002 -9.1799824e-002  9.8825991e-002 -4.3018550e-001  1.6367662e-001  4.6173872e+001  1.0000000e+000  1.2790971e+000
  1.6387819e-001 -7.6403627e-002  5.0768981e-001  4.5049490e-002 -1.3443123e-001  9.1529409e-001  9.7171229e-002 -8.7820566e-002  1.0097668e-001 -4.4756060e-001  1.6387819e-001  4.3006471e+001  1.0000000e+000  5.6141259e-001
  1.6388591e-001 -7.6270731e-002  5.1104482e-001  4.0857627e-002 -1.3908568e-001  9.3700565e-001  9.3152365e-002 -8.7133426e-002  9.8095541e-002 -4.3570898e-001  1.6388591e-001  4.1362289e+001  1.0000000e+000  1.5949029e-001
  1.6356056e-001 -2.2607837e-001  9.0304973e-001  3.0743543e-001 -4.1422561e-001  1.4045183e+000  6.3853296e-001 -5.3902627e-001  8.1004724e-002 -7.0163535e-001  1.6356056e-001  9.2409991e+001  1.0000000e+000             Inf
  1.6368859e-001 -7.3941951e-002  5.1106357e-001  3.6023132e-002 -1.4072297e-001  9.1088127e-001  9.0831351e-002 -9.6721833e-002  9.7376993e-002 -4.5182046e-001  1.6368859e-001  4.3067827e+001  1.0000000e+000  6.2455353e-001
  1.6391701e-001 -8.5078832e-002  5.1400790e-001  4.4389283e-002 -1.4664415e-001  9.3375623e-001  5.0910154e-002 -9.3644340e-002  9.8136322e-002 -4.5839905e-001  1.6391701e-001  3.8772990e+001  1.0000000e+000             Inf
  2.7104133e-001 -1.2458742e-002  4.8263755e-001 -2.1205163e-002 -3.9906384e-001 -8.8508176e-002  4.2847895e-001  6.5358349e-002  1.0071599e+000  3.9068856e-003  2.7104133e-001  2.0431894e+001  1.0000000e+000             Inf
  2.4217592e-001  5.6266264e-001 -4.9163943e-001  2.6946804e-001 -5.1172622e-001  3.1834419e-002  5.4821621e-002 -4.9241312e-001  1.6055886e-004  4.2930099e-001  2.4217592e-001  2.9160701e+001  1.0000000e+000             Inf
  2.4370541e-001  4.9677787e-001 -9.6144780e-002  3.8718344e-002 -2.9798200e-001 -5.1850831e-001 -2.4094715e-002  4.6539779e-001 -3.2431587e-002  3.0528715e-002  2.4370541e-001  2.8149290e+001  1.0000000e+000  6.3219754e-001
  2.4371931e-001  4.9655290e-001 -9.2307893e-002  3.8735532e-002 -2.9898817e-001 -5.1834138e-001 -3.0890508e-002  4.6730372e-001 -3.2485412e-002  3.0590743e-002  2.4371931e-001  2.7840204e+001  1.0000000e+000  4.8093081e-001
  2.4356288e-001  4.8432081e-001 -4.1585254e-001  4.1031667e-002 -2.0729869e-001 -9.3437914e-001 -1.5411505e-002  8.5754803e-003 -4.6333836e-002  3.7755060e-002  2.4356288e-001  3.0849288e+001  1.0000000e+000             Inf
  2.4368825e-001  4.9594578e-001 -9.5041020e-002  3.8834916e-002 -2.9832878e-001 -5.1914203e-001 -3.1829640e-002  4.4424378e-001 -3.2647798e-002  3.0698553e-002  2.4368825e-001  2.9713380e+001  1.0000000e+000  1.4566651e+000
  2.4380155e-001  4.9698207e-001 -9.3153011e-002  3.8958359e-002 -2.9844900e-001 -5.1815107e-001 -3.2476919e-002  4.7567643e-001 -3.2543766e-002  3.0598525e-002  2.4380155e-001  2.7707834e+001  1.0000000e+000             Inf
  2.4371930e-001  4.9679813e-001 -9.4624563e-002  3.8711607e-002 -3.0069612e-001 -5.1989433e-001 -3.1628887e-002  4.6584120e-001 -3.2676279e-002  3.0615952e-002  2.4371930e-001  2.8136109e+001  1.0000000e+000  1.5661168e-001
  2.5374632e-001  5.1018666e-001  1.0598466e-001  4.7422058e-001 -9.3357219e-002 -4.4080421e-001 -3.2633857e-002  7.4368539e-002  8.4159399e-003 -5.2982311e-001  2.5374632e-001  2.2128407e+001  1.0000000e+000             Inf
  2.5368886e-001  5.1076564e-001  1.1192116e-001  4.7571959e-001 -9.3420926e-002 -4.4021607e-001 -3.0928849e-002  7.4618477e-002  1.1013714e-002 -5.3079970e-001  2.5368886e-001  2.2860669e+001  1.0000000e+000  1.6405800e+000
  2.5370963e-001  5.1172032e-001  1.0936594e-001  4.7728921e-001 -9.2902915e-002 -4.4085511e-001 -3.4129390e-002  7.4341440e-002  7.1488024e-003 -5.3631608e-001  2.5370963e-001  2.2763344e+001  1.0000000e+000  5.0215111e-001
  2.5374295e-001  5.0971768e-001  1.1023555e-001  4.7788174e-001 -9.2741651e-002 -4.3990529e-001 -2.8529096e-002  7.4130615e-002  8.3141859e-003 -5.3490752e-001  2.5374295e-001  2.2533184e+001  1.0000000e+000  3.5941999e-001
  2.5363531e-001  5.3112776e-001  4.5356086e-001  2.3424195e-002 -1.0908095e-001 -4.6298865e-001 -3.6382598e-001  9.5143914e-002  1.6715829e-001 -9.9908091e-001  2.5363531e-001  4.4112746e+001  1.0000000e+000             Inf
  2.2163151e-001  2.0583918e-001  5.1355832e-001 -6.8588826e-002  4.7766170e-001 -4.6580988e-001 -4.5104359e-001  4.7703886e-001 -4.1733657e-001 -1.6547259e-001  2.2163151e-001  4.4609528e+001  1.0000000e+000  1.7366125e-001
  2.2161909e-001  2.0327214e-001  5.1283763e-001 -6.8843164e-002  4.7710057e-001 -4.7155117e-001 -4.5106331e-001  4.7708520e-001 -4.1067946e-001 -1.6630625e-001  2.2161909e-001  4.4998008e+001  1.0000000e+000  1.3339849e-001
  2.2161788e-001  2.0591721e-001  5.1401965e-001 -6.8716396e-002  4.7372894e-001 -4.6473988e-001 -4.5076758e-001  4.7631072e-001 -4.1334723e-001 -1.6624281e-001  2.2161788e-001  4.5376311e+001  1.0000000e+000  1.6272849e-001
  2.2162594e-001  2.0239272e-001  5.1249969e-001 -6.8296547e-002  4.7591947e-001 -4.6505419e-001 -4.4946780e-001  4.7956184e-001 -4.0853422e-001 -1.6083537e-001  2.2162594e-001  4.4899831e+001  1.0000000e+000  1.1016005e-001
  2.2160939e-001  2.0330928e-001  5.1380721e-001 -6.9711976e-002  4.7630266e-001 -4.6493882e-001 -4.5113281e-001  4.7655009e-001 -4.1095680e-001 -1.6602853e-001  2.2160939e-001  4.5388904e+001  1.0000000e+000  1.6807708e+000
  2.2162546e-001  2.0309429e-001  5.1318250e-001 -6.8528958e-002  4.8094503e-001 -4.5917660e-001 -4.5077321e-001  4.7696342e-001 -4.1228497e-001 -1.6313650e-001  2.2162546e-001  4.4979514e+001  1.0000000e+000  1.0277988e-001
  2.2163625e-001  2.0339962e-001  5.1494307e-001 -6.8998710e-002  4.8018016e-001 -4.6679772e-001 -4.6210105e-001  4.7723100e-001 -4.1061514e-001 -1.6605059e-001  2.2163625e-001  4.4474742e+001  1.0000000e+000             Inf
  2.2156493e-001  2.5479197e-001  6.0612912e-001 -9.3448417e-002 -5.2408929e-002 -7.6269477e-002 -4.7126423e-001  1.1969901e-002 -4.2470356e-001 -3.2530434e-001  2.2156493e-001  5.9098244e+001  1.0000000e+000             Inf
  1.3959140e-001  5.5248196e-002 -5.4597698e-001 -4.7110906e-001  4.6165065e-001  3.4569242e-001  4.9327705e-001 -7.8433243e-002 -5.4803726e-001 -3.4797080e-001  1.3959140e-001  3.9060768e+001  1.0000000e+000  3.0497618e-001
  1.3952525e-001  5.5031219e-002 -5.4588811e-001 -4.7131674e-001  4.6334999e-001  3.4556208e-001  4.9329430e-001 -7.9009019e-002 -5.5232322e-001 -3.4792348e-001  1.3952525e-001  3.9328702e+001  1.0000000e+000  3.2407572e-001
  1.3966192e-001  5.5191034e-002 -5.4572848e-001 -4.7187415e-001  4.6181353e-001  3.4554208e-001  4.9329186e-001 -7.9782191e-002 -5.3130483e-001 -3.4798951e-001  1.3966192e-001  3.8158987e+001  1.0000000e+000             Inf
  1.3936666e-001  5.5080028e-002 -5.4583822e-001 -4.7105680e-001  4.6231560e-001  3.4569639e-001  4.9317441e-001 -7.8924561e-002 -5.5571291e-001 -3.4796569e-001  1.3936666e-001  3.9633239e+001  1.0000000e+000  1.4196740e+000
  1.3962132e-001  5.4677778e-002 -5.4703309e-001 -4.7019108e-001  4.5850573e-001  3.4656138e-001  4.9333893e-001 -8.2378406e-002 -5.2756322e-001 -3.4821346e-001  1.3962132e-001  3.8430315e+001  1.0000000e+000  2.5625031e-001
  1.3944571e-001  5.5100149e-002 -5.4583005e-001 -4.7104769e-001  4.6309259e-001  3.4558218e-001  4.9311467e-001 -7.9564552e-002 -5.5200012e-001 -3.4793153e-001  1.3944571e-001  3.9387123e+001  1.0000000e+000  3.4597664e-001
  1.3914246e-001  9.0437941e-002 -5.3999487e-001 -4.7986635e-001  4.7188331e-001  3.2377940e-001  4.9114390e-001 -6.7278059e-002 -9.2568696e-001 -3.4476911e-001  1.3914246e-001  4.5643041e+001  1.0000000e+000             Inf
  8.8239043e-002  5.2367655e-001 -4.9148233e-001 -5.7379233e-001 -1.4686624e+000 -9.9209913e-002 -7.5974431e-002 -7.1976960e-002 -3.8848459e-001 -9.1191576e-002  8.8239043e-002  3.6649210e+001  1.0000000e+000             Inf
  8.7979703e-002  5.7178220e-001 -4.8956917e-001 -5.7420865e-001 -1.0737094e+000 -9.0106120e-002 -7.5610733e-002 -7.4998237e-002 -3.8404193e-001 -8.8636210e-002  8.7979703e-002  4.1698163e+001  1.0000000e+000  1.6033167e+000
  8.7679441e-002  1.4959293e+000 -9.2229850e-001 -1.2797327e+000 -1.9207080e+000 -4.1998868e-001 -6.4426973e-001 -9.6061487e-001  5.0644948e-001 -4.5366068e-001  8.7679441e-002  5.7317629e+001  1.0000000e+000             Inf
  8.8057091e-002  5.5544735e-001 -4.8098281e-001 -5.7418026e-001 -1.0684280e+000 -9.5953510e-002 -6.9849951e-002 -5.2755288e-002 -3.8455116e-001 -8.9886940e-002  8.8057091e-002  3.8127797e+001  1.0000000e+000  7.0772015e-001
  1.8648403e-001  1.7138266e-001 -4.6768778e-001  9.3183254e-003  1.1702531e-002 -7.9797132e-002  4.7361807e-001  5.0487027e-001 -3.3377111e-001  1.3331575e-001  1.8648403e-001  4.6496263e+001  1.0000000e+000             Inf
  2.6111266e-001 -1.2708708e-001  1.2961854e-001  5.6159344e-001 -5.3140875e-001 -5.2865259e-001 -4.5536952e-001 -2.7535003e-002 -2.8827687e-002 -3.8832450e-001  2.6111266e-001  3.5308497e+001  1.0000000e+000  1.6643690e+000
  2.6114646e-001 -1.2666659e-001  1.2838855e-001  5.1165388e-001 -5.2571972e-001 -5.3253791e-001 -4.5939581e-001 -2.6760076e-002 -2.4092765e-002 -3.8660475e-001  2.6114646e-001  3.2106792e+001  1.0000000e+000  2.3282510e-001
  2.6114024e-001 -1.2604243e-001  1.2760095e-001  5.6378921e-001 -5.2610812e-001 -5.1765751e-001 -4.5771618e-001 -2.6719432e-002 -2.4307178e-002 -3.8933163e-001  2.6114024e-001  3.4032202e+001  1.0000000e+000  2.6500001e-001
  2.6115043e-001 -1.2367729e-001  1.2086140e-001  5.5018417e-001 -5.2183202e-001 -5.1746443e-001 -4.5124217e-001 -2.4189897e-002 -2.1289683e-002 -3.9023974e-001  2.6115043e-001  3.1795660e+001  1.0000000e+000             Inf
  2.6108359e-001 -3.2914264e-001  4.9757525e-001  1.2538193e+000 -9.9851858e-001 -9.6751297e-001 -4.7872691e-001 -1.2443331e-001 -3.6102999e-001 -1.4194396e-002  2.6108359e-001  5.9613228e+001  1.0000000e+000             Inf
  2.6113582e-001 -1.2739734e-001  1.2723585e-001  5.5787288e-001 -5.3041148e-001 -5.2874021e-001 -4.5562798e-001 -2.5086477e-002 -3.7975167e-002 -3.8823481e-001  2.6113582e-001  3.5053867e+001  1.0000000e+000  4.5848389e-001
  1.9766947e-001  7.2258756e-002 -9.5013869e-001  4.3975982e-002  4.7739847e-001 -8.8136674e-001 -4.7447166e-001  2.0405724e-002  1.2704189e-001 -4.5271973e-001  1.9766947e-001  3.0450926e+001  1.0000000e+000             Inf
  1.7045190e-001  2.0079451e-001 -9.8227937e-001 -5.2157843e-001  5.0401131e-001 -1.7612707e-002 -9.7228580e-003 -1.3118696e-002  1.2255195e-002  4.9058803e-001  1.7045190e-001  2.0243655e+001  1.0000000e+000             Inf
  2.1650732e-001  5.0517023e-001 -5.9650788e-002  1.6228132e-002  4.9349144e-001  5.4102391e-001 -5.3952281e-001  2.7137876e-002 -4.3646636e-001 -3.3602797e-002  2.1650732e-001  1.0578744e+001  1.0000000e+000             Inf
  2.0063156e-001  4.6052689e-001  4.4143922e-001 -1.0999954e-003  5.4661875e-002  3.6202890e-002 -4.9084445e-001  3.9643259e-001 -3.7951397e-002 -5.7497807e-002  2.0063156e-001  1.7913964e+001  1.0000000e+000             Inf
  2.0062569e-001  4.5984848e-001  7.0772038e-002 -2.4266971e-003  5.6345876e-002  3.6565746e-002 -4.8986630e-001  3.9660839e-001 -4.1350211e-002 -5.5660804e-002  2.0062569e-001  1.9025870e+001  1.0000000e+000             Inf
  2.0063080e-001  4.6082312e-001  4.2983181e-001 -1.0772971e-003  5.4630074e-002  3.6259896e-002 -4.9086026e-001  3.9641840e-001 -3.7994771e-002 -5.7468468e-002  2.0063080e-001  1.8891970e+001  1.0000000e+000  2.0000000e+000
  1.5681314e-001 -3.7708022e-001 -1.8475718e-002 -8.3471003e-002  5.1946413e-001  2.9295192e-003  4.4592951e-002  2.3337323e-003  4.7377418e-002  5.8060714e-001  1.5681314e-001  2.3065741e+001  1.0000000e+000             Inf
  1.5672944e-001 -3.7727516e-001 -1.7296247e-002 -7.8369784e-002  5.1634500e-001  1.8657339e-003  4.4613652e-002  2.8304728e-003  4.8389538e-002  5.8702456e-001  1.5672944e-001  2.3148487e+001  1.0000000e+000             Inf
  1.6589897e-001  5.7637856e-001  1.9915633e+000  1.0824349e+000 -3.2827877e+000  1.0205681e+000 -1.0678064e+000 -4.6661592e-001  4.8929404e-001  4.1556910e-002  1.6589897e-001  5.1309177e+001  1.0000000e+000             Inf
  1.6641097e-001  6.5551838e-002  5.8197767e-001  1.0204020e-001 -1.4717435e+000  7.2592262e-002 -5.1459836e-001 -3.3367904e-002  8.9181345e-002 -8.0468947e-002  1.6641097e-001  3.2487277e+001  1.0000000e+000             Inf
  1.6618768e-001  6.5658487e-002  5.4785319e-001  7.8856110e-002 -1.0840736e+000  4.2991174e-003 -5.0665755e-001 -2.5594984e-002  7.5012005e-002 -1.5492097e-001  1.6618768e-001  3.3265831e+001  1.0000000e+000  2.0000000e+000
  1.9539723e-001 -3.4053828e-001  4.5284260e-001  1.5621476e-001 -4.9467280e-001 -5.4698657e-001  5.1927694e-001  1.2760631e-001  4.8622462e-001 -9.1712099e-002  1.9539723e-001  4.7423294e+001  1.0000000e+000  1.5182885e+000
  1.9554284e-001 -3.4102153e-001  4.6110098e-001  1.5621540e-001 -4.9468674e-001 -5.4701134e-001  5.1965630e-001  1.2428255e-001  4.8584467e-001 -9.1405049e-002  1.9554284e-001  4.6440421e+001  1.0000000e+000  4.8171149e-001
  1.9576028e-001 -3.3988096e-001  4.8290108e-001  1.5747180e-001 -4.9465313e-001 -5.4695506e-001  5.2055178e-001  1.2653531e-001  4.8608350e-001 -9.1606613e-002  1.9576028e-001  4.6130262e+001  1.0000000e+000             Inf
  1.9492436e-001 -3.4596058e-001  3.7404489e-002  1.8692042e-001 -4.9541625e-001 -5.5116582e-001  5.4011169e-001  1.2166675e-001  4.7631901e-001 -1.1651119e-001  1.9492436e-001  5.2830034e+001  1.0000000e+000             Inf
  1.9540727e-001 -3.4019201e-001  4.6351235e-001  1.5637333e-001 -4.9464324e-001 -5.4699352e-001  5.1917881e-001  1.2471654e-001  4.8428847e-001 -9.1748442e-002  1.9540727e-001  4.6528313e+001  1.0000000e+000  3.2090029e-001
  2.5264341e-001  5.1015978e-001  9.8301571e-003  2.1942007e-002 -6.9457815e-002 -3.3722786e-001 -1.0451235e-001 -3.3349102e-003  3.6910765e-002 -1.6546052e-001  2.5264341e-001  4.0170893e+001  1.0000000e+000  1.6955594e+000
  2.5264367e-001  5.0486416e-001  9.8168486e-003  2.1976219e-002 -6.9434242e-002 -3.3720792e-001 -1.0451020e-001 -3.4561507e-003  3.6920696e-002 -1.6487394e-001  2.5264367e-001  4.0044941e+001  1.0000000e+000  3.0444056e-001
  2.5264361e-001  5.0955383e-001  9.8817334e-003  2.1975021e-002 -6.9447927e-002 -3.3719163e-001 -1.0451384e-001 -3.4306064e-003  3.6924884e-002 -1.6494882e-001  2.5264361e-001  4.0113208e+001  1.0000000e+000  3.3813516e-001
  2.5264289e-001  9.8266125e-001  5.4750208e-003  2.1705544e-002 -6.8531443e-002 -3.3844224e-001 -1.0478699e-001 -6.9555229e-003  3.6204601e-002 -1.7609226e-001  2.5264289e-001  4.1828581e+001  1.0000000e+000             Inf
  2.5264387e-001  5.0449662e-001  9.7985651e-003  2.1990247e-002 -6.9459086e-002 -3.3723211e-001 -1.0451285e-001 -3.4137179e-003  3.6915402e-002 -1.6489040e-001  2.5264387e-001  4.0043433e+001  1.0000000e+000             Inf
  1.2479071e-001  4.2738072e-003  5.4908882e-001 -7.0277101e-002 -4.6326994e-001  3.1520549e-002  1.0965620e-001 -1.2361407e-001 -1.6121678e-001  1.1813366e-002  1.2479071e-001  3.9050746e+001  1.0000000e+000  8.6183514e-002
  1.2364261e-001  5.8374724e-002  8.2400708e-001 -4.0384968e-001 -1.1823544e-002  6.0993849e-001  4.7402770e-001 -1.0044120e-001 -1.4767501e-001 -6.9513125e-002  1.2364261e-001  5.6877603e+001  1.0000000e+000             Inf
  1.2474968e-001  6.4302855e-003  5.4870476e-001 -6.0739785e-002 -4.5609203e-001  2.9562258e-002  1.0860230e-001 -1.2897176e-001 -1.6123955e-001  1.2382651e-002  1.2474968e-001  3.9057795e+001  1.0000000e+000  7.0564556e-002
  1.2466445e-001  4.4445938e-003  5.5138238e-001 -7.1004826e-002 -4.5861686e-001  2.6613662e-002  1.0380784e-001 -1.2930162e-001 -1.5912910e-001  1.1018562e-002  1.2466445e-001  3.9093372e+001  1.0000000e+000  2.0266710e-001
  1.2451583e-001  6.3982012e-003  5.4963993e-001 -7.1551888e-002 -4.5993280e-001  2.9762845e-002  1.0810534e-001 -1.2814376e-001 -1.6112850e-001  1.1926878e-002  1.2451583e-001  3.9698233e+001  1.0000000e+000  5.5818185e-001
  1.2479200e-001  4.8620073e-003  5.4267266e-001 -7.1565735e-002 -4.6461045e-001  3.0226774e-002  1.0471752e-001 -1.2187330e-001 -1.6161365e-001  1.2962827e-002  1.2479200e-001  3.7876170e+001  1.0000000e+000             Inf
  1.2407060e-001  6.7233761e-003  5.5320872e-001 -7.0691951e-002 -4.5211638e-001  1.3328886e-002  1.0882595e-001 -1.2758752e-001 -1.6124456e-001  1.2128014e-002  1.2407060e-001  3.9882194e+001  1.0000000e+000  1.6638263e+000
  1.2479135e-001  5.0214868e-003  5.5117720e-001 -6.9849803e-002 -4.5847757e-001  2.7991819e-002  9.6830501e-002 -1.2649394e-001 -1.6123365e-001  1.0765801e-002  1.2479135e-001  3.8109157e+001  1.0000000e+000  6.2942034e-002
  1.2471025e-001  7.2278323e-003  5.5067542e-001 -7.0448250e-002 -4.5954336e-001  2.1988879e-002  1.0637710e-001 -1.2729640e-001 -1.6128013e-001  9.5050625e-003  1.2471025e-001  3.9061404e+001  1.0000000e+000  7.6024192e-002
  1.6510781e-001  1.0059486e+000 -3.2636362e-002  5.7408444e-001 -4.7692934e-001  5.1731657e-001 -4.9531519e-001  5.6022238e-001  5.4456243e-001  6.8140276e-001  1.6510781e-001  2.8237398e+001  1.0000000e+000  2.1566336e-001
  1.6506087e-001  9.8694322e-001 -3.9129542e-002  5.7188057e-001 -4.8325175e-001  4.4040933e-001 -4.9469661e-001  5.6172199e-001  5.3497576e-001  6.7951360e-001  1.6506087e-001  2.9916423e+001  1.0000000e+000  6.5306985e-001
  1.6474562e-001  1.3241453e+000  2.4673929e-002  1.3600881e+000 -1.5457275e+000  9.7948349e-001 -1.9832104e+000  9.8491007e-001  9.7969345e-001  8.2920144e-001  1.6474562e-001  5.7743546e+001  1.0000000e+000             Inf
  1.6489786e-001  9.6505028e-001 -3.8153426e-002  5.9528371e-001 -4.7851999e-001  4.7308317e-001 -4.9058287e-001  5.6085973e-001  5.3009520e-001  6.8129062e-001  1.6489786e-001  3.1108324e+001  1.0000000e+000  1.3138937e+000
  1.6489893e-001  9.5165654e-001 -4.0273409e-002  5.7903941e-001 -4.6208280e-001  4.6600920e-001 -5.1028190e-001  5.5907861e-001  5.2924334e-001  6.7975389e-001  1.6489893e-001  3.0972691e+001  1.0000000e+000  4.7789711e-001
  1.6511802e-001  9.9061438e-001 -3.0632168e-002  5.4355620e-001 -4.8859492e-001  4.3457032e-001 -4.9596045e-001  5.6195247e-001  5.3179250e-001  6.8722307e-001  1.6511802e-001  2.8070994e+001  1.0000000e+000             Inf
  1.8024969e-001  9.9597342e-001 -4.3489723e-001  5.6666154e-002  4.5720196e-001 -6.2541563e-002 -5.4457545e-001  1.4471242e+000 -4.3694454e-001 -2.8588067e-001  1.8024969e-001  3.7939759e+001  1.0000000e+000  4.2344976e-001
  1.8026046e-001  9.9962542e-001 -4.3083814e-001  5.3958137e-002  4.6447551e-001 -6.5791702e-002 -5.5157549e-001  1.5121930e+000 -4.3090441e-001 -2.9706655e-001  1.8026046e-001  3.6563120e+001  1.0000000e+000  1.0154172e-001
  1.8030583e-001  1.0522961e+000 -4.1244083e-001  5.7935192e-002  4.5179764e-001 -6.3886067e-002 -5.4060259e-001  1.4600605e+000 -4.3108701e-001 -4.2064733e-002  1.8030583e-001  2.5187361e+001  1.0000000e+000             Inf
  1.8028780e-001  1.0028271e+000 -4.3096730e-001  6.1568231e-002  4.5836948e-001 -5.9178159e-002 -5.4127940e-001  1.4863290e+000 -4.3342542e-001 -2.9110437e-001  1.8028780e-001  3.6352919e+001  1.0000000e+000  7.8811301e-002
  1.8028866e-001  9.9895507e-001 -4.2116654e-001  5.1130220e-002  4.5787812e-001 -6.3085121e-002 -5.3891701e-001  1.4618609e+000 -4.3992568e-001 -3.1433012e-001  1.8028866e-001  3.5282775e+001  1.0000000e+000  4.0788235e-001
  1.7949017e-001  1.9423462e+000  3.1253265e-002  3.6908598e-001 -7.4931659e-002 -7.7544607e-001 -8.8995109e-001  1.9941431e+000  4.0014110e-002  6.2226272e-003  1.7949017e-001  5.4130510e+001  1.0000000e+000             Inf
  1.7995457e-001  9.9505318e-001 -4.3288879e-001  7.0642534e-002  4.5899495e-001 -7.2919257e-002 -5.4378000e-001  1.4645522e+000 -4.4038043e-001 -2.9919141e-001  1.7995457e-001  3.7964722e+001  1.0000000e+000  1.4905759e+000
  1.8209147e-001 -1.3951998e-002  4.3557423e-001 -6.7956850e-002 -4.8738503e-001  5.0030305e-001  1.5821710e-002 -4.6568344e-001 -5.1451081e-001  2.2016807e-002  1.8209147e-001  9.2426673e+000  1.0000000e+000             Inf
  1.7989573e-001 -5.3772732e-002  4.0423194e-001  6.0971718e-001  3.3874084e-001  1.7390697e-002  9.1911476e-002 -1.2195269e-001 -9.2748509e-002  4.8068688e-001  1.7989573e-001  5.2029306e+001  1.0000000e+000             Inf
  1.7997107e-001 -5.3302113e-002  4.1124212e-001  5.9801692e-001  3.3881117e-001  1.7288565e-002  9.1075766e-002 -1.2236895e-001 -9.3408289e-002  4.4237611e-001  1.7997107e-001  5.1963528e+001  1.0000000e+000             Inf
  2.0549672e-001  1.0355840e-001  1.6032585e-001  5.2059614e-002  5.2911509e-002  5.1496491e-001 -5.3157334e-001 -4.3236259e-001 -1.0148928e-001 -1.5585334e-001  2.0549672e-001  4.9565179e+001  1.0000000e+000             Inf
  2.2471676e-001  5.9064820e-001  4.5546641e-001 -4.0675864e-001  5.9946007e-002 -3.7963462e-001  2.0026179e-001 -3.2712425e-003 -6.0422919e-001  6.3396733e-002  2.2471676e-001  5.2844183e+001  1.0000000e+000             Inf
  2.0977404e-001  3.1515272e-002  1.7644238e-002  5.0416765e-001 -5.0499802e-001  7.8077797e-002  8.6757092e-002  8.4876863e-003  5.2006944e-001  4.8549558e-001  2.0977404e-001  1.1758960e+001  1.0000000e+000  2.0000000e+000
  2.0977404e-001  3.1475095e-002  1.7644851e-002  5.0416488e-001 -5.0494583e-001  7.8086265e-002  8.6764107e-002  8.4876923e-003  5.2007459e-001  4.8549444e-001  2.0977404e-001  1.1758440e+001  1.0000000e+000             Inf
  2.0977385e-001  3.1365803e-002  1.7670767e-002  5.0424391e-001 -5.0481435e-001  7.8198181e-002  8.6719794e-002  8.4876373e-003  5.2012571e-001  4.8555018e-001  2.0977385e-001  1.1760409e+001  1.0000000e+000             Inf
  2.4703154e-001  2.2348033e-001 -5.9459168e-001 -2.1061701e-001  4.2925036e-001  1.1568853e-003  4.0775302e-001 -3.2626276e-002  4.3204616e-001  7.4209083e-002  2.4703154e-001  6.0520219e+001  1.0000000e+000             Inf
  2.3128390e-001  8.6123845e-002  1.0076861e-001 -4.3694714e-001 -4.8834318e-001 -4.3082024e-001 -4.8763236e-002  8.7294602e-002  5.1251987e-001  7.5778970e-001  2.3128390e-001  4.5394323e+001  1.0000000e+000             Inf
  2.6374953e-001 -5.3589388e-002 -5.3172146e-001 -3.1317669e-001  6.3582958e-001 -4.9500003e-001 -3.5333242e-002  1.0033031e+000 -5.1328948e-001 -9.7116603e-001  2.6374953e-001  3.4228975e+001  1.0000000e+000             Inf
  2.5206157e-001  3.9894586e-001 -1.0368482e-001 -9.9583382e-002  4.4519035e-001  5.5218326e-001 -7.1757853e-002 -4.2526990e-001  1.9753376e-001  3.7331896e-001  2.5206157e-001  5.9652516e+001  1.0000000e+000             Inf
  2.5210561e-001  2.1582532e-002 -3.1523670e-003 -4.0834052e-002  1.6274439e-002  1.8409413e-002 -4.7036422e-001 -3.2054938e-002  9.8068157e-003  3.7120419e-001  2.5210561e-001  1.3558346e+001  1.0000000e+000  4.9261680e-001
  2.5210841e-001  1.9982335e-002  9.8624695e-005 -3.5350358e-002  1.2371597e-002  2.0168848e-002 -4.7059780e-001 -3.2014145e-002  8.8889615e-003  3.7105393e-001  2.5210841e-001  1.3165663e+001  1.0000000e+000  1.5854439e-001
  2.5210600e-001  2.1295615e-002  5.6053105e-004 -3.9536441e-002  1.4784566e-002  1.6811899e-002 -4.6603559e-001 -2.9003756e-002  6.4980898e-003  3.7101196e-001  2.5210600e-001  1.3435324e+001  1.0000000e+000  6.2128875e-002
  2.5211365e-001  9.7379318e-003 -3.6298148e-004 -4.0890867e-002  1.0855912e-002  1.3289349e-002 -4.7416682e-001 -3.0119201e-002  1.2766377e-002  3.7102217e-001  2.5211365e-001  1.2888992e+001  1.0000000e+000             Inf
  2.5208080e-001  2.2567882e-002 -5.2175143e-004 -4.2299555e-002  1.6988971e-002  1.7150906e-002 -4.7178823e-001 -3.2103700e-002  2.0607406e-002  3.7116560e-001  2.5208080e-001  1.3843878e+001  1.0000000e+000  1.8313106e+000
  2.2073151e-001 -5.5138213e-001 -3.9252446e-001 -7.9315221e-002 -4.7490686e-001  7.3435301e-002 -3.8324491e-002  4.1800313e-001 -4.8227590e-001  5.2523005e-002  2.2073151e-001  2.6758866e+001  1.0000000e+000             Inf
  1.8742429e-001  1.2759465e-001  4.2619048e-001  4.0283313e-001  2.5727803e-001  1.2678614e-001  1.0838275e-002  1.0009042e+000  4.8940465e-001 -5.5743154e-002  1.8742429e-001  5.3058590e+001  1.0000000e+000             Inf
  1.8041881e-001 -6.3414724e-002 -5.2547834e-002 -1.9528502e-001  4.4015908e-001 -3.3765843e-001  1.5633730e-002  6.5027041e-002 -5.3598570e-001 -3.8689351e-001  1.8041881e-001  5.1577113e+001  1.0000000e+000             Inf
  1.8222891e-001  9.1099234e-001 -5.5832116e-001 -5.2247681e-001  8.4195620e-002 -4.9692120e-001  9.0111471e-001 -2.0362717e-001  5.0024904e-001  3.3360235e-001  1.8222891e-001  5.4434044e+001  1.0000000e+000             Inf
  1.8244221e-001  5.6763291e-001 -5.0129549e-001 -4.0842541e-002  9.0634405e-002 -4.7966571e-001  4.7775864e-001 -2.0515270e-001  1.0801125e-001  3.1681087e-002  1.8244221e-001  3.7713903e+001  1.0000000e+000             Inf
  1.8243492e-001  5.6783632e-001 -4.9985027e-001 -4.0416722e-002  9.1885163e-002 -4.5381558e-001  4.7176606e-001 -2.0521377e-001  1.0762330e-001  2.9313806e-002  1.8243492e-001  3.9160857e+001  1.0000000e+000  1.5621269e-001
  1.8243002e-001  5.6812342e-001 -5.0073039e-001 -4.6772361e-002  9.1542847e-002 -4.4824248e-001  5.0187736e-001 -2.0519982e-001  1.0715918e-001  3.0608291e-002  1.8243002e-001  3.9370021e+001  1.0000000e+000  5.3025608e-001
  1.8232536e-001  5.6353555e-001 -5.0295661e-001 -3.9838726e-002  9.1467114e-002 -4.4838996e-001  4.6796277e-001 -2.0520340e-001  1.0852753e-001  3.1221419e-002  1.8232536e-001  3.9437988e+001  1.0000000e+000  1.8437873e+000
  1.8968276e-001  7.3890962e-002 -5.2427289e-001 -4.5262724e-001 -4.0694261e-001  5.3538654e-002  4.5781654e-001 -1.1263413e-001  5.0087211e-001  4.0910164e-001  1.8968276e-001  2.9947792e+001  1.0000000e+000             Inf
  1.8984388e-001  9.1188344e-001 -3.9453780e-001 -3.2726346e-001 -8.6354204e-002  4.4686332e-001 -3.0187038e-002 -5.2486968e-001  1.6071034e-001  4.9195030e-001  1.8984388e-001  5.1433411e+001  1.0000000e+000             Inf
  1.9025025e-001  8.8794747e-001 -2.2667418e-002 -3.0534567e-002 -4.8785367e-001  1.6355608e-002 -3.5919646e-002 -2.3955138e-002  1.6692964e-001  1.9445154e-002  1.9025025e-001  2.6336583e+001  1.0000000e+000             Inf
  1.9012546e-001  8.8304514e-001 -2.7012211e-002 -2.6063375e-002 -4.8315683e-001  1.5446118e-002 -3.5260982e-002 -2.3600178e-002  1.7389728e-001  1.7910671e-002  1.9012546e-001  2.7583689e+001  1.0000000e+000  2.0000000e+000
  2.7814830e-001 -5.0263007e-002 -5.2002550e-001 -8.5904920e-002 -5.4398794e-001 -4.3649858e-001 -4.8075304e-001 -3.8035571e-002  4.3104569e-001  1.9322443e-002  2.7814830e-001  1.7124176e+001  1.0000000e+000             Inf
  2.7799338e-001 -4.7179763e-001 -9.2878451e-001 -5.4924974e-001 -5.6728160e-001 -4.6011403e-001 -2.4758653e-001 -4.7033747e-001  9.1238230e-002  1.8937169e-001  2.7799338e-001  5.3854187e+001  1.0000000e+000             Inf
  2.7807197e-001 -5.3349365e-002 -5.2117249e-001 -9.2656303e-002 -5.4454549e-001 -4.3427973e-001 -4.8360835e-001 -6.7176708e-002  4.3411081e-001  1.6653019e-002  2.7807197e-001  2.0024659e+001  1.0000000e+000  2.0000000e+000
