# Supplementary material for: An evolutionary algorithm for multi-objective optimization of freshwater consumption in textile dyeing industry
Source: PeerJ Comput Sci. 2022 Mar 22;8:e932. doi: 10.7717/peerj-cs.932 (PMC9044317; doi:10.7717/peerj-cs.932)
Supplement: Supplemental Information 1 — The data was collected manually from the Sitara Textile mills to conduct the thesis. [file peerj-cs-08-932-s001.zip › Code-and-Dataset/Algorithm Work/AMOCLPSO-matlab/Graphs/A-MOCLPSO_ZDT4_400.txt]

  2.1794022e-001 -9.4274733e-002 -4.5881577e-002 -3.1319497e-002  4.7836494e-001 -5.6050547e-001 -7.0531161e-002  3.3751798e-002 -3.8985846e-001  5.3950552e-001  2.1794022e-001  2.5199910e+001  1.0000000e+000             Inf
  1.3743111e-001  8.9947166e-002  4.1001611e-001  4.8152694e-001  4.6155543e-001  3.4548798e-002  7.2736541e-002 -4.9375642e-003 -5.4161853e-001  4.4038470e-001  1.3743111e-001  2.2048797e+001  1.0000000e+000  7.7171264e-002
  1.3706755e-001  4.6794193e-001  3.2019993e-001  3.7949820e-001  4.9844590e-001  5.1061777e-001  3.2588551e-001  1.2031835e-002 -5.1116226e-001  4.5495280e-001  1.3706755e-001  4.4257733e+001  1.0000000e+000             Inf
  1.3744622e-001  8.7670798e-002  4.1143736e-001  4.8156963e-001  4.5698606e-001  3.5280201e-002  7.1368394e-002 -6.4773458e-003 -5.4169700e-001  4.4100215e-001  1.3744622e-001  2.1788164e+001  1.0000000e+000  9.9210434e-002
  1.3742405e-001  9.3441784e-002  4.1179266e-001  4.8096707e-001  4.5962633e-001  3.7015805e-002  7.1584962e-002 -5.5476504e-003 -5.4219864e-001  4.4288183e-001  1.3742405e-001  2.2228740e+001  1.0000000e+000  2.1289468e-001
  1.3729113e-001  1.0136577e-001  4.1092676e-001  4.8086676e-001  4.5802617e-001  3.2625999e-002  7.1945746e-002 -5.4985075e-003 -5.4079015e-001  4.4097308e-001  1.3729113e-001  2.3197187e+001  1.0000000e+000  1.6878949e+000
  1.3744651e-001  7.5614635e-002  4.1043770e-001  4.8131313e-001  4.5873617e-001  3.5430646e-002  7.2305585e-002 -5.5247392e-003 -5.4172583e-001  4.4069014e-001  1.3744651e-001  2.0666583e+001  1.0000000e+000             Inf
  1.3735839e-001  1.0084766e-001  4.1268776e-001  4.8125810e-001  4.5853519e-001  2.9094782e-002  6.8130629e-002 -4.5517497e-003 -5.4270012e-001  4.4041928e-001  1.3735839e-001  2.2543773e+001  1.0000000e+000  3.9180449e-001
  1.7973392e-001  4.3319756e-001  1.0653428e-001  5.4144366e-001 -6.2604564e-001 -2.2283425e-001  4.6473297e-001 -6.6357398e-002  5.9834603e-001 -6.7375546e-002  1.7973392e-001  5.5502838e+001  1.0000000e+000             Inf
  1.7651148e-001 -4.3591512e-001 -2.2983804e-002 -5.3804257e-001 -8.2300461e-003  8.7708089e-003  5.2066532e-001  5.5984008e-002 -4.9556993e-001  5.1782683e-001  1.7651148e-001  8.6374872e+000  1.0000000e+000  4.5994990e-001
  1.7646195e-001 -4.2115860e-001 -2.9931490e-002 -5.3839754e-001 -1.0492210e-002  5.2509312e-003  5.2320555e-001  5.4591462e-002 -4.9457031e-001  5.2313457e-001  1.7646195e-001  1.0412665e+001  1.0000000e+000  1.8625550e+000
  1.7653563e-001 -4.3255079e-001 -3.5661803e-002 -5.3764939e-001 -8.2373485e-003  8.5121027e-003  5.2211350e-001  3.8130245e-002 -4.9421961e-001  5.1684269e-001  1.7653563e-001  8.2991371e+000  1.0000000e+000             Inf
  1.7634193e-001 -9.8188045e-002 -5.2169075e-001 -8.8322523e-001 -5.8838922e-002 -3.5334834e-002  6.4179225e-001  9.6319547e-001 -5.0353617e-001  1.0017836e+000  1.7634193e-001  3.4864091e+001  1.0000000e+000             Inf
  1.5429221e-001 -3.8700389e-001 -1.4119704e-001  4.7281049e-001  4.6047658e-001 -5.2239594e-001 -2.0912120e-002 -4.7815476e-001  5.1117574e-001  5.6393058e-002  1.5429221e-001  2.6204509e+001  1.0000000e+000  2.3119610e-001
  1.5431896e-001 -3.8893444e-001 -1.4115456e-001  4.7401236e-001  4.6677354e-001 -5.2804999e-001 -2.0923534e-002 -4.7951015e-001  5.1021839e-001  5.5613313e-002  1.5431896e-001  2.5692863e+001  1.0000000e+000  1.1832441e-002
  1.5421689e-001 -5.8891057e-002 -1.9439244e-001  6.7069451e-002 -1.0924922e-001 -8.5839189e-001 -4.7149870e-001 -1.0868467e-001  4.7178484e-001  4.6737564e-001  1.5421689e-001  5.3297691e+001  1.0000000e+000             Inf
  1.5432008e-001 -3.8843716e-001 -1.4096856e-001  4.7017841e-001  4.7661545e-001 -5.2689800e-001  4.9801698e-004 -4.7913972e-001  5.1279271e-001  5.7147277e-002  1.5432008e-001  2.5280173e+001  1.0000000e+000  1.4043156e-001
  1.5431947e-001 -3.9004879e-001 -1.4082424e-001  4.7450092e-001  4.6254176e-001 -5.2570276e-001 -2.1005382e-002 -4.8868212e-001  5.0630488e-001  5.9280598e-002  1.5431947e-001  2.5654845e+001  1.0000000e+000  2.4072890e-002
  1.5431881e-001 -3.9064080e-001 -1.4090599e-001  4.7293842e-001  4.6057038e-001 -5.2810464e-001 -2.3228893e-002 -4.8020363e-001  5.1048319e-001  5.4815998e-002  1.5431881e-001  2.5829561e+001  1.0000000e+000  1.6674672e-001
  1.5427444e-001 -3.8825122e-001 -1.5376057e-001  4.7022203e-001  4.5922825e-001 -5.1812579e-001 -1.7426185e-002 -4.7693062e-001  5.1165667e-001  5.9099431e-002  1.5427444e-001  2.7730284e+001  1.0000000e+000  1.6001753e+000
  1.5430112e-001 -3.8865575e-001 -1.4122373e-001  4.7039258e-001  4.6611873e-001 -5.2561062e-001 -2.1795952e-002 -4.7973936e-001  5.0911673e-001  5.7475517e-002  1.5430112e-001  2.5963665e+001  1.0000000e+000  2.2586782e-001
  1.5433027e-001 -3.8890050e-001 -1.4152526e-001  4.8037184e-001  4.6501358e-001 -5.1147525e-001 -2.0915003e-002 -4.7771085e-001  5.1132518e-001  4.3797530e-002  1.5433027e-001  2.4346960e+001  1.0000000e+000             Inf
  1.5429382e-001 -3.8877143e-001 -1.4147504e-001  4.7405931e-001  4.6107357e-001 -5.2235654e-001 -2.1548780e-002 -4.7765598e-001  5.1044217e-001  5.6641375e-002  1.5429382e-001  2.5987637e+001  1.0000000e+000  8.6861281e-002
  2.4045011e-001  4.7917038e-001  4.8893232e-001 -2.8681043e-002  1.5250837e-004  9.7505911e-002  4.5599064e-001 -1.5349776e-002  1.0717272e-001 -5.2676245e-001  2.4045011e-001  1.7508373e+001  1.0000000e+000             Inf
  2.1497503e-001  4.0680321e-002  1.1632854e-001  5.1761092e-001 -5.3323274e-001 -5.1553994e-001 -5.8952417e-001  4.3947739e-001  4.9751874e-001 -9.0484961e-002  2.1497503e-001  2.5890642e+001  1.0000000e+000  1.5342367e+000
  2.1508179e-001  3.6507716e-002  1.0758940e-001  5.2005321e-001 -5.3588465e-001 -5.1440193e-001 -5.7272398e-001  4.3947148e-001  5.0063329e-001 -7.5477183e-002  2.1508179e-001  2.1513838e+001  1.0000000e+000  2.4817367e-001
  2.1492178e-001  5.2133724e-001  5.0217056e-001  1.0545380e+000 -9.7044110e-001 -1.6084081e+000 -9.9027768e-001  5.5881298e-001  1.4222885e+000 -7.1269869e-001  2.1492178e-001  4.4039813e+001  1.0000000e+000             Inf
  2.1507189e-001  3.9791792e-002  1.1712552e-001  5.1894405e-001 -5.3184178e-001 -5.2323075e-001 -5.7741844e-001  4.5128673e-001  4.9381143e-001 -7.8176557e-002  2.1507189e-001  2.2706173e+001  1.0000000e+000  2.1739824e-001
  2.1505468e-001  4.0925494e-002  1.1793548e-001  5.2210164e-001 -5.3396458e-001 -5.1320282e-001 -5.7603712e-001  4.4366140e-001  5.0026740e-001 -7.7043171e-002  2.1505468e-001  2.3071616e+001  1.0000000e+000  2.1758968e-001
  2.1503816e-001  3.4129505e-002  1.1729568e-001  5.1873412e-001 -5.4080252e-001 -5.1683908e-001 -5.7315237e-001  4.3707104e-001  4.9698264e-001 -7.8872924e-002  2.1503816e-001  2.3418996e+001  1.0000000e+000  5.6284153e-001
  2.1510229e-001  3.8980786e-002  1.0436153e-001  5.1241831e-001 -5.3351345e-001 -5.1165318e-001 -5.6988374e-001  4.4011034e-001  4.8861232e-001 -7.7405655e-002  2.1510229e-001  2.0856885e+001  1.0000000e+000             Inf
  1.3504837e-001  3.4692252e-001  1.0167492e-001  3.1731082e-002  1.3943176e-002  5.4036964e-001 -7.6517759e-002  5.1693774e-001  5.9893914e-001 -5.7789768e-001  1.3504837e-001  3.8510936e+001  1.0000000e+000             Inf
  1.8827087e-001 -4.7819548e-001 -3.5025310e-001 -4.7386806e-002 -4.1690137e-001  4.0198160e-002  3.2589146e-002  1.3956299e-001 -1.6991509e-002 -6.9333780e-002  1.8827087e-001  3.6645113e+001  1.0000000e+000             Inf
  2.2327364e-001  2.1603708e-001  4.0026964e-002 -3.9878621e-001 -5.1310857e-001 -5.2532014e-001 -4.7795150e-001  5.2202446e-001  1.7211097e-002  5.2482414e-001  2.2327364e-001  2.9360478e+001  1.0000000e+000             Inf
  2.2320215e-001  2.1603283e-001  3.8271671e-002 -4.0014936e-001 -5.1790242e-001 -5.2741849e-001 -4.7731984e-001  5.2442059e-001  1.7365500e-002  5.2503280e-001  2.2320215e-001  2.9424022e+001  1.0000000e+000             Inf
  2.2326601e-001  2.1603812e-001  4.0097092e-002 -3.9894763e-001 -5.1385840e-001 -5.2586078e-001 -4.7799209e-001  5.2158180e-001  1.7294532e-002  5.2483036e-001  2.2326601e-001  2.9369530e+001  1.0000000e+000  2.0000000e+000
  1.1593534e-001  4.8986815e-001  5.5150881e-001  5.9622687e-001 -9.9720132e-001 -7.3310703e-002  4.9711211e-001 -5.3745261e-002  5.2779283e-001 -5.9035243e-002  1.1593534e-001  1.9814357e+001  1.0000000e+000             Inf
  1.1554576e-001  4.9035888e-001  5.4155515e-001  5.9102578e-001 -1.0044332e+000 -1.8431446e-001  4.7323897e-001 -4.5091689e-002  5.2676686e-001 -5.7179100e-002  1.1554576e-001  3.0709173e+001  1.0000000e+000  2.0000000e+000
  1.1530621e-001  4.7418141e-001  1.0765314e+000  1.3990733e+000 -2.5744464e+000  8.5053897e-002  1.4937703e+000 -4.7166085e-001  9.7687663e-001 -5.4443537e-001  1.1530621e-001  3.6249790e+001  1.0000000e+000             Inf
  3.0325999e-001  4.9642770e-001  4.9701698e-001 -4.0450527e-001 -4.3368875e-001  4.8329842e-001  2.1314386e-001 -2.5568679e-002 -4.6959393e-001 -4.5691972e-001  3.0325999e-001  3.0838688e+001  1.0000000e+000             Inf
  3.0325996e-001  4.9679293e-001  4.9692539e-001 -4.0447002e-001 -4.3373966e-001  4.8331128e-001  2.1314561e-001 -2.5605823e-002 -4.6955435e-001 -4.5691568e-001  3.0325996e-001  3.0840112e+001  1.0000000e+000             Inf
  1.5249337e-001  1.1216968e-001  8.1538904e-002 -4.7670304e-001  4.8277223e-001 -3.5773208e-001 -1.4081593e-001  1.8646216e-001  2.9738011e-001  5.3161925e-001  1.5249337e-001  7.2651116e+001  1.0000000e+000             Inf
  1.5249310e-001  1.1216963e-001  8.1910226e-002 -4.7672944e-001  4.8277777e-001 -3.5773272e-001 -1.4074162e-001  1.8646330e-001  2.9738349e-001  5.3162592e-001  1.5249310e-001  7.2680303e+001  1.0000000e+000             Inf
  2.2711535e-001 -9.8820049e-002  4.8479209e-001 -6.9632274e-002  4.2393003e-001  4.9550497e-001 -5.5774743e-001 -1.5680138e+000 -5.5432779e-003  9.4639899e-002  2.2711535e-001  2.8823711e+001  1.0000000e+000             Inf
  3.1533567e-001  6.1007697e-001  4.7997989e-001 -1.2583117e-002 -4.6338579e-001  2.9372914e-001 -4.0228135e-001 -4.0954727e-001  2.4616003e-002 -6.7183580e-002  3.1533567e-001  4.2810136e+001  1.0000000e+000             Inf
  1.4964181e-001  1.6237607e-001 -5.0430292e-001 -5.1420449e-001 -7.9583487e-002  4.6052300e-001 -4.8654144e-001 -5.0896666e-002 -4.0987587e-001  3.9613133e-001  1.4964181e-001  3.5694399e+001  1.0000000e+000             Inf
  2.3861072e-001 -4.4683712e-002  2.1635524e-001 -6.0100085e-002  4.6899454e-001  3.8053614e-002 -3.8144313e-001 -4.9457212e-002 -4.2841225e-001 -4.2550442e-002  2.3861072e-001  3.9883416e+001  1.0000000e+000             Inf
  1.5509867e-001  5.2825625e-001 -9.3826822e-002  2.1150435e-001  7.2695721e-003 -4.7263166e-001  2.8080090e-002 -4.8856892e-001  1.1878693e-002  5.2264407e-002  1.5509867e-001  2.8802274e+001  1.0000000e+000             Inf
  1.4025586e-001 -1.2457235e-001 -3.6027417e-003 -6.5792786e-001 -3.3595372e-001  5.4534385e-002  8.0849752e-002 -2.5312781e-002 -5.4530596e-001 -9.7984517e-001  1.4025586e-001  4.8234217e+001  1.0000000e+000             Inf
  1.4038023e-001 -1.1804604e-001 -4.5388906e-001 -6.2415142e-001 -5.0315802e-002 -7.4211441e-003 -4.6041208e-001 -2.9809017e-003 -4.9896408e-001 -5.2264859e-001  1.4038023e-001  2.4665791e+001  1.0000000e+000  3.7908244e-001
  1.4035912e-001 -1.1837449e-001 -4.5541164e-001 -6.2447314e-001 -4.4384188e-002 -4.2341593e-003 -4.5306692e-001 -3.4401122e-003 -5.0028521e-001 -5.2538431e-001  1.4035912e-001  2.4772946e+001  1.0000000e+000  1.7597325e+000
  1.4041292e-001 -1.1806305e-001 -4.5474670e-001 -6.2359738e-001 -5.1103301e-002 -5.2708329e-003 -4.7255871e-001 -2.5339985e-003 -4.9933702e-001 -5.1940948e-001  1.4041292e-001  2.3882957e+001  1.0000000e+000             Inf
  1.4671894e-001  2.0118757e-002  5.5874826e-001 -3.4456156e-001 -4.1705831e-001  8.3185154e-003 -4.4120986e-001 -4.7931087e-001 -4.9164363e-001  3.9530821e-001  1.4671894e-001  3.2315395e+001  1.0000000e+000  8.8362847e-002
  1.4671819e-001  2.3221322e-002  5.5599152e-001 -3.4046077e-001 -4.1707921e-001  9.3833810e-003 -4.4153420e-001 -4.7935154e-001 -5.0210531e-001  3.9426248e-001  1.4671819e-001  3.2714959e+001  1.0000000e+000  2.2474731e-001
  1.4672233e-001  2.3173760e-002  5.5617833e-001 -3.3968694e-001 -4.1707494e-001  9.1407892e-003 -4.4099955e-001 -4.7897799e-001 -5.0258299e-001  4.0207596e-001  1.4672233e-001  3.1963168e+001  1.0000000e+000  4.5746184e-002
  1.4671571e-001  1.9055827e-002  5.5626922e-001 -3.3824815e-001 -4.1708904e-001  9.4362653e-003 -4.4031819e-001 -4.7913662e-001 -5.0233307e-001  3.9444720e-001  1.4671571e-001  3.2929621e+001  1.0000000e+000  1.6583175e+000
  1.4672263e-001  2.1250654e-002  5.4560728e-001 -3.3932953e-001 -4.1707164e-001  8.4618749e-003 -4.4211405e-001 -4.7926628e-001 -5.0252353e-001  3.9509301e-001  1.4672263e-001  3.1858486e+001  1.0000000e+000             Inf
  1.4671866e-001  1.5932842e-002  5.5335634e-001 -3.3977680e-001 -4.1706040e-001  1.1160106e-002 -4.4234556e-001 -4.7935862e-001 -5.0313073e-001  3.9382313e-001  1.4671866e-001  3.2388933e+001  1.0000000e+000  7.5951045e-002
  1.4672205e-001  1.7326942e-002  5.5484990e-001 -3.4153198e-001 -4.1708116e-001  9.1284908e-003 -4.4619073e-001 -4.7893108e-001 -5.0364361e-001  3.9423638e-001  1.4672205e-001  3.1983436e+001  1.0000000e+000  1.7452338e-001
  1.4670681e-001  4.7742243e-001  1.0075524e+000 -1.7363667e-001 -4.1767425e-001 -2.8512312e-002 -3.3097153e-001 -4.7221299e-001 -4.5945927e-001  4.0357015e-001  1.4670681e-001  4.5811661e+001  1.0000000e+000             Inf
  1.4671995e-001  1.9657840e-002  5.5427311e-001 -3.4045828e-001 -4.1707395e-001  8.9707836e-003 -4.4177563e-001 -4.7921006e-001 -5.0264798e-001  3.9554447e-001  1.4671995e-001  3.2296563e+001  1.0000000e+000  2.1998525e-001
  3.2722141e-001  3.3715966e-001  2.3810159e-002  6.7127983e-002 -3.9277065e-001  4.2320574e-002 -4.8413195e-001  1.0581910e+000  2.4202697e-004  6.5456902e-002  3.2722141e-001  3.2687040e+001  1.0000000e+000             Inf
  3.2722136e-001  3.3719026e-001  2.3791733e-002  6.7178358e-002 -3.9277865e-001  4.2459316e-002 -4.8421939e-001  1.0581982e+000  2.4228467e-004  6.5601865e-002  3.2722136e-001  3.2706527e+001  1.0000000e+000             Inf
  2.5713881e-001  1.2357055e-001  3.8704489e-001 -6.8824878e-002 -5.3569715e-001  1.1335706e-001  5.2673088e-001 -1.9506566e-001  3.3943181e-002 -4.2988300e-001  2.5713881e-001  5.2331051e+001  1.0000000e+000             Inf
  1.7562300e-001  4.1153038e-001 -5.2429931e-001  4.3208003e-002  7.4027718e-002 -6.2228676e-002 -1.5192410e-002  1.4241024e+000  4.7377688e-001  1.4126037e-001  1.7562300e-001  3.2606816e+001  1.0000000e+000  4.9287627e-001
  1.7567375e-001  4.1455301e-001 -5.2439792e-001  6.5691569e-002  7.7435802e-002 -6.0900437e-002 -1.5110684e-002  1.4742455e+000  4.9147655e-001  1.6048074e-001  1.7567375e-001  3.2566037e+001  1.0000000e+000  4.1708611e-001
  1.7570247e-001  4.1298042e-001 -5.3971392e-001  6.7918665e-002  4.8476317e-002 -6.1457337e-002 -1.5248054e-002  1.4783145e+000  4.7612665e-001  1.5046380e-001  1.7570247e-001  3.0341508e+001  1.0000000e+000             Inf
  1.7569681e-001  4.1144593e-001 -5.1711018e-001  4.5241952e-002  7.8883918e-002 -6.0485044e-002 -1.5135996e-002  1.4155217e+000  4.9738450e-001  1.3111386e-001  1.7569681e-001  3.1993020e+001  1.0000000e+000  8.5766758e-002
  1.7569787e-001  3.8782100e-001 -5.2279900e-001  3.8103980e-002  7.4224563e-002 -5.9074005e-002 -1.5124610e-002  1.4294366e+000  4.8357226e-001  1.2094664e-001  1.7569787e-001  3.1452467e+001  1.0000000e+000  5.6901239e-002
  1.7568747e-001  4.1705603e-001 -5.2168239e-001  4.3729862e-002  7.7186660e-002 -5.6684108e-002 -1.5216400e-002  1.4356114e+000  4.7658273e-001  1.5301728e-001  1.7568747e-001  3.2043093e+001  1.0000000e+000  1.6295732e-001
  1.7558257e-001  4.1554854e-001 -5.2117783e-001  5.1128807e-002  7.8117780e-002 -4.1984366e-002 -1.5333641e-002  1.2839738e+000  4.7343201e-001  4.3429582e-001  1.7558257e-001  3.7201798e+001  1.0000000e+000  1.2482503e+000
  1.7553975e-001 -1.2877494e-001 -9.8691579e-001  4.5583143e-001  5.3527728e-001 -5.3629990e-001 -8.1469607e-003  2.6107036e+000  7.6297200e-001  1.4058146e+000  1.7553975e-001  5.7341196e+001  1.0000000e+000             Inf
  1.7569789e-001  4.1316336e-001 -5.3567800e-001  5.3675439e-002  7.5093321e-002 -6.0223703e-002 -1.5061970e-002  1.4658009e+000  4.7544452e-001  1.4259842e-001  1.7569789e-001  3.0634593e+001  1.0000000e+000  6.9408420e-002
  1.7559964e-001  4.2113221e-001 -5.1949029e-001  4.3847834e-002  7.8503130e-002 -5.9404033e-002 -1.5299873e-002  1.3240840e+000  4.8379210e-001  4.4071933e-001  1.7559964e-001  3.3576994e+001  1.0000000e+000  4.1864917e-001
  2.3650966e-001 -1.3614095e-001 -4.8940701e-002 -4.4551078e-001  8.8958833e-002 -4.9332071e-001  3.9943870e-001 -4.7555140e-001 -5.7946185e-002 -4.1236667e-001  2.3650966e-001  3.5604864e+001  1.0000000e+000             Inf
  1.9605635e-001 -8.2326942e-002  5.1830576e-001 -1.4870055e-002 -4.0669294e-001 -5.5975352e-002 -4.0953326e-001  4.3421464e-002  1.4256801e-002 -4.1410654e-001  1.9605635e-001  2.5942458e+001  1.0000000e+000             Inf
  2.2077081e-001 -5.2282362e-001 -7.3404117e-002  1.0805019e-001  4.8788667e-001 -6.5874318e-001  8.5922787e-002 -1.2800877e-001 -1.0370830e+000 -3.8392581e-002  2.2077081e-001  4.4183389e+001  1.0000000e+000             Inf
  1.5323867e-001 -1.5074469e-001 -4.6172800e-001  4.1251908e-001  2.5551967e-001  3.3155242e-001 -4.1445366e-001 -8.3173960e-002 -9.5128097e-001 -3.9276736e-002  1.5323867e-001  6.7546748e+001  1.0000000e+000             Inf
  1.5376154e-001 -1.6095457e-002 -2.7169678e-002  3.2463165e-002  4.7936540e-001  7.2443784e-002 -1.7270280e-002 -3.7641257e-002 -5.1805046e-001 -5.4683513e-002  1.5376154e-001  9.8592966e+000  1.0000000e+000  3.1163563e-001
  1.5386629e-001 -1.4217322e-002 -2.6955182e-002  2.7583798e-002  4.7937771e-001  7.2674715e-002 -1.7420010e-002 -3.7151520e-002 -5.1879407e-001 -5.5235770e-002  1.5386629e-001  9.6568661e+000  1.0000000e+000             Inf
  1.5336819e-001 -1.5554251e-002 -2.6659798e-002  3.1518764e-002  4.7957494e-001  8.0262164e-002 -1.6597983e-002 -3.7681851e-002 -5.1715303e-001 -5.6134933e-002  1.5336819e-001  1.0608878e+001  1.0000000e+000  1.4633113e+000
  1.5367641e-001 -1.2211536e-002 -2.6722453e-002  3.1320559e-002  4.7903703e-001  7.7147235e-002 -1.9937330e-002 -3.7767726e-002 -5.1461643e-001 -5.4974560e-002  1.5367641e-001  1.0183466e+001  1.0000000e+000  3.6629281e-001
  1.5353891e-001 -1.5378220e-002 -2.7437806e-002  2.9729441e-002  4.7949635e-001  8.0721957e-002 -1.4659729e-002 -3.7974045e-002 -5.1803141e-001 -5.5231885e-002  1.5353891e-001  1.0529356e+001  1.0000000e+000  4.9843873e-001
  2.2260166e-001 -5.5156896e-001  5.7686331e-002 -7.9761954e-002 -4.7300630e-002  5.3065428e-001 -3.9212863e-002 -1.2989184e-001 -3.3425791e-001  4.1077240e-001  2.2260166e-001  4.2665341e+001  1.0000000e+000             Inf
  2.2244014e-001 -1.1448735e+000  5.3594590e-001  7.4201295e-004 -5.2506204e-001  8.5888623e-001 -1.4234834e-002 -1.2233796e+000 -5.9887363e-002  1.1143318e+000  2.2244014e-001  5.9548262e+001  1.0000000e+000             Inf
  2.2253606e-001 -5.4005091e-001  5.8317863e-002 -8.4373261e-002 -4.2835561e-002  5.3003619e-001 -3.8823476e-002 -1.3468494e-001 -3.4078302e-001  1.2105053e-001  2.2253606e-001  4.5531102e+001  1.0000000e+000  2.0000000e+000
  2.1653015e-001  4.1260994e-001 -6.7977597e-002  3.8435846e-001  6.3479862e-002 -2.5277159e-002 -2.2688394e-002 -5.3282923e-001 -5.4184096e-002 -3.9344157e-001  2.1653015e-001  3.1448517e+001  1.0000000e+000  1.4647990e+000
  2.1657658e-001  4.1688268e-001 -6.9255787e-002  3.8868757e-001  6.4599272e-002 -2.2734657e-002 -2.2770405e-002 -5.3282133e-001 -3.4736952e-002 -3.9247026e-001  2.1657658e-001  2.9483705e+001  1.0000000e+000  5.3520103e-001
  2.1653092e-001  4.2071234e-001 -6.5271137e-002  3.8937227e-001  6.4555179e-002 -2.3689671e-002 -2.2767486e-002 -5.3336998e-001 -5.4015371e-002 -3.9323997e-001  2.1653092e-001  2.9847995e+001  1.0000000e+000  4.0942407e-001
  2.1659955e-001  4.1905227e-001 -6.4324558e-002  3.8978304e-001  5.8551306e-002 -2.4512490e-002 -2.3010527e-002 -5.3278425e-001 -5.3496565e-002 -3.9493061e-001  2.1659955e-001  2.9150871e+001  1.0000000e+000             Inf
  2.1646578e-001  9.0859111e-002 -4.3544916e-001  1.5524166e-001  4.1061955e-002 -2.7565024e-001 -2.7363064e-002 -5.3562201e-001 -4.8909605e-001 -3.0913829e-001  2.1646578e-001  6.0666250e+001  1.0000000e+000             Inf
  2.4674766e-001  2.1004501e-002  8.1798908e-003 -4.9185552e-001 -4.0406138e-001  1.0064884e+000  4.8453185e-002 -4.0915681e-001  5.1261795e-001  8.5308954e-002  2.4674766e-001  2.0380020e+001  1.0000000e+000  2.2246832e-001
  2.4673471e-001  2.0490731e-002  9.0386590e-003 -4.9206548e-001 -4.0441775e-001  1.0067279e+000  4.7882188e-002 -4.1122205e-001  5.1333711e-001  8.9595513e-002  2.4673471e-001  2.0547112e+001  1.0000000e+000  1.6054630e+000
  2.4675457e-001  2.0554503e-002  7.1116316e-003 -4.9143243e-001 -4.0994238e-001  1.0060463e+000  4.8555749e-002 -4.1012826e-001  5.1286322e-001  9.0281613e-002  2.4675457e-001  2.0151117e+001  1.0000000e+000  1.9236612e-001
  2.4676365e-001  1.9919834e-002  8.0939869e-003 -4.9145881e-001 -4.0985560e-001  1.0049477e+000  4.7728628e-002 -4.0911149e-001  5.0391324e-001  9.0092834e-002  2.4676365e-001  2.0052887e+001  1.0000000e+000             Inf
  2.4670995e-001  4.4268809e-001 -2.0184188e-002 -3.9506785e-001 -1.0804947e-001  9.7567194e-001  1.2284561e-001 -2.9977066e-001  1.0360881e+000  8.0116029e-002  2.4670995e-001  5.1954252e+001  1.0000000e+000             Inf
  2.4675744e-001  1.9604829e-002  8.6922936e-003 -4.9231861e-001 -4.1402870e-001  1.0062207e+000  5.1081969e-002 -4.0953727e-001  5.1577616e-001  9.0736037e-002  2.4675744e-001  2.0055659e+001  1.0000000e+000  1.7206864e-001
  2.4674322e-001  1.9788051e-002  8.5924053e-003 -4.9172832e-001 -4.0789135e-001  1.0061478e+000  4.8621950e-002 -4.0929797e-001  5.1651872e-001  8.9925429e-002  2.4674322e-001  2.0502699e+001  1.0000000e+000  2.4638051e-001
  1.3673545e-001  5.6336356e-001  9.3996668e-002 -3.0781783e-001 -9.4181987e-001 -5.0920206e-002 -3.1278689e-001 -4.9082459e-001 -1.1072450e+000  5.2841409e-001  1.3673545e-001  5.8015346e+001  1.0000000e+000             Inf
  1.3665853e-001  3.4175272e-001  9.7198407e-002 -2.7796316e-001 -9.8096936e-001 -5.0634995e-002 -3.1811993e-001 -5.3550175e-001 -1.0934568e+000  5.3516276e-001  1.3665853e-001  6.7822695e+001  1.0000000e+000  1.1725115e+000
  1.3651392e-001  1.1035681e+000  5.3760423e-001 -3.3152399e-001 -1.9357888e+000 -1.8253030e-001 -4.5856816e-001 -1.4751773e+000 -2.8901871e+000  1.0240971e+000  1.3651392e-001  6.8748226e+001  1.0000000e+000             Inf
  1.3669830e-001  6.3327808e-001  8.6375691e-002 -2.7915443e-001 -9.4287473e-001 -4.9919983e-002 -3.2435712e-001 -4.7885329e-001 -1.0924051e+000  5.2799051e-001  1.3669830e-001  6.4158954e+001  1.0000000e+000  8.2748853e-001
  1.3668764e-001  4.2378669e-001  8.5999027e-002 -2.7721568e-001 -8.7436825e-001 -4.7888947e-002 -3.1533570e-001 -4.7446859e-001 -1.0859151e+000  5.2282214e-001  1.3668764e-001  6.4580508e+001  1.0000000e+000  5.2086951e-001
  1.4071539e-001 -2.4125351e-001  4.3338554e-001 -1.8642752e-002 -7.7990587e-002  4.6772608e-001 -4.7916409e-001  4.7866471e-001 -7.6187531e-003  6.5997644e-002  1.4071539e-001  3.2473638e+001  1.0000000e+000             Inf
  1.4061739e-001 -2.4169626e-001  4.3296709e-001 -1.2763838e-002 -8.6943969e-002  4.7334313e-001 -4.8109137e-001  4.8789955e-001 -7.7283312e-003  6.5428312e-002  1.4061739e-001  3.2742359e+001  1.0000000e+000  3.5190736e-001
  1.4022512e-001 -2.2077747e-001  4.4177990e-001 -4.5388118e-001 -1.6194625e-001  3.2456805e-001 -4.9854413e-001  1.2645067e-003  4.6119175e-003  6.4155416e-002  1.4022512e-001  5.5983312e+001  1.0000000e+000             Inf
  1.4055647e-001 -2.4153890e-001  4.3318025e-001 -1.3669711e-002 -8.8028224e-002  4.7394973e-001 -4.7780646e-001  4.8168881e-001 -7.6737543e-003  6.6056259e-002  1.4055647e-001  3.3126469e+001  1.0000000e+000  1.7886759e+000
  1.9825203e-001  5.9017547e-002  4.9113228e-001 -1.9699162e-003  1.4355227e-001 -5.0658599e-001  2.2353672e-002  5.0203086e-001 -3.3803530e-002  2.0322073e-002  1.9825203e-001  1.6509259e+001  1.0000000e+000             Inf
  1.9818465e-001  5.9636567e-002  4.9108435e-001 -2.1733795e-003  1.4363139e-001 -5.0663686e-001  2.1980221e-002  5.0241775e-001 -3.3968764e-002  2.0650114e-002  1.9818465e-001  1.6578170e+001  1.0000000e+000  1.6079010e+000
  1.9823553e-001  5.9544367e-002  4.9134154e-001 -2.2098232e-003  1.4366326e-001 -5.0663853e-001  2.2406475e-002  5.0249158e-001 -3.2581988e-002  2.0684834e-002  1.9823553e-001  1.6519358e+001  1.0000000e+000  3.7658179e-001
  1.9825088e-001  5.9099132e-002  4.9192744e-001 -2.1757374e-003  1.4366195e-001 -5.0663867e-001  2.2103014e-002  5.0074000e-001 -3.3858681e-002  2.0518071e-002  1.9825088e-001  1.6516973e+001  1.0000000e+000  1.6414376e-001
  1.9814772e-001  5.8593952e-002  4.9621429e-001  3.4229913e-003  1.4745489e-001 -5.0648121e-001  1.9181171e-002  9.9465524e-001 -3.1446113e-002  3.8883646e-002  1.9814772e-001  1.8200636e+001  1.0000000e+000             Inf
  1.9821416e-001  5.9544193e-002  4.9135066e-001 -2.1494156e-003  1.4353886e-001 -5.0654318e-001  2.2456147e-002  5.0280272e-001 -3.3625155e-002  2.0728075e-002  1.9821416e-001  1.6558452e+001  1.0000000e+000  5.2253620e-001
  2.0455542e-001  2.1168591e-001 -7.3582364e-002  1.1215134e-001 -4.6448346e-003 -6.0690574e-001  4.6215017e-001 -1.1004725e+000 -1.0107271e+000 -9.1436895e-001  2.0455542e-001  5.3711367e+001  1.0000000e+000             Inf
  2.0462923e-001  4.4783237e-001 -4.0466574e-001  1.6500269e-001 -3.7374826e-002 -5.3359646e-001  4.2190295e-001 -6.7800776e-001 -5.8547137e-001 -5.2575883e-001  2.0462923e-001  5.1178451e+001  1.0000000e+000  1.4211724e+000
  2.0467402e-001  4.5081340e-001 -4.0575746e-001  1.5443677e-001 -3.4550878e-002 -5.3232217e-001  4.1658142e-001 -6.6791840e-001 -5.8033784e-001 -5.2610457e-001  2.0467402e-001  4.8449623e+001  1.0000000e+000             Inf
  2.0465747e-001  4.5035968e-001 -4.0371554e-001  1.6483011e-001 -3.5123822e-002 -5.3125094e-001  4.1275447e-001 -6.7022049e-001 -5.8366038e-001 -5.2414766e-001  2.0465747e-001  5.0761162e+001  1.0000000e+000  8.9624488e-001
  2.4912533e-001  3.4044622e-001 -1.9737215e-002  3.1011074e-001 -3.1339614e-001 -4.6744327e-001 -9.2432396e-001 -5.0080616e-001  4.9566593e-001 -2.8419924e-002  2.4912533e-001  5.3548569e+001  1.0000000e+000             Inf
  1.7165867e-001 -3.7994038e-002  5.1580733e-001 -6.8566468e-002 -4.1679166e-001 -2.0175591e-001 -5.9491506e-003  5.0585235e-001 -3.1099985e-003  1.1952896e-001  1.7165867e-001  3.6547655e+001  1.0000000e+000             Inf
  2.0683112e-001  6.1227033e-002 -4.5872040e-003  5.1825325e-001 -1.0847685e-002  5.0140070e-001  8.9811957e-003 -7.9773350e-002 -1.7642415e-001 -3.4075392e-001  2.0683112e-001  3.6874991e+001  1.0000000e+000             Inf
  2.8013333e-001  4.3913964e-001 -2.5710606e-002  1.4033276e-002  5.4489539e-001  1.0194997e-002  8.6894401e-002 -1.6287936e-002  5.1284702e-002 -6.6621111e-002  2.8013333e-001  1.5291366e+001  1.0000000e+000  1.2336435e-001
  2.8013744e-001  4.3308439e-001 -2.5682601e-002  1.4198900e-002  5.3260716e-001  1.0292648e-002  8.6633637e-002 -1.5363852e-002  5.0916011e-002 -6.6414102e-002  2.8013744e-001  1.5021434e+001  1.0000000e+000  1.2243053e-001
  2.8008087e-001  4.4409226e-001 -3.9404286e-001  2.0386725e-002  9.3378210e-001  1.1304871e-003  2.0459663e-001 -4.4801728e-001  4.3943011e-002 -1.0452731e-001  2.8008087e-001  4.1919707e+001  1.0000000e+000             Inf
  2.8011337e-001  4.3223891e-001 -2.5029890e-002  1.4037520e-002  5.4076294e-001  1.0459110e-002  8.6871484e-002 -1.3245361e-002  5.2150094e-002 -6.6532996e-002  2.8011337e-001  1.5583930e+001  1.0000000e+000  7.2351878e-001
  2.8013926e-001  4.3220855e-001 -2.5513762e-002  1.4045254e-002  5.2502418e-001  1.0265673e-002  8.5693500e-002 -1.4672042e-002  5.1976975e-002 -6.6383655e-002  2.8013926e-001  1.4724164e+001  1.0000000e+000             Inf
  2.8008980e-001  4.3278542e-001 -2.7249343e-002  1.3990860e-002  5.4442522e-001  1.0281659e-002  8.6724034e-002 -1.6694831e-002  5.1696768e-002 -6.6494937e-002  2.8008980e-001  1.5865603e+001  1.0000000e+000  1.5249726e+000
  2.8013135e-001  4.3170502e-001 -2.7044358e-002  1.4441147e-002  5.3876913e-001  1.0345967e-002  8.7331321e-002 -1.4578038e-002  5.0210270e-002 -6.6570248e-002  2.8013135e-001  1.5541014e+001  1.0000000e+000  3.5259690e-001
  2.7410377e-001 -2.4944724e-002 -4.1151391e-002 -2.0318929e-002 -4.4369600e-001 -4.5917994e-001  4.5904190e-001  1.4044774e-001  2.2422659e-002  2.5973378e-002  2.7410377e-001  1.9162453e+001  1.0000000e+000  1.2190256e-001
  2.7381337e-001 -4.8708864e-001 -2.3854990e-001 -5.3917561e-001 -4.6656969e-001 -2.1125180e-001  4.6145441e-001  2.7187079e-001  4.9965812e-001  3.9410386e-001  2.7381337e-001  6.7423487e+001  1.0000000e+000             Inf
  2.7412100e-001 -2.4594452e-002 -4.1779806e-002 -2.0636017e-002 -4.5463895e-001 -4.5230864e-001  4.5905843e-001  1.4162952e-001  2.4369284e-002  2.6099870e-002  2.7412100e-001  1.9065152e+001  1.0000000e+000  1.1985630e-001
  2.7400630e-001 -2.4310306e-002 -4.0798432e-002 -1.8179816e-002 -4.3619569e-001 -4.5408658e-001  4.5914423e-001  1.4057044e-001  4.8969818e-002  2.7738842e-002  2.7400630e-001  2.1412058e+001  1.0000000e+000  1.8063283e+000
  2.7414100e-001 -2.2077837e-002 -4.1324157e-002 -1.0911618e-002 -4.5048837e-001 -4.5562135e-001  4.5911235e-001  1.4137837e-001  2.0777739e-002  2.3522069e-002  2.7414100e-001  1.8540030e+001  1.0000000e+000             Inf
  2.7408775e-001 -2.2898274e-002 -4.1772243e-002 -1.9074905e-002 -4.3627506e-001 -4.5447229e-001  4.5904719e-001  1.4156453e-001  2.0739972e-002  2.6358003e-002  2.7408775e-001  2.0062926e+001  1.0000000e+000  3.4353547e-001
  2.7413957e-001 -2.0106944e-002 -3.7422260e-002 -1.9007885e-002 -4.3497979e-001 -4.5797000e-001  4.6002711e-001  1.3731088e-001  1.0461332e-002  2.1028803e-002  2.7413957e-001  1.8645617e+001  1.0000000e+000  7.1769129e-002
  1.4831468e-001  4.9354709e-001  1.4564264e-001  4.8761561e-002 -2.5692308e-002  5.9667863e-001 -5.5295770e-001 -6.8557027e-002 -7.7346483e-002 -3.2427522e-003  1.4831468e-001  3.1157268e+001  1.0000000e+000             Inf
  1.4831608e-001  4.9345315e-001  1.4572563e-001  4.8914648e-002 -2.5633302e-002  5.9671857e-001 -5.5258560e-001 -6.7919695e-002 -7.6822171e-002 -2.8311340e-003  1.4831608e-001  3.1039580e+001  1.0000000e+000             Inf
  2.3291035e-001 -5.3373085e-001  5.1363889e-001 -6.8816765e-002 -1.0424425e-001 -4.7728554e-001 -4.6469746e-001  7.6789409e-002  9.3733162e-002 -4.8133362e-001  2.3291035e-001  2.3865259e+001  1.0000000e+000  6.2247960e-001
  2.3291071e-001 -5.3373101e-001  5.1364022e-001 -6.8817428e-002 -1.0423630e-001 -4.7728576e-001 -4.6469740e-001  7.6789411e-002  9.3728544e-002 -4.8133361e-001  2.3291071e-001  2.3863916e+001  1.0000000e+000  8.5246781e-001
  2.3291053e-001 -5.3372341e-001  5.1365338e-001 -6.8828251e-002 -1.0423542e-001 -4.7728719e-001 -4.6468825e-001  7.6789260e-002  9.3726391e-002 -4.8133467e-001  2.3291053e-001  2.3864836e+001  1.0000000e+000  8.9278490e-001
  2.3291102e-001 -5.3373171e-001  5.1363864e-001 -6.8816708e-002 -1.0423367e-001 -4.7728506e-001 -4.6469744e-001  7.6789433e-002  9.3730732e-002 -4.8133390e-001  2.3291102e-001  2.3863805e+001  1.0000000e+000             Inf
  2.3291031e-001 -5.3373085e-001  5.1364125e-001 -6.8816906e-002 -1.0425278e-001 -4.7728579e-001 -4.6469575e-001  7.6789404e-002  9.3728078e-002 -4.8133375e-001  2.3291031e-001  2.3865822e+001  1.0000000e+000  8.1586034e-001
  2.3290972e-001 -5.3373107e-001  5.1363986e-001 -6.8817082e-002 -1.0425087e-001 -4.7728547e-001 -4.6469778e-001  7.6789415e-002  9.3732289e-002 -4.8133354e-001  2.3290972e-001  2.3865983e+001  1.0000000e+000             Inf
  1.8659665e-001 -1.9915221e-003  1.1518184e+000 -3.8489745e-001  7.0268767e-002 -9.6229281e-001 -1.4325004e-001 -7.1761905e-002  4.6551618e-001  5.1093095e-001  1.8659665e-001  4.4834579e+001  1.0000000e+000             Inf
  2.7899404e-001 -1.1481192e-001 -1.0358829e-001 -1.9781957e-003 -2.9939957e-002  9.5939837e-001 -1.2999146e-002  3.1194918e-002 -5.1001037e-001 -3.5187235e-001  2.7899404e-001  3.1118347e+001  1.0000000e+000  1.6499362e-001
  2.7892571e-001 -8.6251976e-002 -9.3957655e-002 -4.9680171e-002 -4.4059566e-001  5.9001280e-001 -1.5738295e-001  4.2073825e-001 -4.5829504e-001 -1.8515739e-001  2.7892571e-001  5.6428927e+001  1.0000000e+000             Inf
  2.7898374e-001 -1.1454626e-001 -1.1207849e-001 -2.0807643e-003 -2.9433998e-002  9.5615999e-001 -1.0959127e-002  3.1069493e-002 -5.1006220e-001 -3.5263366e-001  2.7898374e-001  3.2123543e+001  1.0000000e+000  7.8406626e-002
  2.7899751e-001 -1.1547029e-001 -1.0301899e-001 -5.3337822e-003 -3.0262643e-002  9.5855643e-001 -1.0694360e-002  3.1279815e-002 -5.0394387e-001 -3.5236777e-001  2.7899751e-001  3.1048621e+001  1.0000000e+000             Inf
  2.7898586e-001 -1.1220989e-001 -1.1283233e-001 -3.0663599e-003 -2.9724979e-002  9.7366489e-001 -1.1362010e-002  3.1285667e-002 -5.0979908e-001 -3.5247318e-001  2.7898586e-001  3.1119889e+001  1.0000000e+000  1.6233178e-001
  2.7898493e-001 -1.1327075e-001 -1.1249473e-001 -1.4853511e-003 -3.0268781e-002  9.5726240e-001 -1.3102955e-002  3.0703734e-002 -5.0963275e-001 -3.5253421e-001  2.7898493e-001  3.2016499e+001  1.0000000e+000  6.9138545e-002
  2.7897985e-001 -1.0635212e-001 -1.1278503e-001 -4.3152541e-003 -3.0591190e-002  9.5451225e-001 -8.5540208e-003  3.1633490e-002 -5.0959734e-001 -3.4532736e-001  2.7897985e-001  3.2212016e+001  1.0000000e+000  4.5534881e-001
  2.7895143e-001 -1.1356504e-001 -1.1223960e-001 -2.6258257e-003 -3.0665818e-002  9.5839737e-001 -1.4685177e-002  3.2643647e-002 -5.0965655e-001 -3.5115864e-001  2.7895143e-001  3.2257095e+001  1.0000000e+000  1.7082512e+000
  2.4448938e-001  4.3511848e-001 -1.0269695e-001  7.5095383e-002 -5.5920341e-002 -3.3534728e-002  3.2736171e-001 -2.2638025e-002  1.8421376e-001  6.0731516e-001  2.4448938e-001  5.6247108e+001  1.0000000e+000             Inf
  2.4433255e-001 -6.4660192e-001 -1.6919477e-001  5.9427320e-002 -1.6149404e-001 -4.7208645e-001  4.7869296e-002  4.8177140e-001  1.6481846e-001  8.9739433e-001  2.4433255e-001  6.8246548e+001  1.0000000e+000             Inf
  2.4442961e-001  4.3858856e-001 -1.0160380e-001  7.2920668e-002 -5.5836604e-002 -3.2846766e-002  3.3047279e-001 -2.9160621e-002  1.9628550e-001  6.0812650e-001  2.4442961e-001  5.6610938e+001  1.0000000e+000  6.1001504e-001
  2.4441393e-001  4.4172988e-001 -1.0427990e-001  7.8103947e-002 -6.0824910e-002 -3.2334480e-002  3.3071281e-001 -3.1009202e-002  1.9527530e-001  6.1021793e-001  2.4441393e-001  5.7794161e+001  1.0000000e+000  1.5885608e+000
  1.1852724e-001  3.2903399e-002 -1.6954598e-002  2.4641384e-002 -2.9453536e-001 -4.1136137e-002 -5.6098758e-001  3.8291985e-002  6.3393863e-003  1.2672080e-002  1.1852724e-001  2.5038854e+001  1.0000000e+000  1.2262492e+000
  1.1834870e-001  5.0392456e-001  1.5216065e-002  4.3738140e-001 -1.5835156e-001 -5.3831080e-001 -6.5845096e-001  1.0067573e+000  4.9135846e-001 -2.5385086e-002  1.1834870e-001  3.4392288e+001  1.0000000e+000             Inf
  1.1870690e-001  2.2743769e-002 -1.9742642e-002  2.2888443e-002 -2.9441528e-001 -3.0639794e-002 -5.5676816e-001  2.9684996e-002  4.4107932e-003  1.6045619e-002  1.1870690e-001  2.3355961e+001  1.0000000e+000  7.7375084e-001
  1.1853022e-001  2.3061223e-002 -1.4959284e-002  2.4817156e-002 -2.9500787e-001 -2.7232778e-002 -5.5731513e-001  4.1019669e-002  1.6129866e-002  1.5243603e-002  1.1853022e-001  2.3926258e+001  1.0000000e+000  4.3787496e-001
  1.1897388e-001  2.1405751e-002 -1.0152977e-002  1.3910346e-002 -2.9341021e-001 -2.7728584e-002 -5.5823503e-001  3.4700634e-002  1.2450763e-002  1.4687230e-002  1.1897388e-001  2.3209474e+001  1.0000000e+000             Inf
  1.5487283e-001  3.8449572e-001  4.4563584e-001  1.8803133e-001 -9.6409095e-001  5.7229917e-001  2.7691021e-003 -1.1891585e+000 -9.9165879e-001  9.7772645e-001  1.5487283e-001  5.3720165e+001  1.0000000e+000             Inf
  1.5517620e-001  2.5419937e-002  2.4765318e-002  5.4705107e-002 -5.3306408e-001  9.6494718e-001  3.8781099e-002 -5.4211785e-001 -5.4546139e-001  3.9933335e-002  1.5517620e-001  1.1797384e+001  1.0000000e+000  4.6544003e-001
  1.5504459e-001  2.5980530e-002  2.5002073e-002  5.6038839e-002 -5.3401623e-001  9.6454131e-001  3.9727039e-002 -5.4316670e-001 -5.4411903e-001  3.8833342e-002  1.5504459e-001  1.1966166e+001  1.0000000e+000  1.9531315e+000
  1.5519030e-001  2.5713468e-002  2.9239491e-002  5.6319755e-002 -5.3651817e-001  9.6470647e-001  3.9231388e-002 -5.4899938e-001 -5.4676619e-001  1.5788935e-003  1.5519030e-001  1.1693919e+001  1.0000000e+000             Inf
  1.9059457e-001  1.3917706e-002  4.0880557e-003 -2.6333234e-003 -2.3829524e-003  4.7060753e-002  8.5580201e-002 -8.0204960e-002  4.6059147e-001 -9.5548377e-002  1.9059457e-001  1.8623975e+001  1.0000000e+000             Inf
  2.3912875e-001 -9.7252073e-002  1.4742490e-001 -1.8079789e-001 -8.2368729e-002 -1.8055664e-001  1.1864266e-001 -9.2356108e-002 -1.8985890e-002 -5.4694978e-001  2.3912875e-001  7.1495686e+001  1.0000000e+000             Inf
  2.0437701e-001  2.0661264e-002  8.9886571e-001  5.7657955e-001 -6.2439912e-002 -1.8719193e-001  5.0448815e-001 -1.6857991e-001  4.2757168e-001  4.4685906e-001  2.0437701e-001  5.2337374e+001  1.0000000e+000             Inf
  2.3893830e-001 -6.8117786e-002  4.3795881e-001  1.2015975e-001 -4.3972832e-002  4.0057107e-001 -4.3928906e-001 -6.8533099e-002 -3.9094354e-001 -4.5717165e-001  2.3893830e-001  3.8513183e+001  1.0000000e+000             Inf
  2.3908740e-001 -3.2646136e-002  4.0781774e-002  1.3419718e-001 -2.1384444e-002  4.6374203e-001 -2.6623652e-002 -1.8409041e-002 -3.1632979e-002 -4.4512298e-001  2.3908740e-001  1.7783715e+001  1.0000000e+000             Inf
  2.3906778e-001 -3.2679064e-002  4.5597862e-002  1.3298083e-001 -2.1900141e-002  4.6398241e-001 -3.8536800e-002 -1.8466003e-002 -3.1802314e-002 -4.4230443e-001  2.3906778e-001  1.8730168e+001  1.0000000e+000  2.0000000e+000
