# Supplementary material for: An evolutionary algorithm for multi-objective optimization of freshwater consumption in textile dyeing industry
Source: PeerJ Comput Sci. 2022 Mar 22;8:e932. doi: 10.7717/peerj-cs.932 (PMC9044317; doi:10.7717/peerj-cs.932)
Supplement: Supplemental Information 1 — The data was collected manually from the Sitara Textile mills to conduct the thesis. [file peerj-cs-08-932-s001.zip › Code-and-Dataset/Algorithm Work/AMOCLPSO-matlab/Graphs/A-MOCLPSO_ZDT4_450.txt]

  2.5098142e-001 -2.2040865e-002  1.4330418e-001 -6.1500706e-001  4.7761661e-001 -5.5123715e-001 -4.4851972e-001 -4.7422045e-001  3.8204306e-002  3.4017362e-002  2.5098142e-001  2.7957343e+001  1.0000000e+000             Inf
  2.5098150e-001 -2.2019028e-002  1.4323678e-001 -6.1506964e-001  4.7774911e-001 -5.5128560e-001 -4.4852210e-001 -4.7421128e-001  3.8206251e-002  3.3978197e-002  2.5098150e-001  2.7953850e+001  1.0000000e+000             Inf
  2.0983954e-001  4.5952903e-001  5.1652921e-001 -1.2477054e-001  6.0999636e-002  4.7297039e-001  9.2549784e-001  4.9166110e-002  1.0410355e+000  3.3329231e-002  2.0983954e-001  2.4208512e+001  1.0000000e+000  1.6031273e+000
  2.0982947e-001  4.0408922e-001  6.0263097e-001 -3.5742938e-001  8.6604858e-002  4.7980240e-001  9.3700512e-001  2.9243937e-001  1.4521008e+000  4.3358506e-001  2.0982947e-001  5.9656486e+001  1.0000000e+000             Inf
  2.0985058e-001  4.6001278e-001  5.1648688e-001 -1.1926585e-001  6.1022197e-002  4.7334072e-001  9.2796636e-001  4.8841916e-002  1.0355605e+000  3.4189239e-002  2.0985058e-001  2.2979514e+001  1.0000000e+000             Inf
  2.0984409e-001  4.5990732e-001  5.1625040e-001 -1.2169199e-001  6.0808009e-002  4.7240468e-001  9.2449431e-001  5.2226701e-002  1.0204686e+000  3.4791232e-002  2.0984409e-001  2.3235066e+001  1.0000000e+000  3.2978741e-001
  2.0984278e-001  4.5955847e-001  5.1628034e-001 -1.2162730e-001  6.1321802e-002  4.7267945e-001  9.2647725e-001  4.9455794e-002  1.0440682e+000  3.3358452e-002  2.0984278e-001  2.3981495e+001  1.0000000e+000  2.4209890e-001
  2.0984929e-001  4.6120214e-001  5.1718901e-001 -1.1531616e-001  6.1447153e-002  4.7385330e-001  9.2465919e-001  4.9566269e-002  1.0457658e+000  2.8755484e-002  2.0984929e-001  2.3203481e+001  1.0000000e+000  3.1423814e-001
  2.0505410e-001 -5.1699668e-001  1.0134554e-002  5.1951139e-001 -4.8190256e-001  4.4865642e-001 -3.2870027e-002 -4.6903039e-001 -1.0966976e-001  2.7575532e-002  2.0505410e-001  1.3574267e+001  1.0000000e+000             Inf
  2.0504983e-001 -5.2990720e-001  1.0368955e-002  5.1865520e-001 -4.5784682e-001  4.4760762e-001 -1.3697052e-002 -4.6735700e-001 -1.0994524e-001  2.8265143e-002  2.0504983e-001  1.4593836e+001  1.0000000e+000  4.9981941e-001
  2.0503443e-001 -1.0216867e+000  7.0239312e-002  8.2871882e-001 -2.5228690e-001  4.6544157e-001 -4.3842478e-001  3.3879700e-002 -9.9303485e-002  3.5267600e-001  2.0503443e-001  6.3404819e+001  1.0000000e+000             Inf
  2.0504413e-001 -5.2818199e-001  1.0291077e-002  5.2090042e-001 -4.5839298e-001  4.4757429e-001 -3.2571452e-002 -4.7108398e-001 -1.0962395e-001  2.7544753e-002  2.0504413e-001  1.4966881e+001  1.0000000e+000  1.7620943e+000
  2.0505378e-001 -5.3116936e-001  1.0169598e-002  5.2106541e-001 -4.5714142e-001  4.4824228e-001 -2.6978020e-002 -4.6855893e-001 -1.0591583e-001  2.6220758e-002  2.0505378e-001  1.4511957e+001  1.0000000e+000  2.3790574e-001
  1.5168024e-001 -9.9517216e-001 -3.7416681e-001  5.3260714e-001  5.0723113e-002  6.5401442e-002  2.8908723e-001  4.7249777e-001  5.3319924e-001 -2.4757565e-002  1.5168024e-001  3.7406284e+001  1.0000000e+000  5.5470328e-001
  1.5161867e-001 -1.0216551e+000 -2.5167592e-002  1.0901490e+000  5.7410500e-002  4.7142780e-001  1.9769569e-001  1.3073884e-001  9.4355505e-001 -3.6629089e-001  1.5161867e-001  5.3507410e+001  1.0000000e+000             Inf
  1.5166144e-001 -9.9198443e-001 -3.6764907e-001  4.8246534e-001  5.1267034e-002  6.4418593e-002  2.8918438e-001  4.7265369e-001  5.3832318e-001 -2.6176129e-002  1.5166144e-001  3.7873531e+001  1.0000000e+000  4.1888684e-001
  1.5170064e-001 -9.9203904e-001 -3.7810191e-001  5.2938325e-001  5.0818941e-002  6.2831640e-002  2.8873850e-001  4.7078884e-001  5.3415467e-001 -2.0541339e-002  1.5170064e-001  3.6578290e+001  1.0000000e+000             Inf
  1.5164969e-001 -9.9247255e-001 -3.6914183e-001  5.3276545e-001  5.0979926e-002  6.3643083e-002  2.8869423e-001  4.7401410e-001  5.3908319e-001 -2.4765149e-002  1.5164969e-001  3.8189221e+001  1.0000000e+000  1.4452967e+000
  1.9594215e-001 -5.6472663e-001 -5.6740208e-001  3.2996048e-002  5.5631478e-001  9.3904433e-002  3.2712036e-002  3.2866771e-002 -5.3957962e-001  5.2891587e-001  1.9594215e-001  1.9941573e+001  1.0000000e+000             Inf
  1.9588893e-001 -9.6546452e-001 -6.1664550e-001  1.5083557e+000  1.1167947e+000  5.1861550e-001  7.7997307e-003  1.5542798e-001 -2.0288980e+000  1.5182093e+000  1.9588893e-001  4.3403130e+001  1.0000000e+000             Inf
  1.9592530e-001 -5.6253208e-001 -5.6653216e-001  2.6029985e-002  5.5140661e-001  8.4766137e-002  7.6141116e-002  2.9758767e-002 -5.3060697e-001  5.0589920e-001  1.9592530e-001  2.0029885e+001  1.0000000e+000  5.7984535e-001
  1.9592381e-001 -5.6324599e-001 -5.6755022e-001  5.8828207e-002  5.5359933e-001  9.1795690e-002  7.4424883e-002  3.1906668e-002 -5.6045276e-001  5.2543804e-001  1.9592381e-001  2.5462490e+001  1.0000000e+000  1.6797315e+000
  1.8933045e-001 -4.9899038e-001 -6.5123090e-001 -1.7177667e-001  1.0679149e+000 -9.8667488e-001  5.6891759e-001  1.4500134e+000 -4.4302407e-001 -2.8268162e-001  1.8933045e-001  6.2389524e+001  1.0000000e+000  4.4946001e-001
  1.8936093e-001 -4.8990927e-001 -6.4246071e-001 -1.9390575e-001  1.0193581e+000 -9.8090533e-001  5.5014087e-001  1.4515480e+000 -4.4869559e-001 -2.8150538e-001  1.8936093e-001  5.8366894e+001  1.0000000e+000             Inf
  1.8934820e-001 -4.8703558e-001 -6.2980617e-001 -2.0403789e-001  1.0150080e+000 -9.8071871e-001  5.4626957e-001  1.4369570e+000 -4.4396025e-001 -2.8086820e-001  1.8934820e-001  5.8716222e+001  1.0000000e+000  2.5557760e-001
  1.8934166e-001 -4.9626542e-001 -6.5623929e-001 -1.9325304e-001  1.0310996e+000 -9.8834099e-001  5.5260785e-001  1.4809651e+000 -4.4769028e-001 -2.8125872e-001  1.8934166e-001  5.9066952e+001  1.0000000e+000  2.7426018e-001
  1.8928341e-001 -5.0240586e-001 -6.8646744e-001 -1.8281334e-001  1.0539216e+000 -9.9761882e-001  5.7323979e-001  1.4360581e+000 -4.4647051e-001 -2.8224059e-001  1.8928341e-001  6.7084868e+001  1.0000000e+000  1.1138251e+000
  1.8933810e-001 -5.0408667e-001 -6.4649775e-001 -1.9951044e-001  1.0484733e+000 -1.0000593e+000  5.6113848e-001  1.4475572e+000 -4.4836864e-001 -2.8423024e-001  1.8933810e-001  6.1552045e+001  1.0000000e+000  3.1443878e-001
  1.8927162e-001 -9.0856167e-001 -1.4692089e+000 -1.4646488e-001  2.2277962e+000 -2.0191579e+000  2.0033744e+000  2.0343350e+000 -6.9502471e-002 -3.3505103e-001  1.8927162e-001  7.5954538e+001  1.0000000e+000             Inf
  1.8930280e-001 -4.9779066e-001 -6.4817688e-001 -1.9455563e-001  1.0437864e+000 -9.9416024e-001  5.7445091e-001  1.4543366e+000 -4.3927342e-001 -2.8497949e-001  1.8930280e-001  6.2505410e+001  1.0000000e+000  7.9362032e-001
  2.2409800e-001  2.0459272e-002  3.7157510e-001 -3.4429781e-001  2.1647048e-001  5.7119925e-001 -6.0101882e-001 -3.1944457e-002  4.6981395e-001 -4.4950215e-002  2.2409800e-001  5.6038685e+001  1.0000000e+000  2.0000000e+000
  2.2409800e-001  2.0459264e-002  3.7157477e-001 -3.4429816e-001  2.1647049e-001  5.7119925e-001 -6.0101871e-001 -3.1944494e-002  4.6981382e-001 -4.4925173e-002  2.2409800e-001  5.6037045e+001  1.0000000e+000             Inf
  2.2409799e-001  2.0461065e-002  3.7158024e-001 -3.4428268e-001  2.1647143e-001  5.7119902e-001 -6.0104107e-001 -3.1946416e-002  4.6980835e-001 -4.4887417e-002  2.2409799e-001  5.6038699e+001  1.0000000e+000             Inf
  2.3257455e-001  5.2663897e-001  5.1887485e-001 -4.9731821e-001 -4.8432201e-001 -9.4378593e-001  4.6765886e-001  9.6351569e-001 -5.1347567e-001 -2.8617809e-002  2.3257455e-001  8.8336104e+000  1.0000000e+000  5.3544112e-001
  2.3257471e-001  5.4513111e-001  5.2929031e-001 -4.9726570e-001 -4.8488938e-001 -9.7596133e-001  4.6161868e-001  9.6532565e-001 -5.1381562e-001 -2.8932317e-002  2.3257471e-001  8.6366062e+000  1.0000000e+000             Inf
  2.3257307e-001  8.7834866e-001  9.9303394e-001 -5.3676165e-001 -5.1899596e-001 -5.4794164e-001 -2.8218729e-001  5.4443961e-001 -5.4813824e-001 -7.8426291e-003  2.3257307e-001  3.6504742e+001  1.0000000e+000             Inf
  2.3257461e-001  5.4360464e-001  5.2153160e-001 -4.9696411e-001 -4.8560095e-001 -9.5970572e-001  4.6473289e-001  9.6483097e-001 -5.1336778e-001 -2.7182052e-002  2.3257461e-001  8.7347508e+000  1.0000000e+000  1.0288897e-001
  2.3257376e-001  5.3911033e-001  5.2261743e-001 -4.9644450e-001 -4.8912266e-001 -9.4602173e-001  4.6859541e-001  9.6364243e-001 -5.1270858e-001 -2.6308207e-002  2.3257376e-001  9.1419505e+000  1.0000000e+000  1.8971110e+000
  1.9877876e-001 -4.2006860e-002 -6.7991128e-002 -6.5913731e-001  4.9536966e-001  6.2243307e-001 -2.4441863e-002  8.1561990e-002  1.0490858e+000  5.4469337e-001  1.9877876e-001  3.7934798e+001  1.0000000e+000  1.4437703e+000
  1.9883291e-001 -4.6043237e-002 -6.8713573e-002 -5.6215313e-001  4.8848934e-001  6.2086161e-001 -2.4595608e-002  8.2002177e-002  1.0510726e+000  5.4261672e-001  1.9883291e-001  2.7256034e+001  1.0000000e+000  2.6229953e-001
  1.9885647e-001 -1.6615366e-002 -6.8137635e-002 -5.5839194e-001  4.9770612e-001  6.1644755e-001 -2.4150097e-002  8.2174342e-002  1.0490386e+000  5.4315073e-001  1.9885647e-001  2.4799541e+001  1.0000000e+000  9.1632211e-002
  1.9888940e-001 -4.5411536e-002 -6.8765906e-002 -5.3256238e-001  4.9094287e-001  6.1622150e-001 -2.4206645e-002  8.2713494e-002  1.0476063e+000  5.4179450e-001  1.9888940e-001  2.4363870e+001  1.0000000e+000             Inf
  1.9878955e-001 -4.3432303e-002 -6.8362375e-002 -5.7257676e-001  4.9529182e-001  6.1735906e-001 -2.5021969e-002  9.9895582e-002  1.0691858e+000  5.4384828e-001  1.9878955e-001  3.1096376e+001  1.0000000e+000  3.0823631e-001
  1.9860537e-001  5.1821847e-002 -5.5891423e-002 -1.0876668e+000  1.4844730e+000  8.7290175e-001 -7.7079766e-002  3.5274331e-001  1.5380553e+000  6.5846084e-001  1.9860537e-001  5.7256451e+001  1.0000000e+000             Inf
  1.9887500e-001 -4.9840104e-002 -6.7535967e-002 -5.3021429e-001  5.0486168e-001  6.1489678e-001 -2.3704861e-002  8.6377755e-002  1.0481786e+000  5.4246170e-001  1.9887500e-001  2.4699911e+001  1.0000000e+000  1.2917875e-001
  1.9885012e-001 -4.2568047e-002 -6.8559115e-002 -5.4928404e-001  5.0643753e-001  6.1571785e-001 -2.5151393e-002  8.5946874e-002  1.0372686e+000  5.4206474e-001  1.9885012e-001  2.4832269e+001  1.0000000e+000  1.0240417e-001
  1.9880373e-001 -2.9787663e-002 -6.8204919e-002 -5.6927674e-001  5.3666778e-001  6.1566462e-001 -2.5144437e-002  8.4218427e-002  1.0844714e+000  5.4402854e-001  1.9880373e-001  3.0687586e+001  1.0000000e+000  2.6942441e-001
  1.9883365e-001 -4.2139493e-002 -6.8384825e-002 -5.6004901e-001  4.9626755e-001  6.1047792e-001 -2.5655426e-002  8.3106759e-002  1.0492196e+000  5.4327035e-001  1.9883365e-001  2.5524671e+001  1.0000000e+000  1.3425441e-001
  2.8216775e-001  2.9526602e-002 -3.3229782e-003 -4.9446452e-001 -1.3381973e-002  4.5632524e-001  4.4661648e-001  4.8855461e-001 -1.7437400e-001 -5.1589917e-001  2.8216775e-001  2.0258687e+001  1.0000000e+000             Inf
  2.8212455e-001  1.4444878e-001  3.1791251e-004 -3.6213032e-002 -7.8161290e-002  3.7822194e-001  4.5211398e-001  6.7453273e-002 -1.6882964e-001 -9.6024589e-001  2.8212455e-001  4.7598061e+001  1.0000000e+000             Inf
  2.8216500e-001  2.8260035e-002 -3.3183914e-003 -4.8777607e-001 -1.3429845e-002  4.5595424e-001  4.4671939e-001  4.8771465e-001 -1.7677846e-001 -5.1676266e-001  2.8216500e-001  2.0569813e+001  1.0000000e+000  5.7345092e-002
  2.8216705e-001  2.9687093e-002 -3.4113156e-003 -4.8106995e-001 -1.3310247e-002  4.6048830e-001  4.4653590e-001  4.8925490e-001 -1.7696030e-001 -5.1424699e-001  2.8216705e-001  2.0456527e+001  1.0000000e+000  7.5109049e-002
  2.8216017e-001  3.0300998e-002 -3.1567861e-003 -4.8244210e-001 -1.3394201e-002  4.5549196e-001  4.4674891e-001  4.8798084e-001 -1.7709864e-001 -5.1661122e-001  2.8216017e-001  2.0816843e+001  1.0000000e+000  3.0207747e-001
  2.8216499e-001  3.1228906e-002 -3.4739157e-003 -4.8533724e-001 -1.2972932e-002  4.5631864e-001  4.4730597e-001  4.8633683e-001 -1.7761935e-001 -5.1437656e-001  2.8216499e-001  2.0719361e+001  1.0000000e+000  3.7148348e-002
  2.8216370e-001  3.0602273e-002 -3.3714929e-003 -4.9089629e-001 -1.4001383e-002  4.5633402e-001  4.4651566e-001  4.8821446e-001 -1.7756258e-001 -5.1933485e-001  2.8216370e-001  2.0764142e+001  1.0000000e+000  1.1511939e-001
  2.8215149e-001  2.9905140e-002 -3.4473615e-003 -4.8967706e-001 -1.3387539e-002  4.5506681e-001  4.4674372e-001  4.6840756e-001 -1.7734972e-001 -5.1568752e-001  2.8215149e-001  2.1295266e+001  1.0000000e+000  1.8040479e+000
  1.9304529e-001 -4.6347868e-001  5.2379950e-002 -5.6343776e-002 -1.1664886e-003 -5.1326811e-001 -2.0034189e-003 -4.0813391e-001  4.7613240e-001  1.5100157e-003  1.9304529e-001  1.2310598e+001  1.0000000e+000             Inf
  3.2483051e-001 -2.6076363e-001 -4.2013868e-001  4.4709888e-001  1.6902745e-002  7.7120191e-002  3.7982714e-001  4.7356389e-001  9.4777454e-002 -2.7076284e-002  3.2483051e-001  4.5840459e+001  1.0000000e+000             Inf
  2.0299112e-001  4.8540892e-001 -1.4137325e-002  1.2968271e-001 -9.9210251e-001 -1.3819540e-001  5.6916444e-001 -3.1811907e-001 -4.1583839e-001  2.4691798e-001  2.0299112e-001  6.6922034e+001  1.0000000e+000             Inf
  1.7633086e-001 -9.4888124e-001  4.5090649e-002 -4.9015303e-002 -4.1968120e-002  3.9480028e-001 -2.0772679e-003 -3.4744617e-001  7.2092897e-002  9.4550870e-002  1.7633086e-001  3.7326179e+001  1.0000000e+000  6.5560425e-001
  1.7633283e-001 -9.5524122e-001  2.9660397e-002 -5.5042942e-002 -4.2784532e-002  4.0389803e-001 -2.6903644e-003 -3.4814002e-001  7.1923603e-002  9.3846187e-002  1.7633283e-001  3.5330477e+001  1.0000000e+000  5.6742200e-001
  1.7633065e-001 -9.4560010e-001  9.3347020e-002 -6.0228239e-002 -4.1696457e-002  3.9512820e-001 -1.9283386e-003 -3.4526056e-001  7.2208739e-002  9.7440723e-002  1.7633065e-001  4.3386701e+001  1.0000000e+000  1.4325780e+000
  1.7633370e-001 -9.4914302e-001  4.3654090e-002 -4.9680481e-002 -4.2159785e-002  4.2010308e-001 -1.6295769e-003 -3.4664747e-001  7.2642831e-002  9.4854861e-002  1.7633370e-001  3.4661853e+001  1.0000000e+000             Inf
  1.7632764e-001 -5.9949952e-001  1.1954435e+000 -4.3855558e-001 -3.0497932e-002  7.9387281e-002  9.4336632e-003 -1.2201374e-001  9.4519023e-002  3.4741402e-001  1.7632764e-001  6.1825450e+001  1.0000000e+000             Inf
  2.2527524e-001  6.3927317e-002 -9.9792287e-001  9.3020594e-001 -9.4451156e-002  4.9596144e-001 -3.4641147e-002  7.6173738e-002 -4.4606123e-001  6.6769085e-001  2.2527524e-001  3.6230216e+001  1.0000000e+000             Inf
  2.2527260e-001  6.5331916e-002 -1.0138060e+000  9.3863682e-001 -9.1648856e-002  4.3850098e-001 -3.7701425e-002  7.6715206e-002 -4.4765337e-001  6.6553788e-001  2.2527260e-001  3.8020562e+001  1.0000000e+000  8.7364224e-001
  2.2523632e-001  5.1892182e-001 -2.6441787e+000  1.0082099e+000 -4.7262283e-001  9.9390289e-001 -4.4993773e-001 -6.1601343e-001 -5.1533581e-001  7.2040121e-001  2.2523632e-001  5.1945648e+001  1.0000000e+000             Inf
  2.2525739e-001  6.6730486e-002 -1.0399293e+000  9.3021301e-001 -9.3194251e-002  4.0428892e-001 -3.5696352e-002  7.5700782e-002 -4.5568834e-001  6.6515034e-001  2.2525739e-001  4.2753355e+001  1.0000000e+000  1.8181501e+000
  3.3336374e-001 -4.4962061e-001  9.6970080e-001  3.7410571e-002  5.2880640e-001 -2.1028304e-001  4.2165598e-001 -5.2554055e-001  4.1545379e-001 -9.1249288e-003  3.3336374e-001  3.2952379e+001  1.0000000e+000             Inf
  2.8065967e-001  4.7809374e-001 -5.0192269e-001 -4.8398426e-002 -4.9467418e-003 -2.8689413e-002 -6.9084824e-004 -5.2120037e-001  4.7276059e-001  4.0187121e-002  2.8065967e-001  5.5955179e+000  1.0000000e+000  7.1179015e-001
  2.8064212e-001  4.7498394e-001 -4.8753045e-001 -5.0434508e-002 -4.5629858e-003 -2.8775011e-002 -1.9279626e-003 -5.2195432e-001  4.7291669e-001  4.0397371e-002  2.8064212e-001  5.9570233e+000  1.0000000e+000  1.6057186e+000
  2.8062486e-001  1.6355852e-001 -3.0338492e-001 -3.7146472e-001 -3.5056102e-002 -5.2211039e-001 -4.6001656e-002 -9.6296769e-001  6.0121838e-002  4.7975466e-001  2.8062486e-001  4.8852458e+001  1.0000000e+000             Inf
  2.8068161e-001  4.7568536e-001 -4.8796772e-001 -4.9829546e-002 -5.0321831e-003 -2.2335073e-002 -1.1921407e-003 -5.2170352e-001  4.9667660e-001  4.2106044e-002  2.8068161e-001  5.2575861e+000  1.0000000e+000             Inf
  2.2467371e-001 -5.1991292e-001  1.1195446e-002  4.4012211e-001 -4.8739164e-001  4.7336523e-001  3.7652426e-001  6.8466827e-002  3.0919554e-001 -5.5952015e-001  2.2467371e-001  3.6603526e+001  1.0000000e+000             Inf
  1.8125363e-001 -5.7893685e-002 -1.2190050e-001  3.3066911e-001 -3.9070662e-001  3.7535936e-001  9.4417189e-001 -8.9177665e-001  7.0876928e-002  4.0691932e-001  1.8125363e-001  6.5246589e+001  1.0000000e+000             Inf
  1.8131871e-001 -5.7351098e-002 -7.8271170e-002  3.3574092e-001 -2.7401701e-002  3.7024894e-001  5.1829770e-001 -5.1844890e-001  1.0289414e-002  1.8896729e-002  1.8131871e-001  3.3019059e+001  1.0000000e+000             Inf
  1.8073286e-001 -4.2511335e-002  4.3560172e-001  5.2299451e-001 -1.5511163e-002  1.2458211e-001 -1.0242967e+000 -5.2223351e-001 -1.1068603e-004 -1.7721174e-003  1.8073286e-001  1.6861473e+001  1.0000000e+000             Inf
  1.4632799e-001 -5.7815295e-002 -4.0505588e-002  9.1867678e-002  4.9796349e-001  8.5939803e-001 -1.6117082e-001 -9.6663086e-003  1.3871253e-002  6.0386096e-002  1.4632799e-001  3.8637046e+001  1.0000000e+000             Inf
  1.4633041e-001 -5.7804756e-002 -4.0509783e-002  9.1867221e-002  4.9794031e-001  8.5939676e-001 -1.6115178e-001 -9.6460159e-003  1.3887837e-002  6.0412767e-002  1.4633041e-001  3.8636770e+001  1.0000000e+000             Inf
  1.6355205e-001 -1.2937803e-003  4.3039005e-004  6.4772521e-001 -4.6712070e-001  3.0684179e-002 -4.7193385e-001 -4.7045913e-001  4.2823429e-001 -4.1978151e-002  1.6355205e-001  2.1172083e+001  1.0000000e+000             Inf
  1.7842032e-001 -5.4034839e-001  1.3122825e-001  5.3156607e-003 -3.2108165e-001  4.9856945e-001  4.2279618e-001  3.8195361e-002  4.2148929e-001 -8.2629071e-002  1.7842032e-001  4.2403749e+001  1.0000000e+000  7.3262861e-001
  1.7842262e-001 -5.4044102e-001  1.3120810e-001  5.2729646e-003 -3.4088939e-001  4.9858605e-001  4.2276714e-001  3.8302286e-002  4.2153079e-001 -8.2630194e-002  1.7842262e-001  4.0378636e+001  1.0000000e+000             Inf
  1.7842154e-001 -5.4035386e-001  1.3118115e-001  5.3230681e-003 -3.2368280e-001  4.9858733e-001  4.2273350e-001  3.8213518e-002  4.2153398e-001 -8.2599415e-002  1.7842154e-001  4.2149800e+001  1.0000000e+000  1.8951720e-001
  1.7842153e-001 -5.4034847e-001  1.3124173e-001  5.3200836e-003 -3.2353322e-001  4.9857643e-001  4.2276389e-001  3.8152898e-002  4.2153018e-001 -8.2621903e-002  1.7842153e-001  4.2167581e+001  1.0000000e+000  2.2920444e-001
  1.7842078e-001 -5.4034582e-001  1.3120142e-001  5.3186388e-003 -3.2153406e-001  4.9859417e-001  4.2283269e-001  3.8149190e-002  4.2153522e-001 -8.2629639e-002  1.7842078e-001  4.2346806e+001  1.0000000e+000  3.2832619e-001
  1.7842188e-001 -5.4036518e-001  1.3121742e-001  5.3130239e-003 -3.2626744e-001  4.9858358e-001  4.2279808e-001  3.8227182e-002  4.2153145e-001 -8.2637299e-002  1.7842188e-001  4.1900595e+001  1.0000000e+000  1.0381670e+000
  1.7841701e-001 -5.4131048e-001  1.3331418e-001  5.0930572e-003 -1.7380807e-001  4.9816508e-001  4.2384979e-001  4.2335089e-002  4.2104873e-001 -8.3998891e-002  1.7841701e-001  4.2476188e+001  1.0000000e+000             Inf
  1.0947946e-001 -6.7034481e-002 -3.9069100e+000 -8.7381179e-001  4.1400069e-001 -4.7754193e-001  6.6921582e-002 -4.6114481e-001  9.3653318e-001  4.4500712e-001  1.0947946e-001  5.1384796e+001  1.0000000e+000             Inf
  1.9434671e-001  3.7896295e-001 -8.3347127e-002 -2.9374233e-001  4.0106554e-002 -4.0949707e-001 -4.1921017e-002 -4.1508535e-001 -3.3275745e-002 -4.8033616e-001  1.9434671e-001  4.6475564e+001  1.0000000e+000             Inf
  1.9795036e-001  4.3995987e-001 -2.7963216e-001 -3.4897986e-001 -4.3601722e-001 -6.0224132e-001  1.1261000e-001 -5.7841937e-001 -8.9378418e-003 -4.5592302e-001  1.9795036e-001  5.8948785e+001  1.0000000e+000             Inf
  1.9802488e-001  4.2132734e-001 -3.0603619e-002 -1.1986232e-001 -4.1567803e-001 -4.0981980e-002  4.4769526e-001 -5.0921114e-001  2.7687917e-002 -9.1312566e-002  1.9802488e-001  2.8973286e+001  1.0000000e+000             Inf
  1.9797465e-001  3.9927792e-001 -3.1308249e-002 -1.2717014e-001 -4.1566699e-001 -3.9411693e-002  4.4625651e-001 -5.1297849e-001  2.4326364e-002 -9.7921568e-002  1.9797465e-001  3.2965500e+001  1.0000000e+000  1.3607846e+000
  1.9800898e-001  4.0656499e-001 -4.2137482e-002 -1.0806053e-001 -4.1527361e-001 -3.3559564e-002  4.4425625e-001 -5.0806653e-001  2.6892379e-002 -9.0720239e-002  1.9800898e-001  2.9516173e+001  1.0000000e+000  6.3921535e-001
  1.9798101e-001  3.9883209e-001 -3.1610567e-002 -1.1710044e-001 -4.1568714e-001 -4.0335492e-002  4.4780335e-001 -5.0773931e-001  3.2235225e-002 -8.4203849e-002  1.9798101e-001  3.0485287e+001  1.0000000e+000  5.7575843e-001
  2.2401122e-001  3.9359018e-001 -4.2403020e-001 -5.6499742e-002 -5.0456822e-001  4.8762214e-001 -3.6043133e-001  5.4406299e-001 -5.0681566e-001 -3.9818228e-003  2.2401122e-001  2.7729936e+001  1.0000000e+000             Inf
  1.3419270e-001  4.7063310e-001 -5.2728399e-001  3.9328996e-001 -4.5671861e-001  8.6986385e-003  2.0107203e-001  4.1511763e-002  6.1271966e-001 -9.6572773e-001  1.3419270e-001  4.0177523e+001  1.0000000e+000             Inf
  1.3420036e-001  4.8581131e-001 -5.2534364e-001  8.3735527e-002 -4.6865022e-001  3.2692884e-003  1.9926194e-001  4.0658169e-002  6.0665938e-001 -9.8015781e-001  1.3420036e-001  3.4699600e+001  1.0000000e+000             Inf
  1.6277532e-001 -1.4372067e-001 -8.3934309e-001  4.8081457e-001  5.3312433e-002  7.6052868e-002  2.4277050e-002 -7.7789334e-004 -5.0815395e-001  5.9445821e-001  1.6277532e-001  4.0054833e+001  1.0000000e+000             Inf
  2.0450910e-001  4.3906388e-001  5.1940539e-001  1.3336605e-002 -5.3107253e-001  2.2100778e-002 -1.5411650e-002 -1.8168037e-001  5.2292569e-002 -9.2029094e-002  2.0450910e-001  2.8417011e+001  1.0000000e+000             Inf
  2.0450889e-001  4.3906382e-001  5.1938230e-001  1.3333661e-002 -5.3107551e-001  2.2102397e-002 -1.5364488e-002 -1.8171537e-001  5.2283554e-002 -9.2029720e-002  2.0450889e-001  2.8417972e+001  1.0000000e+000             Inf
  2.1077176e-001  9.8875767e-001  5.4334165e-001  9.8816028e-001 -9.6138101e-001 -1.7768918e+000  4.2159403e-001 -2.3926942e-001 -5.6515662e-001  4.9493003e-001  2.1077176e-001  5.4453599e+001  1.0000000e+000             Inf
  2.1082883e-001  5.0989610e-001  4.8812361e-001  5.2487083e-001 -3.7862820e-002 -5.3959193e-001  1.0999528e-001 -1.3949029e-002 -4.9399748e-001  3.3394285e-002  2.1082883e-001  1.2746503e+001  1.0000000e+000  5.8214980e-001
  2.1085123e-001  5.2060332e-001  4.9037126e-001  5.2517152e-001 -3.3077932e-002 -5.2415187e-001  1.1183238e-001 -1.7169372e-002 -4.9694022e-001  3.6221682e-002  2.1085123e-001  1.2418530e+001  1.0000000e+000             Inf
  2.1080881e-001  5.3533176e-001  4.9279925e-001  5.2943649e-001 -3.8281952e-002 -5.4290886e-001  1.1326990e-001 -1.7274894e-002 -4.9880042e-001  3.4603008e-002  2.1080881e-001  1.4453373e+001  1.0000000e+000  1.7103253e+000
  2.3791793e-001  6.3159932e-002 -4.0787801e-001 -8.6889595e-002  4.6816210e-001  6.2139182e-002 -1.3247019e-001 -1.5340082e-003  5.1554297e-003  4.6433353e-001  2.3791793e-001  2.8889978e+001  1.0000000e+000             Inf
  2.3791772e-001  6.3160948e-002 -4.0805341e-001 -8.7102341e-002  4.6824270e-001  6.2275883e-002 -1.3261509e-001 -1.7496854e-003  5.5192700e-003  4.6427574e-001  2.3791772e-001  2.8925358e+001  1.0000000e+000             Inf
  1.6928966e-001 -4.5005153e-001 -4.1044023e-001 -5.1007136e-001 -6.4306204e-001  1.1301646e-001  5.2910971e-001  4.4237315e-001 -4.4254178e-001 -4.9218986e-001  1.6928966e-001  3.4607559e+001  1.0000000e+000             Inf
  2.0875993e-001 -1.3330386e-002  2.5045864e-002  4.8981582e-001  7.9970128e-002 -4.5653581e-002  3.7464240e-001 -5.7769835e-001 -1.4265926e-001 -5.2313877e-001  2.0875993e-001  3.3292576e+001  1.0000000e+000  1.8357270e+000
  2.0872403e-001 -3.8062534e-002  1.2584738e-001  4.8834488e-001  7.9384277e-002 -4.6448957e-001  3.2054161e-001 -9.3151605e-001 -2.1519170e-001 -8.9428113e-001  2.0872403e-001  6.2917187e+001  1.0000000e+000             Inf
  2.0886105e-001 -1.3030668e-002  2.5862353e-002  4.8978994e-001  7.9992665e-002 -3.9878952e-002  3.7385957e-001 -5.7917626e-001 -1.4316348e-001 -5.2170633e-001  2.0886105e-001  3.3216549e+001  1.0000000e+000  7.2872409e-001
  2.0888507e-001 -1.4503691e-002  2.5589816e-002  4.8977538e-001  7.9981648e-002 -4.6418010e-002  3.7455989e-001 -5.7724302e-001 -1.3807433e-001 -5.2171662e-001  2.0888507e-001  3.2759066e+001  1.0000000e+000             Inf
  2.0887686e-001 -1.3484432e-002  2.5831546e-002  4.8974831e-001  7.9974594e-002 -4.0811210e-002  3.7455076e-001 -5.7926836e-001 -1.4311021e-001 -5.2217681e-001  2.0887686e-001  3.3213974e+001  1.0000000e+000  1.6427297e-001
  2.1055889e-001 -4.8571833e-001 -4.7562163e-001 -5.6991409e-002  3.3708162e-002  4.4172605e-002  3.3920632e-002 -4.7374314e-001  3.3945910e-001  4.8842798e-001  2.1055889e-001  2.1156560e+001  1.0000000e+000             Inf
  2.2318641e-001  3.8813887e-001  5.1673496e-001 -1.6892216e-001  4.7969908e-001  4.1304050e-001 -3.8985190e-001 -4.5920466e-001 -5.0069998e-001  1.2330052e-002  2.2318641e-001  3.8508883e+001  1.0000000e+000             Inf
  2.2318642e-001  3.8813927e-001  5.1673491e-001 -1.6892086e-001  4.7969827e-001  4.1304055e-001 -3.8985190e-001 -4.5920392e-001 -5.0069763e-001  1.2334019e-002  2.2318642e-001  3.8508831e+001  1.0000000e+000             Inf
  2.4245996e-001 -1.8863496e-002 -4.2609993e-002 -1.0832118e-001  5.1706730e-001  3.7679924e-002  1.0023691e+000 -1.0413637e-002 -4.4625943e-002  1.2141953e-002  2.4245996e-001  1.3051175e+001  1.0000000e+000             Inf
  1.8363065e-001 -1.0247856e+000  6.9148869e-002  4.1712337e-001 -3.8826897e-002 -9.2207983e-002 -9.3488291e-001  6.8721523e-002 -4.6331544e-001 -3.9227136e-001  1.8363065e-001  3.2640031e+001  1.0000000e+000  5.8673750e-001
  1.8361461e-001 -1.0305336e+000  7.4989455e-002  4.1831041e-001 -3.9460747e-002 -8.6114766e-002 -9.3496573e-001  7.2154252e-002 -4.6419435e-001 -3.8965577e-001  1.8361461e-001  3.3271957e+001  1.0000000e+000  1.8060570e+000
  1.8363430e-001 -1.0257892e+000  6.8683535e-002  4.1844206e-001 -4.5617872e-002 -4.7003881e-001 -9.3126826e-001  6.7404250e-002 -4.6386597e-001 -3.9045966e-001  1.8363430e-001  2.8408061e+001  1.0000000e+000             Inf
  1.8359173e-001 -1.3544307e+000  1.1040185e+000  5.2219597e-002 -2.3282960e-001 -9.4054437e-001 -4.6479786e-001  5.0062950e-001 -4.7722318e-001 -2.2672479e-001  1.8359173e-001  6.7530291e+001  1.0000000e+000             Inf
  1.5245531e-001  1.0355326e-001  4.0551260e-001  4.2837999e-003 -1.5274193e-002  5.1428209e-001 -5.9005918e-001  1.2867541e-001 -2.1315468e-002  2.8761156e-002  1.5245531e-001  3.0732204e+001  1.0000000e+000             Inf
  1.5833221e-001 -8.2238096e-002 -1.0788283e-002  2.7954150e-003  3.1394757e-001 -3.6865025e-001 -4.9896828e-001 -7.4590502e-003  6.1208046e-001 -5.6748465e-002  1.5833221e-001  4.2768326e+001  1.0000000e+000  3.7327214e-001
  1.5833827e-001 -8.2580343e-002 -9.8150115e-003  2.9629561e-003  3.1328881e-001 -3.6814340e-001 -4.9861521e-001 -1.6816066e-002  6.0987380e-001 -5.5426289e-002  1.5833827e-001  4.2709711e+001  1.0000000e+000  1.7427829e-001
  1.5834286e-001 -8.3288158e-002 -1.0610379e-002  2.5034548e-003  3.1375664e-001 -3.6796573e-001 -4.9930228e-001 -2.7271617e-002  6.1077995e-001 -3.7833631e-002  1.5834286e-001  4.2048334e+001  1.0000000e+000             Inf
  1.5829280e-001 -2.5470309e-001 -6.1079509e-002 -2.1949460e-002  1.9269960e-001 -2.5440914e-001 -5.1725449e-001 -5.0986486e-001  1.0338631e+000 -3.9227861e-001  1.5829280e-001  6.9245512e+001  1.0000000e+000             Inf
  1.5834019e-001 -8.2563952e-002 -1.0909894e-002  1.2154518e-003  3.1265877e-001 -3.6956898e-001 -4.9945059e-001 -2.5894518e-002  6.0438760e-001 -5.7064492e-002  1.5834019e-001  4.2366376e+001  1.0000000e+000  1.1594239e-001
  1.5832091e-001 -8.2350661e-002 -1.0674688e-002  2.8525023e-003  3.1807129e-001 -3.6727785e-001 -4.9934406e-001 -2.8354674e-002  6.1331827e-001 -5.8453266e-002  1.5832091e-001  4.3432149e+001  1.0000000e+000  1.7607636e+000
  2.4190917e-001 -1.3330830e-001 -3.8061312e-002  1.9564033e-003  5.9161451e-001  8.6105757e-002  5.4993737e-001 -4.7395412e-002  1.5065924e-002 -9.7208532e-001  2.4190917e-001  2.7726258e+001  1.0000000e+000             Inf
  1.5597981e-001 -8.4065148e-002  4.4664514e-001  5.1085358e-002 -7.5339002e-002  5.3980607e-001 -2.1335250e-002  1.7585745e-002  3.6945067e-003 -6.4913269e-001  1.5597981e-001  2.7974826e+001  1.0000000e+000  1.4216306e-001
  1.5596893e-001 -1.8439490e-001  4.5644363e-001  9.9962743e-001 -4.9997505e-001  9.5357326e-001 -1.1522387e-002  3.5585971e-001  1.1764256e-002 -6.3987049e-001  1.5596893e-001  4.5551311e+001  1.0000000e+000             Inf
  1.5597918e-001 -8.3788486e-002  4.4677152e-001  4.7839040e-002 -8.5077151e-002  5.4206578e-001 -2.1252890e-002  2.0751131e-002  3.4969505e-003 -6.4992913e-001  1.5597918e-001  2.9023734e+001  1.0000000e+000  1.7199645e+000
  1.5598332e-001 -8.3363900e-002  4.4652567e-001  4.2489247e-002 -7.2402399e-002  5.4350066e-001 -2.1285834e-002  2.2764907e-002  3.6759808e-003 -6.4820494e-001  1.5598332e-001  2.7321447e+001  1.0000000e+000             Inf
  1.5598025e-001 -8.3499501e-002  4.4627248e-001  4.5626744e-002 -7.2247263e-002  5.4470840e-001 -2.1608684e-002  2.4485112e-002  3.5667586e-003 -6.4901372e-001  1.5598025e-001  2.7783613e+001  1.0000000e+000  2.8003551e-001
  2.4873807e-001 -5.0207643e-001 -9.0038052e-002  1.3759340e-001  4.4078382e-001  7.2166658e-001  9.7784875e-002  9.4753914e-001  8.2691664e-001  4.3306437e-002  2.4873807e-001  6.4660171e+001  1.0000000e+000             Inf
  2.4870909e-001 -5.0139514e-001 -8.9492291e-002  1.3694040e-001  4.2172832e-001  7.2248535e-001  9.8047767e-002  9.4749777e-001  8.2691678e-001  4.2927783e-002  2.4870909e-001  6.6309944e+001  1.0000000e+000  1.5321539e+000
  2.4869218e-001 -5.4184820e-001 -9.2719282e-002  4.0334219e-001  1.1068454e-001  7.7867860e-001  1.4815432e-001  9.5937981e-001  8.2736067e-001  3.2157707e-002  2.4869218e-001  7.1441020e+001  1.0000000e+000             Inf
  2.4872639e-001 -5.0159092e-001 -8.9470866e-002  1.3582691e-001  4.2807113e-001  7.2160895e-001  9.7666987e-002  9.4725729e-001  8.2694125e-001  4.3040706e-002  2.4872639e-001  6.5493030e+001  1.0000000e+000  3.8231523e-001
  2.4873474e-001 -5.0159032e-001 -8.9454885e-002  1.2927263e-001  4.2627344e-001  7.2171708e-001  9.7698343e-002  9.4914046e-001  8.2695963e-001  4.3214836e-002  2.4873474e-001  6.4748451e+001  1.0000000e+000  3.7740880e-001
  2.4872364e-001 -5.0272059e-001 -8.9586005e-002  1.3668236e-001  4.2669653e-001  7.2157233e-001  9.7433395e-002  9.4742820e-001  8.2691519e-001  4.2917730e-002  2.4872364e-001  6.5699374e+001  1.0000000e+000  4.9735259e-001
  2.0674972e-001  2.7533225e-002 -1.6579691e-001  4.3442936e-002 -2.3941149e-002 -4.2847148e-001 -2.1026218e-002  4.0572770e-002 -5.2394872e-001  1.0960100e-002  2.0674972e-001  2.2563576e+001  1.0000000e+000             Inf
  1.9778219e-001  5.1140891e-001  2.1304007e-002  9.8294024e-003 -2.2502141e-002  4.3247011e-002 -5.7688083e-003 -4.8850525e-001 -2.3201984e-002  5.0752830e-003  1.9778219e-001  3.5112870e+000  1.0000000e+000             Inf
  1.2034421e-001 -7.4219080e-001  4.1029835e-001 -4.2479939e-002 -6.0430389e-001 -9.5090880e-001 -1.2150201e+000  4.3072063e-001 -1.3092441e-001 -2.6945251e-001  1.2034421e-001  9.0751767e+001  1.0000000e+000             Inf
  1.2041783e-001 -5.2703919e-001  1.2924131e-001 -3.9271632e-001 -2.4291576e-002 -5.7120027e-001 -5.1864463e-001  8.7447313e-002 -1.5076204e-001 -1.4472483e-001  1.2041783e-001  5.3949548e+001  1.0000000e+000             Inf
  2.0713471e-001  1.6378423e-002  6.8694746e-003 -1.1328374e-002  4.6347450e-003  3.6361538e-001  4.7748965e-001 -4.1236844e-001  5.0451606e-004 -5.0146064e-001  2.0713471e-001  1.7441394e+001  1.0000000e+000             Inf
  2.4945000e-001 -6.1968490e-001  3.8794695e-002  1.3613847e-001  3.0523270e-002  3.1490175e-002 -5.8671957e-001  5.9695281e-003 -1.1011488e-002 -5.4024674e-001  2.4945000e-001  2.9349540e+001  1.0000000e+000  1.2543900e-001
  2.4946312e-001 -5.7631551e-001  4.0302793e-002  1.3594827e-001  2.9792076e-002  3.1255455e-002 -5.8652004e-001  7.4010479e-003 -1.0783265e-002 -5.4035688e-001  2.4946312e-001  2.4473349e+001  1.0000000e+000             Inf
  2.4945207e-001 -6.1505856e-001  3.3577546e-002  1.3612200e-001  3.0867868e-002  3.1177825e-002 -5.8666957e-001  7.1371212e-003 -1.8019644e-002 -5.3456105e-001  2.4945207e-001  2.8358832e+001  1.0000000e+000  2.2298503e-001
  2.4945263e-001 -5.8840968e-001  4.0353655e-002  1.3619846e-001  2.5281805e-002  3.1097938e-002 -5.8572796e-001  6.1147364e-003 -1.1210212e-002 -5.3996862e-001  2.4945263e-001  2.5458972e+001  1.0000000e+000  4.9253204e-001
  2.4943192e-001 -5.5428534e-001  4.9090030e-001  1.2487692e-001  3.7480844e-001  1.3100447e-001 -6.4538368e-001  7.4049508e-002 -2.6869545e-002 -9.3599917e-001  2.4943192e-001  5.2527125e+001  1.0000000e+000             Inf
  2.4944973e-001 -6.1691555e-001  3.8761468e-002  1.3619036e-001  4.6215022e-002  3.0859299e-002 -5.8680748e-001  6.1472130e-003 -1.1147805e-002 -5.3844722e-001  2.4944973e-001  2.9772942e+001  1.0000000e+000  1.4057594e+000
  1.9855962e-001 -3.3986817e-001  1.9786172e-001 -4.2458381e-001  9.2664834e-001  3.0816506e-001 -4.3965522e-002  4.5011166e-001 -4.7229949e-001 -4.0199930e-001  1.9855962e-001  6.7544062e+001  1.0000000e+000             Inf
  1.9865998e-001 -3.8124601e-001  2.0497139e-001 -2.1025985e-002  2.9363506e-002  3.5938337e-002 -5.9176208e-002  2.3996356e-002 -3.2418373e-002 -5.7774359e-002  1.9865998e-001  3.4587067e+001  1.0000000e+000             Inf
  1.9865000e-001 -3.7621577e-001  2.0376675e-001 -2.4633381e-002  4.0067866e-002  3.7972596e-002 -5.9830992e-002  2.6158437e-002 -2.9491743e-002 -4.3991140e-002  1.9865000e-001  3.4899039e+001  1.0000000e+000  2.1580520e-001
  1.9863229e-001 -3.7934440e-001  2.0381545e-001 -2.5112529e-002  4.0833399e-002  3.9106854e-002 -5.8811435e-002  1.4042604e-002 -3.3086268e-002 -5.4079587e-002  1.9863229e-001  3.5076032e+001  1.0000000e+000  2.8985951e-001
  1.9859519e-001 -3.7579899e-001  2.0517641e-001 -2.6617126e-002  3.4117695e-002  3.8378145e-002 -5.9053396e-002  2.9319602e-002 -3.3652135e-002 -6.4007422e-002  1.9859519e-001  3.6599248e+001  1.0000000e+000  1.4943353e+000
  1.9861472e-001 -3.7958451e-001  2.0519882e-001 -2.7759012e-002  4.3567736e-002  4.2963145e-002 -5.9361509e-002  2.6203450e-002 -3.5194796e-002 -5.6984211e-002  1.9861472e-001  3.6388272e+001  1.0000000e+000  4.1589913e-001
  1.9863977e-001 -3.8025917e-001  2.0522183e-001 -2.5703673e-002  2.9669761e-002  3.8584864e-002 -6.0070590e-002  2.7141289e-002 -3.2945145e-002 -5.5220266e-002  1.9863977e-001  3.5062310e+001  1.0000000e+000  1.8185145e-001
  2.2909137e-001 -5.5443351e-001  5.7338484e-001 -5.9910301e-001  4.6638172e-001  5.1070465e-001  4.5292579e-001 -6.2398140e-002 -3.8853878e-001  1.2515980e-001  2.2909137e-001  3.6757661e+001  1.0000000e+000  5.8587268e-001
  2.2908572e-001 -5.5571966e-001  5.6654288e-001 -6.1557747e-001  4.6815461e-001  5.1267664e-001  4.4976004e-001 -6.2404350e-002 -3.8934922e-001  1.2681337e-001  2.2908572e-001  3.8447871e+001  1.0000000e+000  1.0167437e+000
  2.2908970e-001 -5.5700210e-001  5.6439574e-001 -6.1144909e-001  4.6536827e-001  5.1113628e-001  4.4681722e-001 -6.2863374e-002 -3.9172454e-001  1.2649681e-001  2.2908970e-001  3.7897027e+001  1.0000000e+000  6.7631289e-001
  2.2909137e-001 -5.5746198e-001  5.7075444e-001 -9.1784865e-001  4.6653450e-001  5.1096348e-001  4.4600940e-001 -6.5282862e-002 -3.9017319e-001  1.2578543e-001  2.2909137e-001  3.5972844e+001  1.0000000e+000  6.1005830e-001
  2.2907119e-001 -9.7268053e-001  1.5572773e+000 -1.5146414e+000  5.4007975e-001  5.1894584e-001 -4.8115202e-002 -8.9709369e-001 -4.1182592e-001  1.6267393e-001  2.2907119e-001  3.9007275e+001  1.0000000e+000             Inf
  2.2909704e-001 -5.5724018e-001  5.5066035e-001 -5.9672812e-001  4.6512959e-001  5.1104379e-001  4.4537675e-001 -5.9548080e-002 -3.8955992e-001  1.2773494e-001  2.2909704e-001  3.5315241e+001  1.0000000e+000             Inf
