# Supplementary material for: An evolutionary algorithm for multi-objective optimization of freshwater consumption in textile dyeing industry
Source: PeerJ Comput Sci. 2022 Mar 22;8:e932. doi: 10.7717/peerj-cs.932 (PMC9044317; doi:10.7717/peerj-cs.932)
Supplement: Supplemental Information 1 — The data was collected manually from the Sitara Textile mills to conduct the thesis. [file peerj-cs-08-932-s001.zip › Code-and-Dataset/Algorithm Work/AMOCLPSO-matlab/Graphs/A-MOCLPSO_ZDT6_150.txt]

  1.0000000e+000  0.0000000e+000  0.0000000e+000  0.0000000e+000  0.0000000e+000  0.0000000e+000  0.0000000e+000  0.0000000e+000  0.0000000e+000  0.0000000e+000  1.0000000e+000  0.0000000e+000  1.0000000e+000             Inf
  6.2768579e-001  0.0000000e+000  0.0000000e+000  0.0000000e+000  0.0000000e+000  0.0000000e+000  0.0000000e+000  0.0000000e+000  0.0000000e+000  0.0000000e+000  9.9262651e-001  1.4692608e-002  1.0000000e+000  9.8687354e-003
  0.0000000e+000  0.0000000e+000  0.0000000e+000  0.0000000e+000  0.0000000e+000  0.0000000e+000  0.0000000e+000  0.0000000e+000  0.0000000e+000  0.0000000e+000  1.0000000e+000  0.0000000e+000  1.0000000e+000  0.0000000e+000
  5.9107015e-001  0.0000000e+000  0.0000000e+000  0.0000000e+000  0.0000000e+000  0.0000000e+000  0.0000000e+000  0.0000000e+000  0.0000000e+000  0.0000000e+000  9.1181445e-001  1.6859441e-001  1.0000000e+000  2.1241747e-001
  0.0000000e+000  0.0000000e+000  0.0000000e+000  0.0000000e+000  0.0000000e+000  0.0000000e+000  0.0000000e+000  0.0000000e+000  0.0000000e+000  0.0000000e+000  1.0000000e+000  0.0000000e+000  1.0000000e+000  0.0000000e+000
  4.8709761e-001  0.0000000e+000  0.0000000e+000  0.0000000e+000  0.0000000e+000  0.0000000e+000  0.0000000e+000  0.0000000e+000  0.0000000e+000  0.0000000e+000  9.9997221e-001  5.5582528e-005  1.0000000e+000  3.4061072e-004
  3.2688704e-001  0.0000000e+000  0.0000000e+000  0.0000000e+000  0.0000000e+000  0.0000000e+000  0.0000000e+000  0.0000000e+000  0.0000000e+000  0.0000000e+000  9.9999914e-001  1.7156199e-006  1.0000000e+000  1.3475386e-005
  0.0000000e+000  0.0000000e+000  0.0000000e+000  0.0000000e+000  0.0000000e+000  0.0000000e+000  0.0000000e+000  0.0000000e+000  0.0000000e+000  0.0000000e+000  1.0000000e+000  0.0000000e+000  1.0000000e+000  0.0000000e+000
  0.0000000e+000  0.0000000e+000  0.0000000e+000  0.0000000e+000  0.0000000e+000  0.0000000e+000  0.0000000e+000  0.0000000e+000  0.0000000e+000  0.0000000e+000  1.0000000e+000  0.0000000e+000  1.0000000e+000  0.0000000e+000
  2.6951324e-001  0.0000000e+000  0.0000000e+000  0.0000000e+000  0.0000000e+000  0.0000000e+000  0.0000000e+000  0.0000000e+000  0.0000000e+000  0.0000000e+000  7.7539551e-001  3.9876180e-001  1.0000000e+000  1.6198688e-001
  0.0000000e+000  0.0000000e+000  0.0000000e+000  0.0000000e+000  0.0000000e+000  0.0000000e+000  0.0000000e+000  0.0000000e+000  0.0000000e+000  0.0000000e+000  1.0000000e+000  0.0000000e+000  1.0000000e+000  0.0000000e+000
  0.0000000e+000  0.0000000e+000  0.0000000e+000  0.0000000e+000  0.0000000e+000  0.0000000e+000  0.0000000e+000  0.0000000e+000  0.0000000e+000  0.0000000e+000  1.0000000e+000  0.0000000e+000  1.0000000e+000  0.0000000e+000
  8.0952803e-001  0.0000000e+000  0.0000000e+000  0.0000000e+000  0.0000000e+000  0.0000000e+000  0.0000000e+000  0.0000000e+000  0.0000000e+000  0.0000000e+000  9.9973847e-001  5.2298473e-004  1.0000000e+000  8.9499801e-004
  7.8054217e-001  0.0000000e+000  0.0000000e+000  0.0000000e+000  0.0000000e+000  0.0000000e+000  0.0000000e+000  0.0000000e+000  0.0000000e+000  0.0000000e+000  9.8465260e-001  3.0459250e-002  1.0000000e+000  2.8035708e-003
  1.1391973e-002  0.0000000e+000  0.0000000e+000  0.0000000e+000  0.0000000e+000  0.0000000e+000  0.0000000e+000  0.0000000e+000  0.0000000e+000  0.0000000e+000  9.9991056e-001  1.7888123e-004  1.0000000e+000  5.4914724e-004
  3.0907716e-001  0.0000000e+000  0.0000000e+000  0.0000000e+000  0.0000000e+000  0.0000000e+000  0.0000000e+000  0.0000000e+000  0.0000000e+000  0.0000000e+000  9.9785025e-001  4.2948866e-003  1.0000000e+000  1.4041542e-003
  0.0000000e+000  0.0000000e+000  0.0000000e+000  0.0000000e+000  0.0000000e+000  0.0000000e+000  0.0000000e+000  0.0000000e+000  0.0000000e+000  0.0000000e+000  1.0000000e+000  0.0000000e+000  1.0000000e+000  0.0000000e+000
  6.6363784e-001  0.0000000e+000  0.0000000e+000  0.0000000e+000  0.0000000e+000  0.0000000e+000  0.0000000e+000  0.0000000e+000  0.0000000e+000  0.0000000e+000  1.0000000e+000  4.8552011e-009  1.0000000e+000  1.5657641e-007
  5.0722250e-002  0.0000000e+000  0.0000000e+000  0.0000000e+000  0.0000000e+000  0.0000000e+000  0.0000000e+000  0.0000000e+000  0.0000000e+000  0.0000000e+000  7.5731667e-001  4.2647147e-001  1.0000000e+000  5.5911217e-002
  6.6492612e-003  0.0000000e+000  0.0000000e+000  0.0000000e+000  0.0000000e+000  0.0000000e+000  0.0000000e+000  0.0000000e+000  0.0000000e+000  0.0000000e+000  9.9999628e-001  7.4318926e-006  1.0000000e+000  1.4441108e-005
  3.2777169e-001  0.0000000e+000  0.0000000e+000  0.0000000e+000  0.0000000e+000  0.0000000e+000  0.0000000e+000  0.0000000e+000  0.0000000e+000  0.0000000e+000  9.9999965e-001  7.0775519e-007  1.0000000e+000  2.9274305e-006
  0.0000000e+000  0.0000000e+000  0.0000000e+000  0.0000000e+000  0.0000000e+000  0.0000000e+000  0.0000000e+000  0.0000000e+000  0.0000000e+000  0.0000000e+000  1.0000000e+000  0.0000000e+000  1.0000000e+000  0.0000000e+000
  0.0000000e+000  0.0000000e+000  0.0000000e+000  0.0000000e+000  0.0000000e+000  0.0000000e+000  0.0000000e+000  0.0000000e+000  0.0000000e+000  0.0000000e+000  1.0000000e+000  0.0000000e+000  1.0000000e+000  0.0000000e+000
  0.0000000e+000  0.0000000e+000  0.0000000e+000  0.0000000e+000  0.0000000e+000  0.0000000e+000  0.0000000e+000  0.0000000e+000  0.0000000e+000  0.0000000e+000  1.0000000e+000  0.0000000e+000  1.0000000e+000  0.0000000e+000
  8.9418588e-001  0.0000000e+000  0.0000000e+000  0.0000000e+000  0.0000000e+000  0.0000000e+000  0.0000000e+000  0.0000000e+000  0.0000000e+000  0.0000000e+000  9.8395538e-001  3.1831813e-002  1.0000000e+000  7.0857058e-003
  1.5275393e-001  0.0000000e+000  0.0000000e+000  0.0000000e+000  0.0000000e+000  0.0000000e+000  0.0000000e+000  0.0000000e+000  0.0000000e+000  0.0000000e+000  9.9983519e-001  3.2959313e-004  1.0000000e+000  3.3462125e-004
  4.7762052e-001  0.0000000e+000  0.0000000e+000  0.0000000e+000  0.0000000e+000  0.0000000e+000  0.0000000e+000  0.0000000e+000  0.0000000e+000  0.0000000e+000  9.9930266e-001  1.3942021e-003  1.0000000e+000  5.9852718e-003
  2.2871084e-001  0.0000000e+000  0.0000000e+000  0.0000000e+000  0.0000000e+000  0.0000000e+000  0.0000000e+000  0.0000000e+000  0.0000000e+000  0.0000000e+000  7.5622234e-001  4.2812777e-001  1.0000000e+000  1.2654434e-001
  3.0740827e-002  0.0000000e+000  0.0000000e+000  0.0000000e+000  0.0000000e+000  0.0000000e+000  0.0000000e+000  0.0000000e+000  0.0000000e+000  0.0000000e+000  9.7616529e-001  4.7101319e-002  1.0000000e+000  1.5090016e-002
  1.0000000e+000  0.0000000e+000  0.0000000e+000  0.0000000e+000  0.0000000e+000  0.0000000e+000  0.0000000e+000  0.0000000e+000  0.0000000e+000  0.0000000e+000  1.0000000e+000  0.0000000e+000  1.0000000e+000  0.0000000e+000
  0.0000000e+000  0.0000000e+000  0.0000000e+000  0.0000000e+000  0.0000000e+000  0.0000000e+000  0.0000000e+000  0.0000000e+000  0.0000000e+000  0.0000000e+000  1.0000000e+000  0.0000000e+000  1.0000000e+000  0.0000000e+000
  1.0000000e+000  0.0000000e+000  0.0000000e+000  0.0000000e+000  0.0000000e+000  0.0000000e+000  0.0000000e+000  0.0000000e+000  0.0000000e+000  0.0000000e+000  1.0000000e+000  0.0000000e+000  1.0000000e+000  0.0000000e+000
  0.0000000e+000  0.0000000e+000  0.0000000e+000  0.0000000e+000  0.0000000e+000  0.0000000e+000  0.0000000e+000  0.0000000e+000  0.0000000e+000  0.0000000e+000  1.0000000e+000  0.0000000e+000  1.0000000e+000  0.0000000e+000
  0.0000000e+000  0.0000000e+000  0.0000000e+000  0.0000000e+000  0.0000000e+000  0.0000000e+000  0.0000000e+000  0.0000000e+000  0.0000000e+000  0.0000000e+000  1.0000000e+000  0.0000000e+000  1.0000000e+000  0.0000000e+000
  0.0000000e+000  0.0000000e+000  0.0000000e+000  0.0000000e+000  0.0000000e+000  0.0000000e+000  0.0000000e+000  0.0000000e+000  0.0000000e+000  0.0000000e+000  1.0000000e+000  0.0000000e+000  1.0000000e+000  0.0000000e+000
  6.3528384e-001  0.0000000e+000  0.0000000e+000  0.0000000e+000  0.0000000e+000  0.0000000e+000  0.0000000e+000  0.0000000e+000  0.0000000e+000  0.0000000e+000  9.9763097e-001  4.7324492e-003  1.0000000e+000  1.2131243e-003
  2.9294638e-002  0.0000000e+000  0.0000000e+000  0.0000000e+000  0.0000000e+000  0.0000000e+000  0.0000000e+000  0.0000000e+000  0.0000000e+000  0.0000000e+000  9.8147108e-001  3.6714522e-002  1.0000000e+000  1.7544492e-002
  3.0934537e-001  0.0000000e+000  0.0000000e+000  0.0000000e+000  0.0000000e+000  0.0000000e+000  0.0000000e+000  0.0000000e+000  0.0000000e+000  0.0000000e+000  9.9798176e-001  4.0324156e-003  1.0000000e+000  5.8164605e-003
  0.0000000e+000  0.0000000e+000  0.0000000e+000  0.0000000e+000  0.0000000e+000  0.0000000e+000  0.0000000e+000  0.0000000e+000  0.0000000e+000  0.0000000e+000  1.0000000e+000  0.0000000e+000  1.0000000e+000  0.0000000e+000
  0.0000000e+000  0.0000000e+000  0.0000000e+000  0.0000000e+000  0.0000000e+000  0.0000000e+000  0.0000000e+000  0.0000000e+000  0.0000000e+000  0.0000000e+000  1.0000000e+000  0.0000000e+000  1.0000000e+000  0.0000000e+000
  5.2195235e-001  0.0000000e+000  0.0000000e+000  0.0000000e+000  0.0000000e+000  0.0000000e+000  0.0000000e+000  0.0000000e+000  0.0000000e+000  0.0000000e+000  9.9947618e-001  1.0473572e-003  1.0000000e+000  1.1777264e-003
  5.5323097e-002  0.0000000e+000  0.0000000e+000  0.0000000e+000  0.0000000e+000  0.0000000e+000  0.0000000e+000  0.0000000e+000  0.0000000e+000  0.0000000e+000  6.6699385e-001  5.5511920e-001  1.0000000e+000  2.8850137e-001
  1.0000000e+000  0.0000000e+000  0.0000000e+000  0.0000000e+000  0.0000000e+000  0.0000000e+000  0.0000000e+000  0.0000000e+000  0.0000000e+000  0.0000000e+000  1.0000000e+000  0.0000000e+000  1.0000000e+000  0.0000000e+000
  9.7975457e-002  0.0000000e+000  0.0000000e+000  0.0000000e+000  0.0000000e+000  0.0000000e+000  0.0000000e+000  0.0000000e+000  0.0000000e+000  0.0000000e+000  4.6387469e-001  7.8482028e-001  1.0000000e+000  6.8185581e-001
  0.0000000e+000  0.0000000e+000  0.0000000e+000  0.0000000e+000  0.0000000e+000  0.0000000e+000  0.0000000e+000  0.0000000e+000  0.0000000e+000  0.0000000e+000  1.0000000e+000  0.0000000e+000  1.0000000e+000  0.0000000e+000
  2.5138510e-002  0.0000000e+000  0.0000000e+000  0.0000000e+000  0.0000000e+000  0.0000000e+000  0.0000000e+000  0.0000000e+000  0.0000000e+000  0.0000000e+000  9.9183568e-001  1.6261975e-002  1.0000000e+000  4.2317032e-003
  3.4938363e-001  0.0000000e+000  0.0000000e+000  0.0000000e+000  0.0000000e+000  0.0000000e+000  0.0000000e+000  0.0000000e+000  0.0000000e+000  0.0000000e+000  9.9982706e-001  3.4584639e-004  1.0000000e+000  3.8759655e-004
  1.0000000e+000  0.0000000e+000  0.0000000e+000  0.0000000e+000  0.0000000e+000  0.0000000e+000  0.0000000e+000  0.0000000e+000  0.0000000e+000  0.0000000e+000  1.0000000e+000  0.0000000e+000  1.0000000e+000  0.0000000e+000
  1.0000000e+000  0.0000000e+000  0.0000000e+000  0.0000000e+000  0.0000000e+000  0.0000000e+000  0.0000000e+000  0.0000000e+000  0.0000000e+000  0.0000000e+000  1.0000000e+000  0.0000000e+000  1.0000000e+000  0.0000000e+000
  1.0000000e+000  0.0000000e+000  0.0000000e+000  0.0000000e+000  0.0000000e+000  0.0000000e+000  0.0000000e+000  0.0000000e+000  0.0000000e+000  0.0000000e+000  1.0000000e+000  0.0000000e+000  1.0000000e+000  0.0000000e+000
  9.1799724e-001  0.0000000e+000  0.0000000e+000  0.0000000e+000  0.0000000e+000  0.0000000e+000  0.0000000e+000  0.0000000e+000  0.0000000e+000  0.0000000e+000  9.7462209e-001  5.0111776e-002  1.0000000e+000  4.3062060e-002
  7.3559941e-001  0.0000000e+000  0.0000000e+000  0.0000000e+000  0.0000000e+000  0.0000000e+000  0.0000000e+000  0.0000000e+000  0.0000000e+000  0.0000000e+000  9.5783705e-001  8.2548184e-002  1.0000000e+000  5.3273966e-002
  2.1788477e-001  0.0000000e+000  0.0000000e+000  0.0000000e+000  0.0000000e+000  0.0000000e+000  0.0000000e+000  0.0000000e+000  0.0000000e+000  0.0000000e+000  8.7067802e-001  2.4191979e-001  1.0000000e+000  1.3122665e-001
  0.0000000e+000  0.0000000e+000  0.0000000e+000  0.0000000e+000  0.0000000e+000  0.0000000e+000  0.0000000e+000  0.0000000e+000  0.0000000e+000  0.0000000e+000  1.0000000e+000  0.0000000e+000  1.0000000e+000  0.0000000e+000
  1.0000000e+000  0.0000000e+000  0.0000000e+000  0.0000000e+000  0.0000000e+000  0.0000000e+000  0.0000000e+000  0.0000000e+000  0.0000000e+000  0.0000000e+000  1.0000000e+000  0.0000000e+000  1.0000000e+000  0.0000000e+000
  0.0000000e+000  0.0000000e+000  0.0000000e+000  0.0000000e+000  0.0000000e+000  0.0000000e+000  0.0000000e+000  0.0000000e+000  0.0000000e+000  0.0000000e+000  1.0000000e+000  0.0000000e+000  1.0000000e+000  0.0000000e+000
  1.0000000e+000  0.0000000e+000  0.0000000e+000  0.0000000e+000  0.0000000e+000  0.0000000e+000  0.0000000e+000  0.0000000e+000  0.0000000e+000  0.0000000e+000  1.0000000e+000  0.0000000e+000  1.0000000e+000  0.0000000e+000
  9.3983077e-002  0.0000000e+000  0.0000000e+000  0.0000000e+000  0.0000000e+000  0.0000000e+000  0.0000000e+000  0.0000000e+000  0.0000000e+000  0.0000000e+000  3.9204006e-001  8.4630459e-001  1.0000000e+000             Inf
  0.0000000e+000  0.0000000e+000  0.0000000e+000  0.0000000e+000  0.0000000e+000  0.0000000e+000  0.0000000e+000  0.0000000e+000  0.0000000e+000  0.0000000e+000  1.0000000e+000  0.0000000e+000  1.0000000e+000  0.0000000e+000
  1.0000000e+000  0.0000000e+000  0.0000000e+000  0.0000000e+000  0.0000000e+000  0.0000000e+000  0.0000000e+000  0.0000000e+000  0.0000000e+000  0.0000000e+000  1.0000000e+000  0.0000000e+000  1.0000000e+000  0.0000000e+000
  8.6003163e-001  0.0000000e+000  0.0000000e+000  0.0000000e+000  0.0000000e+000  0.0000000e+000  0.0000000e+000  0.0000000e+000  0.0000000e+000  0.0000000e+000  9.9959659e-001  8.0665590e-004  1.0000000e+000  5.1105190e-004
  1.0000000e+000  0.0000000e+000  0.0000000e+000  0.0000000e+000  0.0000000e+000  0.0000000e+000  0.0000000e+000  0.0000000e+000  0.0000000e+000  0.0000000e+000  1.0000000e+000  0.0000000e+000  1.0000000e+000  0.0000000e+000
  8.7477925e-001  0.0000000e+000  0.0000000e+000  0.0000000e+000  0.0000000e+000  0.0000000e+000  0.0000000e+000  0.0000000e+000  0.0000000e+000  0.0000000e+000  9.9631553e-001  7.3553634e-003  1.0000000e+000  6.9996447e-003
  0.0000000e+000  0.0000000e+000  0.0000000e+000  0.0000000e+000  0.0000000e+000  0.0000000e+000  0.0000000e+000  0.0000000e+000  0.0000000e+000  0.0000000e+000  1.0000000e+000  0.0000000e+000  1.0000000e+000  0.0000000e+000
  1.3822018e-003  0.0000000e+000  0.0000000e+000  0.0000000e+000  0.0000000e+000  0.0000000e+000  0.0000000e+000  0.0000000e+000  0.0000000e+000  0.0000000e+000  1.0000000e+000  6.2168382e-010  1.0000000e+000  9.7299701e-009
  5.2088252e-001  0.0000000e+000  0.0000000e+000  0.0000000e+000  0.0000000e+000  0.0000000e+000  0.0000000e+000  0.0000000e+000  0.0000000e+000  0.0000000e+000  9.9960372e-001  7.9239326e-004  1.0000000e+000  5.6856321e-004
  4.5767768e-001  0.0000000e+000  0.0000000e+000  0.0000000e+000  0.0000000e+000  0.0000000e+000  0.0000000e+000  0.0000000e+000  0.0000000e+000  0.0000000e+000  9.7843984e-001  4.2655482e-002  1.0000000e+000  2.1000313e-002
  0.0000000e+000  0.0000000e+000  0.0000000e+000  0.0000000e+000  0.0000000e+000  0.0000000e+000  0.0000000e+000  0.0000000e+000  0.0000000e+000  0.0000000e+000  1.0000000e+000  0.0000000e+000  1.0000000e+000  0.0000000e+000
  3.0446828e-001  0.0000000e+000  0.0000000e+000  0.0000000e+000  0.0000000e+000  0.0000000e+000  0.0000000e+000  0.0000000e+000  0.0000000e+000  0.0000000e+000  9.9430801e-001  1.1351589e-002  1.0000000e+000  1.0495498e-002
  1.0000000e+000  0.0000000e+000  0.0000000e+000  0.0000000e+000  0.0000000e+000  0.0000000e+000  0.0000000e+000  0.0000000e+000  0.0000000e+000  0.0000000e+000  1.0000000e+000  0.0000000e+000  1.0000000e+000  0.0000000e+000
  9.9268249e-001  0.0000000e+000  0.0000000e+000  0.0000000e+000  0.0000000e+000  0.0000000e+000  0.0000000e+000  0.0000000e+000  0.0000000e+000  0.0000000e+000  9.9999987e-001  2.5484863e-007  1.0000000e+000  1.2605407e-006
  5.3236160e-001  0.0000000e+000  0.0000000e+000  0.0000000e+000  0.0000000e+000  0.0000000e+000  0.0000000e+000  0.0000000e+000  0.0000000e+000  0.0000000e+000  9.9579734e-001  8.3876611e-003  1.0000000e+000  4.2421118e-003
  1.0000000e+000  0.0000000e+000  0.0000000e+000  0.0000000e+000  0.0000000e+000  0.0000000e+000  0.0000000e+000  0.0000000e+000  0.0000000e+000  0.0000000e+000  1.0000000e+000  0.0000000e+000  1.0000000e+000  0.0000000e+000
  0.0000000e+000  0.0000000e+000  0.0000000e+000  0.0000000e+000  0.0000000e+000  0.0000000e+000  0.0000000e+000  0.0000000e+000  0.0000000e+000  0.0000000e+000  1.0000000e+000  0.0000000e+000  1.0000000e+000  0.0000000e+000
  2.2721226e-001  0.0000000e+000  0.0000000e+000  0.0000000e+000  0.0000000e+000  0.0000000e+000  0.0000000e+000  0.0000000e+000  0.0000000e+000  0.0000000e+000  7.7242330e-001  4.0336224e-001  1.0000000e+000  6.2478859e-002
  7.0460575e-001  0.0000000e+000  0.0000000e+000  0.0000000e+000  0.0000000e+000  0.0000000e+000  0.0000000e+000  0.0000000e+000  0.0000000e+000  0.0000000e+000  9.9525450e-001  9.4684831e-003  1.0000000e+000  5.9519207e-003
  9.5915555e-001  0.0000000e+000  0.0000000e+000  0.0000000e+000  0.0000000e+000  0.0000000e+000  0.0000000e+000  0.0000000e+000  0.0000000e+000  0.0000000e+000  9.9754716e-001  4.8996565e-003  1.0000000e+000  5.2629486e-003
  2.8862289e-002  0.0000000e+000  0.0000000e+000  0.0000000e+000  0.0000000e+000  0.0000000e+000  0.0000000e+000  0.0000000e+000  0.0000000e+000  0.0000000e+000  9.8286765e-001  3.3971186e-002  1.0000000e+000  9.8557363e-003
  7.1617156e-001  0.0000000e+000  0.0000000e+000  0.0000000e+000  0.0000000e+000  0.0000000e+000  0.0000000e+000  0.0000000e+000  0.0000000e+000  0.0000000e+000  9.8466139e-001  3.0441940e-002  1.0000000e+000  9.2457017e-003
  2.4733838e-001  0.0000000e+000  0.0000000e+000  0.0000000e+000  0.0000000e+000  0.0000000e+000  0.0000000e+000  0.0000000e+000  0.0000000e+000  0.0000000e+000  6.3098127e-001  6.0186263e-001  1.0000000e+000  6.0551615e-001
  0.0000000e+000  0.0000000e+000  0.0000000e+000  0.0000000e+000  0.0000000e+000  0.0000000e+000  0.0000000e+000  0.0000000e+000  0.0000000e+000  0.0000000e+000  1.0000000e+000  0.0000000e+000  1.0000000e+000  0.0000000e+000
  1.0000000e+000  0.0000000e+000  0.0000000e+000  0.0000000e+000  0.0000000e+000  0.0000000e+000  0.0000000e+000  0.0000000e+000  0.0000000e+000  0.0000000e+000  1.0000000e+000  0.0000000e+000  1.0000000e+000  0.0000000e+000
  6.8569347e-003  0.0000000e+000  0.0000000e+000  0.0000000e+000  0.0000000e+000  0.0000000e+000  0.0000000e+000  0.0000000e+000  0.0000000e+000  0.0000000e+000  9.9999554e-001  8.9216449e-006  1.0000000e+000  9.6495954e-005
  1.0000000e+000  0.0000000e+000  0.0000000e+000  0.0000000e+000  0.0000000e+000  0.0000000e+000  0.0000000e+000  0.0000000e+000  0.0000000e+000  0.0000000e+000  1.0000000e+000  0.0000000e+000  1.0000000e+000  0.0000000e+000
  4.1498621e-002  0.0000000e+000  0.0000000e+000  0.0000000e+000  0.0000000e+000  0.0000000e+000  0.0000000e+000  0.0000000e+000  0.0000000e+000  0.0000000e+000  8.9611824e-001  1.9697211e-001  1.0000000e+000  1.5430491e-001
  7.1059653e-001  0.0000000e+000  0.0000000e+000  0.0000000e+000  0.0000000e+000  0.0000000e+000  0.0000000e+000  0.0000000e+000  0.0000000e+000  0.0000000e+000  9.9068834e-001  1.8536610e-002  1.0000000e+000  1.8268424e-002
  0.0000000e+000  0.0000000e+000  0.0000000e+000  0.0000000e+000  0.0000000e+000  0.0000000e+000  0.0000000e+000  0.0000000e+000  0.0000000e+000  0.0000000e+000  1.0000000e+000  0.0000000e+000  1.0000000e+000  0.0000000e+000
  1.9530052e-001  0.0000000e+000  0.0000000e+000  0.0000000e+000  0.0000000e+000  0.0000000e+000  0.0000000e+000  0.0000000e+000  0.0000000e+000  0.0000000e+000  9.9156577e-001  1.6797324e-002  1.0000000e+000  4.5749294e-003
  1.1060734e-001  0.0000000e+000  0.0000000e+000  0.0000000e+000  0.0000000e+000  0.0000000e+000  0.0000000e+000  0.0000000e+000  0.0000000e+000  0.0000000e+000  7.1999286e-001  4.8161029e-001  1.0000000e+000  2.9682108e-001
  7.4264770e-001  0.0000000e+000  0.0000000e+000  0.0000000e+000  0.0000000e+000  0.0000000e+000  0.0000000e+000  0.0000000e+000  0.0000000e+000  0.0000000e+000  9.5160679e-001  9.4444518e-002  1.0000000e+000  1.7737293e-001
  1.0000000e+000  0.0000000e+000  0.0000000e+000  0.0000000e+000  0.0000000e+000  0.0000000e+000  0.0000000e+000  0.0000000e+000  0.0000000e+000  0.0000000e+000  1.0000000e+000  0.0000000e+000  1.0000000e+000  0.0000000e+000
  4.6110544e-002  0.0000000e+000  0.0000000e+000  0.0000000e+000  0.0000000e+000  0.0000000e+000  0.0000000e+000  0.0000000e+000  0.0000000e+000  0.0000000e+000  8.3490321e-001  3.0293663e-001  1.0000000e+000  1.5411765e-001
  7.8258275e-001  0.0000000e+000  0.0000000e+000  0.0000000e+000  0.0000000e+000  0.0000000e+000  0.0000000e+000  0.0000000e+000  0.0000000e+000  0.0000000e+000  9.8697884e-001  2.5872778e-002  1.0000000e+000  2.3980824e-002
  3.7710424e-001  0.0000000e+000  0.0000000e+000  0.0000000e+000  0.0000000e+000  0.0000000e+000  0.0000000e+000  0.0000000e+000  0.0000000e+000  0.0000000e+000  9.6523255e-001  6.8326122e-002  1.0000000e+000  6.5935905e-002
  1.0000000e+000  0.0000000e+000  0.0000000e+000  0.0000000e+000  0.0000000e+000  0.0000000e+000  0.0000000e+000  0.0000000e+000  0.0000000e+000  0.0000000e+000  1.0000000e+000  0.0000000e+000  1.0000000e+000  0.0000000e+000
  4.2113552e-001  0.0000000e+000  0.0000000e+000  0.0000000e+000  0.0000000e+000  0.0000000e+000  0.0000000e+000  0.0000000e+000  0.0000000e+000  0.0000000e+000  8.1838284e-001  3.3024952e-001  1.0000000e+000  2.1110871e-001
  2.7774963e-001  0.0000000e+000  0.0000000e+000  0.0000000e+000  0.0000000e+000  0.0000000e+000  0.0000000e+000  0.0000000e+000  0.0000000e+000  0.0000000e+000  8.6085072e-001  2.5893604e-001  1.0000000e+000  1.3094197e-001
  9.9398424e-001  0.0000000e+000  0.0000000e+000  0.0000000e+000  0.0000000e+000  0.0000000e+000  0.0000000e+000  0.0000000e+000  0.0000000e+000  0.0000000e+000  9.9999996e-001  7.8752443e-008  1.0000000e+000  5.0099441e-007
  0.0000000e+000  0.0000000e+000  0.0000000e+000  0.0000000e+000  0.0000000e+000  0.0000000e+000  0.0000000e+000  0.0000000e+000  0.0000000e+000  0.0000000e+000  1.0000000e+000  0.0000000e+000  1.0000000e+000  0.0000000e+000
  1.0000000e+000  0.0000000e+000  0.0000000e+000  0.0000000e+000  0.0000000e+000  0.0000000e+000  0.0000000e+000  0.0000000e+000  0.0000000e+000  0.0000000e+000  1.0000000e+000  0.0000000e+000  1.0000000e+000             Inf
  9.7407717e-001  0.0000000e+000  0.0000000e+000  0.0000000e+000  0.0000000e+000  0.0000000e+000  0.0000000e+000  0.0000000e+000  0.0000000e+000  0.0000000e+000  9.9978262e-001  4.3471743e-004  1.0000000e+000  1.0655207e-003
  1.0000000e+000  0.0000000e+000  0.0000000e+000  0.0000000e+000  0.0000000e+000  0.0000000e+000  0.0000000e+000  0.0000000e+000  0.0000000e+000  0.0000000e+000  1.0000000e+000  0.0000000e+000  1.0000000e+000             Inf
  0.0000000e+000  0.0000000e+000  0.0000000e+000  0.0000000e+000  0.0000000e+000  0.0000000e+000  0.0000000e+000  0.0000000e+000  0.0000000e+000  0.0000000e+000  1.0000000e+000  0.0000000e+000  1.0000000e+000  0.0000000e+000
  0.0000000e+000  0.0000000e+000  0.0000000e+000  0.0000000e+000  0.0000000e+000  0.0000000e+000  0.0000000e+000  0.0000000e+000  0.0000000e+000  0.0000000e+000  1.0000000e+000  0.0000000e+000  1.0000000e+000  0.0000000e+000
  9.9980890e-001  0.0000000e+000  0.0000000e+000  0.0000000e+000  0.0000000e+000  0.0000000e+000  0.0000000e+000  0.0000000e+000  0.0000000e+000  0.0000000e+000  1.0000000e+000  0.0000000e+000  1.0000000e+000  0.0000000e+000
  4.4028008e-001  0.0000000e+000  0.0000000e+000  0.0000000e+000  0.0000000e+000  0.0000000e+000  0.0000000e+000  0.0000000e+000  0.0000000e+000  0.0000000e+000  9.0709680e-001  1.7717539e-001  1.0000000e+000  1.1048967e-001
  1.0000000e+000  0.0000000e+000  0.0000000e+000  0.0000000e+000  0.0000000e+000  0.0000000e+000  0.0000000e+000  0.0000000e+000  0.0000000e+000  0.0000000e+000  1.0000000e+000  0.0000000e+000  1.0000000e+000  0.0000000e+000
  1.0000000e+000  0.0000000e+000  0.0000000e+000  0.0000000e+000  0.0000000e+000  0.0000000e+000  0.0000000e+000  0.0000000e+000  0.0000000e+000  0.0000000e+000  1.0000000e+000  0.0000000e+000  1.0000000e+000  0.0000000e+000
  2.5344224e-001  0.0000000e+000  0.0000000e+000  0.0000000e+000  0.0000000e+000  0.0000000e+000  0.0000000e+000  0.0000000e+000  0.0000000e+000  0.0000000e+000  6.4170831e-001  5.8821044e-001  1.0000000e+000  5.4319823e-001
  3.0278763e-001  0.0000000e+000  0.0000000e+000  0.0000000e+000  0.0000000e+000  0.0000000e+000  0.0000000e+000  0.0000000e+000  0.0000000e+000  0.0000000e+000  9.9223911e-001  1.5461549e-002  1.0000000e+000  1.4784237e-003
  3.3570670e-001  0.0000000e+000  0.0000000e+000  0.0000000e+000  0.0000000e+000  0.0000000e+000  0.0000000e+000  0.0000000e+000  0.0000000e+000  0.0000000e+000  1.0000000e+000  4.1781067e-009  1.0000000e+000  2.4545066e-006
  0.0000000e+000  0.0000000e+000  0.0000000e+000  0.0000000e+000  0.0000000e+000  0.0000000e+000  0.0000000e+000  0.0000000e+000  0.0000000e+000  0.0000000e+000  1.0000000e+000  0.0000000e+000  1.0000000e+000  0.0000000e+000
  1.0000000e+000  0.0000000e+000  0.0000000e+000  0.0000000e+000  0.0000000e+000  0.0000000e+000  0.0000000e+000  0.0000000e+000  0.0000000e+000  0.0000000e+000  1.0000000e+000  0.0000000e+000  1.0000000e+000  0.0000000e+000
  4.7560467e-002  0.0000000e+000  0.0000000e+000  0.0000000e+000  0.0000000e+000  0.0000000e+000  0.0000000e+000  0.0000000e+000  0.0000000e+000  0.0000000e+000  8.1217183e-001  3.4037692e-001  1.0000000e+000  4.1663846e-001
  1.0000000e+000  0.0000000e+000  0.0000000e+000  0.0000000e+000  0.0000000e+000  0.0000000e+000  0.0000000e+000  0.0000000e+000  0.0000000e+000  0.0000000e+000  1.0000000e+000  0.0000000e+000  1.0000000e+000  0.0000000e+000
  8.2465479e-001  0.0000000e+000  0.0000000e+000  0.0000000e+000  0.0000000e+000  0.0000000e+000  0.0000000e+000  0.0000000e+000  0.0000000e+000  0.0000000e+000  9.9999931e-001  1.3782013e-006  1.0000000e+000  2.6507206e-006
  6.4353098e-001  0.0000000e+000  0.0000000e+000  0.0000000e+000  0.0000000e+000  0.0000000e+000  0.0000000e+000  0.0000000e+000  0.0000000e+000  0.0000000e+000  9.9956704e-001  8.6573509e-004  1.0000000e+000  1.6193444e-003
  1.0000000e+000  0.0000000e+000  0.0000000e+000  0.0000000e+000  0.0000000e+000  0.0000000e+000  0.0000000e+000  0.0000000e+000  0.0000000e+000  0.0000000e+000  1.0000000e+000  0.0000000e+000  1.0000000e+000  0.0000000e+000
  3.9466591e-001  0.0000000e+000  0.0000000e+000  0.0000000e+000  0.0000000e+000  0.0000000e+000  0.0000000e+000  0.0000000e+000  0.0000000e+000  0.0000000e+000  8.7877503e-001  2.2775444e-001  1.0000000e+000  2.9280753e-001
  6.5879892e-001  0.0000000e+000  0.0000000e+000  0.0000000e+000  0.0000000e+000  0.0000000e+000  0.0000000e+000  0.0000000e+000  0.0000000e+000  0.0000000e+000  9.9999925e-001  1.4925532e-006  1.0000000e+000  5.9558330e-006
  1.0000000e+000  0.0000000e+000  0.0000000e+000  0.0000000e+000  0.0000000e+000  0.0000000e+000  0.0000000e+000  0.0000000e+000  0.0000000e+000  0.0000000e+000  1.0000000e+000  0.0000000e+000  1.0000000e+000  0.0000000e+000
  1.0000000e+000  0.0000000e+000  0.0000000e+000  0.0000000e+000  0.0000000e+000  0.0000000e+000  0.0000000e+000  0.0000000e+000  0.0000000e+000  0.0000000e+000  1.0000000e+000  0.0000000e+000  1.0000000e+000  0.0000000e+000
  1.0000000e+000  0.0000000e+000  0.0000000e+000  0.0000000e+000  0.0000000e+000  0.0000000e+000  0.0000000e+000  0.0000000e+000  0.0000000e+000  0.0000000e+000  1.0000000e+000  0.0000000e+000  1.0000000e+000  0.0000000e+000
  3.1273805e-001  0.0000000e+000  0.0000000e+000  0.0000000e+000  0.0000000e+000  0.0000000e+000  0.0000000e+000  0.0000000e+000  0.0000000e+000  0.0000000e+000  9.9915793e-001  1.6834292e-003  1.0000000e+000  9.0202619e-004
  8.9306721e-001  0.0000000e+000  0.0000000e+000  0.0000000e+000  0.0000000e+000  0.0000000e+000  0.0000000e+000  0.0000000e+000  0.0000000e+000  0.0000000e+000  9.8480202e-001  3.0164981e-002  1.0000000e+000  2.4294209e-002
  7.6593358e-002  0.0000000e+000  0.0000000e+000  0.0000000e+000  0.0000000e+000  0.0000000e+000  0.0000000e+000  0.0000000e+000  0.0000000e+000  0.0000000e+000  2.9877464e-001  9.1073371e-001  1.0000000e+000  1.0872966e-001
  1.0000000e+000  0.0000000e+000  0.0000000e+000  0.0000000e+000  0.0000000e+000  0.0000000e+000  0.0000000e+000  0.0000000e+000  0.0000000e+000  0.0000000e+000  1.0000000e+000  0.0000000e+000  1.0000000e+000  0.0000000e+000
  1.0000000e+000  0.0000000e+000  0.0000000e+000  0.0000000e+000  0.0000000e+000  0.0000000e+000  0.0000000e+000  0.0000000e+000  0.0000000e+000  0.0000000e+000  1.0000000e+000  0.0000000e+000  1.0000000e+000  0.0000000e+000
  1.0000000e+000  0.0000000e+000  0.0000000e+000  0.0000000e+000  0.0000000e+000  0.0000000e+000  0.0000000e+000  0.0000000e+000  0.0000000e+000  0.0000000e+000  1.0000000e+000  0.0000000e+000  1.0000000e+000  0.0000000e+000
  1.0000000e+000  0.0000000e+000  0.0000000e+000  0.0000000e+000  0.0000000e+000  0.0000000e+000  0.0000000e+000  0.0000000e+000  0.0000000e+000  0.0000000e+000  1.0000000e+000  0.0000000e+000  1.0000000e+000  0.0000000e+000
  0.0000000e+000  0.0000000e+000  0.0000000e+000  0.0000000e+000  0.0000000e+000  0.0000000e+000  0.0000000e+000  0.0000000e+000  0.0000000e+000  0.0000000e+000  1.0000000e+000  0.0000000e+000  1.0000000e+000  0.0000000e+000
  0.0000000e+000  0.0000000e+000  0.0000000e+000  0.0000000e+000  0.0000000e+000  0.0000000e+000  0.0000000e+000  0.0000000e+000  0.0000000e+000  0.0000000e+000  1.0000000e+000  0.0000000e+000  1.0000000e+000  0.0000000e+000
  9.3575576e-001  0.0000000e+000  0.0000000e+000  0.0000000e+000  0.0000000e+000  0.0000000e+000  0.0000000e+000  0.0000000e+000  0.0000000e+000  0.0000000e+000  9.8407905e-001  3.1588432e-002  1.0000000e+000  2.2144418e-002
  5.1207216e-001  0.0000000e+000  0.0000000e+000  0.0000000e+000  0.0000000e+000  0.0000000e+000  0.0000000e+000  0.0000000e+000  0.0000000e+000  0.0000000e+000  9.9998300e-001  3.3998135e-005  1.0000000e+000  1.6975800e-005
  0.0000000e+000  0.0000000e+000  0.0000000e+000  0.0000000e+000  0.0000000e+000  0.0000000e+000  0.0000000e+000  0.0000000e+000  0.0000000e+000  0.0000000e+000  1.0000000e+000  0.0000000e+000  1.0000000e+000  0.0000000e+000
  0.0000000e+000  0.0000000e+000  0.0000000e+000  0.0000000e+000  0.0000000e+000  0.0000000e+000  0.0000000e+000  0.0000000e+000  0.0000000e+000  0.0000000e+000  1.0000000e+000  0.0000000e+000  1.0000000e+000  0.0000000e+000
  7.9709148e-001  0.0000000e+000  0.0000000e+000  0.0000000e+000  0.0000000e+000  0.0000000e+000  0.0000000e+000  0.0000000e+000  0.0000000e+000  0.0000000e+000  9.9739114e-001  5.2109209e-003  1.0000000e+000  7.2911771e-003
  1.0000000e+000  0.0000000e+000  0.0000000e+000  0.0000000e+000  0.0000000e+000  0.0000000e+000  0.0000000e+000  0.0000000e+000  0.0000000e+000  0.0000000e+000  1.0000000e+000  0.0000000e+000  1.0000000e+000  0.0000000e+000
  9.6818672e-001  0.0000000e+000  0.0000000e+000  0.0000000e+000  0.0000000e+000  0.0000000e+000  0.0000000e+000  0.0000000e+000  0.0000000e+000  0.0000000e+000  9.9932786e-001  1.3438188e-003  1.0000000e+000  1.4566341e-003
  8.9920051e-002  0.0000000e+000  0.0000000e+000  0.0000000e+000  0.0000000e+000  0.0000000e+000  0.0000000e+000  0.0000000e+000  0.0000000e+000  0.0000000e+000  3.3371926e-001  8.8863146e-001  1.0000000e+000  3.6028594e-001
  1.9180493e-001  0.0000000e+000  0.0000000e+000  0.0000000e+000  0.0000000e+000  0.0000000e+000  0.0000000e+000  0.0000000e+000  0.0000000e+000  0.0000000e+000  9.9580852e-001  8.3653887e-003  1.0000000e+000  6.4125436e-003
  1.0000000e+000  0.0000000e+000  0.0000000e+000  0.0000000e+000  0.0000000e+000  0.0000000e+000  0.0000000e+000  0.0000000e+000  0.0000000e+000  0.0000000e+000  1.0000000e+000  0.0000000e+000  1.0000000e+000  0.0000000e+000
  1.0000000e+000  0.0000000e+000  0.0000000e+000  0.0000000e+000  0.0000000e+000  0.0000000e+000  0.0000000e+000  0.0000000e+000  0.0000000e+000  0.0000000e+000  1.0000000e+000  0.0000000e+000  1.0000000e+000  0.0000000e+000
  1.0000000e+000  0.0000000e+000  0.0000000e+000  0.0000000e+000  0.0000000e+000  0.0000000e+000  0.0000000e+000  0.0000000e+000  0.0000000e+000  0.0000000e+000  1.0000000e+000  0.0000000e+000  1.0000000e+000  0.0000000e+000
  1.0000000e+000  0.0000000e+000  0.0000000e+000  0.0000000e+000  0.0000000e+000  0.0000000e+000  0.0000000e+000  0.0000000e+000  0.0000000e+000  0.0000000e+000  1.0000000e+000  0.0000000e+000  1.0000000e+000  0.0000000e+000
  1.0000000e+000  0.0000000e+000  0.0000000e+000  0.0000000e+000  0.0000000e+000  0.0000000e+000  0.0000000e+000  0.0000000e+000  0.0000000e+000  0.0000000e+000  1.0000000e+000  0.0000000e+000  1.0000000e+000  0.0000000e+000
  0.0000000e+000  0.0000000e+000  0.0000000e+000  0.0000000e+000  0.0000000e+000  0.0000000e+000  0.0000000e+000  0.0000000e+000  0.0000000e+000  0.0000000e+000  1.0000000e+000  0.0000000e+000  1.0000000e+000  0.0000000e+000
  1.0000000e+000  0.0000000e+000  0.0000000e+000  0.0000000e+000  0.0000000e+000  0.0000000e+000  0.0000000e+000  0.0000000e+000  0.0000000e+000  0.0000000e+000  1.0000000e+000  0.0000000e+000  1.0000000e+000  0.0000000e+000
  1.4689408e-001  0.0000000e+000  0.0000000e+000  0.0000000e+000  0.0000000e+000  0.0000000e+000  0.0000000e+000  0.0000000e+000  0.0000000e+000  0.0000000e+000  9.9870462e-001  2.5890808e-003  1.0000000e+000  5.9895038e-003
  2.3671943e-001  0.0000000e+000  0.0000000e+000  0.0000000e+000  0.0000000e+000  0.0000000e+000  0.0000000e+000  0.0000000e+000  0.0000000e+000  0.0000000e+000  6.7917979e-001  5.3871481e-001  1.0000000e+000  4.2965167e-001
  0.0000000e+000  0.0000000e+000  0.0000000e+000  0.0000000e+000  0.0000000e+000  0.0000000e+000  0.0000000e+000  0.0000000e+000  0.0000000e+000  0.0000000e+000  1.0000000e+000  0.0000000e+000  1.0000000e+000  0.0000000e+000
  0.0000000e+000  0.0000000e+000  0.0000000e+000  0.0000000e+000  0.0000000e+000  0.0000000e+000  0.0000000e+000  0.0000000e+000  0.0000000e+000  0.0000000e+000  1.0000000e+000  0.0000000e+000  1.0000000e+000  0.0000000e+000
  1.0000000e+000  0.0000000e+000  0.0000000e+000  0.0000000e+000  0.0000000e+000  0.0000000e+000  0.0000000e+000  0.0000000e+000  0.0000000e+000  0.0000000e+000  1.0000000e+000  0.0000000e+000  1.0000000e+000  0.0000000e+000
  1.8034806e-001  0.0000000e+000  0.0000000e+000  0.0000000e+000  0.0000000e+000  0.0000000e+000  0.0000000e+000  0.0000000e+000  0.0000000e+000  0.0000000e+000  9.9986623e-001  2.6751312e-004  1.0000000e+000  6.0739965e-004
  4.4166622e-001  0.0000000e+000  0.0000000e+000  0.0000000e+000  0.0000000e+000  0.0000000e+000  0.0000000e+000  0.0000000e+000  0.0000000e+000  0.0000000e+000  9.1448472e-001  1.6371769e-001  1.0000000e+000  1.9890792e-002
  1.0000000e+000  0.0000000e+000  0.0000000e+000  0.0000000e+000  0.0000000e+000  0.0000000e+000  0.0000000e+000  0.0000000e+000  0.0000000e+000  0.0000000e+000  1.0000000e+000  0.0000000e+000  1.0000000e+000  0.0000000e+000
  1.0000000e+000  0.0000000e+000  0.0000000e+000  0.0000000e+000  0.0000000e+000  0.0000000e+000  0.0000000e+000  0.0000000e+000  0.0000000e+000  0.0000000e+000  1.0000000e+000  0.0000000e+000  1.0000000e+000  0.0000000e+000
  8.2139121e-001  0.0000000e+000  0.0000000e+000  0.0000000e+000  0.0000000e+000  0.0000000e+000  0.0000000e+000  0.0000000e+000  0.0000000e+000  0.0000000e+000  9.9999537e-001  9.2550326e-006  1.0000000e+000  3.6273873e-005
  4.4802005e-001  0.0000000e+000  0.0000000e+000  0.0000000e+000  0.0000000e+000  0.0000000e+000  0.0000000e+000  0.0000000e+000  0.0000000e+000  0.0000000e+000  9.4537548e-001  1.0626520e-001  1.0000000e+000  1.2761746e-001
  6.5333679e-001  0.0000000e+000  0.0000000e+000  0.0000000e+000  0.0000000e+000  0.0000000e+000  0.0000000e+000  0.0000000e+000  0.0000000e+000  0.0000000e+000  9.9998269e-001  3.4621881e-005  1.0000000e+000  1.2761753e-005
  2.1320127e-001  0.0000000e+000  0.0000000e+000  0.0000000e+000  0.0000000e+000  0.0000000e+000  0.0000000e+000  0.0000000e+000  0.0000000e+000  0.0000000e+000  9.1190881e-001  1.6842232e-001  1.0000000e+000  2.4883965e-002
  0.0000000e+000  0.0000000e+000  0.0000000e+000  0.0000000e+000  0.0000000e+000  0.0000000e+000  0.0000000e+000  0.0000000e+000  0.0000000e+000  0.0000000e+000  1.0000000e+000  0.0000000e+000  1.0000000e+000  0.0000000e+000
  0.0000000e+000  0.0000000e+000  0.0000000e+000  0.0000000e+000  0.0000000e+000  0.0000000e+000  0.0000000e+000  0.0000000e+000  0.0000000e+000  0.0000000e+000  1.0000000e+000  0.0000000e+000  1.0000000e+000  0.0000000e+000
  0.0000000e+000  0.0000000e+000  0.0000000e+000  0.0000000e+000  0.0000000e+000  0.0000000e+000  0.0000000e+000  0.0000000e+000  0.0000000e+000  0.0000000e+000  1.0000000e+000  0.0000000e+000  1.0000000e+000  0.0000000e+000
  2.9632190e-001  0.0000000e+000  0.0000000e+000  0.0000000e+000  0.0000000e+000  0.0000000e+000  0.0000000e+000  0.0000000e+000  0.0000000e+000  0.0000000e+000  9.7851469e-001  4.2508993e-002  1.0000000e+000  2.9815262e-002
  3.0281875e-001  0.0000000e+000  0.0000000e+000  0.0000000e+000  0.0000000e+000  0.0000000e+000  0.0000000e+000  0.0000000e+000  0.0000000e+000  0.0000000e+000  9.9228207e-001  1.5376292e-002  1.0000000e+000  9.2622012e-003
  2.3806994e-001  0.0000000e+000  0.0000000e+000  0.0000000e+000  0.0000000e+000  0.0000000e+000  0.0000000e+000  0.0000000e+000  0.0000000e+000  0.0000000e+000  6.6888316e-001  5.5259532e-001  1.0000000e+000  1.0584263e-001
  1.0000000e+000  0.0000000e+000  0.0000000e+000  0.0000000e+000  0.0000000e+000  0.0000000e+000  0.0000000e+000  0.0000000e+000  0.0000000e+000  0.0000000e+000  1.0000000e+000  0.0000000e+000  1.0000000e+000  0.0000000e+000
  1.0000000e+000  0.0000000e+000  0.0000000e+000  0.0000000e+000  0.0000000e+000  0.0000000e+000  0.0000000e+000  0.0000000e+000  0.0000000e+000  0.0000000e+000  1.0000000e+000  0.0000000e+000  1.0000000e+000  0.0000000e+000
  6.1637575e-001  0.0000000e+000  0.0000000e+000  0.0000000e+000  0.0000000e+000  0.0000000e+000  0.0000000e+000  0.0000000e+000  0.0000000e+000  0.0000000e+000  9.7560429e-001  4.8196262e-002  1.0000000e+000  1.1530025e-001
  1.0000000e+000  0.0000000e+000  0.0000000e+000  0.0000000e+000  0.0000000e+000  0.0000000e+000  0.0000000e+000  0.0000000e+000  0.0000000e+000  0.0000000e+000  1.0000000e+000  0.0000000e+000  1.0000000e+000  0.0000000e+000
  6.5189285e-002  0.0000000e+000  0.0000000e+000  0.0000000e+000  0.0000000e+000  0.0000000e+000  0.0000000e+000  0.0000000e+000  0.0000000e+000  0.0000000e+000  4.6136986e-001  7.8713785e-001  1.0000000e+000  7.5444028e-001
  0.0000000e+000  0.0000000e+000  0.0000000e+000  0.0000000e+000  0.0000000e+000  0.0000000e+000  0.0000000e+000  0.0000000e+000  0.0000000e+000  0.0000000e+000  1.0000000e+000  0.0000000e+000  1.0000000e+000  0.0000000e+000
  6.8065372e-001  0.0000000e+000  0.0000000e+000  0.0000000e+000  0.0000000e+000  0.0000000e+000  0.0000000e+000  0.0000000e+000  0.0000000e+000  0.0000000e+000  9.9997942e-001  4.1163787e-005  1.0000000e+000  1.0518278e-004
  9.5219439e-001  0.0000000e+000  0.0000000e+000  0.0000000e+000  0.0000000e+000  0.0000000e+000  0.0000000e+000  0.0000000e+000  0.0000000e+000  0.0000000e+000  9.9484974e-001  1.0273997e-002  1.0000000e+000  1.2515262e-002
  6.0214298e-001  0.0000000e+000  0.0000000e+000  0.0000000e+000  0.0000000e+000  0.0000000e+000  0.0000000e+000  0.0000000e+000  0.0000000e+000  0.0000000e+000  9.3881620e-001  1.1862413e-001  1.0000000e+000  9.4128751e-002
  6.5404114e-001  0.0000000e+000  0.0000000e+000  0.0000000e+000  0.0000000e+000  0.0000000e+000  0.0000000e+000  0.0000000e+000  0.0000000e+000  0.0000000e+000  9.9998745e-001  2.5090052e-005  1.0000000e+000  4.4066390e-005
  1.0000000e+000  0.0000000e+000  0.0000000e+000  0.0000000e+000  0.0000000e+000  0.0000000e+000  0.0000000e+000  0.0000000e+000  0.0000000e+000  0.0000000e+000  1.0000000e+000  0.0000000e+000  1.0000000e+000  0.0000000e+000
  8.1831322e-002  0.0000000e+000  0.0000000e+000  0.0000000e+000  0.0000000e+000  0.0000000e+000  0.0000000e+000  0.0000000e+000  0.0000000e+000  0.0000000e+000  2.8088239e-001  9.2110508e-001  1.0000000e+000             Inf
  1.0000000e+000  0.0000000e+000  0.0000000e+000  0.0000000e+000  0.0000000e+000  0.0000000e+000  0.0000000e+000  0.0000000e+000  0.0000000e+000  0.0000000e+000  1.0000000e+000  0.0000000e+000  1.0000000e+000  0.0000000e+000
  9.4535632e-001  0.0000000e+000  0.0000000e+000  0.0000000e+000  0.0000000e+000  0.0000000e+000  0.0000000e+000  0.0000000e+000  0.0000000e+000  0.0000000e+000  9.9095193e-001  1.8014271e-002  1.0000000e+000  2.4978661e-002
  1.0000000e+000  0.0000000e+000  0.0000000e+000  0.0000000e+000  0.0000000e+000  0.0000000e+000  0.0000000e+000  0.0000000e+000  0.0000000e+000  0.0000000e+000  1.0000000e+000  0.0000000e+000  1.0000000e+000  0.0000000e+000
  1.0000000e+000  0.0000000e+000  0.0000000e+000  0.0000000e+000  0.0000000e+000  0.0000000e+000  0.0000000e+000  0.0000000e+000  0.0000000e+000  0.0000000e+000  1.0000000e+000  0.0000000e+000  1.0000000e+000  0.0000000e+000
  1.7355891e-001  0.0000000e+000  0.0000000e+000  0.0000000e+000  0.0000000e+000  0.0000000e+000  0.0000000e+000  0.0000000e+000  0.0000000e+000  0.0000000e+000  9.9999764e-001  4.7223900e-006  1.0000000e+000  1.3824595e-005
  1.5541033e-001  0.0000000e+000  0.0000000e+000  0.0000000e+000  0.0000000e+000  0.0000000e+000  0.0000000e+000  0.0000000e+000  0.0000000e+000  0.0000000e+000  9.9995316e-001  9.3681102e-005  1.0000000e+000  4.0312878e-004
  3.6565563e-001  0.0000000e+000  0.0000000e+000  0.0000000e+000  0.0000000e+000  0.0000000e+000  0.0000000e+000  0.0000000e+000  0.0000000e+000  0.0000000e+000  9.9186499e-001  1.6203843e-002  1.0000000e+000  4.5613107e-003
  0.0000000e+000  0.0000000e+000  0.0000000e+000  0.0000000e+000  0.0000000e+000  0.0000000e+000  0.0000000e+000  0.0000000e+000  0.0000000e+000  0.0000000e+000  1.0000000e+000  0.0000000e+000  1.0000000e+000  0.0000000e+000
  5.6896776e-001  0.0000000e+000  0.0000000e+000  0.0000000e+000  0.0000000e+000  0.0000000e+000  0.0000000e+000  0.0000000e+000  0.0000000e+000  0.0000000e+000  9.1779886e-001  1.5764526e-001  1.0000000e+000  8.2791128e-002
  4.0889384e-001  0.0000000e+000  0.0000000e+000  0.0000000e+000  0.0000000e+000  0.0000000e+000  0.0000000e+000  0.0000000e+000  0.0000000e+000  0.0000000e+000  8.1735418e-001  3.3193215e-001  1.0000000e+000  2.1488684e-001
  0.0000000e+000  0.0000000e+000  0.0000000e+000  0.0000000e+000  0.0000000e+000  0.0000000e+000  0.0000000e+000  0.0000000e+000  0.0000000e+000  0.0000000e+000  1.0000000e+000  0.0000000e+000  1.0000000e+000  0.0000000e+000
  0.0000000e+000  0.0000000e+000  0.0000000e+000  0.0000000e+000  0.0000000e+000  0.0000000e+000  0.0000000e+000  0.0000000e+000  0.0000000e+000  0.0000000e+000  1.0000000e+000  0.0000000e+000  1.0000000e+000  0.0000000e+000
  0.0000000e+000  0.0000000e+000  0.0000000e+000  0.0000000e+000  0.0000000e+000  0.0000000e+000  0.0000000e+000  0.0000000e+000  0.0000000e+000  0.0000000e+000  1.0000000e+000  0.0000000e+000  1.0000000e+000  0.0000000e+000
  0.0000000e+000  0.0000000e+000  0.0000000e+000  0.0000000e+000  0.0000000e+000  0.0000000e+000  0.0000000e+000  0.0000000e+000  0.0000000e+000  0.0000000e+000  1.0000000e+000  0.0000000e+000  1.0000000e+000  0.0000000e+000
  9.5645528e-001  0.0000000e+000  0.0000000e+000  0.0000000e+000  0.0000000e+000  0.0000000e+000  0.0000000e+000  0.0000000e+000  0.0000000e+000  0.0000000e+000  9.9665473e-001  6.6793510e-003  1.0000000e+000  5.6254294e-003
  0.0000000e+000  0.0000000e+000  0.0000000e+000  0.0000000e+000  0.0000000e+000  0.0000000e+000  0.0000000e+000  0.0000000e+000  0.0000000e+000  0.0000000e+000  1.0000000e+000  0.0000000e+000  1.0000000e+000  0.0000000e+000
  0.0000000e+000  0.0000000e+000  0.0000000e+000  0.0000000e+000  0.0000000e+000  0.0000000e+000  0.0000000e+000  0.0000000e+000  0.0000000e+000  0.0000000e+000  1.0000000e+000  0.0000000e+000  1.0000000e+000  0.0000000e+000
  6.9419304e-001  0.0000000e+000  0.0000000e+000  0.0000000e+000  0.0000000e+000  0.0000000e+000  0.0000000e+000  0.0000000e+000  0.0000000e+000  0.0000000e+000  9.9907450e-001  1.8501470e-003  1.0000000e+000  1.6135930e-003
  0.0000000e+000  0.0000000e+000  0.0000000e+000  0.0000000e+000  0.0000000e+000  0.0000000e+000  0.0000000e+000  0.0000000e+000  0.0000000e+000  0.0000000e+000  1.0000000e+000  0.0000000e+000  1.0000000e+000  0.0000000e+000
  0.0000000e+000  0.0000000e+000  0.0000000e+000  0.0000000e+000  0.0000000e+000  0.0000000e+000  0.0000000e+000  0.0000000e+000  0.0000000e+000  0.0000000e+000  1.0000000e+000  0.0000000e+000  1.0000000e+000  0.0000000e+000
  1.0000000e+000  0.0000000e+000  0.0000000e+000  0.0000000e+000  0.0000000e+000  0.0000000e+000  0.0000000e+000  0.0000000e+000  0.0000000e+000  0.0000000e+000  1.0000000e+000  0.0000000e+000  1.0000000e+000             Inf
  1.0000000e+000  0.0000000e+000  0.0000000e+000  0.0000000e+000  0.0000000e+000  0.0000000e+000  0.0000000e+000  0.0000000e+000  0.0000000e+000  0.0000000e+000  1.0000000e+000  0.0000000e+000  1.0000000e+000             Inf
  6.6458219e-001  0.0000000e+000  0.0000000e+000  0.0000000e+000  0.0000000e+000  0.0000000e+000  0.0000000e+000  0.0000000e+000  0.0000000e+000  0.0000000e+000  1.0000000e+000  5.1481219e-010  1.0000000e+000  2.3670701e-009
  1.0000000e+000  0.0000000e+000  0.0000000e+000  0.0000000e+000  0.0000000e+000  0.0000000e+000  0.0000000e+000  0.0000000e+000  0.0000000e+000  0.0000000e+000  1.0000000e+000  0.0000000e+000  1.0000000e+000  0.0000000e+000
  2.9130374e-001  0.0000000e+000  0.0000000e+000  0.0000000e+000  0.0000000e+000  0.0000000e+000  0.0000000e+000  0.0000000e+000  0.0000000e+000  0.0000000e+000  9.5939605e-001  7.9559222e-002  1.0000000e+000  1.7171105e-002
  0.0000000e+000  0.0000000e+000  0.0000000e+000  0.0000000e+000  0.0000000e+000  0.0000000e+000  0.0000000e+000  0.0000000e+000  0.0000000e+000  0.0000000e+000  1.0000000e+000  0.0000000e+000  1.0000000e+000  0.0000000e+000
  8.7360484e-001  0.0000000e+000  0.0000000e+000  0.0000000e+000  0.0000000e+000  0.0000000e+000  0.0000000e+000  0.0000000e+000  0.0000000e+000  0.0000000e+000  9.9677194e-001  6.4457026e-003  1.0000000e+000  4.8034550e-003
  0.0000000e+000  0.0000000e+000  0.0000000e+000  0.0000000e+000  0.0000000e+000  0.0000000e+000  0.0000000e+000  0.0000000e+000  0.0000000e+000  0.0000000e+000  1.0000000e+000  0.0000000e+000  1.0000000e+000  0.0000000e+000
  0.0000000e+000  0.0000000e+000  0.0000000e+000  0.0000000e+000  0.0000000e+000  0.0000000e+000  0.0000000e+000  0.0000000e+000  0.0000000e+000  0.0000000e+000  1.0000000e+000  0.0000000e+000  1.0000000e+000  0.0000000e+000
  1.0000000e+000  0.0000000e+000  0.0000000e+000  0.0000000e+000  0.0000000e+000  0.0000000e+000  0.0000000e+000  0.0000000e+000  0.0000000e+000  0.0000000e+000  1.0000000e+000  0.0000000e+000  1.0000000e+000  0.0000000e+000
  1.0000000e+000  0.0000000e+000  0.0000000e+000  0.0000000e+000  0.0000000e+000  0.0000000e+000  0.0000000e+000  0.0000000e+000  0.0000000e+000  0.0000000e+000  1.0000000e+000  0.0000000e+000  1.0000000e+000  0.0000000e+000
  4.7541499e-001  0.0000000e+000  0.0000000e+000  0.0000000e+000  0.0000000e+000  0.0000000e+000  0.0000000e+000  0.0000000e+000  0.0000000e+000  0.0000000e+000  9.9880875e-001  2.3810899e-003  1.0000000e+000  1.9041601e-003
  2.6392981e-001  0.0000000e+000  0.0000000e+000  0.0000000e+000  0.0000000e+000  0.0000000e+000  0.0000000e+000  0.0000000e+000  0.0000000e+000  0.0000000e+000  7.1775243e-001  4.8483145e-001  1.0000000e+000  5.6738252e-001
  6.1241478e-001  0.0000000e+000  0.0000000e+000  0.0000000e+000  0.0000000e+000  0.0000000e+000  0.0000000e+000  0.0000000e+000  0.0000000e+000  0.0000000e+000  9.6663572e-001  6.5615382e-002  1.0000000e+000  3.0265855e-004
  1.0000000e+000  0.0000000e+000  0.0000000e+000  0.0000000e+000  0.0000000e+000  0.0000000e+000  0.0000000e+000  0.0000000e+000  0.0000000e+000  0.0000000e+000  1.0000000e+000  0.0000000e+000  1.0000000e+000  0.0000000e+000
  1.0000000e+000  0.0000000e+000  0.0000000e+000  0.0000000e+000  0.0000000e+000  0.0000000e+000  0.0000000e+000  0.0000000e+000  0.0000000e+000  0.0000000e+000  1.0000000e+000  0.0000000e+000  1.0000000e+000  0.0000000e+000
  1.0000000e+000  0.0000000e+000  0.0000000e+000  0.0000000e+000  0.0000000e+000  0.0000000e+000  0.0000000e+000  0.0000000e+000  0.0000000e+000  0.0000000e+000  1.0000000e+000  0.0000000e+000  1.0000000e+000  0.0000000e+000
  1.0000000e+000  0.0000000e+000  0.0000000e+000  0.0000000e+000  0.0000000e+000  0.0000000e+000  0.0000000e+000  0.0000000e+000  0.0000000e+000  0.0000000e+000  1.0000000e+000  0.0000000e+000  1.0000000e+000  0.0000000e+000
  7.1272782e-001  0.0000000e+000  0.0000000e+000  0.0000000e+000  0.0000000e+000  0.0000000e+000  0.0000000e+000  0.0000000e+000  0.0000000e+000  0.0000000e+000  9.8858032e-001  2.2708944e-002  1.0000000e+000  5.1853851e-003
  1.0000000e+000  0.0000000e+000  0.0000000e+000  0.0000000e+000  0.0000000e+000  0.0000000e+000  0.0000000e+000  0.0000000e+000  0.0000000e+000  0.0000000e+000  1.0000000e+000  0.0000000e+000  1.0000000e+000  0.0000000e+000
  1.0000000e+000  0.0000000e+000  0.0000000e+000  0.0000000e+000  0.0000000e+000  0.0000000e+000  0.0000000e+000  0.0000000e+000  0.0000000e+000  0.0000000e+000  1.0000000e+000  0.0000000e+000  1.0000000e+000  0.0000000e+000
  4.6358516e-001  0.0000000e+000  0.0000000e+000  0.0000000e+000  0.0000000e+000  0.0000000e+000  0.0000000e+000  0.0000000e+000  0.0000000e+000  0.0000000e+000  9.8985584e-001  2.0185419e-002  1.0000000e+000  1.4398261e-002
  2.9071866e-001  0.0000000e+000  0.0000000e+000  0.0000000e+000  0.0000000e+000  0.0000000e+000  0.0000000e+000  0.0000000e+000  0.0000000e+000  0.0000000e+000  9.5658686e-001  8.4941583e-002  1.0000000e+000  1.2069698e-001
  1.0000000e+000  0.0000000e+000  0.0000000e+000  0.0000000e+000  0.0000000e+000  0.0000000e+000  0.0000000e+000  0.0000000e+000  0.0000000e+000  0.0000000e+000  1.0000000e+000  0.0000000e+000  1.0000000e+000  0.0000000e+000
  1.0000000e+000  0.0000000e+000  0.0000000e+000  0.0000000e+000  0.0000000e+000  0.0000000e+000  0.0000000e+000  0.0000000e+000  0.0000000e+000  0.0000000e+000  1.0000000e+000  0.0000000e+000  1.0000000e+000  0.0000000e+000
  0.0000000e+000  0.0000000e+000  0.0000000e+000  0.0000000e+000  0.0000000e+000  0.0000000e+000  0.0000000e+000  0.0000000e+000  0.0000000e+000  0.0000000e+000  1.0000000e+000  0.0000000e+000  1.0000000e+000  0.0000000e+000
  4.8773983e-001  0.0000000e+000  0.0000000e+000  0.0000000e+000  0.0000000e+000  0.0000000e+000  0.0000000e+000  0.0000000e+000  0.0000000e+000  0.0000000e+000  9.9997948e-001  4.1047316e-005  1.0000000e+000  1.4597119e-004
  1.0000000e+000  0.0000000e+000  0.0000000e+000  0.0000000e+000  0.0000000e+000  0.0000000e+000  0.0000000e+000  0.0000000e+000  0.0000000e+000  0.0000000e+000  1.0000000e+000  0.0000000e+000  1.0000000e+000  0.0000000e+000
  3.8567299e-001  0.0000000e+000  0.0000000e+000  0.0000000e+000  0.0000000e+000  0.0000000e+000  0.0000000e+000  0.0000000e+000  0.0000000e+000  0.0000000e+000  9.2797815e-001  1.3885655e-001  1.0000000e+000  3.0270764e-001
  3.7669794e-001  0.0000000e+000  0.0000000e+000  0.0000000e+000  0.0000000e+000  0.0000000e+000  0.0000000e+000  0.0000000e+000  0.0000000e+000  0.0000000e+000  9.6663408e-001  6.5618557e-002  1.0000000e+000  1.7405592e-003
  7.2927773e-001  0.0000000e+000  0.0000000e+000  0.0000000e+000  0.0000000e+000  0.0000000e+000  0.0000000e+000  0.0000000e+000  0.0000000e+000  0.0000000e+000  9.6618885e-001  6.6479099e-002  1.0000000e+000  2.1849753e-002
  0.0000000e+000  0.0000000e+000  0.0000000e+000  0.0000000e+000  0.0000000e+000  0.0000000e+000  0.0000000e+000  0.0000000e+000  0.0000000e+000  0.0000000e+000  1.0000000e+000  0.0000000e+000  1.0000000e+000  0.0000000e+000
  3.2579782e-001  0.0000000e+000  0.0000000e+000  0.0000000e+000  0.0000000e+000  0.0000000e+000  0.0000000e+000  0.0000000e+000  0.0000000e+000  0.0000000e+000  9.9999781e-001  4.3729785e-006  1.0000000e+000  7.9713272e-005
  3.2071665e-001  0.0000000e+000  0.0000000e+000  0.0000000e+000  0.0000000e+000  0.0000000e+000  0.0000000e+000  0.0000000e+000  0.0000000e+000  0.0000000e+000  9.9995261e-001  9.4786363e-005  1.0000000e+000  2.1818498e-004
  9.5945907e-001  0.0000000e+000  0.0000000e+000  0.0000000e+000  0.0000000e+000  0.0000000e+000  0.0000000e+000  0.0000000e+000  0.0000000e+000  0.0000000e+000  9.9763585e-001  4.7227115e-003  1.0000000e+000  3.4387064e-003
  1.0000000e+000  0.0000000e+000  0.0000000e+000  0.0000000e+000  0.0000000e+000  0.0000000e+000  0.0000000e+000  0.0000000e+000  0.0000000e+000  0.0000000e+000  1.0000000e+000  0.0000000e+000  1.0000000e+000  0.0000000e+000
  8.3065470e-001  0.0000000e+000  0.0000000e+000  0.0000000e+000  0.0000000e+000  0.0000000e+000  0.0000000e+000  0.0000000e+000  0.0000000e+000  0.0000000e+000  1.0000000e+000  1.1918353e-009  1.0000000e+000  2.8332918e-007
  1.0000000e+000  0.0000000e+000  0.0000000e+000  0.0000000e+000  0.0000000e+000  0.0000000e+000  0.0000000e+000  0.0000000e+000  0.0000000e+000  0.0000000e+000  1.0000000e+000  0.0000000e+000  1.0000000e+000  0.0000000e+000
  1.0000000e+000  0.0000000e+000  0.0000000e+000  0.0000000e+000  0.0000000e+000  0.0000000e+000  0.0000000e+000  0.0000000e+000  0.0000000e+000  0.0000000e+000  1.0000000e+000  0.0000000e+000  1.0000000e+000  0.0000000e+000
  1.0000000e+000  0.0000000e+000  0.0000000e+000  0.0000000e+000  0.0000000e+000  0.0000000e+000  0.0000000e+000  0.0000000e+000  0.0000000e+000  0.0000000e+000  1.0000000e+000  0.0000000e+000  1.0000000e+000  0.0000000e+000
  2.1727670e-001  0.0000000e+000  0.0000000e+000  0.0000000e+000  0.0000000e+000  0.0000000e+000  0.0000000e+000  0.0000000e+000  0.0000000e+000  0.0000000e+000  8.7646063e-001  2.3181677e-001  1.0000000e+000  4.2570897e-001
  0.0000000e+000  0.0000000e+000  0.0000000e+000  0.0000000e+000  0.0000000e+000  0.0000000e+000  0.0000000e+000  0.0000000e+000  0.0000000e+000  0.0000000e+000  1.0000000e+000  0.0000000e+000  1.0000000e+000  0.0000000e+000
  8.2520856e-001  0.0000000e+000  0.0000000e+000  0.0000000e+000  0.0000000e+000  0.0000000e+000  0.0000000e+000  0.0000000e+000  0.0000000e+000  0.0000000e+000  9.9999954e-001  9.2891406e-007  1.0000000e+000  8.2901697e-006
  0.0000000e+000  0.0000000e+000  0.0000000e+000  0.0000000e+000  0.0000000e+000  0.0000000e+000  0.0000000e+000  0.0000000e+000  0.0000000e+000  0.0000000e+000  1.0000000e+000  0.0000000e+000  1.0000000e+000  0.0000000e+000
  8.3932766e-001  0.0000000e+000  0.0000000e+000  0.0000000e+000  0.0000000e+000  0.0000000e+000  0.0000000e+000  0.0000000e+000  0.0000000e+000  0.0000000e+000  9.9999993e-001  1.4311042e-007  1.0000000e+000  3.9631976e-007
  3.1651997e-002  0.0000000e+000  0.0000000e+000  0.0000000e+000  0.0000000e+000  0.0000000e+000  0.0000000e+000  0.0000000e+000  0.0000000e+000  0.0000000e+000  9.7228220e-001  5.4667326e-002  1.0000000e+000  8.8419621e-003
  8.0637158e-001  0.0000000e+000  0.0000000e+000  0.0000000e+000  0.0000000e+000  0.0000000e+000  0.0000000e+000  0.0000000e+000  0.0000000e+000  0.0000000e+000  9.9947237e-001  1.0549848e-003  1.0000000e+000  1.2343364e-003
  1.0000000e+000  0.0000000e+000  0.0000000e+000  0.0000000e+000  0.0000000e+000  0.0000000e+000  0.0000000e+000  0.0000000e+000  0.0000000e+000  0.0000000e+000  1.0000000e+000  0.0000000e+000  1.0000000e+000  0.0000000e+000
  1.0000000e+000  0.0000000e+000  0.0000000e+000  0.0000000e+000  0.0000000e+000  0.0000000e+000  0.0000000e+000  0.0000000e+000  0.0000000e+000  0.0000000e+000  1.0000000e+000  0.0000000e+000  1.0000000e+000  0.0000000e+000
  1.0000000e+000  0.0000000e+000  0.0000000e+000  0.0000000e+000  0.0000000e+000  0.0000000e+000  0.0000000e+000  0.0000000e+000  0.0000000e+000  0.0000000e+000  1.0000000e+000  0.0000000e+000  1.0000000e+000  0.0000000e+000
  9.7463648e-001  0.0000000e+000  0.0000000e+000  0.0000000e+000  0.0000000e+000  0.0000000e+000  0.0000000e+000  0.0000000e+000  0.0000000e+000  0.0000000e+000  9.9980773e-001  3.8450366e-004  1.0000000e+000  1.8935069e-004
  7.9479210e-001  0.0000000e+000  0.0000000e+000  0.0000000e+000  0.0000000e+000  0.0000000e+000  0.0000000e+000  0.0000000e+000  0.0000000e+000  0.0000000e+000  9.9642497e-001  7.1372807e-003  1.0000000e+000  1.6133626e-002
  0.0000000e+000  0.0000000e+000  0.0000000e+000  0.0000000e+000  0.0000000e+000  0.0000000e+000  0.0000000e+000  0.0000000e+000  0.0000000e+000  0.0000000e+000  1.0000000e+000  0.0000000e+000  1.0000000e+000  0.0000000e+000
  0.0000000e+000  0.0000000e+000  0.0000000e+000  0.0000000e+000  0.0000000e+000  0.0000000e+000  0.0000000e+000  0.0000000e+000  0.0000000e+000  0.0000000e+000  1.0000000e+000  0.0000000e+000  1.0000000e+000  0.0000000e+000
  8.5851635e-001  0.0000000e+000  0.0000000e+000  0.0000000e+000  0.0000000e+000  0.0000000e+000  0.0000000e+000  0.0000000e+000  0.0000000e+000  0.0000000e+000  9.9970593e-001  5.8805666e-004  1.0000000e+000  4.7571229e-004
  7.6750039e-001  0.0000000e+000  0.0000000e+000  0.0000000e+000  0.0000000e+000  0.0000000e+000  0.0000000e+000  0.0000000e+000  0.0000000e+000  0.0000000e+000  9.6671177e-001  6.5468352e-002  1.0000000e+000  2.1317239e-002
  1.0000000e+000  0.0000000e+000  0.0000000e+000  0.0000000e+000  0.0000000e+000  0.0000000e+000  0.0000000e+000  0.0000000e+000  0.0000000e+000  0.0000000e+000  1.0000000e+000  0.0000000e+000  1.0000000e+000  0.0000000e+000
  4.1204634e-001  0.0000000e+000  0.0000000e+000  0.0000000e+000  0.0000000e+000  0.0000000e+000  0.0000000e+000  0.0000000e+000  0.0000000e+000  0.0000000e+000  8.1193521e-001  3.4076122e-001  1.0000000e+000  2.3355613e-001
  9.4737962e-001  0.0000000e+000  0.0000000e+000  0.0000000e+000  0.0000000e+000  0.0000000e+000  0.0000000e+000  0.0000000e+000  0.0000000e+000  0.0000000e+000  9.9222421e-001  1.5491119e-002  1.0000000e+000  9.9474561e-003
  1.0000000e+000  0.0000000e+000  0.0000000e+000  0.0000000e+000  0.0000000e+000  0.0000000e+000  0.0000000e+000  0.0000000e+000  0.0000000e+000  0.0000000e+000  1.0000000e+000  0.0000000e+000  1.0000000e+000  0.0000000e+000
  3.5445400e-001  0.0000000e+000  0.0000000e+000  0.0000000e+000  0.0000000e+000  0.0000000e+000  0.0000000e+000  0.0000000e+000  0.0000000e+000  0.0000000e+000  9.9917756e-001  1.6441959e-003  1.0000000e+000  9.0741463e-004
  6.9663339e-001  0.0000000e+000  0.0000000e+000  0.0000000e+000  0.0000000e+000  0.0000000e+000  0.0000000e+000  0.0000000e+000  0.0000000e+000  0.0000000e+000  9.9854992e-001  2.8980672e-003  1.0000000e+000  2.4371898e-003
  1.0000000e+000  0.0000000e+000  0.0000000e+000  0.0000000e+000  0.0000000e+000  0.0000000e+000  0.0000000e+000  0.0000000e+000  0.0000000e+000  0.0000000e+000  1.0000000e+000  0.0000000e+000  1.0000000e+000  0.0000000e+000
  0.0000000e+000  0.0000000e+000  0.0000000e+000  0.0000000e+000  0.0000000e+000  0.0000000e+000  0.0000000e+000  0.0000000e+000  0.0000000e+000  0.0000000e+000  1.0000000e+000  0.0000000e+000  1.0000000e+000  0.0000000e+000
  3.0246934e-002  0.0000000e+000  0.0000000e+000  0.0000000e+000  0.0000000e+000  0.0000000e+000  0.0000000e+000  0.0000000e+000  0.0000000e+000  0.0000000e+000  9.7809131e-001  4.3337383e-002  1.0000000e+000  4.4605601e-002
  8.0362945e-001  0.0000000e+000  0.0000000e+000  0.0000000e+000  0.0000000e+000  0.0000000e+000  0.0000000e+000  0.0000000e+000  0.0000000e+000  0.0000000e+000  9.9909835e-001  1.8024890e-003  1.0000000e+000  5.8836881e-004
  9.3546909e-002  0.0000000e+000  0.0000000e+000  0.0000000e+000  0.0000000e+000  0.0000000e+000  0.0000000e+000  0.0000000e+000  0.0000000e+000  0.0000000e+000  3.8496421e-001  8.5180256e-001  1.0000000e+000             Inf
  4.6106231e-001  0.0000000e+000  0.0000000e+000  0.0000000e+000  0.0000000e+000  0.0000000e+000  0.0000000e+000  0.0000000e+000  0.0000000e+000  0.0000000e+000  9.8571836e-001  2.8359308e-002  1.0000000e+000  4.1122776e-002
  1.0000000e+000  0.0000000e+000  0.0000000e+000  0.0000000e+000  0.0000000e+000  0.0000000e+000  0.0000000e+000  0.0000000e+000  0.0000000e+000  0.0000000e+000  1.0000000e+000  0.0000000e+000  1.0000000e+000  0.0000000e+000
  7.9955005e-001  0.0000000e+000  0.0000000e+000  0.0000000e+000  0.0000000e+000  0.0000000e+000  0.0000000e+000  0.0000000e+000  0.0000000e+000  0.0000000e+000  9.9819490e-001  3.6069409e-003  1.0000000e+000  3.6170005e-003
  1.6043591e-002  0.0000000e+000  0.0000000e+000  0.0000000e+000  0.0000000e+000  0.0000000e+000  0.0000000e+000  0.0000000e+000  0.0000000e+000  0.0000000e+000  9.9934551e-001  1.3085597e-003  1.0000000e+000  5.7826736e-004
  0.0000000e+000  0.0000000e+000  0.0000000e+000  0.0000000e+000  0.0000000e+000  0.0000000e+000  0.0000000e+000  0.0000000e+000  0.0000000e+000  0.0000000e+000  1.0000000e+000  0.0000000e+000  1.0000000e+000  0.0000000e+000
  3.1726888e-001  0.0000000e+000  0.0000000e+000  0.0000000e+000  0.0000000e+000  0.0000000e+000  0.0000000e+000  0.0000000e+000  0.0000000e+000  0.0000000e+000  9.9980235e-001  3.9526995e-004  1.0000000e+000  1.2631504e-004
  8.0516391e-001  0.0000000e+000  0.0000000e+000  0.0000000e+000  0.0000000e+000  0.0000000e+000  0.0000000e+000  0.0000000e+000  0.0000000e+000  0.0000000e+000  9.9932680e-001  1.3459471e-003  1.0000000e+000  6.6709135e-004
  1.0000000e+000  0.0000000e+000  0.0000000e+000  0.0000000e+000  0.0000000e+000  0.0000000e+000  0.0000000e+000  0.0000000e+000  0.0000000e+000  0.0000000e+000  1.0000000e+000  0.0000000e+000  1.0000000e+000  0.0000000e+000
  1.0000000e+000  0.0000000e+000  0.0000000e+000  0.0000000e+000  0.0000000e+000  0.0000000e+000  0.0000000e+000  0.0000000e+000  0.0000000e+000  0.0000000e+000  1.0000000e+000  0.0000000e+000  1.0000000e+000  0.0000000e+000
  9.8080371e-001  0.0000000e+000  0.0000000e+000  0.0000000e+000  0.0000000e+000  0.0000000e+000  0.0000000e+000  0.0000000e+000  0.0000000e+000  0.0000000e+000  9.9996108e-001  7.7837620e-005  1.0000000e+000  1.0677784e-004
  0.0000000e+000  0.0000000e+000  0.0000000e+000  0.0000000e+000  0.0000000e+000  0.0000000e+000  0.0000000e+000  0.0000000e+000  0.0000000e+000  0.0000000e+000  1.0000000e+000  0.0000000e+000  1.0000000e+000  0.0000000e+000
  4.1734107e-001  0.0000000e+000  0.0000000e+000  0.0000000e+000  0.0000000e+000  0.0000000e+000  0.0000000e+000  0.0000000e+000  0.0000000e+000  0.0000000e+000  8.1172453e-001  3.4110329e-001  1.0000000e+000  5.1025594e-003
  1.0000000e+000  0.0000000e+000  0.0000000e+000  0.0000000e+000  0.0000000e+000  0.0000000e+000  0.0000000e+000  0.0000000e+000  0.0000000e+000  0.0000000e+000  1.0000000e+000  0.0000000e+000  1.0000000e+000  0.0000000e+000
  4.1540230e-001  0.0000000e+000  0.0000000e+000  0.0000000e+000  0.0000000e+000  0.0000000e+000  0.0000000e+000  0.0000000e+000  0.0000000e+000  0.0000000e+000  8.1048998e-001  3.4310600e-001  1.0000000e+000  3.2152538e-001
  7.0867300e-001  0.0000000e+000  0.0000000e+000  0.0000000e+000  0.0000000e+000  0.0000000e+000  0.0000000e+000  0.0000000e+000  0.0000000e+000  0.0000000e+000  9.9237226e-001  1.5197302e-002  1.0000000e+000  1.8797734e-003
  9.4817630e-001  0.0000000e+000  0.0000000e+000  0.0000000e+000  0.0000000e+000  0.0000000e+000  0.0000000e+000  0.0000000e+000  0.0000000e+000  0.0000000e+000  9.9269936e-001  1.4547987e-002  1.0000000e+000  1.6051702e-002
  9.1558692e-001  0.0000000e+000  0.0000000e+000  0.0000000e+000  0.0000000e+000  0.0000000e+000  0.0000000e+000  0.0000000e+000  0.0000000e+000  0.0000000e+000  9.7435971e-001  5.0623149e-002  1.0000000e+000  2.2746303e-002
  5.1887365e-001  0.0000000e+000  0.0000000e+000  0.0000000e+000  0.0000000e+000  0.0000000e+000  0.0000000e+000  0.0000000e+000  0.0000000e+000  0.0000000e+000  9.9977594e-001  4.4807084e-004  1.0000000e+000  3.8309451e-004
  8.1173260e-001  0.0000000e+000  0.0000000e+000  0.0000000e+000  0.0000000e+000  0.0000000e+000  0.0000000e+000  0.0000000e+000  0.0000000e+000  0.0000000e+000  9.9985000e-001  2.9997918e-004  1.0000000e+000  3.9117142e-004
  9.6592073e-001  0.0000000e+000  0.0000000e+000  0.0000000e+000  0.0000000e+000  0.0000000e+000  0.0000000e+000  0.0000000e+000  0.0000000e+000  0.0000000e+000  9.9902943e-001  1.9402051e-003  1.0000000e+000  1.1501391e-003
  7.6332534e-001  0.0000000e+000  0.0000000e+000  0.0000000e+000  0.0000000e+000  0.0000000e+000  0.0000000e+000  0.0000000e+000  0.0000000e+000  0.0000000e+000  9.6101565e-001  7.6448914e-002  1.0000000e+000  2.6400386e-002
  9.9296872e-001  0.0000000e+000  0.0000000e+000  0.0000000e+000  0.0000000e+000  0.0000000e+000  0.0000000e+000  0.0000000e+000  0.0000000e+000  0.0000000e+000  9.9999990e-001  2.0065402e-007  1.0000000e+000  1.5613463e-006
  0.0000000e+000  0.0000000e+000  0.0000000e+000  0.0000000e+000  0.0000000e+000  0.0000000e+000  0.0000000e+000  0.0000000e+000  0.0000000e+000  0.0000000e+000  1.0000000e+000  0.0000000e+000  1.0000000e+000  0.0000000e+000
  1.0000000e+000  0.0000000e+000  0.0000000e+000  0.0000000e+000  0.0000000e+000  0.0000000e+000  0.0000000e+000  0.0000000e+000  0.0000000e+000  0.0000000e+000  1.0000000e+000  0.0000000e+000  1.0000000e+000  0.0000000e+000
  7.8406780e-001  0.0000000e+000  0.0000000e+000  0.0000000e+000  0.0000000e+000  0.0000000e+000  0.0000000e+000  0.0000000e+000  0.0000000e+000  0.0000000e+000  9.8854259e-001  2.2783544e-002  1.0000000e+000  1.1286742e-002
  6.6600549e-001  0.0000000e+000  0.0000000e+000  0.0000000e+000  0.0000000e+000  0.0000000e+000  0.0000000e+000  0.0000000e+000  0.0000000e+000  0.0000000e+000  1.0000000e+000  5.2202687e-013  1.0000000e+000  1.0229019e-009
  1.3242447e-001  0.0000000e+000  0.0000000e+000  0.0000000e+000  0.0000000e+000  0.0000000e+000  0.0000000e+000  0.0000000e+000  0.0000000e+000  0.0000000e+000  9.7209894e-001  5.5023659e-002  1.0000000e+000  2.1737278e-002
  0.0000000e+000  0.0000000e+000  0.0000000e+000  0.0000000e+000  0.0000000e+000  0.0000000e+000  0.0000000e+000  0.0000000e+000  0.0000000e+000  0.0000000e+000  1.0000000e+000  0.0000000e+000  1.0000000e+000  0.0000000e+000
  2.5301694e-001  0.0000000e+000  0.0000000e+000  0.0000000e+000  0.0000000e+000  0.0000000e+000  0.0000000e+000  0.0000000e+000  0.0000000e+000  0.0000000e+000  6.4004451e-001  5.9034302e-001  1.0000000e+000  9.7190467e-001
  3.5890466e-001  0.0000000e+000  0.0000000e+000  0.0000000e+000  0.0000000e+000  0.0000000e+000  0.0000000e+000  0.0000000e+000  0.0000000e+000  0.0000000e+000  9.9763870e-001  4.7170320e-003  1.0000000e+000  2.2188661e-003
  1.0000000e+000  0.0000000e+000  0.0000000e+000  0.0000000e+000  0.0000000e+000  0.0000000e+000  0.0000000e+000  0.0000000e+000  0.0000000e+000  0.0000000e+000  1.0000000e+000  0.0000000e+000  1.0000000e+000  0.0000000e+000
  3.1917547e-001  0.0000000e+000  0.0000000e+000  0.0000000e+000  0.0000000e+000  0.0000000e+000  0.0000000e+000  0.0000000e+000  0.0000000e+000  0.0000000e+000  9.9990617e-001  1.8764409e-004  1.0000000e+000  4.0772265e-004
  1.0000000e+000  0.0000000e+000  0.0000000e+000  0.0000000e+000  0.0000000e+000  0.0000000e+000  0.0000000e+000  0.0000000e+000  0.0000000e+000  0.0000000e+000  1.0000000e+000  0.0000000e+000  1.0000000e+000             Inf
  9.7185775e-001  0.0000000e+000  0.0000000e+000  0.0000000e+000  0.0000000e+000  0.0000000e+000  0.0000000e+000  0.0000000e+000  0.0000000e+000  0.0000000e+000  9.9965621e-001  6.8746236e-004  1.0000000e+000  9.2791501e-004
  2.5670855e-001  0.0000000e+000  0.0000000e+000  0.0000000e+000  0.0000000e+000  0.0000000e+000  0.0000000e+000  0.0000000e+000  0.0000000e+000  0.0000000e+000  6.5867967e-001  5.6614109e-001  1.0000000e+000  4.3051285e-001
  1.7181814e-002  0.0000000e+000  0.0000000e+000  0.0000000e+000  0.0000000e+000  0.0000000e+000  0.0000000e+000  0.0000000e+000  0.0000000e+000  0.0000000e+000  9.9903025e-001  1.9385554e-003  1.0000000e+000  1.3884374e-003
  1.5437546e-001  0.0000000e+000  0.0000000e+000  0.0000000e+000  0.0000000e+000  0.0000000e+000  0.0000000e+000  0.0000000e+000  0.0000000e+000  0.0000000e+000  9.9992096e-001  1.5807228e-004  1.0000000e+000  6.7224740e-004
  0.0000000e+000  0.0000000e+000  0.0000000e+000  0.0000000e+000  0.0000000e+000  0.0000000e+000  0.0000000e+000  0.0000000e+000  0.0000000e+000  0.0000000e+000  1.0000000e+000  0.0000000e+000  1.0000000e+000             Inf
  0.0000000e+000  0.0000000e+000  0.0000000e+000  0.0000000e+000  0.0000000e+000  0.0000000e+000  0.0000000e+000  0.0000000e+000  0.0000000e+000  0.0000000e+000  1.0000000e+000  0.0000000e+000  1.0000000e+000  0.0000000e+000
  6.4783806e-001  0.0000000e+000  0.0000000e+000  0.0000000e+000  0.0000000e+000  0.0000000e+000  0.0000000e+000  0.0000000e+000  0.0000000e+000  0.0000000e+000  9.9986806e-001  2.6385833e-004  1.0000000e+000  4.1484616e-004
  1.7186040e-001  0.0000000e+000  0.0000000e+000  0.0000000e+000  0.0000000e+000  0.0000000e+000  0.0000000e+000  0.0000000e+000  0.0000000e+000  0.0000000e+000  9.9999956e-001  8.7699729e-007  1.0000000e+000  4.0188276e-004
  6.7390528e-001  0.0000000e+000  0.0000000e+000  0.0000000e+000  0.0000000e+000  0.0000000e+000  0.0000000e+000  0.0000000e+000  0.0000000e+000  0.0000000e+000  9.9999957e-001  8.5503574e-007  1.0000000e+000  1.5503062e-006
  2.6046407e-001  0.0000000e+000  0.0000000e+000  0.0000000e+000  0.0000000e+000  0.0000000e+000  0.0000000e+000  0.0000000e+000  0.0000000e+000  0.0000000e+000  6.8630544e-001  5.2898485e-001  1.0000000e+000  2.1477514e-001
  0.0000000e+000  0.0000000e+000  0.0000000e+000  0.0000000e+000  0.0000000e+000  0.0000000e+000  0.0000000e+000  0.0000000e+000  0.0000000e+000  0.0000000e+000  1.0000000e+000  0.0000000e+000  1.0000000e+000  0.0000000e+000
  4.2178714e-001  0.0000000e+000  0.0000000e+000  0.0000000e+000  0.0000000e+000  0.0000000e+000  0.0000000e+000  0.0000000e+000  0.0000000e+000  0.0000000e+000  8.2006140e-001  3.2749929e-001  1.0000000e+000  5.0019579e-002
  3.8910374e-002  0.0000000e+000  0.0000000e+000  0.0000000e+000  0.0000000e+000  0.0000000e+000  0.0000000e+000  0.0000000e+000  0.0000000e+000  0.0000000e+000  9.2297305e-001  1.4812074e-001  1.0000000e+000  3.1281587e-001
  6.8686625e-001  0.0000000e+000  0.0000000e+000  0.0000000e+000  0.0000000e+000  0.0000000e+000  0.0000000e+000  0.0000000e+000  0.0000000e+000  0.0000000e+000  9.9983120e-001  3.3758109e-004  1.0000000e+000  1.2541696e-003
  1.0000000e+000  0.0000000e+000  0.0000000e+000  0.0000000e+000  0.0000000e+000  0.0000000e+000  0.0000000e+000  0.0000000e+000  0.0000000e+000  0.0000000e+000  1.0000000e+000  0.0000000e+000  1.0000000e+000  0.0000000e+000
  0.0000000e+000  0.0000000e+000  0.0000000e+000  0.0000000e+000  0.0000000e+000  0.0000000e+000  0.0000000e+000  0.0000000e+000  0.0000000e+000  0.0000000e+000  1.0000000e+000  0.0000000e+000  1.0000000e+000  0.0000000e+000
  9.4411855e-001  0.0000000e+000  0.0000000e+000  0.0000000e+000  0.0000000e+000  0.0000000e+000  0.0000000e+000  0.0000000e+000  0.0000000e+000  0.0000000e+000  9.9013134e-001  1.9639928e-002  1.0000000e+000  4.2835005e-003
  0.0000000e+000  0.0000000e+000  0.0000000e+000  0.0000000e+000  0.0000000e+000  0.0000000e+000  0.0000000e+000  0.0000000e+000  0.0000000e+000  0.0000000e+000  1.0000000e+000  0.0000000e+000  1.0000000e+000  0.0000000e+000
  4.9824296e-001  0.0000000e+000  0.0000000e+000  0.0000000e+000  0.0000000e+000  0.0000000e+000  0.0000000e+000  0.0000000e+000  0.0000000e+000  0.0000000e+000  1.0000000e+000  3.5935233e-010  1.0000000e+000  1.5654384e-008
  0.0000000e+000  0.0000000e+000  0.0000000e+000  0.0000000e+000  0.0000000e+000  0.0000000e+000  0.0000000e+000  0.0000000e+000  0.0000000e+000  0.0000000e+000  1.0000000e+000  0.0000000e+000  1.0000000e+000  0.0000000e+000
  6.2246252e-001  0.0000000e+000  0.0000000e+000  0.0000000e+000  0.0000000e+000  0.0000000e+000  0.0000000e+000  0.0000000e+000  0.0000000e+000  0.0000000e+000  9.8637185e-001  2.7070576e-002  1.0000000e+000  1.1074378e-002
  0.0000000e+000  0.0000000e+000  0.0000000e+000  0.0000000e+000  0.0000000e+000  0.0000000e+000  0.0000000e+000  0.0000000e+000  0.0000000e+000  0.0000000e+000  1.0000000e+000  0.0000000e+000  1.0000000e+000  0.0000000e+000
  0.0000000e+000  0.0000000e+000  0.0000000e+000  0.0000000e+000  0.0000000e+000  0.0000000e+000  0.0000000e+000  0.0000000e+000  0.0000000e+000  0.0000000e+000  1.0000000e+000  0.0000000e+000  1.0000000e+000  0.0000000e+000
  8.0760839e-001  0.0000000e+000  0.0000000e+000  0.0000000e+000  0.0000000e+000  0.0000000e+000  0.0000000e+000  0.0000000e+000  0.0000000e+000  0.0000000e+000  9.9959445e-001  8.1093639e-004  1.0000000e+000  1.4501212e-003
  0.0000000e+000  0.0000000e+000  0.0000000e+000  0.0000000e+000  0.0000000e+000  0.0000000e+000  0.0000000e+000  0.0000000e+000  0.0000000e+000  0.0000000e+000  1.0000000e+000  0.0000000e+000  1.0000000e+000  0.0000000e+000
  5.8962541e-001  0.0000000e+000  0.0000000e+000  0.0000000e+000  0.0000000e+000  0.0000000e+000  0.0000000e+000  0.0000000e+000  0.0000000e+000  0.0000000e+000  9.0935467e-001  1.7307408e-001  1.0000000e+000  6.8095421e-002
  0.0000000e+000  0.0000000e+000  0.0000000e+000  0.0000000e+000  0.0000000e+000  0.0000000e+000  0.0000000e+000  0.0000000e+000  0.0000000e+000  0.0000000e+000  1.0000000e+000  0.0000000e+000  1.0000000e+000  0.0000000e+000
  0.0000000e+000  0.0000000e+000  0.0000000e+000  0.0000000e+000  0.0000000e+000  0.0000000e+000  0.0000000e+000  0.0000000e+000  0.0000000e+000  0.0000000e+000  1.0000000e+000  0.0000000e+000  1.0000000e+000  0.0000000e+000
  1.0000000e+000  0.0000000e+000  0.0000000e+000  0.0000000e+000  0.0000000e+000  0.0000000e+000  0.0000000e+000  0.0000000e+000  0.0000000e+000  0.0000000e+000  1.0000000e+000  0.0000000e+000  1.0000000e+000  0.0000000e+000
  9.1871285e-001  0.0000000e+000  0.0000000e+000  0.0000000e+000  0.0000000e+000  0.0000000e+000  0.0000000e+000  0.0000000e+000  0.0000000e+000  0.0000000e+000  9.7475975e-001  4.9843429e-002  1.0000000e+000  3.5337838e-002
  0.0000000e+000  0.0000000e+000  0.0000000e+000  0.0000000e+000  0.0000000e+000  0.0000000e+000  0.0000000e+000  0.0000000e+000  0.0000000e+000  0.0000000e+000  1.0000000e+000  0.0000000e+000  1.0000000e+000  0.0000000e+000
  1.0000000e+000  0.0000000e+000  0.0000000e+000  0.0000000e+000  0.0000000e+000  0.0000000e+000  0.0000000e+000  0.0000000e+000  0.0000000e+000  0.0000000e+000  1.0000000e+000  0.0000000e+000  1.0000000e+000  0.0000000e+000
  3.2859522e-001  0.0000000e+000  0.0000000e+000  0.0000000e+000  0.0000000e+000  0.0000000e+000  0.0000000e+000  0.0000000e+000  0.0000000e+000  0.0000000e+000  9.9999986e-001  2.7050433e-007  1.0000000e+000  2.1692566e-006
  3.7226172e-001  0.0000000e+000  0.0000000e+000  0.0000000e+000  0.0000000e+000  0.0000000e+000  0.0000000e+000  0.0000000e+000  0.0000000e+000  0.0000000e+000  9.7965144e-001  4.0283057e-002  1.0000000e+000  3.8153148e-002
  7.7161452e-001  0.0000000e+000  0.0000000e+000  0.0000000e+000  0.0000000e+000  0.0000000e+000  0.0000000e+000  0.0000000e+000  0.0000000e+000  0.0000000e+000  9.7264512e-001  5.3961466e-002  1.0000000e+000  2.5713061e-001
  0.0000000e+000  0.0000000e+000  0.0000000e+000  0.0000000e+000  0.0000000e+000  0.0000000e+000  0.0000000e+000  0.0000000e+000  0.0000000e+000  0.0000000e+000  1.0000000e+000  0.0000000e+000  1.0000000e+000  0.0000000e+000
  0.0000000e+000  0.0000000e+000  0.0000000e+000  0.0000000e+000  0.0000000e+000  0.0000000e+000  0.0000000e+000  0.0000000e+000  0.0000000e+000  0.0000000e+000  1.0000000e+000  0.0000000e+000  1.0000000e+000  0.0000000e+000
  0.0000000e+000  0.0000000e+000  0.0000000e+000  0.0000000e+000  0.0000000e+000  0.0000000e+000  0.0000000e+000  0.0000000e+000  0.0000000e+000  0.0000000e+000  1.0000000e+000  0.0000000e+000  1.0000000e+000  0.0000000e+000
  5.1779207e-001  0.0000000e+000  0.0000000e+000  0.0000000e+000  0.0000000e+000  0.0000000e+000  0.0000000e+000  0.0000000e+000  0.0000000e+000  0.0000000e+000  9.9983981e-001  3.2035517e-004  1.0000000e+000  1.8846113e-004
  1.4363560e-001  0.0000000e+000  0.0000000e+000  0.0000000e+000  0.0000000e+000  0.0000000e+000  0.0000000e+000  0.0000000e+000  0.0000000e+000  0.0000000e+000  9.9688254e-001  6.2252060e-003  1.0000000e+000  6.7466371e-003
  1.1710410e-001  0.0000000e+000  0.0000000e+000  0.0000000e+000  0.0000000e+000  0.0000000e+000  0.0000000e+000  0.0000000e+000  0.0000000e+000  0.0000000e+000  8.3073420e-001  3.0988069e-001  1.0000000e+000  9.7187256e-002
  0.0000000e+000  0.0000000e+000  0.0000000e+000  0.0000000e+000  0.0000000e+000  0.0000000e+000  0.0000000e+000  0.0000000e+000  0.0000000e+000  0.0000000e+000  1.0000000e+000  0.0000000e+000  1.0000000e+000  0.0000000e+000
  1.9660416e-001  0.0000000e+000  0.0000000e+000  0.0000000e+000  0.0000000e+000  0.0000000e+000  0.0000000e+000  0.0000000e+000  0.0000000e+000  0.0000000e+000  9.8933978e-001  2.1206807e-002  1.0000000e+000  1.5264732e-002
  4.1407697e-001  0.0000000e+000  0.0000000e+000  0.0000000e+000  0.0000000e+000  0.0000000e+000  0.0000000e+000  0.0000000e+000  0.0000000e+000  0.0000000e+000  8.1051764e-001  3.4306116e-001  1.0000000e+000  3.8880923e-001
  0.0000000e+000  0.0000000e+000  0.0000000e+000  0.0000000e+000  0.0000000e+000  0.0000000e+000  0.0000000e+000  0.0000000e+000  0.0000000e+000  0.0000000e+000  1.0000000e+000  0.0000000e+000  1.0000000e+000  0.0000000e+000
  0.0000000e+000  0.0000000e+000  0.0000000e+000  0.0000000e+000  0.0000000e+000  0.0000000e+000  0.0000000e+000  0.0000000e+000  0.0000000e+000  0.0000000e+000  1.0000000e+000  0.0000000e+000  1.0000000e+000  0.0000000e+000
  1.0000000e+000  0.0000000e+000  0.0000000e+000  0.0000000e+000  0.0000000e+000  0.0000000e+000  0.0000000e+000  0.0000000e+000  0.0000000e+000  0.0000000e+000  1.0000000e+000  0.0000000e+000  1.0000000e+000  0.0000000e+000
  1.9790891e-001  0.0000000e+000  0.0000000e+000  0.0000000e+000  0.0000000e+000  0.0000000e+000  0.0000000e+000  0.0000000e+000  0.0000000e+000  0.0000000e+000  9.8669360e-001  2.6435739e-002  1.0000000e+000  1.5069380e-002
  8.6602338e-001  0.0000000e+000  0.0000000e+000  0.0000000e+000  0.0000000e+000  0.0000000e+000  0.0000000e+000  0.0000000e+000  0.0000000e+000  0.0000000e+000  9.9883366e-001  2.3313207e-003  1.0000000e+000  8.2104286e-003
  6.0750968e-002  0.0000000e+000  0.0000000e+000  0.0000000e+000  0.0000000e+000  0.0000000e+000  0.0000000e+000  0.0000000e+000  0.0000000e+000  0.0000000e+000  5.5239200e-001  6.9486308e-001  1.0000000e+000             Inf
  1.0000000e+000  0.0000000e+000  0.0000000e+000  0.0000000e+000  0.0000000e+000  0.0000000e+000  0.0000000e+000  0.0000000e+000  0.0000000e+000  0.0000000e+000  1.0000000e+000  0.0000000e+000  1.0000000e+000  0.0000000e+000
  0.0000000e+000  0.0000000e+000  0.0000000e+000  0.0000000e+000  0.0000000e+000  0.0000000e+000  0.0000000e+000  0.0000000e+000  0.0000000e+000  0.0000000e+000  1.0000000e+000  0.0000000e+000  1.0000000e+000  0.0000000e+000
  2.6547195e-001  0.0000000e+000  0.0000000e+000  0.0000000e+000  0.0000000e+000  0.0000000e+000  0.0000000e+000  0.0000000e+000  0.0000000e+000  0.0000000e+000  7.3306492e-001  4.6261583e-001  1.0000000e+000  3.6255182e-001
  7.8618514e-001  0.0000000e+000  0.0000000e+000  0.0000000e+000  0.0000000e+000  0.0000000e+000  0.0000000e+000  0.0000000e+000  0.0000000e+000  0.0000000e+000  9.9057408e-001  1.8762982e-002  1.0000000e+000  1.0537011e-002
  1.0000000e+000  0.0000000e+000  0.0000000e+000  0.0000000e+000  0.0000000e+000  0.0000000e+000  0.0000000e+000  0.0000000e+000  0.0000000e+000  0.0000000e+000  1.0000000e+000  0.0000000e+000  1.0000000e+000  0.0000000e+000
  0.0000000e+000  0.0000000e+000  0.0000000e+000  0.0000000e+000  0.0000000e+000  0.0000000e+000  0.0000000e+000  0.0000000e+000  0.0000000e+000  0.0000000e+000  1.0000000e+000  0.0000000e+000  1.0000000e+000  0.0000000e+000
  2.6328917e-001  0.0000000e+000  0.0000000e+000  0.0000000e+000  0.0000000e+000  0.0000000e+000  0.0000000e+000  0.0000000e+000  0.0000000e+000  0.0000000e+000  7.1159863e-001  4.9362738e-001  1.0000000e+000  1.2609281e-001
  1.0000000e+000  0.0000000e+000  0.0000000e+000  0.0000000e+000  0.0000000e+000  0.0000000e+000  0.0000000e+000  0.0000000e+000  0.0000000e+000  0.0000000e+000  1.0000000e+000  0.0000000e+000  1.0000000e+000  0.0000000e+000
  1.0000000e+000  0.0000000e+000  0.0000000e+000  0.0000000e+000  0.0000000e+000  0.0000000e+000  0.0000000e+000  0.0000000e+000  0.0000000e+000  0.0000000e+000  1.0000000e+000  0.0000000e+000  1.0000000e+000  0.0000000e+000
  0.0000000e+000  0.0000000e+000  0.0000000e+000  0.0000000e+000  0.0000000e+000  0.0000000e+000  0.0000000e+000  0.0000000e+000  0.0000000e+000  0.0000000e+000  1.0000000e+000  0.0000000e+000  1.0000000e+000  0.0000000e+000
  5.2222235e-002  0.0000000e+000  0.0000000e+000  0.0000000e+000  0.0000000e+000  0.0000000e+000  0.0000000e+000  0.0000000e+000  0.0000000e+000  0.0000000e+000  7.2904029e-001  4.6850025e-001  1.0000000e+000  7.3886251e-002
  1.6441016e-001  0.0000000e+000  0.0000000e+000  0.0000000e+000  0.0000000e+000  0.0000000e+000  0.0000000e+000  0.0000000e+000  0.0000000e+000  0.0000000e+000  1.0000000e+000  6.1244294e-009  1.0000000e+000  1.5451363e-008
  3.8690955e-004  0.0000000e+000  0.0000000e+000  0.0000000e+000  0.0000000e+000  0.0000000e+000  0.0000000e+000  0.0000000e+000  0.0000000e+000  0.0000000e+000  1.0000000e+000  3.0042635e-013  1.0000000e+000  9.1856969e-010
  8.8525151e-001  0.0000000e+000  0.0000000e+000  0.0000000e+000  0.0000000e+000  0.0000000e+000  0.0000000e+000  0.0000000e+000  0.0000000e+000  0.0000000e+000  9.9054198e-001  1.8826587e-002  1.0000000e+000  2.2511750e-003
  2.5700538e-001  0.0000000e+000  0.0000000e+000  0.0000000e+000  0.0000000e+000  0.0000000e+000  0.0000000e+000  0.0000000e+000  0.0000000e+000  0.0000000e+000  6.6056896e-001  5.6364864e-001  1.0000000e+000  1.1519141e-001
  0.0000000e+000  0.0000000e+000  0.0000000e+000  0.0000000e+000  0.0000000e+000  0.0000000e+000  0.0000000e+000  0.0000000e+000  0.0000000e+000  0.0000000e+000  1.0000000e+000  0.0000000e+000  1.0000000e+000  0.0000000e+000
  2.0413043e-002  0.0000000e+000  0.0000000e+000  0.0000000e+000  0.0000000e+000  0.0000000e+000  0.0000000e+000  0.0000000e+000  0.0000000e+000  0.0000000e+000  9.9742265e-001  5.1480535e-003  1.0000000e+000  9.9628134e-003
  5.7492354e-001  0.0000000e+000  0.0000000e+000  0.0000000e+000  0.0000000e+000  0.0000000e+000  0.0000000e+000  0.0000000e+000  0.0000000e+000  0.0000000e+000  9.0702258e-001  1.7731004e-001  1.0000000e+000  2.3300020e-001
  0.0000000e+000  0.0000000e+000  0.0000000e+000  0.0000000e+000  0.0000000e+000  0.0000000e+000  0.0000000e+000  0.0000000e+000  0.0000000e+000  0.0000000e+000  1.0000000e+000  0.0000000e+000  1.0000000e+000  0.0000000e+000
  6.4335123e-001  0.0000000e+000  0.0000000e+000  0.0000000e+000  0.0000000e+000  0.0000000e+000  0.0000000e+000  0.0000000e+000  0.0000000e+000  0.0000000e+000  9.9954750e-001  9.0480388e-004  1.0000000e+000  2.4992764e-003
  0.0000000e+000  0.0000000e+000  0.0000000e+000  0.0000000e+000  0.0000000e+000  0.0000000e+000  0.0000000e+000  0.0000000e+000  0.0000000e+000  0.0000000e+000  1.0000000e+000  0.0000000e+000  1.0000000e+000  0.0000000e+000
  0.0000000e+000  0.0000000e+000  0.0000000e+000  0.0000000e+000  0.0000000e+000  0.0000000e+000  0.0000000e+000  0.0000000e+000  0.0000000e+000  0.0000000e+000  1.0000000e+000  0.0000000e+000  1.0000000e+000  0.0000000e+000
  9.3633606e-001  0.0000000e+000  0.0000000e+000  0.0000000e+000  0.0000000e+000  0.0000000e+000  0.0000000e+000  0.0000000e+000  0.0000000e+000  0.0000000e+000  9.8450970e-001  3.0740649e-002  1.0000000e+000  2.0562567e-002
  2.4681532e-002  0.0000000e+000  0.0000000e+000  0.0000000e+000  0.0000000e+000  0.0000000e+000  0.0000000e+000  0.0000000e+000  0.0000000e+000  0.0000000e+000  9.9261288e-001  1.4719663e-002  1.0000000e+000  2.3599553e-002
  0.0000000e+000  0.0000000e+000  0.0000000e+000  0.0000000e+000  0.0000000e+000  0.0000000e+000  0.0000000e+000  0.0000000e+000  0.0000000e+000  0.0000000e+000  1.0000000e+000  0.0000000e+000  1.0000000e+000  0.0000000e+000
  3.3588223e-001  0.0000000e+000  0.0000000e+000  0.0000000e+000  0.0000000e+000  0.0000000e+000  0.0000000e+000  0.0000000e+000  0.0000000e+000  0.0000000e+000  1.0000000e+000  6.4040577e-009  1.0000000e+000  6.7580297e-007
  0.0000000e+000  0.0000000e+000  0.0000000e+000  0.0000000e+000  0.0000000e+000  0.0000000e+000  0.0000000e+000  0.0000000e+000  0.0000000e+000  0.0000000e+000  1.0000000e+000  0.0000000e+000  1.0000000e+000  0.0000000e+000
  0.0000000e+000  0.0000000e+000  0.0000000e+000  0.0000000e+000  0.0000000e+000  0.0000000e+000  0.0000000e+000  0.0000000e+000  0.0000000e+000  0.0000000e+000  1.0000000e+000  0.0000000e+000  1.0000000e+000  0.0000000e+000
  3.6719633e-001  0.0000000e+000  0.0000000e+000  0.0000000e+000  0.0000000e+000  0.0000000e+000  0.0000000e+000  0.0000000e+000  0.0000000e+000  0.0000000e+000  9.8969942e-001  2.0495054e-002  1.0000000e+000  4.0233788e-003
  1.4811389e-001  0.0000000e+000  0.0000000e+000  0.0000000e+000  0.0000000e+000  0.0000000e+000  0.0000000e+000  0.0000000e+000  0.0000000e+000  0.0000000e+000  9.9910540e-001  1.7883968e-003  1.0000000e+000  2.6432782e-003
  0.0000000e+000  0.0000000e+000  0.0000000e+000  0.0000000e+000  0.0000000e+000  0.0000000e+000  0.0000000e+000  0.0000000e+000  0.0000000e+000  0.0000000e+000  1.0000000e+000  0.0000000e+000  1.0000000e+000  0.0000000e+000
  0.0000000e+000  0.0000000e+000  0.0000000e+000  0.0000000e+000  0.0000000e+000  0.0000000e+000  0.0000000e+000  0.0000000e+000  0.0000000e+000  0.0000000e+000  1.0000000e+000  0.0000000e+000  1.0000000e+000  0.0000000e+000
  0.0000000e+000  0.0000000e+000  0.0000000e+000  0.0000000e+000  0.0000000e+000  0.0000000e+000  0.0000000e+000  0.0000000e+000  0.0000000e+000  0.0000000e+000  1.0000000e+000  0.0000000e+000  1.0000000e+000  0.0000000e+000
  0.0000000e+000  0.0000000e+000  0.0000000e+000  0.0000000e+000  0.0000000e+000  0.0000000e+000  0.0000000e+000  0.0000000e+000  0.0000000e+000  0.0000000e+000  1.0000000e+000  0.0000000e+000  1.0000000e+000  0.0000000e+000
  1.0000000e+000  0.0000000e+000  0.0000000e+000  0.0000000e+000  0.0000000e+000  0.0000000e+000  0.0000000e+000  0.0000000e+000  0.0000000e+000  0.0000000e+000  1.0000000e+000  0.0000000e+000  1.0000000e+000  0.0000000e+000
  0.0000000e+000  0.0000000e+000  0.0000000e+000  0.0000000e+000  0.0000000e+000  0.0000000e+000  0.0000000e+000  0.0000000e+000  0.0000000e+000  0.0000000e+000  1.0000000e+000  0.0000000e+000  1.0000000e+000  0.0000000e+000
  1.1039569e-001  0.0000000e+000  0.0000000e+000  0.0000000e+000  0.0000000e+000  0.0000000e+000  0.0000000e+000  0.0000000e+000  0.0000000e+000  0.0000000e+000  7.1595938e-001  4.8740216e-001  1.0000000e+000  7.5127635e-002
  6.3221502e-001  0.0000000e+000  0.0000000e+000  0.0000000e+000  0.0000000e+000  0.0000000e+000  0.0000000e+000  0.0000000e+000  0.0000000e+000  0.0000000e+000  9.9610057e-001  7.7836537e-003  1.0000000e+000  8.5376675e-003
  2.7588289e-001  0.0000000e+000  0.0000000e+000  0.0000000e+000  0.0000000e+000  0.0000000e+000  0.0000000e+000  0.0000000e+000  0.0000000e+000  0.0000000e+000  8.4242958e-001  2.9031241e-001  1.0000000e+000  7.0088811e-002
  5.7354993e-001  0.0000000e+000  0.0000000e+000  0.0000000e+000  0.0000000e+000  0.0000000e+000  0.0000000e+000  0.0000000e+000  0.0000000e+000  0.0000000e+000  9.0899197e-001  1.7373361e-001  1.0000000e+000  1.1306234e-002
  1.0000000e+000  0.0000000e+000  0.0000000e+000  0.0000000e+000  0.0000000e+000  0.0000000e+000  0.0000000e+000  0.0000000e+000  0.0000000e+000  0.0000000e+000  1.0000000e+000  0.0000000e+000  1.0000000e+000  0.0000000e+000
  6.1990542e-001  0.0000000e+000  0.0000000e+000  0.0000000e+000  0.0000000e+000  0.0000000e+000  0.0000000e+000  0.0000000e+000  0.0000000e+000  0.0000000e+000  9.8231395e-001  3.5059299e-002  1.0000000e+000  2.4586621e-002
  0.0000000e+000  0.0000000e+000  0.0000000e+000  0.0000000e+000  0.0000000e+000  0.0000000e+000  0.0000000e+000  0.0000000e+000  0.0000000e+000  0.0000000e+000  1.0000000e+000  0.0000000e+000  1.0000000e+000  0.0000000e+000
  1.0000000e+000  0.0000000e+000  0.0000000e+000  0.0000000e+000  0.0000000e+000  0.0000000e+000  0.0000000e+000  0.0000000e+000  0.0000000e+000  0.0000000e+000  1.0000000e+000  0.0000000e+000  1.0000000e+000  0.0000000e+000
  2.2812813e-002  0.0000000e+000  0.0000000e+000  0.0000000e+000  0.0000000e+000  0.0000000e+000  0.0000000e+000  0.0000000e+000  0.0000000e+000  0.0000000e+000  9.9520881e-001  9.5594301e-003  1.0000000e+000  1.7773668e-002
  4.0099673e-001  0.0000000e+000  0.0000000e+000  0.0000000e+000  0.0000000e+000  0.0000000e+000  0.0000000e+000  0.0000000e+000  0.0000000e+000  0.0000000e+000  8.4581719e-001  2.8459328e-001  1.0000000e+000  8.3479015e-002
  4.0732593e-001  0.0000000e+000  0.0000000e+000  0.0000000e+000  0.0000000e+000  0.0000000e+000  0.0000000e+000  0.0000000e+000  0.0000000e+000  0.0000000e+000  8.2143253e-001  3.2524860e-001  1.0000000e+000  4.9199567e-002
  3.9809195e-001  0.0000000e+000  0.0000000e+000  0.0000000e+000  0.0000000e+000  0.0000000e+000  0.0000000e+000  0.0000000e+000  0.0000000e+000  0.0000000e+000  8.6024992e-001  2.5997008e-001  1.0000000e+000  2.9113362e-001
  0.0000000e+000  0.0000000e+000  0.0000000e+000  0.0000000e+000  0.0000000e+000  0.0000000e+000  0.0000000e+000  0.0000000e+000  0.0000000e+000  0.0000000e+000  1.0000000e+000  0.0000000e+000  1.0000000e+000  0.0000000e+000
  1.0000000e+000  0.0000000e+000  0.0000000e+000  0.0000000e+000  0.0000000e+000  0.0000000e+000  0.0000000e+000  0.0000000e+000  0.0000000e+000  0.0000000e+000  1.0000000e+000  0.0000000e+000  1.0000000e+000  0.0000000e+000
  0.0000000e+000  0.0000000e+000  0.0000000e+000  0.0000000e+000  0.0000000e+000  0.0000000e+000  0.0000000e+000  0.0000000e+000  0.0000000e+000  0.0000000e+000  1.0000000e+000  0.0000000e+000  1.0000000e+000             Inf
  0.0000000e+000  0.0000000e+000  0.0000000e+000  0.0000000e+000  0.0000000e+000  0.0000000e+000  0.0000000e+000  0.0000000e+000  0.0000000e+000  0.0000000e+000  1.0000000e+000  0.0000000e+000  1.0000000e+000             Inf
  0.0000000e+000  0.0000000e+000  0.0000000e+000  0.0000000e+000  0.0000000e+000  0.0000000e+000  0.0000000e+000  0.0000000e+000  0.0000000e+000  0.0000000e+000  1.0000000e+000  0.0000000e+000  1.0000000e+000  0.0000000e+000
  9.0996919e-001  0.0000000e+000  0.0000000e+000  0.0000000e+000  0.0000000e+000  0.0000000e+000  0.0000000e+000  0.0000000e+000  0.0000000e+000  0.0000000e+000  9.7497343e-001  4.9426808e-002  1.0000000e+000  2.1409782e-002
  1.0000000e+000  0.0000000e+000  0.0000000e+000  0.0000000e+000  0.0000000e+000  0.0000000e+000  0.0000000e+000  0.0000000e+000  0.0000000e+000  0.0000000e+000  1.0000000e+000  0.0000000e+000  1.0000000e+000  0.0000000e+000
  8.4630485e-001  0.0000000e+000  0.0000000e+000  0.0000000e+000  0.0000000e+000  0.0000000e+000  0.0000000e+000  0.0000000e+000  0.0000000e+000  0.0000000e+000  9.9999318e-001  1.3632710e-005  1.0000000e+000  2.2673291e-005
  3.3276179e-001  0.0000000e+000  0.0000000e+000  0.0000000e+000  0.0000000e+000  0.0000000e+000  0.0000000e+000  0.0000000e+000  0.0000000e+000  0.0000000e+000  1.0000000e+000  8.2600593e-013  1.0000000e+000  1.2454441e-007
  6.0933198e-001  0.0000000e+000  0.0000000e+000  0.0000000e+000  0.0000000e+000  0.0000000e+000  0.0000000e+000  0.0000000e+000  0.0000000e+000  0.0000000e+000  9.5877228e-001  8.0755706e-002  1.0000000e+000  5.5490940e-002
  0.0000000e+000  0.0000000e+000  0.0000000e+000  0.0000000e+000  0.0000000e+000  0.0000000e+000  0.0000000e+000  0.0000000e+000  0.0000000e+000  0.0000000e+000  1.0000000e+000  0.0000000e+000  1.0000000e+000  0.0000000e+000
  2.5612671e-001  0.0000000e+000  0.0000000e+000  0.0000000e+000  0.0000000e+000  0.0000000e+000  0.0000000e+000  0.0000000e+000  0.0000000e+000  0.0000000e+000  6.5513661e-001  5.7079602e-001  1.0000000e+000  6.7836810e-001
  5.1038491e-001  0.0000000e+000  0.0000000e+000  0.0000000e+000  0.0000000e+000  0.0000000e+000  0.0000000e+000  0.0000000e+000  0.0000000e+000  0.0000000e+000  9.9999297e-001  1.4059170e-005  1.0000000e+000  1.2607758e-004
  5.3663510e-001  0.0000000e+000  0.0000000e+000  0.0000000e+000  0.0000000e+000  0.0000000e+000  0.0000000e+000  0.0000000e+000  0.0000000e+000  0.0000000e+000  9.9219336e-001  1.5552339e-002  1.0000000e+000  2.1954317e-002
  3.9095921e-001  0.0000000e+000  0.0000000e+000  0.0000000e+000  0.0000000e+000  0.0000000e+000  0.0000000e+000  0.0000000e+000  0.0000000e+000  0.0000000e+000  8.9951041e-001  1.9088103e-001  1.0000000e+000  1.1313886e-001
  1.0000000e+000  0.0000000e+000  0.0000000e+000  0.0000000e+000  0.0000000e+000  0.0000000e+000  0.0000000e+000  0.0000000e+000  0.0000000e+000  0.0000000e+000  1.0000000e+000  0.0000000e+000  1.0000000e+000  0.0000000e+000
  0.0000000e+000  0.0000000e+000  0.0000000e+000  0.0000000e+000  0.0000000e+000  0.0000000e+000  0.0000000e+000  0.0000000e+000  0.0000000e+000  0.0000000e+000  1.0000000e+000  0.0000000e+000  1.0000000e+000  0.0000000e+000
  0.0000000e+000  0.0000000e+000  0.0000000e+000  0.0000000e+000  0.0000000e+000  0.0000000e+000  0.0000000e+000  0.0000000e+000  0.0000000e+000  0.0000000e+000  1.0000000e+000  0.0000000e+000  1.0000000e+000  0.0000000e+000
  1.0000000e+000  0.0000000e+000  0.0000000e+000  0.0000000e+000  0.0000000e+000  0.0000000e+000  0.0000000e+000  0.0000000e+000  0.0000000e+000  0.0000000e+000  1.0000000e+000  0.0000000e+000  1.0000000e+000  0.0000000e+000
  0.0000000e+000  0.0000000e+000  0.0000000e+000  0.0000000e+000  0.0000000e+000  0.0000000e+000  0.0000000e+000  0.0000000e+000  0.0000000e+000  0.0000000e+000  1.0000000e+000  0.0000000e+000  1.0000000e+000  0.0000000e+000
  7.1402791e-001  0.0000000e+000  0.0000000e+000  0.0000000e+000  0.0000000e+000  0.0000000e+000  0.0000000e+000  0.0000000e+000  0.0000000e+000  0.0000000e+000  9.8717265e-001  2.5490153e-002  1.0000000e+000  3.9457688e-002
  1.0000000e+000  0.0000000e+000  0.0000000e+000  0.0000000e+000  0.0000000e+000  0.0000000e+000  0.0000000e+000  0.0000000e+000  0.0000000e+000  0.0000000e+000  1.0000000e+000  0.0000000e+000  1.0000000e+000  0.0000000e+000
  4.5422348e-001  0.0000000e+000  0.0000000e+000  0.0000000e+000  0.0000000e+000  0.0000000e+000  0.0000000e+000  0.0000000e+000  0.0000000e+000  0.0000000e+000  9.6875214e-001  6.1519291e-002  1.0000000e+000  2.0208328e-002
  6.5266594e-002  0.0000000e+000  0.0000000e+000  0.0000000e+000  0.0000000e+000  0.0000000e+000  0.0000000e+000  0.0000000e+000  0.0000000e+000  0.0000000e+000  4.5986162e-001  7.8852729e-001  1.0000000e+000             Inf
  8.6302482e-001  0.0000000e+000  0.0000000e+000  0.0000000e+000  0.0000000e+000  0.0000000e+000  0.0000000e+000  0.0000000e+000  0.0000000e+000  0.0000000e+000  9.9929061e-001  1.4182807e-003  1.0000000e+000  4.6230077e-003
  3.9455240e-001  0.0000000e+000  0.0000000e+000  0.0000000e+000  0.0000000e+000  0.0000000e+000  0.0000000e+000  0.0000000e+000  0.0000000e+000  0.0000000e+000  8.7940545e-001  2.2664605e-001  1.0000000e+000  1.9738363e-001
  0.0000000e+000  0.0000000e+000  0.0000000e+000  0.0000000e+000  0.0000000e+000  0.0000000e+000  0.0000000e+000  0.0000000e+000  0.0000000e+000  0.0000000e+000  1.0000000e+000  0.0000000e+000  1.0000000e+000  0.0000000e+000
  0.0000000e+000  0.0000000e+000  0.0000000e+000  0.0000000e+000  0.0000000e+000  0.0000000e+000  0.0000000e+000  0.0000000e+000  0.0000000e+000  0.0000000e+000  1.0000000e+000  0.0000000e+000  1.0000000e+000  0.0000000e+000
  4.8655049e-001  0.0000000e+000  0.0000000e+000  0.0000000e+000  0.0000000e+000  0.0000000e+000  0.0000000e+000  0.0000000e+000  0.0000000e+000  0.0000000e+000  9.9996445e-001  7.1100165e-005  1.0000000e+000  1.9994319e-004
  0.0000000e+000  0.0000000e+000  0.0000000e+000  0.0000000e+000  0.0000000e+000  0.0000000e+000  0.0000000e+000  0.0000000e+000  0.0000000e+000  0.0000000e+000  1.0000000e+000  0.0000000e+000  1.0000000e+000  0.0000000e+000
  0.0000000e+000  0.0000000e+000  0.0000000e+000  0.0000000e+000  0.0000000e+000  0.0000000e+000  0.0000000e+000  0.0000000e+000  0.0000000e+000  0.0000000e+000  1.0000000e+000  0.0000000e+000  1.0000000e+000  0.0000000e+000
  7.7447346e-001  0.0000000e+000  0.0000000e+000  0.0000000e+000  0.0000000e+000  0.0000000e+000  0.0000000e+000  0.0000000e+000  0.0000000e+000  0.0000000e+000  9.7672425e-001  4.6009735e-002  1.0000000e+000  4.7091369e-004
  7.7705177e-001  0.0000000e+000  0.0000000e+000  0.0000000e+000  0.0000000e+000  0.0000000e+000  0.0000000e+000  0.0000000e+000  0.0000000e+000  0.0000000e+000  9.8024982e-001  3.9110287e-002  1.0000000e+000  1.4387632e-002
  0.0000000e+000  0.0000000e+000  0.0000000e+000  0.0000000e+000  0.0000000e+000  0.0000000e+000  0.0000000e+000  0.0000000e+000  0.0000000e+000  0.0000000e+000  1.0000000e+000  0.0000000e+000  1.0000000e+000  0.0000000e+000
  1.0000000e+000  0.0000000e+000  0.0000000e+000  0.0000000e+000  0.0000000e+000  0.0000000e+000  0.0000000e+000  0.0000000e+000  0.0000000e+000  0.0000000e+000  1.0000000e+000  0.0000000e+000  1.0000000e+000  0.0000000e+000
  0.0000000e+000  0.0000000e+000  0.0000000e+000  0.0000000e+000  0.0000000e+000  0.0000000e+000  0.0000000e+000  0.0000000e+000  0.0000000e+000  0.0000000e+000  1.0000000e+000  0.0000000e+000  1.0000000e+000  0.0000000e+000
  1.4671161e-001  0.0000000e+000  0.0000000e+000  0.0000000e+000  0.0000000e+000  0.0000000e+000  0.0000000e+000  0.0000000e+000  0.0000000e+000  0.0000000e+000  9.9863378e-001  2.7305828e-003  1.0000000e+000  5.1036007e-003
  1.9880072e-002  0.0000000e+000  0.0000000e+000  0.0000000e+000  0.0000000e+000  0.0000000e+000  0.0000000e+000  0.0000000e+000  0.0000000e+000  0.0000000e+000  9.9777922e-001  4.4366361e-003  1.0000000e+000  4.1655224e-003
  3.2049322e-001  0.0000000e+000  0.0000000e+000  0.0000000e+000  0.0000000e+000  0.0000000e+000  0.0000000e+000  0.0000000e+000  0.0000000e+000  0.0000000e+000  9.9994740e-001  1.0519500e-004  1.0000000e+000  2.4048945e-004
  6.6210510e-001  0.0000000e+000  0.0000000e+000  0.0000000e+000  0.0000000e+000  0.0000000e+000  0.0000000e+000  0.0000000e+000  0.0000000e+000  0.0000000e+000  9.9999997e-001  5.6769459e-008  1.0000000e+000  3.3634713e-007
  1.3359118e-001  0.0000000e+000  0.0000000e+000  0.0000000e+000  0.0000000e+000  0.0000000e+000  0.0000000e+000  0.0000000e+000  0.0000000e+000  0.0000000e+000  9.7678764e-001  4.5885897e-002  1.0000000e+000  6.4707042e-003
  0.0000000e+000  0.0000000e+000  0.0000000e+000  0.0000000e+000  0.0000000e+000  0.0000000e+000  0.0000000e+000  0.0000000e+000  0.0000000e+000  0.0000000e+000  1.0000000e+000  0.0000000e+000  1.0000000e+000  0.0000000e+000
  2.5604227e-001  0.0000000e+000  0.0000000e+000  0.0000000e+000  0.0000000e+000  0.0000000e+000  0.0000000e+000  0.0000000e+000  0.0000000e+000  0.0000000e+000  6.5464040e-001  5.7144595e-001  1.0000000e+000  4.6666911e-001
  4.7335587e-001  0.0000000e+000  0.0000000e+000  0.0000000e+000  0.0000000e+000  0.0000000e+000  0.0000000e+000  0.0000000e+000  0.0000000e+000  0.0000000e+000  9.9812659e-001  3.7433066e-003  1.0000000e+000  3.7457063e-003
  0.0000000e+000  0.0000000e+000  0.0000000e+000  0.0000000e+000  0.0000000e+000  0.0000000e+000  0.0000000e+000  0.0000000e+000  0.0000000e+000  0.0000000e+000  1.0000000e+000  0.0000000e+000  1.0000000e+000  0.0000000e+000
  1.0000000e+000  0.0000000e+000  0.0000000e+000  0.0000000e+000  0.0000000e+000  0.0000000e+000  0.0000000e+000  0.0000000e+000  0.0000000e+000  0.0000000e+000  1.0000000e+000  0.0000000e+000  1.0000000e+000  0.0000000e+000
  5.1609937e-001  0.0000000e+000  0.0000000e+000  0.0000000e+000  0.0000000e+000  0.0000000e+000  0.0000000e+000  0.0000000e+000  0.0000000e+000  0.0000000e+000  9.9990964e-001  1.8071579e-004  1.0000000e+000  7.4650185e-004
  0.0000000e+000  0.0000000e+000  0.0000000e+000  0.0000000e+000  0.0000000e+000  0.0000000e+000  0.0000000e+000  0.0000000e+000  0.0000000e+000  0.0000000e+000  1.0000000e+000  0.0000000e+000  1.0000000e+000  0.0000000e+000
  0.0000000e+000  0.0000000e+000  0.0000000e+000  0.0000000e+000  0.0000000e+000  0.0000000e+000  0.0000000e+000  0.0000000e+000  0.0000000e+000  0.0000000e+000  1.0000000e+000  0.0000000e+000  1.0000000e+000  0.0000000e+000
  0.0000000e+000  0.0000000e+000  0.0000000e+000  0.0000000e+000  0.0000000e+000  0.0000000e+000  0.0000000e+000  0.0000000e+000  0.0000000e+000  0.0000000e+000  1.0000000e+000  0.0000000e+000  1.0000000e+000  0.0000000e+000
  4.7131351e-001  0.0000000e+000  0.0000000e+000  0.0000000e+000  0.0000000e+000  0.0000000e+000  0.0000000e+000  0.0000000e+000  0.0000000e+000  0.0000000e+000  9.9717595e-001  5.6401272e-003  1.0000000e+000  2.4382230e-002
  3.2599709e-001  0.0000000e+000  0.0000000e+000  0.0000000e+000  0.0000000e+000  0.0000000e+000  0.0000000e+000  0.0000000e+000  0.0000000e+000  0.0000000e+000  9.9999814e-001  3.7243784e-006  1.0000000e+000  2.5559756e-005
  1.0000000e+000  0.0000000e+000  0.0000000e+000  0.0000000e+000  0.0000000e+000  0.0000000e+000  0.0000000e+000  0.0000000e+000  0.0000000e+000  0.0000000e+000  1.0000000e+000  0.0000000e+000  1.0000000e+000  0.0000000e+000
  9.2424444e-001  0.0000000e+000  0.0000000e+000  0.0000000e+000  0.0000000e+000  0.0000000e+000  0.0000000e+000  0.0000000e+000  0.0000000e+000  0.0000000e+000  9.7667886e-001  4.6098410e-002  1.0000000e+000  7.5749177e-003
  1.0000000e+000  0.0000000e+000  0.0000000e+000  0.0000000e+000  0.0000000e+000  0.0000000e+000  0.0000000e+000  0.0000000e+000  0.0000000e+000  0.0000000e+000  1.0000000e+000  0.0000000e+000  1.0000000e+000  0.0000000e+000
  3.2902281e-001  0.0000000e+000  0.0000000e+000  0.0000000e+000  0.0000000e+000  0.0000000e+000  0.0000000e+000  0.0000000e+000  0.0000000e+000  0.0000000e+000  9.9999992e-001  1.5331267e-007  1.0000000e+000  1.3611744e-006
  0.0000000e+000  0.0000000e+000  0.0000000e+000  0.0000000e+000  0.0000000e+000  0.0000000e+000  0.0000000e+000  0.0000000e+000  0.0000000e+000  0.0000000e+000  1.0000000e+000  0.0000000e+000  1.0000000e+000  0.0000000e+000
  8.9527746e-001  0.0000000e+000  0.0000000e+000  0.0000000e+000  0.0000000e+000  0.0000000e+000  0.0000000e+000  0.0000000e+000  0.0000000e+000  0.0000000e+000  9.8313609e-001  3.3443437e-002  1.0000000e+000  2.4508261e-002
  0.0000000e+000  0.0000000e+000  0.0000000e+000  0.0000000e+000  0.0000000e+000  0.0000000e+000  0.0000000e+000  0.0000000e+000  0.0000000e+000  0.0000000e+000  1.0000000e+000  0.0000000e+000  1.0000000e+000  0.0000000e+000
  0.0000000e+000  0.0000000e+000  0.0000000e+000  0.0000000e+000  0.0000000e+000  0.0000000e+000  0.0000000e+000  0.0000000e+000  0.0000000e+000  0.0000000e+000  1.0000000e+000  0.0000000e+000  1.0000000e+000  0.0000000e+000
  0.0000000e+000  0.0000000e+000  0.0000000e+000  0.0000000e+000  0.0000000e+000  0.0000000e+000  0.0000000e+000  0.0000000e+000  0.0000000e+000  0.0000000e+000  1.0000000e+000  0.0000000e+000  1.0000000e+000  0.0000000e+000
  6.2522343e-002  0.0000000e+000  0.0000000e+000  0.0000000e+000  0.0000000e+000  0.0000000e+000  0.0000000e+000  0.0000000e+000  0.0000000e+000  0.0000000e+000  5.1523201e-001  7.3453598e-001  1.0000000e+000  6.3590874e-001
  0.0000000e+000  0.0000000e+000  0.0000000e+000  0.0000000e+000  0.0000000e+000  0.0000000e+000  0.0000000e+000  0.0000000e+000  0.0000000e+000  0.0000000e+000  1.0000000e+000  0.0000000e+000  1.0000000e+000  0.0000000e+000
  1.0000000e+000  0.0000000e+000  0.0000000e+000  0.0000000e+000  0.0000000e+000  0.0000000e+000  0.0000000e+000  0.0000000e+000  0.0000000e+000  0.0000000e+000  1.0000000e+000  0.0000000e+000  1.0000000e+000  0.0000000e+000
  1.2846485e-001  0.0000000e+000  0.0000000e+000  0.0000000e+000  0.0000000e+000  0.0000000e+000  0.0000000e+000  0.0000000e+000  0.0000000e+000  0.0000000e+000  9.5080440e-001  9.5970993e-002  1.0000000e+000  1.0036772e-001
  4.4474510e-003  0.0000000e+000  0.0000000e+000  0.0000000e+000  0.0000000e+000  0.0000000e+000  0.0000000e+000  0.0000000e+000  0.0000000e+000  0.0000000e+000  9.9999966e-001  6.7721222e-007  1.0000000e+000  4.0124094e-006
  1.0000000e+000  0.0000000e+000  0.0000000e+000  0.0000000e+000  0.0000000e+000  0.0000000e+000  0.0000000e+000  0.0000000e+000  0.0000000e+000  0.0000000e+000  1.0000000e+000  0.0000000e+000  1.0000000e+000  0.0000000e+000
  9.8968819e-001  0.0000000e+000  0.0000000e+000  0.0000000e+000  0.0000000e+000  0.0000000e+000  0.0000000e+000  0.0000000e+000  0.0000000e+000  0.0000000e+000  9.9999901e-001  1.9822261e-006  1.0000000e+000  6.6851068e-006
  1.8250559e-001  0.0000000e+000  0.0000000e+000  0.0000000e+000  0.0000000e+000  0.0000000e+000  0.0000000e+000  0.0000000e+000  0.0000000e+000  0.0000000e+000  9.9968790e-001  6.2409604e-004  1.0000000e+000  2.1347082e-003
  0.0000000e+000  0.0000000e+000  0.0000000e+000  0.0000000e+000  0.0000000e+000  0.0000000e+000  0.0000000e+000  0.0000000e+000  0.0000000e+000  0.0000000e+000  1.0000000e+000  0.0000000e+000  1.0000000e+000  0.0000000e+000
  5.4410964e-001  0.0000000e+000  0.0000000e+000  0.0000000e+000  0.0000000e+000  0.0000000e+000  0.0000000e+000  0.0000000e+000  0.0000000e+000  0.0000000e+000  9.8153607e-001  3.6586950e-002  1.0000000e+000  1.2530189e-002
  9.2715661e-001  0.0000000e+000  0.0000000e+000  0.0000000e+000  0.0000000e+000  0.0000000e+000  0.0000000e+000  0.0000000e+000  0.0000000e+000  0.0000000e+000  9.7821843e-001  4.3088701e-002  1.0000000e+000  1.5002536e-002
  1.0000000e+000  0.0000000e+000  0.0000000e+000  0.0000000e+000  0.0000000e+000  0.0000000e+000  0.0000000e+000  0.0000000e+000  0.0000000e+000  0.0000000e+000  1.0000000e+000  0.0000000e+000  1.0000000e+000  0.0000000e+000
  1.0000000e+000  0.0000000e+000  0.0000000e+000  0.0000000e+000  0.0000000e+000  0.0000000e+000  0.0000000e+000  0.0000000e+000  0.0000000e+000  0.0000000e+000  1.0000000e+000  0.0000000e+000  1.0000000e+000  0.0000000e+000
  7.3098462e-001  0.0000000e+000  0.0000000e+000  0.0000000e+000  0.0000000e+000  0.0000000e+000  0.0000000e+000  0.0000000e+000  0.0000000e+000  0.0000000e+000  9.6377134e-001  7.1144808e-002  1.0000000e+000  2.9947287e-002
  0.0000000e+000  0.0000000e+000  0.0000000e+000  0.0000000e+000  0.0000000e+000  0.0000000e+000  0.0000000e+000  0.0000000e+000  0.0000000e+000  0.0000000e+000  1.0000000e+000  0.0000000e+000  1.0000000e+000  0.0000000e+000
  0.0000000e+000  0.0000000e+000  0.0000000e+000  0.0000000e+000  0.0000000e+000  0.0000000e+000  0.0000000e+000  0.0000000e+000  0.0000000e+000  0.0000000e+000  1.0000000e+000  0.0000000e+000  1.0000000e+000  0.0000000e+000
  0.0000000e+000  0.0000000e+000  0.0000000e+000  0.0000000e+000  0.0000000e+000  0.0000000e+000  0.0000000e+000  0.0000000e+000  0.0000000e+000  0.0000000e+000  1.0000000e+000  0.0000000e+000  1.0000000e+000  0.0000000e+000
  3.6538606e-001  0.0000000e+000  0.0000000e+000  0.0000000e+000  0.0000000e+000  0.0000000e+000  0.0000000e+000  0.0000000e+000  0.0000000e+000  0.0000000e+000  9.9220620e-001  1.5526857e-002  1.0000000e+000  2.1795191e-002
  7.2958362e-001  0.0000000e+000  0.0000000e+000  0.0000000e+000  0.0000000e+000  0.0000000e+000  0.0000000e+000  0.0000000e+000  0.0000000e+000  0.0000000e+000  9.6574970e-001  6.7327516e-002  1.0000000e+000  1.4042094e-002
  2.7524369e-001  0.0000000e+000  0.0000000e+000  0.0000000e+000  0.0000000e+000  0.0000000e+000  0.0000000e+000  0.0000000e+000  0.0000000e+000  0.0000000e+000  8.3593930e-001  3.0120549e-001  1.0000000e+000  7.3684772e-001
  7.2869110e-001  0.0000000e+000  0.0000000e+000  0.0000000e+000  0.0000000e+000  0.0000000e+000  0.0000000e+000  0.0000000e+000  0.0000000e+000  0.0000000e+000  9.6703694e-001  6.4839559e-002  1.0000000e+000  1.2924563e-002
  0.0000000e+000  0.0000000e+000  0.0000000e+000  0.0000000e+000  0.0000000e+000  0.0000000e+000  0.0000000e+000  0.0000000e+000  0.0000000e+000  0.0000000e+000  1.0000000e+000  0.0000000e+000  1.0000000e+000  0.0000000e+000
  0.0000000e+000  0.0000000e+000  0.0000000e+000  0.0000000e+000  0.0000000e+000  0.0000000e+000  0.0000000e+000  0.0000000e+000  0.0000000e+000  0.0000000e+000  1.0000000e+000  0.0000000e+000  1.0000000e+000  0.0000000e+000
  0.0000000e+000  0.0000000e+000  0.0000000e+000  0.0000000e+000  0.0000000e+000  0.0000000e+000  0.0000000e+000  0.0000000e+000  0.0000000e+000  0.0000000e+000  1.0000000e+000  0.0000000e+000  1.0000000e+000  0.0000000e+000
  0.0000000e+000  0.0000000e+000  0.0000000e+000  0.0000000e+000  0.0000000e+000  0.0000000e+000  0.0000000e+000  0.0000000e+000  0.0000000e+000  0.0000000e+000  1.0000000e+000  0.0000000e+000  1.0000000e+000  0.0000000e+000
  0.0000000e+000  0.0000000e+000  0.0000000e+000  0.0000000e+000  0.0000000e+000  0.0000000e+000  0.0000000e+000  0.0000000e+000  0.0000000e+000  0.0000000e+000  1.0000000e+000  0.0000000e+000  1.0000000e+000  0.0000000e+000
  0.0000000e+000  0.0000000e+000  0.0000000e+000  0.0000000e+000  0.0000000e+000  0.0000000e+000  0.0000000e+000  0.0000000e+000  0.0000000e+000  0.0000000e+000  1.0000000e+000  0.0000000e+000  1.0000000e+000  0.0000000e+000
  0.0000000e+000  0.0000000e+000  0.0000000e+000  0.0000000e+000  0.0000000e+000  0.0000000e+000  0.0000000e+000  0.0000000e+000  0.0000000e+000  0.0000000e+000  1.0000000e+000  0.0000000e+000  1.0000000e+000  0.0000000e+000
  0.0000000e+000  0.0000000e+000  0.0000000e+000  0.0000000e+000  0.0000000e+000  0.0000000e+000  0.0000000e+000  0.0000000e+000  0.0000000e+000  0.0000000e+000  1.0000000e+000  0.0000000e+000  1.0000000e+000  0.0000000e+000
  3.3284312e-001  0.0000000e+000  0.0000000e+000  0.0000000e+000  0.0000000e+000  0.0000000e+000  0.0000000e+000  0.0000000e+000  0.0000000e+000  0.0000000e+000  1.0000000e+000  3.2884806e-013  1.0000000e+000  1.8121543e-012
  0.0000000e+000  0.0000000e+000  0.0000000e+000  0.0000000e+000  0.0000000e+000  0.0000000e+000  0.0000000e+000  0.0000000e+000  0.0000000e+000  0.0000000e+000  1.0000000e+000  0.0000000e+000  1.0000000e+000  0.0000000e+000
  5.7502699e-001  0.0000000e+000  0.0000000e+000  0.0000000e+000  0.0000000e+000  0.0000000e+000  0.0000000e+000  0.0000000e+000  0.0000000e+000  0.0000000e+000  9.0688814e-001  1.7755390e-001  1.0000000e+000  1.4900788e-001
  4.8162778e-001  0.0000000e+000  0.0000000e+000  0.0000000e+000  0.0000000e+000  0.0000000e+000  0.0000000e+000  0.0000000e+000  0.0000000e+000  0.0000000e+000  9.9977725e-001  4.4544148e-004  1.0000000e+000  9.7280373e-004
  1.0000000e+000  0.0000000e+000  0.0000000e+000  0.0000000e+000  0.0000000e+000  0.0000000e+000  0.0000000e+000  0.0000000e+000  0.0000000e+000  0.0000000e+000  1.0000000e+000  0.0000000e+000  1.0000000e+000  0.0000000e+000
  1.0000000e+000  0.0000000e+000  0.0000000e+000  0.0000000e+000  0.0000000e+000  0.0000000e+000  0.0000000e+000  0.0000000e+000  0.0000000e+000  0.0000000e+000  1.0000000e+000  0.0000000e+000  1.0000000e+000  0.0000000e+000
  2.9426922e-001  0.0000000e+000  0.0000000e+000  0.0000000e+000  0.0000000e+000  0.0000000e+000  0.0000000e+000  0.0000000e+000  0.0000000e+000  0.0000000e+000  9.7172555e-001  5.5749460e-002  1.0000000e+000  2.6853488e-002
  0.0000000e+000  0.0000000e+000  0.0000000e+000  0.0000000e+000  0.0000000e+000  0.0000000e+000  0.0000000e+000  0.0000000e+000  0.0000000e+000  0.0000000e+000  1.0000000e+000  0.0000000e+000  1.0000000e+000  0.0000000e+000
  2.1987166e-001  0.0000000e+000  0.0000000e+000  0.0000000e+000  0.0000000e+000  0.0000000e+000  0.0000000e+000  0.0000000e+000  0.0000000e+000  0.0000000e+000  8.5102975e-001  2.7574836e-001  1.0000000e+000  1.7502756e-001
  1.0000000e+000  0.0000000e+000  0.0000000e+000  0.0000000e+000  0.0000000e+000  0.0000000e+000  0.0000000e+000  0.0000000e+000  0.0000000e+000  0.0000000e+000  1.0000000e+000  0.0000000e+000  1.0000000e+000  0.0000000e+000
  0.0000000e+000  0.0000000e+000  0.0000000e+000  0.0000000e+000  0.0000000e+000  0.0000000e+000  0.0000000e+000  0.0000000e+000  0.0000000e+000  0.0000000e+000  1.0000000e+000  0.0000000e+000  1.0000000e+000  0.0000000e+000
  1.0000000e+000  0.0000000e+000  0.0000000e+000  0.0000000e+000  0.0000000e+000  0.0000000e+000  0.0000000e+000  0.0000000e+000  0.0000000e+000  0.0000000e+000  1.0000000e+000  0.0000000e+000  1.0000000e+000             Inf
  6.0083771e-001  0.0000000e+000  0.0000000e+000  0.0000000e+000  0.0000000e+000  0.0000000e+000  0.0000000e+000  0.0000000e+000  0.0000000e+000  0.0000000e+000  9.3517443e-001  1.2544879e-001  1.0000000e+000  1.8476795e-001
  9.0827361e-002  0.0000000e+000  0.0000000e+000  0.0000000e+000  0.0000000e+000  0.0000000e+000  0.0000000e+000  0.0000000e+000  0.0000000e+000  0.0000000e+000  3.4516500e-001  8.8086112e-001  1.0000000e+000             Inf
  3.6354927e-001  0.0000000e+000  0.0000000e+000  0.0000000e+000  0.0000000e+000  0.0000000e+000  0.0000000e+000  0.0000000e+000  0.0000000e+000  0.0000000e+000  9.9425573e-001  1.1455534e-002  1.0000000e+000  4.1985923e-003
  7.9245312e-001  0.0000000e+000  0.0000000e+000  0.0000000e+000  0.0000000e+000  0.0000000e+000  0.0000000e+000  0.0000000e+000  0.0000000e+000  0.0000000e+000  9.9520188e-001  9.5732097e-003  1.0000000e+000  1.3025222e-002
  0.0000000e+000  0.0000000e+000  0.0000000e+000  0.0000000e+000  0.0000000e+000  0.0000000e+000  0.0000000e+000  0.0000000e+000  0.0000000e+000  0.0000000e+000  1.0000000e+000  0.0000000e+000  1.0000000e+000             Inf
  5.2176728e-001  0.0000000e+000  0.0000000e+000  0.0000000e+000  0.0000000e+000  0.0000000e+000  0.0000000e+000  0.0000000e+000  0.0000000e+000  0.0000000e+000  9.9950031e-001  9.9913282e-004  1.0000000e+000  8.1675605e-004
  0.0000000e+000  0.0000000e+000  0.0000000e+000  0.0000000e+000  0.0000000e+000  0.0000000e+000  0.0000000e+000  0.0000000e+000  0.0000000e+000  0.0000000e+000  1.0000000e+000  0.0000000e+000  1.0000000e+000  0.0000000e+000
  1.8587630e-001  0.0000000e+000  0.0000000e+000  0.0000000e+000  0.0000000e+000  0.0000000e+000  0.0000000e+000  0.0000000e+000  0.0000000e+000  0.0000000e+000  9.9906065e-001  1.8778255e-003  1.0000000e+000  3.2040407e-003
  1.0000000e+000  0.0000000e+000  0.0000000e+000  0.0000000e+000  0.0000000e+000  0.0000000e+000  0.0000000e+000  0.0000000e+000  0.0000000e+000  0.0000000e+000  1.0000000e+000  0.0000000e+000  1.0000000e+000  0.0000000e+000
  0.0000000e+000  0.0000000e+000  0.0000000e+000  0.0000000e+000  0.0000000e+000  0.0000000e+000  0.0000000e+000  0.0000000e+000  0.0000000e+000  0.0000000e+000  1.0000000e+000  0.0000000e+000  1.0000000e+000  0.0000000e+000
  0.0000000e+000  0.0000000e+000  0.0000000e+000  0.0000000e+000  0.0000000e+000  0.0000000e+000  0.0000000e+000  0.0000000e+000  0.0000000e+000  0.0000000e+000  1.0000000e+000  0.0000000e+000  1.0000000e+000  0.0000000e+000
  3.8448215e-001  0.0000000e+000  0.0000000e+000  0.0000000e+000  0.0000000e+000  0.0000000e+000  0.0000000e+000  0.0000000e+000  0.0000000e+000  0.0000000e+000  9.3394516e-001  1.2774644e-001  1.0000000e+000  1.0888137e-001
  1.0000000e+000  0.0000000e+000  0.0000000e+000  0.0000000e+000  0.0000000e+000  0.0000000e+000  0.0000000e+000  0.0000000e+000  0.0000000e+000  0.0000000e+000  1.0000000e+000  0.0000000e+000  1.0000000e+000  0.0000000e+000
  1.0000000e+000  0.0000000e+000  0.0000000e+000  0.0000000e+000  0.0000000e+000  0.0000000e+000  0.0000000e+000  0.0000000e+000  0.0000000e+000  0.0000000e+000  1.0000000e+000  0.0000000e+000  1.0000000e+000  0.0000000e+000
  3.8709592e-001  0.0000000e+000  0.0000000e+000  0.0000000e+000  0.0000000e+000  0.0000000e+000  0.0000000e+000  0.0000000e+000  0.0000000e+000  0.0000000e+000  9.2059034e-001  1.5251342e-001  1.0000000e+000  7.4615615e-002
  0.0000000e+000  0.0000000e+000  0.0000000e+000  0.0000000e+000  0.0000000e+000  0.0000000e+000  0.0000000e+000  0.0000000e+000  0.0000000e+000  0.0000000e+000  1.0000000e+000  0.0000000e+000  1.0000000e+000  0.0000000e+000
  1.2383578e-001  0.0000000e+000  0.0000000e+000  0.0000000e+000  0.0000000e+000  0.0000000e+000  0.0000000e+000  0.0000000e+000  0.0000000e+000  0.0000000e+000  9.1335733e-001  1.6577839e-001  1.0000000e+000  3.5813642e-002
  1.1506961e-001  0.0000000e+000  0.0000000e+000  0.0000000e+000  0.0000000e+000  0.0000000e+000  0.0000000e+000  0.0000000e+000  0.0000000e+000  0.0000000e+000  7.9906132e-001  3.6150101e-001  1.0000000e+000  6.2105925e-002
  5.0999043e-001  0.0000000e+000  0.0000000e+000  0.0000000e+000  0.0000000e+000  0.0000000e+000  0.0000000e+000  0.0000000e+000  0.0000000e+000  0.0000000e+000  9.9999440e-001  1.1193803e-005  1.0000000e+000  2.2820426e-004
  0.0000000e+000  0.0000000e+000  0.0000000e+000  0.0000000e+000  0.0000000e+000  0.0000000e+000  0.0000000e+000  0.0000000e+000  0.0000000e+000  0.0000000e+000  1.0000000e+000  0.0000000e+000  1.0000000e+000  0.0000000e+000
  0.0000000e+000  0.0000000e+000  0.0000000e+000  0.0000000e+000  0.0000000e+000  0.0000000e+000  0.0000000e+000  0.0000000e+000  0.0000000e+000  0.0000000e+000  1.0000000e+000  0.0000000e+000  1.0000000e+000  0.0000000e+000
  2.7328138e-002  0.0000000e+000  0.0000000e+000  0.0000000e+000  0.0000000e+000  0.0000000e+000  0.0000000e+000  0.0000000e+000  0.0000000e+000  0.0000000e+000  9.8718509e-001  2.5465589e-002  1.0000000e+000  1.5417852e-002
  2.7442800e-001  0.0000000e+000  0.0000000e+000  0.0000000e+000  0.0000000e+000  0.0000000e+000  0.0000000e+000  0.0000000e+000  0.0000000e+000  0.0000000e+000  8.2754324e-001  3.1517219e-001  1.0000000e+000  1.2434840e-001
  0.0000000e+000  0.0000000e+000  0.0000000e+000  0.0000000e+000  0.0000000e+000  0.0000000e+000  0.0000000e+000  0.0000000e+000  0.0000000e+000  0.0000000e+000  1.0000000e+000  0.0000000e+000  1.0000000e+000  0.0000000e+000
  0.0000000e+000  0.0000000e+000  0.0000000e+000  0.0000000e+000  0.0000000e+000  0.0000000e+000  0.0000000e+000  0.0000000e+000  0.0000000e+000  0.0000000e+000  1.0000000e+000  0.0000000e+000  1.0000000e+000  0.0000000e+000
  0.0000000e+000  0.0000000e+000  0.0000000e+000  0.0000000e+000  0.0000000e+000  0.0000000e+000  0.0000000e+000  0.0000000e+000  0.0000000e+000  0.0000000e+000  1.0000000e+000  0.0000000e+000  1.0000000e+000  0.0000000e+000
  2.2992502e-001  0.0000000e+000  0.0000000e+000  0.0000000e+000  0.0000000e+000  0.0000000e+000  0.0000000e+000  0.0000000e+000  0.0000000e+000  0.0000000e+000  7.4332142e-001  4.4747326e-001  1.0000000e+000  6.7108936e-002
  5.8655604e-001  0.0000000e+000  0.0000000e+000  0.0000000e+000  0.0000000e+000  0.0000000e+000  0.0000000e+000  0.0000000e+000  0.0000000e+000  0.0000000e+000  9.0532463e-001  1.8038731e-001  1.0000000e+000  2.3194412e-002
  0.0000000e+000  0.0000000e+000  0.0000000e+000  0.0000000e+000  0.0000000e+000  0.0000000e+000  0.0000000e+000  0.0000000e+000  0.0000000e+000  0.0000000e+000  1.0000000e+000  0.0000000e+000  1.0000000e+000  0.0000000e+000
  0.0000000e+000  0.0000000e+000  0.0000000e+000  0.0000000e+000  0.0000000e+000  0.0000000e+000  0.0000000e+000  0.0000000e+000  0.0000000e+000  0.0000000e+000  1.0000000e+000  0.0000000e+000  1.0000000e+000  0.0000000e+000
  4.9215867e-002  0.0000000e+000  0.0000000e+000  0.0000000e+000  0.0000000e+000  0.0000000e+000  0.0000000e+000  0.0000000e+000  0.0000000e+000  0.0000000e+000  7.8431072e-001  3.8485670e-001  1.0000000e+000  3.6288768e-002
  5.7253531e-001  0.0000000e+000  0.0000000e+000  0.0000000e+000  0.0000000e+000  0.0000000e+000  0.0000000e+000  0.0000000e+000  0.0000000e+000  0.0000000e+000  9.1065875e-001  1.7070064e-001  1.0000000e+000  2.8851548e-002
  2.8608169e-002  0.0000000e+000  0.0000000e+000  0.0000000e+000  0.0000000e+000  0.0000000e+000  0.0000000e+000  0.0000000e+000  0.0000000e+000  0.0000000e+000  9.8365018e-001  3.2432330e-002  1.0000000e+000  2.5186062e-002
  0.0000000e+000  0.0000000e+000  0.0000000e+000  0.0000000e+000  0.0000000e+000  0.0000000e+000  0.0000000e+000  0.0000000e+000  0.0000000e+000  0.0000000e+000  1.0000000e+000  0.0000000e+000  1.0000000e+000  0.0000000e+000
  0.0000000e+000  0.0000000e+000  0.0000000e+000  0.0000000e+000  0.0000000e+000  0.0000000e+000  0.0000000e+000  0.0000000e+000  0.0000000e+000  0.0000000e+000  1.0000000e+000  0.0000000e+000  1.0000000e+000  0.0000000e+000
  1.1359485e-001  0.0000000e+000  0.0000000e+000  0.0000000e+000  0.0000000e+000  0.0000000e+000  0.0000000e+000  0.0000000e+000  0.0000000e+000  0.0000000e+000  7.7429753e-001  4.0046333e-001  1.0000000e+000  1.2057015e-001
  1.0000000e+000  0.0000000e+000  0.0000000e+000  0.0000000e+000  0.0000000e+000  0.0000000e+000  0.0000000e+000  0.0000000e+000  0.0000000e+000  0.0000000e+000  1.0000000e+000  0.0000000e+000  1.0000000e+000  0.0000000e+000
  7.4543272e-001  0.0000000e+000  0.0000000e+000  0.0000000e+000  0.0000000e+000  0.0000000e+000  0.0000000e+000  0.0000000e+000  0.0000000e+000  0.0000000e+000  9.5041136e-001  9.6718248e-002  1.0000000e+000  6.4764434e-002
  6.8365195e-001  0.0000000e+000  0.0000000e+000  0.0000000e+000  0.0000000e+000  0.0000000e+000  0.0000000e+000  0.0000000e+000  0.0000000e+000  0.0000000e+000  9.9993691e-001  1.2617227e-004  1.0000000e+000  1.6725922e-003
  2.7043909e-001  0.0000000e+000  0.0000000e+000  0.0000000e+000  0.0000000e+000  0.0000000e+000  0.0000000e+000  0.0000000e+000  0.0000000e+000  0.0000000e+000  7.8530199e-001  3.8330078e-001  1.0000000e+000  4.9040295e-002
  2.0580803e-001  0.0000000e+000  0.0000000e+000  0.0000000e+000  0.0000000e+000  0.0000000e+000  0.0000000e+000  0.0000000e+000  0.0000000e+000  0.0000000e+000  9.5933254e-001  7.9681072e-002  1.0000000e+000  7.9697234e-002
  0.0000000e+000  0.0000000e+000  0.0000000e+000  0.0000000e+000  0.0000000e+000  0.0000000e+000  0.0000000e+000  0.0000000e+000  0.0000000e+000  0.0000000e+000  1.0000000e+000  0.0000000e+000  1.0000000e+000  0.0000000e+000
  1.0000000e+000  0.0000000e+000  0.0000000e+000  0.0000000e+000  0.0000000e+000  0.0000000e+000  0.0000000e+000  0.0000000e+000  0.0000000e+000  0.0000000e+000  1.0000000e+000  0.0000000e+000  1.0000000e+000  0.0000000e+000
  0.0000000e+000  0.0000000e+000  0.0000000e+000  0.0000000e+000  0.0000000e+000  0.0000000e+000  0.0000000e+000  0.0000000e+000  0.0000000e+000  0.0000000e+000  1.0000000e+000  0.0000000e+000  1.0000000e+000  0.0000000e+000
  0.0000000e+000  0.0000000e+000  0.0000000e+000  0.0000000e+000  0.0000000e+000  0.0000000e+000  0.0000000e+000  0.0000000e+000  0.0000000e+000  0.0000000e+000  1.0000000e+000  0.0000000e+000  1.0000000e+000  0.0000000e+000
  4.5686456e-001  0.0000000e+000  0.0000000e+000  0.0000000e+000  0.0000000e+000  0.0000000e+000  0.0000000e+000  0.0000000e+000  0.0000000e+000  0.0000000e+000  9.7637149e-001  4.6698709e-002  1.0000000e+000  1.1181118e-002
  1.0000000e+000  0.0000000e+000  0.0000000e+000  0.0000000e+000  0.0000000e+000  0.0000000e+000  0.0000000e+000  0.0000000e+000  0.0000000e+000  0.0000000e+000  1.0000000e+000  0.0000000e+000  1.0000000e+000  0.0000000e+000
  1.0000000e+000  0.0000000e+000  0.0000000e+000  0.0000000e+000  0.0000000e+000  0.0000000e+000  0.0000000e+000  0.0000000e+000  0.0000000e+000  0.0000000e+000  1.0000000e+000  0.0000000e+000  1.0000000e+000  0.0000000e+000
  1.6072187e-002  0.0000000e+000  0.0000000e+000  0.0000000e+000  0.0000000e+000  0.0000000e+000  0.0000000e+000  0.0000000e+000  0.0000000e+000  0.0000000e+000  9.9933877e-001  1.3220266e-003  1.0000000e+000  1.1401806e-003
  1.3276554e-001  0.0000000e+000  0.0000000e+000  0.0000000e+000  0.0000000e+000  0.0000000e+000  0.0000000e+000  0.0000000e+000  0.0000000e+000  0.0000000e+000  9.7353739e-001  5.2224941e-002  1.0000000e+000  1.2337331e-002
  0.0000000e+000  0.0000000e+000  0.0000000e+000  0.0000000e+000  0.0000000e+000  0.0000000e+000  0.0000000e+000  0.0000000e+000  0.0000000e+000  0.0000000e+000  1.0000000e+000  0.0000000e+000  1.0000000e+000  0.0000000e+000
  1.0000000e+000  0.0000000e+000  0.0000000e+000  0.0000000e+000  0.0000000e+000  0.0000000e+000  0.0000000e+000  0.0000000e+000  0.0000000e+000  0.0000000e+000  1.0000000e+000  0.0000000e+000  1.0000000e+000  0.0000000e+000
  1.0000000e+000  0.0000000e+000  0.0000000e+000  0.0000000e+000  0.0000000e+000  0.0000000e+000  0.0000000e+000  0.0000000e+000  0.0000000e+000  0.0000000e+000  1.0000000e+000  0.0000000e+000  1.0000000e+000  0.0000000e+000
  3.2977187e-001  0.0000000e+000  0.0000000e+000  0.0000000e+000  0.0000000e+000  0.0000000e+000  0.0000000e+000  0.0000000e+000  0.0000000e+000  0.0000000e+000  9.9999998e-001  4.8727708e-008  1.0000000e+000  7.6645843e-007
  0.0000000e+000  0.0000000e+000  0.0000000e+000  0.0000000e+000  0.0000000e+000  0.0000000e+000  0.0000000e+000  0.0000000e+000  0.0000000e+000  0.0000000e+000  1.0000000e+000  0.0000000e+000  1.0000000e+000  0.0000000e+000
  2.3695207e-002  0.0000000e+000  0.0000000e+000  0.0000000e+000  0.0000000e+000  0.0000000e+000  0.0000000e+000  0.0000000e+000  0.0000000e+000  0.0000000e+000  9.9409275e-001  1.1779612e-002  1.0000000e+000  7.7849567e-003
  0.0000000e+000  0.0000000e+000  0.0000000e+000  0.0000000e+000  0.0000000e+000  0.0000000e+000  0.0000000e+000  0.0000000e+000  0.0000000e+000  0.0000000e+000  1.0000000e+000  0.0000000e+000  1.0000000e+000  0.0000000e+000
  0.0000000e+000  0.0000000e+000  0.0000000e+000  0.0000000e+000  0.0000000e+000  0.0000000e+000  0.0000000e+000  0.0000000e+000  0.0000000e+000  0.0000000e+000  1.0000000e+000  0.0000000e+000  1.0000000e+000  0.0000000e+000
  0.0000000e+000  0.0000000e+000  0.0000000e+000  0.0000000e+000  0.0000000e+000  0.0000000e+000  0.0000000e+000  0.0000000e+000  0.0000000e+000  0.0000000e+000  1.0000000e+000  0.0000000e+000  1.0000000e+000  0.0000000e+000
  5.3701831e-002  0.0000000e+000  0.0000000e+000  0.0000000e+000  0.0000000e+000  0.0000000e+000  0.0000000e+000  0.0000000e+000  0.0000000e+000  0.0000000e+000  6.9996233e-001  5.1005274e-001  1.0000000e+000  1.0460317e+000
  4.5566132e-001  0.0000000e+000  0.0000000e+000  0.0000000e+000  0.0000000e+000  0.0000000e+000  0.0000000e+000  0.0000000e+000  0.0000000e+000  0.0000000e+000  9.7307293e-001  5.3129073e-002  1.0000000e+000  5.2861909e-002
  1.0000000e+000  0.0000000e+000  0.0000000e+000  0.0000000e+000  0.0000000e+000  0.0000000e+000  0.0000000e+000  0.0000000e+000  0.0000000e+000  0.0000000e+000  1.0000000e+000  0.0000000e+000  1.0000000e+000  0.0000000e+000
  0.0000000e+000  0.0000000e+000  0.0000000e+000  0.0000000e+000  0.0000000e+000  0.0000000e+000  0.0000000e+000  0.0000000e+000  0.0000000e+000  0.0000000e+000  1.0000000e+000  0.0000000e+000  1.0000000e+000  0.0000000e+000
  1.6511342e-001  0.0000000e+000  0.0000000e+000  0.0000000e+000  0.0000000e+000  0.0000000e+000  0.0000000e+000  0.0000000e+000  0.0000000e+000  0.0000000e+000  1.0000000e+000  6.5023431e-010  1.0000000e+000  5.8495446e-008
  5.1256646e-002  0.0000000e+000  0.0000000e+000  0.0000000e+000  0.0000000e+000  0.0000000e+000  0.0000000e+000  0.0000000e+000  0.0000000e+000  0.0000000e+000  7.4739366e-001  4.4140272e-001  1.0000000e+000  1.0067184e-001
  9.0570233e-001  0.0000000e+000  0.0000000e+000  0.0000000e+000  0.0000000e+000  0.0000000e+000  0.0000000e+000  0.0000000e+000  0.0000000e+000  0.0000000e+000  9.7652627e-001  4.6396453e-002  1.0000000e+000  1.5432373e-002
  0.0000000e+000  0.0000000e+000  0.0000000e+000  0.0000000e+000  0.0000000e+000  0.0000000e+000  0.0000000e+000  0.0000000e+000  0.0000000e+000  0.0000000e+000  1.0000000e+000  0.0000000e+000  1.0000000e+000  0.0000000e+000
  0.0000000e+000  0.0000000e+000  0.0000000e+000  0.0000000e+000  0.0000000e+000  0.0000000e+000  0.0000000e+000  0.0000000e+000  0.0000000e+000  0.0000000e+000  1.0000000e+000  0.0000000e+000  1.0000000e+000  0.0000000e+000
  0.0000000e+000  0.0000000e+000  0.0000000e+000  0.0000000e+000  0.0000000e+000  0.0000000e+000  0.0000000e+000  0.0000000e+000  0.0000000e+000  0.0000000e+000  1.0000000e+000  0.0000000e+000  1.0000000e+000  0.0000000e+000
  4.0772156e-002  0.0000000e+000  0.0000000e+000  0.0000000e+000  0.0000000e+000  0.0000000e+000  0.0000000e+000  0.0000000e+000  0.0000000e+000  0.0000000e+000  9.0419326e-001  1.8243455e-001  1.0000000e+000  2.2719060e-001
  1.0000000e+000  0.0000000e+000  0.0000000e+000  0.0000000e+000  0.0000000e+000  0.0000000e+000  0.0000000e+000  0.0000000e+000  0.0000000e+000  0.0000000e+000  1.0000000e+000  0.0000000e+000  1.0000000e+000  0.0000000e+000
  2.3156149e-001  0.0000000e+000  0.0000000e+000  0.0000000e+000  0.0000000e+000  0.0000000e+000  0.0000000e+000  0.0000000e+000  0.0000000e+000  0.0000000e+000  7.2642380e-001  4.7230846e-001  1.0000000e+000  1.3725729e-001
  6.9072367e-001  0.0000000e+000  0.0000000e+000  0.0000000e+000  0.0000000e+000  0.0000000e+000  0.0000000e+000  0.0000000e+000  0.0000000e+000  0.0000000e+000  9.9955391e-001  8.9198004e-004  1.0000000e+000  1.6577685e-003
  9.9079074e-001  0.0000000e+000  0.0000000e+000  0.0000000e+000  0.0000000e+000  0.0000000e+000  0.0000000e+000  0.0000000e+000  0.0000000e+000  0.0000000e+000  9.9999950e-001  1.0090335e-006  1.0000000e+000  1.0550212e-005
  0.0000000e+000  0.0000000e+000  0.0000000e+000  0.0000000e+000  0.0000000e+000  0.0000000e+000  0.0000000e+000  0.0000000e+000  0.0000000e+000  0.0000000e+000  1.0000000e+000  0.0000000e+000  1.0000000e+000  0.0000000e+000
  8.2223287e-001  0.0000000e+000  0.0000000e+000  0.0000000e+000  0.0000000e+000  0.0000000e+000  0.0000000e+000  0.0000000e+000  0.0000000e+000  0.0000000e+000  9.9999700e-001  5.9906974e-006  1.0000000e+000  1.9338904e-005
  1.0000000e+000  0.0000000e+000  0.0000000e+000  0.0000000e+000  0.0000000e+000  0.0000000e+000  0.0000000e+000  0.0000000e+000  0.0000000e+000  0.0000000e+000  1.0000000e+000  0.0000000e+000  1.0000000e+000  0.0000000e+000
  2.7218427e-001  0.0000000e+000  0.0000000e+000  0.0000000e+000  0.0000000e+000  0.0000000e+000  0.0000000e+000  0.0000000e+000  0.0000000e+000  0.0000000e+000  8.0394515e-001  3.5367220e-001  1.0000000e+000  9.6089722e-002
  1.0000000e+000  0.0000000e+000  0.0000000e+000  0.0000000e+000  0.0000000e+000  0.0000000e+000  0.0000000e+000  0.0000000e+000  0.0000000e+000  0.0000000e+000  1.0000000e+000  0.0000000e+000  1.0000000e+000  0.0000000e+000
  0.0000000e+000  0.0000000e+000  0.0000000e+000  0.0000000e+000  0.0000000e+000  0.0000000e+000  0.0000000e+000  0.0000000e+000  0.0000000e+000  0.0000000e+000  1.0000000e+000  0.0000000e+000  1.0000000e+000  0.0000000e+000
  3.3664759e-001  0.0000000e+000  0.0000000e+000  0.0000000e+000  0.0000000e+000  0.0000000e+000  0.0000000e+000  0.0000000e+000  0.0000000e+000  0.0000000e+000  9.9999998e-001  3.0806471e-008  1.0000000e+000  9.1289693e-008
  4.6222025e-001  0.0000000e+000  0.0000000e+000  0.0000000e+000  0.0000000e+000  0.0000000e+000  0.0000000e+000  0.0000000e+000  0.0000000e+000  0.0000000e+000  9.8774508e-001  2.4359662e-002  1.0000000e+000  1.8917587e-002
  8.6887843e-001  0.0000000e+000  0.0000000e+000  0.0000000e+000  0.0000000e+000  0.0000000e+000  0.0000000e+000  0.0000000e+000  0.0000000e+000  0.0000000e+000  9.9822530e-001  3.5462499e-003  1.0000000e+000  2.5102158e-003
  4.7234401e-001  0.0000000e+000  0.0000000e+000  0.0000000e+000  0.0000000e+000  0.0000000e+000  0.0000000e+000  0.0000000e+000  0.0000000e+000  0.0000000e+000  9.9769386e-001  4.6069657e-003  1.0000000e+000  1.1459188e-002
  0.0000000e+000  0.0000000e+000  0.0000000e+000  0.0000000e+000  0.0000000e+000  0.0000000e+000  0.0000000e+000  0.0000000e+000  0.0000000e+000  0.0000000e+000  1.0000000e+000  0.0000000e+000  1.0000000e+000  0.0000000e+000
  0.0000000e+000  0.0000000e+000  0.0000000e+000  0.0000000e+000  0.0000000e+000  0.0000000e+000  0.0000000e+000  0.0000000e+000  0.0000000e+000  0.0000000e+000  1.0000000e+000  0.0000000e+000  1.0000000e+000  0.0000000e+000
  1.0000000e+000  0.0000000e+000  0.0000000e+000  0.0000000e+000  0.0000000e+000  0.0000000e+000  0.0000000e+000  0.0000000e+000  0.0000000e+000  0.0000000e+000  1.0000000e+000  0.0000000e+000  1.0000000e+000  0.0000000e+000
  0.0000000e+000  0.0000000e+000  0.0000000e+000  0.0000000e+000  0.0000000e+000  0.0000000e+000  0.0000000e+000  0.0000000e+000  0.0000000e+000  0.0000000e+000  1.0000000e+000  0.0000000e+000  1.0000000e+000  0.0000000e+000
  0.0000000e+000  0.0000000e+000  0.0000000e+000  0.0000000e+000  0.0000000e+000  0.0000000e+000  0.0000000e+000  0.0000000e+000  0.0000000e+000  0.0000000e+000  1.0000000e+000  0.0000000e+000  1.0000000e+000  0.0000000e+000
  2.4930248e-002  0.0000000e+000  0.0000000e+000  0.0000000e+000  0.0000000e+000  0.0000000e+000  0.0000000e+000  0.0000000e+000  0.0000000e+000  0.0000000e+000  9.9219744e-001  1.5544248e-002  1.0000000e+000  2.3975074e-002
  0.0000000e+000  0.0000000e+000  0.0000000e+000  0.0000000e+000  0.0000000e+000  0.0000000e+000  0.0000000e+000  0.0000000e+000  0.0000000e+000  0.0000000e+000  1.0000000e+000  0.0000000e+000  1.0000000e+000  0.0000000e+000
  4.2750914e-001  0.0000000e+000  0.0000000e+000  0.0000000e+000  0.0000000e+000  0.0000000e+000  0.0000000e+000  0.0000000e+000  0.0000000e+000  0.0000000e+000  8.4058225e-001  2.9342148e-001  1.0000000e+000  2.6774319e-001
  7.4265378e-001  0.0000000e+000  0.0000000e+000  0.0000000e+000  0.0000000e+000  0.0000000e+000  0.0000000e+000  0.0000000e+000  0.0000000e+000  0.0000000e+000  9.5160333e-001  9.4451110e-002  1.0000000e+000  3.2965060e-002
  1.0000000e+000  0.0000000e+000  0.0000000e+000  0.0000000e+000  0.0000000e+000  0.0000000e+000  0.0000000e+000  0.0000000e+000  0.0000000e+000  0.0000000e+000  1.0000000e+000  0.0000000e+000  1.0000000e+000  0.0000000e+000
  0.0000000e+000  0.0000000e+000  0.0000000e+000  0.0000000e+000  0.0000000e+000  0.0000000e+000  0.0000000e+000  0.0000000e+000  0.0000000e+000  0.0000000e+000  1.0000000e+000  0.0000000e+000  1.0000000e+000  0.0000000e+000
  0.0000000e+000  0.0000000e+000  0.0000000e+000  0.0000000e+000  0.0000000e+000  0.0000000e+000  0.0000000e+000  0.0000000e+000  0.0000000e+000  0.0000000e+000  1.0000000e+000  0.0000000e+000  1.0000000e+000  0.0000000e+000
  5.4467262e-001  0.0000000e+000  0.0000000e+000  0.0000000e+000  0.0000000e+000  0.0000000e+000  0.0000000e+000  0.0000000e+000  0.0000000e+000  0.0000000e+000  9.8048829e-001  3.8642708e-002  1.0000000e+000  2.6731749e-002
  4.7396871e-001  0.0000000e+000  0.0000000e+000  0.0000000e+000  0.0000000e+000  0.0000000e+000  0.0000000e+000  0.0000000e+000  0.0000000e+000  0.0000000e+000  9.9835564e-001  3.2860185e-003  1.0000000e+000  3.1697418e-003
  8.4055930e-001  0.0000000e+000  0.0000000e+000  0.0000000e+000  0.0000000e+000  0.0000000e+000  0.0000000e+000  0.0000000e+000  0.0000000e+000  0.0000000e+000  9.9999978e-001  4.3445974e-007  1.0000000e+000  1.8234325e-006
  0.0000000e+000  0.0000000e+000  0.0000000e+000  0.0000000e+000  0.0000000e+000  0.0000000e+000  0.0000000e+000  0.0000000e+000  0.0000000e+000  0.0000000e+000  1.0000000e+000  0.0000000e+000  1.0000000e+000             Inf
  1.8533981e-001  0.0000000e+000  0.0000000e+000  0.0000000e+000  0.0000000e+000  0.0000000e+000  0.0000000e+000  0.0000000e+000  0.0000000e+000  0.0000000e+000  9.9919996e-001  1.5994489e-003  1.0000000e+000  1.0556929e-003
  8.4503616e-001  0.0000000e+000  0.0000000e+000  0.0000000e+000  0.0000000e+000  0.0000000e+000  0.0000000e+000  0.0000000e+000  0.0000000e+000  0.0000000e+000  9.9999626e-001  7.4719586e-006  1.0000000e+000  3.0282945e-005
  5.7535381e-001  0.0000000e+000  0.0000000e+000  0.0000000e+000  0.0000000e+000  0.0000000e+000  0.0000000e+000  0.0000000e+000  0.0000000e+000  0.0000000e+000  9.0647651e-001  1.7830033e-001  1.0000000e+000  2.0119239e-001
  4.3266164e-001  0.0000000e+000  0.0000000e+000  0.0000000e+000  0.0000000e+000  0.0000000e+000  0.0000000e+000  0.0000000e+000  0.0000000e+000  0.0000000e+000  8.6568730e-001  2.5058550e-001  1.0000000e+000  2.9772536e-001
  5.7241019e-002  0.0000000e+000  0.0000000e+000  0.0000000e+000  0.0000000e+000  0.0000000e+000  0.0000000e+000  0.0000000e+000  0.0000000e+000  0.0000000e+000  6.2691326e-001  6.0697977e-001  1.0000000e+000  1.7976475e-001
  6.1077227e-001  0.0000000e+000  0.0000000e+000  0.0000000e+000  0.0000000e+000  0.0000000e+000  0.0000000e+000  0.0000000e+000  0.0000000e+000  0.0000000e+000  9.6252844e-001  7.3539002e-002  1.0000000e+000  2.9275521e-002
  6.3685570e-001  0.0000000e+000  0.0000000e+000  0.0000000e+000  0.0000000e+000  0.0000000e+000  0.0000000e+000  0.0000000e+000  0.0000000e+000  0.0000000e+000  9.9820887e-001  3.5790468e-003  1.0000000e+000  6.6109015e-003
  3.6067912e-001  0.0000000e+000  0.0000000e+000  0.0000000e+000  0.0000000e+000  0.0000000e+000  0.0000000e+000  0.0000000e+000  0.0000000e+000  0.0000000e+000  9.9661034e-001  6.7678262e-003  1.0000000e+000  1.0455950e-002
  0.0000000e+000  0.0000000e+000  0.0000000e+000  0.0000000e+000  0.0000000e+000  0.0000000e+000  0.0000000e+000  0.0000000e+000  0.0000000e+000  0.0000000e+000  1.0000000e+000  0.0000000e+000  1.0000000e+000             Inf
  0.0000000e+000  0.0000000e+000  0.0000000e+000  0.0000000e+000  0.0000000e+000  0.0000000e+000  0.0000000e+000  0.0000000e+000  0.0000000e+000  0.0000000e+000  1.0000000e+000  0.0000000e+000  1.0000000e+000  0.0000000e+000
  0.0000000e+000  0.0000000e+000  0.0000000e+000  0.0000000e+000  0.0000000e+000  0.0000000e+000  0.0000000e+000  0.0000000e+000  0.0000000e+000  0.0000000e+000  1.0000000e+000  0.0000000e+000  1.0000000e+000  0.0000000e+000
  0.0000000e+000  0.0000000e+000  0.0000000e+000  0.0000000e+000  0.0000000e+000  0.0000000e+000  0.0000000e+000  0.0000000e+000  0.0000000e+000  0.0000000e+000  1.0000000e+000  0.0000000e+000  1.0000000e+000  0.0000000e+000
  9.7044695e-001  0.0000000e+000  0.0000000e+000  0.0000000e+000  0.0000000e+000  0.0000000e+000  0.0000000e+000  0.0000000e+000  0.0000000e+000  0.0000000e+000  9.9954982e-001  9.0016466e-004  1.0000000e+000  1.8988595e-003
  5.7801048e-002  0.0000000e+000  0.0000000e+000  0.0000000e+000  0.0000000e+000  0.0000000e+000  0.0000000e+000  0.0000000e+000  0.0000000e+000  0.0000000e+000  6.1506491e-001  6.2169515e-001  1.0000000e+000  3.5716051e-001
  1.0000000e+000  0.0000000e+000  0.0000000e+000  0.0000000e+000  0.0000000e+000  0.0000000e+000  0.0000000e+000  0.0000000e+000  0.0000000e+000  0.0000000e+000  1.0000000e+000  0.0000000e+000  1.0000000e+000  0.0000000e+000
  0.0000000e+000  0.0000000e+000  0.0000000e+000  0.0000000e+000  0.0000000e+000  0.0000000e+000  0.0000000e+000  0.0000000e+000  0.0000000e+000  0.0000000e+000  1.0000000e+000  0.0000000e+000  1.0000000e+000  0.0000000e+000
  0.0000000e+000  0.0000000e+000  0.0000000e+000  0.0000000e+000  0.0000000e+000  0.0000000e+000  0.0000000e+000  0.0000000e+000  0.0000000e+000  0.0000000e+000  1.0000000e+000  0.0000000e+000  1.0000000e+000  0.0000000e+000
  9.5410683e-001  0.0000000e+000  0.0000000e+000  0.0000000e+000  0.0000000e+000  0.0000000e+000  0.0000000e+000  0.0000000e+000  0.0000000e+000  0.0000000e+000  9.9572115e-001  8.5393945e-003  1.0000000e+000  4.4814127e-003
  3.2426721e-001  0.0000000e+000  0.0000000e+000  0.0000000e+000  0.0000000e+000  0.0000000e+000  0.0000000e+000  0.0000000e+000  0.0000000e+000  0.0000000e+000  9.9999339e-001  1.3223935e-005  1.0000000e+000  1.4905380e-005
  1.3990261e-001  0.0000000e+000  0.0000000e+000  0.0000000e+000  0.0000000e+000  0.0000000e+000  0.0000000e+000  0.0000000e+000  0.0000000e+000  0.0000000e+000  9.9271219e-001  1.4522512e-002  1.0000000e+000  1.7466038e-002
  5.6462162e-001  0.0000000e+000  0.0000000e+000  0.0000000e+000  0.0000000e+000  0.0000000e+000  0.0000000e+000  0.0000000e+000  0.0000000e+000  0.0000000e+000  9.2861725e-001  1.3767001e-001  1.0000000e+000  1.0385802e-001
  2.5707050e-001  0.0000000e+000  0.0000000e+000  0.0000000e+000  0.0000000e+000  0.0000000e+000  0.0000000e+000  0.0000000e+000  0.0000000e+000  0.0000000e+000  6.6099071e-001  5.6309129e-001  1.0000000e+000  2.3586021e-001
  2.7436923e-001  0.0000000e+000  0.0000000e+000  0.0000000e+000  0.0000000e+000  0.0000000e+000  0.0000000e+000  0.0000000e+000  0.0000000e+000  0.0000000e+000  8.2693390e-001  3.1618033e-001  1.0000000e+000  6.0538424e-001
  1.0135796e-001  0.0000000e+000  0.0000000e+000  0.0000000e+000  0.0000000e+000  0.0000000e+000  0.0000000e+000  0.0000000e+000  0.0000000e+000  0.0000000e+000  5.3168302e-001  7.1731316e-001  1.0000000e+000             Inf
  3.6796714e-001  0.0000000e+000  0.0000000e+000  0.0000000e+000  0.0000000e+000  0.0000000e+000  0.0000000e+000  0.0000000e+000  0.0000000e+000  0.0000000e+000  9.8847106e-001  2.2924959e-002  1.0000000e+000  5.8023160e-002
  0.0000000e+000  0.0000000e+000  0.0000000e+000  0.0000000e+000  0.0000000e+000  0.0000000e+000  0.0000000e+000  0.0000000e+000  0.0000000e+000  0.0000000e+000  1.0000000e+000  0.0000000e+000  1.0000000e+000  0.0000000e+000
  9.9997563e-001  0.0000000e+000  0.0000000e+000  0.0000000e+000  0.0000000e+000  0.0000000e+000  0.0000000e+000  0.0000000e+000  0.0000000e+000  0.0000000e+000  1.0000000e+000  0.0000000e+000  1.0000000e+000  0.0000000e+000
  4.2768528e-001  0.0000000e+000  0.0000000e+000  0.0000000e+000  0.0000000e+000  0.0000000e+000  0.0000000e+000  0.0000000e+000  0.0000000e+000  0.0000000e+000  8.4135644e-001  2.9211934e-001  1.0000000e+000  1.5760905e-001
  3.0187317e-001  0.0000000e+000  0.0000000e+000  0.0000000e+000  0.0000000e+000  0.0000000e+000  0.0000000e+000  0.0000000e+000  0.0000000e+000  0.0000000e+000  9.9089229e-001  1.8132467e-002  1.0000000e+000  2.0769879e-002
  0.0000000e+000  0.0000000e+000  0.0000000e+000  0.0000000e+000  0.0000000e+000  0.0000000e+000  0.0000000e+000  0.0000000e+000  0.0000000e+000  0.0000000e+000  1.0000000e+000  0.0000000e+000  1.0000000e+000  0.0000000e+000
  5.5545822e-001  0.0000000e+000  0.0000000e+000  0.0000000e+000  0.0000000e+000  0.0000000e+000  0.0000000e+000  0.0000000e+000  0.0000000e+000  0.0000000e+000  9.5455481e-001  8.8825119e-002  1.0000000e+000  4.6281950e-003
  1.0000000e+000  0.0000000e+000  0.0000000e+000  0.0000000e+000  0.0000000e+000  0.0000000e+000  0.0000000e+000  0.0000000e+000  0.0000000e+000  0.0000000e+000  1.0000000e+000  0.0000000e+000  1.0000000e+000  0.0000000e+000
  1.0000000e+000  0.0000000e+000  0.0000000e+000  0.0000000e+000  0.0000000e+000  0.0000000e+000  0.0000000e+000  0.0000000e+000  0.0000000e+000  0.0000000e+000  1.0000000e+000  0.0000000e+000  1.0000000e+000  0.0000000e+000
  1.0000000e+000  0.0000000e+000  0.0000000e+000  0.0000000e+000  0.0000000e+000  0.0000000e+000  0.0000000e+000  0.0000000e+000  0.0000000e+000  0.0000000e+000  1.0000000e+000  0.0000000e+000  1.0000000e+000  0.0000000e+000
  6.9350065e-001  0.0000000e+000  0.0000000e+000  0.0000000e+000  0.0000000e+000  0.0000000e+000  0.0000000e+000  0.0000000e+000  0.0000000e+000  0.0000000e+000  9.9919256e-001  1.6142233e-003  1.0000000e+000  6.5979314e-003
  1.5624845e-001  0.0000000e+000  0.0000000e+000  0.0000000e+000  0.0000000e+000  0.0000000e+000  0.0000000e+000  0.0000000e+000  0.0000000e+000  0.0000000e+000  9.9997046e-001  5.9073136e-005  1.0000000e+000  6.5679565e-004
  3.5514125e-002  0.0000000e+000  0.0000000e+000  0.0000000e+000  0.0000000e+000  0.0000000e+000  0.0000000e+000  0.0000000e+000  0.0000000e+000  0.0000000e+000  9.5046574e-001  9.6614881e-002  1.0000000e+000  2.1917750e-003
  1.0000000e+000  0.0000000e+000  0.0000000e+000  0.0000000e+000  0.0000000e+000  0.0000000e+000  0.0000000e+000  0.0000000e+000  0.0000000e+000  0.0000000e+000  1.0000000e+000  0.0000000e+000  1.0000000e+000  0.0000000e+000
  0.0000000e+000  0.0000000e+000  0.0000000e+000  0.0000000e+000  0.0000000e+000  0.0000000e+000  0.0000000e+000  0.0000000e+000  0.0000000e+000  0.0000000e+000  1.0000000e+000  0.0000000e+000  1.0000000e+000  0.0000000e+000
  1.0000000e+000  0.0000000e+000  0.0000000e+000  0.0000000e+000  0.0000000e+000  0.0000000e+000  0.0000000e+000  0.0000000e+000  0.0000000e+000  0.0000000e+000  1.0000000e+000  0.0000000e+000  1.0000000e+000  0.0000000e+000
  2.3584340e-001  0.0000000e+000  0.0000000e+000  0.0000000e+000  0.0000000e+000  0.0000000e+000  0.0000000e+000  0.0000000e+000  0.0000000e+000  0.0000000e+000  6.8638143e-001  5.2888053e-001  1.0000000e+000  1.0975815e-001
  4.2507024e-001  0.0000000e+000  0.0000000e+000  0.0000000e+000  0.0000000e+000  0.0000000e+000  0.0000000e+000  0.0000000e+000  0.0000000e+000  0.0000000e+000  8.3066443e-001  3.0999660e-001  1.0000000e+000  6.4339739e-002
  0.0000000e+000  0.0000000e+000  0.0000000e+000  0.0000000e+000  0.0000000e+000  0.0000000e+000  0.0000000e+000  0.0000000e+000  0.0000000e+000  0.0000000e+000  1.0000000e+000  0.0000000e+000  1.0000000e+000  0.0000000e+000
  0.0000000e+000  0.0000000e+000  0.0000000e+000  0.0000000e+000  0.0000000e+000  0.0000000e+000  0.0000000e+000  0.0000000e+000  0.0000000e+000  0.0000000e+000  1.0000000e+000  0.0000000e+000  1.0000000e+000  0.0000000e+000
  8.2625812e-001  0.0000000e+000  0.0000000e+000  0.0000000e+000  0.0000000e+000  0.0000000e+000  0.0000000e+000  0.0000000e+000  0.0000000e+000  0.0000000e+000  9.9999980e-001  4.0568264e-007  1.0000000e+000  2.2709633e-006
  1.5258988e-001  0.0000000e+000  0.0000000e+000  0.0000000e+000  0.0000000e+000  0.0000000e+000  0.0000000e+000  0.0000000e+000  0.0000000e+000  0.0000000e+000  9.9982335e-001  3.5326068e-004  1.0000000e+000  1.2713093e-003
  1.4229462e-001  0.0000000e+000  0.0000000e+000  0.0000000e+000  0.0000000e+000  0.0000000e+000  0.0000000e+000  0.0000000e+000  0.0000000e+000  0.0000000e+000  9.9569814e-001  8.5852051e-003  1.0000000e+000  3.9860125e-003
  0.0000000e+000  0.0000000e+000  0.0000000e+000  0.0000000e+000  0.0000000e+000  0.0000000e+000  0.0000000e+000  0.0000000e+000  0.0000000e+000  0.0000000e+000  1.0000000e+000  0.0000000e+000  1.0000000e+000  0.0000000e+000
  0.0000000e+000  0.0000000e+000  0.0000000e+000  0.0000000e+000  0.0000000e+000  0.0000000e+000  0.0000000e+000  0.0000000e+000  0.0000000e+000  0.0000000e+000  1.0000000e+000  0.0000000e+000  1.0000000e+000  0.0000000e+000
  0.0000000e+000  0.0000000e+000  0.0000000e+000  0.0000000e+000  0.0000000e+000  0.0000000e+000  0.0000000e+000  0.0000000e+000  0.0000000e+000  0.0000000e+000  1.0000000e+000  0.0000000e+000  1.0000000e+000  0.0000000e+000
  0.0000000e+000  0.0000000e+000  0.0000000e+000  0.0000000e+000  0.0000000e+000  0.0000000e+000  0.0000000e+000  0.0000000e+000  0.0000000e+000  0.0000000e+000  1.0000000e+000  0.0000000e+000  1.0000000e+000  0.0000000e+000
  2.3561544e-001  0.0000000e+000  0.0000000e+000  0.0000000e+000  0.0000000e+000  0.0000000e+000  0.0000000e+000  0.0000000e+000  0.0000000e+000  0.0000000e+000  6.8831843e-001  5.2621774e-001  1.0000000e+000  5.9664600e-001
  0.0000000e+000  0.0000000e+000  0.0000000e+000  0.0000000e+000  0.0000000e+000  0.0000000e+000  0.0000000e+000  0.0000000e+000  0.0000000e+000  0.0000000e+000  1.0000000e+000  0.0000000e+000  1.0000000e+000  0.0000000e+000
  0.0000000e+000  0.0000000e+000  0.0000000e+000  0.0000000e+000  0.0000000e+000  0.0000000e+000  0.0000000e+000  0.0000000e+000  0.0000000e+000  0.0000000e+000  1.0000000e+000  0.0000000e+000  1.0000000e+000  0.0000000e+000
  7.5672476e-001  0.0000000e+000  0.0000000e+000  0.0000000e+000  0.0000000e+000  0.0000000e+000  0.0000000e+000  0.0000000e+000  0.0000000e+000  0.0000000e+000  9.5382109e-001  9.0225332e-002  1.0000000e+000  1.9439270e-002
  0.0000000e+000  0.0000000e+000  0.0000000e+000  0.0000000e+000  0.0000000e+000  0.0000000e+000  0.0000000e+000  0.0000000e+000  0.0000000e+000  0.0000000e+000  1.0000000e+000  0.0000000e+000  1.0000000e+000  0.0000000e+000
  0.0000000e+000  0.0000000e+000  0.0000000e+000  0.0000000e+000  0.0000000e+000  0.0000000e+000  0.0000000e+000  0.0000000e+000  0.0000000e+000  0.0000000e+000  1.0000000e+000  0.0000000e+000  1.0000000e+000  0.0000000e+000
  0.0000000e+000  0.0000000e+000  0.0000000e+000  0.0000000e+000  0.0000000e+000  0.0000000e+000  0.0000000e+000  0.0000000e+000  0.0000000e+000  0.0000000e+000  1.0000000e+000  0.0000000e+000  1.0000000e+000  0.0000000e+000
  7.0587078e-001  0.0000000e+000  0.0000000e+000  0.0000000e+000  0.0000000e+000  0.0000000e+000  0.0000000e+000  0.0000000e+000  0.0000000e+000  0.0000000e+000  9.9445456e-001  1.1060121e-002  1.0000000e+000  1.0780050e-002
  1.5035171e-001  0.0000000e+000  0.0000000e+000  0.0000000e+000  0.0000000e+000  0.0000000e+000  0.0000000e+000  0.0000000e+000  0.0000000e+000  0.0000000e+000  9.9957837e-001  8.4308170e-004  1.0000000e+000  1.3465208e-003
  8.5551078e-001  0.0000000e+000  0.0000000e+000  0.0000000e+000  0.0000000e+000  0.0000000e+000  0.0000000e+000  0.0000000e+000  0.0000000e+000  0.0000000e+000  9.9985386e-001  2.9225269e-004  1.0000000e+000  6.5890810e-004
  1.6761808e-001  0.0000000e+000  0.0000000e+000  0.0000000e+000  0.0000000e+000  0.0000000e+000  0.0000000e+000  0.0000000e+000  0.0000000e+000  0.0000000e+000  1.0000000e+000  3.4019898e-011  1.0000000e+000  9.9868691e-007
  9.2192507e-001  0.0000000e+000  0.0000000e+000  0.0000000e+000  0.0000000e+000  0.0000000e+000  0.0000000e+000  0.0000000e+000  0.0000000e+000  0.0000000e+000  9.7569862e-001  4.8012204e-002  1.0000000e+000  2.9160377e-002
  5.1785358e-001  0.0000000e+000  0.0000000e+000  0.0000000e+000  0.0000000e+000  0.0000000e+000  0.0000000e+000  0.0000000e+000  0.0000000e+000  0.0000000e+000  9.9983663e-001  3.2672099e-004  1.0000000e+000  1.5019657e-004
  0.0000000e+000  0.0000000e+000  0.0000000e+000  0.0000000e+000  0.0000000e+000  0.0000000e+000  0.0000000e+000  0.0000000e+000  0.0000000e+000  0.0000000e+000  1.0000000e+000  0.0000000e+000  1.0000000e+000  0.0000000e+000
  1.0000000e+000  0.0000000e+000  0.0000000e+000  0.0000000e+000  0.0000000e+000  0.0000000e+000  0.0000000e+000  0.0000000e+000  0.0000000e+000  0.0000000e+000  1.0000000e+000  0.0000000e+000  1.0000000e+000  0.0000000e+000
  6.3583709e-001  0.0000000e+000  0.0000000e+000  0.0000000e+000  0.0000000e+000  0.0000000e+000  0.0000000e+000  0.0000000e+000  0.0000000e+000  0.0000000e+000  9.9784871e-001  4.2979531e-003  1.0000000e+000  7.8588010e-003
  7.4761949e-001  0.0000000e+000  0.0000000e+000  0.0000000e+000  0.0000000e+000  0.0000000e+000  0.0000000e+000  0.0000000e+000  0.0000000e+000  0.0000000e+000  9.5003939e-001  9.7425160e-002  1.0000000e+000  1.0388780e-001
  2.1266532e-001  0.0000000e+000  0.0000000e+000  0.0000000e+000  0.0000000e+000  0.0000000e+000  0.0000000e+000  0.0000000e+000  0.0000000e+000  0.0000000e+000  9.1610253e-001  1.6075616e-001  1.0000000e+000  6.1983842e-002
  6.0931746e-001  0.0000000e+000  0.0000000e+000  0.0000000e+000  0.0000000e+000  0.0000000e+000  0.0000000e+000  0.0000000e+000  0.0000000e+000  0.0000000e+000  9.5873376e-001  8.0829568e-002  1.0000000e+000  3.7226933e-002
  1.0000000e+000  0.0000000e+000  0.0000000e+000  0.0000000e+000  0.0000000e+000  0.0000000e+000  0.0000000e+000  0.0000000e+000  0.0000000e+000  0.0000000e+000  1.0000000e+000  0.0000000e+000  1.0000000e+000  0.0000000e+000
  0.0000000e+000  0.0000000e+000  0.0000000e+000  0.0000000e+000  0.0000000e+000  0.0000000e+000  0.0000000e+000  0.0000000e+000  0.0000000e+000  0.0000000e+000  1.0000000e+000  0.0000000e+000  1.0000000e+000  0.0000000e+000
  9.2487056e-001  0.0000000e+000  0.0000000e+000  0.0000000e+000  0.0000000e+000  0.0000000e+000  0.0000000e+000  0.0000000e+000  0.0000000e+000  0.0000000e+000  9.7698273e-001  4.5504751e-002  1.0000000e+000  1.1330645e-002
  0.0000000e+000  0.0000000e+000  0.0000000e+000  0.0000000e+000  0.0000000e+000  0.0000000e+000  0.0000000e+000  0.0000000e+000  0.0000000e+000  0.0000000e+000  1.0000000e+000  0.0000000e+000  1.0000000e+000  0.0000000e+000
  1.0000000e+000  0.0000000e+000  0.0000000e+000  0.0000000e+000  0.0000000e+000  0.0000000e+000  0.0000000e+000  0.0000000e+000  0.0000000e+000  0.0000000e+000  1.0000000e+000  0.0000000e+000  1.0000000e+000  0.0000000e+000
  7.4514636e-001  0.0000000e+000  0.0000000e+000  0.0000000e+000  0.0000000e+000  0.0000000e+000  0.0000000e+000  0.0000000e+000  0.0000000e+000  0.0000000e+000  9.5049746e-001  9.6554586e-002  1.0000000e+000  1.6072313e-002
  1.2545996e-001  0.0000000e+000  0.0000000e+000  0.0000000e+000  0.0000000e+000  0.0000000e+000  0.0000000e+000  0.0000000e+000  0.0000000e+000  0.0000000e+000  9.2819170e-001  1.3846016e-001  1.0000000e+000  5.8906957e-002
  1.0000000e+000  0.0000000e+000  0.0000000e+000  0.0000000e+000  0.0000000e+000  0.0000000e+000  0.0000000e+000  0.0000000e+000  0.0000000e+000  0.0000000e+000  1.0000000e+000  0.0000000e+000  1.0000000e+000  0.0000000e+000
  0.0000000e+000  0.0000000e+000  0.0000000e+000  0.0000000e+000  0.0000000e+000  0.0000000e+000  0.0000000e+000  0.0000000e+000  0.0000000e+000  0.0000000e+000  1.0000000e+000  0.0000000e+000  1.0000000e+000  0.0000000e+000
  0.0000000e+000  0.0000000e+000  0.0000000e+000  0.0000000e+000  0.0000000e+000  0.0000000e+000  0.0000000e+000  0.0000000e+000  0.0000000e+000  0.0000000e+000  1.0000000e+000  0.0000000e+000  1.0000000e+000  0.0000000e+000
  5.7333438e-001  0.0000000e+000  0.0000000e+000  0.0000000e+000  0.0000000e+000  0.0000000e+000  0.0000000e+000  0.0000000e+000  0.0000000e+000  0.0000000e+000  9.0933138e-001  1.7311644e-001  1.0000000e+000  3.9925575e-002
  0.0000000e+000  0.0000000e+000  0.0000000e+000  0.0000000e+000  0.0000000e+000  0.0000000e+000  0.0000000e+000  0.0000000e+000  0.0000000e+000  0.0000000e+000  1.0000000e+000  0.0000000e+000  1.0000000e+000  0.0000000e+000
  1.0000000e+000  0.0000000e+000  0.0000000e+000  0.0000000e+000  0.0000000e+000  0.0000000e+000  0.0000000e+000  0.0000000e+000  0.0000000e+000  0.0000000e+000  1.0000000e+000  0.0000000e+000  1.0000000e+000  0.0000000e+000
  0.0000000e+000  0.0000000e+000  0.0000000e+000  0.0000000e+000  0.0000000e+000  0.0000000e+000  0.0000000e+000  0.0000000e+000  0.0000000e+000  0.0000000e+000  1.0000000e+000  0.0000000e+000  1.0000000e+000  0.0000000e+000
  7.0516806e-001  0.0000000e+000  0.0000000e+000  0.0000000e+000  0.0000000e+000  0.0000000e+000  0.0000000e+000  0.0000000e+000  0.0000000e+000  0.0000000e+000  9.9490940e-001  1.0155278e-002  1.0000000e+000  6.1056835e-003
  0.0000000e+000  0.0000000e+000  0.0000000e+000  0.0000000e+000  0.0000000e+000  0.0000000e+000  0.0000000e+000  0.0000000e+000  0.0000000e+000  0.0000000e+000  1.0000000e+000  0.0000000e+000  1.0000000e+000  0.0000000e+000
  1.0000000e+000  0.0000000e+000  0.0000000e+000  0.0000000e+000  0.0000000e+000  0.0000000e+000  0.0000000e+000  0.0000000e+000  0.0000000e+000  0.0000000e+000  1.0000000e+000  0.0000000e+000  1.0000000e+000  0.0000000e+000
  1.6146508e-001  0.0000000e+000  0.0000000e+000  0.0000000e+000  0.0000000e+000  0.0000000e+000  0.0000000e+000  0.0000000e+000  0.0000000e+000  0.0000000e+000  9.9999954e-001  9.2253567e-007  1.0000000e+000  1.7395379e-005
  1.0000000e+000  0.0000000e+000  0.0000000e+000  0.0000000e+000  0.0000000e+000  0.0000000e+000  0.0000000e+000  0.0000000e+000  0.0000000e+000  0.0000000e+000  1.0000000e+000  0.0000000e+000  1.0000000e+000  0.0000000e+000
  0.0000000e+000  0.0000000e+000  0.0000000e+000  0.0000000e+000  0.0000000e+000  0.0000000e+000  0.0000000e+000  0.0000000e+000  0.0000000e+000  0.0000000e+000  1.0000000e+000  0.0000000e+000  1.0000000e+000  0.0000000e+000
  2.9616100e-001  0.0000000e+000  0.0000000e+000  0.0000000e+000  0.0000000e+000  0.0000000e+000  0.0000000e+000  0.0000000e+000  0.0000000e+000  0.0000000e+000  9.7803052e-001  4.3456310e-002  1.0000000e+000  9.8374752e-003
  5.9272071e-001  0.0000000e+000  0.0000000e+000  0.0000000e+000  0.0000000e+000  0.0000000e+000  0.0000000e+000  0.0000000e+000  0.0000000e+000  0.0000000e+000  9.1501741e-001  1.6274314e-001  1.0000000e+000  3.1689837e-002
  1.0000000e+000  0.0000000e+000  0.0000000e+000  0.0000000e+000  0.0000000e+000  0.0000000e+000  0.0000000e+000  0.0000000e+000  0.0000000e+000  0.0000000e+000  1.0000000e+000  0.0000000e+000  1.0000000e+000  0.0000000e+000
  8.2060345e-001  0.0000000e+000  0.0000000e+000  0.0000000e+000  0.0000000e+000  0.0000000e+000  0.0000000e+000  0.0000000e+000  0.0000000e+000  0.0000000e+000  9.9999324e-001  1.3526750e-005  1.0000000e+000  3.0124526e-005
  7.3024290e-001  0.0000000e+000  0.0000000e+000  0.0000000e+000  0.0000000e+000  0.0000000e+000  0.0000000e+000  0.0000000e+000  0.0000000e+000  0.0000000e+000  9.6481143e-001  6.9138907e-002  1.0000000e+000  4.0786250e-002
  2.9035702e-001  0.0000000e+000  0.0000000e+000  0.0000000e+000  0.0000000e+000  0.0000000e+000  0.0000000e+000  0.0000000e+000  0.0000000e+000  0.0000000e+000  9.5478608e-001  8.8383534e-002  1.0000000e+000  2.0069878e-002
  7.2601285e-001  0.0000000e+000  0.0000000e+000  0.0000000e+000  0.0000000e+000  0.0000000e+000  0.0000000e+000  0.0000000e+000  0.0000000e+000  0.0000000e+000  9.7097143e-001  5.7214476e-002  1.0000000e+000  5.2700033e-002
  1.0000000e+000  0.0000000e+000  0.0000000e+000  0.0000000e+000  0.0000000e+000  0.0000000e+000  0.0000000e+000  0.0000000e+000  0.0000000e+000  0.0000000e+000  1.0000000e+000  0.0000000e+000  1.0000000e+000  0.0000000e+000
  3.4359054e-001  0.0000000e+000  0.0000000e+000  0.0000000e+000  0.0000000e+000  0.0000000e+000  0.0000000e+000  0.0000000e+000  0.0000000e+000  0.0000000e+000  9.9998727e-001  2.5460950e-005  1.0000000e+000  1.1212443e-004
  1.0000000e+000  0.0000000e+000  0.0000000e+000  0.0000000e+000  0.0000000e+000  0.0000000e+000  0.0000000e+000  0.0000000e+000  0.0000000e+000  0.0000000e+000  1.0000000e+000  0.0000000e+000  1.0000000e+000             Inf
  9.0119878e-001  0.0000000e+000  0.0000000e+000  0.0000000e+000  0.0000000e+000  0.0000000e+000  0.0000000e+000  0.0000000e+000  0.0000000e+000  0.0000000e+000  9.7900601e-001  4.1547230e-002  1.0000000e+000  5.0916337e-002
  7.4198109e-001  0.0000000e+000  0.0000000e+000  0.0000000e+000  0.0000000e+000  0.0000000e+000  0.0000000e+000  0.0000000e+000  0.0000000e+000  0.0000000e+000  9.5200836e-001  9.3680075e-002  1.0000000e+000  1.1098657e-001
  0.0000000e+000  0.0000000e+000  0.0000000e+000  0.0000000e+000  0.0000000e+000  0.0000000e+000  0.0000000e+000  0.0000000e+000  0.0000000e+000  0.0000000e+000  1.0000000e+000  0.0000000e+000  1.0000000e+000             Inf
  4.4253542e-001  0.0000000e+000  0.0000000e+000  0.0000000e+000  0.0000000e+000  0.0000000e+000  0.0000000e+000  0.0000000e+000  0.0000000e+000  0.0000000e+000  9.1902741e-001  1.5538862e-001  1.0000000e+000  5.4133584e-002
  1.6949792e-001  0.0000000e+000  0.0000000e+000  0.0000000e+000  0.0000000e+000  0.0000000e+000  0.0000000e+000  0.0000000e+000  0.0000000e+000  0.0000000e+000  9.9999999e-001  2.3389467e-008  1.0000000e+000  1.5752626e-007
  0.0000000e+000  0.0000000e+000  0.0000000e+000  0.0000000e+000  0.0000000e+000  0.0000000e+000  0.0000000e+000  0.0000000e+000  0.0000000e+000  0.0000000e+000  1.0000000e+000  0.0000000e+000  1.0000000e+000  0.0000000e+000
  9.3492046e-001  0.0000000e+000  0.0000000e+000  0.0000000e+000  0.0000000e+000  0.0000000e+000  0.0000000e+000  0.0000000e+000  0.0000000e+000  0.0000000e+000  9.8346182e-001  3.2802841e-002  1.0000000e+000  9.8473187e-003
  1.0000000e+000  0.0000000e+000  0.0000000e+000  0.0000000e+000  0.0000000e+000  0.0000000e+000  0.0000000e+000  0.0000000e+000  0.0000000e+000  0.0000000e+000  1.0000000e+000  0.0000000e+000  1.0000000e+000  0.0000000e+000
  1.0000000e+000  0.0000000e+000  0.0000000e+000  0.0000000e+000  0.0000000e+000  0.0000000e+000  0.0000000e+000  0.0000000e+000  0.0000000e+000  0.0000000e+000  1.0000000e+000  0.0000000e+000  1.0000000e+000  0.0000000e+000
  8.7047806e-001  0.0000000e+000  0.0000000e+000  0.0000000e+000  0.0000000e+000  0.0000000e+000  0.0000000e+000  0.0000000e+000  0.0000000e+000  0.0000000e+000  9.9779950e-001  4.3961489e-003  1.0000000e+000  4.3346854e-003
  7.9443230e-001  0.0000000e+000  0.0000000e+000  0.0000000e+000  0.0000000e+000  0.0000000e+000  0.0000000e+000  0.0000000e+000  0.0000000e+000  0.0000000e+000  9.9625323e-001  7.4795102e-003  1.0000000e+000  5.4673214e-003
  0.0000000e+000  0.0000000e+000  0.0000000e+000  0.0000000e+000  0.0000000e+000  0.0000000e+000  0.0000000e+000  0.0000000e+000  0.0000000e+000  0.0000000e+000  1.0000000e+000  0.0000000e+000  1.0000000e+000  0.0000000e+000
  3.1168531e-001  0.0000000e+000  0.0000000e+000  0.0000000e+000  0.0000000e+000  0.0000000e+000  0.0000000e+000  0.0000000e+000  0.0000000e+000  0.0000000e+000  9.9887761e-001  2.2435223e-003  1.0000000e+000  5.9297120e-003
  0.0000000e+000  0.0000000e+000  0.0000000e+000  0.0000000e+000  0.0000000e+000  0.0000000e+000  0.0000000e+000  0.0000000e+000  0.0000000e+000  0.0000000e+000  1.0000000e+000  0.0000000e+000  1.0000000e+000  0.0000000e+000
  0.0000000e+000  0.0000000e+000  0.0000000e+000  0.0000000e+000  0.0000000e+000  0.0000000e+000  0.0000000e+000  0.0000000e+000  0.0000000e+000  0.0000000e+000  1.0000000e+000  0.0000000e+000  1.0000000e+000  0.0000000e+000
  1.0000000e+000  0.0000000e+000  0.0000000e+000  0.0000000e+000  0.0000000e+000  0.0000000e+000  0.0000000e+000  0.0000000e+000  0.0000000e+000  0.0000000e+000  1.0000000e+000  0.0000000e+000  1.0000000e+000  0.0000000e+000
  0.0000000e+000  0.0000000e+000  0.0000000e+000  0.0000000e+000  0.0000000e+000  0.0000000e+000  0.0000000e+000  0.0000000e+000  0.0000000e+000  0.0000000e+000  1.0000000e+000  0.0000000e+000  1.0000000e+000  0.0000000e+000
  1.0000000e+000  0.0000000e+000  0.0000000e+000  0.0000000e+000  0.0000000e+000  0.0000000e+000  0.0000000e+000  0.0000000e+000  0.0000000e+000  0.0000000e+000  1.0000000e+000  0.0000000e+000  1.0000000e+000  0.0000000e+000
  7.7017955e-001  0.0000000e+000  0.0000000e+000  0.0000000e+000  0.0000000e+000  0.0000000e+000  0.0000000e+000  0.0000000e+000  0.0000000e+000  0.0000000e+000  9.7056775e-001  5.7998247e-002  1.0000000e+000  6.9531998e-002
  0.0000000e+000  0.0000000e+000  0.0000000e+000  0.0000000e+000  0.0000000e+000  0.0000000e+000  0.0000000e+000  0.0000000e+000  0.0000000e+000  0.0000000e+000  1.0000000e+000  0.0000000e+000  1.0000000e+000  0.0000000e+000
  0.0000000e+000  0.0000000e+000  0.0000000e+000  0.0000000e+000  0.0000000e+000  0.0000000e+000  0.0000000e+000  0.0000000e+000  0.0000000e+000  0.0000000e+000  1.0000000e+000  0.0000000e+000  1.0000000e+000  0.0000000e+000
  1.0000000e+000  0.0000000e+000  0.0000000e+000  0.0000000e+000  0.0000000e+000  0.0000000e+000  0.0000000e+000  0.0000000e+000  0.0000000e+000  0.0000000e+000  1.0000000e+000  0.0000000e+000  1.0000000e+000  0.0000000e+000
  0.0000000e+000  0.0000000e+000  0.0000000e+000  0.0000000e+000  0.0000000e+000  0.0000000e+000  0.0000000e+000  0.0000000e+000  0.0000000e+000  0.0000000e+000  1.0000000e+000  0.0000000e+000  1.0000000e+000  0.0000000e+000
  4.4850277e-002  0.0000000e+000  0.0000000e+000  0.0000000e+000  0.0000000e+000  0.0000000e+000  0.0000000e+000  0.0000000e+000  0.0000000e+000  0.0000000e+000  8.5333091e-001  2.7182636e-001  1.0000000e+000  1.1382310e-001
  1.7025395e-001  0.0000000e+000  0.0000000e+000  0.0000000e+000  0.0000000e+000  0.0000000e+000  0.0000000e+000  0.0000000e+000  0.0000000e+000  0.0000000e+000  9.9999995e-001  9.6312029e-008  1.0000000e+000  4.8984997e-006
  0.0000000e+000  0.0000000e+000  0.0000000e+000  0.0000000e+000  0.0000000e+000  0.0000000e+000  0.0000000e+000  0.0000000e+000  0.0000000e+000  0.0000000e+000  1.0000000e+000  0.0000000e+000  1.0000000e+000  0.0000000e+000
  1.0000000e+000  0.0000000e+000  0.0000000e+000  0.0000000e+000  0.0000000e+000  0.0000000e+000  0.0000000e+000  0.0000000e+000  0.0000000e+000  0.0000000e+000  1.0000000e+000  0.0000000e+000  1.0000000e+000  0.0000000e+000
  1.0000000e+000  0.0000000e+000  0.0000000e+000  0.0000000e+000  0.0000000e+000  0.0000000e+000  0.0000000e+000  0.0000000e+000  0.0000000e+000  0.0000000e+000  1.0000000e+000  0.0000000e+000  1.0000000e+000  0.0000000e+000
  6.3546211e-001  0.0000000e+000  0.0000000e+000  0.0000000e+000  0.0000000e+000  0.0000000e+000  0.0000000e+000  0.0000000e+000  0.0000000e+000  0.0000000e+000  9.9770290e-001  4.5889220e-003  1.0000000e+000  5.7014332e-003
  8.5191775e-001  0.0000000e+000  0.0000000e+000  0.0000000e+000  0.0000000e+000  0.0000000e+000  0.0000000e+000  0.0000000e+000  0.0000000e+000  0.0000000e+000  9.9994589e-001  1.0821089e-004  1.0000000e+000  4.5233237e-005
  4.0613191e-001  0.0000000e+000  0.0000000e+000  0.0000000e+000  0.0000000e+000  0.0000000e+000  0.0000000e+000  0.0000000e+000  0.0000000e+000  0.0000000e+000  8.2511211e-001  3.1919001e-001  1.0000000e+000  5.9379032e-002
  9.3702151e-001  0.0000000e+000  0.0000000e+000  0.0000000e+000  0.0000000e+000  0.0000000e+000  0.0000000e+000  0.0000000e+000  0.0000000e+000  0.0000000e+000  9.8501937e-001  2.9736834e-002  1.0000000e+000  7.7573215e-003
  5.8715479e-001  0.0000000e+000  0.0000000e+000  0.0000000e+000  0.0000000e+000  0.0000000e+000  0.0000000e+000  0.0000000e+000  0.0000000e+000  0.0000000e+000  9.0597539e-001  1.7920859e-001  1.0000000e+000  9.3628150e-002
  3.1394300e-001  0.0000000e+000  0.0000000e+000  0.0000000e+000  0.0000000e+000  0.0000000e+000  0.0000000e+000  0.0000000e+000  0.0000000e+000  0.0000000e+000  9.9940617e-001  1.1873169e-003  1.0000000e+000  2.8205036e-003
  0.0000000e+000  0.0000000e+000  0.0000000e+000  0.0000000e+000  0.0000000e+000  0.0000000e+000  0.0000000e+000  0.0000000e+000  0.0000000e+000  0.0000000e+000  1.0000000e+000  0.0000000e+000  1.0000000e+000  0.0000000e+000
  0.0000000e+000  0.0000000e+000  0.0000000e+000  0.0000000e+000  0.0000000e+000  0.0000000e+000  0.0000000e+000  0.0000000e+000  0.0000000e+000  0.0000000e+000  1.0000000e+000  0.0000000e+000  1.0000000e+000  0.0000000e+000
  0.0000000e+000  0.0000000e+000  0.0000000e+000  0.0000000e+000  0.0000000e+000  0.0000000e+000  0.0000000e+000  0.0000000e+000  0.0000000e+000  0.0000000e+000  1.0000000e+000  0.0000000e+000  1.0000000e+000  0.0000000e+000
  8.5130618e-001  0.0000000e+000  0.0000000e+000  0.0000000e+000  0.0000000e+000  0.0000000e+000  0.0000000e+000  0.0000000e+000  0.0000000e+000  0.0000000e+000  9.9995527e-001  8.9458258e-005  1.0000000e+000  6.8841586e-005
  1.0000000e+000  0.0000000e+000  0.0000000e+000  0.0000000e+000  0.0000000e+000  0.0000000e+000  0.0000000e+000  0.0000000e+000  0.0000000e+000  0.0000000e+000  1.0000000e+000  0.0000000e+000  1.0000000e+000  0.0000000e+000
  0.0000000e+000  0.0000000e+000  0.0000000e+000  0.0000000e+000  0.0000000e+000  0.0000000e+000  0.0000000e+000  0.0000000e+000  0.0000000e+000  0.0000000e+000  1.0000000e+000  0.0000000e+000  1.0000000e+000  0.0000000e+000
  5.9558640e-001  0.0000000e+000  0.0000000e+000  0.0000000e+000  0.0000000e+000  0.0000000e+000  0.0000000e+000  0.0000000e+000  0.0000000e+000  0.0000000e+000  9.2143455e-001  1.5095837e-001  1.0000000e+000  1.1709143e-001
  0.0000000e+000  0.0000000e+000  0.0000000e+000  0.0000000e+000  0.0000000e+000  0.0000000e+000  0.0000000e+000  0.0000000e+000  0.0000000e+000  0.0000000e+000  1.0000000e+000  0.0000000e+000  1.0000000e+000  0.0000000e+000
  0.0000000e+000  0.0000000e+000  0.0000000e+000  0.0000000e+000  0.0000000e+000  0.0000000e+000  0.0000000e+000  0.0000000e+000  0.0000000e+000  0.0000000e+000  1.0000000e+000  0.0000000e+000  1.0000000e+000  0.0000000e+000
  1.0000000e+000  0.0000000e+000  0.0000000e+000  0.0000000e+000  0.0000000e+000  0.0000000e+000  0.0000000e+000  0.0000000e+000  0.0000000e+000  0.0000000e+000  1.0000000e+000  0.0000000e+000  1.0000000e+000  0.0000000e+000
  0.0000000e+000  0.0000000e+000  0.0000000e+000  0.0000000e+000  0.0000000e+000  0.0000000e+000  0.0000000e+000  0.0000000e+000  0.0000000e+000  0.0000000e+000  1.0000000e+000  0.0000000e+000  1.0000000e+000  0.0000000e+000
  1.7587558e-001  0.0000000e+000  0.0000000e+000  0.0000000e+000  0.0000000e+000  0.0000000e+000  0.0000000e+000  0.0000000e+000  0.0000000e+000  0.0000000e+000  9.9998686e-001  2.6269867e-005  1.0000000e+000  1.2607441e-004
  0.0000000e+000  0.0000000e+000  0.0000000e+000  0.0000000e+000  0.0000000e+000  0.0000000e+000  0.0000000e+000  0.0000000e+000  0.0000000e+000  0.0000000e+000  1.0000000e+000  0.0000000e+000  1.0000000e+000  0.0000000e+000
  5.4023136e-001  0.0000000e+000  0.0000000e+000  0.0000000e+000  0.0000000e+000  0.0000000e+000  0.0000000e+000  0.0000000e+000  0.0000000e+000  0.0000000e+000  9.8781037e-001  2.4230676e-002  1.0000000e+000  3.2885045e-002
  0.0000000e+000  0.0000000e+000  0.0000000e+000  0.0000000e+000  0.0000000e+000  0.0000000e+000  0.0000000e+000  0.0000000e+000  0.0000000e+000  0.0000000e+000  1.0000000e+000  0.0000000e+000  1.0000000e+000  0.0000000e+000
  4.1683067e-001  0.0000000e+000  0.0000000e+000  0.0000000e+000  0.0000000e+000  0.0000000e+000  0.0000000e+000  0.0000000e+000  0.0000000e+000  0.0000000e+000  8.1125367e-001  3.4186748e-001  1.0000000e+000  6.5897462e-002
  5.2051265e-001  0.0000000e+000  0.0000000e+000  0.0000000e+000  0.0000000e+000  0.0000000e+000  0.0000000e+000  0.0000000e+000  0.0000000e+000  0.0000000e+000  9.9964152e-001  7.1682279e-004  1.0000000e+000  9.7840982e-004
  1.1703653e-002  0.0000000e+000  0.0000000e+000  0.0000000e+000  0.0000000e+000  0.0000000e+000  0.0000000e+000  0.0000000e+000  0.0000000e+000  0.0000000e+000  9.9989523e-001  2.0952726e-004  1.0000000e+000  5.6280408e-004
  1.0000000e+000  0.0000000e+000  0.0000000e+000  0.0000000e+000  0.0000000e+000  0.0000000e+000  0.0000000e+000  0.0000000e+000  0.0000000e+000  0.0000000e+000  1.0000000e+000  0.0000000e+000  1.0000000e+000  0.0000000e+000
  8.5059033e-001  0.0000000e+000  0.0000000e+000  0.0000000e+000  0.0000000e+000  0.0000000e+000  0.0000000e+000  0.0000000e+000  0.0000000e+000  0.0000000e+000  9.9996453e-001  7.0937584e-005  1.0000000e+000  1.1670448e-004
  8.5700020e-001  0.0000000e+000  0.0000000e+000  0.0000000e+000  0.0000000e+000  0.0000000e+000  0.0000000e+000  0.0000000e+000  0.0000000e+000  0.0000000e+000  9.9979065e-001  4.1866071e-004  1.0000000e+000  8.1708047e-004
  8.7501279e-001  0.0000000e+000  0.0000000e+000  0.0000000e+000  0.0000000e+000  0.0000000e+000  0.0000000e+000  0.0000000e+000  0.0000000e+000  0.0000000e+000  9.9622006e-001  7.5455980e-003  1.0000000e+000  8.4121914e-004
  1.8265043e-001  0.0000000e+000  0.0000000e+000  0.0000000e+000  0.0000000e+000  0.0000000e+000  0.0000000e+000  0.0000000e+000  0.0000000e+000  0.0000000e+000  9.9967112e-001  6.5765843e-004  1.0000000e+000  1.1993392e-004
  1.0000000e+000  0.0000000e+000  0.0000000e+000  0.0000000e+000  0.0000000e+000  0.0000000e+000  0.0000000e+000  0.0000000e+000  0.0000000e+000  0.0000000e+000  1.0000000e+000  0.0000000e+000  1.0000000e+000  0.0000000e+000
  1.0000000e+000  0.0000000e+000  0.0000000e+000  0.0000000e+000  0.0000000e+000  0.0000000e+000  0.0000000e+000  0.0000000e+000  0.0000000e+000  0.0000000e+000  1.0000000e+000  0.0000000e+000  1.0000000e+000  0.0000000e+000
  4.3219466e-001  0.0000000e+000  0.0000000e+000  0.0000000e+000  0.0000000e+000  0.0000000e+000  0.0000000e+000  0.0000000e+000  0.0000000e+000  0.0000000e+000  8.6324262e-001  2.5481218e-001  1.0000000e+000  1.3239685e-001
  0.0000000e+000  0.0000000e+000  0.0000000e+000  0.0000000e+000  0.0000000e+000  0.0000000e+000  0.0000000e+000  0.0000000e+000  0.0000000e+000  0.0000000e+000  1.0000000e+000  0.0000000e+000  1.0000000e+000  0.0000000e+000
  6.3208916e-001  0.0000000e+000  0.0000000e+000  0.0000000e+000  0.0000000e+000  0.0000000e+000  0.0000000e+000  0.0000000e+000  0.0000000e+000  0.0000000e+000  9.9602496e-001  7.9342841e-003  1.0000000e+000  3.0914362e-002
  0.0000000e+000  0.0000000e+000  0.0000000e+000  0.0000000e+000  0.0000000e+000  0.0000000e+000  0.0000000e+000  0.0000000e+000  0.0000000e+000  0.0000000e+000  1.0000000e+000  0.0000000e+000  1.0000000e+000  0.0000000e+000
  3.4658237e-001  0.0000000e+000  0.0000000e+000  0.0000000e+000  0.0000000e+000  0.0000000e+000  0.0000000e+000  0.0000000e+000  0.0000000e+000  0.0000000e+000  9.9994302e-001  1.1394910e-004  1.0000000e+000  1.8712791e-004
  8.3711151e-001  0.0000000e+000  0.0000000e+000  0.0000000e+000  0.0000000e+000  0.0000000e+000  0.0000000e+000  0.0000000e+000  0.0000000e+000  0.0000000e+000  1.0000000e+000  9.1225656e-009  1.0000000e+000  1.9926431e-008
  1.0000000e+000  0.0000000e+000  0.0000000e+000  0.0000000e+000  0.0000000e+000  0.0000000e+000  0.0000000e+000  0.0000000e+000  0.0000000e+000  0.0000000e+000  1.0000000e+000  0.0000000e+000  1.0000000e+000  0.0000000e+000
  3.6877345e-001  0.0000000e+000  0.0000000e+000  0.0000000e+000  0.0000000e+000  0.0000000e+000  0.0000000e+000  0.0000000e+000  0.0000000e+000  0.0000000e+000  9.8707666e-001  2.5679660e-002  1.0000000e+000  1.0225018e-002
  1.0000000e+000  0.0000000e+000  0.0000000e+000  0.0000000e+000  0.0000000e+000  0.0000000e+000  0.0000000e+000  0.0000000e+000  0.0000000e+000  0.0000000e+000  1.0000000e+000  0.0000000e+000  1.0000000e+000  0.0000000e+000
  0.0000000e+000  0.0000000e+000  0.0000000e+000  0.0000000e+000  0.0000000e+000  0.0000000e+000  0.0000000e+000  0.0000000e+000  0.0000000e+000  0.0000000e+000  1.0000000e+000  0.0000000e+000  1.0000000e+000  0.0000000e+000
  9.0796455e-001  0.0000000e+000  0.0000000e+000  0.0000000e+000  0.0000000e+000  0.0000000e+000  0.0000000e+000  0.0000000e+000  0.0000000e+000  0.0000000e+000  9.7559437e-001  4.8215632e-002  1.0000000e+000  8.2986444e-003
  4.0493107e-001  0.0000000e+000  0.0000000e+000  0.0000000e+000  0.0000000e+000  0.0000000e+000  0.0000000e+000  0.0000000e+000  0.0000000e+000  0.0000000e+000  8.2928163e-001  3.1229197e-001  1.0000000e+000  9.4135418e-002
  7.4101506e-001  0.0000000e+000  0.0000000e+000  0.0000000e+000  0.0000000e+000  0.0000000e+000  0.0000000e+000  0.0000000e+000  0.0000000e+000  0.0000000e+000  9.5266595e-001  9.2427581e-002  1.0000000e+000  6.6955579e-002
  4.5671981e-001  0.0000000e+000  0.0000000e+000  0.0000000e+000  0.0000000e+000  0.0000000e+000  0.0000000e+000  0.0000000e+000  0.0000000e+000  0.0000000e+000  9.7598979e-001  4.7443921e-002  1.0000000e+000  2.4331779e-002
  1.0000000e+000  0.0000000e+000  0.0000000e+000  0.0000000e+000  0.0000000e+000  0.0000000e+000  0.0000000e+000  0.0000000e+000  0.0000000e+000  0.0000000e+000  1.0000000e+000  0.0000000e+000  1.0000000e+000  0.0000000e+000
  4.3753893e-001  0.0000000e+000  0.0000000e+000  0.0000000e+000  0.0000000e+000  0.0000000e+000  0.0000000e+000  0.0000000e+000  0.0000000e+000  0.0000000e+000  8.9215096e-001  2.0406667e-001  1.0000000e+000  1.4687027e-001
  0.0000000e+000  0.0000000e+000  0.0000000e+000  0.0000000e+000  0.0000000e+000  0.0000000e+000  0.0000000e+000  0.0000000e+000  0.0000000e+000  0.0000000e+000  1.0000000e+000  0.0000000e+000  1.0000000e+000  0.0000000e+000
  0.0000000e+000  0.0000000e+000  0.0000000e+000  0.0000000e+000  0.0000000e+000  0.0000000e+000  0.0000000e+000  0.0000000e+000  0.0000000e+000  0.0000000e+000  1.0000000e+000  0.0000000e+000  1.0000000e+000  0.0000000e+000
  0.0000000e+000  0.0000000e+000  0.0000000e+000  0.0000000e+000  0.0000000e+000  0.0000000e+000  0.0000000e+000  0.0000000e+000  0.0000000e+000  0.0000000e+000  1.0000000e+000  0.0000000e+000  1.0000000e+000  0.0000000e+000
  8.2945394e-001  0.0000000e+000  0.0000000e+000  0.0000000e+000  0.0000000e+000  0.0000000e+000  0.0000000e+000  0.0000000e+000  0.0000000e+000  0.0000000e+000  9.9999999e-001  1.1020142e-008  1.0000000e+000  2.3271761e-008
  4.7995951e-002  0.0000000e+000  0.0000000e+000  0.0000000e+000  0.0000000e+000  0.0000000e+000  0.0000000e+000  0.0000000e+000  0.0000000e+000  0.0000000e+000  8.0503461e-001  3.5191928e-001  1.0000000e+000  7.0433077e-002
  0.0000000e+000  0.0000000e+000  0.0000000e+000  0.0000000e+000  0.0000000e+000  0.0000000e+000  0.0000000e+000  0.0000000e+000  0.0000000e+000  0.0000000e+000  1.0000000e+000  0.0000000e+000  1.0000000e+000  0.0000000e+000
  1.0000000e+000  0.0000000e+000  0.0000000e+000  0.0000000e+000  0.0000000e+000  0.0000000e+000  0.0000000e+000  0.0000000e+000  0.0000000e+000  0.0000000e+000  1.0000000e+000  0.0000000e+000  1.0000000e+000  0.0000000e+000
  7.4357142e-002  0.0000000e+000  0.0000000e+000  0.0000000e+000  0.0000000e+000  0.0000000e+000  0.0000000e+000  0.0000000e+000  0.0000000e+000  0.0000000e+000  3.1868096e-001  8.9844244e-001  1.0000000e+000             Inf
  8.9645340e-001  0.0000000e+000  0.0000000e+000  0.0000000e+000  0.0000000e+000  0.0000000e+000  0.0000000e+000  0.0000000e+000  0.0000000e+000  0.0000000e+000  9.8226625e-001  3.5153014e-002  1.0000000e+000  2.7263074e-002
  1.0000000e+000  0.0000000e+000  0.0000000e+000  0.0000000e+000  0.0000000e+000  0.0000000e+000  0.0000000e+000  0.0000000e+000  0.0000000e+000  0.0000000e+000  1.0000000e+000  0.0000000e+000  1.0000000e+000  0.0000000e+000
  0.0000000e+000  0.0000000e+000  0.0000000e+000  0.0000000e+000  0.0000000e+000  0.0000000e+000  0.0000000e+000  0.0000000e+000  0.0000000e+000  0.0000000e+000  1.0000000e+000  0.0000000e+000  1.0000000e+000  0.0000000e+000
  5.2016905e-001  0.0000000e+000  0.0000000e+000  0.0000000e+000  0.0000000e+000  0.0000000e+000  0.0000000e+000  0.0000000e+000  0.0000000e+000  0.0000000e+000  9.9967400e-001  6.5189394e-004  1.0000000e+000  4.4145400e-004
  8.4315921e-001  0.0000000e+000  0.0000000e+000  0.0000000e+000  0.0000000e+000  0.0000000e+000  0.0000000e+000  0.0000000e+000  0.0000000e+000  0.0000000e+000  9.9999866e-001  2.6756594e-006  1.0000000e+000  4.8340272e-005
  2.7083863e-001  0.0000000e+000  0.0000000e+000  0.0000000e+000  0.0000000e+000  0.0000000e+000  0.0000000e+000  0.0000000e+000  0.0000000e+000  0.0000000e+000  7.8957880e-001  3.7656532e-001  1.0000000e+000  1.3221420e+000
  1.0000000e+000  0.0000000e+000  0.0000000e+000  0.0000000e+000  0.0000000e+000  0.0000000e+000  0.0000000e+000  0.0000000e+000  0.0000000e+000  0.0000000e+000  1.0000000e+000  0.0000000e+000  1.0000000e+000  0.0000000e+000
  0.0000000e+000  0.0000000e+000  0.0000000e+000  0.0000000e+000  0.0000000e+000  0.0000000e+000  0.0000000e+000  0.0000000e+000  0.0000000e+000  0.0000000e+000  1.0000000e+000  0.0000000e+000  1.0000000e+000  0.0000000e+000
  7.1592747e-001  0.0000000e+000  0.0000000e+000  0.0000000e+000  0.0000000e+000  0.0000000e+000  0.0000000e+000  0.0000000e+000  0.0000000e+000  0.0000000e+000  9.8495873e-001  2.9856293e-002  1.0000000e+000  5.6986596e-003
  1.0000000e+000  0.0000000e+000  0.0000000e+000  0.0000000e+000  0.0000000e+000  0.0000000e+000  0.0000000e+000  0.0000000e+000  0.0000000e+000  0.0000000e+000  1.0000000e+000  0.0000000e+000  1.0000000e+000  0.0000000e+000
  0.0000000e+000  0.0000000e+000  0.0000000e+000  0.0000000e+000  0.0000000e+000  0.0000000e+000  0.0000000e+000  0.0000000e+000  0.0000000e+000  0.0000000e+000  1.0000000e+000  0.0000000e+000  1.0000000e+000  0.0000000e+000
  0.0000000e+000  0.0000000e+000  0.0000000e+000  0.0000000e+000  0.0000000e+000  0.0000000e+000  0.0000000e+000  0.0000000e+000  0.0000000e+000  0.0000000e+000  1.0000000e+000  0.0000000e+000  1.0000000e+000  0.0000000e+000
  5.4873705e-001  0.0000000e+000  0.0000000e+000  0.0000000e+000  0.0000000e+000  0.0000000e+000  0.0000000e+000  0.0000000e+000  0.0000000e+000  0.0000000e+000  9.7192751e-001  5.5356925e-002  1.0000000e+000  1.1406876e-002
  1.6418704e-001  0.0000000e+000  0.0000000e+000  0.0000000e+000  0.0000000e+000  0.0000000e+000  0.0000000e+000  0.0000000e+000  0.0000000e+000  0.0000000e+000  9.9999999e-001  1.0789077e-008  1.0000000e+000  3.5046492e-009
  1.0000000e+000  0.0000000e+000  0.0000000e+000  0.0000000e+000  0.0000000e+000  0.0000000e+000  0.0000000e+000  0.0000000e+000  0.0000000e+000  0.0000000e+000  1.0000000e+000  0.0000000e+000  1.0000000e+000  0.0000000e+000
  0.0000000e+000  0.0000000e+000  0.0000000e+000  0.0000000e+000  0.0000000e+000  0.0000000e+000  0.0000000e+000  0.0000000e+000  0.0000000e+000  0.0000000e+000  1.0000000e+000  0.0000000e+000  1.0000000e+000  0.0000000e+000
  1.0000000e+000  0.0000000e+000  0.0000000e+000  0.0000000e+000  0.0000000e+000  0.0000000e+000  0.0000000e+000  0.0000000e+000  0.0000000e+000  0.0000000e+000  1.0000000e+000  0.0000000e+000  1.0000000e+000             Inf
  2.9482812e-001  0.0000000e+000  0.0000000e+000  0.0000000e+000  0.0000000e+000  0.0000000e+000  0.0000000e+000  0.0000000e+000  0.0000000e+000  0.0000000e+000  9.7370859e-001  5.1891589e-002  1.0000000e+000  1.3330530e-002
  1.0000000e+000  0.0000000e+000  0.0000000e+000  0.0000000e+000  0.0000000e+000  0.0000000e+000  0.0000000e+000  0.0000000e+000  0.0000000e+000  0.0000000e+000  1.0000000e+000  0.0000000e+000  1.0000000e+000             Inf
  3.9306860e-001  0.0000000e+000  0.0000000e+000  0.0000000e+000  0.0000000e+000  0.0000000e+000  0.0000000e+000  0.0000000e+000  0.0000000e+000  0.0000000e+000  8.8769350e-001  2.1200024e-001  1.0000000e+000  1.2048896e-001
  0.0000000e+000  0.0000000e+000  0.0000000e+000  0.0000000e+000  0.0000000e+000  0.0000000e+000  0.0000000e+000  0.0000000e+000  0.0000000e+000  0.0000000e+000  1.0000000e+000  0.0000000e+000  1.0000000e+000  0.0000000e+000
  9.1137447e-001  0.0000000e+000  0.0000000e+000  0.0000000e+000  0.0000000e+000  0.0000000e+000  0.0000000e+000  0.0000000e+000  0.0000000e+000  0.0000000e+000  9.7466076e-001  5.0036406e-002  1.0000000e+000  6.0191040e-003
  1.0000000e+000  0.0000000e+000  0.0000000e+000  0.0000000e+000  0.0000000e+000  0.0000000e+000  0.0000000e+000  0.0000000e+000  0.0000000e+000  0.0000000e+000  1.0000000e+000  0.0000000e+000  1.0000000e+000  0.0000000e+000
  0.0000000e+000  0.0000000e+000  0.0000000e+000  0.0000000e+000  0.0000000e+000  0.0000000e+000  0.0000000e+000  0.0000000e+000  0.0000000e+000  0.0000000e+000  1.0000000e+000  0.0000000e+000  1.0000000e+000  0.0000000e+000
  8.1347379e-001  0.0000000e+000  0.0000000e+000  0.0000000e+000  0.0000000e+000  0.0000000e+000  0.0000000e+000  0.0000000e+000  0.0000000e+000  0.0000000e+000  9.9990767e-001  1.8464492e-004  1.0000000e+000  2.7332260e-004
  7.9636983e-001  0.0000000e+000  0.0000000e+000  0.0000000e+000  0.0000000e+000  0.0000000e+000  0.0000000e+000  0.0000000e+000  0.0000000e+000  0.0000000e+000  9.9711159e-001  5.7684704e-003  1.0000000e+000  3.3483191e-003
  4.8175747e-002  0.0000000e+000  0.0000000e+000  0.0000000e+000  0.0000000e+000  0.0000000e+000  0.0000000e+000  0.0000000e+000  0.0000000e+000  0.0000000e+000  8.0204725e-001  3.5672021e-001  1.0000000e+000  2.8702322e-001
  0.0000000e+000  0.0000000e+000  0.0000000e+000  0.0000000e+000  0.0000000e+000  0.0000000e+000  0.0000000e+000  0.0000000e+000  0.0000000e+000  0.0000000e+000  1.0000000e+000  0.0000000e+000  1.0000000e+000  0.0000000e+000
  0.0000000e+000  0.0000000e+000  0.0000000e+000  0.0000000e+000  0.0000000e+000  0.0000000e+000  0.0000000e+000  0.0000000e+000  0.0000000e+000  0.0000000e+000  1.0000000e+000  0.0000000e+000  1.0000000e+000  0.0000000e+000
  0.0000000e+000  0.0000000e+000  0.0000000e+000  0.0000000e+000  0.0000000e+000  0.0000000e+000  0.0000000e+000  0.0000000e+000  0.0000000e+000  0.0000000e+000  1.0000000e+000  0.0000000e+000  1.0000000e+000  0.0000000e+000
  0.0000000e+000  0.0000000e+000  0.0000000e+000  0.0000000e+000  0.0000000e+000  0.0000000e+000  0.0000000e+000  0.0000000e+000  0.0000000e+000  0.0000000e+000  1.0000000e+000  0.0000000e+000  1.0000000e+000  0.0000000e+000
  8.0801627e-001  0.0000000e+000  0.0000000e+000  0.0000000e+000  0.0000000e+000  0.0000000e+000  0.0000000e+000  0.0000000e+000  0.0000000e+000  0.0000000e+000  9.9962936e-001  7.4114419e-004  1.0000000e+000  8.5684969e-004
  0.0000000e+000  0.0000000e+000  0.0000000e+000  0.0000000e+000  0.0000000e+000  0.0000000e+000  0.0000000e+000  0.0000000e+000  0.0000000e+000  0.0000000e+000  1.0000000e+000  0.0000000e+000  1.0000000e+000  0.0000000e+000
  8.2081151e-001  0.0000000e+000  0.0000000e+000  0.0000000e+000  0.0000000e+000  0.0000000e+000  0.0000000e+000  0.0000000e+000  0.0000000e+000  0.0000000e+000  9.9999387e-001  1.2266055e-005  1.0000000e+000  2.4929460e-005
  1.9484425e-001  0.0000000e+000  0.0000000e+000  0.0000000e+000  0.0000000e+000  0.0000000e+000  0.0000000e+000  0.0000000e+000  0.0000000e+000  0.0000000e+000  9.9225430e-001  1.5431403e-002  1.0000000e+000  1.0341769e-002
  4.9496782e-001  0.0000000e+000  0.0000000e+000  0.0000000e+000  0.0000000e+000  0.0000000e+000  0.0000000e+000  0.0000000e+000  0.0000000e+000  0.0000000e+000  9.9999990e-001  1.9935188e-007  1.0000000e+000  6.0777745e-006
  5.6910561e-001  0.0000000e+000  0.0000000e+000  0.0000000e+000  0.0000000e+000  0.0000000e+000  0.0000000e+000  0.0000000e+000  0.0000000e+000  0.0000000e+000  9.1748964e-001  1.5821277e-001  1.0000000e+000  5.2142074e-002
  0.0000000e+000  0.0000000e+000  0.0000000e+000  0.0000000e+000  0.0000000e+000  0.0000000e+000  0.0000000e+000  0.0000000e+000  0.0000000e+000  0.0000000e+000  1.0000000e+000  0.0000000e+000  1.0000000e+000  0.0000000e+000
  7.6433231e-001  0.0000000e+000  0.0000000e+000  0.0000000e+000  0.0000000e+000  0.0000000e+000  0.0000000e+000  0.0000000e+000  0.0000000e+000  0.0000000e+000  9.6233414e-001  7.3913010e-002  1.0000000e+000  3.6175311e-002
  8.7837873e-001  0.0000000e+000  0.0000000e+000  0.0000000e+000  0.0000000e+000  0.0000000e+000  0.0000000e+000  0.0000000e+000  0.0000000e+000  0.0000000e+000  9.9466889e-001  1.0633793e-002  1.0000000e+000  1.5588611e-002
  1.0000000e+000  0.0000000e+000  0.0000000e+000  0.0000000e+000  0.0000000e+000  0.0000000e+000  0.0000000e+000  0.0000000e+000  0.0000000e+000  0.0000000e+000  1.0000000e+000  0.0000000e+000  1.0000000e+000  0.0000000e+000
  1.8591383e-001  0.0000000e+000  0.0000000e+000  0.0000000e+000  0.0000000e+000  0.0000000e+000  0.0000000e+000  0.0000000e+000  0.0000000e+000  0.0000000e+000  9.9905021e-001  1.8986682e-003  1.0000000e+000  3.3082459e-003
  1.5643842e-001  0.0000000e+000  0.0000000e+000  0.0000000e+000  0.0000000e+000  0.0000000e+000  0.0000000e+000  0.0000000e+000  0.0000000e+000  0.0000000e+000  9.9997353e-001  5.2931420e-005  1.0000000e+000  6.7405627e-005
  1.3334966e-001  0.0000000e+000  0.0000000e+000  0.0000000e+000  0.0000000e+000  0.0000000e+000  0.0000000e+000  0.0000000e+000  0.0000000e+000  0.0000000e+000  9.7587009e-001  4.7677567e-002  1.0000000e+000  2.1239953e-002
  1.5637366e-001  0.0000000e+000  0.0000000e+000  0.0000000e+000  0.0000000e+000  0.0000000e+000  0.0000000e+000  0.0000000e+000  0.0000000e+000  0.0000000e+000  9.9997252e-001  5.4962430e-005  1.0000000e+000  8.3957718e-005
  8.8629850e-001  0.0000000e+000  0.0000000e+000  0.0000000e+000  0.0000000e+000  0.0000000e+000  0.0000000e+000  0.0000000e+000  0.0000000e+000  0.0000000e+000  9.8981774e-001  2.0260848e-002  1.0000000e+000  2.8368808e-002
  0.0000000e+000  0.0000000e+000  0.0000000e+000  0.0000000e+000  0.0000000e+000  0.0000000e+000  0.0000000e+000  0.0000000e+000  0.0000000e+000  0.0000000e+000  1.0000000e+000  0.0000000e+000  1.0000000e+000  0.0000000e+000
  0.0000000e+000  0.0000000e+000  0.0000000e+000  0.0000000e+000  0.0000000e+000  0.0000000e+000  0.0000000e+000  0.0000000e+000  0.0000000e+000  0.0000000e+000  1.0000000e+000  0.0000000e+000  1.0000000e+000  0.0000000e+000
  6.7565233e-001  0.0000000e+000  0.0000000e+000  0.0000000e+000  0.0000000e+000  0.0000000e+000  0.0000000e+000  0.0000000e+000  0.0000000e+000  0.0000000e+000  9.9999846e-001  3.0756546e-006  1.0000000e+000  2.4561988e-005
  5.9715055e-001  0.0000000e+000  0.0000000e+000  0.0000000e+000  0.0000000e+000  0.0000000e+000  0.0000000e+000  0.0000000e+000  0.0000000e+000  0.0000000e+000  9.2531272e-001  1.4379637e-001  1.0000000e+000  6.9008547e-002
  6.6174306e-001  0.0000000e+000  0.0000000e+000  0.0000000e+000  0.0000000e+000  0.0000000e+000  0.0000000e+000  0.0000000e+000  0.0000000e+000  0.0000000e+000  9.9999996e-001  8.9789935e-008  1.0000000e+000  3.7767105e-007
  1.0000000e+000  0.0000000e+000  0.0000000e+000  0.0000000e+000  0.0000000e+000  0.0000000e+000  0.0000000e+000  0.0000000e+000  0.0000000e+000  0.0000000e+000  1.0000000e+000  0.0000000e+000  1.0000000e+000  0.0000000e+000
  6.2716520e-001  0.0000000e+000  0.0000000e+000  0.0000000e+000  0.0000000e+000  0.0000000e+000  0.0000000e+000  0.0000000e+000  0.0000000e+000  0.0000000e+000  9.9211866e-001  1.5700556e-002  1.0000000e+000  9.8670930e-003
  9.4732692e-002  0.0000000e+000  0.0000000e+000  0.0000000e+000  0.0000000e+000  0.0000000e+000  0.0000000e+000  0.0000000e+000  0.0000000e+000  0.0000000e+000  4.0459947e-001  8.3629927e-001  1.0000000e+000             Inf
  7.0227904e-001  0.0000000e+000  0.0000000e+000  0.0000000e+000  0.0000000e+000  0.0000000e+000  0.0000000e+000  0.0000000e+000  0.0000000e+000  0.0000000e+000  9.9651098e-001  6.9658628e-003  1.0000000e+000  3.3728447e-003
  1.0000000e+000  0.0000000e+000  0.0000000e+000  0.0000000e+000  0.0000000e+000  0.0000000e+000  0.0000000e+000  0.0000000e+000  0.0000000e+000  0.0000000e+000  1.0000000e+000  0.0000000e+000  1.0000000e+000  0.0000000e+000
  4.5486575e-001  0.0000000e+000  0.0000000e+000  0.0000000e+000  0.0000000e+000  0.0000000e+000  0.0000000e+000  0.0000000e+000  0.0000000e+000  0.0000000e+000  9.7073360e-001  5.7676281e-002  1.0000000e+000  3.2140762e-002
  1.0163934e-001  0.0000000e+000  0.0000000e+000  0.0000000e+000  0.0000000e+000  0.0000000e+000  0.0000000e+000  0.0000000e+000  0.0000000e+000  0.0000000e+000  5.3748622e-001  7.1110857e-001  1.0000000e+000  5.5829402e-001
  4.0634791e-001  0.0000000e+000  0.0000000e+000  0.0000000e+000  0.0000000e+000  0.0000000e+000  0.0000000e+000  0.0000000e+000  0.0000000e+000  0.0000000e+000  8.2441111e-001  3.2034632e-001  1.0000000e+000  1.0836693e-001
  1.0000000e+000  0.0000000e+000  0.0000000e+000  0.0000000e+000  0.0000000e+000  0.0000000e+000  0.0000000e+000  0.0000000e+000  0.0000000e+000  0.0000000e+000  1.0000000e+000  0.0000000e+000  1.0000000e+000  0.0000000e+000
  0.0000000e+000  0.0000000e+000  0.0000000e+000  0.0000000e+000  0.0000000e+000  0.0000000e+000  0.0000000e+000  0.0000000e+000  0.0000000e+000  0.0000000e+000  1.0000000e+000  0.0000000e+000  1.0000000e+000  0.0000000e+000
  1.0000000e+000  0.0000000e+000  0.0000000e+000  0.0000000e+000  0.0000000e+000  0.0000000e+000  0.0000000e+000  0.0000000e+000  0.0000000e+000  0.0000000e+000  1.0000000e+000  0.0000000e+000  1.0000000e+000  0.0000000e+000
  8.6037329e-001  0.0000000e+000  0.0000000e+000  0.0000000e+000  0.0000000e+000  0.0000000e+000  0.0000000e+000  0.0000000e+000  0.0000000e+000  0.0000000e+000  9.9956808e-001  8.6365600e-004  1.0000000e+000  2.3567997e-003
  1.3091280e-001  0.0000000e+000  0.0000000e+000  0.0000000e+000  0.0000000e+000  0.0000000e+000  0.0000000e+000  0.0000000e+000  0.0000000e+000  0.0000000e+000  9.6500600e-001  6.8763421e-002  1.0000000e+000  3.3522220e-002
  6.0103080e-001  0.0000000e+000  0.0000000e+000  0.0000000e+000  0.0000000e+000  0.0000000e+000  0.0000000e+000  0.0000000e+000  0.0000000e+000  0.0000000e+000  9.3570998e-001  1.2444683e-001  1.0000000e+000  1.2021143e-001
  3.6141234e-001  0.0000000e+000  0.0000000e+000  0.0000000e+000  0.0000000e+000  0.0000000e+000  0.0000000e+000  0.0000000e+000  0.0000000e+000  0.0000000e+000  9.9609660e-001  7.7915555e-003  1.0000000e+000  6.5474526e-003
  1.0000000e+000  0.0000000e+000  0.0000000e+000  0.0000000e+000  0.0000000e+000  0.0000000e+000  0.0000000e+000  0.0000000e+000  0.0000000e+000  0.0000000e+000  1.0000000e+000  0.0000000e+000  1.0000000e+000  0.0000000e+000
  5.2659724e-001  0.0000000e+000  0.0000000e+000  0.0000000e+000  0.0000000e+000  0.0000000e+000  0.0000000e+000  0.0000000e+000  0.0000000e+000  0.0000000e+000  9.9850051e-001  2.9967405e-003  1.0000000e+000  1.6722954e-003
  2.3019249e-001  0.0000000e+000  0.0000000e+000  0.0000000e+000  0.0000000e+000  0.0000000e+000  0.0000000e+000  0.0000000e+000  0.0000000e+000  0.0000000e+000  7.4051661e-001  4.5163516e-001  1.0000000e+000  1.3617393e-001
  2.6157702e-001  0.0000000e+000  0.0000000e+000  0.0000000e+000  0.0000000e+000  0.0000000e+000  0.0000000e+000  0.0000000e+000  0.0000000e+000  0.0000000e+000  6.9587567e-001  5.1575706e-001  1.0000000e+000  5.2595687e-001
  3.3347725e-001  0.0000000e+000  0.0000000e+000  0.0000000e+000  0.0000000e+000  0.0000000e+000  0.0000000e+000  0.0000000e+000  0.0000000e+000  0.0000000e+000  1.0000000e+000  2.2204460e-016  1.0000000e+000  6.6557858e-012
  8.5724243e-001  0.0000000e+000  0.0000000e+000  0.0000000e+000  0.0000000e+000  0.0000000e+000  0.0000000e+000  0.0000000e+000  0.0000000e+000  0.0000000e+000  9.9977859e-001  4.4276292e-004  1.0000000e+000  1.0437019e-003
  6.1954884e-001  0.0000000e+000  0.0000000e+000  0.0000000e+000  0.0000000e+000  0.0000000e+000  0.0000000e+000  0.0000000e+000  0.0000000e+000  0.0000000e+000  9.8169422e-001  3.6276467e-002  1.0000000e+000  1.9306770e-002
  9.7686062e-001  0.0000000e+000  0.0000000e+000  0.0000000e+000  0.0000000e+000  0.0000000e+000  0.0000000e+000  0.0000000e+000  0.0000000e+000  0.0000000e+000  9.9988577e-001  2.2844963e-004  1.0000000e+000  5.2543709e-004
  5.5497252e-001  0.0000000e+000  0.0000000e+000  0.0000000e+000  0.0000000e+000  0.0000000e+000  0.0000000e+000  0.0000000e+000  0.0000000e+000  0.0000000e+000  9.5590864e-001  8.6238665e-002  1.0000000e+000  1.0514189e-001
  2.3389212e-001  0.0000000e+000  0.0000000e+000  0.0000000e+000  0.0000000e+000  0.0000000e+000  0.0000000e+000  0.0000000e+000  0.0000000e+000  0.0000000e+000  7.0373247e-001  5.0476062e-001  1.0000000e+000  1.5164972e-001
  1.0000000e+000  0.0000000e+000  0.0000000e+000  0.0000000e+000  0.0000000e+000  0.0000000e+000  0.0000000e+000  0.0000000e+000  0.0000000e+000  0.0000000e+000  1.0000000e+000  0.0000000e+000  1.0000000e+000  0.0000000e+000
  8.6864578e-001  0.0000000e+000  0.0000000e+000  0.0000000e+000  0.0000000e+000  0.0000000e+000  0.0000000e+000  0.0000000e+000  0.0000000e+000  0.0000000e+000  9.9828193e-001  3.4331853e-003  1.0000000e+000  4.7392235e-003
  3.0813829e-001  0.0000000e+000  0.0000000e+000  0.0000000e+000  0.0000000e+000  0.0000000e+000  0.0000000e+000  0.0000000e+000  0.0000000e+000  0.0000000e+000  9.9733495e-001  5.3230054e-003  1.0000000e+000  4.7580353e-003
  1.0000000e+000  0.0000000e+000  0.0000000e+000  0.0000000e+000  0.0000000e+000  0.0000000e+000  0.0000000e+000  0.0000000e+000  0.0000000e+000  0.0000000e+000  1.0000000e+000  0.0000000e+000  1.0000000e+000  0.0000000e+000
  9.9887922e-001  0.0000000e+000  0.0000000e+000  0.0000000e+000  0.0000000e+000  0.0000000e+000  0.0000000e+000  0.0000000e+000  0.0000000e+000  0.0000000e+000  1.0000000e+000  3.2698289e-012  1.0000000e+000  2.8112710e-008
  3.1110374e-001  0.0000000e+000  0.0000000e+000  0.0000000e+000  0.0000000e+000  0.0000000e+000  0.0000000e+000  0.0000000e+000  0.0000000e+000  0.0000000e+000  9.9869308e-001  2.6121395e-003  1.0000000e+000  1.0354113e-003
  1.0000000e+000  0.0000000e+000  0.0000000e+000  0.0000000e+000  0.0000000e+000  0.0000000e+000  0.0000000e+000  0.0000000e+000  0.0000000e+000  0.0000000e+000  1.0000000e+000  0.0000000e+000  1.0000000e+000  0.0000000e+000
  1.0000000e+000  0.0000000e+000  0.0000000e+000  0.0000000e+000  0.0000000e+000  0.0000000e+000  0.0000000e+000  0.0000000e+000  0.0000000e+000  0.0000000e+000  1.0000000e+000  0.0000000e+000  1.0000000e+000  0.0000000e+000
  3.3044629e-001  0.0000000e+000  0.0000000e+000  0.0000000e+000  0.0000000e+000  0.0000000e+000  0.0000000e+000  0.0000000e+000  0.0000000e+000  0.0000000e+000  9.9999999e-001  1.3811104e-008  1.0000000e+000  1.8276211e-007
  1.0066816e-001  0.0000000e+000  0.0000000e+000  0.0000000e+000  0.0000000e+000  0.0000000e+000  0.0000000e+000  0.0000000e+000  0.0000000e+000  0.0000000e+000  5.1753368e-001  7.3215889e-001  1.0000000e+000  3.7288488e-001
  0.0000000e+000  0.0000000e+000  0.0000000e+000  0.0000000e+000  0.0000000e+000  0.0000000e+000  0.0000000e+000  0.0000000e+000  0.0000000e+000  0.0000000e+000  1.0000000e+000  0.0000000e+000  1.0000000e+000  0.0000000e+000
  4.3902533e-001  0.0000000e+000  0.0000000e+000  0.0000000e+000  0.0000000e+000  0.0000000e+000  0.0000000e+000  0.0000000e+000  0.0000000e+000  0.0000000e+000  9.0029389e-001  1.8947090e-001  1.0000000e+000  2.1361944e-002
  2.7840843e-001  0.0000000e+000  0.0000000e+000  0.0000000e+000  0.0000000e+000  0.0000000e+000  0.0000000e+000  0.0000000e+000  0.0000000e+000  0.0000000e+000  8.6713579e-001  2.4807553e-001  1.0000000e+000  2.0852759e-001
  5.7725660e-001  0.0000000e+000  0.0000000e+000  0.0000000e+000  0.0000000e+000  0.0000000e+000  0.0000000e+000  0.0000000e+000  0.0000000e+000  0.0000000e+000  9.0448515e-001  1.8190662e-001  1.0000000e+000  6.6257702e-002
  1.0000000e+000  0.0000000e+000  0.0000000e+000  0.0000000e+000  0.0000000e+000  0.0000000e+000  0.0000000e+000  0.0000000e+000  0.0000000e+000  0.0000000e+000  1.0000000e+000  0.0000000e+000  1.0000000e+000  0.0000000e+000
  1.3606805e-001  0.0000000e+000  0.0000000e+000  0.0000000e+000  0.0000000e+000  0.0000000e+000  0.0000000e+000  0.0000000e+000  0.0000000e+000  0.0000000e+000  9.8474078e-001  3.0285600e-002  1.0000000e+000  1.3743014e-002
  2.9738622e-002  0.0000000e+000  0.0000000e+000  0.0000000e+000  0.0000000e+000  0.0000000e+000  0.0000000e+000  0.0000000e+000  0.0000000e+000  0.0000000e+000  9.7994860e-001  3.9700745e-002  1.0000000e+000  2.3414661e-002
  3.2404096e-001  0.0000000e+000  0.0000000e+000  0.0000000e+000  0.0000000e+000  0.0000000e+000  0.0000000e+000  0.0000000e+000  0.0000000e+000  0.0000000e+000  9.9999234e-001  1.5322881e-005  1.0000000e+000  1.9504089e-005
  4.5565237e-001  0.0000000e+000  0.0000000e+000  0.0000000e+000  0.0000000e+000  0.0000000e+000  0.0000000e+000  0.0000000e+000  0.0000000e+000  0.0000000e+000  9.7304731e-001  5.3178940e-002  1.0000000e+000  1.4563752e-002
  1.0000000e+000  0.0000000e+000  0.0000000e+000  0.0000000e+000  0.0000000e+000  0.0000000e+000  0.0000000e+000  0.0000000e+000  0.0000000e+000  0.0000000e+000  1.0000000e+000  0.0000000e+000  1.0000000e+000  0.0000000e+000
  1.0000000e+000  0.0000000e+000  0.0000000e+000  0.0000000e+000  0.0000000e+000  0.0000000e+000  0.0000000e+000  0.0000000e+000  0.0000000e+000  0.0000000e+000  1.0000000e+000  0.0000000e+000  1.0000000e+000  0.0000000e+000
  0.0000000e+000  0.0000000e+000  0.0000000e+000  0.0000000e+000  0.0000000e+000  0.0000000e+000  0.0000000e+000  0.0000000e+000  0.0000000e+000  0.0000000e+000  1.0000000e+000  0.0000000e+000  1.0000000e+000  0.0000000e+000
  8.0181504e-001  0.0000000e+000  0.0000000e+000  0.0000000e+000  0.0000000e+000  0.0000000e+000  0.0000000e+000  0.0000000e+000  0.0000000e+000  0.0000000e+000  9.9875505e-001  2.4883559e-003  1.0000000e+000  1.4529584e-003
  2.6650654e-001  0.0000000e+000  0.0000000e+000  0.0000000e+000  0.0000000e+000  0.0000000e+000  0.0000000e+000  0.0000000e+000  0.0000000e+000  0.0000000e+000  7.4366316e-001  4.4696510e-001  1.0000000e+000  2.1683727e-001
  4.0424222e-001  0.0000000e+000  0.0000000e+000  0.0000000e+000  0.0000000e+000  0.0000000e+000  0.0000000e+000  0.0000000e+000  0.0000000e+000  0.0000000e+000  8.3187334e-001  3.0798674e-001  1.0000000e+000  1.5817525e-001
  1.0000000e+000  0.0000000e+000  0.0000000e+000  0.0000000e+000  0.0000000e+000  0.0000000e+000  0.0000000e+000  0.0000000e+000  0.0000000e+000  0.0000000e+000  1.0000000e+000  0.0000000e+000  1.0000000e+000  0.0000000e+000
  0.0000000e+000  0.0000000e+000  0.0000000e+000  0.0000000e+000  0.0000000e+000  0.0000000e+000  0.0000000e+000  0.0000000e+000  0.0000000e+000  0.0000000e+000  1.0000000e+000  0.0000000e+000  1.0000000e+000  0.0000000e+000
  7.1580797e-001  0.0000000e+000  0.0000000e+000  0.0000000e+000  0.0000000e+000  0.0000000e+000  0.0000000e+000  0.0000000e+000  0.0000000e+000  0.0000000e+000  9.8510327e-001  2.9571549e-002  1.0000000e+000  2.0514003e-002
  2.1241814e-001  0.0000000e+000  0.0000000e+000  0.0000000e+000  0.0000000e+000  0.0000000e+000  0.0000000e+000  0.0000000e+000  0.0000000e+000  0.0000000e+000  9.1799778e-001  1.5728007e-001  1.0000000e+000  3.0377510e-002
  1.0000000e+000  0.0000000e+000  0.0000000e+000  0.0000000e+000  0.0000000e+000  0.0000000e+000  0.0000000e+000  0.0000000e+000  0.0000000e+000  0.0000000e+000  1.0000000e+000  0.0000000e+000  1.0000000e+000  0.0000000e+000
  4.3877299e-001  0.0000000e+000  0.0000000e+000  0.0000000e+000  0.0000000e+000  0.0000000e+000  0.0000000e+000  0.0000000e+000  0.0000000e+000  0.0000000e+000  8.9891627e-001  1.9194955e-001  1.0000000e+000  4.8102205e-002
  1.0000000e+000  0.0000000e+000  0.0000000e+000  0.0000000e+000  0.0000000e+000  0.0000000e+000  0.0000000e+000  0.0000000e+000  0.0000000e+000  0.0000000e+000  1.0000000e+000  0.0000000e+000  1.0000000e+000  0.0000000e+000
  0.0000000e+000  0.0000000e+000  0.0000000e+000  0.0000000e+000  0.0000000e+000  0.0000000e+000  0.0000000e+000  0.0000000e+000  0.0000000e+000  0.0000000e+000  1.0000000e+000  0.0000000e+000  1.0000000e+000  0.0000000e+000
  7.0274367e-001  0.0000000e+000  0.0000000e+000  0.0000000e+000  0.0000000e+000  0.0000000e+000  0.0000000e+000  0.0000000e+000  0.0000000e+000  0.0000000e+000  9.9628148e-001  7.4232059e-003  1.0000000e+000  1.6832824e-003
  0.0000000e+000  0.0000000e+000  0.0000000e+000  0.0000000e+000  0.0000000e+000  0.0000000e+000  0.0000000e+000  0.0000000e+000  0.0000000e+000  0.0000000e+000  1.0000000e+000  0.0000000e+000  1.0000000e+000  0.0000000e+000
  8.4740066e-001  0.0000000e+000  0.0000000e+000  0.0000000e+000  0.0000000e+000  0.0000000e+000  0.0000000e+000  0.0000000e+000  0.0000000e+000  0.0000000e+000  9.9998908e-001  2.1847915e-005  1.0000000e+000  7.6553285e-005
  9.8016310e-001  0.0000000e+000  0.0000000e+000  0.0000000e+000  0.0000000e+000  0.0000000e+000  0.0000000e+000  0.0000000e+000  0.0000000e+000  0.0000000e+000  9.9995291e-001  9.4177219e-005  1.0000000e+000  2.6397718e-004
  0.0000000e+000  0.0000000e+000  0.0000000e+000  0.0000000e+000  0.0000000e+000  0.0000000e+000  0.0000000e+000  0.0000000e+000  0.0000000e+000  0.0000000e+000  1.0000000e+000  0.0000000e+000  1.0000000e+000  0.0000000e+000
  9.1578925e-001  0.0000000e+000  0.0000000e+000  0.0000000e+000  0.0000000e+000  0.0000000e+000  0.0000000e+000  0.0000000e+000  0.0000000e+000  0.0000000e+000  9.7436964e-001  5.0603807e-002  1.0000000e+000  6.4675274e-003
  0.0000000e+000  0.0000000e+000  0.0000000e+000  0.0000000e+000  0.0000000e+000  0.0000000e+000  0.0000000e+000  0.0000000e+000  0.0000000e+000  0.0000000e+000  1.0000000e+000  0.0000000e+000  1.0000000e+000  0.0000000e+000
  1.0000000e+000  0.0000000e+000  0.0000000e+000  0.0000000e+000  0.0000000e+000  0.0000000e+000  0.0000000e+000  0.0000000e+000  0.0000000e+000  0.0000000e+000  1.0000000e+000  0.0000000e+000  1.0000000e+000  0.0000000e+000
  0.0000000e+000  0.0000000e+000  0.0000000e+000  0.0000000e+000  0.0000000e+000  0.0000000e+000  0.0000000e+000  0.0000000e+000  0.0000000e+000  0.0000000e+000  1.0000000e+000  0.0000000e+000  1.0000000e+000             Inf
  0.0000000e+000  0.0000000e+000  0.0000000e+000  0.0000000e+000  0.0000000e+000  0.0000000e+000  0.0000000e+000  0.0000000e+000  0.0000000e+000  0.0000000e+000  1.0000000e+000  0.0000000e+000  1.0000000e+000             Inf
  6.9100049e-001  0.0000000e+000  0.0000000e+000  0.0000000e+000  0.0000000e+000  0.0000000e+000  0.0000000e+000  0.0000000e+000  0.0000000e+000  0.0000000e+000  9.9952504e-001  9.4969698e-004  1.0000000e+000  1.5449189e-003
  7.7147774e-001  0.0000000e+000  0.0000000e+000  0.0000000e+000  0.0000000e+000  0.0000000e+000  0.0000000e+000  0.0000000e+000  0.0000000e+000  0.0000000e+000  9.7244747e-001  5.4345919e-002  1.0000000e+000  7.2572511e-002
  1.0000000e+000  0.0000000e+000  0.0000000e+000  0.0000000e+000  0.0000000e+000  0.0000000e+000  0.0000000e+000  0.0000000e+000  0.0000000e+000  0.0000000e+000  1.0000000e+000  0.0000000e+000  1.0000000e+000  0.0000000e+000
  8.2491391e-001  0.0000000e+000  0.0000000e+000  0.0000000e+000  0.0000000e+000  0.0000000e+000  0.0000000e+000  0.0000000e+000  0.0000000e+000  0.0000000e+000  9.9999943e-001  1.1496358e-006  1.0000000e+000  1.7668260e-005
  1.0000000e+000  0.0000000e+000  0.0000000e+000  0.0000000e+000  0.0000000e+000  0.0000000e+000  0.0000000e+000  0.0000000e+000  0.0000000e+000  0.0000000e+000  1.0000000e+000  0.0000000e+000  1.0000000e+000  0.0000000e+000
  1.0000000e+000  0.0000000e+000  0.0000000e+000  0.0000000e+000  0.0000000e+000  0.0000000e+000  0.0000000e+000  0.0000000e+000  0.0000000e+000  0.0000000e+000  1.0000000e+000  0.0000000e+000  1.0000000e+000  0.0000000e+000
  1.0000000e+000  0.0000000e+000  0.0000000e+000  0.0000000e+000  0.0000000e+000  0.0000000e+000  0.0000000e+000  0.0000000e+000  0.0000000e+000  0.0000000e+000  1.0000000e+000  0.0000000e+000  1.0000000e+000  0.0000000e+000
  1.0000000e+000  0.0000000e+000  0.0000000e+000  0.0000000e+000  0.0000000e+000  0.0000000e+000  0.0000000e+000  0.0000000e+000  0.0000000e+000  0.0000000e+000  1.0000000e+000  0.0000000e+000  1.0000000e+000  0.0000000e+000
  9.9853072e-001  0.0000000e+000  0.0000000e+000  0.0000000e+000  0.0000000e+000  0.0000000e+000  0.0000000e+000  0.0000000e+000  0.0000000e+000  0.0000000e+000  1.0000000e+000  1.6615598e-011  1.0000000e+000  5.6192903e-010
  0.0000000e+000  0.0000000e+000  0.0000000e+000  0.0000000e+000  0.0000000e+000  0.0000000e+000  0.0000000e+000  0.0000000e+000  0.0000000e+000  0.0000000e+000  1.0000000e+000  0.0000000e+000  1.0000000e+000  0.0000000e+000
  4.2437896e-001  0.0000000e+000  0.0000000e+000  0.0000000e+000  0.0000000e+000  0.0000000e+000  0.0000000e+000  0.0000000e+000  0.0000000e+000  0.0000000e+000  8.2815128e-001  3.1416546e-001  1.0000000e+000  6.4770028e-001
  0.0000000e+000  0.0000000e+000  0.0000000e+000  0.0000000e+000  0.0000000e+000  0.0000000e+000  0.0000000e+000  0.0000000e+000  0.0000000e+000  0.0000000e+000  1.0000000e+000  0.0000000e+000  1.0000000e+000  0.0000000e+000
  0.0000000e+000  0.0000000e+000  0.0000000e+000  0.0000000e+000  0.0000000e+000  0.0000000e+000  0.0000000e+000  0.0000000e+000  0.0000000e+000  0.0000000e+000  1.0000000e+000  0.0000000e+000  1.0000000e+000  0.0000000e+000
  0.0000000e+000  0.0000000e+000  0.0000000e+000  0.0000000e+000  0.0000000e+000  0.0000000e+000  0.0000000e+000  0.0000000e+000  0.0000000e+000  0.0000000e+000  1.0000000e+000  0.0000000e+000  1.0000000e+000  0.0000000e+000
  0.0000000e+000  0.0000000e+000  0.0000000e+000  0.0000000e+000  0.0000000e+000  0.0000000e+000  0.0000000e+000  0.0000000e+000  0.0000000e+000  0.0000000e+000  1.0000000e+000  0.0000000e+000  1.0000000e+000  0.0000000e+000
  5.5699881e-001  0.0000000e+000  0.0000000e+000  0.0000000e+000  0.0000000e+000  0.0000000e+000  0.0000000e+000  0.0000000e+000  0.0000000e+000  0.0000000e+000  9.5019957e-001  9.7120771e-002  1.0000000e+000  1.3734890e-001
  0.0000000e+000  0.0000000e+000  0.0000000e+000  0.0000000e+000  0.0000000e+000  0.0000000e+000  0.0000000e+000  0.0000000e+000  0.0000000e+000  0.0000000e+000  1.0000000e+000  0.0000000e+000  1.0000000e+000  0.0000000e+000
  1.0000000e+000  0.0000000e+000  0.0000000e+000  0.0000000e+000  0.0000000e+000  0.0000000e+000  0.0000000e+000  0.0000000e+000  0.0000000e+000  0.0000000e+000  1.0000000e+000  0.0000000e+000  1.0000000e+000  0.0000000e+000
  1.0000000e+000  0.0000000e+000  0.0000000e+000  0.0000000e+000  0.0000000e+000  0.0000000e+000  0.0000000e+000  0.0000000e+000  0.0000000e+000  0.0000000e+000  1.0000000e+000  0.0000000e+000  1.0000000e+000  0.0000000e+000
  0.0000000e+000  0.0000000e+000  0.0000000e+000  0.0000000e+000  0.0000000e+000  0.0000000e+000  0.0000000e+000  0.0000000e+000  0.0000000e+000  0.0000000e+000  1.0000000e+000  0.0000000e+000  1.0000000e+000  0.0000000e+000
  1.0000000e+000  0.0000000e+000  0.0000000e+000  0.0000000e+000  0.0000000e+000  0.0000000e+000  0.0000000e+000  0.0000000e+000  0.0000000e+000  0.0000000e+000  1.0000000e+000  0.0000000e+000  1.0000000e+000  0.0000000e+000
  1.0000000e+000  0.0000000e+000  0.0000000e+000  0.0000000e+000  0.0000000e+000  0.0000000e+000  0.0000000e+000  0.0000000e+000  0.0000000e+000  0.0000000e+000  1.0000000e+000  0.0000000e+000  1.0000000e+000  0.0000000e+000
  1.0000000e+000  0.0000000e+000  0.0000000e+000  0.0000000e+000  0.0000000e+000  0.0000000e+000  0.0000000e+000  0.0000000e+000  0.0000000e+000  0.0000000e+000  1.0000000e+000  0.0000000e+000  1.0000000e+000  0.0000000e+000
  1.0000000e+000  0.0000000e+000  0.0000000e+000  0.0000000e+000  0.0000000e+000  0.0000000e+000  0.0000000e+000  0.0000000e+000  0.0000000e+000  0.0000000e+000  1.0000000e+000  0.0000000e+000  1.0000000e+000  0.0000000e+000
  2.4213289e-001  0.0000000e+000  0.0000000e+000  0.0000000e+000  0.0000000e+000  0.0000000e+000  0.0000000e+000  0.0000000e+000  0.0000000e+000  0.0000000e+000  6.4468334e-001  5.8438339e-001  1.0000000e+000  9.1555521e-001
  1.6263114e-001  0.0000000e+000  0.0000000e+000  0.0000000e+000  0.0000000e+000  0.0000000e+000  0.0000000e+000  0.0000000e+000  0.0000000e+000  0.0000000e+000  9.9999990e-001  2.0100361e-007  1.0000000e+000  5.6477391e-007
  8.7087475e-001  0.0000000e+000  0.0000000e+000  0.0000000e+000  0.0000000e+000  0.0000000e+000  0.0000000e+000  0.0000000e+000  0.0000000e+000  0.0000000e+000  9.9768377e-001  4.6271000e-003  1.0000000e+000  4.2125876e-002
  1.0000000e+000  0.0000000e+000  0.0000000e+000  0.0000000e+000  0.0000000e+000  0.0000000e+000  0.0000000e+000  0.0000000e+000  0.0000000e+000  0.0000000e+000  1.0000000e+000  0.0000000e+000  1.0000000e+000  0.0000000e+000
  1.0594572e-001  0.0000000e+000  0.0000000e+000  0.0000000e+000  0.0000000e+000  0.0000000e+000  0.0000000e+000  0.0000000e+000  0.0000000e+000  0.0000000e+000  6.2699267e-001  6.0688019e-001  1.0000000e+000             Inf
  8.3136374e-001  0.0000000e+000  0.0000000e+000  0.0000000e+000  0.0000000e+000  0.0000000e+000  0.0000000e+000  0.0000000e+000  0.0000000e+000  0.0000000e+000  1.0000000e+000  1.8804758e-010  1.0000000e+000  1.7771511e-009
  0.0000000e+000  0.0000000e+000  0.0000000e+000  0.0000000e+000  0.0000000e+000  0.0000000e+000  0.0000000e+000  0.0000000e+000  0.0000000e+000  0.0000000e+000  1.0000000e+000  0.0000000e+000  1.0000000e+000  0.0000000e+000
  8.9633614e-001  0.0000000e+000  0.0000000e+000  0.0000000e+000  0.0000000e+000  0.0000000e+000  0.0000000e+000  0.0000000e+000  0.0000000e+000  0.0000000e+000  9.8235224e-001  3.4984085e-002  1.0000000e+000  1.2745715e-002
  2.5086782e-001  0.0000000e+000  0.0000000e+000  0.0000000e+000  0.0000000e+000  0.0000000e+000  0.0000000e+000  0.0000000e+000  0.0000000e+000  0.0000000e+000  6.3368956e-001  5.9843755e-001  1.0000000e+000  8.4496734e-002
  6.7714178e-001  0.0000000e+000  0.0000000e+000  0.0000000e+000  0.0000000e+000  0.0000000e+000  0.0000000e+000  0.0000000e+000  0.0000000e+000  0.0000000e+000  9.9999620e-001  7.5948413e-006  1.0000000e+000  9.1783871e-005
  1.0000000e+000  0.0000000e+000  0.0000000e+000  0.0000000e+000  0.0000000e+000  0.0000000e+000  0.0000000e+000  0.0000000e+000  0.0000000e+000  0.0000000e+000  1.0000000e+000  0.0000000e+000  1.0000000e+000  0.0000000e+000
  7.7561994e-001  0.0000000e+000  0.0000000e+000  0.0000000e+000  0.0000000e+000  0.0000000e+000  0.0000000e+000  0.0000000e+000  0.0000000e+000  0.0000000e+000  9.7831520e-001  4.2899376e-002  1.0000000e+000  2.6838741e-002
  0.0000000e+000  0.0000000e+000  0.0000000e+000  0.0000000e+000  0.0000000e+000  0.0000000e+000  0.0000000e+000  0.0000000e+000  0.0000000e+000  0.0000000e+000  1.0000000e+000  0.0000000e+000  1.0000000e+000  0.0000000e+000
  0.0000000e+000  0.0000000e+000  0.0000000e+000  0.0000000e+000  0.0000000e+000  0.0000000e+000  0.0000000e+000  0.0000000e+000  0.0000000e+000  0.0000000e+000  1.0000000e+000  0.0000000e+000  1.0000000e+000  0.0000000e+000
  8.6852570e-001  0.0000000e+000  0.0000000e+000  0.0000000e+000  0.0000000e+000  0.0000000e+000  0.0000000e+000  0.0000000e+000  0.0000000e+000  0.0000000e+000  9.9831065e-001  3.3758470e-003  1.0000000e+000  1.9474157e-003
  3.1969816e-001  0.0000000e+000  0.0000000e+000  0.0000000e+000  0.0000000e+000  0.0000000e+000  0.0000000e+000  0.0000000e+000  0.0000000e+000  0.0000000e+000  9.9992490e-001  1.5019622e-004  1.0000000e+000  9.3285034e-004
  7.9900746e-001  0.0000000e+000  0.0000000e+000  0.0000000e+000  0.0000000e+000  0.0000000e+000  0.0000000e+000  0.0000000e+000  0.0000000e+000  0.0000000e+000  9.9803620e-001  3.9237373e-003  1.0000000e+000  3.7423950e-003
  3.1020972e-001  0.0000000e+000  0.0000000e+000  0.0000000e+000  0.0000000e+000  0.0000000e+000  0.0000000e+000  0.0000000e+000  0.0000000e+000  0.0000000e+000  9.9836237e-001  3.2725684e-003  1.0000000e+000  2.2290050e-003
  4.2075836e-001  0.0000000e+000  0.0000000e+000  0.0000000e+000  0.0000000e+000  0.0000000e+000  0.0000000e+000  0.0000000e+000  0.0000000e+000  0.0000000e+000  8.1748022e-001  3.3172608e-001  1.0000000e+000  5.3309741e-002
  1.0000000e+000  0.0000000e+000  0.0000000e+000  0.0000000e+000  0.0000000e+000  0.0000000e+000  0.0000000e+000  0.0000000e+000  0.0000000e+000  0.0000000e+000  1.0000000e+000  0.0000000e+000  1.0000000e+000  0.0000000e+000
  0.0000000e+000  0.0000000e+000  0.0000000e+000  0.0000000e+000  0.0000000e+000  0.0000000e+000  0.0000000e+000  0.0000000e+000  0.0000000e+000  0.0000000e+000  1.0000000e+000  0.0000000e+000  1.0000000e+000  0.0000000e+000
  2.0923094e-001  0.0000000e+000  0.0000000e+000  0.0000000e+000  0.0000000e+000  0.0000000e+000  0.0000000e+000  0.0000000e+000  0.0000000e+000  0.0000000e+000  9.4018791e-001  1.1604670e-001  1.0000000e+000  6.8484090e-001
  1.0000000e+000  0.0000000e+000  0.0000000e+000  0.0000000e+000  0.0000000e+000  0.0000000e+000  0.0000000e+000  0.0000000e+000  0.0000000e+000  0.0000000e+000  1.0000000e+000  0.0000000e+000  1.0000000e+000  0.0000000e+000
  1.3489428e-002  0.0000000e+000  0.0000000e+000  0.0000000e+000  0.0000000e+000  0.0000000e+000  0.0000000e+000  0.0000000e+000  0.0000000e+000  0.0000000e+000  9.9976001e-001  4.7992454e-004  1.0000000e+000  1.7948741e-003
  1.0000000e+000  0.0000000e+000  0.0000000e+000  0.0000000e+000  0.0000000e+000  0.0000000e+000  0.0000000e+000  0.0000000e+000  0.0000000e+000  0.0000000e+000  1.0000000e+000  0.0000000e+000  1.0000000e+000  0.0000000e+000
  1.0000000e+000  0.0000000e+000  0.0000000e+000  0.0000000e+000  0.0000000e+000  0.0000000e+000  0.0000000e+000  0.0000000e+000  0.0000000e+000  0.0000000e+000  1.0000000e+000  0.0000000e+000  1.0000000e+000  0.0000000e+000
  5.4238325e-001  0.0000000e+000  0.0000000e+000  0.0000000e+000  0.0000000e+000  0.0000000e+000  0.0000000e+000  0.0000000e+000  0.0000000e+000  0.0000000e+000  9.8453253e-001  3.0695700e-002  1.0000000e+000  1.3845944e-002
  1.0000000e+000  0.0000000e+000  0.0000000e+000  0.0000000e+000  0.0000000e+000  0.0000000e+000  0.0000000e+000  0.0000000e+000  0.0000000e+000  0.0000000e+000  1.0000000e+000  0.0000000e+000  1.0000000e+000  0.0000000e+000
  1.0000000e+000  0.0000000e+000  0.0000000e+000  0.0000000e+000  0.0000000e+000  0.0000000e+000  0.0000000e+000  0.0000000e+000  0.0000000e+000  0.0000000e+000  1.0000000e+000  0.0000000e+000  1.0000000e+000  0.0000000e+000
  1.0000000e+000  0.0000000e+000  0.0000000e+000  0.0000000e+000  0.0000000e+000  0.0000000e+000  0.0000000e+000  0.0000000e+000  0.0000000e+000  0.0000000e+000  1.0000000e+000  0.0000000e+000  1.0000000e+000  0.0000000e+000
  8.3093651e-001  0.0000000e+000  0.0000000e+000  0.0000000e+000  0.0000000e+000  0.0000000e+000  0.0000000e+000  0.0000000e+000  0.0000000e+000  0.0000000e+000  1.0000000e+000  6.1133298e-010  1.0000000e+000  3.5884065e-008
  4.6077403e-001  0.0000000e+000  0.0000000e+000  0.0000000e+000  0.0000000e+000  0.0000000e+000  0.0000000e+000  0.0000000e+000  0.0000000e+000  0.0000000e+000  9.8517857e-001  2.9423187e-002  1.0000000e+000  3.8190376e-002
  3.7751090e-001  0.0000000e+000  0.0000000e+000  0.0000000e+000  0.0000000e+000  0.0000000e+000  0.0000000e+000  0.0000000e+000  0.0000000e+000  0.0000000e+000  9.6379451e-001  7.1100146e-002  1.0000000e+000  1.3012786e-001
  3.5631675e-001  0.0000000e+000  0.0000000e+000  0.0000000e+000  0.0000000e+000  0.0000000e+000  0.0000000e+000  0.0000000e+000  0.0000000e+000  0.0000000e+000  9.9868392e-001  2.6304216e-003  1.0000000e+000  6.8036553e-003
  0.0000000e+000  0.0000000e+000  0.0000000e+000  0.0000000e+000  0.0000000e+000  0.0000000e+000  0.0000000e+000  0.0000000e+000  0.0000000e+000  0.0000000e+000  1.0000000e+000  0.0000000e+000  1.0000000e+000  0.0000000e+000
  8.1824568e-001  0.0000000e+000  0.0000000e+000  0.0000000e+000  0.0000000e+000  0.0000000e+000  0.0000000e+000  0.0000000e+000  0.0000000e+000  0.0000000e+000  9.9998151e-001  3.6974598e-005  1.0000000e+000  4.2613297e-004
  0.0000000e+000  0.0000000e+000  0.0000000e+000  0.0000000e+000  0.0000000e+000  0.0000000e+000  0.0000000e+000  0.0000000e+000  0.0000000e+000  0.0000000e+000  1.0000000e+000  0.0000000e+000  1.0000000e+000  0.0000000e+000
  6.7021429e-001  0.0000000e+000  0.0000000e+000  0.0000000e+000  0.0000000e+000  0.0000000e+000  0.0000000e+000  0.0000000e+000  0.0000000e+000  0.0000000e+000  9.9999999e-001  1.2196524e-008  1.0000000e+000  1.5842030e-007
  1.0000000e+000  0.0000000e+000  0.0000000e+000  0.0000000e+000  0.0000000e+000  0.0000000e+000  0.0000000e+000  0.0000000e+000  0.0000000e+000  0.0000000e+000  1.0000000e+000  0.0000000e+000  1.0000000e+000  0.0000000e+000
  7.8662478e-001  0.0000000e+000  0.0000000e+000  0.0000000e+000  0.0000000e+000  0.0000000e+000  0.0000000e+000  0.0000000e+000  0.0000000e+000  0.0000000e+000  9.9096613e-001  1.7986135e-002  1.0000000e+000  7.4383632e-002
  6.5666703e-001  0.0000000e+000  0.0000000e+000  0.0000000e+000  0.0000000e+000  0.0000000e+000  0.0000000e+000  0.0000000e+000  0.0000000e+000  0.0000000e+000  9.9999687e-001  6.2595960e-006  1.0000000e+000  1.9259762e-005
  0.0000000e+000  0.0000000e+000  0.0000000e+000  0.0000000e+000  0.0000000e+000  0.0000000e+000  0.0000000e+000  0.0000000e+000  0.0000000e+000  0.0000000e+000  1.0000000e+000  0.0000000e+000  1.0000000e+000  0.0000000e+000
  7.2248975e-001  0.0000000e+000  0.0000000e+000  0.0000000e+000  0.0000000e+000  0.0000000e+000  0.0000000e+000  0.0000000e+000  0.0000000e+000  0.0000000e+000  9.7614205e-001  4.7146692e-002  1.0000000e+000  3.4592154e-002
  0.0000000e+000  0.0000000e+000  0.0000000e+000  0.0000000e+000  0.0000000e+000  0.0000000e+000  0.0000000e+000  0.0000000e+000  0.0000000e+000  0.0000000e+000  1.0000000e+000  0.0000000e+000  1.0000000e+000  0.0000000e+000
  0.0000000e+000  0.0000000e+000  0.0000000e+000  0.0000000e+000  0.0000000e+000  0.0000000e+000  0.0000000e+000  0.0000000e+000  0.0000000e+000  0.0000000e+000  1.0000000e+000  0.0000000e+000  1.0000000e+000  0.0000000e+000
  1.0000000e+000  0.0000000e+000  0.0000000e+000  0.0000000e+000  0.0000000e+000  0.0000000e+000  0.0000000e+000  0.0000000e+000  0.0000000e+000  0.0000000e+000  1.0000000e+000  0.0000000e+000  1.0000000e+000  0.0000000e+000
  1.0000000e+000  0.0000000e+000  0.0000000e+000  0.0000000e+000  0.0000000e+000  0.0000000e+000  0.0000000e+000  0.0000000e+000  0.0000000e+000  0.0000000e+000  1.0000000e+000  0.0000000e+000  1.0000000e+000  0.0000000e+000
  8.6110856e-001  0.0000000e+000  0.0000000e+000  0.0000000e+000  0.0000000e+000  0.0000000e+000  0.0000000e+000  0.0000000e+000  0.0000000e+000  0.0000000e+000  9.9950146e-001  9.9684058e-004  1.0000000e+000  5.0244075e-003
  1.0000000e+000  0.0000000e+000  0.0000000e+000  0.0000000e+000  0.0000000e+000  0.0000000e+000  0.0000000e+000  0.0000000e+000  0.0000000e+000  0.0000000e+000  1.0000000e+000  0.0000000e+000  1.0000000e+000  0.0000000e+000
  9.3103584e-001  0.0000000e+000  0.0000000e+000  0.0000000e+000  0.0000000e+000  0.0000000e+000  0.0000000e+000  0.0000000e+000  0.0000000e+000  0.0000000e+000  9.8068689e-001  3.8253215e-002  1.0000000e+000  2.3865540e-002
  0.0000000e+000  0.0000000e+000  0.0000000e+000  0.0000000e+000  0.0000000e+000  0.0000000e+000  0.0000000e+000  0.0000000e+000  0.0000000e+000  0.0000000e+000  1.0000000e+000  0.0000000e+000  1.0000000e+000  0.0000000e+000
  1.0000000e+000  0.0000000e+000  0.0000000e+000  0.0000000e+000  0.0000000e+000  0.0000000e+000  0.0000000e+000  0.0000000e+000  0.0000000e+000  0.0000000e+000  1.0000000e+000  0.0000000e+000  1.0000000e+000  0.0000000e+000
  1.0000000e+000  0.0000000e+000  0.0000000e+000  0.0000000e+000  0.0000000e+000  0.0000000e+000  0.0000000e+000  0.0000000e+000  0.0000000e+000  0.0000000e+000  1.0000000e+000  0.0000000e+000  1.0000000e+000  0.0000000e+000
  1.0000000e+000  0.0000000e+000  0.0000000e+000  0.0000000e+000  0.0000000e+000  0.0000000e+000  0.0000000e+000  0.0000000e+000  0.0000000e+000  0.0000000e+000  1.0000000e+000  0.0000000e+000  1.0000000e+000  0.0000000e+000
  4.2322694e-001  0.0000000e+000  0.0000000e+000  0.0000000e+000  0.0000000e+000  0.0000000e+000  0.0000000e+000  0.0000000e+000  0.0000000e+000  0.0000000e+000  8.2428630e-001  3.2055210e-001  1.0000000e+000  5.7544054e-002
  0.0000000e+000  0.0000000e+000  0.0000000e+000  0.0000000e+000  0.0000000e+000  0.0000000e+000  0.0000000e+000  0.0000000e+000  0.0000000e+000  0.0000000e+000  1.0000000e+000  0.0000000e+000  1.0000000e+000  0.0000000e+000
  3.1760425e-001  0.0000000e+000  0.0000000e+000  0.0000000e+000  0.0000000e+000  0.0000000e+000  0.0000000e+000  0.0000000e+000  0.0000000e+000  0.0000000e+000  9.9982542e-001  3.4913617e-004  1.0000000e+000  9.8537302e-004
  1.0000000e+000  0.0000000e+000  0.0000000e+000  0.0000000e+000  0.0000000e+000  0.0000000e+000  0.0000000e+000  0.0000000e+000  0.0000000e+000  0.0000000e+000  1.0000000e+000  0.0000000e+000  1.0000000e+000  0.0000000e+000
  0.0000000e+000  0.0000000e+000  0.0000000e+000  0.0000000e+000  0.0000000e+000  0.0000000e+000  0.0000000e+000  0.0000000e+000  0.0000000e+000  0.0000000e+000  1.0000000e+000  0.0000000e+000  1.0000000e+000  0.0000000e+000
  1.0000000e+000  0.0000000e+000  0.0000000e+000  0.0000000e+000  0.0000000e+000  0.0000000e+000  0.0000000e+000  0.0000000e+000  0.0000000e+000  0.0000000e+000  1.0000000e+000  0.0000000e+000  1.0000000e+000  0.0000000e+000
  1.0000000e+000  0.0000000e+000  0.0000000e+000  0.0000000e+000  0.0000000e+000  0.0000000e+000  0.0000000e+000  0.0000000e+000  0.0000000e+000  0.0000000e+000  1.0000000e+000  0.0000000e+000  1.0000000e+000  0.0000000e+000
  0.0000000e+000  0.0000000e+000  0.0000000e+000  0.0000000e+000  0.0000000e+000  0.0000000e+000  0.0000000e+000  0.0000000e+000  0.0000000e+000  0.0000000e+000  1.0000000e+000  0.0000000e+000  1.0000000e+000  0.0000000e+000
  1.0000000e+000  0.0000000e+000  0.0000000e+000  0.0000000e+000  0.0000000e+000  0.0000000e+000  0.0000000e+000  0.0000000e+000  0.0000000e+000  0.0000000e+000  1.0000000e+000  0.0000000e+000  1.0000000e+000  0.0000000e+000
  1.0000000e+000  0.0000000e+000  0.0000000e+000  0.0000000e+000  0.0000000e+000  0.0000000e+000  0.0000000e+000  0.0000000e+000  0.0000000e+000  0.0000000e+000  1.0000000e+000  0.0000000e+000  1.0000000e+000  0.0000000e+000
  1.0000000e+000  0.0000000e+000  0.0000000e+000  0.0000000e+000  0.0000000e+000  0.0000000e+000  0.0000000e+000  0.0000000e+000  0.0000000e+000  0.0000000e+000  1.0000000e+000  0.0000000e+000  1.0000000e+000  0.0000000e+000
  7.7905828e-001  0.0000000e+000  0.0000000e+000  0.0000000e+000  0.0000000e+000  0.0000000e+000  0.0000000e+000  0.0000000e+000  0.0000000e+000  0.0000000e+000  9.8284121e-001  3.4023152e-002  1.0000000e+000  1.2911454e-002
  3.3696963e-001  0.0000000e+000  0.0000000e+000  0.0000000e+000  0.0000000e+000  0.0000000e+000  0.0000000e+000  0.0000000e+000  0.0000000e+000  0.0000000e+000  9.9999997e-001  5.3626129e-008  1.0000000e+000  4.3037696e-007
  8.3942808e-001  0.0000000e+000  0.0000000e+000  0.0000000e+000  0.0000000e+000  0.0000000e+000  0.0000000e+000  0.0000000e+000  0.0000000e+000  0.0000000e+000  9.9999992e-001  1.5797966e-007  1.0000000e+000  1.3382166e-007
  1.1602972e-001  0.0000000e+000  0.0000000e+000  0.0000000e+000  0.0000000e+000  0.0000000e+000  0.0000000e+000  0.0000000e+000  0.0000000e+000  0.0000000e+000  8.1437937e-001  3.3678624e-001  1.0000000e+000  8.7957487e-001
  1.0000000e+000  0.0000000e+000  0.0000000e+000  0.0000000e+000  0.0000000e+000  0.0000000e+000  0.0000000e+000  0.0000000e+000  0.0000000e+000  0.0000000e+000  1.0000000e+000  0.0000000e+000  1.0000000e+000  0.0000000e+000
  8.2644026e-001  0.0000000e+000  0.0000000e+000  0.0000000e+000  0.0000000e+000  0.0000000e+000  0.0000000e+000  0.0000000e+000  0.0000000e+000  0.0000000e+000  9.9999983e-001  3.4697926e-007  1.0000000e+000  2.8347298e-006
  1.0000000e+000  0.0000000e+000  0.0000000e+000  0.0000000e+000  0.0000000e+000  0.0000000e+000  0.0000000e+000  0.0000000e+000  0.0000000e+000  0.0000000e+000  1.0000000e+000  0.0000000e+000  1.0000000e+000  0.0000000e+000
  0.0000000e+000  0.0000000e+000  0.0000000e+000  0.0000000e+000  0.0000000e+000  0.0000000e+000  0.0000000e+000  0.0000000e+000  0.0000000e+000  0.0000000e+000  1.0000000e+000  0.0000000e+000  1.0000000e+000  0.0000000e+000
  1.0000000e+000  0.0000000e+000  0.0000000e+000  0.0000000e+000  0.0000000e+000  0.0000000e+000  0.0000000e+000  0.0000000e+000  0.0000000e+000  0.0000000e+000  1.0000000e+000  0.0000000e+000  1.0000000e+000             Inf
  4.9516811e-001  0.0000000e+000  0.0000000e+000  0.0000000e+000  0.0000000e+000  0.0000000e+000  0.0000000e+000  0.0000000e+000  0.0000000e+000  0.0000000e+000  9.9999992e-001  1.5622066e-007  1.0000000e+000  3.1183215e-007
  1.2472982e-001  0.0000000e+000  0.0000000e+000  0.0000000e+000  0.0000000e+000  0.0000000e+000  0.0000000e+000  0.0000000e+000  0.0000000e+000  0.0000000e+000  9.2175887e-001  1.5036059e-001  1.0000000e+000  2.7258941e-001
  1.0000000e+000  0.0000000e+000  0.0000000e+000  0.0000000e+000  0.0000000e+000  0.0000000e+000  0.0000000e+000  0.0000000e+000  0.0000000e+000  0.0000000e+000  1.0000000e+000  0.0000000e+000  1.0000000e+000             Inf
  0.0000000e+000  0.0000000e+000  0.0000000e+000  0.0000000e+000  0.0000000e+000  0.0000000e+000  0.0000000e+000  0.0000000e+000  0.0000000e+000  0.0000000e+000  1.0000000e+000  0.0000000e+000  1.0000000e+000  0.0000000e+000
  0.0000000e+000  0.0000000e+000  0.0000000e+000  0.0000000e+000  0.0000000e+000  0.0000000e+000  0.0000000e+000  0.0000000e+000  0.0000000e+000  0.0000000e+000  1.0000000e+000  0.0000000e+000  1.0000000e+000  0.0000000e+000
  1.0000000e+000  0.0000000e+000  0.0000000e+000  0.0000000e+000  0.0000000e+000  0.0000000e+000  0.0000000e+000  0.0000000e+000  0.0000000e+000  0.0000000e+000  1.0000000e+000  0.0000000e+000  1.0000000e+000  0.0000000e+000
  0.0000000e+000  0.0000000e+000  0.0000000e+000  0.0000000e+000  0.0000000e+000  0.0000000e+000  0.0000000e+000  0.0000000e+000  0.0000000e+000  0.0000000e+000  1.0000000e+000  0.0000000e+000  1.0000000e+000  0.0000000e+000
  2.6362637e-001  0.0000000e+000  0.0000000e+000  0.0000000e+000  0.0000000e+000  0.0000000e+000  0.0000000e+000  0.0000000e+000  0.0000000e+000  0.0000000e+000  7.1482097e-001  4.8903098e-001  1.0000000e+000  6.5509435e-001
  1.0000000e+000  0.0000000e+000  0.0000000e+000  0.0000000e+000  0.0000000e+000  0.0000000e+000  0.0000000e+000  0.0000000e+000  0.0000000e+000  0.0000000e+000  1.0000000e+000  0.0000000e+000  1.0000000e+000  0.0000000e+000
  9.7776496e-001  0.0000000e+000  0.0000000e+000  0.0000000e+000  0.0000000e+000  0.0000000e+000  0.0000000e+000  0.0000000e+000  0.0000000e+000  0.0000000e+000  9.9990906e-001  1.8186631e-004  1.0000000e+000  1.4353894e-003
  1.0000000e+000  0.0000000e+000  0.0000000e+000  0.0000000e+000  0.0000000e+000  0.0000000e+000  0.0000000e+000  0.0000000e+000  0.0000000e+000  0.0000000e+000  1.0000000e+000  0.0000000e+000  1.0000000e+000  0.0000000e+000
  1.0000000e+000  0.0000000e+000  0.0000000e+000  0.0000000e+000  0.0000000e+000  0.0000000e+000  0.0000000e+000  0.0000000e+000  0.0000000e+000  0.0000000e+000  1.0000000e+000  0.0000000e+000  1.0000000e+000  0.0000000e+000
  0.0000000e+000  0.0000000e+000  0.0000000e+000  0.0000000e+000  0.0000000e+000  0.0000000e+000  0.0000000e+000  0.0000000e+000  0.0000000e+000  0.0000000e+000  1.0000000e+000  0.0000000e+000  1.0000000e+000  0.0000000e+000
  1.0000000e+000  0.0000000e+000  0.0000000e+000  0.0000000e+000  0.0000000e+000  0.0000000e+000  0.0000000e+000  0.0000000e+000  0.0000000e+000  0.0000000e+000  1.0000000e+000  0.0000000e+000  1.0000000e+000  0.0000000e+000
  2.2441702e-001  0.0000000e+000  0.0000000e+000  0.0000000e+000  0.0000000e+000  0.0000000e+000  0.0000000e+000  0.0000000e+000  0.0000000e+000  0.0000000e+000  8.0291934e-001  3.5532054e-001  1.0000000e+000  6.3165225e-001
  4.4776129e-001  0.0000000e+000  0.0000000e+000  0.0000000e+000  0.0000000e+000  0.0000000e+000  0.0000000e+000  0.0000000e+000  0.0000000e+000  0.0000000e+000  9.4424028e-001  1.0841030e-001  1.0000000e+000  1.8216558e-001
  4.4957047e-001  0.0000000e+000  0.0000000e+000  0.0000000e+000  0.0000000e+000  0.0000000e+000  0.0000000e+000  0.0000000e+000  0.0000000e+000  0.0000000e+000  9.5192047e-001  9.3847418e-002  1.0000000e+000  6.3301968e-002
  3.9159582e-001  0.0000000e+000  0.0000000e+000  0.0000000e+000  0.0000000e+000  0.0000000e+000  0.0000000e+000  0.0000000e+000  0.0000000e+000  0.0000000e+000  8.9595103e-001  1.9727175e-001  1.0000000e+000  6.1391089e-002
  0.0000000e+000  0.0000000e+000  0.0000000e+000  0.0000000e+000  0.0000000e+000  0.0000000e+000  0.0000000e+000  0.0000000e+000  0.0000000e+000  0.0000000e+000  1.0000000e+000  0.0000000e+000  1.0000000e+000  0.0000000e+000
  1.0000000e+000  0.0000000e+000  0.0000000e+000  0.0000000e+000  0.0000000e+000  0.0000000e+000  0.0000000e+000  0.0000000e+000  0.0000000e+000  0.0000000e+000  1.0000000e+000  0.0000000e+000  1.0000000e+000  0.0000000e+000
  7.2953012e-001  0.0000000e+000  0.0000000e+000  0.0000000e+000  0.0000000e+000  0.0000000e+000  0.0000000e+000  0.0000000e+000  0.0000000e+000  0.0000000e+000  9.6582634e-001  6.7179482e-002  1.0000000e+000  3.1634744e-002
  0.0000000e+000  0.0000000e+000  0.0000000e+000  0.0000000e+000  0.0000000e+000  0.0000000e+000  0.0000000e+000  0.0000000e+000  0.0000000e+000  0.0000000e+000  1.0000000e+000  0.0000000e+000  1.0000000e+000  0.0000000e+000
  1.0000000e+000  0.0000000e+000  0.0000000e+000  0.0000000e+000  0.0000000e+000  0.0000000e+000  0.0000000e+000  0.0000000e+000  0.0000000e+000  0.0000000e+000  1.0000000e+000  0.0000000e+000  1.0000000e+000  0.0000000e+000
  1.0000000e+000  0.0000000e+000  0.0000000e+000  0.0000000e+000  0.0000000e+000  0.0000000e+000  0.0000000e+000  0.0000000e+000  0.0000000e+000  0.0000000e+000  1.0000000e+000  0.0000000e+000  1.0000000e+000  0.0000000e+000
  1.0000000e+000  0.0000000e+000  0.0000000e+000  0.0000000e+000  0.0000000e+000  0.0000000e+000  0.0000000e+000  0.0000000e+000  0.0000000e+000  0.0000000e+000  1.0000000e+000  0.0000000e+000  1.0000000e+000  0.0000000e+000
  6.5600119e-001  0.0000000e+000  0.0000000e+000  0.0000000e+000  0.0000000e+000  0.0000000e+000  0.0000000e+000  0.0000000e+000  0.0000000e+000  0.0000000e+000  9.9999540e-001  9.1949822e-006  1.0000000e+000  5.9365808e-004
  0.0000000e+000  0.0000000e+000  0.0000000e+000  0.0000000e+000  0.0000000e+000  0.0000000e+000  0.0000000e+000  0.0000000e+000  0.0000000e+000  0.0000000e+000  1.0000000e+000  0.0000000e+000  1.0000000e+000  0.0000000e+000
  1.7050240e-002  0.0000000e+000  0.0000000e+000  0.0000000e+000  0.0000000e+000  0.0000000e+000  0.0000000e+000  0.0000000e+000  0.0000000e+000  0.0000000e+000  9.9907198e-001  1.8551737e-003  1.0000000e+000  1.0506172e-003
  0.0000000e+000  0.0000000e+000  0.0000000e+000  0.0000000e+000  0.0000000e+000  0.0000000e+000  0.0000000e+000  0.0000000e+000  0.0000000e+000  0.0000000e+000  1.0000000e+000  0.0000000e+000  1.0000000e+000  0.0000000e+000
  1.0000000e+000  0.0000000e+000  0.0000000e+000  0.0000000e+000  0.0000000e+000  0.0000000e+000  0.0000000e+000  0.0000000e+000  0.0000000e+000  0.0000000e+000  1.0000000e+000  0.0000000e+000  1.0000000e+000  0.0000000e+000
  4.0034568e-001  0.0000000e+000  0.0000000e+000  0.0000000e+000  0.0000000e+000  0.0000000e+000  0.0000000e+000  0.0000000e+000  0.0000000e+000  0.0000000e+000  8.4891479e-001  2.7934368e-001  1.0000000e+000  2.9781269e-001
  5.5732085e-001  0.0000000e+000  0.0000000e+000  0.0000000e+000  0.0000000e+000  0.0000000e+000  0.0000000e+000  0.0000000e+000  0.0000000e+000  0.0000000e+000  9.4928003e-001  9.8867418e-002  1.0000000e+000  5.1195599e-002
  8.4165859e-001  0.0000000e+000  0.0000000e+000  0.0000000e+000  0.0000000e+000  0.0000000e+000  0.0000000e+000  0.0000000e+000  0.0000000e+000  0.0000000e+000  9.9999950e-001  1.0055576e-006  1.0000000e+000  7.9740500e-006
  1.0000000e+000  0.0000000e+000  0.0000000e+000  0.0000000e+000  0.0000000e+000  0.0000000e+000  0.0000000e+000  0.0000000e+000  0.0000000e+000  0.0000000e+000  1.0000000e+000  0.0000000e+000  1.0000000e+000  0.0000000e+000
  8.4318200e-001  0.0000000e+000  0.0000000e+000  0.0000000e+000  0.0000000e+000  0.0000000e+000  0.0000000e+000  0.0000000e+000  0.0000000e+000  0.0000000e+000  9.9999864e-001  2.7124357e-006  1.0000000e+000  8.5524801e-006
  7.3399415e-001  0.0000000e+000  0.0000000e+000  0.0000000e+000  0.0000000e+000  0.0000000e+000  0.0000000e+000  0.0000000e+000  0.0000000e+000  0.0000000e+000  9.5977624e-001  7.8829578e-002  1.0000000e+000  2.6452679e-002
  6.1272446e-001  0.0000000e+000  0.0000000e+000  0.0000000e+000  0.0000000e+000  0.0000000e+000  0.0000000e+000  0.0000000e+000  0.0000000e+000  0.0000000e+000  9.6738666e-001  6.4163045e-002  1.0000000e+000  2.1151761e-002
  1.0000000e+000  0.0000000e+000  0.0000000e+000  0.0000000e+000  0.0000000e+000  0.0000000e+000  0.0000000e+000  0.0000000e+000  0.0000000e+000  0.0000000e+000  1.0000000e+000  0.0000000e+000  1.0000000e+000  0.0000000e+000
  1.0000000e+000  0.0000000e+000  0.0000000e+000  0.0000000e+000  0.0000000e+000  0.0000000e+000  0.0000000e+000  0.0000000e+000  0.0000000e+000  0.0000000e+000  1.0000000e+000  0.0000000e+000  1.0000000e+000  0.0000000e+000
  7.6149644e-001  0.0000000e+000  0.0000000e+000  0.0000000e+000  0.0000000e+000  0.0000000e+000  0.0000000e+000  0.0000000e+000  0.0000000e+000  0.0000000e+000  9.5874499e-001  8.0808045e-002  1.0000000e+000  5.2593392e-002
  0.0000000e+000  0.0000000e+000  0.0000000e+000  0.0000000e+000  0.0000000e+000  0.0000000e+000  0.0000000e+000  0.0000000e+000  0.0000000e+000  0.0000000e+000  1.0000000e+000  0.0000000e+000  1.0000000e+000  0.0000000e+000
  1.0000000e+000  0.0000000e+000  0.0000000e+000  0.0000000e+000  0.0000000e+000  0.0000000e+000  0.0000000e+000  0.0000000e+000  0.0000000e+000  0.0000000e+000  1.0000000e+000  0.0000000e+000  1.0000000e+000  0.0000000e+000
  1.0000000e+000  0.0000000e+000  0.0000000e+000  0.0000000e+000  0.0000000e+000  0.0000000e+000  0.0000000e+000  0.0000000e+000  0.0000000e+000  0.0000000e+000  1.0000000e+000  0.0000000e+000  1.0000000e+000  0.0000000e+000
  3.3498352e-001  0.0000000e+000  0.0000000e+000  0.0000000e+000  0.0000000e+000  0.0000000e+000  0.0000000e+000  0.0000000e+000  0.0000000e+000  0.0000000e+000  1.0000000e+000  4.7389870e-010  1.0000000e+000  6.5627987e-008
  4.0775834e-001  0.0000000e+000  0.0000000e+000  0.0000000e+000  0.0000000e+000  0.0000000e+000  0.0000000e+000  0.0000000e+000  0.0000000e+000  0.0000000e+000  8.2022033e-001  3.2723860e-001  1.0000000e+000  2.8565925e-001
  5.8040954e-001  0.0000000e+000  0.0000000e+000  0.0000000e+000  0.0000000e+000  0.0000000e+000  0.0000000e+000  0.0000000e+000  0.0000000e+000  0.0000000e+000  9.0277767e-001  1.8499248e-001  1.0000000e+000  1.6825998e-001
  1.0000000e+000  0.0000000e+000  0.0000000e+000  0.0000000e+000  0.0000000e+000  0.0000000e+000  0.0000000e+000  0.0000000e+000  0.0000000e+000  0.0000000e+000  1.0000000e+000  0.0000000e+000  1.0000000e+000  0.0000000e+000
  0.0000000e+000  0.0000000e+000  0.0000000e+000  0.0000000e+000  0.0000000e+000  0.0000000e+000  0.0000000e+000  0.0000000e+000  0.0000000e+000  0.0000000e+000  1.0000000e+000  0.0000000e+000  1.0000000e+000  0.0000000e+000
  3.2357665e-002  0.0000000e+000  0.0000000e+000  0.0000000e+000  0.0000000e+000  0.0000000e+000  0.0000000e+000  0.0000000e+000  0.0000000e+000  0.0000000e+000  9.6896555e-001  6.1105759e-002  1.0000000e+000  1.5553325e-002
  0.0000000e+000  0.0000000e+000  0.0000000e+000  0.0000000e+000  0.0000000e+000  0.0000000e+000  0.0000000e+000  0.0000000e+000  0.0000000e+000  0.0000000e+000  1.0000000e+000  0.0000000e+000  1.0000000e+000  0.0000000e+000
  1.0000000e+000  0.0000000e+000  0.0000000e+000  0.0000000e+000  0.0000000e+000  0.0000000e+000  0.0000000e+000  0.0000000e+000  0.0000000e+000  0.0000000e+000  1.0000000e+000  0.0000000e+000  1.0000000e+000  0.0000000e+000
  1.0000000e+000  0.0000000e+000  0.0000000e+000  0.0000000e+000  0.0000000e+000  0.0000000e+000  0.0000000e+000  0.0000000e+000  0.0000000e+000  0.0000000e+000  1.0000000e+000  0.0000000e+000  1.0000000e+000  0.0000000e+000
  6.9432957e-001  0.0000000e+000  0.0000000e+000  0.0000000e+000  0.0000000e+000  0.0000000e+000  0.0000000e+000  0.0000000e+000  0.0000000e+000  0.0000000e+000  9.9904973e-001  1.8996448e-003  1.0000000e+000  1.1710908e-003
  1.0000000e+000  0.0000000e+000  0.0000000e+000  0.0000000e+000  0.0000000e+000  0.0000000e+000  0.0000000e+000  0.0000000e+000  0.0000000e+000  0.0000000e+000  1.0000000e+000  0.0000000e+000  1.0000000e+000  0.0000000e+000
  5.1871934e-001  0.0000000e+000  0.0000000e+000  0.0000000e+000  0.0000000e+000  0.0000000e+000  0.0000000e+000  0.0000000e+000  0.0000000e+000  0.0000000e+000  9.9978613e-001  4.2768909e-004  1.0000000e+000  8.7401886e-004
  1.0000000e+000  0.0000000e+000  0.0000000e+000  0.0000000e+000  0.0000000e+000  0.0000000e+000  0.0000000e+000  0.0000000e+000  0.0000000e+000  0.0000000e+000  1.0000000e+000  0.0000000e+000  1.0000000e+000  0.0000000e+000
  0.0000000e+000  0.0000000e+000  0.0000000e+000  0.0000000e+000  0.0000000e+000  0.0000000e+000  0.0000000e+000  0.0000000e+000  0.0000000e+000  0.0000000e+000  1.0000000e+000  0.0000000e+000  1.0000000e+000  0.0000000e+000
  0.0000000e+000  0.0000000e+000  0.0000000e+000  0.0000000e+000  0.0000000e+000  0.0000000e+000  0.0000000e+000  0.0000000e+000  0.0000000e+000  0.0000000e+000  1.0000000e+000  0.0000000e+000  1.0000000e+000  0.0000000e+000
  0.0000000e+000  0.0000000e+000  0.0000000e+000  0.0000000e+000  0.0000000e+000  0.0000000e+000  0.0000000e+000  0.0000000e+000  0.0000000e+000  0.0000000e+000  1.0000000e+000  0.0000000e+000  1.0000000e+000  0.0000000e+000
  8.6823788e-001  0.0000000e+000  0.0000000e+000  0.0000000e+000  0.0000000e+000  0.0000000e+000  0.0000000e+000  0.0000000e+000  0.0000000e+000  0.0000000e+000  9.9837808e-001  3.2412040e-003  1.0000000e+000  7.9636855e-003
  1.2029556e-001  0.0000000e+000  0.0000000e+000  0.0000000e+000  0.0000000e+000  0.0000000e+000  0.0000000e+000  0.0000000e+000  0.0000000e+000  0.0000000e+000  8.7421532e-001  2.3574757e-001  1.0000000e+000  1.0640065e-001
  7.1044795e-001  0.0000000e+000  0.0000000e+000  0.0000000e+000  0.0000000e+000  0.0000000e+000  0.0000000e+000  0.0000000e+000  0.0000000e+000  0.0000000e+000  9.9082585e-001  1.8264140e-002  1.0000000e+000  1.5560227e-002
  0.0000000e+000  0.0000000e+000  0.0000000e+000  0.0000000e+000  0.0000000e+000  0.0000000e+000  0.0000000e+000  0.0000000e+000  0.0000000e+000  0.0000000e+000  1.0000000e+000  0.0000000e+000  1.0000000e+000  0.0000000e+000
  0.0000000e+000  0.0000000e+000  0.0000000e+000  0.0000000e+000  0.0000000e+000  0.0000000e+000  0.0000000e+000  0.0000000e+000  0.0000000e+000  0.0000000e+000  1.0000000e+000  0.0000000e+000  1.0000000e+000  0.0000000e+000
  6.1521752e-001  0.0000000e+000  0.0000000e+000  0.0000000e+000  0.0000000e+000  0.0000000e+000  0.0000000e+000  0.0000000e+000  0.0000000e+000  0.0000000e+000  9.7313100e-001  5.3016063e-002  1.0000000e+000  3.1691257e-002
  7.3177399e-001  0.0000000e+000  0.0000000e+000  0.0000000e+000  0.0000000e+000  0.0000000e+000  0.0000000e+000  0.0000000e+000  0.0000000e+000  0.0000000e+000  9.6268549e-001  7.3236640e-002  1.0000000e+000  4.0661501e-002
  1.0000000e+000  0.0000000e+000  0.0000000e+000  0.0000000e+000  0.0000000e+000  0.0000000e+000  0.0000000e+000  0.0000000e+000  0.0000000e+000  0.0000000e+000  1.0000000e+000  0.0000000e+000  1.0000000e+000  0.0000000e+000
  0.0000000e+000  0.0000000e+000  0.0000000e+000  0.0000000e+000  0.0000000e+000  0.0000000e+000  0.0000000e+000  0.0000000e+000  0.0000000e+000  0.0000000e+000  1.0000000e+000  0.0000000e+000  1.0000000e+000  0.0000000e+000
  1.0000000e+000  0.0000000e+000  0.0000000e+000  0.0000000e+000  0.0000000e+000  0.0000000e+000  0.0000000e+000  0.0000000e+000  0.0000000e+000  0.0000000e+000  1.0000000e+000  0.0000000e+000  1.0000000e+000  0.0000000e+000
  0.0000000e+000  0.0000000e+000  0.0000000e+000  0.0000000e+000  0.0000000e+000  0.0000000e+000  0.0000000e+000  0.0000000e+000  0.0000000e+000  0.0000000e+000  1.0000000e+000  0.0000000e+000  1.0000000e+000  0.0000000e+000
  1.4744665e-001  0.0000000e+000  0.0000000e+000  0.0000000e+000  0.0000000e+000  0.0000000e+000  0.0000000e+000  0.0000000e+000  0.0000000e+000  0.0000000e+000  9.9890116e-001  2.1964693e-003  1.0000000e+000  4.6038785e-003
  2.7005308e-002  0.0000000e+000  0.0000000e+000  0.0000000e+000  0.0000000e+000  0.0000000e+000  0.0000000e+000  0.0000000e+000  0.0000000e+000  0.0000000e+000  9.8797553e-001  2.3904351e-002  1.0000000e+000  4.9786706e-002
  1.0917251e-001  0.0000000e+000  0.0000000e+000  0.0000000e+000  0.0000000e+000  0.0000000e+000  0.0000000e+000  0.0000000e+000  0.0000000e+000  0.0000000e+000  6.9223551e-001  5.2081000e-001  1.0000000e+000  1.9539280e-001
  0.0000000e+000  0.0000000e+000  0.0000000e+000  0.0000000e+000  0.0000000e+000  0.0000000e+000  0.0000000e+000  0.0000000e+000  0.0000000e+000  0.0000000e+000  1.0000000e+000  0.0000000e+000  1.0000000e+000  0.0000000e+000
  1.2137979e-001  0.0000000e+000  0.0000000e+000  0.0000000e+000  0.0000000e+000  0.0000000e+000  0.0000000e+000  0.0000000e+000  0.0000000e+000  0.0000000e+000  8.8721526e-001  2.1284908e-001  1.0000000e+000  5.8074808e-002
  2.5978358e-001  0.0000000e+000  0.0000000e+000  0.0000000e+000  0.0000000e+000  0.0000000e+000  0.0000000e+000  0.0000000e+000  0.0000000e+000  0.0000000e+000  6.8073887e-001  5.3659459e-001  1.0000000e+000             Inf
  3.0886057e-001  0.0000000e+000  0.0000000e+000  0.0000000e+000  0.0000000e+000  0.0000000e+000  0.0000000e+000  0.0000000e+000  0.0000000e+000  0.0000000e+000  9.9773912e-001  4.5166500e-003  1.0000000e+000  3.8269423e-002
  4.9241002e-001  0.0000000e+000  0.0000000e+000  0.0000000e+000  0.0000000e+000  0.0000000e+000  0.0000000e+000  0.0000000e+000  0.0000000e+000  0.0000000e+000  9.9999883e-001  2.3441199e-006  1.0000000e+000  5.8541171e-006
  1.0000000e+000  0.0000000e+000  0.0000000e+000  0.0000000e+000  0.0000000e+000  0.0000000e+000  0.0000000e+000  0.0000000e+000  0.0000000e+000  0.0000000e+000  1.0000000e+000  0.0000000e+000  1.0000000e+000  0.0000000e+000
  4.5452526e-001  0.0000000e+000  0.0000000e+000  0.0000000e+000  0.0000000e+000  0.0000000e+000  0.0000000e+000  0.0000000e+000  0.0000000e+000  0.0000000e+000  9.6969353e-001  5.9694457e-002  1.0000000e+000  2.8123130e-002
  1.0000000e+000  0.0000000e+000  0.0000000e+000  0.0000000e+000  0.0000000e+000  0.0000000e+000  0.0000000e+000  0.0000000e+000  0.0000000e+000  0.0000000e+000  1.0000000e+000  0.0000000e+000  1.0000000e+000  0.0000000e+000
  6.4612959e-001  0.0000000e+000  0.0000000e+000  0.0000000e+000  0.0000000e+000  0.0000000e+000  0.0000000e+000  0.0000000e+000  0.0000000e+000  0.0000000e+000  9.9978163e-001  4.3668508e-004  1.0000000e+000  3.9991221e-003
  9.1603799e-001  0.0000000e+000  0.0000000e+000  0.0000000e+000  0.0000000e+000  0.0000000e+000  0.0000000e+000  0.0000000e+000  0.0000000e+000  0.0000000e+000  9.7438490e-001  5.0574066e-002  1.0000000e+000  5.8353193e-002
  5.4317646e-001  0.0000000e+000  0.0000000e+000  0.0000000e+000  0.0000000e+000  0.0000000e+000  0.0000000e+000  0.0000000e+000  0.0000000e+000  0.0000000e+000  9.8319643e-001  3.3324783e-002  1.0000000e+000  4.2396049e-002
  1.5980998e-001  0.0000000e+000  0.0000000e+000  0.0000000e+000  0.0000000e+000  0.0000000e+000  0.0000000e+000  0.0000000e+000  0.0000000e+000  0.0000000e+000  9.9999758e-001  4.8377555e-006  1.0000000e+000  2.0802588e-005
  1.0000000e+000  0.0000000e+000  0.0000000e+000  0.0000000e+000  0.0000000e+000  0.0000000e+000  0.0000000e+000  0.0000000e+000  0.0000000e+000  0.0000000e+000  1.0000000e+000  0.0000000e+000  1.0000000e+000  0.0000000e+000
  1.5909316e-001  0.0000000e+000  0.0000000e+000  0.0000000e+000  0.0000000e+000  0.0000000e+000  0.0000000e+000  0.0000000e+000  0.0000000e+000  0.0000000e+000  9.9999561e-001  8.7778167e-006  1.0000000e+000  1.4944094e-005
  0.0000000e+000  0.0000000e+000  0.0000000e+000  0.0000000e+000  0.0000000e+000  0.0000000e+000  0.0000000e+000  0.0000000e+000  0.0000000e+000  0.0000000e+000  1.0000000e+000  0.0000000e+000  1.0000000e+000  0.0000000e+000
  4.3610841e-001  0.0000000e+000  0.0000000e+000  0.0000000e+000  0.0000000e+000  0.0000000e+000  0.0000000e+000  0.0000000e+000  0.0000000e+000  0.0000000e+000  8.8429200e-001  2.1802766e-001  1.0000000e+000  8.3392536e-002
  5.0342154e-001  0.0000000e+000  0.0000000e+000  0.0000000e+000  0.0000000e+000  0.0000000e+000  0.0000000e+000  0.0000000e+000  0.0000000e+000  0.0000000e+000  9.9999999e-001  1.9135083e-008  1.0000000e+000  3.4471567e-006
  0.0000000e+000  0.0000000e+000  0.0000000e+000  0.0000000e+000  0.0000000e+000  0.0000000e+000  0.0000000e+000  0.0000000e+000  0.0000000e+000  0.0000000e+000  1.0000000e+000  0.0000000e+000  1.0000000e+000  0.0000000e+000
  3.1293294e-001  0.0000000e+000  0.0000000e+000  0.0000000e+000  0.0000000e+000  0.0000000e+000  0.0000000e+000  0.0000000e+000  0.0000000e+000  0.0000000e+000  9.9920296e-001  1.5934397e-003  1.0000000e+000  4.8662935e-003
  0.0000000e+000  0.0000000e+000  0.0000000e+000  0.0000000e+000  0.0000000e+000  0.0000000e+000  0.0000000e+000  0.0000000e+000  0.0000000e+000  0.0000000e+000  1.0000000e+000  0.0000000e+000  1.0000000e+000  0.0000000e+000
  3.9669503e-001  0.0000000e+000  0.0000000e+000  0.0000000e+000  0.0000000e+000  0.0000000e+000  0.0000000e+000  0.0000000e+000  0.0000000e+000  0.0000000e+000  8.6765956e-001  2.4716688e-001  1.0000000e+000  1.6049303e-001
  0.0000000e+000  0.0000000e+000  0.0000000e+000  0.0000000e+000  0.0000000e+000  0.0000000e+000  0.0000000e+000  0.0000000e+000  0.0000000e+000  0.0000000e+000  1.0000000e+000  0.0000000e+000  1.0000000e+000  0.0000000e+000
  7.8884095e-001  0.0000000e+000  0.0000000e+000  0.0000000e+000  0.0000000e+000  0.0000000e+000  0.0000000e+000  0.0000000e+000  0.0000000e+000  0.0000000e+000  9.9278557e-001  1.4376814e-002  1.0000000e+000  4.7273855e-002
  1.0000000e+000  0.0000000e+000  0.0000000e+000  0.0000000e+000  0.0000000e+000  0.0000000e+000  0.0000000e+000  0.0000000e+000  0.0000000e+000  0.0000000e+000  1.0000000e+000  0.0000000e+000  1.0000000e+000  0.0000000e+000
  4.3774864e-001  0.0000000e+000  0.0000000e+000  0.0000000e+000  0.0000000e+000  0.0000000e+000  0.0000000e+000  0.0000000e+000  0.0000000e+000  0.0000000e+000  8.9330288e-001  2.0200997e-001  1.0000000e+000  5.6392441e-002
  0.0000000e+000  0.0000000e+000  0.0000000e+000  0.0000000e+000  0.0000000e+000  0.0000000e+000  0.0000000e+000  0.0000000e+000  0.0000000e+000  0.0000000e+000  1.0000000e+000  0.0000000e+000  1.0000000e+000             Inf
  7.1846014e-001  0.0000000e+000  0.0000000e+000  0.0000000e+000  0.0000000e+000  0.0000000e+000  0.0000000e+000  0.0000000e+000  0.0000000e+000  0.0000000e+000  9.8174358e-001  3.6179552e-002  1.0000000e+000  5.9745592e-002
  3.0163073e-001  0.0000000e+000  0.0000000e+000  0.0000000e+000  0.0000000e+000  0.0000000e+000  0.0000000e+000  0.0000000e+000  0.0000000e+000  0.0000000e+000  9.9050679e-001  1.8896308e-002  1.0000000e+000  1.9438975e-002
  3.3894118e-001  0.0000000e+000  0.0000000e+000  0.0000000e+000  0.0000000e+000  0.0000000e+000  0.0000000e+000  0.0000000e+000  0.0000000e+000  0.0000000e+000  9.9999964e-001  7.1114499e-007  1.0000000e+000  2.3678337e-006
  1.0000000e+000  0.0000000e+000  0.0000000e+000  0.0000000e+000  0.0000000e+000  0.0000000e+000  0.0000000e+000  0.0000000e+000  0.0000000e+000  0.0000000e+000  1.0000000e+000  0.0000000e+000  1.0000000e+000             Inf
  1.0000000e+000  0.0000000e+000  0.0000000e+000  0.0000000e+000  0.0000000e+000  0.0000000e+000  0.0000000e+000  0.0000000e+000  0.0000000e+000  0.0000000e+000  1.0000000e+000  0.0000000e+000  1.0000000e+000  0.0000000e+000
  2.4851421e-001  0.0000000e+000  0.0000000e+000  0.0000000e+000  0.0000000e+000  0.0000000e+000  0.0000000e+000  0.0000000e+000  0.0000000e+000  0.0000000e+000  6.3079759e-001  6.0209441e-001  1.0000000e+000  9.8903602e-001
  1.1882096e-001  0.0000000e+000  0.0000000e+000  0.0000000e+000  0.0000000e+000  0.0000000e+000  0.0000000e+000  0.0000000e+000  0.0000000e+000  0.0000000e+000  8.5508776e-001  2.6882493e-001  1.0000000e+000  1.3558718e-001
  2.7113884e-001  0.0000000e+000  0.0000000e+000  0.0000000e+000  0.0000000e+000  0.0000000e+000  0.0000000e+000  0.0000000e+000  0.0000000e+000  0.0000000e+000  7.9279061e-001  3.7148304e-001  1.0000000e+000  7.9675511e-002
  0.0000000e+000  0.0000000e+000  0.0000000e+000  0.0000000e+000  0.0000000e+000  0.0000000e+000  0.0000000e+000  0.0000000e+000  0.0000000e+000  0.0000000e+000  1.0000000e+000  0.0000000e+000  1.0000000e+000  0.0000000e+000
  0.0000000e+000  0.0000000e+000  0.0000000e+000  0.0000000e+000  0.0000000e+000  0.0000000e+000  0.0000000e+000  0.0000000e+000  0.0000000e+000  0.0000000e+000  1.0000000e+000  0.0000000e+000  1.0000000e+000  0.0000000e+000
  2.7081572e-001  0.0000000e+000  0.0000000e+000  0.0000000e+000  0.0000000e+000  0.0000000e+000  0.0000000e+000  0.0000000e+000  0.0000000e+000  0.0000000e+000  7.8933363e-001  3.7695242e-001  1.0000000e+000  5.0749066e-002
  0.0000000e+000  0.0000000e+000  0.0000000e+000  0.0000000e+000  0.0000000e+000  0.0000000e+000  0.0000000e+000  0.0000000e+000  0.0000000e+000  0.0000000e+000  1.0000000e+000  0.0000000e+000  1.0000000e+000  0.0000000e+000
  0.0000000e+000  0.0000000e+000  0.0000000e+000  0.0000000e+000  0.0000000e+000  0.0000000e+000  0.0000000e+000  0.0000000e+000  0.0000000e+000  0.0000000e+000  1.0000000e+000  0.0000000e+000  1.0000000e+000  0.0000000e+000
  1.0000000e+000  0.0000000e+000  0.0000000e+000  0.0000000e+000  0.0000000e+000  0.0000000e+000  0.0000000e+000  0.0000000e+000  0.0000000e+000  0.0000000e+000  1.0000000e+000  0.0000000e+000  1.0000000e+000  0.0000000e+000
  1.0000000e+000  0.0000000e+000  0.0000000e+000  0.0000000e+000  0.0000000e+000  0.0000000e+000  0.0000000e+000  0.0000000e+000  0.0000000e+000  0.0000000e+000  1.0000000e+000  0.0000000e+000  1.0000000e+000  0.0000000e+000
  6.9425586e-001  0.0000000e+000  0.0000000e+000  0.0000000e+000  0.0000000e+000  0.0000000e+000  0.0000000e+000  0.0000000e+000  0.0000000e+000  0.0000000e+000  9.9906316e-001  1.8727965e-003  1.0000000e+000  1.7528001e-003
  2.7530468e-001  0.0000000e+000  0.0000000e+000  0.0000000e+000  0.0000000e+000  0.0000000e+000  0.0000000e+000  0.0000000e+000  0.0000000e+000  0.0000000e+000  8.3656207e-001  3.0016390e-001  1.0000000e+000  8.2378361e-002
  1.1371621e-001  0.0000000e+000  0.0000000e+000  0.0000000e+000  0.0000000e+000  0.0000000e+000  0.0000000e+000  0.0000000e+000  0.0000000e+000  0.0000000e+000  7.7638986e-001  3.9721878e-001  1.0000000e+000  3.0874338e-001
  5.9024925e-001  0.0000000e+000  0.0000000e+000  0.0000000e+000  0.0000000e+000  0.0000000e+000  0.0000000e+000  0.0000000e+000  0.0000000e+000  0.0000000e+000  9.1037535e-001  1.7121672e-001  1.0000000e+000  1.7424384e-001
  1.0000000e+000  0.0000000e+000  0.0000000e+000  0.0000000e+000  0.0000000e+000  0.0000000e+000  0.0000000e+000  0.0000000e+000  0.0000000e+000  0.0000000e+000  1.0000000e+000  0.0000000e+000  1.0000000e+000  0.0000000e+000
  1.2062413e-001  0.0000000e+000  0.0000000e+000  0.0000000e+000  0.0000000e+000  0.0000000e+000  0.0000000e+000  0.0000000e+000  0.0000000e+000  0.0000000e+000  8.7825011e-001  2.2867674e-001  1.0000000e+000  1.5742645e-001
  7.0964672e-001  0.0000000e+000  0.0000000e+000  0.0000000e+000  0.0000000e+000  0.0000000e+000  0.0000000e+000  0.0000000e+000  0.0000000e+000  0.0000000e+000  9.9154592e-001  1.6836692e-002  1.0000000e+000  1.5317017e-002
  0.0000000e+000  0.0000000e+000  0.0000000e+000  0.0000000e+000  0.0000000e+000  0.0000000e+000  0.0000000e+000  0.0000000e+000  0.0000000e+000  0.0000000e+000  1.0000000e+000  0.0000000e+000  1.0000000e+000  0.0000000e+000
  9.3502989e-001  0.0000000e+000  0.0000000e+000  0.0000000e+000  0.0000000e+000  0.0000000e+000  0.0000000e+000  0.0000000e+000  0.0000000e+000  0.0000000e+000  9.8354245e-001  3.2644252e-002  1.0000000e+000  2.8182912e-003
  8.1180826e-001  0.0000000e+000  0.0000000e+000  0.0000000e+000  0.0000000e+000  0.0000000e+000  0.0000000e+000  0.0000000e+000  0.0000000e+000  0.0000000e+000  9.9985300e-001  2.9398530e-004  1.0000000e+000  1.5285360e-004
  6.1308544e-003  0.0000000e+000  0.0000000e+000  0.0000000e+000  0.0000000e+000  0.0000000e+000  0.0000000e+000  0.0000000e+000  0.0000000e+000  0.0000000e+000  9.9999771e-001  4.5867943e-006  1.0000000e+000  4.0717934e-005
  4.6464606e-002  0.0000000e+000  0.0000000e+000  0.0000000e+000  0.0000000e+000  0.0000000e+000  0.0000000e+000  0.0000000e+000  0.0000000e+000  0.0000000e+000  8.2950132e-001  3.1192755e-001  1.0000000e+000  6.9372181e-002
  1.0886480e-001  0.0000000e+000  0.0000000e+000  0.0000000e+000  0.0000000e+000  0.0000000e+000  0.0000000e+000  0.0000000e+000  0.0000000e+000  0.0000000e+000  6.8616486e-001  5.2917779e-001  1.0000000e+000  4.2490245e-001
  8.7741088e-001  0.0000000e+000  0.0000000e+000  0.0000000e+000  0.0000000e+000  0.0000000e+000  0.0000000e+000  0.0000000e+000  0.0000000e+000  0.0000000e+000  9.9514843e-001  9.6796028e-003  1.0000000e+000  1.3185157e-002
  1.0000000e+000  0.0000000e+000  0.0000000e+000  0.0000000e+000  0.0000000e+000  0.0000000e+000  0.0000000e+000  0.0000000e+000  0.0000000e+000  0.0000000e+000  1.0000000e+000  0.0000000e+000  1.0000000e+000  0.0000000e+000
  8.2285324e-001  0.0000000e+000  0.0000000e+000  0.0000000e+000  0.0000000e+000  0.0000000e+000  0.0000000e+000  0.0000000e+000  0.0000000e+000  0.0000000e+000  9.9999787e-001  4.2522075e-006  1.0000000e+000  5.2187174e-006
  0.0000000e+000  0.0000000e+000  0.0000000e+000  0.0000000e+000  0.0000000e+000  0.0000000e+000  0.0000000e+000  0.0000000e+000  0.0000000e+000  0.0000000e+000  1.0000000e+000  0.0000000e+000  1.0000000e+000  0.0000000e+000
  1.9618960e-001  0.0000000e+000  0.0000000e+000  0.0000000e+000  0.0000000e+000  0.0000000e+000  0.0000000e+000  0.0000000e+000  0.0000000e+000  0.0000000e+000  9.9009085e-001  1.9720104e-002  1.0000000e+000  3.3592521e-003
  7.6590409e-001  0.0000000e+000  0.0000000e+000  0.0000000e+000  0.0000000e+000  0.0000000e+000  0.0000000e+000  0.0000000e+000  0.0000000e+000  0.0000000e+000  9.6446964e-001  6.9798322e-002  1.0000000e+000  6.6500123e-002
  0.0000000e+000  0.0000000e+000  0.0000000e+000  0.0000000e+000  0.0000000e+000  0.0000000e+000  0.0000000e+000  0.0000000e+000  0.0000000e+000  0.0000000e+000  1.0000000e+000  0.0000000e+000  1.0000000e+000  0.0000000e+000
  1.0000000e+000  0.0000000e+000  0.0000000e+000  0.0000000e+000  0.0000000e+000  0.0000000e+000  0.0000000e+000  0.0000000e+000  0.0000000e+000  0.0000000e+000  1.0000000e+000  0.0000000e+000  1.0000000e+000  0.0000000e+000
  0.0000000e+000  0.0000000e+000  0.0000000e+000  0.0000000e+000  0.0000000e+000  0.0000000e+000  0.0000000e+000  0.0000000e+000  0.0000000e+000  0.0000000e+000  1.0000000e+000  0.0000000e+000  1.0000000e+000  0.0000000e+000
  8.0373883e-001  0.0000000e+000  0.0000000e+000  0.0000000e+000  0.0000000e+000  0.0000000e+000  0.0000000e+000  0.0000000e+000  0.0000000e+000  0.0000000e+000  9.9911640e-001  1.7664261e-003  1.0000000e+000  2.6740106e-003
  4.6428660e-001  0.0000000e+000  0.0000000e+000  0.0000000e+000  0.0000000e+000  0.0000000e+000  0.0000000e+000  0.0000000e+000  0.0000000e+000  0.0000000e+000  9.9082991e-001  1.8256082e-002  1.0000000e+000  5.1540039e-003
  2.3803622e-003  0.0000000e+000  0.0000000e+000  0.0000000e+000  0.0000000e+000  0.0000000e+000  0.0000000e+000  0.0000000e+000  0.0000000e+000  0.0000000e+000  9.9999999e-001  1.6131899e-008  1.0000000e+000  3.0378034e-008
  1.0000000e+000  0.0000000e+000  0.0000000e+000  0.0000000e+000  0.0000000e+000  0.0000000e+000  0.0000000e+000  0.0000000e+000  0.0000000e+000  0.0000000e+000  1.0000000e+000  0.0000000e+000  1.0000000e+000  0.0000000e+000
  7.7945614e-001  0.0000000e+000  0.0000000e+000  0.0000000e+000  0.0000000e+000  0.0000000e+000  0.0000000e+000  0.0000000e+000  0.0000000e+000  0.0000000e+000  9.8333619e-001  3.3049942e-002  1.0000000e+000  7.8744299e-003
  1.0000000e+000  0.0000000e+000  0.0000000e+000  0.0000000e+000  0.0000000e+000  0.0000000e+000  0.0000000e+000  0.0000000e+000  0.0000000e+000  0.0000000e+000  1.0000000e+000  0.0000000e+000  1.0000000e+000  0.0000000e+000
  0.0000000e+000  0.0000000e+000  0.0000000e+000  0.0000000e+000  0.0000000e+000  0.0000000e+000  0.0000000e+000  0.0000000e+000  0.0000000e+000  0.0000000e+000  1.0000000e+000  0.0000000e+000  1.0000000e+000  0.0000000e+000
  0.0000000e+000  0.0000000e+000  0.0000000e+000  0.0000000e+000  0.0000000e+000  0.0000000e+000  0.0000000e+000  0.0000000e+000  0.0000000e+000  0.0000000e+000  1.0000000e+000  0.0000000e+000  1.0000000e+000  0.0000000e+000
  0.0000000e+000  0.0000000e+000  0.0000000e+000  0.0000000e+000  0.0000000e+000  0.0000000e+000  0.0000000e+000  0.0000000e+000  0.0000000e+000  0.0000000e+000  1.0000000e+000  0.0000000e+000  1.0000000e+000  0.0000000e+000
  1.0000000e+000  0.0000000e+000  0.0000000e+000  0.0000000e+000  0.0000000e+000  0.0000000e+000  0.0000000e+000  0.0000000e+000  0.0000000e+000  0.0000000e+000  1.0000000e+000  0.0000000e+000  1.0000000e+000  0.0000000e+000
  8.1904100e-002  0.0000000e+000  0.0000000e+000  0.0000000e+000  0.0000000e+000  0.0000000e+000  0.0000000e+000  0.0000000e+000  0.0000000e+000  0.0000000e+000  2.8092817e-001  9.2107936e-001  1.0000000e+000             Inf
  0.0000000e+000  0.0000000e+000  0.0000000e+000  0.0000000e+000  0.0000000e+000  0.0000000e+000  0.0000000e+000  0.0000000e+000  0.0000000e+000  0.0000000e+000  1.0000000e+000  0.0000000e+000  1.0000000e+000  0.0000000e+000
  0.0000000e+000  0.0000000e+000  0.0000000e+000  0.0000000e+000  0.0000000e+000  0.0000000e+000  0.0000000e+000  0.0000000e+000  0.0000000e+000  0.0000000e+000  1.0000000e+000  0.0000000e+000  1.0000000e+000  0.0000000e+000
  1.0000000e+000  0.0000000e+000  0.0000000e+000  0.0000000e+000  0.0000000e+000  0.0000000e+000  0.0000000e+000  0.0000000e+000  0.0000000e+000  0.0000000e+000  1.0000000e+000  0.0000000e+000  1.0000000e+000  0.0000000e+000
  0.0000000e+000  0.0000000e+000  0.0000000e+000  0.0000000e+000  0.0000000e+000  0.0000000e+000  0.0000000e+000  0.0000000e+000  0.0000000e+000  0.0000000e+000  1.0000000e+000  0.0000000e+000  1.0000000e+000  0.0000000e+000
  0.0000000e+000  0.0000000e+000  0.0000000e+000  0.0000000e+000  0.0000000e+000  0.0000000e+000  0.0000000e+000  0.0000000e+000  0.0000000e+000  0.0000000e+000  1.0000000e+000  0.0000000e+000  1.0000000e+000  0.0000000e+000
  9.8396838e-001  0.0000000e+000  0.0000000e+000  0.0000000e+000  0.0000000e+000  0.0000000e+000  0.0000000e+000  0.0000000e+000  0.0000000e+000  0.0000000e+000  9.9998643e-001  2.7138756e-005  1.0000000e+000  1.4846162e-004
  0.0000000e+000  0.0000000e+000  0.0000000e+000  0.0000000e+000  0.0000000e+000  0.0000000e+000  0.0000000e+000  0.0000000e+000  0.0000000e+000  0.0000000e+000  1.0000000e+000  0.0000000e+000  1.0000000e+000  0.0000000e+000
  0.0000000e+000  0.0000000e+000  0.0000000e+000  0.0000000e+000  0.0000000e+000  0.0000000e+000  0.0000000e+000  0.0000000e+000  0.0000000e+000  0.0000000e+000  1.0000000e+000  0.0000000e+000  1.0000000e+000  0.0000000e+000
  8.7355347e-001  0.0000000e+000  0.0000000e+000  0.0000000e+000  0.0000000e+000  0.0000000e+000  0.0000000e+000  0.0000000e+000  0.0000000e+000  0.0000000e+000  9.9679101e-001  6.4076850e-003  1.0000000e+000  5.9792950e-003
  1.7344483e-001  0.0000000e+000  0.0000000e+000  0.0000000e+000  0.0000000e+000  0.0000000e+000  0.0000000e+000  0.0000000e+000  0.0000000e+000  0.0000000e+000  9.9999786e-001  4.2767291e-006  1.0000000e+000  5.9590746e-007
  6.5893302e-001  0.0000000e+000  0.0000000e+000  0.0000000e+000  0.0000000e+000  0.0000000e+000  0.0000000e+000  0.0000000e+000  0.0000000e+000  0.0000000e+000  9.9999933e-001  1.3465520e-006  1.0000000e+000  6.3067190e-006
  1.0000000e+000  0.0000000e+000  0.0000000e+000  0.0000000e+000  0.0000000e+000  0.0000000e+000  0.0000000e+000  0.0000000e+000  0.0000000e+000  0.0000000e+000  1.0000000e+000  0.0000000e+000  1.0000000e+000  0.0000000e+000
  8.7541444e-001  0.0000000e+000  0.0000000e+000  0.0000000e+000  0.0000000e+000  0.0000000e+000  0.0000000e+000  0.0000000e+000  0.0000000e+000  0.0000000e+000  9.9605218e-001  7.8800549e-003  1.0000000e+000  5.4316883e-003
  7.3940271e-001  0.0000000e+000  0.0000000e+000  0.0000000e+000  0.0000000e+000  0.0000000e+000  0.0000000e+000  0.0000000e+000  0.0000000e+000  0.0000000e+000  9.5395430e-001  8.9971201e-002  1.0000000e+000  1.8533614e-001
  1.0000000e+000  0.0000000e+000  0.0000000e+000  0.0000000e+000  0.0000000e+000  0.0000000e+000  0.0000000e+000  0.0000000e+000  0.0000000e+000  0.0000000e+000  1.0000000e+000  0.0000000e+000  1.0000000e+000  0.0000000e+000
  1.0000000e+000  0.0000000e+000  0.0000000e+000  0.0000000e+000  0.0000000e+000  0.0000000e+000  0.0000000e+000  0.0000000e+000  0.0000000e+000  0.0000000e+000  1.0000000e+000  0.0000000e+000  1.0000000e+000  0.0000000e+000
  1.0000000e+000  0.0000000e+000  0.0000000e+000  0.0000000e+000  0.0000000e+000  0.0000000e+000  0.0000000e+000  0.0000000e+000  0.0000000e+000  0.0000000e+000  1.0000000e+000  0.0000000e+000  1.0000000e+000  0.0000000e+000
  3.6917739e-001  0.0000000e+000  0.0000000e+000  0.0000000e+000  0.0000000e+000  0.0000000e+000  0.0000000e+000  0.0000000e+000  0.0000000e+000  0.0000000e+000  9.8633461e-001  2.7144036e-002  1.0000000e+000  2.0305282e-002
  9.9853114e-001  0.0000000e+000  0.0000000e+000  0.0000000e+000  0.0000000e+000  0.0000000e+000  0.0000000e+000  0.0000000e+000  0.0000000e+000  0.0000000e+000  1.0000000e+000  1.6586732e-011  1.0000000e+000  2.8731293e-008
  1.0000000e+000  0.0000000e+000  0.0000000e+000  0.0000000e+000  0.0000000e+000  0.0000000e+000  0.0000000e+000  0.0000000e+000  0.0000000e+000  0.0000000e+000  1.0000000e+000  0.0000000e+000  1.0000000e+000  0.0000000e+000
  0.0000000e+000  0.0000000e+000  0.0000000e+000  0.0000000e+000  0.0000000e+000  0.0000000e+000  0.0000000e+000  0.0000000e+000  0.0000000e+000  0.0000000e+000  1.0000000e+000  0.0000000e+000  1.0000000e+000  0.0000000e+000
  0.0000000e+000  0.0000000e+000  0.0000000e+000  0.0000000e+000  0.0000000e+000  0.0000000e+000  0.0000000e+000  0.0000000e+000  0.0000000e+000  0.0000000e+000  1.0000000e+000  0.0000000e+000  1.0000000e+000  0.0000000e+000
  1.5308405e-001  0.0000000e+000  0.0000000e+000  0.0000000e+000  0.0000000e+000  0.0000000e+000  0.0000000e+000  0.0000000e+000  0.0000000e+000  0.0000000e+000  9.9985703e-001  2.8591802e-004  1.0000000e+000  9.3507832e-005
  2.9343532e-002  0.0000000e+000  0.0000000e+000  0.0000000e+000  0.0000000e+000  0.0000000e+000  0.0000000e+000  0.0000000e+000  0.0000000e+000  0.0000000e+000  9.8130786e-001  3.7034882e-002  1.0000000e+000  3.6159164e-002
  1.9899688e-001  0.0000000e+000  0.0000000e+000  0.0000000e+000  0.0000000e+000  0.0000000e+000  0.0000000e+000  0.0000000e+000  0.0000000e+000  0.0000000e+000  9.8413531e-001  3.1477691e-002  1.0000000e+000  9.8544998e-003
  9.9533715e-001  0.0000000e+000  0.0000000e+000  0.0000000e+000  0.0000000e+000  0.0000000e+000  0.0000000e+000  0.0000000e+000  0.0000000e+000  0.0000000e+000  9.9999999e-001  1.7073089e-008  1.0000000e+000  1.2378348e-006
  0.0000000e+000  0.0000000e+000  0.0000000e+000  0.0000000e+000  0.0000000e+000  0.0000000e+000  0.0000000e+000  0.0000000e+000  0.0000000e+000  0.0000000e+000  1.0000000e+000  0.0000000e+000  1.0000000e+000  0.0000000e+000
  1.4668699e-001  0.0000000e+000  0.0000000e+000  0.0000000e+000  0.0000000e+000  0.0000000e+000  0.0000000e+000  0.0000000e+000  0.0000000e+000  0.0000000e+000  9.9862398e-001  2.7501449e-003  1.0000000e+000  4.7300008e-003
  0.0000000e+000  0.0000000e+000  0.0000000e+000  0.0000000e+000  0.0000000e+000  0.0000000e+000  0.0000000e+000  0.0000000e+000  0.0000000e+000  0.0000000e+000  1.0000000e+000  0.0000000e+000  1.0000000e+000  0.0000000e+000
  0.0000000e+000  0.0000000e+000  0.0000000e+000  0.0000000e+000  0.0000000e+000  0.0000000e+000  0.0000000e+000  0.0000000e+000  0.0000000e+000  0.0000000e+000  1.0000000e+000  0.0000000e+000  1.0000000e+000  0.0000000e+000
  6.3554045e-001  0.0000000e+000  0.0000000e+000  0.0000000e+000  0.0000000e+000  0.0000000e+000  0.0000000e+000  0.0000000e+000  0.0000000e+000  0.0000000e+000  9.9773398e-001  4.5269110e-003  1.0000000e+000  6.5200090e-003
  6.3091040e-001  0.0000000e+000  0.0000000e+000  0.0000000e+000  0.0000000e+000  0.0000000e+000  0.0000000e+000  0.0000000e+000  0.0000000e+000  0.0000000e+000  9.9526243e-001  9.4526991e-003  1.0000000e+000  3.2105669e-003
  5.8262293e-001  0.0000000e+000  0.0000000e+000  0.0000000e+000  0.0000000e+000  0.0000000e+000  0.0000000e+000  0.0000000e+000  0.0000000e+000  0.0000000e+000  9.0280438e-001  1.8494424e-001  1.0000000e+000  1.0705932e-001
  2.9463873e-001  0.0000000e+000  0.0000000e+000  0.0000000e+000  0.0000000e+000  0.0000000e+000  0.0000000e+000  0.0000000e+000  0.0000000e+000  0.0000000e+000  9.7304819e-001  5.3177218e-002  1.0000000e+000  5.8987315e-002
  1.0000000e+000  0.0000000e+000  0.0000000e+000  0.0000000e+000  0.0000000e+000  0.0000000e+000  0.0000000e+000  0.0000000e+000  0.0000000e+000  0.0000000e+000  1.0000000e+000  0.0000000e+000  1.0000000e+000  0.0000000e+000
  1.0000000e+000  0.0000000e+000  0.0000000e+000  0.0000000e+000  0.0000000e+000  0.0000000e+000  0.0000000e+000  0.0000000e+000  0.0000000e+000  0.0000000e+000  1.0000000e+000  0.0000000e+000  1.0000000e+000  0.0000000e+000
  1.0095078e-002  0.0000000e+000  0.0000000e+000  0.0000000e+000  0.0000000e+000  0.0000000e+000  0.0000000e+000  0.0000000e+000  0.0000000e+000  0.0000000e+000  9.9995603e-001  8.7943508e-005  1.0000000e+000  3.8176706e-004
  0.0000000e+000  0.0000000e+000  0.0000000e+000  0.0000000e+000  0.0000000e+000  0.0000000e+000  0.0000000e+000  0.0000000e+000  0.0000000e+000  0.0000000e+000  1.0000000e+000  0.0000000e+000  1.0000000e+000  0.0000000e+000
  8.1091013e-001  0.0000000e+000  0.0000000e+000  0.0000000e+000  0.0000000e+000  0.0000000e+000  0.0000000e+000  0.0000000e+000  0.0000000e+000  0.0000000e+000  9.9981411e-001  3.7173596e-004  1.0000000e+000  2.6229796e-003
  1.0000000e+000  0.0000000e+000  0.0000000e+000  0.0000000e+000  0.0000000e+000  0.0000000e+000  0.0000000e+000  0.0000000e+000  0.0000000e+000  0.0000000e+000  1.0000000e+000  0.0000000e+000  1.0000000e+000  0.0000000e+000
  1.0000000e+000  0.0000000e+000  0.0000000e+000  0.0000000e+000  0.0000000e+000  0.0000000e+000  0.0000000e+000  0.0000000e+000  0.0000000e+000  0.0000000e+000  1.0000000e+000  0.0000000e+000  1.0000000e+000  0.0000000e+000
  0.0000000e+000  0.0000000e+000  0.0000000e+000  0.0000000e+000  0.0000000e+000  0.0000000e+000  0.0000000e+000  0.0000000e+000  0.0000000e+000  0.0000000e+000  1.0000000e+000  0.0000000e+000  1.0000000e+000  0.0000000e+000
  0.0000000e+000  0.0000000e+000  0.0000000e+000  0.0000000e+000  0.0000000e+000  0.0000000e+000  0.0000000e+000  0.0000000e+000  0.0000000e+000  0.0000000e+000  1.0000000e+000  0.0000000e+000  1.0000000e+000  0.0000000e+000
  4.1946012e-001  0.0000000e+000  0.0000000e+000  0.0000000e+000  0.0000000e+000  0.0000000e+000  0.0000000e+000  0.0000000e+000  0.0000000e+000  0.0000000e+000  8.1477094e-001  3.3614831e-001  1.0000000e+000  1.1571128e-001
  8.5476403e-001  0.0000000e+000  0.0000000e+000  0.0000000e+000  0.0000000e+000  0.0000000e+000  0.0000000e+000  0.0000000e+000  0.0000000e+000  0.0000000e+000  9.9987925e-001  2.4148575e-004  1.0000000e+000  3.5261014e-004
  8.8620781e-001  0.0000000e+000  0.0000000e+000  0.0000000e+000  0.0000000e+000  0.0000000e+000  0.0000000e+000  0.0000000e+000  0.0000000e+000  0.0000000e+000  9.8988127e-001  2.0135074e-002  1.0000000e+000  1.3283770e-002
  1.0000000e+000  0.0000000e+000  0.0000000e+000  0.0000000e+000  0.0000000e+000  0.0000000e+000  0.0000000e+000  0.0000000e+000  0.0000000e+000  0.0000000e+000  1.0000000e+000  0.0000000e+000  1.0000000e+000  0.0000000e+000
  1.0000000e+000  0.0000000e+000  0.0000000e+000  0.0000000e+000  0.0000000e+000  0.0000000e+000  0.0000000e+000  0.0000000e+000  0.0000000e+000  0.0000000e+000  1.0000000e+000  0.0000000e+000  1.0000000e+000  0.0000000e+000
  0.0000000e+000  0.0000000e+000  0.0000000e+000  0.0000000e+000  0.0000000e+000  0.0000000e+000  0.0000000e+000  0.0000000e+000  0.0000000e+000  0.0000000e+000  1.0000000e+000  0.0000000e+000  1.0000000e+000  0.0000000e+000
  1.0000000e+000  0.0000000e+000  0.0000000e+000  0.0000000e+000  0.0000000e+000  0.0000000e+000  0.0000000e+000  0.0000000e+000  0.0000000e+000  0.0000000e+000  1.0000000e+000  0.0000000e+000  1.0000000e+000  0.0000000e+000
  1.0000000e+000  0.0000000e+000  0.0000000e+000  0.0000000e+000  0.0000000e+000  0.0000000e+000  0.0000000e+000  0.0000000e+000  0.0000000e+000  0.0000000e+000  1.0000000e+000  0.0000000e+000  1.0000000e+000  0.0000000e+000
  0.0000000e+000  0.0000000e+000  0.0000000e+000  0.0000000e+000  0.0000000e+000  0.0000000e+000  0.0000000e+000  0.0000000e+000  0.0000000e+000  0.0000000e+000  1.0000000e+000  0.0000000e+000  1.0000000e+000  0.0000000e+000
  0.0000000e+000  0.0000000e+000  0.0000000e+000  0.0000000e+000  0.0000000e+000  0.0000000e+000  0.0000000e+000  0.0000000e+000  0.0000000e+000  0.0000000e+000  1.0000000e+000  0.0000000e+000  1.0000000e+000  0.0000000e+000
  0.0000000e+000  0.0000000e+000  0.0000000e+000  0.0000000e+000  0.0000000e+000  0.0000000e+000  0.0000000e+000  0.0000000e+000  0.0000000e+000  0.0000000e+000  1.0000000e+000  0.0000000e+000  1.0000000e+000             Inf
  0.0000000e+000  0.0000000e+000  0.0000000e+000  0.0000000e+000  0.0000000e+000  0.0000000e+000  0.0000000e+000  0.0000000e+000  0.0000000e+000  0.0000000e+000  1.0000000e+000  0.0000000e+000  1.0000000e+000             Inf
  0.0000000e+000  0.0000000e+000  0.0000000e+000  0.0000000e+000  0.0000000e+000  0.0000000e+000  0.0000000e+000  0.0000000e+000  0.0000000e+000  0.0000000e+000  1.0000000e+000  0.0000000e+000  1.0000000e+000  0.0000000e+000
  0.0000000e+000  0.0000000e+000  0.0000000e+000  0.0000000e+000  0.0000000e+000  0.0000000e+000  0.0000000e+000  0.0000000e+000  0.0000000e+000  0.0000000e+000  1.0000000e+000  0.0000000e+000  1.0000000e+000  0.0000000e+000
  1.0000000e+000  0.0000000e+000  0.0000000e+000  0.0000000e+000  0.0000000e+000  0.0000000e+000  0.0000000e+000  0.0000000e+000  0.0000000e+000  0.0000000e+000  1.0000000e+000  0.0000000e+000  1.0000000e+000  0.0000000e+000
  3.6666331e-001  0.0000000e+000  0.0000000e+000  0.0000000e+000  0.0000000e+000  0.0000000e+000  0.0000000e+000  0.0000000e+000  0.0000000e+000  0.0000000e+000  9.9049120e-001  1.8927179e-002  1.0000000e+000  2.0101321e-002
  2.0107637e-001  0.0000000e+000  0.0000000e+000  0.0000000e+000  0.0000000e+000  0.0000000e+000  0.0000000e+000  0.0000000e+000  0.0000000e+000  0.0000000e+000  9.7826048e-001  4.3006440e-002  1.0000000e+000  2.3857547e-002
  1.0000000e+000  0.0000000e+000  0.0000000e+000  0.0000000e+000  0.0000000e+000  0.0000000e+000  0.0000000e+000  0.0000000e+000  0.0000000e+000  0.0000000e+000  1.0000000e+000  0.0000000e+000  1.0000000e+000  0.0000000e+000
  4.6535576e-001  0.0000000e+000  0.0000000e+000  0.0000000e+000  0.0000000e+000  0.0000000e+000  0.0000000e+000  0.0000000e+000  0.0000000e+000  0.0000000e+000  9.9217872e-001  1.5581385e-002  1.0000000e+000  1.2537998e-002
  9.1558593e-001  0.0000000e+000  0.0000000e+000  0.0000000e+000  0.0000000e+000  0.0000000e+000  0.0000000e+000  0.0000000e+000  0.0000000e+000  0.0000000e+000  9.7435967e-001  5.0623233e-002  1.0000000e+000  2.3160238e-003
  1.0000000e+000  0.0000000e+000  0.0000000e+000  0.0000000e+000  0.0000000e+000  0.0000000e+000  0.0000000e+000  0.0000000e+000  0.0000000e+000  0.0000000e+000  1.0000000e+000  0.0000000e+000  1.0000000e+000  0.0000000e+000
  0.0000000e+000  0.0000000e+000  0.0000000e+000  0.0000000e+000  0.0000000e+000  0.0000000e+000  0.0000000e+000  0.0000000e+000  0.0000000e+000  0.0000000e+000  1.0000000e+000  0.0000000e+000  1.0000000e+000  0.0000000e+000
  9.6300027e-001  0.0000000e+000  0.0000000e+000  0.0000000e+000  0.0000000e+000  0.0000000e+000  0.0000000e+000  0.0000000e+000  0.0000000e+000  0.0000000e+000  9.9850955e-001  2.9786741e-003  1.0000000e+000  3.9919905e-003
  4.3372828e-001  0.0000000e+000  0.0000000e+000  0.0000000e+000  0.0000000e+000  0.0000000e+000  0.0000000e+000  0.0000000e+000  0.0000000e+000  0.0000000e+000  8.7135536e-001  2.4073984e-001  1.0000000e+000  1.0621156e-001
  6.6086258e-001  0.0000000e+000  0.0000000e+000  0.0000000e+000  0.0000000e+000  0.0000000e+000  0.0000000e+000  0.0000000e+000  0.0000000e+000  0.0000000e+000  9.9999988e-001  2.4099190e-007  1.0000000e+000  1.2703681e-006
  2.4647532e-001  0.0000000e+000  0.0000000e+000  0.0000000e+000  0.0000000e+000  0.0000000e+000  0.0000000e+000  0.0000000e+000  0.0000000e+000  0.0000000e+000  6.3180895e-001  6.0081745e-001  1.0000000e+000  9.4700425e-001
  3.3651274e-001  0.0000000e+000  0.0000000e+000  0.0000000e+000  0.0000000e+000  0.0000000e+000  0.0000000e+000  0.0000000e+000  0.0000000e+000  0.0000000e+000  9.9999999e-001  2.4030993e-008  1.0000000e+000  4.2429255e-007
  5.7929859e-001  0.0000000e+000  0.0000000e+000  0.0000000e+000  0.0000000e+000  0.0000000e+000  0.0000000e+000  0.0000000e+000  0.0000000e+000  0.0000000e+000  9.0314724e-001  1.8432507e-001  1.0000000e+000  1.1603409e-001
  4.5105373e-003  0.0000000e+000  0.0000000e+000  0.0000000e+000  0.0000000e+000  0.0000000e+000  0.0000000e+000  0.0000000e+000  0.0000000e+000  0.0000000e+000  9.9999963e-001  7.3659806e-007  1.0000000e+000  1.0405563e-006
  1.5165678e-001  0.0000000e+000  0.0000000e+000  0.0000000e+000  0.0000000e+000  0.0000000e+000  0.0000000e+000  0.0000000e+000  0.0000000e+000  0.0000000e+000  9.9974192e-001  5.1609717e-004  1.0000000e+000  2.8306651e-004
  1.4795800e-001  0.0000000e+000  0.0000000e+000  0.0000000e+000  0.0000000e+000  0.0000000e+000  0.0000000e+000  0.0000000e+000  0.0000000e+000  0.0000000e+000  9.9906071e-001  1.8776945e-003  1.0000000e+000  1.5695988e-003
  3.5983616e-001  0.0000000e+000  0.0000000e+000  0.0000000e+000  0.0000000e+000  0.0000000e+000  0.0000000e+000  0.0000000e+000  0.0000000e+000  0.0000000e+000  9.9713477e-001  5.7222427e-003  1.0000000e+000  4.0013234e-003
  1.0000000e+000  0.0000000e+000  0.0000000e+000  0.0000000e+000  0.0000000e+000  0.0000000e+000  0.0000000e+000  0.0000000e+000  0.0000000e+000  0.0000000e+000  1.0000000e+000  0.0000000e+000  1.0000000e+000  0.0000000e+000
  5.6814967e-001  0.0000000e+000  0.0000000e+000  0.0000000e+000  0.0000000e+000  0.0000000e+000  0.0000000e+000  0.0000000e+000  0.0000000e+000  0.0000000e+000  9.1968262e-001  1.5418387e-001  1.0000000e+000  8.0541046e-002
  2.2627357e-001  0.0000000e+000  0.0000000e+000  0.0000000e+000  0.0000000e+000  0.0000000e+000  0.0000000e+000  0.0000000e+000  0.0000000e+000  0.0000000e+000  7.8265846e-001  3.8744574e-001  1.0000000e+000  1.5224077e-001
  1.0000000e+000  0.0000000e+000  0.0000000e+000  0.0000000e+000  0.0000000e+000  0.0000000e+000  0.0000000e+000  0.0000000e+000  0.0000000e+000  0.0000000e+000  1.0000000e+000  0.0000000e+000  1.0000000e+000  0.0000000e+000
  6.9458733e-001  0.0000000e+000  0.0000000e+000  0.0000000e+000  0.0000000e+000  0.0000000e+000  0.0000000e+000  0.0000000e+000  0.0000000e+000  0.0000000e+000  9.9900157e-001  1.9958582e-003  1.0000000e+000  1.9637645e-003
  9.1367111e-001  0.0000000e+000  0.0000000e+000  0.0000000e+000  0.0000000e+000  0.0000000e+000  0.0000000e+000  0.0000000e+000  0.0000000e+000  0.0000000e+000  9.7437673e-001  5.0589986e-002  1.0000000e+000  7.7703030e-003
  1.0000000e+000  0.0000000e+000  0.0000000e+000  0.0000000e+000  0.0000000e+000  0.0000000e+000  0.0000000e+000  0.0000000e+000  0.0000000e+000  0.0000000e+000  1.0000000e+000  0.0000000e+000  1.0000000e+000  0.0000000e+000
  1.1263343e-001  0.0000000e+000  0.0000000e+000  0.0000000e+000  0.0000000e+000  0.0000000e+000  0.0000000e+000  0.0000000e+000  0.0000000e+000  0.0000000e+000  7.5739319e-001  4.2635555e-001  1.0000000e+000  4.4191104e-001
  5.0773493e-001  0.0000000e+000  0.0000000e+000  0.0000000e+000  0.0000000e+000  0.0000000e+000  0.0000000e+000  0.0000000e+000  0.0000000e+000  0.0000000e+000  9.9999877e-001  2.4677976e-006  1.0000000e+000  4.7948039e-004
  1.0000000e+000  0.0000000e+000  0.0000000e+000  0.0000000e+000  0.0000000e+000  0.0000000e+000  0.0000000e+000  0.0000000e+000  0.0000000e+000  0.0000000e+000  1.0000000e+000  0.0000000e+000  1.0000000e+000  0.0000000e+000
  8.6532559e-002  0.0000000e+000  0.0000000e+000  0.0000000e+000  0.0000000e+000  0.0000000e+000  0.0000000e+000  0.0000000e+000  0.0000000e+000  0.0000000e+000  3.0026008e-001  9.0984388e-001  1.0000000e+000  2.5189839e-001
  9.4465674e-002  0.0000000e+000  0.0000000e+000  0.0000000e+000  0.0000000e+000  0.0000000e+000  0.0000000e+000  0.0000000e+000  0.0000000e+000  0.0000000e+000  4.0006967e-001  8.3994426e-001  1.0000000e+000  7.9750821e-001
  0.0000000e+000  0.0000000e+000  0.0000000e+000  0.0000000e+000  0.0000000e+000  0.0000000e+000  0.0000000e+000  0.0000000e+000  0.0000000e+000  0.0000000e+000  1.0000000e+000  0.0000000e+000  1.0000000e+000  0.0000000e+000
  3.6632810e-001  0.0000000e+000  0.0000000e+000  0.0000000e+000  0.0000000e+000  0.0000000e+000  0.0000000e+000  0.0000000e+000  0.0000000e+000  0.0000000e+000  9.9096576e-001  1.7986865e-002  1.0000000e+000  5.9852629e-003
  7.0580574e-001  0.0000000e+000  0.0000000e+000  0.0000000e+000  0.0000000e+000  0.0000000e+000  0.0000000e+000  0.0000000e+000  0.0000000e+000  0.0000000e+000  9.9449777e-001  1.0974184e-002  1.0000000e+000  1.6268936e-002
  1.0000000e+000  0.0000000e+000  0.0000000e+000  0.0000000e+000  0.0000000e+000  0.0000000e+000  0.0000000e+000  0.0000000e+000  0.0000000e+000  0.0000000e+000  1.0000000e+000  0.0000000e+000  1.0000000e+000  0.0000000e+000
  0.0000000e+000  0.0000000e+000  0.0000000e+000  0.0000000e+000  0.0000000e+000  0.0000000e+000  0.0000000e+000  0.0000000e+000  0.0000000e+000  0.0000000e+000  1.0000000e+000  0.0000000e+000  1.0000000e+000  0.0000000e+000
  9.7397826e-001  0.0000000e+000  0.0000000e+000  0.0000000e+000  0.0000000e+000  0.0000000e+000  0.0000000e+000  0.0000000e+000  0.0000000e+000  0.0000000e+000  9.9977792e-001  4.4411526e-004  1.0000000e+000  3.1290019e-004
  3.3344145e-001  0.0000000e+000  0.0000000e+000  0.0000000e+000  0.0000000e+000  0.0000000e+000  0.0000000e+000  0.0000000e+000  0.0000000e+000  0.0000000e+000  1.0000000e+000  0.0000000e+000  1.0000000e+000  0.0000000e+000
  4.9749818e-001  0.0000000e+000  0.0000000e+000  0.0000000e+000  0.0000000e+000  0.0000000e+000  0.0000000e+000  0.0000000e+000  0.0000000e+000  0.0000000e+000  1.0000000e+000  3.0003295e-009  1.0000000e+000  4.2842540e-008
  4.0036287e-001  0.0000000e+000  0.0000000e+000  0.0000000e+000  0.0000000e+000  0.0000000e+000  0.0000000e+000  0.0000000e+000  0.0000000e+000  0.0000000e+000  8.4883185e-001  2.7948449e-001  1.0000000e+000  7.9372337e-002
  1.0000000e+000  0.0000000e+000  0.0000000e+000  0.0000000e+000  0.0000000e+000  0.0000000e+000  0.0000000e+000  0.0000000e+000  0.0000000e+000  0.0000000e+000  1.0000000e+000  0.0000000e+000  1.0000000e+000  0.0000000e+000
  4.4744230e-001  0.0000000e+000  0.0000000e+000  0.0000000e+000  0.0000000e+000  0.0000000e+000  0.0000000e+000  0.0000000e+000  0.0000000e+000  0.0000000e+000  9.4282455e-001  1.1108187e-001  1.0000000e+000  1.4102036e-002
  4.1316435e-001  0.0000000e+000  0.0000000e+000  0.0000000e+000  0.0000000e+000  0.0000000e+000  0.0000000e+000  0.0000000e+000  0.0000000e+000  0.0000000e+000  8.1094961e-001  3.4236072e-001  1.0000000e+000  4.2200907e-002
  0.0000000e+000  0.0000000e+000  0.0000000e+000  0.0000000e+000  0.0000000e+000  0.0000000e+000  0.0000000e+000  0.0000000e+000  0.0000000e+000  0.0000000e+000  1.0000000e+000  0.0000000e+000  1.0000000e+000  0.0000000e+000
  1.0000000e+000  0.0000000e+000  0.0000000e+000  0.0000000e+000  0.0000000e+000  0.0000000e+000  0.0000000e+000  0.0000000e+000  0.0000000e+000  0.0000000e+000  1.0000000e+000  0.0000000e+000  1.0000000e+000  0.0000000e+000
  0.0000000e+000  0.0000000e+000  0.0000000e+000  0.0000000e+000  0.0000000e+000  0.0000000e+000  0.0000000e+000  0.0000000e+000  0.0000000e+000  0.0000000e+000  1.0000000e+000  0.0000000e+000  1.0000000e+000  0.0000000e+000
  1.0000000e+000  0.0000000e+000  0.0000000e+000  0.0000000e+000  0.0000000e+000  0.0000000e+000  0.0000000e+000  0.0000000e+000  0.0000000e+000  0.0000000e+000  1.0000000e+000  0.0000000e+000  1.0000000e+000  0.0000000e+000
  3.1604311e-001  0.0000000e+000  0.0000000e+000  0.0000000e+000  0.0000000e+000  0.0000000e+000  0.0000000e+000  0.0000000e+000  0.0000000e+000  0.0000000e+000  9.9969571e-001  6.0849412e-004  1.0000000e+000  9.1237369e-004
  0.0000000e+000  0.0000000e+000  0.0000000e+000  0.0000000e+000  0.0000000e+000  0.0000000e+000  0.0000000e+000  0.0000000e+000  0.0000000e+000  0.0000000e+000  1.0000000e+000  0.0000000e+000  1.0000000e+000  0.0000000e+000
  5.6037884e-001  0.0000000e+000  0.0000000e+000  0.0000000e+000  0.0000000e+000  0.0000000e+000  0.0000000e+000  0.0000000e+000  0.0000000e+000  0.0000000e+000  9.4048988e-001  1.1547879e-001  1.0000000e+000  5.4293270e-002
  0.0000000e+000  0.0000000e+000  0.0000000e+000  0.0000000e+000  0.0000000e+000  0.0000000e+000  0.0000000e+000  0.0000000e+000  0.0000000e+000  0.0000000e+000  1.0000000e+000  0.0000000e+000  1.0000000e+000  0.0000000e+000
  1.0000000e+000  0.0000000e+000  0.0000000e+000  0.0000000e+000  0.0000000e+000  0.0000000e+000  0.0000000e+000  0.0000000e+000  0.0000000e+000  0.0000000e+000  1.0000000e+000  0.0000000e+000  1.0000000e+000  0.0000000e+000
  1.0000000e+000  0.0000000e+000  0.0000000e+000  0.0000000e+000  0.0000000e+000  0.0000000e+000  0.0000000e+000  0.0000000e+000  0.0000000e+000  0.0000000e+000  1.0000000e+000  0.0000000e+000  1.0000000e+000  0.0000000e+000
  0.0000000e+000  0.0000000e+000  0.0000000e+000  0.0000000e+000  0.0000000e+000  0.0000000e+000  0.0000000e+000  0.0000000e+000  0.0000000e+000  0.0000000e+000  1.0000000e+000  0.0000000e+000  1.0000000e+000  0.0000000e+000
  5.2837563e-001  0.0000000e+000  0.0000000e+000  0.0000000e+000  0.0000000e+000  0.0000000e+000  0.0000000e+000  0.0000000e+000  0.0000000e+000  0.0000000e+000  9.9788093e-001  4.2336564e-003  1.0000000e+000  4.8954174e-003
  8.0184619e-002  0.0000000e+000  0.0000000e+000  0.0000000e+000  0.0000000e+000  0.0000000e+000  0.0000000e+000  0.0000000e+000  0.0000000e+000  0.0000000e+000  2.8201932e-001  9.2046510e-001  1.0000000e+000             Inf
  4.0074481e-001  0.0000000e+000  0.0000000e+000  0.0000000e+000  0.0000000e+000  0.0000000e+000  0.0000000e+000  0.0000000e+000  0.0000000e+000  0.0000000e+000  8.4700529e-001  2.8258204e-001  1.0000000e+000  8.0000643e-002
  0.0000000e+000  0.0000000e+000  0.0000000e+000  0.0000000e+000  0.0000000e+000  0.0000000e+000  0.0000000e+000  0.0000000e+000  0.0000000e+000  0.0000000e+000  1.0000000e+000  0.0000000e+000  1.0000000e+000  0.0000000e+000
  1.4347561e-001  0.0000000e+000  0.0000000e+000  0.0000000e+000  0.0000000e+000  0.0000000e+000  0.0000000e+000  0.0000000e+000  0.0000000e+000  0.0000000e+000  9.9675689e-001  6.4756999e-003  1.0000000e+000  9.3785520e-003
  1.0000000e+000  0.0000000e+000  0.0000000e+000  0.0000000e+000  0.0000000e+000  0.0000000e+000  0.0000000e+000  0.0000000e+000  0.0000000e+000  0.0000000e+000  1.0000000e+000  0.0000000e+000  1.0000000e+000  0.0000000e+000
  1.0000000e+000  0.0000000e+000  0.0000000e+000  0.0000000e+000  0.0000000e+000  0.0000000e+000  0.0000000e+000  0.0000000e+000  0.0000000e+000  0.0000000e+000  1.0000000e+000  0.0000000e+000  1.0000000e+000  0.0000000e+000
  2.1675920e-001  0.0000000e+000  0.0000000e+000  0.0000000e+000  0.0000000e+000  0.0000000e+000  0.0000000e+000  0.0000000e+000  0.0000000e+000  0.0000000e+000  8.8128852e-001  2.2333054e-001  1.0000000e+000  4.1946588e-002
  0.0000000e+000  0.0000000e+000  0.0000000e+000  0.0000000e+000  0.0000000e+000  0.0000000e+000  0.0000000e+000  0.0000000e+000  0.0000000e+000  0.0000000e+000  1.0000000e+000  0.0000000e+000  1.0000000e+000  0.0000000e+000
  0.0000000e+000  0.0000000e+000  0.0000000e+000  0.0000000e+000  0.0000000e+000  0.0000000e+000  0.0000000e+000  0.0000000e+000  0.0000000e+000  0.0000000e+000  1.0000000e+000  0.0000000e+000  1.0000000e+000  0.0000000e+000
  0.0000000e+000  0.0000000e+000  0.0000000e+000  0.0000000e+000  0.0000000e+000  0.0000000e+000  0.0000000e+000  0.0000000e+000  0.0000000e+000  0.0000000e+000  1.0000000e+000  0.0000000e+000  1.0000000e+000  0.0000000e+000
  1.2755465e-001  0.0000000e+000  0.0000000e+000  0.0000000e+000  0.0000000e+000  0.0000000e+000  0.0000000e+000  0.0000000e+000  0.0000000e+000  0.0000000e+000  9.4458840e-001  1.0775275e-001  1.0000000e+000  1.0734853e-001
  7.8030059e-001  0.0000000e+000  0.0000000e+000  0.0000000e+000  0.0000000e+000  0.0000000e+000  0.0000000e+000  0.0000000e+000  0.0000000e+000  0.0000000e+000  9.8436429e-001  3.1026943e-002  1.0000000e+000  2.4775982e-002
  8.5726712e-001  0.0000000e+000  0.0000000e+000  0.0000000e+000  0.0000000e+000  0.0000000e+000  0.0000000e+000  0.0000000e+000  0.0000000e+000  0.0000000e+000  9.9977734e-001  4.4527948e-004  1.0000000e+000  1.2834174e-004
  8.6170352e-001  0.0000000e+000  0.0000000e+000  0.0000000e+000  0.0000000e+000  0.0000000e+000  0.0000000e+000  0.0000000e+000  0.0000000e+000  0.0000000e+000  9.9944199e-001  1.1157162e-003  1.0000000e+000  2.2632865e-003
  4.1385607e-001  0.0000000e+000  0.0000000e+000  0.0000000e+000  0.0000000e+000  0.0000000e+000  0.0000000e+000  0.0000000e+000  0.0000000e+000  0.0000000e+000  8.1059134e-001  3.4294168e-001  1.0000000e+000  1.3604940e-002
  1.0000000e+000  0.0000000e+000  0.0000000e+000  0.0000000e+000  0.0000000e+000  0.0000000e+000  0.0000000e+000  0.0000000e+000  0.0000000e+000  0.0000000e+000  1.0000000e+000  0.0000000e+000  1.0000000e+000  0.0000000e+000
  9.9109641e-001  0.0000000e+000  0.0000000e+000  0.0000000e+000  0.0000000e+000  0.0000000e+000  0.0000000e+000  0.0000000e+000  0.0000000e+000  0.0000000e+000  9.9999959e-001  8.2465429e-007  1.0000000e+000  1.8716430e-007
  1.0000000e+000  0.0000000e+000  0.0000000e+000  0.0000000e+000  0.0000000e+000  0.0000000e+000  0.0000000e+000  0.0000000e+000  0.0000000e+000  0.0000000e+000  1.0000000e+000  0.0000000e+000  1.0000000e+000  0.0000000e+000
  1.0000000e+000  0.0000000e+000  0.0000000e+000  0.0000000e+000  0.0000000e+000  0.0000000e+000  0.0000000e+000  0.0000000e+000  0.0000000e+000  0.0000000e+000  1.0000000e+000  0.0000000e+000  1.0000000e+000  0.0000000e+000
  9.2401602e-001  0.0000000e+000  0.0000000e+000  0.0000000e+000  0.0000000e+000  0.0000000e+000  0.0000000e+000  0.0000000e+000  0.0000000e+000  0.0000000e+000  9.7657198e-001  4.6307165e-002  1.0000000e+000  1.1306511e-002
  0.0000000e+000  0.0000000e+000  0.0000000e+000  0.0000000e+000  0.0000000e+000  0.0000000e+000  0.0000000e+000  0.0000000e+000  0.0000000e+000  0.0000000e+000  1.0000000e+000  0.0000000e+000  1.0000000e+000  0.0000000e+000
  4.3606736e-001  0.0000000e+000  0.0000000e+000  0.0000000e+000  0.0000000e+000  0.0000000e+000  0.0000000e+000  0.0000000e+000  0.0000000e+000  0.0000000e+000  8.8406684e-001  2.1842583e-001  1.0000000e+000  1.2562472e-002
  1.0000000e+000  0.0000000e+000  0.0000000e+000  0.0000000e+000  0.0000000e+000  0.0000000e+000  0.0000000e+000  0.0000000e+000  0.0000000e+000  0.0000000e+000  1.0000000e+000  0.0000000e+000  1.0000000e+000  0.0000000e+000
  9.3738146e-001  0.0000000e+000  0.0000000e+000  0.0000000e+000  0.0000000e+000  0.0000000e+000  0.0000000e+000  0.0000000e+000  0.0000000e+000  0.0000000e+000  9.8528712e-001  2.9209300e-002  1.0000000e+000  2.1678804e-002
  2.0128496e-001  0.0000000e+000  0.0000000e+000  0.0000000e+000  0.0000000e+000  0.0000000e+000  0.0000000e+000  0.0000000e+000  0.0000000e+000  0.0000000e+000  9.7759481e-001  4.4308381e-002  1.0000000e+000  5.9376604e-003
  6.1548644e-001  0.0000000e+000  0.0000000e+000  0.0000000e+000  0.0000000e+000  0.0000000e+000  0.0000000e+000  0.0000000e+000  0.0000000e+000  0.0000000e+000  9.7371675e-001  5.1875695e-002  1.0000000e+000  1.0353119e-001
  0.0000000e+000  0.0000000e+000  0.0000000e+000  0.0000000e+000  0.0000000e+000  0.0000000e+000  0.0000000e+000  0.0000000e+000  0.0000000e+000  0.0000000e+000  1.0000000e+000  0.0000000e+000  1.0000000e+000  0.0000000e+000
  1.0000000e+000  0.0000000e+000  0.0000000e+000  0.0000000e+000  0.0000000e+000  0.0000000e+000  0.0000000e+000  0.0000000e+000  0.0000000e+000  0.0000000e+000  1.0000000e+000  0.0000000e+000  1.0000000e+000  0.0000000e+000
  1.0000000e+000  0.0000000e+000  0.0000000e+000  0.0000000e+000  0.0000000e+000  0.0000000e+000  0.0000000e+000  0.0000000e+000  0.0000000e+000  0.0000000e+000  1.0000000e+000  0.0000000e+000  1.0000000e+000  0.0000000e+000
  2.2407548e-001  0.0000000e+000  0.0000000e+000  0.0000000e+000  0.0000000e+000  0.0000000e+000  0.0000000e+000  0.0000000e+000  0.0000000e+000  0.0000000e+000  8.0663079e-001  3.4934678e-001  1.0000000e+000  8.7254321e-002
  4.8313754e-001  0.0000000e+000  0.0000000e+000  0.0000000e+000  0.0000000e+000  0.0000000e+000  0.0000000e+000  0.0000000e+000  0.0000000e+000  0.0000000e+000  9.9986510e-001  2.6978168e-004  1.0000000e+000  7.8740558e-004
  2.1120086e-001  0.0000000e+000  0.0000000e+000  0.0000000e+000  0.0000000e+000  0.0000000e+000  0.0000000e+000  0.0000000e+000  0.0000000e+000  0.0000000e+000  9.2696857e-001  1.4072926e-001  1.0000000e+000  7.1029725e-002
  1.6154407e-001  0.0000000e+000  0.0000000e+000  0.0000000e+000  0.0000000e+000  0.0000000e+000  0.0000000e+000  0.0000000e+000  0.0000000e+000  0.0000000e+000  9.9999958e-001  8.4158110e-007  1.0000000e+000  2.9294048e-006
  0.0000000e+000  0.0000000e+000  0.0000000e+000  0.0000000e+000  0.0000000e+000  0.0000000e+000  0.0000000e+000  0.0000000e+000  0.0000000e+000  0.0000000e+000  1.0000000e+000  0.0000000e+000  1.0000000e+000  0.0000000e+000
  6.6629026e-001  0.0000000e+000  0.0000000e+000  0.0000000e+000  0.0000000e+000  0.0000000e+000  0.0000000e+000  0.0000000e+000  0.0000000e+000  0.0000000e+000  1.0000000e+000  1.7763568e-014  1.0000000e+000  5.3490021e-009
  3.9353489e-001  0.0000000e+000  0.0000000e+000  0.0000000e+000  0.0000000e+000  0.0000000e+000  0.0000000e+000  0.0000000e+000  0.0000000e+000  0.0000000e+000  8.8508178e-001  2.1663024e-001  1.0000000e+000  6.3622397e-002
  1.0000000e+000  0.0000000e+000  0.0000000e+000  0.0000000e+000  0.0000000e+000  0.0000000e+000  0.0000000e+000  0.0000000e+000  0.0000000e+000  0.0000000e+000  1.0000000e+000  0.0000000e+000  1.0000000e+000  0.0000000e+000
  1.0000000e+000  0.0000000e+000  0.0000000e+000  0.0000000e+000  0.0000000e+000  0.0000000e+000  0.0000000e+000  0.0000000e+000  0.0000000e+000  0.0000000e+000  1.0000000e+000  0.0000000e+000  1.0000000e+000  0.0000000e+000
  9.7250613e-001  0.0000000e+000  0.0000000e+000  0.0000000e+000  0.0000000e+000  0.0000000e+000  0.0000000e+000  0.0000000e+000  0.0000000e+000  0.0000000e+000  9.9969793e-001  6.0403915e-004  1.0000000e+000  1.6474383e-004
  1.0000000e+000  0.0000000e+000  0.0000000e+000  0.0000000e+000  0.0000000e+000  0.0000000e+000  0.0000000e+000  0.0000000e+000  0.0000000e+000  0.0000000e+000  1.0000000e+000  0.0000000e+000  1.0000000e+000  0.0000000e+000
  1.0000000e+000  0.0000000e+000  0.0000000e+000  0.0000000e+000  0.0000000e+000  0.0000000e+000  0.0000000e+000  0.0000000e+000  0.0000000e+000  0.0000000e+000  1.0000000e+000  0.0000000e+000  1.0000000e+000  0.0000000e+000
  1.1664904e-001  0.0000000e+000  0.0000000e+000  0.0000000e+000  0.0000000e+000  0.0000000e+000  0.0000000e+000  0.0000000e+000  0.0000000e+000  0.0000000e+000  8.2391011e-001  3.2117213e-001  1.0000000e+000  1.1516217e-001
  1.0000000e+000  0.0000000e+000  0.0000000e+000  0.0000000e+000  0.0000000e+000  0.0000000e+000  0.0000000e+000  0.0000000e+000  0.0000000e+000  0.0000000e+000  1.0000000e+000  0.0000000e+000  1.0000000e+000             Inf
  6.8648203e-001  0.0000000e+000  0.0000000e+000  0.0000000e+000  0.0000000e+000  0.0000000e+000  0.0000000e+000  0.0000000e+000  0.0000000e+000  0.0000000e+000  9.9984850e-001  3.0297162e-004  1.0000000e+000  2.7432457e-004
  7.5937897e-001  0.0000000e+000  0.0000000e+000  0.0000000e+000  0.0000000e+000  0.0000000e+000  0.0000000e+000  0.0000000e+000  0.0000000e+000  0.0000000e+000  9.5635960e-001  8.5376321e-002  1.0000000e+000  1.5069506e-002
  0.0000000e+000  0.0000000e+000  0.0000000e+000  0.0000000e+000  0.0000000e+000  0.0000000e+000  0.0000000e+000  0.0000000e+000  0.0000000e+000  0.0000000e+000  1.0000000e+000  0.0000000e+000  1.0000000e+000             Inf
  0.0000000e+000  0.0000000e+000  0.0000000e+000  0.0000000e+000  0.0000000e+000  0.0000000e+000  0.0000000e+000  0.0000000e+000  0.0000000e+000  0.0000000e+000  1.0000000e+000  0.0000000e+000  1.0000000e+000  0.0000000e+000
  1.0000000e+000  0.0000000e+000  0.0000000e+000  0.0000000e+000  0.0000000e+000  0.0000000e+000  0.0000000e+000  0.0000000e+000  0.0000000e+000  0.0000000e+000  1.0000000e+000  0.0000000e+000  1.0000000e+000  0.0000000e+000
  0.0000000e+000  0.0000000e+000  0.0000000e+000  0.0000000e+000  0.0000000e+000  0.0000000e+000  0.0000000e+000  0.0000000e+000  0.0000000e+000  0.0000000e+000  1.0000000e+000  0.0000000e+000  1.0000000e+000  0.0000000e+000
  1.0000000e+000  0.0000000e+000  0.0000000e+000  0.0000000e+000  0.0000000e+000  0.0000000e+000  0.0000000e+000  0.0000000e+000  0.0000000e+000  0.0000000e+000  1.0000000e+000  0.0000000e+000  1.0000000e+000  0.0000000e+000
  6.2279919e-001  0.0000000e+000  0.0000000e+000  0.0000000e+000  0.0000000e+000  0.0000000e+000  0.0000000e+000  0.0000000e+000  0.0000000e+000  0.0000000e+000  9.8685592e-001  2.6115399e-002  1.0000000e+000  1.5271718e-002
  1.0000000e+000  0.0000000e+000  0.0000000e+000  0.0000000e+000  0.0000000e+000  0.0000000e+000  0.0000000e+000  0.0000000e+000  0.0000000e+000  0.0000000e+000  1.0000000e+000  0.0000000e+000  1.0000000e+000  0.0000000e+000
  6.5724253e-001  0.0000000e+000  0.0000000e+000  0.0000000e+000  0.0000000e+000  0.0000000e+000  0.0000000e+000  0.0000000e+000  0.0000000e+000  0.0000000e+000  9.9999780e-001  4.3936012e-006  1.0000000e+000  8.0470017e-006
  3.3390480e-001  0.0000000e+000  0.0000000e+000  0.0000000e+000  0.0000000e+000  0.0000000e+000  0.0000000e+000  0.0000000e+000  0.0000000e+000  0.0000000e+000  1.0000000e+000  8.2156504e-013  1.0000000e+000  2.8120288e-010
  4.3284813e-001  0.0000000e+000  0.0000000e+000  0.0000000e+000  0.0000000e+000  0.0000000e+000  0.0000000e+000  0.0000000e+000  0.0000000e+000  0.0000000e+000  8.6667026e-001  2.4888265e-001  1.0000000e+000  3.0309787e-001
  1.0000000e+000  0.0000000e+000  0.0000000e+000  0.0000000e+000  0.0000000e+000  0.0000000e+000  0.0000000e+000  0.0000000e+000  0.0000000e+000  0.0000000e+000  1.0000000e+000  0.0000000e+000  1.0000000e+000  0.0000000e+000
  0.0000000e+000  0.0000000e+000  0.0000000e+000  0.0000000e+000  0.0000000e+000  0.0000000e+000  0.0000000e+000  0.0000000e+000  0.0000000e+000  0.0000000e+000  1.0000000e+000  0.0000000e+000  1.0000000e+000  0.0000000e+000
  3.5683919e-001  0.0000000e+000  0.0000000e+000  0.0000000e+000  0.0000000e+000  0.0000000e+000  0.0000000e+000  0.0000000e+000  0.0000000e+000  0.0000000e+000  9.9851014e-001  2.9775088e-003  1.0000000e+000  2.3948240e-003
  1.0000000e+000  0.0000000e+000  0.0000000e+000  0.0000000e+000  0.0000000e+000  0.0000000e+000  0.0000000e+000  0.0000000e+000  0.0000000e+000  0.0000000e+000  1.0000000e+000  0.0000000e+000  1.0000000e+000  0.0000000e+000
  0.0000000e+000  0.0000000e+000  0.0000000e+000  0.0000000e+000  0.0000000e+000  0.0000000e+000  0.0000000e+000  0.0000000e+000  0.0000000e+000  0.0000000e+000  1.0000000e+000  0.0000000e+000  1.0000000e+000  0.0000000e+000
  1.0000000e+000  0.0000000e+000  0.0000000e+000  0.0000000e+000  0.0000000e+000  0.0000000e+000  0.0000000e+000  0.0000000e+000  0.0000000e+000  0.0000000e+000  1.0000000e+000  0.0000000e+000  1.0000000e+000  0.0000000e+000
  6.8541371e-001  0.0000000e+000  0.0000000e+000  0.0000000e+000  0.0000000e+000  0.0000000e+000  0.0000000e+000  0.0000000e+000  0.0000000e+000  0.0000000e+000  9.9988927e-001  2.2144409e-004  1.0000000e+000  4.9851556e-004
  0.0000000e+000  0.0000000e+000  0.0000000e+000  0.0000000e+000  0.0000000e+000  0.0000000e+000  0.0000000e+000  0.0000000e+000  0.0000000e+000  0.0000000e+000  1.0000000e+000  0.0000000e+000  1.0000000e+000  0.0000000e+000
  0.0000000e+000  0.0000000e+000  0.0000000e+000  0.0000000e+000  0.0000000e+000  0.0000000e+000  0.0000000e+000  0.0000000e+000  0.0000000e+000  0.0000000e+000  1.0000000e+000  0.0000000e+000  1.0000000e+000  0.0000000e+000
  9.3892031e-001  0.0000000e+000  0.0000000e+000  0.0000000e+000  0.0000000e+000  0.0000000e+000  0.0000000e+000  0.0000000e+000  0.0000000e+000  0.0000000e+000  9.8642869e-001  2.6958433e-002  1.0000000e+000  2.8206166e-003
  8.4162478e-001  0.0000000e+000  0.0000000e+000  0.0000000e+000  0.0000000e+000  0.0000000e+000  0.0000000e+000  0.0000000e+000  0.0000000e+000  0.0000000e+000  9.9999951e-001  9.8163234e-007  1.0000000e+000  9.7120656e-006
  1.0000000e+000  0.0000000e+000  0.0000000e+000  0.0000000e+000  0.0000000e+000  0.0000000e+000  0.0000000e+000  0.0000000e+000  0.0000000e+000  0.0000000e+000  1.0000000e+000  0.0000000e+000  1.0000000e+000  0.0000000e+000
  9.6177064e-001  0.0000000e+000  0.0000000e+000  0.0000000e+000  0.0000000e+000  0.0000000e+000  0.0000000e+000  0.0000000e+000  0.0000000e+000  0.0000000e+000  9.9823856e-001  3.5197708e-003  1.0000000e+000  1.2226925e-002
  1.0000000e+000  0.0000000e+000  0.0000000e+000  0.0000000e+000  0.0000000e+000  0.0000000e+000  0.0000000e+000  0.0000000e+000  0.0000000e+000  0.0000000e+000  1.0000000e+000  0.0000000e+000  1.0000000e+000  0.0000000e+000
  1.6899904e-001  0.0000000e+000  0.0000000e+000  0.0000000e+000  0.0000000e+000  0.0000000e+000  0.0000000e+000  0.0000000e+000  0.0000000e+000  0.0000000e+000  1.0000000e+000  7.3316164e-009  1.0000000e+000  2.4895678e-008
  0.0000000e+000  0.0000000e+000  0.0000000e+000  0.0000000e+000  0.0000000e+000  0.0000000e+000  0.0000000e+000  0.0000000e+000  0.0000000e+000  0.0000000e+000  1.0000000e+000  0.0000000e+000  1.0000000e+000  0.0000000e+000
  7.5846686e-001  0.0000000e+000  0.0000000e+000  0.0000000e+000  0.0000000e+000  0.0000000e+000  0.0000000e+000  0.0000000e+000  0.0000000e+000  0.0000000e+000  9.5542612e-001  8.7160935e-002  1.0000000e+000  1.0397229e-001
  1.0000000e+000  0.0000000e+000  0.0000000e+000  0.0000000e+000  0.0000000e+000  0.0000000e+000  0.0000000e+000  0.0000000e+000  0.0000000e+000  0.0000000e+000  1.0000000e+000  0.0000000e+000  1.0000000e+000  0.0000000e+000
  1.0000000e+000  0.0000000e+000  0.0000000e+000  0.0000000e+000  0.0000000e+000  0.0000000e+000  0.0000000e+000  0.0000000e+000  0.0000000e+000  0.0000000e+000  1.0000000e+000  0.0000000e+000  1.0000000e+000  0.0000000e+000
  9.4431121e-001  0.0000000e+000  0.0000000e+000  0.0000000e+000  0.0000000e+000  0.0000000e+000  0.0000000e+000  0.0000000e+000  0.0000000e+000  0.0000000e+000  9.9026099e-001  1.9383164e-002  1.0000000e+000  3.5993629e-002
  1.0000000e+000  0.0000000e+000  0.0000000e+000  0.0000000e+000  0.0000000e+000  0.0000000e+000  0.0000000e+000  0.0000000e+000  0.0000000e+000  0.0000000e+000  1.0000000e+000  0.0000000e+000  1.0000000e+000  0.0000000e+000
  1.0000000e+000  0.0000000e+000  0.0000000e+000  0.0000000e+000  0.0000000e+000  0.0000000e+000  0.0000000e+000  0.0000000e+000  0.0000000e+000  0.0000000e+000  1.0000000e+000  0.0000000e+000  1.0000000e+000  0.0000000e+000
  8.4570534e-001  0.0000000e+000  0.0000000e+000  0.0000000e+000  0.0000000e+000  0.0000000e+000  0.0000000e+000  0.0000000e+000  0.0000000e+000  0.0000000e+000  9.9999483e-001  1.0343647e-005  1.0000000e+000  2.3800720e-005
  1.0000000e+000  0.0000000e+000  0.0000000e+000  0.0000000e+000  0.0000000e+000  0.0000000e+000  0.0000000e+000  0.0000000e+000  0.0000000e+000  0.0000000e+000  1.0000000e+000  0.0000000e+000  1.0000000e+000  0.0000000e+000
  1.0000000e+000  0.0000000e+000  0.0000000e+000  0.0000000e+000  0.0000000e+000  0.0000000e+000  0.0000000e+000  0.0000000e+000  0.0000000e+000  0.0000000e+000  1.0000000e+000  0.0000000e+000  1.0000000e+000  0.0000000e+000
  1.0000000e+000  0.0000000e+000  0.0000000e+000  0.0000000e+000  0.0000000e+000  0.0000000e+000  0.0000000e+000  0.0000000e+000  0.0000000e+000  0.0000000e+000  1.0000000e+000  0.0000000e+000  1.0000000e+000  0.0000000e+000
  1.0000000e+000  0.0000000e+000  0.0000000e+000  0.0000000e+000  0.0000000e+000  0.0000000e+000  0.0000000e+000  0.0000000e+000  0.0000000e+000  0.0000000e+000  1.0000000e+000  0.0000000e+000  1.0000000e+000  0.0000000e+000
  1.0000000e+000  0.0000000e+000  0.0000000e+000  0.0000000e+000  0.0000000e+000  0.0000000e+000  0.0000000e+000  0.0000000e+000  0.0000000e+000  0.0000000e+000  1.0000000e+000  0.0000000e+000  1.0000000e+000  0.0000000e+000
  3.1073854e-002  0.0000000e+000  0.0000000e+000  0.0000000e+000  0.0000000e+000  0.0000000e+000  0.0000000e+000  0.0000000e+000  0.0000000e+000  0.0000000e+000  9.7479667e-001  4.9771451e-002  1.0000000e+000  6.4386482e-002
  0.0000000e+000  0.0000000e+000  0.0000000e+000  0.0000000e+000  0.0000000e+000  0.0000000e+000  0.0000000e+000  0.0000000e+000  0.0000000e+000  0.0000000e+000  1.0000000e+000  0.0000000e+000  1.0000000e+000  0.0000000e+000
  1.1459332e-001  0.0000000e+000  0.0000000e+000  0.0000000e+000  0.0000000e+000  0.0000000e+000  0.0000000e+000  0.0000000e+000  0.0000000e+000  0.0000000e+000  7.9122354e-001  3.7396531e-001  1.0000000e+000  4.2769686e-001
  1.0000000e+000  0.0000000e+000  0.0000000e+000  0.0000000e+000  0.0000000e+000  0.0000000e+000  0.0000000e+000  0.0000000e+000  0.0000000e+000  0.0000000e+000  1.0000000e+000  0.0000000e+000  1.0000000e+000  0.0000000e+000
  8.1234909e-001  0.0000000e+000  0.0000000e+000  0.0000000e+000  0.0000000e+000  0.0000000e+000  0.0000000e+000  0.0000000e+000  0.0000000e+000  0.0000000e+000  9.9987304e-001  2.5390380e-004  1.0000000e+000  1.8104107e-004
  9.2201357e-001  0.0000000e+000  0.0000000e+000  0.0000000e+000  0.0000000e+000  0.0000000e+000  0.0000000e+000  0.0000000e+000  0.0000000e+000  0.0000000e+000  9.7573159e-001  4.7947856e-002  1.0000000e+000  2.9909760e-002
  5.9974438e-001  0.0000000e+000  0.0000000e+000  0.0000000e+000  0.0000000e+000  0.0000000e+000  0.0000000e+000  0.0000000e+000  0.0000000e+000  0.0000000e+000  9.3217008e-001  1.3105894e-001  1.0000000e+000  1.9607073e-001
  1.0000000e+000  0.0000000e+000  0.0000000e+000  0.0000000e+000  0.0000000e+000  0.0000000e+000  0.0000000e+000  0.0000000e+000  0.0000000e+000  0.0000000e+000  1.0000000e+000  0.0000000e+000  1.0000000e+000  0.0000000e+000
  0.0000000e+000  0.0000000e+000  0.0000000e+000  0.0000000e+000  0.0000000e+000  0.0000000e+000  0.0000000e+000  0.0000000e+000  0.0000000e+000  0.0000000e+000  1.0000000e+000  0.0000000e+000  1.0000000e+000  0.0000000e+000
  1.0000000e+000  0.0000000e+000  0.0000000e+000  0.0000000e+000  0.0000000e+000  0.0000000e+000  0.0000000e+000  0.0000000e+000  0.0000000e+000  0.0000000e+000  1.0000000e+000  0.0000000e+000  1.0000000e+000  0.0000000e+000
  0.0000000e+000  0.0000000e+000  0.0000000e+000  0.0000000e+000  0.0000000e+000  0.0000000e+000  0.0000000e+000  0.0000000e+000  0.0000000e+000  0.0000000e+000  1.0000000e+000  0.0000000e+000  1.0000000e+000  0.0000000e+000
  6.4644702e-001  0.0000000e+000  0.0000000e+000  0.0000000e+000  0.0000000e+000  0.0000000e+000  0.0000000e+000  0.0000000e+000  0.0000000e+000  0.0000000e+000  9.9980045e-001  3.9906849e-004  1.0000000e+000  3.3453522e-003
  1.7352991e-001  0.0000000e+000  0.0000000e+000  0.0000000e+000  0.0000000e+000  0.0000000e+000  0.0000000e+000  0.0000000e+000  0.0000000e+000  0.0000000e+000  9.9999770e-001  4.6056064e-006  1.0000000e+000  1.3212035e-005
  1.0000000e+000  0.0000000e+000  0.0000000e+000  0.0000000e+000  0.0000000e+000  0.0000000e+000  0.0000000e+000  0.0000000e+000  0.0000000e+000  0.0000000e+000  1.0000000e+000  0.0000000e+000  1.0000000e+000  0.0000000e+000
  9.3270174e-001  0.0000000e+000  0.0000000e+000  0.0000000e+000  0.0000000e+000  0.0000000e+000  0.0000000e+000  0.0000000e+000  0.0000000e+000  0.0000000e+000  9.8185132e-001  3.5967994e-002  1.0000000e+000  1.8677288e-002
  1.0000000e+000  0.0000000e+000  0.0000000e+000  0.0000000e+000  0.0000000e+000  0.0000000e+000  0.0000000e+000  0.0000000e+000  0.0000000e+000  0.0000000e+000  1.0000000e+000  0.0000000e+000  1.0000000e+000  0.0000000e+000
  1.0000000e+000  0.0000000e+000  0.0000000e+000  0.0000000e+000  0.0000000e+000  0.0000000e+000  0.0000000e+000  0.0000000e+000  0.0000000e+000  0.0000000e+000  1.0000000e+000  0.0000000e+000  1.0000000e+000  0.0000000e+000
  9.3265383e-001  0.0000000e+000  0.0000000e+000  0.0000000e+000  0.0000000e+000  0.0000000e+000  0.0000000e+000  0.0000000e+000  0.0000000e+000  0.0000000e+000  9.8181719e-001  3.6035011e-002  1.0000000e+000  1.0281411e-003
  5.1168487e-002  0.0000000e+000  0.0000000e+000  0.0000000e+000  0.0000000e+000  0.0000000e+000  0.0000000e+000  0.0000000e+000  0.0000000e+000  0.0000000e+000  7.4904253e-001  4.3893528e-001  1.0000000e+000  1.0029524e+000
  1.0000000e+000  0.0000000e+000  0.0000000e+000  0.0000000e+000  0.0000000e+000  0.0000000e+000  0.0000000e+000  0.0000000e+000  0.0000000e+000  0.0000000e+000  1.0000000e+000  0.0000000e+000  1.0000000e+000  0.0000000e+000
  1.4725159e-001  0.0000000e+000  0.0000000e+000  0.0000000e+000  0.0000000e+000  0.0000000e+000  0.0000000e+000  0.0000000e+000  0.0000000e+000  0.0000000e+000  9.9883477e-001  2.3291064e-003  1.0000000e+000  1.2402244e-003
  1.0000000e+000  0.0000000e+000  0.0000000e+000  0.0000000e+000  0.0000000e+000  0.0000000e+000  0.0000000e+000  0.0000000e+000  0.0000000e+000  0.0000000e+000  1.0000000e+000  0.0000000e+000  1.0000000e+000  0.0000000e+000
  1.0000000e+000  0.0000000e+000  0.0000000e+000  0.0000000e+000  0.0000000e+000  0.0000000e+000  0.0000000e+000  0.0000000e+000  0.0000000e+000  0.0000000e+000  1.0000000e+000  0.0000000e+000  1.0000000e+000  0.0000000e+000
  4.7640947e-001  0.0000000e+000  0.0000000e+000  0.0000000e+000  0.0000000e+000  0.0000000e+000  0.0000000e+000  0.0000000e+000  0.0000000e+000  0.0000000e+000  9.9905773e-001  1.8836602e-003  1.0000000e+000  4.2868681e-003
  1.0000000e+000  0.0000000e+000  0.0000000e+000  0.0000000e+000  0.0000000e+000  0.0000000e+000  0.0000000e+000  0.0000000e+000  0.0000000e+000  0.0000000e+000  1.0000000e+000  0.0000000e+000  1.0000000e+000  0.0000000e+000
  7.6328501e-001  0.0000000e+000  0.0000000e+000  0.0000000e+000  0.0000000e+000  0.0000000e+000  0.0000000e+000  0.0000000e+000  0.0000000e+000  0.0000000e+000  9.6096377e-001  7.6548642e-002  1.0000000e+000  6.9223917e-002
  1.1270662e-001  0.0000000e+000  0.0000000e+000  0.0000000e+000  0.0000000e+000  0.0000000e+000  0.0000000e+000  0.0000000e+000  0.0000000e+000  0.0000000e+000  7.5870014e-001  4.2437410e-001  1.0000000e+000  1.6249274e-001
  5.8970816e-001  0.0000000e+000  0.0000000e+000  0.0000000e+000  0.0000000e+000  0.0000000e+000  0.0000000e+000  0.0000000e+000  0.0000000e+000  0.0000000e+000  9.0948634e-001  1.7283460e-001  1.0000000e+000  2.7291883e-001
  1.0000000e+000  0.0000000e+000  0.0000000e+000  0.0000000e+000  0.0000000e+000  0.0000000e+000  0.0000000e+000  0.0000000e+000  0.0000000e+000  0.0000000e+000  1.0000000e+000  0.0000000e+000  1.0000000e+000  0.0000000e+000
  7.3469936e-001  0.0000000e+000  0.0000000e+000  0.0000000e+000  0.0000000e+000  0.0000000e+000  0.0000000e+000  0.0000000e+000  0.0000000e+000  0.0000000e+000  9.5890535e-001  8.0500538e-002  1.0000000e+000  1.9959570e-002
  3.9682939e-001  0.0000000e+000  0.0000000e+000  0.0000000e+000  0.0000000e+000  0.0000000e+000  0.0000000e+000  0.0000000e+000  0.0000000e+000  0.0000000e+000  8.6693667e-001  2.4842081e-001  1.0000000e+000  1.7787249e-001
  0.0000000e+000  0.0000000e+000  0.0000000e+000  0.0000000e+000  0.0000000e+000  0.0000000e+000  0.0000000e+000  0.0000000e+000  0.0000000e+000  0.0000000e+000  1.0000000e+000  0.0000000e+000  1.0000000e+000  0.0000000e+000
  1.0000000e+000  0.0000000e+000  0.0000000e+000  0.0000000e+000  0.0000000e+000  0.0000000e+000  0.0000000e+000  0.0000000e+000  0.0000000e+000  0.0000000e+000  1.0000000e+000  0.0000000e+000  1.0000000e+000  0.0000000e+000
  6.7051275e-001  0.0000000e+000  0.0000000e+000  0.0000000e+000  0.0000000e+000  0.0000000e+000  0.0000000e+000  0.0000000e+000  0.0000000e+000  0.0000000e+000  9.9999999e-001  1.9763591e-008  1.0000000e+000  2.1545278e-006
  1.0000000e+000  0.0000000e+000  0.0000000e+000  0.0000000e+000  0.0000000e+000  0.0000000e+000  0.0000000e+000  0.0000000e+000  0.0000000e+000  0.0000000e+000  1.0000000e+000  0.0000000e+000  1.0000000e+000  0.0000000e+000
  1.0000000e+000  0.0000000e+000  0.0000000e+000  0.0000000e+000  0.0000000e+000  0.0000000e+000  0.0000000e+000  0.0000000e+000  0.0000000e+000  0.0000000e+000  1.0000000e+000  0.0000000e+000  1.0000000e+000  0.0000000e+000
  9.3237227e-001  0.0000000e+000  0.0000000e+000  0.0000000e+000  0.0000000e+000  0.0000000e+000  0.0000000e+000  0.0000000e+000  0.0000000e+000  0.0000000e+000  9.8161734e-001  3.6427401e-002  1.0000000e+000  2.6695178e-002
  1.0000000e+000  0.0000000e+000  0.0000000e+000  0.0000000e+000  0.0000000e+000  0.0000000e+000  0.0000000e+000  0.0000000e+000  0.0000000e+000  0.0000000e+000  1.0000000e+000  0.0000000e+000  1.0000000e+000  0.0000000e+000
  5.1177627e-001  0.0000000e+000  0.0000000e+000  0.0000000e+000  0.0000000e+000  0.0000000e+000  0.0000000e+000  0.0000000e+000  0.0000000e+000  0.0000000e+000  9.9998530e-001  2.9403487e-005  1.0000000e+000  4.5769842e-004
  9.7471978e-001  0.0000000e+000  0.0000000e+000  0.0000000e+000  0.0000000e+000  0.0000000e+000  0.0000000e+000  0.0000000e+000  0.0000000e+000  0.0000000e+000  9.9981126e-001  3.7743792e-004  1.0000000e+000  2.1339797e-004
  0.0000000e+000  0.0000000e+000  0.0000000e+000  0.0000000e+000  0.0000000e+000  0.0000000e+000  0.0000000e+000  0.0000000e+000  0.0000000e+000  0.0000000e+000  1.0000000e+000  0.0000000e+000  1.0000000e+000  0.0000000e+000
  1.0000000e+000  0.0000000e+000  0.0000000e+000  0.0000000e+000  0.0000000e+000  0.0000000e+000  0.0000000e+000  0.0000000e+000  0.0000000e+000  0.0000000e+000  1.0000000e+000  0.0000000e+000  1.0000000e+000  0.0000000e+000
  7.8184347e-001  0.0000000e+000  0.0000000e+000  0.0000000e+000  0.0000000e+000  0.0000000e+000  0.0000000e+000  0.0000000e+000  0.0000000e+000  0.0000000e+000  9.8615915e-001  2.7490125e-002  1.0000000e+000  1.6147997e-003
  6.6317841e-001  0.0000000e+000  0.0000000e+000  0.0000000e+000  0.0000000e+000  0.0000000e+000  0.0000000e+000  0.0000000e+000  0.0000000e+000  0.0000000e+000  9.9999999e-001  1.1338437e-008  1.0000000e+000  2.7605071e-008
  7.1435956e-001  0.0000000e+000  0.0000000e+000  0.0000000e+000  0.0000000e+000  0.0000000e+000  0.0000000e+000  0.0000000e+000  0.0000000e+000  0.0000000e+000  9.8679928e-001  2.6227185e-002  1.0000000e+000  1.8826775e-003
  9.9793938e-001  0.0000000e+000  0.0000000e+000  0.0000000e+000  0.0000000e+000  0.0000000e+000  0.0000000e+000  0.0000000e+000  0.0000000e+000  0.0000000e+000  1.0000000e+000  1.2664003e-010  1.0000000e+000  1.6277954e-008
  1.0000000e+000  0.0000000e+000  0.0000000e+000  0.0000000e+000  0.0000000e+000  0.0000000e+000  0.0000000e+000  0.0000000e+000  0.0000000e+000  0.0000000e+000  1.0000000e+000  0.0000000e+000  1.0000000e+000  0.0000000e+000
  6.7847313e-001  0.0000000e+000  0.0000000e+000  0.0000000e+000  0.0000000e+000  0.0000000e+000  0.0000000e+000  0.0000000e+000  0.0000000e+000  0.0000000e+000  9.9999234e-001  1.5324265e-005  1.0000000e+000  4.2322356e-005
  1.0000000e+000  0.0000000e+000  0.0000000e+000  0.0000000e+000  0.0000000e+000  0.0000000e+000  0.0000000e+000  0.0000000e+000  0.0000000e+000  0.0000000e+000  1.0000000e+000  0.0000000e+000  1.0000000e+000  0.0000000e+000
  1.0000000e+000  0.0000000e+000  0.0000000e+000  0.0000000e+000  0.0000000e+000  0.0000000e+000  0.0000000e+000  0.0000000e+000  0.0000000e+000  0.0000000e+000  1.0000000e+000  0.0000000e+000  1.0000000e+000  0.0000000e+000
  6.4848580e-002  0.0000000e+000  0.0000000e+000  0.0000000e+000  0.0000000e+000  0.0000000e+000  0.0000000e+000  0.0000000e+000  0.0000000e+000  0.0000000e+000  4.6805784e-001  7.8092186e-001  1.0000000e+000             Inf
  7.0501752e-001  0.0000000e+000  0.0000000e+000  0.0000000e+000  0.0000000e+000  0.0000000e+000  0.0000000e+000  0.0000000e+000  0.0000000e+000  0.0000000e+000  9.9500342e-001  9.9681933e-003  1.0000000e+000  2.4288730e-002
  1.0000000e+000  0.0000000e+000  0.0000000e+000  0.0000000e+000  0.0000000e+000  0.0000000e+000  0.0000000e+000  0.0000000e+000  0.0000000e+000  0.0000000e+000  1.0000000e+000  0.0000000e+000  1.0000000e+000  0.0000000e+000
  1.0000000e+000  0.0000000e+000  0.0000000e+000  0.0000000e+000  0.0000000e+000  0.0000000e+000  0.0000000e+000  0.0000000e+000  0.0000000e+000  0.0000000e+000  1.0000000e+000  0.0000000e+000  1.0000000e+000  0.0000000e+000
  7.0374247e-001  0.0000000e+000  0.0000000e+000  0.0000000e+000  0.0000000e+000  0.0000000e+000  0.0000000e+000  0.0000000e+000  0.0000000e+000  0.0000000e+000  9.9575237e-001  8.4772204e-003  1.0000000e+000  1.4339206e-002
  0.0000000e+000  0.0000000e+000  0.0000000e+000  0.0000000e+000  0.0000000e+000  0.0000000e+000  0.0000000e+000  0.0000000e+000  0.0000000e+000  0.0000000e+000  1.0000000e+000  0.0000000e+000  1.0000000e+000  0.0000000e+000
  1.0000000e+000  0.0000000e+000  0.0000000e+000  0.0000000e+000  0.0000000e+000  0.0000000e+000  0.0000000e+000  0.0000000e+000  0.0000000e+000  0.0000000e+000  1.0000000e+000  0.0000000e+000  1.0000000e+000  0.0000000e+000
  7.8175757e-001  0.0000000e+000  0.0000000e+000  0.0000000e+000  0.0000000e+000  0.0000000e+000  0.0000000e+000  0.0000000e+000  0.0000000e+000  0.0000000e+000  9.8606217e-001  2.7681392e-002  1.0000000e+000  1.8954552e-002
  1.0000000e+000  0.0000000e+000  0.0000000e+000  0.0000000e+000  0.0000000e+000  0.0000000e+000  0.0000000e+000  0.0000000e+000  0.0000000e+000  0.0000000e+000  1.0000000e+000  0.0000000e+000  1.0000000e+000             Inf
  4.7530509e-001  0.0000000e+000  0.0000000e+000  0.0000000e+000  0.0000000e+000  0.0000000e+000  0.0000000e+000  0.0000000e+000  0.0000000e+000  0.0000000e+000  9.9877828e-001  2.4419407e-003  1.0000000e+000  1.4405808e-003
  5.3644320e-001  0.0000000e+000  0.0000000e+000  0.0000000e+000  0.0000000e+000  0.0000000e+000  0.0000000e+000  0.0000000e+000  0.0000000e+000  0.0000000e+000  9.9239064e-001  1.5160824e-002  1.0000000e+000  4.9257412e-003
  1.0000000e+000  0.0000000e+000  0.0000000e+000  0.0000000e+000  0.0000000e+000  0.0000000e+000  0.0000000e+000  0.0000000e+000  0.0000000e+000  0.0000000e+000  1.0000000e+000  0.0000000e+000  1.0000000e+000             Inf
  0.0000000e+000  0.0000000e+000  0.0000000e+000  0.0000000e+000  0.0000000e+000  0.0000000e+000  0.0000000e+000  0.0000000e+000  0.0000000e+000  0.0000000e+000  1.0000000e+000  0.0000000e+000  1.0000000e+000  0.0000000e+000
  9.4630133e-001  0.0000000e+000  0.0000000e+000  0.0000000e+000  0.0000000e+000  0.0000000e+000  0.0000000e+000  0.0000000e+000  0.0000000e+000  0.0000000e+000  9.9155743e-001  1.6813856e-002  1.0000000e+000  2.1593942e-003
  5.9359078e-001  0.0000000e+000  0.0000000e+000  0.0000000e+000  0.0000000e+000  0.0000000e+000  0.0000000e+000  0.0000000e+000  0.0000000e+000  0.0000000e+000  9.1685920e-001  1.5936921e-001  1.0000000e+000  2.9542283e-002
  0.0000000e+000  0.0000000e+000  0.0000000e+000  0.0000000e+000  0.0000000e+000  0.0000000e+000  0.0000000e+000  0.0000000e+000  0.0000000e+000  0.0000000e+000  1.0000000e+000  0.0000000e+000  1.0000000e+000  0.0000000e+000
  0.0000000e+000  0.0000000e+000  0.0000000e+000  0.0000000e+000  0.0000000e+000  0.0000000e+000  0.0000000e+000  0.0000000e+000  0.0000000e+000  0.0000000e+000  1.0000000e+000  0.0000000e+000  1.0000000e+000  0.0000000e+000
  2.2299472e-001  0.0000000e+000  0.0000000e+000  0.0000000e+000  0.0000000e+000  0.0000000e+000  0.0000000e+000  0.0000000e+000  0.0000000e+000  0.0000000e+000  8.1830524e-001  3.3037654e-001  1.0000000e+000  4.3551436e-002
  5.5818820e-001  0.0000000e+000  0.0000000e+000  0.0000000e+000  0.0000000e+000  0.0000000e+000  0.0000000e+000  0.0000000e+000  0.0000000e+000  0.0000000e+000  9.4679303e-001  1.0358296e-001  1.0000000e+000  1.0188425e-001
  0.0000000e+000  0.0000000e+000  0.0000000e+000  0.0000000e+000  0.0000000e+000  0.0000000e+000  0.0000000e+000  0.0000000e+000  0.0000000e+000  0.0000000e+000  1.0000000e+000  0.0000000e+000  1.0000000e+000  0.0000000e+000
  6.7400520e-001  0.0000000e+000  0.0000000e+000  0.0000000e+000  0.0000000e+000  0.0000000e+000  0.0000000e+000  0.0000000e+000  0.0000000e+000  0.0000000e+000  9.9999954e-001  9.2749070e-007  1.0000000e+000  3.1544828e-005
  3.0035912e-001  0.0000000e+000  0.0000000e+000  0.0000000e+000  0.0000000e+000  0.0000000e+000  0.0000000e+000  0.0000000e+000  0.0000000e+000  0.0000000e+000  9.8827580e-001  2.3310935e-002  1.0000000e+000  3.2192515e-002
  1.0000000e+000  0.0000000e+000  0.0000000e+000  0.0000000e+000  0.0000000e+000  0.0000000e+000  0.0000000e+000  0.0000000e+000  0.0000000e+000  0.0000000e+000  1.0000000e+000  0.0000000e+000  1.0000000e+000  0.0000000e+000
  8.0172659e-002  0.0000000e+000  0.0000000e+000  0.0000000e+000  0.0000000e+000  0.0000000e+000  0.0000000e+000  0.0000000e+000  0.0000000e+000  0.0000000e+000  2.8204279e-001  9.2045186e-001  1.0000000e+000             Inf
  0.0000000e+000  0.0000000e+000  0.0000000e+000  0.0000000e+000  0.0000000e+000  0.0000000e+000  0.0000000e+000  0.0000000e+000  0.0000000e+000  0.0000000e+000  1.0000000e+000  0.0000000e+000  1.0000000e+000  0.0000000e+000
  7.9872007e-001  0.0000000e+000  0.0000000e+000  0.0000000e+000  0.0000000e+000  0.0000000e+000  0.0000000e+000  0.0000000e+000  0.0000000e+000  0.0000000e+000  9.9794801e-001  4.0997627e-003  1.0000000e+000  6.7709860e-003
  0.0000000e+000  0.0000000e+000  0.0000000e+000  0.0000000e+000  0.0000000e+000  0.0000000e+000  0.0000000e+000  0.0000000e+000  0.0000000e+000  0.0000000e+000  1.0000000e+000  0.0000000e+000  1.0000000e+000  0.0000000e+000
  5.8111113e-001  0.0000000e+000  0.0000000e+000  0.0000000e+000  0.0000000e+000  0.0000000e+000  0.0000000e+000  0.0000000e+000  0.0000000e+000  0.0000000e+000  9.0267601e-001  1.8517602e-001  1.0000000e+000  7.1038659e-002
  0.0000000e+000  0.0000000e+000  0.0000000e+000  0.0000000e+000  0.0000000e+000  0.0000000e+000  0.0000000e+000  0.0000000e+000  0.0000000e+000  0.0000000e+000  1.0000000e+000  0.0000000e+000  1.0000000e+000  0.0000000e+000
  1.9397826e-001  0.0000000e+000  0.0000000e+000  0.0000000e+000  0.0000000e+000  0.0000000e+000  0.0000000e+000  0.0000000e+000  0.0000000e+000  0.0000000e+000  9.9344189e-001  1.3073216e-002  1.0000000e+000  3.9504018e-003
  9.6133041e-001  0.0000000e+000  0.0000000e+000  0.0000000e+000  0.0000000e+000  0.0000000e+000  0.0000000e+000  0.0000000e+000  0.0000000e+000  0.0000000e+000  9.9813340e-001  3.7297100e-003  1.0000000e+000  5.1445260e-003
  7.6975290e-003  0.0000000e+000  0.0000000e+000  0.0000000e+000  0.0000000e+000  0.0000000e+000  0.0000000e+000  0.0000000e+000  0.0000000e+000  0.0000000e+000  9.9999114e-001  1.7718274e-005  1.0000000e+000  3.3047550e-005
  1.0000000e+000  0.0000000e+000  0.0000000e+000  0.0000000e+000  0.0000000e+000  0.0000000e+000  0.0000000e+000  0.0000000e+000  0.0000000e+000  0.0000000e+000  1.0000000e+000  0.0000000e+000  1.0000000e+000  0.0000000e+000
  1.0000000e+000  0.0000000e+000  0.0000000e+000  0.0000000e+000  0.0000000e+000  0.0000000e+000  0.0000000e+000  0.0000000e+000  0.0000000e+000  0.0000000e+000  1.0000000e+000  0.0000000e+000  1.0000000e+000  0.0000000e+000
  1.0000000e+000  0.0000000e+000  0.0000000e+000  0.0000000e+000  0.0000000e+000  0.0000000e+000  0.0000000e+000  0.0000000e+000  0.0000000e+000  0.0000000e+000  1.0000000e+000  0.0000000e+000  1.0000000e+000  0.0000000e+000
  6.5189769e-001  0.0000000e+000  0.0000000e+000  0.0000000e+000  0.0000000e+000  0.0000000e+000  0.0000000e+000  0.0000000e+000  0.0000000e+000  0.0000000e+000  9.9996825e-001  6.3492806e-005  1.0000000e+000  8.3592227e-005
  6.4291896e-001  0.0000000e+000  0.0000000e+000  0.0000000e+000  0.0000000e+000  0.0000000e+000  0.0000000e+000  0.0000000e+000  0.0000000e+000  0.0000000e+000  9.9949759e-001  1.0045735e-003  1.0000000e+000  5.2156024e-003
  3.1775050e-001  0.0000000e+000  0.0000000e+000  0.0000000e+000  0.0000000e+000  0.0000000e+000  0.0000000e+000  0.0000000e+000  0.0000000e+000  0.0000000e+000  9.9983476e-001  3.3045476e-004  1.0000000e+000  7.5256876e-004
  5.2075597e-001  0.0000000e+000  0.0000000e+000  0.0000000e+000  0.0000000e+000  0.0000000e+000  0.0000000e+000  0.0000000e+000  0.0000000e+000  0.0000000e+000  9.9961700e-001  7.6585439e-004  1.0000000e+000  3.2765688e-004
  6.5688143e-002  0.0000000e+000  0.0000000e+000  0.0000000e+000  0.0000000e+000  0.0000000e+000  0.0000000e+000  0.0000000e+000  0.0000000e+000  0.0000000e+000  4.5170107e-001  7.9596615e-001  1.0000000e+000  5.9655378e-001
  6.8920023e-001  0.0000000e+000  0.0000000e+000  0.0000000e+000  0.0000000e+000  0.0000000e+000  0.0000000e+000  0.0000000e+000  0.0000000e+000  0.0000000e+000  9.9968905e-001  6.2180912e-004  1.0000000e+000  7.7633242e-004
  0.0000000e+000  0.0000000e+000  0.0000000e+000  0.0000000e+000  0.0000000e+000  0.0000000e+000  0.0000000e+000  0.0000000e+000  0.0000000e+000  0.0000000e+000  1.0000000e+000  0.0000000e+000  1.0000000e+000  0.0000000e+000
  0.0000000e+000  0.0000000e+000  0.0000000e+000  0.0000000e+000  0.0000000e+000  0.0000000e+000  0.0000000e+000  0.0000000e+000  0.0000000e+000  0.0000000e+000  1.0000000e+000  0.0000000e+000  1.0000000e+000  0.0000000e+000
  1.0000000e+000  0.0000000e+000  0.0000000e+000  0.0000000e+000  0.0000000e+000  0.0000000e+000  0.0000000e+000  0.0000000e+000  0.0000000e+000  0.0000000e+000  1.0000000e+000  0.0000000e+000  1.0000000e+000  0.0000000e+000
  6.2710097e-001  0.0000000e+000  0.0000000e+000  0.0000000e+000  0.0000000e+000  0.0000000e+000  0.0000000e+000  0.0000000e+000  0.0000000e+000  0.0000000e+000  9.9205433e-001  1.5828212e-002  1.0000000e+000  2.9564117e-003
  0.0000000e+000  0.0000000e+000  0.0000000e+000  0.0000000e+000  0.0000000e+000  0.0000000e+000  0.0000000e+000  0.0000000e+000  0.0000000e+000  0.0000000e+000  1.0000000e+000  0.0000000e+000  1.0000000e+000  0.0000000e+000
  1.0000000e+000  0.0000000e+000  0.0000000e+000  0.0000000e+000  0.0000000e+000  0.0000000e+000  0.0000000e+000  0.0000000e+000  0.0000000e+000  0.0000000e+000  1.0000000e+000  0.0000000e+000  1.0000000e+000  0.0000000e+000
  4.6835736e-001  0.0000000e+000  0.0000000e+000  0.0000000e+000  0.0000000e+000  0.0000000e+000  0.0000000e+000  0.0000000e+000  0.0000000e+000  0.0000000e+000  9.9517556e-001  9.6255999e-003  1.0000000e+000  5.0350440e-003
  3.9180988e-002  0.0000000e+000  0.0000000e+000  0.0000000e+000  0.0000000e+000  0.0000000e+000  0.0000000e+000  0.0000000e+000  0.0000000e+000  0.0000000e+000  9.2041205e-001  1.5284166e-001  1.0000000e+000  9.7456946e-002
  1.0000000e+000  0.0000000e+000  0.0000000e+000  0.0000000e+000  0.0000000e+000  0.0000000e+000  0.0000000e+000  0.0000000e+000  0.0000000e+000  0.0000000e+000  1.0000000e+000  0.0000000e+000  1.0000000e+000  0.0000000e+000
  2.3752614e-001  0.0000000e+000  0.0000000e+000  0.0000000e+000  0.0000000e+000  0.0000000e+000  0.0000000e+000  0.0000000e+000  0.0000000e+000  0.0000000e+000  6.7290659e-001  5.4719672e-001  1.0000000e+000  3.2691286e-001
  0.0000000e+000  0.0000000e+000  0.0000000e+000  0.0000000e+000  0.0000000e+000  0.0000000e+000  0.0000000e+000  0.0000000e+000  0.0000000e+000  0.0000000e+000  1.0000000e+000  0.0000000e+000  1.0000000e+000  0.0000000e+000
  1.0000000e+000  0.0000000e+000  0.0000000e+000  0.0000000e+000  0.0000000e+000  0.0000000e+000  0.0000000e+000  0.0000000e+000  0.0000000e+000  0.0000000e+000  1.0000000e+000  0.0000000e+000  1.0000000e+000  0.0000000e+000
  6.8442055e-002  0.0000000e+000  0.0000000e+000  0.0000000e+000  0.0000000e+000  0.0000000e+000  0.0000000e+000  0.0000000e+000  0.0000000e+000  0.0000000e+000  4.0148652e-001  8.3880858e-001  1.0000000e+000  3.6326014e-001
  2.5182690e-003  0.0000000e+000  0.0000000e+000  0.0000000e+000  0.0000000e+000  0.0000000e+000  0.0000000e+000  0.0000000e+000  0.0000000e+000  0.0000000e+000  9.9999999e-001  2.2599362e-008  1.0000000e+000  4.7155246e-009
  0.0000000e+000  0.0000000e+000  0.0000000e+000  0.0000000e+000  0.0000000e+000  0.0000000e+000  0.0000000e+000  0.0000000e+000  0.0000000e+000  0.0000000e+000  1.0000000e+000  0.0000000e+000  1.0000000e+000  0.0000000e+000
  1.0000000e+000  0.0000000e+000  0.0000000e+000  0.0000000e+000  0.0000000e+000  0.0000000e+000  0.0000000e+000  0.0000000e+000  0.0000000e+000  0.0000000e+000  1.0000000e+000  0.0000000e+000  1.0000000e+000  0.0000000e+000
  0.0000000e+000  0.0000000e+000  0.0000000e+000  0.0000000e+000  0.0000000e+000  0.0000000e+000  0.0000000e+000  0.0000000e+000  0.0000000e+000  0.0000000e+000  1.0000000e+000  0.0000000e+000  1.0000000e+000  0.0000000e+000
  7.4970429e-001  0.0000000e+000  0.0000000e+000  0.0000000e+000  0.0000000e+000  0.0000000e+000  0.0000000e+000  0.0000000e+000  0.0000000e+000  0.0000000e+000  9.5015865e-001  9.7198534e-002  1.0000000e+000  1.3579284e-002
  1.0000000e+000  0.0000000e+000  0.0000000e+000  0.0000000e+000  0.0000000e+000  0.0000000e+000  0.0000000e+000  0.0000000e+000  0.0000000e+000  0.0000000e+000  1.0000000e+000  0.0000000e+000  1.0000000e+000  0.0000000e+000
  4.5812984e-001  0.0000000e+000  0.0000000e+000  0.0000000e+000  0.0000000e+000  0.0000000e+000  0.0000000e+000  0.0000000e+000  0.0000000e+000  0.0000000e+000  9.7953491e-001  4.0511369e-002  1.0000000e+000  9.5823090e-003
  9.0213644e-001  0.0000000e+000  0.0000000e+000  0.0000000e+000  0.0000000e+000  0.0000000e+000  0.0000000e+000  0.0000000e+000  0.0000000e+000  0.0000000e+000  9.7843021e-001  4.2674329e-002  1.0000000e+000  7.7198245e-003
  0.0000000e+000  0.0000000e+000  0.0000000e+000  0.0000000e+000  0.0000000e+000  0.0000000e+000  0.0000000e+000  0.0000000e+000  0.0000000e+000  0.0000000e+000  1.0000000e+000  0.0000000e+000  1.0000000e+000  0.0000000e+000
  8.7824763e-001  0.0000000e+000  0.0000000e+000  0.0000000e+000  0.0000000e+000  0.0000000e+000  0.0000000e+000  0.0000000e+000  0.0000000e+000  0.0000000e+000  9.9473542e-001  1.0501443e-002  1.0000000e+000  5.9421499e-003
  0.0000000e+000  0.0000000e+000  0.0000000e+000  0.0000000e+000  0.0000000e+000  0.0000000e+000  0.0000000e+000  0.0000000e+000  0.0000000e+000  0.0000000e+000  1.0000000e+000  0.0000000e+000  1.0000000e+000  0.0000000e+000
  0.0000000e+000  0.0000000e+000  0.0000000e+000  0.0000000e+000  0.0000000e+000  0.0000000e+000  0.0000000e+000  0.0000000e+000  0.0000000e+000  0.0000000e+000  1.0000000e+000  0.0000000e+000  1.0000000e+000  0.0000000e+000
  3.9295771e-001  0.0000000e+000  0.0000000e+000  0.0000000e+000  0.0000000e+000  0.0000000e+000  0.0000000e+000  0.0000000e+000  0.0000000e+000  0.0000000e+000  8.8831516e-001  2.1089618e-001  1.0000000e+000  2.3185555e-001
  6.4382099e-001  0.0000000e+000  0.0000000e+000  0.0000000e+000  0.0000000e+000  0.0000000e+000  0.0000000e+000  0.0000000e+000  0.0000000e+000  0.0000000e+000  9.9959714e-001  8.0556682e-004  1.0000000e+000  4.2567233e-004
  1.0000000e+000  0.0000000e+000  0.0000000e+000  0.0000000e+000  0.0000000e+000  0.0000000e+000  0.0000000e+000  0.0000000e+000  0.0000000e+000  0.0000000e+000  1.0000000e+000  0.0000000e+000  1.0000000e+000  0.0000000e+000
  0.0000000e+000  0.0000000e+000  0.0000000e+000  0.0000000e+000  0.0000000e+000  0.0000000e+000  0.0000000e+000  0.0000000e+000  0.0000000e+000  0.0000000e+000  1.0000000e+000  0.0000000e+000  1.0000000e+000  0.0000000e+000
  9.8484827e-001  0.0000000e+000  0.0000000e+000  0.0000000e+000  0.0000000e+000  0.0000000e+000  0.0000000e+000  0.0000000e+000  0.0000000e+000  0.0000000e+000  9.9999027e-001  1.9463884e-005  1.0000000e+000  8.1609462e-005
  0.0000000e+000  0.0000000e+000  0.0000000e+000  0.0000000e+000  0.0000000e+000  0.0000000e+000  0.0000000e+000  0.0000000e+000  0.0000000e+000  0.0000000e+000  1.0000000e+000  0.0000000e+000  1.0000000e+000  0.0000000e+000
  1.3912224e-001  0.0000000e+000  0.0000000e+000  0.0000000e+000  0.0000000e+000  0.0000000e+000  0.0000000e+000  0.0000000e+000  0.0000000e+000  0.0000000e+000  9.9144566e-001  1.7035498e-002  1.0000000e+000  4.6047205e-003
  4.9644482e-001  0.0000000e+000  0.0000000e+000  0.0000000e+000  0.0000000e+000  0.0000000e+000  0.0000000e+000  0.0000000e+000  0.0000000e+000  0.0000000e+000  9.9999999e-001  2.4753826e-008  1.0000000e+000  1.6132796e-006
  4.6655013e-001  0.0000000e+000  0.0000000e+000  0.0000000e+000  0.0000000e+000  0.0000000e+000  0.0000000e+000  0.0000000e+000  0.0000000e+000  0.0000000e+000  9.9350331e-001  1.2951167e-002  1.0000000e+000  4.5957192e-003
  7.1105226e-001  0.0000000e+000  0.0000000e+000  0.0000000e+000  0.0000000e+000  0.0000000e+000  0.0000000e+000  0.0000000e+000  0.0000000e+000  0.0000000e+000  9.9025884e-001  1.9387428e-002  1.0000000e+000  1.1232887e-002
  5.7320089e-001  0.0000000e+000  0.0000000e+000  0.0000000e+000  0.0000000e+000  0.0000000e+000  0.0000000e+000  0.0000000e+000  0.0000000e+000  0.0000000e+000  9.0954559e-001  1.7272683e-001  1.0000000e+000  4.7792037e-002
  4.4239318e-001  0.0000000e+000  0.0000000e+000  0.0000000e+000  0.0000000e+000  0.0000000e+000  0.0000000e+000  0.0000000e+000  0.0000000e+000  0.0000000e+000  9.1828942e-001  1.5674454e-001  1.0000000e+000  1.2040225e-002
  7.8804544e-002  0.0000000e+000  0.0000000e+000  0.0000000e+000  0.0000000e+000  0.0000000e+000  0.0000000e+000  0.0000000e+000  0.0000000e+000  0.0000000e+000  2.8616731e-001  9.1810827e-001  1.0000000e+000  2.5506522e-001
  8.5404917e-001  0.0000000e+000  0.0000000e+000  0.0000000e+000  0.0000000e+000  0.0000000e+000  0.0000000e+000  0.0000000e+000  0.0000000e+000  0.0000000e+000  9.9990013e-001  1.9972581e-004  1.0000000e+000  4.2851870e-004
  7.7491512e-001  0.0000000e+000  0.0000000e+000  0.0000000e+000  0.0000000e+000  0.0000000e+000  0.0000000e+000  0.0000000e+000  0.0000000e+000  0.0000000e+000  9.7734105e-001  4.4804477e-002  1.0000000e+000  5.6721933e-003
  0.0000000e+000  0.0000000e+000  0.0000000e+000  0.0000000e+000  0.0000000e+000  0.0000000e+000  0.0000000e+000  0.0000000e+000  0.0000000e+000  0.0000000e+000  1.0000000e+000  0.0000000e+000  1.0000000e+000  0.0000000e+000
  0.0000000e+000  0.0000000e+000  0.0000000e+000  0.0000000e+000  0.0000000e+000  0.0000000e+000  0.0000000e+000  0.0000000e+000  0.0000000e+000  0.0000000e+000  1.0000000e+000  0.0000000e+000  1.0000000e+000  0.0000000e+000
  0.0000000e+000  0.0000000e+000  0.0000000e+000  0.0000000e+000  0.0000000e+000  0.0000000e+000  0.0000000e+000  0.0000000e+000  0.0000000e+000  0.0000000e+000  1.0000000e+000  0.0000000e+000  1.0000000e+000  0.0000000e+000
  6.3230072e-001  0.0000000e+000  0.0000000e+000  0.0000000e+000  0.0000000e+000  0.0000000e+000  0.0000000e+000  0.0000000e+000  0.0000000e+000  0.0000000e+000  9.9615143e-001  7.6823186e-003  1.0000000e+000  9.8649784e-003
  4.0422722e-001  0.0000000e+000  0.0000000e+000  0.0000000e+000  0.0000000e+000  0.0000000e+000  0.0000000e+000  0.0000000e+000  0.0000000e+000  0.0000000e+000  8.3193136e-001  3.0789022e-001  1.0000000e+000  1.8658515e-001
  0.0000000e+000  0.0000000e+000  0.0000000e+000  0.0000000e+000  0.0000000e+000  0.0000000e+000  0.0000000e+000  0.0000000e+000  0.0000000e+000  0.0000000e+000  1.0000000e+000  0.0000000e+000  1.0000000e+000  0.0000000e+000
  1.0000000e+000  0.0000000e+000  0.0000000e+000  0.0000000e+000  0.0000000e+000  0.0000000e+000  0.0000000e+000  0.0000000e+000  0.0000000e+000  0.0000000e+000  1.0000000e+000  0.0000000e+000  1.0000000e+000  0.0000000e+000
  1.0000000e+000  0.0000000e+000  0.0000000e+000  0.0000000e+000  0.0000000e+000  0.0000000e+000  0.0000000e+000  0.0000000e+000  0.0000000e+000  0.0000000e+000  1.0000000e+000  0.0000000e+000  1.0000000e+000  0.0000000e+000
  0.0000000e+000  0.0000000e+000  0.0000000e+000  0.0000000e+000  0.0000000e+000  0.0000000e+000  0.0000000e+000  0.0000000e+000  0.0000000e+000  0.0000000e+000  1.0000000e+000  0.0000000e+000  1.0000000e+000  0.0000000e+000
  0.0000000e+000  0.0000000e+000  0.0000000e+000  0.0000000e+000  0.0000000e+000  0.0000000e+000  0.0000000e+000  0.0000000e+000  0.0000000e+000  0.0000000e+000  1.0000000e+000  0.0000000e+000  1.0000000e+000  0.0000000e+000
  1.0000000e+000  0.0000000e+000  0.0000000e+000  0.0000000e+000  0.0000000e+000  0.0000000e+000  0.0000000e+000  0.0000000e+000  0.0000000e+000  0.0000000e+000  1.0000000e+000  0.0000000e+000  1.0000000e+000  0.0000000e+000
  6.6276811e-001  0.0000000e+000  0.0000000e+000  0.0000000e+000  0.0000000e+000  0.0000000e+000  0.0000000e+000  0.0000000e+000  0.0000000e+000  0.0000000e+000  9.9999999e-001  2.2108880e-008  1.0000000e+000  4.0291119e-008
  1.0000000e+000  0.0000000e+000  0.0000000e+000  0.0000000e+000  0.0000000e+000  0.0000000e+000  0.0000000e+000  0.0000000e+000  0.0000000e+000  0.0000000e+000  1.0000000e+000  0.0000000e+000  1.0000000e+000  0.0000000e+000
  9.2453405e-001  0.0000000e+000  0.0000000e+000  0.0000000e+000  0.0000000e+000  0.0000000e+000  0.0000000e+000  0.0000000e+000  0.0000000e+000  0.0000000e+000  9.7681745e-001  4.5827679e-002  1.0000000e+000  9.2827535e-002
  4.6360790e-002  0.0000000e+000  0.0000000e+000  0.0000000e+000  0.0000000e+000  0.0000000e+000  0.0000000e+000  0.0000000e+000  0.0000000e+000  0.0000000e+000  8.3109533e-001  3.0928055e-001  1.0000000e+000  2.4439446e-002
  0.0000000e+000  0.0000000e+000  0.0000000e+000  0.0000000e+000  0.0000000e+000  0.0000000e+000  0.0000000e+000  0.0000000e+000  0.0000000e+000  0.0000000e+000  1.0000000e+000  0.0000000e+000  1.0000000e+000  0.0000000e+000
  2.2922968e-001  0.0000000e+000  0.0000000e+000  0.0000000e+000  0.0000000e+000  0.0000000e+000  0.0000000e+000  0.0000000e+000  0.0000000e+000  0.0000000e+000  7.5067877e-001  4.3648139e-001  1.0000000e+000  4.1349333e-001
  2.8957546e-001  0.0000000e+000  0.0000000e+000  0.0000000e+000  0.0000000e+000  0.0000000e+000  0.0000000e+000  0.0000000e+000  0.0000000e+000  0.0000000e+000  9.5072410e-001  9.6123687e-002  1.0000000e+000  9.2941923e-002
  1.0000000e+000  0.0000000e+000  0.0000000e+000  0.0000000e+000  0.0000000e+000  0.0000000e+000  0.0000000e+000  0.0000000e+000  0.0000000e+000  0.0000000e+000  1.0000000e+000  0.0000000e+000  1.0000000e+000  0.0000000e+000
  4.8600136e-001  0.0000000e+000  0.0000000e+000  0.0000000e+000  0.0000000e+000  0.0000000e+000  0.0000000e+000  0.0000000e+000  0.0000000e+000  0.0000000e+000  9.9995495e-001  9.0107726e-005  1.0000000e+000  2.3779341e-004
  2.2243698e-001  0.0000000e+000  0.0000000e+000  0.0000000e+000  0.0000000e+000  0.0000000e+000  0.0000000e+000  0.0000000e+000  0.0000000e+000  0.0000000e+000  8.2427532e-001  3.2057019e-001  1.0000000e+000  4.0733718e-002
  1.0000000e+000  0.0000000e+000  0.0000000e+000  0.0000000e+000  0.0000000e+000  0.0000000e+000  0.0000000e+000  0.0000000e+000  0.0000000e+000  0.0000000e+000  1.0000000e+000  0.0000000e+000  1.0000000e+000  0.0000000e+000
  2.5244336e-001  0.0000000e+000  0.0000000e+000  0.0000000e+000  0.0000000e+000  0.0000000e+000  0.0000000e+000  0.0000000e+000  0.0000000e+000  0.0000000e+000  6.3801019e-001  5.9294300e-001  1.0000000e+000  5.7837287e-001
  0.0000000e+000  0.0000000e+000  0.0000000e+000  0.0000000e+000  0.0000000e+000  0.0000000e+000  0.0000000e+000  0.0000000e+000  0.0000000e+000  0.0000000e+000  1.0000000e+000  0.0000000e+000  1.0000000e+000  0.0000000e+000
  2.7280504e-001  0.0000000e+000  0.0000000e+000  0.0000000e+000  0.0000000e+000  0.0000000e+000  0.0000000e+000  0.0000000e+000  0.0000000e+000  0.0000000e+000  8.1053207e-001  3.4303776e-001  1.0000000e+000  2.0946765e-001
  8.6955251e-001  0.0000000e+000  0.0000000e+000  0.0000000e+000  0.0000000e+000  0.0000000e+000  0.0000000e+000  0.0000000e+000  0.0000000e+000  0.0000000e+000  9.9805372e-001  3.8887663e-003  1.0000000e+000  6.6025192e-004
  6.1924240e-001  0.0000000e+000  0.0000000e+000  0.0000000e+000  0.0000000e+000  0.0000000e+000  0.0000000e+000  0.0000000e+000  0.0000000e+000  0.0000000e+000  9.8115108e-001  3.7342553e-002  1.0000000e+000  3.0861626e-002
  6.5178712e-001  0.0000000e+000  0.0000000e+000  0.0000000e+000  0.0000000e+000  0.0000000e+000  0.0000000e+000  0.0000000e+000  0.0000000e+000  0.0000000e+000  9.9996682e-001  6.6350522e-005  1.0000000e+000  4.7450943e-005
  1.0000000e+000  0.0000000e+000  0.0000000e+000  0.0000000e+000  0.0000000e+000  0.0000000e+000  0.0000000e+000  0.0000000e+000  0.0000000e+000  0.0000000e+000  1.0000000e+000  0.0000000e+000  1.0000000e+000             Inf
  6.6447253e-001  0.0000000e+000  0.0000000e+000  0.0000000e+000  0.0000000e+000  0.0000000e+000  0.0000000e+000  0.0000000e+000  0.0000000e+000  0.0000000e+000  1.0000000e+000  7.0043038e-010  1.0000000e+000  7.9300665e-009
  6.8873382e-001  0.0000000e+000  0.0000000e+000  0.0000000e+000  0.0000000e+000  0.0000000e+000  0.0000000e+000  0.0000000e+000  0.0000000e+000  0.0000000e+000  9.9972315e-001  5.5363286e-004  1.0000000e+000  4.7914224e-004
  1.0000000e+000  0.0000000e+000  0.0000000e+000  0.0000000e+000  0.0000000e+000  0.0000000e+000  0.0000000e+000  0.0000000e+000  0.0000000e+000  0.0000000e+000  1.0000000e+000  0.0000000e+000  1.0000000e+000             Inf
  8.6616367e-001  0.0000000e+000  0.0000000e+000  0.0000000e+000  0.0000000e+000  0.0000000e+000  0.0000000e+000  0.0000000e+000  0.0000000e+000  0.0000000e+000  9.9880798e-001  2.3826267e-003  1.0000000e+000  5.6396109e-003
  9.8750011e-001  0.0000000e+000  0.0000000e+000  0.0000000e+000  0.0000000e+000  0.0000000e+000  0.0000000e+000  0.0000000e+000  0.0000000e+000  0.0000000e+000  9.9999688e-001  6.2324029e-006  1.0000000e+000  1.0329897e-004
  1.0000000e+000  0.0000000e+000  0.0000000e+000  0.0000000e+000  0.0000000e+000  0.0000000e+000  0.0000000e+000  0.0000000e+000  0.0000000e+000  0.0000000e+000  1.0000000e+000  0.0000000e+000  1.0000000e+000  0.0000000e+000
  1.0000000e+000  0.0000000e+000  0.0000000e+000  0.0000000e+000  0.0000000e+000  0.0000000e+000  0.0000000e+000  0.0000000e+000  0.0000000e+000  0.0000000e+000  1.0000000e+000  0.0000000e+000  1.0000000e+000  0.0000000e+000
  1.0000000e+000  0.0000000e+000  0.0000000e+000  0.0000000e+000  0.0000000e+000  0.0000000e+000  0.0000000e+000  0.0000000e+000  0.0000000e+000  0.0000000e+000  1.0000000e+000  0.0000000e+000  1.0000000e+000  0.0000000e+000
  1.0000000e+000  0.0000000e+000  0.0000000e+000  0.0000000e+000  0.0000000e+000  0.0000000e+000  0.0000000e+000  0.0000000e+000  0.0000000e+000  0.0000000e+000  1.0000000e+000  0.0000000e+000  1.0000000e+000  0.0000000e+000
  9.5939997e-001  0.0000000e+000  0.0000000e+000  0.0000000e+000  0.0000000e+000  0.0000000e+000  0.0000000e+000  0.0000000e+000  0.0000000e+000  0.0000000e+000  9.9761876e-001  4.7568110e-003  1.0000000e+000  2.0013140e-002
  1.0000000e+000  0.0000000e+000  0.0000000e+000  0.0000000e+000  0.0000000e+000  0.0000000e+000  0.0000000e+000  0.0000000e+000  0.0000000e+000  0.0000000e+000  1.0000000e+000  0.0000000e+000  1.0000000e+000  0.0000000e+000
  8.8579063e-001  0.0000000e+000  0.0000000e+000  0.0000000e+000  0.0000000e+000  0.0000000e+000  0.0000000e+000  0.0000000e+000  0.0000000e+000  0.0000000e+000  9.9017161e-001  1.9560176e-002  1.0000000e+000  1.9616466e-002
  1.0000000e+000  0.0000000e+000  0.0000000e+000  0.0000000e+000  0.0000000e+000  0.0000000e+000  0.0000000e+000  0.0000000e+000  0.0000000e+000  0.0000000e+000  1.0000000e+000  0.0000000e+000  1.0000000e+000  0.0000000e+000
  1.0000000e+000  0.0000000e+000  0.0000000e+000  0.0000000e+000  0.0000000e+000  0.0000000e+000  0.0000000e+000  0.0000000e+000  0.0000000e+000  0.0000000e+000  1.0000000e+000  0.0000000e+000  1.0000000e+000  0.0000000e+000
  9.9406887e-002  0.0000000e+000  0.0000000e+000  0.0000000e+000  0.0000000e+000  0.0000000e+000  0.0000000e+000  0.0000000e+000  0.0000000e+000  0.0000000e+000  4.9203178e-001  7.5790473e-001  1.0000000e+000             Inf
  1.0000000e+000  0.0000000e+000  0.0000000e+000  0.0000000e+000  0.0000000e+000  0.0000000e+000  0.0000000e+000  0.0000000e+000  0.0000000e+000  0.0000000e+000  1.0000000e+000  0.0000000e+000  1.0000000e+000  0.0000000e+000
  9.3952206e-001  0.0000000e+000  0.0000000e+000  0.0000000e+000  0.0000000e+000  0.0000000e+000  0.0000000e+000  0.0000000e+000  0.0000000e+000  0.0000000e+000  9.8687213e-001  2.6083404e-002  1.0000000e+000  2.3697891e-002
  8.3009385e-001  0.0000000e+000  0.0000000e+000  0.0000000e+000  0.0000000e+000  0.0000000e+000  0.0000000e+000  0.0000000e+000  0.0000000e+000  0.0000000e+000  1.0000000e+000  3.7329453e-009  1.0000000e+000  1.5320743e-007
  1.0000000e+000  0.0000000e+000  0.0000000e+000  0.0000000e+000  0.0000000e+000  0.0000000e+000  0.0000000e+000  0.0000000e+000  0.0000000e+000  0.0000000e+000  1.0000000e+000  0.0000000e+000  1.0000000e+000  0.0000000e+000
  4.4251292e-001  0.0000000e+000  0.0000000e+000  0.0000000e+000  0.0000000e+000  0.0000000e+000  0.0000000e+000  0.0000000e+000  0.0000000e+000  0.0000000e+000  9.1891082e-001  1.5560291e-001  1.0000000e+000  9.9870783e-003
  1.0000000e+000  0.0000000e+000  0.0000000e+000  0.0000000e+000  0.0000000e+000  0.0000000e+000  0.0000000e+000  0.0000000e+000  0.0000000e+000  0.0000000e+000  1.0000000e+000  0.0000000e+000  1.0000000e+000  0.0000000e+000
  7.6702815e-001  0.0000000e+000  0.0000000e+000  0.0000000e+000  0.0000000e+000  0.0000000e+000  0.0000000e+000  0.0000000e+000  0.0000000e+000  0.0000000e+000  9.6604236e-001  6.6762162e-002  1.0000000e+000  3.6934066e-002
  1.0000000e+000  0.0000000e+000  0.0000000e+000  0.0000000e+000  0.0000000e+000  0.0000000e+000  0.0000000e+000  0.0000000e+000  0.0000000e+000  0.0000000e+000  1.0000000e+000  0.0000000e+000  1.0000000e+000  0.0000000e+000
  1.0000000e+000  0.0000000e+000  0.0000000e+000  0.0000000e+000  0.0000000e+000  0.0000000e+000  0.0000000e+000  0.0000000e+000  0.0000000e+000  0.0000000e+000  1.0000000e+000  0.0000000e+000  1.0000000e+000  0.0000000e+000
  0.0000000e+000  0.0000000e+000  0.0000000e+000  0.0000000e+000  0.0000000e+000  0.0000000e+000  0.0000000e+000  0.0000000e+000  0.0000000e+000  0.0000000e+000  1.0000000e+000  0.0000000e+000  1.0000000e+000  0.0000000e+000
  1.0000000e+000  0.0000000e+000  0.0000000e+000  0.0000000e+000  0.0000000e+000  0.0000000e+000  0.0000000e+000  0.0000000e+000  0.0000000e+000  0.0000000e+000  1.0000000e+000  0.0000000e+000  1.0000000e+000  0.0000000e+000
  0.0000000e+000  0.0000000e+000  0.0000000e+000  0.0000000e+000  0.0000000e+000  0.0000000e+000  0.0000000e+000  0.0000000e+000  0.0000000e+000  0.0000000e+000  1.0000000e+000  0.0000000e+000  1.0000000e+000  0.0000000e+000
  2.7987436e-001  0.0000000e+000  0.0000000e+000  0.0000000e+000  0.0000000e+000  0.0000000e+000  0.0000000e+000  0.0000000e+000  0.0000000e+000  0.0000000e+000  8.8066129e-001  2.2443570e-001  1.0000000e+000  3.8591811e-001
  9.7392569e-001  0.0000000e+000  0.0000000e+000  0.0000000e+000  0.0000000e+000  0.0000000e+000  0.0000000e+000  0.0000000e+000  0.0000000e+000  0.0000000e+000  9.9977539e-001  4.4917578e-004  1.0000000e+000  3.7952131e-004
  0.0000000e+000  0.0000000e+000  0.0000000e+000  0.0000000e+000  0.0000000e+000  0.0000000e+000  0.0000000e+000  0.0000000e+000  0.0000000e+000  0.0000000e+000  1.0000000e+000  0.0000000e+000  1.0000000e+000  0.0000000e+000
  9.3675234e-001  0.0000000e+000  0.0000000e+000  0.0000000e+000  0.0000000e+000  0.0000000e+000  0.0000000e+000  0.0000000e+000  0.0000000e+000  0.0000000e+000  9.8481916e-001  3.0131229e-002  1.0000000e+000  1.3132716e-002
  1.0000000e+000  0.0000000e+000  0.0000000e+000  0.0000000e+000  0.0000000e+000  0.0000000e+000  0.0000000e+000  0.0000000e+000  0.0000000e+000  0.0000000e+000  1.0000000e+000  0.0000000e+000  1.0000000e+000  0.0000000e+000
  1.0000000e+000  0.0000000e+000  0.0000000e+000  0.0000000e+000  0.0000000e+000  0.0000000e+000  0.0000000e+000  0.0000000e+000  0.0000000e+000  0.0000000e+000  1.0000000e+000  0.0000000e+000  1.0000000e+000  0.0000000e+000
  7.3189849e-001  0.0000000e+000  0.0000000e+000  0.0000000e+000  0.0000000e+000  0.0000000e+000  0.0000000e+000  0.0000000e+000  0.0000000e+000  0.0000000e+000  9.6251643e-001  7.3562119e-002  1.0000000e+000  2.9475876e-002
  0.0000000e+000  0.0000000e+000  0.0000000e+000  0.0000000e+000  0.0000000e+000  0.0000000e+000  0.0000000e+000  0.0000000e+000  0.0000000e+000  0.0000000e+000  1.0000000e+000  0.0000000e+000  1.0000000e+000  0.0000000e+000
  4.1731996e-001  0.0000000e+000  0.0000000e+000  0.0000000e+000  0.0000000e+000  0.0000000e+000  0.0000000e+000  0.0000000e+000  0.0000000e+000  0.0000000e+000  8.1170300e-001  3.4113824e-001  1.0000000e+000  9.5289341e-001
  8.9281761e-001  0.0000000e+000  0.0000000e+000  0.0000000e+000  0.0000000e+000  0.0000000e+000  0.0000000e+000  0.0000000e+000  0.0000000e+000  0.0000000e+000  9.8499142e-001  2.9791905e-002  1.0000000e+000  9.3823422e-003
  1.0000000e+000  0.0000000e+000  0.0000000e+000  0.0000000e+000  0.0000000e+000  0.0000000e+000  0.0000000e+000  0.0000000e+000  0.0000000e+000  0.0000000e+000  1.0000000e+000  0.0000000e+000  1.0000000e+000  0.0000000e+000
  1.0000000e+000  0.0000000e+000  0.0000000e+000  0.0000000e+000  0.0000000e+000  0.0000000e+000  0.0000000e+000  0.0000000e+000  0.0000000e+000  0.0000000e+000  1.0000000e+000  0.0000000e+000  1.0000000e+000  0.0000000e+000
  5.8301908e-001  0.0000000e+000  0.0000000e+000  0.0000000e+000  0.0000000e+000  0.0000000e+000  0.0000000e+000  0.0000000e+000  0.0000000e+000  0.0000000e+000  9.0291628e-001  1.8474219e-001  1.0000000e+000  1.6194403e-001
  1.0000000e+000  0.0000000e+000  0.0000000e+000  0.0000000e+000  0.0000000e+000  0.0000000e+000  0.0000000e+000  0.0000000e+000  0.0000000e+000  0.0000000e+000  1.0000000e+000  0.0000000e+000  1.0000000e+000  0.0000000e+000
  6.2624092e-001  0.0000000e+000  0.0000000e+000  0.0000000e+000  0.0000000e+000  0.0000000e+000  0.0000000e+000  0.0000000e+000  0.0000000e+000  0.0000000e+000  9.9115661e-001  1.7608576e-002  1.0000000e+000  5.5188076e-003
  5.4700000e-001  0.0000000e+000  0.0000000e+000  0.0000000e+000  0.0000000e+000  0.0000000e+000  0.0000000e+000  0.0000000e+000  0.0000000e+000  0.0000000e+000  9.7579515e-001  4.7823828e-002  1.0000000e+000  4.2124776e-003
  8.3331785e-001  0.0000000e+000  0.0000000e+000  0.0000000e+000  0.0000000e+000  0.0000000e+000  0.0000000e+000  0.0000000e+000  0.0000000e+000  0.0000000e+000  1.0000000e+000  0.0000000e+000  1.0000000e+000  0.0000000e+000
  9.5113385e-001  0.0000000e+000  0.0000000e+000  0.0000000e+000  0.0000000e+000  0.0000000e+000  0.0000000e+000  0.0000000e+000  0.0000000e+000  0.0000000e+000  9.9432357e-001  1.1320644e-002  1.0000000e+000  1.4134352e-002
  7.5999411e-001  0.0000000e+000  0.0000000e+000  0.0000000e+000  0.0000000e+000  0.0000000e+000  0.0000000e+000  0.0000000e+000  0.0000000e+000  0.0000000e+000  9.5702249e-001  8.4107955e-002  1.0000000e+000  1.6695567e-001
  1.0000000e+000  0.0000000e+000  0.0000000e+000  0.0000000e+000  0.0000000e+000  0.0000000e+000  0.0000000e+000  0.0000000e+000  0.0000000e+000  0.0000000e+000  1.0000000e+000  0.0000000e+000  1.0000000e+000  0.0000000e+000
  9.2986423e-001  0.0000000e+000  0.0000000e+000  0.0000000e+000  0.0000000e+000  0.0000000e+000  0.0000000e+000  0.0000000e+000  0.0000000e+000  0.0000000e+000  9.7990051e-001  3.9794992e-002  1.0000000e+000  2.1234643e-002
  1.0000000e+000  0.0000000e+000  0.0000000e+000  0.0000000e+000  0.0000000e+000  0.0000000e+000  0.0000000e+000  0.0000000e+000  0.0000000e+000  0.0000000e+000  1.0000000e+000  0.0000000e+000  1.0000000e+000  0.0000000e+000
  0.0000000e+000  0.0000000e+000  0.0000000e+000  0.0000000e+000  0.0000000e+000  0.0000000e+000  0.0000000e+000  0.0000000e+000  0.0000000e+000  0.0000000e+000  1.0000000e+000  0.0000000e+000  1.0000000e+000  0.0000000e+000
  0.0000000e+000  0.0000000e+000  0.0000000e+000  0.0000000e+000  0.0000000e+000  0.0000000e+000  0.0000000e+000  0.0000000e+000  0.0000000e+000  0.0000000e+000  1.0000000e+000  0.0000000e+000  1.0000000e+000  0.0000000e+000
  1.0000000e+000  0.0000000e+000  0.0000000e+000  0.0000000e+000  0.0000000e+000  0.0000000e+000  0.0000000e+000  0.0000000e+000  0.0000000e+000  0.0000000e+000  1.0000000e+000  0.0000000e+000  1.0000000e+000  0.0000000e+000
  1.0000000e+000  0.0000000e+000  0.0000000e+000  0.0000000e+000  0.0000000e+000  0.0000000e+000  0.0000000e+000  0.0000000e+000  0.0000000e+000  0.0000000e+000  1.0000000e+000  0.0000000e+000  1.0000000e+000  0.0000000e+000
  0.0000000e+000  0.0000000e+000  0.0000000e+000  0.0000000e+000  0.0000000e+000  0.0000000e+000  0.0000000e+000  0.0000000e+000  0.0000000e+000  0.0000000e+000  1.0000000e+000  0.0000000e+000  1.0000000e+000  0.0000000e+000
  8.4948792e-001  0.0000000e+000  0.0000000e+000  0.0000000e+000  0.0000000e+000  0.0000000e+000  0.0000000e+000  0.0000000e+000  0.0000000e+000  0.0000000e+000  9.9997571e-001  4.8584778e-005  1.0000000e+000  4.6141280e-004
  1.0000000e+000  0.0000000e+000  0.0000000e+000  0.0000000e+000  0.0000000e+000  0.0000000e+000  0.0000000e+000  0.0000000e+000  0.0000000e+000  0.0000000e+000  1.0000000e+000  0.0000000e+000  1.0000000e+000  0.0000000e+000
  9.9763361e-001  0.0000000e+000  0.0000000e+000  0.0000000e+000  0.0000000e+000  0.0000000e+000  0.0000000e+000  0.0000000e+000  0.0000000e+000  0.0000000e+000  1.0000000e+000  2.9068858e-010  1.0000000e+000  1.6136099e-009
  9.1413239e-001  0.0000000e+000  0.0000000e+000  0.0000000e+000  0.0000000e+000  0.0000000e+000  0.0000000e+000  0.0000000e+000  0.0000000e+000  0.0000000e+000  9.7435427e-001  5.0633762e-002  1.0000000e+000  1.2042269e-002
  6.9346167e-001  0.0000000e+000  0.0000000e+000  0.0000000e+000  0.0000000e+000  0.0000000e+000  0.0000000e+000  0.0000000e+000  0.0000000e+000  0.0000000e+000  9.9919884e-001  1.6016718e-003  1.0000000e+000  3.8104527e-003
  9.0935852e-001  0.0000000e+000  0.0000000e+000  0.0000000e+000  0.0000000e+000  0.0000000e+000  0.0000000e+000  0.0000000e+000  0.0000000e+000  0.0000000e+000  9.7514123e-001  4.9099584e-002  1.0000000e+000  6.5440610e-003
  1.0000000e+000  0.0000000e+000  0.0000000e+000  0.0000000e+000  0.0000000e+000  0.0000000e+000  0.0000000e+000  0.0000000e+000  0.0000000e+000  0.0000000e+000  1.0000000e+000  0.0000000e+000  1.0000000e+000  0.0000000e+000
  9.3164555e-001  0.0000000e+000  0.0000000e+000  0.0000000e+000  0.0000000e+000  0.0000000e+000  0.0000000e+000  0.0000000e+000  0.0000000e+000  0.0000000e+000  9.8110741e-001  3.7428242e-002  1.0000000e+000  1.0087731e-002
  8.8400489e-001  0.0000000e+000  0.0000000e+000  0.0000000e+000  0.0000000e+000  0.0000000e+000  0.0000000e+000  0.0000000e+000  0.0000000e+000  0.0000000e+000  9.9137577e-001  1.7174084e-002  1.0000000e+000  1.4531026e-002
  1.0000000e+000  0.0000000e+000  0.0000000e+000  0.0000000e+000  0.0000000e+000  0.0000000e+000  0.0000000e+000  0.0000000e+000  0.0000000e+000  0.0000000e+000  1.0000000e+000  0.0000000e+000  1.0000000e+000  0.0000000e+000
  8.9666165e-001  0.0000000e+000  0.0000000e+000  0.0000000e+000  0.0000000e+000  0.0000000e+000  0.0000000e+000  0.0000000e+000  0.0000000e+000  0.0000000e+000  9.8211401e-001  3.5452069e-002  1.0000000e+000  1.6934913e-002
  0.0000000e+000  0.0000000e+000  0.0000000e+000  0.0000000e+000  0.0000000e+000  0.0000000e+000  0.0000000e+000  0.0000000e+000  0.0000000e+000  0.0000000e+000  1.0000000e+000  0.0000000e+000  1.0000000e+000  0.0000000e+000
  1.0000000e+000  0.0000000e+000  0.0000000e+000  0.0000000e+000  0.0000000e+000  0.0000000e+000  0.0000000e+000  0.0000000e+000  0.0000000e+000  0.0000000e+000  1.0000000e+000  0.0000000e+000  1.0000000e+000  0.0000000e+000
  0.0000000e+000  0.0000000e+000  0.0000000e+000  0.0000000e+000  0.0000000e+000  0.0000000e+000  0.0000000e+000  0.0000000e+000  0.0000000e+000  0.0000000e+000  1.0000000e+000  0.0000000e+000  1.0000000e+000  0.0000000e+000
  9.0588608e-001  0.0000000e+000  0.0000000e+000  0.0000000e+000  0.0000000e+000  0.0000000e+000  0.0000000e+000  0.0000000e+000  0.0000000e+000  0.0000000e+000  9.7644197e-001  4.6561083e-002  1.0000000e+000  1.7433500e-002
  1.0000000e+000  0.0000000e+000  0.0000000e+000  0.0000000e+000  0.0000000e+000  0.0000000e+000  0.0000000e+000  0.0000000e+000  0.0000000e+000  0.0000000e+000  1.0000000e+000  0.0000000e+000  1.0000000e+000  0.0000000e+000
  7.7150564e-001  0.0000000e+000  0.0000000e+000  0.0000000e+000  0.0000000e+000  0.0000000e+000  0.0000000e+000  0.0000000e+000  0.0000000e+000  0.0000000e+000  9.7248780e-001  5.4267477e-002  1.0000000e+000  3.7643297e-002
  1.0000000e+000  0.0000000e+000  0.0000000e+000  0.0000000e+000  0.0000000e+000  0.0000000e+000  0.0000000e+000  0.0000000e+000  0.0000000e+000  0.0000000e+000  1.0000000e+000  0.0000000e+000  1.0000000e+000  0.0000000e+000
  1.0000000e+000  0.0000000e+000  0.0000000e+000  0.0000000e+000  0.0000000e+000  0.0000000e+000  0.0000000e+000  0.0000000e+000  0.0000000e+000  0.0000000e+000  1.0000000e+000  0.0000000e+000  1.0000000e+000  0.0000000e+000
  1.0000000e+000  0.0000000e+000  0.0000000e+000  0.0000000e+000  0.0000000e+000  0.0000000e+000  0.0000000e+000  0.0000000e+000  0.0000000e+000  0.0000000e+000  1.0000000e+000  0.0000000e+000  1.0000000e+000  0.0000000e+000
  0.0000000e+000  0.0000000e+000  0.0000000e+000  0.0000000e+000  0.0000000e+000  0.0000000e+000  0.0000000e+000  0.0000000e+000  0.0000000e+000  0.0000000e+000  1.0000000e+000  0.0000000e+000  1.0000000e+000  0.0000000e+000
  0.0000000e+000  0.0000000e+000  0.0000000e+000  0.0000000e+000  0.0000000e+000  0.0000000e+000  0.0000000e+000  0.0000000e+000  0.0000000e+000  0.0000000e+000  1.0000000e+000  0.0000000e+000  1.0000000e+000  0.0000000e+000
  9.0674316e-001  0.0000000e+000  0.0000000e+000  0.0000000e+000  0.0000000e+000  0.0000000e+000  0.0000000e+000  0.0000000e+000  0.0000000e+000  0.0000000e+000  9.7606845e-001  4.7290375e-002  1.0000000e+000  2.9394457e-003
  9.9414119e-001  0.0000000e+000  0.0000000e+000  0.0000000e+000  0.0000000e+000  0.0000000e+000  0.0000000e+000  0.0000000e+000  0.0000000e+000  0.0000000e+000  9.9999997e-001  6.7204199e-008  1.0000000e+000  6.1033947e-006
  1.0000000e+000  0.0000000e+000  0.0000000e+000  0.0000000e+000  0.0000000e+000  0.0000000e+000  0.0000000e+000  0.0000000e+000  0.0000000e+000  0.0000000e+000  1.0000000e+000  0.0000000e+000  1.0000000e+000  0.0000000e+000
  1.0000000e+000  0.0000000e+000  0.0000000e+000  0.0000000e+000  0.0000000e+000  0.0000000e+000  0.0000000e+000  0.0000000e+000  0.0000000e+000  0.0000000e+000  1.0000000e+000  0.0000000e+000  1.0000000e+000  0.0000000e+000
  0.0000000e+000  0.0000000e+000  0.0000000e+000  0.0000000e+000  0.0000000e+000  0.0000000e+000  0.0000000e+000  0.0000000e+000  0.0000000e+000  0.0000000e+000  1.0000000e+000  0.0000000e+000  1.0000000e+000  0.0000000e+000
  9.7726586e-001  0.0000000e+000  0.0000000e+000  0.0000000e+000  0.0000000e+000  0.0000000e+000  0.0000000e+000  0.0000000e+000  0.0000000e+000  0.0000000e+000  9.9989674e-001  2.0651638e-004  1.0000000e+000  7.8405332e-004
  8.2307388e-001  0.0000000e+000  0.0000000e+000  0.0000000e+000  0.0000000e+000  0.0000000e+000  0.0000000e+000  0.0000000e+000  0.0000000e+000  0.0000000e+000  9.9999813e-001  3.7453560e-006  1.0000000e+000  8.2458546e-006
  1.0000000e+000  0.0000000e+000  0.0000000e+000  0.0000000e+000  0.0000000e+000  0.0000000e+000  0.0000000e+000  0.0000000e+000  0.0000000e+000  0.0000000e+000  1.0000000e+000  0.0000000e+000  1.0000000e+000  0.0000000e+000
  1.7292163e-001  0.0000000e+000  0.0000000e+000  0.0000000e+000  0.0000000e+000  0.0000000e+000  0.0000000e+000  0.0000000e+000  0.0000000e+000  0.0000000e+000  9.9999867e-001  2.6530733e-006  1.0000000e+000  8.4735111e-006
  1.0000000e+000  0.0000000e+000  0.0000000e+000  0.0000000e+000  0.0000000e+000  0.0000000e+000  0.0000000e+000  0.0000000e+000  0.0000000e+000  0.0000000e+000  1.0000000e+000  0.0000000e+000  1.0000000e+000  0.0000000e+000
  5.6791691e-001  0.0000000e+000  0.0000000e+000  0.0000000e+000  0.0000000e+000  0.0000000e+000  0.0000000e+000  0.0000000e+000  0.0000000e+000  0.0000000e+000  9.2023320e-001  1.5317086e-001  1.0000000e+000  1.6936004e-001
  5.6889621e-001  0.0000000e+000  0.0000000e+000  0.0000000e+000  0.0000000e+000  0.0000000e+000  0.0000000e+000  0.0000000e+000  0.0000000e+000  0.0000000e+000  9.1796031e-001  1.5734888e-001  1.0000000e+000  6.9934437e-002
  1.0000000e+000  0.0000000e+000  0.0000000e+000  0.0000000e+000  0.0000000e+000  0.0000000e+000  0.0000000e+000  0.0000000e+000  0.0000000e+000  0.0000000e+000  1.0000000e+000  0.0000000e+000  1.0000000e+000  0.0000000e+000
  8.1073255e-001  0.0000000e+000  0.0000000e+000  0.0000000e+000  0.0000000e+000  0.0000000e+000  0.0000000e+000  0.0000000e+000  0.0000000e+000  0.0000000e+000  9.9980553e-001  3.8890811e-004  1.0000000e+000  5.5906348e-004
  3.0460583e-001  0.0000000e+000  0.0000000e+000  0.0000000e+000  0.0000000e+000  0.0000000e+000  0.0000000e+000  0.0000000e+000  0.0000000e+000  0.0000000e+000  9.9445596e-001  1.1057338e-002  1.0000000e+000  1.5147503e-002
  1.0000000e+000  0.0000000e+000  0.0000000e+000  0.0000000e+000  0.0000000e+000  0.0000000e+000  0.0000000e+000  0.0000000e+000  0.0000000e+000  0.0000000e+000  1.0000000e+000  0.0000000e+000  1.0000000e+000  0.0000000e+000
  2.4298965e-001  0.0000000e+000  0.0000000e+000  0.0000000e+000  0.0000000e+000  0.0000000e+000  0.0000000e+000  0.0000000e+000  0.0000000e+000  0.0000000e+000  6.4102276e-001  5.8908982e-001  1.0000000e+000  1.1792064e+000
  0.0000000e+000  0.0000000e+000  0.0000000e+000  0.0000000e+000  0.0000000e+000  0.0000000e+000  0.0000000e+000  0.0000000e+000  0.0000000e+000  0.0000000e+000  1.0000000e+000  0.0000000e+000  1.0000000e+000  0.0000000e+000
  7.6067056e-001  0.0000000e+000  0.0000000e+000  0.0000000e+000  0.0000000e+000  0.0000000e+000  0.0000000e+000  0.0000000e+000  0.0000000e+000  0.0000000e+000  9.5778061e-001  8.2656296e-002  1.0000000e+000  2.4729985e-002
  1.0000000e+000  0.0000000e+000  0.0000000e+000  0.0000000e+000  0.0000000e+000  0.0000000e+000  0.0000000e+000  0.0000000e+000  0.0000000e+000  0.0000000e+000  1.0000000e+000  0.0000000e+000  1.0000000e+000  0.0000000e+000
  9.6476901e-001  0.0000000e+000  0.0000000e+000  0.0000000e+000  0.0000000e+000  0.0000000e+000  0.0000000e+000  0.0000000e+000  0.0000000e+000  0.0000000e+000  9.9884401e-001  2.3106394e-003  1.0000000e+000  1.7998844e-003
  1.0000000e+000  0.0000000e+000  0.0000000e+000  0.0000000e+000  0.0000000e+000  0.0000000e+000  0.0000000e+000  0.0000000e+000  0.0000000e+000  0.0000000e+000  1.0000000e+000  0.0000000e+000  1.0000000e+000             Inf
  1.4239619e-002  0.0000000e+000  0.0000000e+000  0.0000000e+000  0.0000000e+000  0.0000000e+000  0.0000000e+000  0.0000000e+000  0.0000000e+000  0.0000000e+000  9.9967138e-001  6.5713565e-004  1.0000000e+000  2.4149662e-003
  6.1148041e-001  0.0000000e+000  0.0000000e+000  0.0000000e+000  0.0000000e+000  0.0000000e+000  0.0000000e+000  0.0000000e+000  0.0000000e+000  0.0000000e+000  9.6432397e-001  7.0079284e-002  1.0000000e+000  1.5913281e-002
  1.0000000e+000  0.0000000e+000  0.0000000e+000  0.0000000e+000  0.0000000e+000  0.0000000e+000  0.0000000e+000  0.0000000e+000  0.0000000e+000  0.0000000e+000  1.0000000e+000  0.0000000e+000  1.0000000e+000             Inf
  0.0000000e+000  0.0000000e+000  0.0000000e+000  0.0000000e+000  0.0000000e+000  0.0000000e+000  0.0000000e+000  0.0000000e+000  0.0000000e+000  0.0000000e+000  1.0000000e+000  0.0000000e+000  1.0000000e+000  0.0000000e+000
  8.8659192e-001  0.0000000e+000  0.0000000e+000  0.0000000e+000  0.0000000e+000  0.0000000e+000  0.0000000e+000  0.0000000e+000  0.0000000e+000  0.0000000e+000  9.8961120e-001  2.0669677e-002  1.0000000e+000  7.3406362e-003
  1.4613096e-001  0.0000000e+000  0.0000000e+000  0.0000000e+000  0.0000000e+000  0.0000000e+000  0.0000000e+000  0.0000000e+000  0.0000000e+000  0.0000000e+000  9.9838710e-001  3.2231944e-003  1.0000000e+000  3.6069060e-003
  9.9321070e-001  0.0000000e+000  0.0000000e+000  0.0000000e+000  0.0000000e+000  0.0000000e+000  0.0000000e+000  0.0000000e+000  0.0000000e+000  0.0000000e+000  9.9999992e-001  1.6266166e-007  1.0000000e+000  2.1262009e-006
  7.0873772e-001  0.0000000e+000  0.0000000e+000  0.0000000e+000  0.0000000e+000  0.0000000e+000  0.0000000e+000  0.0000000e+000  0.0000000e+000  0.0000000e+000  9.9231899e-001  1.5303019e-002  1.0000000e+000  1.4208782e-002
  6.2087642e-001  0.0000000e+000  0.0000000e+000  0.0000000e+000  0.0000000e+000  0.0000000e+000  0.0000000e+000  0.0000000e+000  0.0000000e+000  0.0000000e+000  9.8393461e-001  3.1872685e-002  1.0000000e+000  5.8907687e-002
  1.0000000e+000  0.0000000e+000  0.0000000e+000  0.0000000e+000  0.0000000e+000  0.0000000e+000  0.0000000e+000  0.0000000e+000  0.0000000e+000  0.0000000e+000  1.0000000e+000  0.0000000e+000  1.0000000e+000  0.0000000e+000
  1.5226227e-001  0.0000000e+000  0.0000000e+000  0.0000000e+000  0.0000000e+000  0.0000000e+000  0.0000000e+000  0.0000000e+000  0.0000000e+000  0.0000000e+000  9.9979762e-001  4.0472553e-004  1.0000000e+000  2.7602532e-004
  7.9904224e-002  0.0000000e+000  0.0000000e+000  0.0000000e+000  0.0000000e+000  0.0000000e+000  0.0000000e+000  0.0000000e+000  0.0000000e+000  0.0000000e+000  2.8262713e-001  9.2012191e-001  1.0000000e+000             Inf
  3.8016880e-002  0.0000000e+000  0.0000000e+000  0.0000000e+000  0.0000000e+000  0.0000000e+000  0.0000000e+000  0.0000000e+000  0.0000000e+000  0.0000000e+000  9.3103023e-001  1.3318272e-001  1.0000000e+000  1.3192643e-002
  8.5592949e-001  0.0000000e+000  0.0000000e+000  0.0000000e+000  0.0000000e+000  0.0000000e+000  0.0000000e+000  0.0000000e+000  0.0000000e+000  0.0000000e+000  9.9983788e-001  3.2421850e-004  1.0000000e+000  3.1975351e-004
  6.6717512e-001  0.0000000e+000  0.0000000e+000  0.0000000e+000  0.0000000e+000  0.0000000e+000  0.0000000e+000  0.0000000e+000  0.0000000e+000  0.0000000e+000  1.0000000e+000  1.0746959e-013  1.0000000e+000  5.7019491e-009
  0.0000000e+000  0.0000000e+000  0.0000000e+000  0.0000000e+000  0.0000000e+000  0.0000000e+000  0.0000000e+000  0.0000000e+000  0.0000000e+000  0.0000000e+000  1.0000000e+000  0.0000000e+000  1.0000000e+000  0.0000000e+000
  7.8053076e-001  0.0000000e+000  0.0000000e+000  0.0000000e+000  0.0000000e+000  0.0000000e+000  0.0000000e+000  0.0000000e+000  0.0000000e+000  0.0000000e+000  9.8463905e-001  3.0485944e-002  1.0000000e+000  1.6505765e-002
  0.0000000e+000  0.0000000e+000  0.0000000e+000  0.0000000e+000  0.0000000e+000  0.0000000e+000  0.0000000e+000  0.0000000e+000  0.0000000e+000  0.0000000e+000  1.0000000e+000  0.0000000e+000  1.0000000e+000  0.0000000e+000
  0.0000000e+000  0.0000000e+000  0.0000000e+000  0.0000000e+000  0.0000000e+000  0.0000000e+000  0.0000000e+000  0.0000000e+000  0.0000000e+000  0.0000000e+000  1.0000000e+000  0.0000000e+000  1.0000000e+000  0.0000000e+000
  5.5555949e-001  0.0000000e+000  0.0000000e+000  0.0000000e+000  0.0000000e+000  0.0000000e+000  0.0000000e+000  0.0000000e+000  0.0000000e+000  0.0000000e+000  9.5427120e-001  8.9366471e-002  1.0000000e+000  1.5526891e-002
  0.0000000e+000  0.0000000e+000  0.0000000e+000  0.0000000e+000  0.0000000e+000  0.0000000e+000  0.0000000e+000  0.0000000e+000  0.0000000e+000  0.0000000e+000  1.0000000e+000  0.0000000e+000  1.0000000e+000  0.0000000e+000
  6.7553277e-001  0.0000000e+000  0.0000000e+000  0.0000000e+000  0.0000000e+000  0.0000000e+000  0.0000000e+000  0.0000000e+000  0.0000000e+000  0.0000000e+000  9.9999858e-001  2.8416504e-006  1.0000000e+000  7.5974192e-006
  1.0000000e+000  0.0000000e+000  0.0000000e+000  0.0000000e+000  0.0000000e+000  0.0000000e+000  0.0000000e+000  0.0000000e+000  0.0000000e+000  0.0000000e+000  1.0000000e+000  0.0000000e+000  1.0000000e+000  0.0000000e+000
  0.0000000e+000  0.0000000e+000  0.0000000e+000  0.0000000e+000  0.0000000e+000  0.0000000e+000  0.0000000e+000  0.0000000e+000  0.0000000e+000  0.0000000e+000  1.0000000e+000  0.0000000e+000  1.0000000e+000  0.0000000e+000
  0.0000000e+000  0.0000000e+000  0.0000000e+000  0.0000000e+000  0.0000000e+000  0.0000000e+000  0.0000000e+000  0.0000000e+000  0.0000000e+000  0.0000000e+000  1.0000000e+000  0.0000000e+000  1.0000000e+000  0.0000000e+000
  5.3067112e-001  0.0000000e+000  0.0000000e+000  0.0000000e+000  0.0000000e+000  0.0000000e+000  0.0000000e+000  0.0000000e+000  0.0000000e+000  0.0000000e+000  9.9681212e-001  6.3656040e-003  1.0000000e+000  1.4357837e-003
  5.2234044e-001  0.0000000e+000  0.0000000e+000  0.0000000e+000  0.0000000e+000  0.0000000e+000  0.0000000e+000  0.0000000e+000  0.0000000e+000  0.0000000e+000  9.9942259e-001  1.1544878e-003  1.0000000e+000  2.7317320e-004
  0.0000000e+000  0.0000000e+000  0.0000000e+000  0.0000000e+000  0.0000000e+000  0.0000000e+000  0.0000000e+000  0.0000000e+000  0.0000000e+000  0.0000000e+000  1.0000000e+000  0.0000000e+000  1.0000000e+000  0.0000000e+000
  0.0000000e+000  0.0000000e+000  0.0000000e+000  0.0000000e+000  0.0000000e+000  0.0000000e+000  0.0000000e+000  0.0000000e+000  0.0000000e+000  0.0000000e+000  1.0000000e+000  0.0000000e+000  1.0000000e+000  0.0000000e+000
  8.7364319e-001  0.0000000e+000  0.0000000e+000  0.0000000e+000  0.0000000e+000  0.0000000e+000  0.0000000e+000  0.0000000e+000  0.0000000e+000  0.0000000e+000  9.9675766e-001  6.4741714e-003  1.0000000e+000  7.6171577e-003
  0.0000000e+000  0.0000000e+000  0.0000000e+000  0.0000000e+000  0.0000000e+000  0.0000000e+000  0.0000000e+000  0.0000000e+000  0.0000000e+000  0.0000000e+000  1.0000000e+000  0.0000000e+000  1.0000000e+000  0.0000000e+000
  3.2044556e-001  0.0000000e+000  0.0000000e+000  0.0000000e+000  0.0000000e+000  0.0000000e+000  0.0000000e+000  0.0000000e+000  0.0000000e+000  0.0000000e+000  9.9994623e-001  1.0753297e-004  1.0000000e+000  6.3603337e-005
  0.0000000e+000  0.0000000e+000  0.0000000e+000  0.0000000e+000  0.0000000e+000  0.0000000e+000  0.0000000e+000  0.0000000e+000  0.0000000e+000  0.0000000e+000  1.0000000e+000  0.0000000e+000  1.0000000e+000  0.0000000e+000
  6.4706339e-001  0.0000000e+000  0.0000000e+000  0.0000000e+000  0.0000000e+000  0.0000000e+000  0.0000000e+000  0.0000000e+000  0.0000000e+000  0.0000000e+000  9.9983322e-001  3.3353158e-004  1.0000000e+000  1.4361868e-004
  4.4538068e-001  0.0000000e+000  0.0000000e+000  0.0000000e+000  0.0000000e+000  0.0000000e+000  0.0000000e+000  0.0000000e+000  0.0000000e+000  0.0000000e+000  9.3326039e-001  1.2902504e-001  1.0000000e+000  4.9130072e-002
  4.9747165e-001  0.0000000e+000  0.0000000e+000  0.0000000e+000  0.0000000e+000  0.0000000e+000  0.0000000e+000  0.0000000e+000  0.0000000e+000  0.0000000e+000  1.0000000e+000  3.1965179e-009  1.0000000e+000  5.3320165e-008
  0.0000000e+000  0.0000000e+000  0.0000000e+000  0.0000000e+000  0.0000000e+000  0.0000000e+000  0.0000000e+000  0.0000000e+000  0.0000000e+000  0.0000000e+000  1.0000000e+000  0.0000000e+000  1.0000000e+000  0.0000000e+000
  0.0000000e+000  0.0000000e+000  0.0000000e+000  0.0000000e+000  0.0000000e+000  0.0000000e+000  0.0000000e+000  0.0000000e+000  0.0000000e+000  0.0000000e+000  1.0000000e+000  0.0000000e+000  1.0000000e+000  0.0000000e+000
  1.0000000e+000  0.0000000e+000  0.0000000e+000  0.0000000e+000  0.0000000e+000  0.0000000e+000  0.0000000e+000  0.0000000e+000  0.0000000e+000  0.0000000e+000  1.0000000e+000  0.0000000e+000  1.0000000e+000  0.0000000e+000
  0.0000000e+000  0.0000000e+000  0.0000000e+000  0.0000000e+000  0.0000000e+000  0.0000000e+000  0.0000000e+000  0.0000000e+000  0.0000000e+000  0.0000000e+000  1.0000000e+000  0.0000000e+000  1.0000000e+000  0.0000000e+000
  5.2975440e-001  0.0000000e+000  0.0000000e+000  0.0000000e+000  0.0000000e+000  0.0000000e+000  0.0000000e+000  0.0000000e+000  0.0000000e+000  0.0000000e+000  9.9727879e-001  5.4350218e-003  1.0000000e+000  1.7227122e-003
  3.5140747e-001  0.0000000e+000  0.0000000e+000  0.0000000e+000  0.0000000e+000  0.0000000e+000  0.0000000e+000  0.0000000e+000  0.0000000e+000  0.0000000e+000  9.9965874e-001  6.8241194e-004  1.0000000e+000  1.1044490e-003
  1.1493905e-001  0.0000000e+000  0.0000000e+000  0.0000000e+000  0.0000000e+000  0.0000000e+000  0.0000000e+000  0.0000000e+000  0.0000000e+000  0.0000000e+000  7.9692839e-001  3.6490514e-001  1.0000000e+000  3.9272297e-001
  0.0000000e+000  0.0000000e+000  0.0000000e+000  0.0000000e+000  0.0000000e+000  0.0000000e+000  0.0000000e+000  0.0000000e+000  0.0000000e+000  0.0000000e+000  1.0000000e+000  0.0000000e+000  1.0000000e+000  0.0000000e+000
  7.3597277e-001  0.0000000e+000  0.0000000e+000  0.0000000e+000  0.0000000e+000  0.0000000e+000  0.0000000e+000  0.0000000e+000  0.0000000e+000  0.0000000e+000  9.5740910e-001  8.3367807e-002  1.0000000e+000  4.7416432e-002
  0.0000000e+000  0.0000000e+000  0.0000000e+000  0.0000000e+000  0.0000000e+000  0.0000000e+000  0.0000000e+000  0.0000000e+000  0.0000000e+000  0.0000000e+000  1.0000000e+000  0.0000000e+000  1.0000000e+000  0.0000000e+000
  1.0000000e+000  0.0000000e+000  0.0000000e+000  0.0000000e+000  0.0000000e+000  0.0000000e+000  0.0000000e+000  0.0000000e+000  0.0000000e+000  0.0000000e+000  1.0000000e+000  0.0000000e+000  1.0000000e+000  0.0000000e+000
  7.5361651e-001  0.0000000e+000  0.0000000e+000  0.0000000e+000  0.0000000e+000  0.0000000e+000  0.0000000e+000  0.0000000e+000  0.0000000e+000  0.0000000e+000  9.5160787e-001  9.4442458e-002  1.0000000e+000  9.8806561e-003
  0.0000000e+000  0.0000000e+000  0.0000000e+000  0.0000000e+000  0.0000000e+000  0.0000000e+000  0.0000000e+000  0.0000000e+000  0.0000000e+000  0.0000000e+000  1.0000000e+000  0.0000000e+000  1.0000000e+000  0.0000000e+000
  0.0000000e+000  0.0000000e+000  0.0000000e+000  0.0000000e+000  0.0000000e+000  0.0000000e+000  0.0000000e+000  0.0000000e+000  0.0000000e+000  0.0000000e+000  1.0000000e+000  0.0000000e+000  1.0000000e+000  0.0000000e+000
  1.0000000e+000  0.0000000e+000  0.0000000e+000  0.0000000e+000  0.0000000e+000  0.0000000e+000  0.0000000e+000  0.0000000e+000  0.0000000e+000  0.0000000e+000  1.0000000e+000  0.0000000e+000  1.0000000e+000  0.0000000e+000
  5.1252069e-002  0.0000000e+000  0.0000000e+000  0.0000000e+000  0.0000000e+000  0.0000000e+000  0.0000000e+000  0.0000000e+000  0.0000000e+000  0.0000000e+000  7.4747939e-001  4.4127457e-001  1.0000000e+000  1.9466193e-001
  7.2810904e-001  0.0000000e+000  0.0000000e+000  0.0000000e+000  0.0000000e+000  0.0000000e+000  0.0000000e+000  0.0000000e+000  0.0000000e+000  0.0000000e+000  9.6788488e-001  6.3198851e-002  1.0000000e+000  9.2941438e-002
  0.0000000e+000  0.0000000e+000  0.0000000e+000  0.0000000e+000  0.0000000e+000  0.0000000e+000  0.0000000e+000  0.0000000e+000  0.0000000e+000  0.0000000e+000  1.0000000e+000  0.0000000e+000  1.0000000e+000  0.0000000e+000
  9.9187349e-003  0.0000000e+000  0.0000000e+000  0.0000000e+000  0.0000000e+000  0.0000000e+000  0.0000000e+000  0.0000000e+000  0.0000000e+000  0.0000000e+000  9.9996036e-001  7.9275051e-005  1.0000000e+000  1.8204240e-004
  4.4083327e-001  0.0000000e+000  0.0000000e+000  0.0000000e+000  0.0000000e+000  0.0000000e+000  0.0000000e+000  0.0000000e+000  0.0000000e+000  0.0000000e+000  9.1006394e-001  1.7178363e-001  1.0000000e+000  4.1481439e-002
  1.1435269e-001  0.0000000e+000  0.0000000e+000  0.0000000e+000  0.0000000e+000  0.0000000e+000  0.0000000e+000  0.0000000e+000  0.0000000e+000  0.0000000e+000  7.8720504e-001  3.8030823e-001  1.0000000e+000  1.5192994e-001
  8.0613648e-001  0.0000000e+000  0.0000000e+000  0.0000000e+000  0.0000000e+000  0.0000000e+000  0.0000000e+000  0.0000000e+000  0.0000000e+000  0.0000000e+000  9.9944619e-001  1.1073178e-003  1.0000000e+000  8.4224017e-004
  8.4193735e-001  0.0000000e+000  0.0000000e+000  0.0000000e+000  0.0000000e+000  0.0000000e+000  0.0000000e+000  0.0000000e+000  0.0000000e+000  0.0000000e+000  9.9999939e-001  1.2218415e-006  1.0000000e+000  4.7787819e-006
  3.0785393e-001  0.0000000e+000  0.0000000e+000  0.0000000e+000  0.0000000e+000  0.0000000e+000  0.0000000e+000  0.0000000e+000  0.0000000e+000  0.0000000e+000  9.9716086e-001  5.6702278e-003  1.0000000e+000  1.6618946e-003
  1.0000000e+000  0.0000000e+000  0.0000000e+000  0.0000000e+000  0.0000000e+000  0.0000000e+000  0.0000000e+000  0.0000000e+000  0.0000000e+000  0.0000000e+000  1.0000000e+000  0.0000000e+000  1.0000000e+000  0.0000000e+000
  5.9531922e-001  0.0000000e+000  0.0000000e+000  0.0000000e+000  0.0000000e+000  0.0000000e+000  0.0000000e+000  0.0000000e+000  0.0000000e+000  0.0000000e+000  9.2079603e-001  1.5213468e-001  1.0000000e+000  6.5613203e-002
  8.8800089e-001  0.0000000e+000  0.0000000e+000  0.0000000e+000  0.0000000e+000  0.0000000e+000  0.0000000e+000  0.0000000e+000  0.0000000e+000  0.0000000e+000  9.8860022e-001  2.2669607e-002  1.0000000e+000  1.7599494e-002
  0.0000000e+000  0.0000000e+000  0.0000000e+000  0.0000000e+000  0.0000000e+000  0.0000000e+000  0.0000000e+000  0.0000000e+000  0.0000000e+000  0.0000000e+000  1.0000000e+000  0.0000000e+000  1.0000000e+000  0.0000000e+000
  7.4710852e-001  0.0000000e+000  0.0000000e+000  0.0000000e+000  0.0000000e+000  0.0000000e+000  0.0000000e+000  0.0000000e+000  0.0000000e+000  0.0000000e+000  9.5008083e-001  9.7346409e-002  1.0000000e+000  2.1658049e-002
  1.2560223e-001  0.0000000e+000  0.0000000e+000  0.0000000e+000  0.0000000e+000  0.0000000e+000  0.0000000e+000  0.0000000e+000  0.0000000e+000  0.0000000e+000  9.2940102e-001  1.3621374e-001  1.0000000e+000  3.4863452e-002
  8.5311990e-001  0.0000000e+000  0.0000000e+000  0.0000000e+000  0.0000000e+000  0.0000000e+000  0.0000000e+000  0.0000000e+000  0.0000000e+000  0.0000000e+000  9.9992285e-001  1.5428602e-004  1.0000000e+000  3.7334404e-004
  7.5562061e-001  0.0000000e+000  0.0000000e+000  0.0000000e+000  0.0000000e+000  0.0000000e+000  0.0000000e+000  0.0000000e+000  0.0000000e+000  0.0000000e+000  9.5293470e-001  9.1915451e-002  1.0000000e+000  9.2292637e-003
  6.4191997e-001  0.0000000e+000  0.0000000e+000  0.0000000e+000  0.0000000e+000  0.0000000e+000  0.0000000e+000  0.0000000e+000  0.0000000e+000  0.0000000e+000  9.9936527e-001  1.2690544e-003  1.0000000e+000  1.6145153e-004
  0.0000000e+000  0.0000000e+000  0.0000000e+000  0.0000000e+000  0.0000000e+000  0.0000000e+000  0.0000000e+000  0.0000000e+000  0.0000000e+000  0.0000000e+000  1.0000000e+000  0.0000000e+000  1.0000000e+000  0.0000000e+000
  0.0000000e+000  0.0000000e+000  0.0000000e+000  0.0000000e+000  0.0000000e+000  0.0000000e+000  0.0000000e+000  0.0000000e+000  0.0000000e+000  0.0000000e+000  1.0000000e+000  0.0000000e+000  1.0000000e+000  0.0000000e+000
  5.8909017e-001  0.0000000e+000  0.0000000e+000  0.0000000e+000  0.0000000e+000  0.0000000e+000  0.0000000e+000  0.0000000e+000  0.0000000e+000  0.0000000e+000  9.0853107e-001  1.7457129e-001  1.0000000e+000  3.6759502e-001
  0.0000000e+000  0.0000000e+000  0.0000000e+000  0.0000000e+000  0.0000000e+000  0.0000000e+000  0.0000000e+000  0.0000000e+000  0.0000000e+000  0.0000000e+000  1.0000000e+000  0.0000000e+000  1.0000000e+000  0.0000000e+000
  1.5966568e-001  0.0000000e+000  0.0000000e+000  0.0000000e+000  0.0000000e+000  0.0000000e+000  0.0000000e+000  0.0000000e+000  0.0000000e+000  0.0000000e+000  9.9999726e-001  5.4809590e-006  1.0000000e+000  1.3634300e-004
  1.0000000e+000  0.0000000e+000  0.0000000e+000  0.0000000e+000  0.0000000e+000  0.0000000e+000  0.0000000e+000  0.0000000e+000  0.0000000e+000  0.0000000e+000  1.0000000e+000  0.0000000e+000  1.0000000e+000  0.0000000e+000
  0.0000000e+000  0.0000000e+000  0.0000000e+000  0.0000000e+000  0.0000000e+000  0.0000000e+000  0.0000000e+000  0.0000000e+000  0.0000000e+000  0.0000000e+000  1.0000000e+000  0.0000000e+000  1.0000000e+000  0.0000000e+000
  0.0000000e+000  0.0000000e+000  0.0000000e+000  0.0000000e+000  0.0000000e+000  0.0000000e+000  0.0000000e+000  0.0000000e+000  0.0000000e+000  0.0000000e+000  1.0000000e+000  0.0000000e+000  1.0000000e+000  0.0000000e+000
  7.8629262e-001  0.0000000e+000  0.0000000e+000  0.0000000e+000  0.0000000e+000  0.0000000e+000  0.0000000e+000  0.0000000e+000  0.0000000e+000  0.0000000e+000  9.9067088e-001  1.8571211e-002  1.0000000e+000  9.6071486e-003
  0.0000000e+000  0.0000000e+000  0.0000000e+000  0.0000000e+000  0.0000000e+000  0.0000000e+000  0.0000000e+000  0.0000000e+000  0.0000000e+000  0.0000000e+000  1.0000000e+000  0.0000000e+000  1.0000000e+000  0.0000000e+000
  0.0000000e+000  0.0000000e+000  0.0000000e+000  0.0000000e+000  0.0000000e+000  0.0000000e+000  0.0000000e+000  0.0000000e+000  0.0000000e+000  0.0000000e+000  1.0000000e+000  0.0000000e+000  1.0000000e+000  0.0000000e+000
  1.0000000e+000  0.0000000e+000  0.0000000e+000  0.0000000e+000  0.0000000e+000  0.0000000e+000  0.0000000e+000  0.0000000e+000  0.0000000e+000  0.0000000e+000  1.0000000e+000  0.0000000e+000  1.0000000e+000  0.0000000e+000
  5.2530447e-002  0.0000000e+000  0.0000000e+000  0.0000000e+000  0.0000000e+000  0.0000000e+000  0.0000000e+000  0.0000000e+000  0.0000000e+000  0.0000000e+000  7.2307373e-001  4.7716439e-001  1.0000000e+000  1.1684098e+000
  0.0000000e+000  0.0000000e+000  0.0000000e+000  0.0000000e+000  0.0000000e+000  0.0000000e+000  0.0000000e+000  0.0000000e+000  0.0000000e+000  0.0000000e+000  1.0000000e+000  0.0000000e+000  1.0000000e+000  0.0000000e+000
  6.3837379e-001  0.0000000e+000  0.0000000e+000  0.0000000e+000  0.0000000e+000  0.0000000e+000  0.0000000e+000  0.0000000e+000  0.0000000e+000  0.0000000e+000  9.9865666e-001  2.6848834e-003  1.0000000e+000  3.3412757e-003
  9.7946872e-001  0.0000000e+000  0.0000000e+000  0.0000000e+000  0.0000000e+000  0.0000000e+000  0.0000000e+000  0.0000000e+000  0.0000000e+000  0.0000000e+000  9.9994253e-001  1.1493046e-004  1.0000000e+000  8.3400222e-005
  0.0000000e+000  0.0000000e+000  0.0000000e+000  0.0000000e+000  0.0000000e+000  0.0000000e+000  0.0000000e+000  0.0000000e+000  0.0000000e+000  0.0000000e+000  1.0000000e+000  0.0000000e+000  1.0000000e+000  0.0000000e+000
  0.0000000e+000  0.0000000e+000  0.0000000e+000  0.0000000e+000  0.0000000e+000  0.0000000e+000  0.0000000e+000  0.0000000e+000  0.0000000e+000  0.0000000e+000  1.0000000e+000  0.0000000e+000  1.0000000e+000  0.0000000e+000
  4.9633140e-001  0.0000000e+000  0.0000000e+000  0.0000000e+000  0.0000000e+000  0.0000000e+000  0.0000000e+000  0.0000000e+000  0.0000000e+000  0.0000000e+000  9.9999999e-001  2.9891442e-008  1.0000000e+000  2.8445394e-007
  6.4164473e-001  0.0000000e+000  0.0000000e+000  0.0000000e+000  0.0000000e+000  0.0000000e+000  0.0000000e+000  0.0000000e+000  0.0000000e+000  0.0000000e+000  9.9932432e-001  1.3509103e-003  1.0000000e+000  2.5265329e-003
  4.7801086e-001  0.0000000e+000  0.0000000e+000  0.0000000e+000  0.0000000e+000  0.0000000e+000  0.0000000e+000  0.0000000e+000  0.0000000e+000  0.0000000e+000  9.9936959e-001  1.2604235e-003  1.0000000e+000  2.0441236e-004
  1.9294316e-001  0.0000000e+000  0.0000000e+000  0.0000000e+000  0.0000000e+000  0.0000000e+000  0.0000000e+000  0.0000000e+000  0.0000000e+000  0.0000000e+000  9.9467147e-001  1.0628666e-002  1.0000000e+000  1.5782692e-002
  4.4801200e-001  0.0000000e+000  0.0000000e+000  0.0000000e+000  0.0000000e+000  0.0000000e+000  0.0000000e+000  0.0000000e+000  0.0000000e+000  0.0000000e+000  9.4534035e-001  1.0633162e-001  1.0000000e+000  5.7876012e-002
  1.0000000e+000  0.0000000e+000  0.0000000e+000  0.0000000e+000  0.0000000e+000  0.0000000e+000  0.0000000e+000  0.0000000e+000  0.0000000e+000  0.0000000e+000  1.0000000e+000  0.0000000e+000  1.0000000e+000  0.0000000e+000
  1.0000000e+000  0.0000000e+000  0.0000000e+000  0.0000000e+000  0.0000000e+000  0.0000000e+000  0.0000000e+000  0.0000000e+000  0.0000000e+000  0.0000000e+000  1.0000000e+000  0.0000000e+000  1.0000000e+000  0.0000000e+000
  0.0000000e+000  0.0000000e+000  0.0000000e+000  0.0000000e+000  0.0000000e+000  0.0000000e+000  0.0000000e+000  0.0000000e+000  0.0000000e+000  0.0000000e+000  1.0000000e+000  0.0000000e+000  1.0000000e+000  0.0000000e+000
  9.7353472e-001  0.0000000e+000  0.0000000e+000  0.0000000e+000  0.0000000e+000  0.0000000e+000  0.0000000e+000  0.0000000e+000  0.0000000e+000  0.0000000e+000  9.9975584e-001  4.8825921e-004  1.0000000e+000  4.9538968e-004
  0.0000000e+000  0.0000000e+000  0.0000000e+000  0.0000000e+000  0.0000000e+000  0.0000000e+000  0.0000000e+000  0.0000000e+000  0.0000000e+000  0.0000000e+000  1.0000000e+000  0.0000000e+000  1.0000000e+000  0.0000000e+000
  1.0000000e+000  0.0000000e+000  0.0000000e+000  0.0000000e+000  0.0000000e+000  0.0000000e+000  0.0000000e+000  0.0000000e+000  0.0000000e+000  0.0000000e+000  1.0000000e+000  0.0000000e+000  1.0000000e+000  0.0000000e+000
  0.0000000e+000  0.0000000e+000  0.0000000e+000  0.0000000e+000  0.0000000e+000  0.0000000e+000  0.0000000e+000  0.0000000e+000  0.0000000e+000  0.0000000e+000  1.0000000e+000  0.0000000e+000  1.0000000e+000  0.0000000e+000
  3.5889307e-001  0.0000000e+000  0.0000000e+000  0.0000000e+000  0.0000000e+000  0.0000000e+000  0.0000000e+000  0.0000000e+000  0.0000000e+000  0.0000000e+000  9.9764450e-001  4.7054554e-003  1.0000000e+000  3.9488059e-003
  0.0000000e+000  0.0000000e+000  0.0000000e+000  0.0000000e+000  0.0000000e+000  0.0000000e+000  0.0000000e+000  0.0000000e+000  0.0000000e+000  0.0000000e+000  1.0000000e+000  0.0000000e+000  1.0000000e+000  0.0000000e+000
  0.0000000e+000  0.0000000e+000  0.0000000e+000  0.0000000e+000  0.0000000e+000  0.0000000e+000  0.0000000e+000  0.0000000e+000  0.0000000e+000  0.0000000e+000  1.0000000e+000  0.0000000e+000  1.0000000e+000             Inf
  0.0000000e+000  0.0000000e+000  0.0000000e+000  0.0000000e+000  0.0000000e+000  0.0000000e+000  0.0000000e+000  0.0000000e+000  0.0000000e+000  0.0000000e+000  1.0000000e+000  0.0000000e+000  1.0000000e+000             Inf
  4.6579991e-001  0.0000000e+000  0.0000000e+000  0.0000000e+000  0.0000000e+000  0.0000000e+000  0.0000000e+000  0.0000000e+000  0.0000000e+000  0.0000000e+000  9.9269299e-001  1.4560631e-002  1.0000000e+000  1.2186472e-002
  0.0000000e+000  0.0000000e+000  0.0000000e+000  0.0000000e+000  0.0000000e+000  0.0000000e+000  0.0000000e+000  0.0000000e+000  0.0000000e+000  0.0000000e+000  1.0000000e+000  0.0000000e+000  1.0000000e+000  0.0000000e+000
  1.0000000e+000  0.0000000e+000  0.0000000e+000  0.0000000e+000  0.0000000e+000  0.0000000e+000  0.0000000e+000  0.0000000e+000  0.0000000e+000  0.0000000e+000  1.0000000e+000  0.0000000e+000  1.0000000e+000  0.0000000e+000
  1.2427512e-003  0.0000000e+000  0.0000000e+000  0.0000000e+000  0.0000000e+000  0.0000000e+000  0.0000000e+000  0.0000000e+000  0.0000000e+000  0.0000000e+000  1.0000000e+000  3.2865843e-010  1.0000000e+000  2.5470350e-009
  3.9148138e-001  0.0000000e+000  0.0000000e+000  0.0000000e+000  0.0000000e+000  0.0000000e+000  0.0000000e+000  0.0000000e+000  0.0000000e+000  0.0000000e+000  8.9659169e-001  1.9612333e-001  1.0000000e+000  1.0617881e-001
  0.0000000e+000  0.0000000e+000  0.0000000e+000  0.0000000e+000  0.0000000e+000  0.0000000e+000  0.0000000e+000  0.0000000e+000  0.0000000e+000  0.0000000e+000  1.0000000e+000  0.0000000e+000  1.0000000e+000  0.0000000e+000
  0.0000000e+000  0.0000000e+000  0.0000000e+000  0.0000000e+000  0.0000000e+000  0.0000000e+000  0.0000000e+000  0.0000000e+000  0.0000000e+000  0.0000000e+000  1.0000000e+000  0.0000000e+000  1.0000000e+000  0.0000000e+000
  3.8864316e-001  0.0000000e+000  0.0000000e+000  0.0000000e+000  0.0000000e+000  0.0000000e+000  0.0000000e+000  0.0000000e+000  0.0000000e+000  0.0000000e+000  9.1229271e-001  1.6772201e-001  1.0000000e+000  8.7585173e-002
  7.5853122e-002  0.0000000e+000  0.0000000e+000  0.0000000e+000  0.0000000e+000  0.0000000e+000  0.0000000e+000  0.0000000e+000  0.0000000e+000  0.0000000e+000  3.0458955e-001  9.0722521e-001  1.0000000e+000  1.9655466e-001
  0.0000000e+000  0.0000000e+000  0.0000000e+000  0.0000000e+000  0.0000000e+000  0.0000000e+000  0.0000000e+000  0.0000000e+000  0.0000000e+000  0.0000000e+000  1.0000000e+000  0.0000000e+000  1.0000000e+000  0.0000000e+000
  0.0000000e+000  0.0000000e+000  0.0000000e+000  0.0000000e+000  0.0000000e+000  0.0000000e+000  0.0000000e+000  0.0000000e+000  0.0000000e+000  0.0000000e+000  1.0000000e+000  0.0000000e+000  1.0000000e+000  0.0000000e+000
  0.0000000e+000  0.0000000e+000  0.0000000e+000  0.0000000e+000  0.0000000e+000  0.0000000e+000  0.0000000e+000  0.0000000e+000  0.0000000e+000  0.0000000e+000  1.0000000e+000  0.0000000e+000  1.0000000e+000  0.0000000e+000
  3.5096296e-004  0.0000000e+000  0.0000000e+000  0.0000000e+000  0.0000000e+000  0.0000000e+000  0.0000000e+000  0.0000000e+000  0.0000000e+000  0.0000000e+000  1.0000000e+000  1.6742163e-013  1.0000000e+000  5.8576784e-010
  0.0000000e+000  0.0000000e+000  0.0000000e+000  0.0000000e+000  0.0000000e+000  0.0000000e+000  0.0000000e+000  0.0000000e+000  0.0000000e+000  0.0000000e+000  1.0000000e+000  0.0000000e+000  1.0000000e+000  0.0000000e+000
  4.9561718e-001  0.0000000e+000  0.0000000e+000  0.0000000e+000  0.0000000e+000  0.0000000e+000  0.0000000e+000  0.0000000e+000  0.0000000e+000  0.0000000e+000  9.9999996e-001  8.6979619e-008  1.0000000e+000  4.1616913e-007
  0.0000000e+000  0.0000000e+000  0.0000000e+000  0.0000000e+000  0.0000000e+000  0.0000000e+000  0.0000000e+000  0.0000000e+000  0.0000000e+000  0.0000000e+000  1.0000000e+000  0.0000000e+000  1.0000000e+000  0.0000000e+000
  0.0000000e+000  0.0000000e+000  0.0000000e+000  0.0000000e+000  0.0000000e+000  0.0000000e+000  0.0000000e+000  0.0000000e+000  0.0000000e+000  0.0000000e+000  1.0000000e+000  0.0000000e+000  1.0000000e+000  0.0000000e+000
  1.0000000e+000  0.0000000e+000  0.0000000e+000  0.0000000e+000  0.0000000e+000  0.0000000e+000  0.0000000e+000  0.0000000e+000  0.0000000e+000  0.0000000e+000  1.0000000e+000  0.0000000e+000  1.0000000e+000  0.0000000e+000
  0.0000000e+000  0.0000000e+000  0.0000000e+000  0.0000000e+000  0.0000000e+000  0.0000000e+000  0.0000000e+000  0.0000000e+000  0.0000000e+000  0.0000000e+000  1.0000000e+000  0.0000000e+000  1.0000000e+000  0.0000000e+000
  1.4889991e-001  0.0000000e+000  0.0000000e+000  0.0000000e+000  0.0000000e+000  0.0000000e+000  0.0000000e+000  0.0000000e+000  0.0000000e+000  0.0000000e+000  9.9930514e-001  1.3892426e-003  1.0000000e+000  3.8158285e-003
  7.2851789e-001  0.0000000e+000  0.0000000e+000  0.0000000e+000  0.0000000e+000  0.0000000e+000  0.0000000e+000  0.0000000e+000  0.0000000e+000  0.0000000e+000  9.6728865e-001  6.4352664e-002  1.0000000e+000  6.5300741e-002
  4.8094539e-001  0.0000000e+000  0.0000000e+000  0.0000000e+000  0.0000000e+000  0.0000000e+000  0.0000000e+000  0.0000000e+000  0.0000000e+000  0.0000000e+000  9.9972454e-001  5.5083472e-004  1.0000000e+000  3.5599842e-004
  7.7158490e-002  0.0000000e+000  0.0000000e+000  0.0000000e+000  0.0000000e+000  0.0000000e+000  0.0000000e+000  0.0000000e+000  0.0000000e+000  0.0000000e+000  2.9486647e-001  9.1305377e-001  1.0000000e+000  4.6422743e-002
  3.9435593e-001  0.0000000e+000  0.0000000e+000  0.0000000e+000  0.0000000e+000  0.0000000e+000  0.0000000e+000  0.0000000e+000  0.0000000e+000  0.0000000e+000  8.8049816e-001  2.2472299e-001  1.0000000e+000  9.4785176e-002
  0.0000000e+000  0.0000000e+000  0.0000000e+000  0.0000000e+000  0.0000000e+000  0.0000000e+000  0.0000000e+000  0.0000000e+000  0.0000000e+000  0.0000000e+000  1.0000000e+000  0.0000000e+000  1.0000000e+000  0.0000000e+000
  4.0092759e-001  0.0000000e+000  0.0000000e+000  0.0000000e+000  0.0000000e+000  0.0000000e+000  0.0000000e+000  0.0000000e+000  0.0000000e+000  0.0000000e+000  8.4614193e-001  2.8404383e-001  1.0000000e+000  7.9860538e-002
  1.0000000e+000  0.0000000e+000  0.0000000e+000  0.0000000e+000  0.0000000e+000  0.0000000e+000  0.0000000e+000  0.0000000e+000  0.0000000e+000  0.0000000e+000  1.0000000e+000  0.0000000e+000  1.0000000e+000  0.0000000e+000
  5.1973383e-001  0.0000000e+000  0.0000000e+000  0.0000000e+000  0.0000000e+000  0.0000000e+000  0.0000000e+000  0.0000000e+000  0.0000000e+000  0.0000000e+000  9.9971171e-001  5.7650319e-004  1.0000000e+000  7.1332402e-004
  6.2218330e-001  0.0000000e+000  0.0000000e+000  0.0000000e+000  0.0000000e+000  0.0000000e+000  0.0000000e+000  0.0000000e+000  0.0000000e+000  0.0000000e+000  9.8596160e-001  2.7879722e-002  1.0000000e+000  9.1393827e-003
  0.0000000e+000  0.0000000e+000  0.0000000e+000  0.0000000e+000  0.0000000e+000  0.0000000e+000  0.0000000e+000  0.0000000e+000  0.0000000e+000  0.0000000e+000  1.0000000e+000  0.0000000e+000  1.0000000e+000  0.0000000e+000
  0.0000000e+000  0.0000000e+000  0.0000000e+000  0.0000000e+000  0.0000000e+000  0.0000000e+000  0.0000000e+000  0.0000000e+000  0.0000000e+000  0.0000000e+000  1.0000000e+000  0.0000000e+000  1.0000000e+000  0.0000000e+000
  4.0947717e-001  0.0000000e+000  0.0000000e+000  0.0000000e+000  0.0000000e+000  0.0000000e+000  0.0000000e+000  0.0000000e+000  0.0000000e+000  0.0000000e+000  8.1606526e-001  3.3403750e-001  1.0000000e+000  1.8033217e-002
  1.5001348e-001  0.0000000e+000  0.0000000e+000  0.0000000e+000  0.0000000e+000  0.0000000e+000  0.0000000e+000  0.0000000e+000  0.0000000e+000  0.0000000e+000  9.9952439e-001  9.5100275e-004  1.0000000e+000  1.4488235e-003
  4.3782843e-002  0.0000000e+000  0.0000000e+000  0.0000000e+000  0.0000000e+000  0.0000000e+000  0.0000000e+000  0.0000000e+000  0.0000000e+000  0.0000000e+000  8.6794565e-001  2.4667035e-001  1.0000000e+000  1.1226500e-001
  5.0935925e-001  0.0000000e+000  0.0000000e+000  0.0000000e+000  0.0000000e+000  0.0000000e+000  0.0000000e+000  0.0000000e+000  0.0000000e+000  0.0000000e+000  9.9999619e-001  7.6191169e-006  1.0000000e+000  2.2350536e-004
  0.0000000e+000  0.0000000e+000  0.0000000e+000  0.0000000e+000  0.0000000e+000  0.0000000e+000  0.0000000e+000  0.0000000e+000  0.0000000e+000  0.0000000e+000  1.0000000e+000  0.0000000e+000  1.0000000e+000  0.0000000e+000
  5.4497442e-001  0.0000000e+000  0.0000000e+000  0.0000000e+000  0.0000000e+000  0.0000000e+000  0.0000000e+000  0.0000000e+000  0.0000000e+000  0.0000000e+000  9.7991241e-001  3.9771669e-002  1.0000000e+000  2.2925241e-002
  0.0000000e+000  0.0000000e+000  0.0000000e+000  0.0000000e+000  0.0000000e+000  0.0000000e+000  0.0000000e+000  0.0000000e+000  0.0000000e+000  0.0000000e+000  1.0000000e+000  0.0000000e+000  1.0000000e+000  0.0000000e+000
  2.1180458e-001  0.0000000e+000  0.0000000e+000  0.0000000e+000  0.0000000e+000  0.0000000e+000  0.0000000e+000  0.0000000e+000  0.0000000e+000  0.0000000e+000  9.2259525e-001  1.4881801e-001  1.0000000e+000  9.7120052e-002
  0.0000000e+000  0.0000000e+000  0.0000000e+000  0.0000000e+000  0.0000000e+000  0.0000000e+000  0.0000000e+000  0.0000000e+000  0.0000000e+000  0.0000000e+000  1.0000000e+000  0.0000000e+000  1.0000000e+000  0.0000000e+000
  0.0000000e+000  0.0000000e+000  0.0000000e+000  0.0000000e+000  0.0000000e+000  0.0000000e+000  0.0000000e+000  0.0000000e+000  0.0000000e+000  0.0000000e+000  1.0000000e+000  0.0000000e+000  1.0000000e+000  0.0000000e+000
  1.3575544e-001  0.0000000e+000  0.0000000e+000  0.0000000e+000  0.0000000e+000  0.0000000e+000  0.0000000e+000  0.0000000e+000  0.0000000e+000  0.0000000e+000  9.8387402e-001  3.1991912e-002  1.0000000e+000  9.9875737e-003
  0.0000000e+000  0.0000000e+000  0.0000000e+000  0.0000000e+000  0.0000000e+000  0.0000000e+000  0.0000000e+000  0.0000000e+000  0.0000000e+000  0.0000000e+000  1.0000000e+000  0.0000000e+000  1.0000000e+000  0.0000000e+000
  2.0851548e-001  0.0000000e+000  0.0000000e+000  0.0000000e+000  0.0000000e+000  0.0000000e+000  0.0000000e+000  0.0000000e+000  0.0000000e+000  0.0000000e+000  9.4458883e-001  1.0775195e-001  1.0000000e+000  5.9124862e-002
  8.4132884e-001  0.0000000e+000  0.0000000e+000  0.0000000e+000  0.0000000e+000  0.0000000e+000  0.0000000e+000  0.0000000e+000  0.0000000e+000  0.0000000e+000  9.9999960e-001  7.9159156e-007  1.0000000e+000  1.3160844e-005
  2.2447821e-002  0.0000000e+000  0.0000000e+000  0.0000000e+000  0.0000000e+000  0.0000000e+000  0.0000000e+000  0.0000000e+000  0.0000000e+000  0.0000000e+000  9.9561842e-001  8.7439562e-003  1.0000000e+000  1.5160448e-002
  0.0000000e+000  0.0000000e+000  0.0000000e+000  0.0000000e+000  0.0000000e+000  0.0000000e+000  0.0000000e+000  0.0000000e+000  0.0000000e+000  0.0000000e+000  1.0000000e+000  0.0000000e+000  1.0000000e+000  0.0000000e+000
  9.9691497e-001  0.0000000e+000  0.0000000e+000  0.0000000e+000  0.0000000e+000  0.0000000e+000  0.0000000e+000  0.0000000e+000  0.0000000e+000  0.0000000e+000  1.0000000e+000  1.4292396e-009  1.0000000e+000  1.5443799e-007
  0.0000000e+000  0.0000000e+000  0.0000000e+000  0.0000000e+000  0.0000000e+000  0.0000000e+000  0.0000000e+000  0.0000000e+000  0.0000000e+000  0.0000000e+000  1.0000000e+000  0.0000000e+000  1.0000000e+000  0.0000000e+000
  4.0152278e-001  0.0000000e+000  0.0000000e+000  0.0000000e+000  0.0000000e+000  0.0000000e+000  0.0000000e+000  0.0000000e+000  0.0000000e+000  0.0000000e+000  8.4338105e-001  2.8870841e-001  1.0000000e+000  9.3759968e-002
  0.0000000e+000  0.0000000e+000  0.0000000e+000  0.0000000e+000  0.0000000e+000  0.0000000e+000  0.0000000e+000  0.0000000e+000  0.0000000e+000  0.0000000e+000  1.0000000e+000  0.0000000e+000  1.0000000e+000  0.0000000e+000
  4.1666417e-001  0.0000000e+000  0.0000000e+000  0.0000000e+000  0.0000000e+000  0.0000000e+000  0.0000000e+000  0.0000000e+000  0.0000000e+000  0.0000000e+000  8.1112251e-001  3.4208027e-001  1.0000000e+000  5.4218653e-001
  0.0000000e+000  0.0000000e+000  0.0000000e+000  0.0000000e+000  0.0000000e+000  0.0000000e+000  0.0000000e+000  0.0000000e+000  0.0000000e+000  0.0000000e+000  1.0000000e+000  0.0000000e+000  1.0000000e+000  0.0000000e+000
  0.0000000e+000  0.0000000e+000  0.0000000e+000  0.0000000e+000  0.0000000e+000  0.0000000e+000  0.0000000e+000  0.0000000e+000  0.0000000e+000  0.0000000e+000  1.0000000e+000  0.0000000e+000  1.0000000e+000  0.0000000e+000
  1.5483248e-001  0.0000000e+000  0.0000000e+000  0.0000000e+000  0.0000000e+000  0.0000000e+000  0.0000000e+000  0.0000000e+000  0.0000000e+000  0.0000000e+000  9.9993690e-001  1.2619283e-004  1.0000000e+000  4.0138971e-004
  8.0354065e-002  0.0000000e+000  0.0000000e+000  0.0000000e+000  0.0000000e+000  0.0000000e+000  0.0000000e+000  0.0000000e+000  0.0000000e+000  0.0000000e+000  2.8171034e-001  9.2063929e-001  1.0000000e+000             Inf
  0.0000000e+000  0.0000000e+000  0.0000000e+000  0.0000000e+000  0.0000000e+000  0.0000000e+000  0.0000000e+000  0.0000000e+000  0.0000000e+000  0.0000000e+000  1.0000000e+000  0.0000000e+000  1.0000000e+000  0.0000000e+000
  0.0000000e+000  0.0000000e+000  0.0000000e+000  0.0000000e+000  0.0000000e+000  0.0000000e+000  0.0000000e+000  0.0000000e+000  0.0000000e+000  0.0000000e+000  1.0000000e+000  0.0000000e+000  1.0000000e+000  0.0000000e+000
  0.0000000e+000  0.0000000e+000  0.0000000e+000  0.0000000e+000  0.0000000e+000  0.0000000e+000  0.0000000e+000  0.0000000e+000  0.0000000e+000  0.0000000e+000  1.0000000e+000  0.0000000e+000  1.0000000e+000  0.0000000e+000
  0.0000000e+000  0.0000000e+000  0.0000000e+000  0.0000000e+000  0.0000000e+000  0.0000000e+000  0.0000000e+000  0.0000000e+000  0.0000000e+000  0.0000000e+000  1.0000000e+000  0.0000000e+000  1.0000000e+000  0.0000000e+000
  3.7076122e-001  0.0000000e+000  0.0000000e+000  0.0000000e+000  0.0000000e+000  0.0000000e+000  0.0000000e+000  0.0000000e+000  0.0000000e+000  0.0000000e+000  9.8313309e-001  3.3449337e-002  1.0000000e+000  1.3965725e-002
  1.3956690e-001  0.0000000e+000  0.0000000e+000  0.0000000e+000  0.0000000e+000  0.0000000e+000  0.0000000e+000  0.0000000e+000  0.0000000e+000  0.0000000e+000  9.9218692e-001  1.5565111e-002  1.0000000e+000  1.9348957e-003
  0.0000000e+000  0.0000000e+000  0.0000000e+000  0.0000000e+000  0.0000000e+000  0.0000000e+000  0.0000000e+000  0.0000000e+000  0.0000000e+000  0.0000000e+000  1.0000000e+000  0.0000000e+000  1.0000000e+000  0.0000000e+000
  0.0000000e+000  0.0000000e+000  0.0000000e+000  0.0000000e+000  0.0000000e+000  0.0000000e+000  0.0000000e+000  0.0000000e+000  0.0000000e+000  0.0000000e+000  1.0000000e+000  0.0000000e+000  1.0000000e+000  0.0000000e+000
  0.0000000e+000  0.0000000e+000  0.0000000e+000  0.0000000e+000  0.0000000e+000  0.0000000e+000  0.0000000e+000  0.0000000e+000  0.0000000e+000  0.0000000e+000  1.0000000e+000  0.0000000e+000  1.0000000e+000  0.0000000e+000
  0.0000000e+000  0.0000000e+000  0.0000000e+000  0.0000000e+000  0.0000000e+000  0.0000000e+000  0.0000000e+000  0.0000000e+000  0.0000000e+000  0.0000000e+000  1.0000000e+000  0.0000000e+000  1.0000000e+000  0.0000000e+000
  6.9306938e-002  0.0000000e+000  0.0000000e+000  0.0000000e+000  0.0000000e+000  0.0000000e+000  0.0000000e+000  0.0000000e+000  0.0000000e+000  0.0000000e+000  3.8702173e-001  8.5021418e-001  1.0000000e+000  3.4158283e-001
  1.0000000e+000  0.0000000e+000  0.0000000e+000  0.0000000e+000  0.0000000e+000  0.0000000e+000  0.0000000e+000  0.0000000e+000  0.0000000e+000  0.0000000e+000  1.0000000e+000  0.0000000e+000  1.0000000e+000  0.0000000e+000
  2.2313210e-001  0.0000000e+000  0.0000000e+000  0.0000000e+000  0.0000000e+000  0.0000000e+000  0.0000000e+000  0.0000000e+000  0.0000000e+000  0.0000000e+000  8.1682836e-001  3.3279143e-001  1.0000000e+000  8.7265481e-002
  6.0901543e-001  0.0000000e+000  0.0000000e+000  0.0000000e+000  0.0000000e+000  0.0000000e+000  0.0000000e+000  0.0000000e+000  0.0000000e+000  0.0000000e+000  9.5792985e-001  8.2370398e-002  1.0000000e+000  7.8742986e-002
  0.0000000e+000  0.0000000e+000  0.0000000e+000  0.0000000e+000  0.0000000e+000  0.0000000e+000  0.0000000e+000  0.0000000e+000  0.0000000e+000  0.0000000e+000  1.0000000e+000  0.0000000e+000  1.0000000e+000  0.0000000e+000
  0.0000000e+000  0.0000000e+000  0.0000000e+000  0.0000000e+000  0.0000000e+000  0.0000000e+000  0.0000000e+000  0.0000000e+000  0.0000000e+000  0.0000000e+000  1.0000000e+000  0.0000000e+000  1.0000000e+000  0.0000000e+000
  9.6273212e-001  0.0000000e+000  0.0000000e+000  0.0000000e+000  0.0000000e+000  0.0000000e+000  0.0000000e+000  0.0000000e+000  0.0000000e+000  0.0000000e+000  9.9845325e-001  3.0911145e-003  1.0000000e+000  8.3517447e-003
  1.0000000e+000  0.0000000e+000  0.0000000e+000  0.0000000e+000  0.0000000e+000  0.0000000e+000  0.0000000e+000  0.0000000e+000  0.0000000e+000  0.0000000e+000  1.0000000e+000  0.0000000e+000  1.0000000e+000  0.0000000e+000
  1.0000000e+000  0.0000000e+000  0.0000000e+000  0.0000000e+000  0.0000000e+000  0.0000000e+000  0.0000000e+000  0.0000000e+000  0.0000000e+000  0.0000000e+000  1.0000000e+000  0.0000000e+000  1.0000000e+000  0.0000000e+000
  9.7690393e-002  0.0000000e+000  0.0000000e+000  0.0000000e+000  0.0000000e+000  0.0000000e+000  0.0000000e+000  0.0000000e+000  0.0000000e+000  0.0000000e+000  4.5839016e-001  7.8987846e-001  1.0000000e+000  6.1497865e-001
[truncated: 725,176 more chars]
