# Supplementary material for: An evolutionary algorithm for multi-objective optimization of freshwater consumption in textile dyeing industry
Source: PeerJ Comput Sci. 2022 Mar 22;8:e932. doi: 10.7717/peerj-cs.932 (PMC9044317; doi:10.7717/peerj-cs.932)
Supplement: Supplemental Information 1 — The data was collected manually from the Sitara Textile mills to conduct the thesis. [file peerj-cs-08-932-s001.zip › Code-and-Dataset/Algorithm Work/AMOCLPSO-matlab/Graphs/AMOCLPSO_ZDT1_100.txt]

  8.0634916e-001  0.0000000e+000  0.0000000e+000  0.0000000e+000  0.0000000e+000  8.5002954e-003  0.0000000e+000  0.0000000e+000  0.0000000e+000  0.0000000e+000  0.0000000e+000  2.7681814e-002  1.9492984e-003  0.0000000e+000  1.8639305e-002  1.8198416e-002  8.9090438e-004  0.0000000e+000  0.0000000e+000  5.0575202e-003  3.5880767e-001  0.0000000e+000  0.0000000e+000  0.0000000e+000  1.9777758e-001  0.0000000e+000  1.0000000e+000  0.0000000e+000  1.8199184e-001  0.0000000e+000  8.0634916e-001  4.4142948e-001  1.0000000e+000  3.5148016e-001
  4.6623446e-001  2.5611153e-002  6.2885685e-002  0.0000000e+000  0.0000000e+000  0.0000000e+000  2.8464777e-001  0.0000000e+000  0.0000000e+000  1.6199324e-001  7.4445377e-002  2.7179889e-001  0.0000000e+000  1.0875649e-003  3.1027433e-001  2.3210616e-004  1.3023007e-002  0.0000000e+000  0.0000000e+000  0.0000000e+000  0.0000000e+000  0.0000000e+000  3.4343331e-001  6.2663290e-002  1.0578766e-002  0.0000000e+000  0.0000000e+000  0.0000000e+000  3.4092926e-001  0.0000000e+000  4.6623446e-001  7.4316388e-001  1.0000000e+000  2.6362510e-001
  8.2140473e-001  6.5656649e-002  0.0000000e+000  0.0000000e+000  0.0000000e+000  0.0000000e+000  8.0068585e-002  1.9678386e-001  1.4285502e-001  0.0000000e+000  0.0000000e+000  0.0000000e+000  0.0000000e+000  5.8619409e-003  0.0000000e+000  0.0000000e+000  1.4804040e-002  0.0000000e+000  0.0000000e+000  2.0034510e-001  0.0000000e+000  0.0000000e+000  0.0000000e+000  0.0000000e+000  0.0000000e+000  0.0000000e+000  0.0000000e+000  0.0000000e+000  1.0456970e-001  0.0000000e+000  8.2140473e-001  2.3770522e-001  1.0000000e+000  3.4257597e-001
  7.1729534e-001  0.0000000e+000  6.5065447e-002  5.0329623e-002  0.0000000e+000  3.1630775e-004  0.0000000e+000  6.8087909e-001  3.2005254e-003  0.0000000e+000  9.6577044e-003  3.0920374e-001  2.0292637e-002  0.0000000e+000  0.0000000e+000  0.0000000e+000  0.0000000e+000  0.0000000e+000  2.0472712e-001  2.2975977e-003  0.0000000e+000  0.0000000e+000  8.2860517e-003  2.5856561e-003  0.0000000e+000  9.1756007e-003  0.0000000e+000  0.0000000e+000  3.6434919e-001  0.0000000e+000  7.1729534e-001  4.8701486e-001  1.0000000e+000  5.2787477e-001
  9.1695129e-001  0.0000000e+000  1.7064690e-001  0.0000000e+000  0.0000000e+000  4.9280295e-002  1.6788723e-002  0.0000000e+000  0.0000000e+000  0.0000000e+000  0.0000000e+000  7.6971820e-002  2.2469401e-001  0.0000000e+000  8.3481203e-003  0.0000000e+000  0.0000000e+000  7.3687320e-004  0.0000000e+000  0.0000000e+000  2.9669540e-001  0.0000000e+000  0.0000000e+000  0.0000000e+000  0.0000000e+000  1.6577923e-005  8.7147328e-003  0.0000000e+000  0.0000000e+000  1.1067201e-001  9.1695129e-001  2.0763746e-001  1.0000000e+000  2.3928879e-001
  1.9158273e-001  1.6304834e-003  0.0000000e+000  0.0000000e+000  0.0000000e+000  0.0000000e+000  0.0000000e+000  0.0000000e+000  0.0000000e+000  1.6895713e-001  5.3580533e-002  0.0000000e+000  0.0000000e+000  0.0000000e+000  0.0000000e+000  6.0661178e-002  0.0000000e+000  3.1701667e-003  0.0000000e+000  0.0000000e+000  7.7873801e-001  5.2728623e-003  0.0000000e+000  0.0000000e+000  0.0000000e+000  8.5786951e-002  0.0000000e+000  2.3277870e-001  0.0000000e+000  7.1183428e-002  1.9158273e-001  9.2592405e-001  1.0000000e+000  7.5201586e-001
  1.0000000e+000  0.0000000e+000  0.0000000e+000  0.0000000e+000  0.0000000e+000  0.0000000e+000  0.0000000e+000  0.0000000e+000  0.0000000e+000  0.0000000e+000  1.1107765e-001  4.8456601e-002  7.4410874e-002  0.0000000e+000  0.0000000e+000  0.0000000e+000  0.0000000e+000  2.3514790e-002  2.9664872e-001  1.0017790e-002  1.9379927e-001  0.0000000e+000  0.0000000e+000  3.0422576e-001  0.0000000e+000  0.0000000e+000  0.0000000e+000  0.0000000e+000  0.0000000e+000  0.0000000e+000  1.0000000e+000  1.7653599e-001  1.0000000e+000             Inf
  4.0136404e-001  2.3882215e-001  8.6359663e-003  0.0000000e+000  0.0000000e+000  6.1993999e-002  0.0000000e+000  0.0000000e+000  3.8003673e-001  6.2770059e-002  0.0000000e+000  1.7989916e-001  0.0000000e+000  0.0000000e+000  2.6984539e-001  0.0000000e+000  0.0000000e+000  0.0000000e+000  0.0000000e+000  0.0000000e+000  5.7270161e-001  0.0000000e+000  3.4406722e-002  4.3352913e-002  0.0000000e+000  0.0000000e+000  1.9353135e-001  0.0000000e+000  1.6480080e-002  9.5560705e-003  4.0136404e-001  8.3097368e-001  1.0000000e+000  4.5599059e-001
  4.8069397e-001  0.0000000e+000  0.0000000e+000  3.5218973e-001  5.5653664e-002  0.0000000e+000  0.0000000e+000  0.0000000e+000  0.0000000e+000  0.0000000e+000  2.0372938e-002  1.4689730e-001  0.0000000e+000  0.0000000e+000  0.0000000e+000  0.0000000e+000  1.9418405e-001  6.4764584e-001  0.0000000e+000  0.0000000e+000  0.0000000e+000  0.0000000e+000  0.0000000e+000  0.0000000e+000  0.0000000e+000  0.0000000e+000  0.0000000e+000  0.0000000e+000  1.6887537e-001  0.0000000e+000  4.8069397e-001  6.4523403e-001  1.0000000e+000  5.0521785e-001
  0.0000000e+000  0.0000000e+000  0.0000000e+000  0.0000000e+000  0.0000000e+000  0.0000000e+000  0.0000000e+000  6.0955218e-002  7.1705838e-003  3.3828570e-003  1.5898570e-001  1.5170504e-002  0.0000000e+000  0.0000000e+000  0.0000000e+000  0.0000000e+000  0.0000000e+000  0.0000000e+000  0.0000000e+000  0.0000000e+000  0.0000000e+000  0.0000000e+000  0.0000000e+000  8.4304480e-002  0.0000000e+000  0.0000000e+000  1.0166053e-001  0.0000000e+000  4.9129274e-002  1.1333444e-001  0.0000000e+000  1.1843739e+000  1.0000000e+000             Inf
  7.4104550e-001  0.0000000e+000  1.5341410e-001  0.0000000e+000  4.9705796e-002  4.0094931e-001  1.2971770e-003  9.5048804e-002  6.1209693e-003  3.5583610e-003  0.0000000e+000  8.1232104e-002  0.0000000e+000  1.6548004e-004  0.0000000e+000  0.0000000e+000  1.5748797e-002  8.0190305e-002  0.0000000e+000  0.0000000e+000  0.0000000e+000  0.0000000e+000  0.0000000e+000  0.0000000e+000  0.0000000e+000  1.5718054e-001  0.0000000e+000  0.0000000e+000  0.0000000e+000  9.6154546e-003  7.4104550e-001  3.3546014e-001  1.0000000e+000  4.2061861e-001
  2.0879685e-001  9.1896010e-002  0.0000000e+000  0.0000000e+000  1.5862084e-001  0.0000000e+000  6.4602564e-002  2.7727333e-003  0.0000000e+000  2.1851583e-002  1.3434570e-001  7.0460399e-002  0.0000000e+000  6.8584154e-001  0.0000000e+000  0.0000000e+000  2.3239567e-002  8.8356866e-002  0.0000000e+000  0.0000000e+000  0.0000000e+000  0.0000000e+000  1.2347436e-002  0.0000000e+000  0.0000000e+000  0.0000000e+000  0.0000000e+000  0.0000000e+000  3.6744135e-002  0.0000000e+000  2.0879685e-001  8.8496258e-001  1.0000000e+000  2.4565295e-001
  8.2519536e-001  0.0000000e+000  0.0000000e+000  0.0000000e+000  0.0000000e+000  1.2585910e-001  0.0000000e+000  0.0000000e+000  0.0000000e+000  8.3059389e-002  0.0000000e+000  4.0167047e-002  0.0000000e+000  0.0000000e+000  2.3958590e-001  0.0000000e+000  0.0000000e+000  8.3690573e-002  0.0000000e+000  2.1477185e-001  9.5017538e-002  0.0000000e+000  0.0000000e+000  0.0000000e+000  5.6605337e-002  5.2303981e-002  0.0000000e+000  0.0000000e+000  0.0000000e+000  3.4093542e-001  8.2519536e-001  3.3341836e-001  1.0000000e+000  3.2786293e-001
  1.7805059e-001  0.0000000e+000  7.4585684e-002  7.2263984e-001  0.0000000e+000  1.3343237e-002  0.0000000e+000  0.0000000e+000  1.2744070e-001  8.0974983e-002  0.0000000e+000  5.3072281e-001  1.8507584e-002  0.0000000e+000  0.0000000e+000  4.5467583e-003  0.0000000e+000  0.0000000e+000  0.0000000e+000  0.0000000e+000  1.4793455e-001  0.0000000e+000  0.0000000e+000  2.7503241e-001  0.0000000e+000  2.6652345e-001  0.0000000e+000  0.0000000e+000  4.9103578e-002  0.0000000e+000  1.7805059e-001  1.1643531e+000  1.0000000e+000  4.9994088e-001
  9.2387009e-001  0.0000000e+000  5.2191695e-003  4.7012345e-002  0.0000000e+000  0.0000000e+000  1.1527329e-001  3.6456665e-003  1.3893617e-001  3.8497482e-003  0.0000000e+000  8.4989429e-003  0.0000000e+000  3.7591648e-002  0.0000000e+000  0.0000000e+000  0.0000000e+000  4.1838950e-001  0.0000000e+000  7.1172394e-002  0.0000000e+000  0.0000000e+000  0.0000000e+000  0.0000000e+000  2.9151927e-002  1.8695554e-002  7.3695565e-002  0.0000000e+000  0.0000000e+000  0.0000000e+000  9.2387009e-001  2.0488616e-001  1.0000000e+000             Inf
  6.1843539e-001  4.7106404e-001  0.0000000e+000  3.7046531e-002  5.5419611e-002  0.0000000e+000  3.8032367e-002  0.0000000e+000  0.0000000e+000  0.0000000e+000  0.0000000e+000  6.0689238e-001  0.0000000e+000  0.0000000e+000  1.8149001e-001  1.6225784e-002  0.0000000e+000  1.9756050e-002  6.7748638e-002  0.0000000e+000  2.7397826e-002  0.0000000e+000  0.0000000e+000  0.0000000e+000  0.0000000e+000  0.0000000e+000  0.0000000e+000  0.0000000e+000  0.0000000e+000  6.2953497e-002  6.1843539e-001  5.3114938e-001  1.0000000e+000  5.5670675e-001
  0.0000000e+000  0.0000000e+000  4.2259250e-002  0.0000000e+000  1.2062524e-001  0.0000000e+000  1.4144229e-002  0.0000000e+000  1.2335343e-001  0.0000000e+000  0.0000000e+000  3.6098943e-002  0.0000000e+000  0.0000000e+000  0.0000000e+000  0.0000000e+000  0.0000000e+000  0.0000000e+000  4.1659143e-003  0.0000000e+000  4.3917804e-002  0.0000000e+000  0.0000000e+000  0.0000000e+000  0.0000000e+000  0.0000000e+000  2.8383170e-002  6.4598264e-002  1.8225002e-001  1.5291667e-002  0.0000000e+000  1.2095100e+000  1.0000000e+000             Inf
  3.8776975e-001  0.0000000e+000  0.0000000e+000  2.1437813e-002  1.4565199e-001  1.5700244e-001  3.1850444e-002  4.9741670e-002  0.0000000e+000  0.0000000e+000  8.8000888e-002  0.0000000e+000  1.8291810e-002  0.0000000e+000  1.1446723e-002  0.0000000e+000  2.7793107e-001  0.0000000e+000  7.4110229e-003  0.0000000e+000  0.0000000e+000  6.1509830e-002  2.6333684e-001  0.0000000e+000  1.0769053e-002  0.0000000e+000  3.0607692e-002  0.0000000e+000  0.0000000e+000  3.4945939e-002  3.8776975e-001  6.4517106e-001  1.0000000e+000  3.6983649e-001
  2.4847519e-001  3.3809837e-002  0.0000000e+000  0.0000000e+000  6.7305884e-002  0.0000000e+000  0.0000000e+000  0.0000000e+000  3.0755141e-003  0.0000000e+000  0.0000000e+000  1.6901874e-001  8.1654507e-002  1.3760788e-001  0.0000000e+000  0.0000000e+000  1.3608959e-001  0.0000000e+000  0.0000000e+000  0.0000000e+000  0.0000000e+000  0.0000000e+000  0.0000000e+000  8.2663127e-003  0.0000000e+000  1.0228350e-001  2.2346862e-001  0.0000000e+000  0.0000000e+000  0.0000000e+000  2.4847519e-001  7.3066263e-001  1.0000000e+000  4.3240871e-001
  1.8937722e-001  4.9882663e-003  0.0000000e+000  7.3879586e-003  0.0000000e+000  0.0000000e+000  0.0000000e+000  0.0000000e+000  2.5040779e-003  1.0921023e-001  0.0000000e+000  6.2507472e-002  1.2513409e-001  0.0000000e+000  5.9307243e-003  0.0000000e+000  3.8390352e-001  6.4387895e-001  0.0000000e+000  0.0000000e+000  0.0000000e+000  0.0000000e+000  0.0000000e+000  2.8566433e-002  1.4048490e-002  0.0000000e+000  1.4598328e-005  1.1585085e-002  0.0000000e+000  0.0000000e+000  1.8937722e-001  9.1318783e-001  1.0000000e+000  3.1138446e-001
  4.7641282e-001  0.0000000e+000  0.0000000e+000  0.0000000e+000  6.5458727e-002  3.4019367e-002  7.6282283e-002  0.0000000e+000  2.4497199e-001  0.0000000e+000  0.0000000e+000  0.0000000e+000  0.0000000e+000  0.0000000e+000  5.5010097e-001  0.0000000e+000  2.5689753e-002  0.0000000e+000  0.0000000e+000  0.0000000e+000  0.0000000e+000  1.8277897e-001  1.2128350e-001  0.0000000e+000  0.0000000e+000  0.0000000e+000  0.0000000e+000  1.1396809e-002  8.4297691e-002  0.0000000e+000  4.7641282e-001  6.0697730e-001  1.0000000e+000  3.6317013e-001
  7.7135131e-001  0.0000000e+000  0.0000000e+000  0.0000000e+000  6.2686290e-002  9.9863744e-002  0.0000000e+000  0.0000000e+000  5.1346903e-002  0.0000000e+000  0.0000000e+000  0.0000000e+000  0.0000000e+000  0.0000000e+000  0.0000000e+000  0.0000000e+000  0.0000000e+000  0.0000000e+000  0.0000000e+000  2.0951480e-002  0.0000000e+000  0.0000000e+000  3.5179204e-002  1.2056905e-002  5.6106712e-002  0.0000000e+000  1.3681851e-002  0.0000000e+000  1.1288026e-002  1.3972728e-001  7.7135131e-001  2.1175149e-001  1.0000000e+000  5.3964986e-001
  1.0000000e+000  2.9479133e-002  5.3508145e-002  3.6111968e-002  0.0000000e+000  4.7954583e-002  0.0000000e+000  0.0000000e+000  0.0000000e+000  0.0000000e+000  7.1625518e-002  0.0000000e+000  2.5585248e-002  0.0000000e+000  0.0000000e+000  1.3563468e-001  2.8394931e-001  0.0000000e+000  0.0000000e+000  0.0000000e+000  2.8522648e-002  4.8515997e-002  0.0000000e+000  1.2799237e-003  0.0000000e+000  0.0000000e+000  1.8324325e-003  0.0000000e+000  0.0000000e+000  1.6170606e-002  1.0000000e+000  1.2761661e-001  1.0000000e+000             Inf
  9.9634201e-002  5.2411695e-003  4.5010122e-002  0.0000000e+000  6.2383253e-003  1.5933787e-002  0.0000000e+000  0.0000000e+000  0.0000000e+000  1.7862104e-002  0.0000000e+000  0.0000000e+000  0.0000000e+000  0.0000000e+000  0.0000000e+000  1.1608885e-002  0.0000000e+000  0.0000000e+000  1.5146824e-002  0.0000000e+000  0.0000000e+000  0.0000000e+000  0.0000000e+000  2.2584983e-003  0.0000000e+000  0.0000000e+000  0.0000000e+000  1.8584604e-003  9.7263638e-002  0.0000000e+000  9.9634201e-002  7.4161433e-001  1.0000000e+000  7.7688701e-001
  9.4658568e-001  1.4942314e-001  0.0000000e+000  0.0000000e+000  0.0000000e+000  0.0000000e+000  0.0000000e+000  0.0000000e+000  0.0000000e+000  2.0987602e-001  1.2568664e-001  7.2659626e-002  3.7763030e-007  0.0000000e+000  0.0000000e+000  3.1505187e-002  0.0000000e+000  2.2681344e-002  0.0000000e+000  4.8348520e-002  0.0000000e+000  9.6396176e-002  1.0286604e-003  0.0000000e+000  0.0000000e+000  0.0000000e+000  0.0000000e+000  0.0000000e+000  1.4444089e-001  1.0769727e-001  9.4658568e-001  1.9837278e-001  1.0000000e+000  3.0577768e-001
  3.0737952e-001  0.0000000e+000  4.9621950e-003  0.0000000e+000  2.1024548e-002  0.0000000e+000  0.0000000e+000  0.0000000e+000  0.0000000e+000  9.5364461e-002  0.0000000e+000  0.0000000e+000  0.0000000e+000  0.0000000e+000  0.0000000e+000  9.5802060e-002  0.0000000e+000  0.0000000e+000  1.4705621e-001  9.1604447e-002  2.1693799e-001  0.0000000e+000  0.0000000e+000  2.5659554e-002  0.0000000e+000  0.0000000e+000  0.0000000e+000  0.0000000e+000  1.9215293e-003  0.0000000e+000  3.0737952e-001  6.0563659e-001  1.0000000e+000  7.0276185e-001
  5.4059154e-001  0.0000000e+000  0.0000000e+000  1.5654209e-001  0.0000000e+000  0.0000000e+000  1.1843259e-002  0.0000000e+000  1.2330179e-001  1.7680436e-002  7.4399764e-002  0.0000000e+000  0.0000000e+000  0.0000000e+000  0.0000000e+000  1.2141228e-002  0.0000000e+000  0.0000000e+000  1.5444600e-002  1.4960283e-001  0.0000000e+000  0.0000000e+000  1.1362903e-002  5.3804424e-002  0.0000000e+000  1.1508957e-001  0.0000000e+000  1.9770629e-001  8.2187517e-004  0.0000000e+000  5.4059154e-001  4.5602922e-001  1.0000000e+000  4.7290736e-001
  5.8644661e-001  6.7292465e-002  0.0000000e+000  0.0000000e+000  0.0000000e+000  1.2711493e-002  0.0000000e+000  0.0000000e+000  1.6696475e-001  0.0000000e+000  8.1022230e-002  0.0000000e+000  0.0000000e+000  0.0000000e+000  0.0000000e+000  0.0000000e+000  1.1810160e-001  0.0000000e+000  6.6084490e-002  4.6858610e-003  7.9115205e-002  0.0000000e+000  0.0000000e+000  0.0000000e+000  1.6979152e-001  0.0000000e+000  4.1635109e-002  0.0000000e+000  0.0000000e+000  0.0000000e+000  5.8644661e-001  3.9418915e-001  1.0000000e+000  4.5469656e-001
  3.3040926e-002  0.0000000e+000  8.1417557e-002  2.6017410e-002  0.0000000e+000  1.8577933e-001  0.0000000e+000  8.5737493e-003  0.0000000e+000  7.4521587e-003  2.6303973e-001  6.0775085e-002  5.0306804e-002  0.0000000e+000  0.0000000e+000  0.0000000e+000  1.6495202e-001  0.0000000e+000  0.0000000e+000  0.0000000e+000  0.0000000e+000  0.0000000e+000  0.0000000e+000  0.0000000e+000  0.0000000e+000  3.1934365e-001  4.2229734e-003  0.0000000e+000  6.2405118e-003  2.1927997e-003  3.3040926e-002  1.1538332e+000  1.0000000e+000  5.3676391e-001
  0.0000000e+000  0.0000000e+000  0.0000000e+000  0.0000000e+000  2.6228998e-002  1.1522957e-001  0.0000000e+000  0.0000000e+000  0.0000000e+000  1.9123070e-001  0.0000000e+000  5.3993356e-002  0.0000000e+000  0.0000000e+000  0.0000000e+000  7.8243782e-002  0.0000000e+000  3.3341507e-002  2.2309526e-003  7.9381715e-002  0.0000000e+000  0.0000000e+000  2.0811778e-002  0.0000000e+000  1.4528889e-002  0.0000000e+000  1.1565766e-003  0.0000000e+000  8.7516682e-002  0.0000000e+000  0.0000000e+000  1.2184500e+000  1.0000000e+000             Inf
  9.6222226e-001  0.0000000e+000  5.5823411e-001  4.5097351e-002  0.0000000e+000  0.0000000e+000  0.0000000e+000  0.0000000e+000  0.0000000e+000  0.0000000e+000  5.5451330e-002  0.0000000e+000  4.0263361e-002  0.0000000e+000  2.2877766e-001  9.1134786e-003  0.0000000e+000  0.0000000e+000  0.0000000e+000  0.0000000e+000  2.5597443e-002  9.3640232e-002  7.7817812e-002  0.0000000e+000  0.0000000e+000  0.0000000e+000  0.0000000e+000  8.7543773e-002  0.0000000e+000  0.0000000e+000  9.6222226e-001  2.2714340e-001  1.0000000e+000  2.3849827e-001
  0.0000000e+000  0.0000000e+000  0.0000000e+000  0.0000000e+000  0.0000000e+000  0.0000000e+000  0.0000000e+000  1.3424575e-002  0.0000000e+000  0.0000000e+000  0.0000000e+000  3.4503706e-001  0.0000000e+000  0.0000000e+000  0.0000000e+000  0.0000000e+000  1.8064774e-002  0.0000000e+000  1.0355632e-001  7.8600843e-002  0.0000000e+000  1.0536222e-002  0.0000000e+000  1.3921629e-004  2.6910595e-003  0.0000000e+000  0.0000000e+000  6.7788579e-003  0.0000000e+000  4.1507614e-002  0.0000000e+000  1.1925182e+000  1.0000000e+000             Inf
  9.1269762e-001  0.0000000e+000  0.0000000e+000  1.1821309e-001  0.0000000e+000  2.0318035e-001  5.4686182e-002  1.2916799e-003  0.0000000e+000  0.0000000e+000  1.3365056e-002  7.0003508e-002  1.0000000e+000  4.5313767e-001  0.0000000e+000  0.0000000e+000  0.0000000e+000  0.0000000e+000  7.2763274e-003  0.0000000e+000  2.1755120e-002  0.0000000e+000  0.0000000e+000  0.0000000e+000  0.0000000e+000  9.4858958e-004  0.0000000e+000  0.0000000e+000  0.0000000e+000  0.0000000e+000  9.1269762e-001  3.9359793e-001  1.0000000e+000  3.0423359e-001
  1.0000000e+000  0.0000000e+000  0.0000000e+000  7.2140880e-002  0.0000000e+000  0.0000000e+000  3.6997244e-002  0.0000000e+000  0.0000000e+000  0.0000000e+000  0.0000000e+000  0.0000000e+000  0.0000000e+000  0.0000000e+000  3.1526370e-001  0.0000000e+000  0.0000000e+000  0.0000000e+000  0.0000000e+000  7.4711445e-002  6.1144075e-002  2.5830058e-003  0.0000000e+000  0.0000000e+000  0.0000000e+000  0.0000000e+000  1.8510014e-002  0.0000000e+000  0.0000000e+000  0.0000000e+000  1.0000000e+000  9.3948149e-002  1.0000000e+000             Inf
  7.3827340e-001  0.0000000e+000  5.1262301e-003  1.0593494e-001  0.0000000e+000  2.0691879e-002  0.0000000e+000  2.5553133e-002  0.0000000e+000  0.0000000e+000  1.3007368e-001  0.0000000e+000  0.0000000e+000  0.0000000e+000  1.8002462e-001  1.3858758e-001  5.2024175e-001  0.0000000e+000  8.8675433e-002  1.6277351e-001  0.0000000e+000  0.0000000e+000  0.0000000e+000  8.5759209e-003  0.0000000e+000  0.0000000e+000  0.0000000e+000  0.0000000e+000  0.0000000e+000  0.0000000e+000  7.3827340e-001  4.0265212e-001  1.0000000e+000  4.4211146e-001
  5.5995825e-001  4.4454276e-002  2.7425185e-001  0.0000000e+000  0.0000000e+000  0.0000000e+000  0.0000000e+000  0.0000000e+000  1.3097619e-002  0.0000000e+000  0.0000000e+000  0.0000000e+000  0.0000000e+000  3.9262807e-002  3.8347182e-002  0.0000000e+000  0.0000000e+000  0.0000000e+000  0.0000000e+000  0.0000000e+000  1.1665608e-002  0.0000000e+000  1.6828510e-001  8.5122288e-002  0.0000000e+000  4.2955645e-002  1.6758679e-002  3.0063063e-001  1.4623971e-001  0.0000000e+000  5.5995825e-001  4.9177943e-001  1.0000000e+000  6.7267787e-001
  9.5978805e-001  0.0000000e+000  0.0000000e+000  3.3856625e-002  1.5304279e-001  9.1886140e-002  0.0000000e+000  1.0742242e-002  1.7555324e-003  1.5842384e-001  1.7152362e-002  0.0000000e+000  0.0000000e+000  0.0000000e+000  0.0000000e+000  7.5423160e-002  0.0000000e+000  0.0000000e+000  0.0000000e+000  0.0000000e+000  1.0770678e-001  0.0000000e+000  0.0000000e+000  0.0000000e+000  7.0505514e-002  0.0000000e+000  2.1916171e-001  5.5501063e-001  1.7885494e-001  0.0000000e+000  9.5978805e-001  3.1177957e-001  1.0000000e+000  2.0104390e-001
  3.8625664e-001  1.4793678e-002  0.0000000e+000  0.0000000e+000  2.0687189e-001  2.5472302e-001  0.0000000e+000  0.0000000e+000  5.0420206e-001  0.0000000e+000  1.8017245e-001  0.0000000e+000  0.0000000e+000  0.0000000e+000  0.0000000e+000  0.0000000e+000  0.0000000e+000  1.5935442e-001  2.1416240e-002  2.1898686e-001  9.5907941e-002  0.0000000e+000  0.0000000e+000  0.0000000e+000  2.4089068e-002  0.0000000e+000  0.0000000e+000  0.0000000e+000  0.0000000e+000  0.0000000e+000  3.8625664e-001  7.5492081e-001  1.0000000e+000  5.4688239e-001
  2.8334668e-001  0.0000000e+000  2.4585540e-001  2.0512543e-001  0.0000000e+000  0.0000000e+000  0.0000000e+000  0.0000000e+000  0.0000000e+000  0.0000000e+000  2.2838344e-002  5.8480215e-002  0.0000000e+000  0.0000000e+000  0.0000000e+000  9.7901320e-003  4.1546054e-002  0.0000000e+000  1.1879887e-001  2.1973052e-002  5.3982540e-002  1.7542136e-002  0.0000000e+000  0.0000000e+000  1.2183413e-001  0.0000000e+000  0.0000000e+000  1.5949056e-001  2.8853441e-001  0.0000000e+000  2.8334668e-001  7.8869087e-001  1.0000000e+000  3.5668072e-001
  1.9344434e-001  0.0000000e+000  4.4861476e-002  6.8307152e-002  0.0000000e+000  3.6313818e-001  0.0000000e+000  0.0000000e+000  0.0000000e+000  0.0000000e+000  0.0000000e+000  4.5461925e-002  1.4735895e-001  3.3446653e-002  0.0000000e+000  0.0000000e+000  1.1132754e-002  0.0000000e+000  6.2434095e-002  2.4798388e-001  0.0000000e+000  0.0000000e+000  1.7656965e-001  0.0000000e+000  0.0000000e+000  1.5433751e-001  1.5232223e-001  0.0000000e+000  0.0000000e+000  0.0000000e+000  1.9344434e-001  9.3494176e-001  1.0000000e+000  6.5094031e-001
  1.5482169e-001  0.0000000e+000  7.9065456e-002  0.0000000e+000  6.7921492e-002  0.0000000e+000  0.0000000e+000  0.0000000e+000  0.0000000e+000  1.1720451e-001  0.0000000e+000  0.0000000e+000  0.0000000e+000  0.0000000e+000  0.0000000e+000  1.8860408e-001  0.0000000e+000  2.8900465e-002  0.0000000e+000  0.0000000e+000  1.1969658e-001  3.4727687e-002  0.0000000e+000  0.0000000e+000  0.0000000e+000  0.0000000e+000  2.6021816e-001  0.0000000e+000  3.1403918e-002  0.0000000e+000  1.5482169e-001  8.4138006e-001  1.0000000e+000  5.0325031e-001
  8.3031395e-001  6.0086070e-002  3.9043100e-002  0.0000000e+000  0.0000000e+000  2.8093625e-001  0.0000000e+000  3.8410893e-002  6.1600849e-001  2.1251677e-001  9.6989224e-002  5.9059101e-001  0.0000000e+000  0.0000000e+000  0.0000000e+000  4.0747374e-002  6.1716917e-001  0.0000000e+000  0.0000000e+000  6.3049883e-002  0.0000000e+000  1.7612806e-001  9.5550173e-002  0.0000000e+000  0.0000000e+000  0.0000000e+000  0.0000000e+000  1.7208501e-002  3.4053358e-001  1.4311156e-002  8.3031395e-001  7.2757942e-001  1.0000000e+000             Inf
  1.8000712e-002  0.0000000e+000  0.0000000e+000  9.5625064e-002  0.0000000e+000  0.0000000e+000  0.0000000e+000  0.0000000e+000  0.0000000e+000  0.0000000e+000  0.0000000e+000  0.0000000e+000  0.0000000e+000  0.0000000e+000  0.0000000e+000  3.3026354e-002  9.6174997e-002  2.6696303e-001  0.0000000e+000  4.3301543e-002  8.7773780e-002  0.0000000e+000  7.2209240e-002  0.0000000e+000  0.0000000e+000  1.2877963e-001  0.0000000e+000  0.0000000e+000  8.9625290e-002  0.0000000e+000  1.8000712e-002  1.1314941e+000  1.0000000e+000  4.2718483e-001
  4.8389086e-002  2.6173855e-003  0.0000000e+000  0.0000000e+000  0.0000000e+000  2.7295376e-001  0.0000000e+000  1.3592604e-001  4.0983492e-002  0.0000000e+000  2.5902691e-001  4.4979063e-003  2.0999363e-002  0.0000000e+000  3.4759872e-003  1.6371171e-001  0.0000000e+000  0.0000000e+000  0.0000000e+000  0.0000000e+000  9.4207606e-002  0.0000000e+000  2.4965174e-002  0.0000000e+000  0.0000000e+000  0.0000000e+000  1.4271908e-001  0.0000000e+000  0.0000000e+000  0.0000000e+000  4.8389086e-002  1.1051773e+000  1.0000000e+000  5.8103822e-001
  0.0000000e+000  3.8616580e-002  0.0000000e+000  0.0000000e+000  0.0000000e+000  4.2052265e-002  0.0000000e+000  5.1207409e-001  3.2258911e-002  7.9664206e-002  1.5550006e-001  4.7420398e-003  0.0000000e+000  1.4725264e-003  0.0000000e+000  0.0000000e+000  0.0000000e+000  9.9692832e-003  0.0000000e+000  0.0000000e+000  0.0000000e+000  4.8765804e-002  5.9195520e-002  0.0000000e+000  0.0000000e+000  0.0000000e+000  0.0000000e+000  0.0000000e+000  6.5820119e-002  0.0000000e+000  0.0000000e+000  1.3259028e+000  1.0000000e+000             Inf
  4.3711579e-001  1.8903929e-001  2.2017561e-002  6.9351234e-003  0.0000000e+000  5.0788231e-001  1.5047463e-002  0.0000000e+000  1.2554027e-001  0.0000000e+000  8.3261614e-002  1.2763544e-002  6.0446977e-002  3.2286682e-001  0.0000000e+000  1.2986951e-001  0.0000000e+000  8.5976961e-002  0.0000000e+000  1.1163916e-002  0.0000000e+000  0.0000000e+000  3.1741288e-002  0.0000000e+000  2.9902044e-001  2.3662335e-002  9.7760530e-002  0.0000000e+000  0.0000000e+000  0.0000000e+000  4.3711579e-001  7.8475282e-001  1.0000000e+000  1.0037376e+000
  1.4459477e-001  4.2923469e-002  0.0000000e+000  0.0000000e+000  5.0117595e-002  0.0000000e+000  8.6728341e-003  0.0000000e+000  0.0000000e+000  0.0000000e+000  0.0000000e+000  0.0000000e+000  2.3446111e-002  0.0000000e+000  0.0000000e+000  0.0000000e+000  1.7017904e-002  0.0000000e+000  3.5315410e-002  0.0000000e+000  0.0000000e+000  0.0000000e+000  2.9766139e-001  1.9927556e-001  0.0000000e+000  0.0000000e+000  0.0000000e+000  1.2011812e-001  0.0000000e+000  2.0546889e-001  1.4459477e-001  8.7506891e-001  1.0000000e+000  5.6907759e-001
  1.0000000e+000  0.0000000e+000  0.0000000e+000  4.0594029e-001  1.7362319e-002  1.1117288e-002  0.0000000e+000  9.6158488e-002  4.5790158e-002  0.0000000e+000  0.0000000e+000  3.3492238e-002  0.0000000e+000  4.8918457e-004  0.0000000e+000  0.0000000e+000  0.0000000e+000  0.0000000e+000  2.1150878e-002  1.2475648e-001  9.0409727e-003  0.0000000e+000  0.0000000e+000  0.0000000e+000  0.0000000e+000  0.0000000e+000  0.0000000e+000  0.0000000e+000  0.0000000e+000  8.0217650e-003  1.0000000e+000  1.2644486e-001  1.0000000e+000             Inf
  6.6556080e-001  3.7090235e-003  0.0000000e+000  4.0618790e-003  0.0000000e+000  0.0000000e+000  1.7124432e-001  1.0600478e-002  2.6196966e-001  2.9387206e-002  0.0000000e+000  9.9126774e-002  5.3043886e-002  0.0000000e+000  0.0000000e+000  3.7255279e-003  6.7838365e-002  0.0000000e+000  0.0000000e+000  0.0000000e+000  0.0000000e+000  6.9895509e-003  0.0000000e+000  3.7280545e-002  1.8454460e-003  5.2664652e-003  4.6519831e-001  0.0000000e+000  0.0000000e+000  8.0610409e-002  6.6556080e-001  4.3735625e-001  1.0000000e+000  5.8847536e-001
  2.0478326e-001  1.3145204e-001  7.7330087e-002  0.0000000e+000  8.5774715e-002  3.2425324e-002  0.0000000e+000  0.0000000e+000  5.5141770e-001  0.0000000e+000  2.5529519e-001  0.0000000e+000  0.0000000e+000  3.8349295e-005  0.0000000e+000  0.0000000e+000  0.0000000e+000  0.0000000e+000  2.0250021e-001  8.3427777e-002  0.0000000e+000  4.3510123e-002  1.7842410e-002  1.3488255e-001  2.3831903e-002  0.0000000e+000  0.0000000e+000  0.0000000e+000  0.0000000e+000  3.6355541e-001  2.0478326e-001  1.0454286e+000  1.0000000e+000  4.0893441e-001
  7.9006550e-001  0.0000000e+000  4.8896483e-001  0.0000000e+000  0.0000000e+000  2.6701680e-003  0.0000000e+000  6.3597778e-002  0.0000000e+000  1.0273160e-001  1.9874576e-002  0.0000000e+000  0.0000000e+000  2.2548443e-002  2.0694556e-002  0.0000000e+000  0.0000000e+000  0.0000000e+000  2.0216909e-005  1.0517966e-001  0.0000000e+000  0.0000000e+000  3.5114553e-002  6.9986920e-004  1.6088339e-002  0.0000000e+000  5.9596061e-001  0.0000000e+000  0.0000000e+000  0.0000000e+000  7.9006550e-001  3.8440657e-001  1.0000000e+000  6.6063543e-001
  0.0000000e+000  0.0000000e+000  0.0000000e+000  0.0000000e+000  0.0000000e+000  0.0000000e+000  0.0000000e+000  0.0000000e+000  0.0000000e+000  0.0000000e+000  1.9997911e-003  2.5012374e-002  0.0000000e+000  0.0000000e+000  0.0000000e+000  2.2360292e-002  0.0000000e+000  0.0000000e+000  0.0000000e+000  0.0000000e+000  6.5425203e-005  0.0000000e+000  0.0000000e+000  0.0000000e+000  1.9800850e-001  0.0000000e+000  0.0000000e+000  9.0007914e-003  0.0000000e+000  0.0000000e+000  0.0000000e+000  1.0795871e+000  1.0000000e+000             Inf
  3.7326769e-001  3.5953427e-003  1.5138905e-002  0.0000000e+000  0.0000000e+000  1.3936493e-002  0.0000000e+000  1.2680735e-003  0.0000000e+000  1.9743874e-001  0.0000000e+000  0.0000000e+000  1.9586499e-001  0.0000000e+000  0.0000000e+000  0.0000000e+000  0.0000000e+000  0.0000000e+000  0.0000000e+000  2.5720014e-003  0.0000000e+000  9.9783792e-003  0.0000000e+000  0.0000000e+000  0.0000000e+000  0.0000000e+000  0.0000000e+000  0.0000000e+000  0.0000000e+000  2.8184428e-001  3.7326769e-001  5.4803969e-001  1.0000000e+000  9.3043016e-001
  2.0585615e-001  2.8582713e-002  1.5183919e-001  0.0000000e+000  0.0000000e+000  0.0000000e+000  3.8394693e-003  1.5972434e-002  0.0000000e+000  0.0000000e+000  2.3481960e-002  1.0441939e-001  0.0000000e+000  1.4606611e-002  0.0000000e+000  0.0000000e+000  2.1499984e-002  0.0000000e+000  0.0000000e+000  8.2407585e-002  8.4267569e-004  1.9014361e-002  0.0000000e+000  9.1048400e-001  0.0000000e+000  0.0000000e+000  0.0000000e+000  0.0000000e+000  0.0000000e+000  2.9470777e-003  2.0585615e-001  8.8602460e-001  1.0000000e+000  6.9032569e-001
  7.0087955e-001  1.1259255e-003  6.8249824e-003  2.0390826e-001  6.0843564e-002  0.0000000e+000  0.0000000e+000  0.0000000e+000  0.0000000e+000  0.0000000e+000  3.8962453e-003  1.3770281e-002  0.0000000e+000  7.0148041e-003  2.4919335e-003  6.0595776e-002  0.0000000e+000  2.7912660e-003  1.0515879e-002  0.0000000e+000  0.0000000e+000  0.0000000e+000  1.7295846e-002  0.0000000e+000  0.0000000e+000  0.0000000e+000  7.9343170e-002  0.0000000e+000  0.0000000e+000  1.7881736e-001  7.0087955e-001  2.8382809e-001  1.0000000e+000  4.1778497e-001
  6.3681490e-002  5.0865604e-001  0.0000000e+000  0.0000000e+000  0.0000000e+000  0.0000000e+000  0.0000000e+000  0.0000000e+000  0.0000000e+000  2.2741849e-001  0.0000000e+000  6.7113602e-002  5.7301918e-002  0.0000000e+000  1.1026998e-002  0.0000000e+000  0.0000000e+000  0.0000000e+000  0.0000000e+000  0.0000000e+000  1.6599535e-001  0.0000000e+000  4.7176970e-002  0.0000000e+000  1.0885778e-001  1.3225415e-002  0.0000000e+000  0.0000000e+000  0.0000000e+000  0.0000000e+000  6.3681490e-002  1.0786589e+000  1.0000000e+000  4.5644632e-001
  6.8571890e-001  0.0000000e+000  4.1763514e-002  0.0000000e+000  0.0000000e+000  0.0000000e+000  0.0000000e+000  0.0000000e+000  0.0000000e+000  8.2908776e-003  0.0000000e+000  1.7085464e-003  0.0000000e+000  0.0000000e+000  8.7787728e-002  5.9208629e-002  0.0000000e+000  0.0000000e+000  3.8673684e-001  7.8713280e-003  4.1693891e-001  1.1405359e-001  2.2785392e-003  0.0000000e+000  0.0000000e+000  0.0000000e+000  0.0000000e+000  4.1183123e-002  0.0000000e+000  0.0000000e+000  6.8571890e-001  3.9586534e-001  1.0000000e+000  3.9169059e-001
  2.8213057e-001  0.0000000e+000  0.0000000e+000  0.0000000e+000  0.0000000e+000  8.0597781e-002  0.0000000e+000  0.0000000e+000  1.7947978e-001  0.0000000e+000  8.3167782e-003  0.0000000e+000  2.6033932e-001  0.0000000e+000  2.7305339e-002  0.0000000e+000  3.4574073e-002  4.7583851e-001  0.0000000e+000  0.0000000e+000  0.0000000e+000  0.0000000e+000  0.0000000e+000  0.0000000e+000  0.0000000e+000  0.0000000e+000  0.0000000e+000  9.5894309e-002  2.3028636e-003  9.3432418e-003  2.8213057e-001  7.4392097e-001  1.0000000e+000  3.7499062e-001
  6.3861947e-001  3.3788389e-001  6.7271873e-001  3.1570877e-002  2.0010643e-002  0.0000000e+000  2.2338866e-002  8.1098368e-003  3.0495594e-001  0.0000000e+000  0.0000000e+000  0.0000000e+000  0.0000000e+000  0.0000000e+000  2.0275893e-002  0.0000000e+000  1.9874391e-003  8.7612753e-003  8.3062875e-002  0.0000000e+000  8.2682331e-002  1.9388188e-004  4.3624750e-002  1.6283660e-001  0.0000000e+000  0.0000000e+000  2.7224795e-002  3.5000057e-001  0.0000000e+000  6.2909829e-002  6.3861947e-001  6.5495328e-001  1.0000000e+000  3.1702267e-001
  5.8798469e-001  0.0000000e+000  0.0000000e+000  0.0000000e+000  6.7795878e-001  2.2853101e-001  0.0000000e+000  0.0000000e+000  0.0000000e+000  0.0000000e+000  0.0000000e+000  2.1818252e-001  0.0000000e+000  0.0000000e+000  0.0000000e+000  0.0000000e+000  0.0000000e+000  0.0000000e+000  0.0000000e+000  0.0000000e+000  0.0000000e+000  3.4500881e-001  0.0000000e+000  1.8278909e-001  0.0000000e+000  0.0000000e+000  2.9935360e-002  5.0872173e-001  0.0000000e+000  0.0000000e+000  5.8798469e-001  6.8611507e-001  1.0000000e+000  2.9660799e-001
  6.0645868e-001  0.0000000e+000  0.0000000e+000  4.4204058e-002  4.1430823e-001  4.5626462e-003  1.8613556e-001  1.5264432e-002  1.0516099e-002  5.5010819e-001  1.0206430e-002  0.0000000e+000  1.5044576e-001  0.0000000e+000  0.0000000e+000  0.0000000e+000  0.0000000e+000  3.5561614e-001  0.0000000e+000  0.0000000e+000  0.0000000e+000  1.8560868e-001  5.5364078e-002  9.0500118e-003  3.7369167e-002  0.0000000e+000  3.1730064e-002  9.8828638e-002  0.0000000e+000  0.0000000e+000  6.0645868e-001  6.6372040e-001  1.0000000e+000  7.8295645e-002
  9.7742577e-001  7.1080099e-003  4.6520577e-001  0.0000000e+000  0.0000000e+000  3.2476727e-002  1.3768715e-002  0.0000000e+000  4.6671617e-003  0.0000000e+000  3.1880438e-002  7.9431989e-002  0.0000000e+000  5.2546378e-002  7.5171944e-002  0.0000000e+000  0.0000000e+000  0.0000000e+000  0.0000000e+000  3.9965065e-002  0.0000000e+000  5.4205824e-003  0.0000000e+000  3.9107216e-001  1.1242188e-002  1.8180136e-001  2.7160023e-002  0.0000000e+000  0.0000000e+000  0.0000000e+000  9.7742577e-001  2.5383005e-001  1.0000000e+000  4.4032152e-001
  0.0000000e+000  1.0798105e-001  6.6072895e-003  1.9706724e-002  0.0000000e+000  0.0000000e+000  0.0000000e+000  2.4098394e-001  0.0000000e+000  0.0000000e+000  0.0000000e+000  0.0000000e+000  0.0000000e+000  0.0000000e+000  1.9081850e-001  0.0000000e+000  0.0000000e+000  2.1684958e-001  0.0000000e+000  0.0000000e+000  0.0000000e+000  0.0000000e+000  0.0000000e+000  0.0000000e+000  1.4574195e-002  0.0000000e+000  1.1552139e-003  0.0000000e+000  0.0000000e+000  1.1137845e-002  0.0000000e+000  1.2513217e+000  1.0000000e+000             Inf
  9.6612383e-002  0.0000000e+000  0.0000000e+000  0.0000000e+000  8.7612283e-002  0.0000000e+000  0.0000000e+000  0.0000000e+000  0.0000000e+000  9.7061402e-002  0.0000000e+000  0.0000000e+000  0.0000000e+000  0.0000000e+000  0.0000000e+000  0.0000000e+000  0.0000000e+000  0.0000000e+000  1.9485881e-003  0.0000000e+000  0.0000000e+000  0.0000000e+000  0.0000000e+000  5.1805864e-002  5.5655532e-002  0.0000000e+000  0.0000000e+000  0.0000000e+000  9.9374911e-002  2.0003015e-001  9.6612383e-002  8.4594505e-001  1.0000000e+000  5.1558032e-001
  3.3073216e-001  0.0000000e+000  0.0000000e+000  0.0000000e+000  6.1725217e-002  4.6372246e-003  0.0000000e+000  1.4003302e-001  1.2215428e-002  5.9770023e-002  8.2957312e-002  1.1099697e-001  0.0000000e+000  3.1092052e-002  0.0000000e+000  0.0000000e+000  0.0000000e+000  1.6171866e-002  0.0000000e+000  0.0000000e+000  6.1017552e-002  0.0000000e+000  1.4460308e-002  0.0000000e+000  0.0000000e+000  0.0000000e+000  8.6896730e-002  4.3240057e-001  3.6698275e-002  0.0000000e+000  3.3073216e-001  6.8724477e-001  1.0000000e+000  3.5716572e-001
  1.0000000e+000  2.2016696e-002  6.4264433e-003  0.0000000e+000  0.0000000e+000  0.0000000e+000  0.0000000e+000  0.0000000e+000  0.0000000e+000  0.0000000e+000  1.7276517e-001  0.0000000e+000  0.0000000e+000  0.0000000e+000  1.8380064e-004  0.0000000e+000  0.0000000e+000  0.0000000e+000  2.2105695e-001  0.0000000e+000  0.0000000e+000  6.3113390e-002  0.0000000e+000  1.2620092e-002  1.6726154e-002  1.3850937e-001  0.0000000e+000  0.0000000e+000  0.0000000e+000  1.1001913e-001  1.0000000e+000  1.2475578e-001  1.0000000e+000             Inf
  1.1662476e-001  0.0000000e+000  0.0000000e+000  3.6207793e-001  0.0000000e+000  0.0000000e+000  1.5729103e-002  3.9613773e-002  7.7733269e-002  7.7331670e-002  0.0000000e+000  0.0000000e+000  1.2047548e-001  0.0000000e+000  3.8963555e-002  0.0000000e+000  4.3139415e-002  0.0000000e+000  4.6272833e-002  0.0000000e+000  0.0000000e+000  0.0000000e+000  3.7542419e-001  0.0000000e+000  0.0000000e+000  0.0000000e+000  4.4633294e-002  0.0000000e+000  1.9638785e-001  0.0000000e+000  1.1662476e-001  1.0355215e+000  1.0000000e+000  7.9901332e-001
  5.4552110e-001  0.0000000e+000  0.0000000e+000  6.0041089e-002  4.8506753e-002  0.0000000e+000  0.0000000e+000  0.0000000e+000  0.0000000e+000  0.0000000e+000  3.4505081e-002  0.0000000e+000  0.0000000e+000  0.0000000e+000  1.0514754e-001  0.0000000e+000  0.0000000e+000  2.8137989e-002  1.6727857e-001  0.0000000e+000  0.0000000e+000  8.4535652e-002  1.0480208e-001  3.4269809e-003  7.5642780e-002  5.2041725e-001  4.7837266e-001  0.0000000e+000  0.0000000e+000  0.0000000e+000  5.4552110e-001  6.1707076e-001  1.0000000e+000  7.4627381e-001
  0.0000000e+000  0.0000000e+000  4.0204318e-006  2.8016195e-002  0.0000000e+000  0.0000000e+000  0.0000000e+000  3.5736216e-001  0.0000000e+000  4.7227757e-002  0.0000000e+000  0.0000000e+000  3.0558232e-001  0.0000000e+000  0.0000000e+000  0.0000000e+000  1.9521093e-004  0.0000000e+000  0.0000000e+000  0.0000000e+000  0.0000000e+000  1.6835650e-001  0.0000000e+000  0.0000000e+000  9.6986756e-003  0.0000000e+000  0.0000000e+000  0.0000000e+000  0.0000000e+000  0.0000000e+000  0.0000000e+000  1.2844133e+000  1.0000000e+000             Inf
  2.9794450e-001  0.0000000e+000  5.2697803e-002  1.8238725e-002  0.0000000e+000  0.0000000e+000  0.0000000e+000  1.6497924e-001  4.3272276e-002  0.0000000e+000  0.0000000e+000  1.6825957e-001  0.0000000e+000  9.7645126e-002  0.0000000e+000  0.0000000e+000  0.0000000e+000  0.0000000e+000  0.0000000e+000  0.0000000e+000  0.0000000e+000  0.0000000e+000  2.2100759e-001  0.0000000e+000  0.0000000e+000  0.0000000e+000  0.0000000e+000  0.0000000e+000  0.0000000e+000  2.0354026e-001  2.9794450e-001  6.7834537e-001  1.0000000e+000  4.1555191e-001
  2.8514728e-001  8.4172451e-002  5.0084362e-001  0.0000000e+000  1.6282064e-001  0.0000000e+000  0.0000000e+000  0.0000000e+000  9.5754630e-002  0.0000000e+000  0.0000000e+000  0.0000000e+000  0.0000000e+000  2.5983494e-001  0.0000000e+000  0.0000000e+000  0.0000000e+000  2.5899718e-002  0.0000000e+000  0.0000000e+000  0.0000000e+000  7.4253698e-005  0.0000000e+000  1.4843951e-001  2.6366229e-002  0.0000000e+000  0.0000000e+000  0.0000000e+000  0.0000000e+000  0.0000000e+000  2.8514728e-001  7.7185418e-001  1.0000000e+000  5.3940656e-001
  8.3020686e-001  7.4065211e-003  7.5005310e-002  0.0000000e+000  0.0000000e+000  0.0000000e+000  0.0000000e+000  0.0000000e+000  0.0000000e+000  0.0000000e+000  0.0000000e+000  3.8989772e-001  0.0000000e+000  2.3592731e-001  1.2739384e-002  0.0000000e+000  3.2191915e-001  2.1658503e-002  2.4613899e-002  1.9478357e-001  2.5866626e-001  1.1504308e-002  0.0000000e+000  0.0000000e+000  1.0936195e-001  0.0000000e+000  0.0000000e+000  0.0000000e+000  0.0000000e+000  3.5732286e-001  8.3020686e-001  4.6487822e-001  1.0000000e+000  7.8543477e-001
  1.0000000e+000  2.2663145e-003  5.1761513e-003  0.0000000e+000  0.0000000e+000  1.1292180e-001  0.0000000e+000  6.1824232e-002  9.7864525e-002  4.9620738e-001  0.0000000e+000  0.0000000e+000  0.0000000e+000  7.9351377e-002  3.6984652e-001  0.0000000e+000  2.5696918e-001  0.0000000e+000  0.0000000e+000  0.0000000e+000  0.0000000e+000  0.0000000e+000  0.0000000e+000  3.6931209e-002  1.1418175e-002  3.5418051e-002  0.0000000e+000  0.0000000e+000  2.3387864e-002  8.5102260e-002  1.0000000e+000  2.8695661e-001  1.0000000e+000             Inf
  2.4795514e-001  0.0000000e+000  4.1165394e-002  0.0000000e+000  2.1559480e-001  2.0755344e-001  1.1785408e-001  0.0000000e+000  0.0000000e+000  0.0000000e+000  0.0000000e+000  1.7003491e-001  0.0000000e+000  1.4736615e-002  1.1885905e-001  3.7098603e-002  0.0000000e+000  3.9735626e-001  0.0000000e+000  0.0000000e+000  0.0000000e+000  9.0186729e-003  0.0000000e+000  1.6624177e-004  0.0000000e+000  1.4702823e-002  1.2843228e-001  5.7402259e-001  1.5082582e-001  4.9179146e-002  2.4795514e-001  1.0485032e+000  1.0000000e+000  4.1096583e-001
  8.7275289e-001  0.0000000e+000  0.0000000e+000  7.8382636e-002  0.0000000e+000  0.0000000e+000  0.0000000e+000  0.0000000e+000  0.0000000e+000  0.0000000e+000  0.0000000e+000  0.0000000e+000  2.0150106e-001  0.0000000e+000  0.0000000e+000  0.0000000e+000  7.0944189e-002  0.0000000e+000  0.0000000e+000  0.0000000e+000  0.0000000e+000  0.0000000e+000  3.8133906e-002  0.0000000e+000  0.0000000e+000  0.0000000e+000  0.0000000e+000  0.0000000e+000  0.0000000e+000  2.6331702e-003  8.7275289e-001  1.3217712e-001  1.0000000e+000  4.6711756e-001
  5.5015058e-001  0.0000000e+000  3.4386267e-002  0.0000000e+000  0.0000000e+000  2.2744657e-001  0.0000000e+000  0.0000000e+000  0.0000000e+000  1.1554033e-001  0.0000000e+000  0.0000000e+000  0.0000000e+000  3.0090137e-002  5.4834853e-002  5.5833867e-002  0.0000000e+000  0.0000000e+000  0.0000000e+000  0.0000000e+000  2.5405861e-004  1.4450912e-002  2.5340483e-002  6.8628377e-002  1.4705425e-001  0.0000000e+000  0.0000000e+000  1.9334477e-001  3.2055252e-002  9.1251901e-003  5.5015058e-001  4.6305385e-001  1.0000000e+000  4.9962213e-001
  7.5565143e-001  0.0000000e+000  4.2208102e-002  0.0000000e+000  1.7214160e-002  0.0000000e+000  0.0000000e+000  0.0000000e+000  7.0677830e-003  1.1077468e-001  0.0000000e+000  0.0000000e+000  7.0818160e-001  3.0927460e-002  0.0000000e+000  0.0000000e+000  0.0000000e+000  2.1381234e-002  5.3556205e-002  0.0000000e+000  0.0000000e+000  0.0000000e+000  0.0000000e+000  0.0000000e+000  0.0000000e+000  4.3073300e-001  1.5020639e-001  1.3403439e-001  0.0000000e+000  2.8691968e-002  7.5565143e-001  4.6023649e-001  1.0000000e+000  3.2454372e-001
  4.2186274e-001  2.3854250e-001  4.2871645e-002  0.0000000e+000  0.0000000e+000  0.0000000e+000  0.0000000e+000  0.0000000e+000  0.0000000e+000  0.0000000e+000  1.0862674e-003  2.0568650e-001  0.0000000e+000  0.0000000e+000  0.0000000e+000  7.4534359e-002  0.0000000e+000  9.2582320e-002  0.0000000e+000  3.5661130e-001  0.0000000e+000  0.0000000e+000  0.0000000e+000  0.0000000e+000  0.0000000e+000  0.0000000e+000  7.7934066e-002  0.0000000e+000  1.6454782e-001  2.1064347e-002  4.2186274e-001  6.2846725e-001  1.0000000e+000  3.5224430e-001
  1.4185219e-001  0.0000000e+000  4.6468073e-002  1.6686110e-001  0.0000000e+000  0.0000000e+000  1.1690183e-002  0.0000000e+000  0.0000000e+000  8.6416384e-002  1.0099291e-001  6.1402224e-002  0.0000000e+000  2.8105482e-001  0.0000000e+000  0.0000000e+000  0.0000000e+000  7.2136982e-002  1.9349205e-002  3.6160770e-001  0.0000000e+000  0.0000000e+000  0.0000000e+000  0.0000000e+000  0.0000000e+000  0.0000000e+000  0.0000000e+000  1.0327604e-001  4.4514923e-001  1.3384064e-002  1.4185219e-001  1.0804551e+000  1.0000000e+000  3.3085955e-001
  8.4228156e-001  0.0000000e+000  3.6811273e-002  0.0000000e+000  0.0000000e+000  3.4633183e-001  8.3341950e-002  0.0000000e+000  0.0000000e+000  0.0000000e+000  6.4303102e-002  0.0000000e+000  6.8408989e-003  0.0000000e+000  5.5262998e-004  0.0000000e+000  3.4390233e-004  1.3696361e-001  0.0000000e+000  0.0000000e+000  0.0000000e+000  0.0000000e+000  0.0000000e+000  0.0000000e+000  0.0000000e+000  1.4217281e-001  0.0000000e+000  1.0000000e+000  0.0000000e+000  7.2873406e-002  8.4228156e-001  4.3066286e-001  1.0000000e+000  4.3935367e-001
  0.0000000e+000  9.7495022e-003  0.0000000e+000  7.3722420e-002  0.0000000e+000  0.0000000e+000  0.0000000e+000  0.0000000e+000  0.0000000e+000  9.3382678e-002  0.0000000e+000  0.0000000e+000  1.9098676e-003  0.0000000e+000  0.0000000e+000  0.0000000e+000  0.0000000e+000  0.0000000e+000  0.0000000e+000  2.1685755e-001  0.0000000e+000  0.0000000e+000  0.0000000e+000  0.0000000e+000  0.0000000e+000  0.0000000e+000  0.0000000e+000  3.1099749e-002  0.0000000e+000  0.0000000e+000  0.0000000e+000  1.1324309e+000  1.0000000e+000             Inf
  9.9788338e-001  1.4502575e-001  0.0000000e+000  1.9787657e-001  1.0817381e-002  0.0000000e+000  0.0000000e+000  0.0000000e+000  0.0000000e+000  0.0000000e+000  0.0000000e+000  0.0000000e+000  4.4191329e-002  0.0000000e+000  1.3882029e-004  6.2648043e-003  0.0000000e+000  1.4762832e-001  0.0000000e+000  0.0000000e+000  0.0000000e+000  0.0000000e+000  3.8487981e-003  5.9972627e-003  0.0000000e+000  0.0000000e+000  8.8319318e-004  8.0330349e-002  0.0000000e+000  4.8174100e-002  9.9788338e-001  1.1362506e-001  1.0000000e+000             Inf
  4.1237258e-001  6.7782060e-001  1.4704491e-001  2.3539183e-001  1.1402826e-002  0.0000000e+000  0.0000000e+000  1.1678291e-003  0.0000000e+000  1.6123811e-002  1.1656023e-002  0.0000000e+000  0.0000000e+000  9.2887386e-002  0.0000000e+000  5.4601404e-003  0.0000000e+000  9.3530562e-002  0.0000000e+000  0.0000000e+000  0.0000000e+000  0.0000000e+000  0.0000000e+000  0.0000000e+000  0.0000000e+000  0.0000000e+000  0.0000000e+000  1.7737341e-001  0.0000000e+000  0.0000000e+000  4.1237258e-001  6.8125564e-001  1.0000000e+000  3.1328343e-001
  3.2726946e-001  0.0000000e+000  8.6839972e-002  0.0000000e+000  0.0000000e+000  0.0000000e+000  1.0569788e-002  0.0000000e+000  0.0000000e+000  4.1872008e-002  0.0000000e+000  3.5621415e-002  0.0000000e+000  1.2383882e-001  8.3302627e-002  0.0000000e+000  0.0000000e+000  1.3019573e-001  1.5706905e-001  0.0000000e+000  1.9126207e-001  3.8990348e-001  1.1096320e-002  0.0000000e+000  6.4317407e-002  0.0000000e+000  0.0000000e+000  0.0000000e+000  5.0189656e-001  0.0000000e+000  3.2726946e-001  8.5106564e-001  1.0000000e+000  5.2523486e-001
  7.1821327e-001  3.1543925e-002  0.0000000e+000  0.0000000e+000  1.4043166e-001  0.0000000e+000  2.2011035e-002  1.5817504e-001  5.2459423e-002  2.4759837e-001  2.6552462e-001  0.0000000e+000  4.1835967e-002  0.0000000e+000  4.5320283e-001  0.0000000e+000  0.0000000e+000  0.0000000e+000  1.1687524e-001  1.2984522e-001  0.0000000e+000  0.0000000e+000  0.0000000e+000  0.0000000e+000  0.0000000e+000  0.0000000e+000  3.0988455e-001  8.8041145e-002  3.8470187e-001  0.0000000e+000  7.1821327e-001  6.3427062e-001  1.0000000e+000  5.5221008e-001
  3.6746545e-001  0.0000000e+000  4.2401717e-001  0.0000000e+000  1.3402485e-002  0.0000000e+000  3.7999265e-001  0.0000000e+000  0.0000000e+000  8.2215320e-002  0.0000000e+000  4.9382855e-002  0.0000000e+000  0.0000000e+000  0.0000000e+000  0.0000000e+000  0.0000000e+000  0.0000000e+000  0.0000000e+000  0.0000000e+000  0.0000000e+000  0.0000000e+000  4.5110960e-001  0.0000000e+000  0.0000000e+000  0.0000000e+000  0.0000000e+000  2.0344815e-002  0.0000000e+000  0.0000000e+000  3.6746545e-001  7.1319618e-001  1.0000000e+000  7.6219427e-001
  5.7399409e-001  0.0000000e+000  1.8624066e-001  0.0000000e+000  0.0000000e+000  0.0000000e+000  0.0000000e+000  2.8997159e-002  2.3796932e-001  0.0000000e+000  0.0000000e+000  0.0000000e+000  0.0000000e+000  0.0000000e+000  0.0000000e+000  0.0000000e+000  1.4852043e-002  4.4118242e-002  0.0000000e+000  2.0958032e-002  0.0000000e+000  0.0000000e+000  3.7479635e-001  0.0000000e+000  2.8956598e-001  1.8132261e-001  3.7752794e-001  0.0000000e+000  4.6861254e-002  4.3811504e-001  5.7399409e-001  7.0904668e-001  1.0000000e+000  4.2394364e-001
  8.9360417e-001  2.9148730e-002  1.3732585e-001  0.0000000e+000  4.5357508e-001  0.0000000e+000  0.0000000e+000  1.0000000e+000  1.0493995e-001  0.0000000e+000  3.7774252e-002  0.0000000e+000  1.1029018e-001  4.9933670e-003  0.0000000e+000  0.0000000e+000  0.0000000e+000  0.0000000e+000  0.0000000e+000  0.0000000e+000  0.0000000e+000  0.0000000e+000  0.0000000e+000  1.9749534e-001  0.0000000e+000  1.3329028e-001  0.0000000e+000  0.0000000e+000  0.0000000e+000  0.0000000e+000  8.9360417e-001  4.5823884e-001  1.0000000e+000  5.1329545e-001
  1.0000000e+000  0.0000000e+000  0.0000000e+000  0.0000000e+000  0.0000000e+000  0.0000000e+000  0.0000000e+000  3.6927851e-001  0.0000000e+000  0.0000000e+000  0.0000000e+000  2.0982159e-001  2.5270839e-002  3.9014987e-002  0.0000000e+000  2.3504405e-001  0.0000000e+000  0.0000000e+000  0.0000000e+000  7.7526772e-002  0.0000000e+000  0.0000000e+000  0.0000000e+000  3.1123001e-001  0.0000000e+000  2.6888026e-002  4.0754490e-002  0.0000000e+000  1.2654192e-002  8.4775895e-001  1.0000000e+000  3.8463949e-001  1.0000000e+000             Inf
  1.6474922e-001  0.0000000e+000  0.0000000e+000  0.0000000e+000  4.0949003e-001  0.0000000e+000  0.0000000e+000  0.0000000e+000  1.9488579e-002  1.5286934e-001  0.0000000e+000  0.0000000e+000  0.0000000e+000  3.3130759e-002  0.0000000e+000  0.0000000e+000  0.0000000e+000  0.0000000e+000  2.5420636e-001  1.3095038e-001  0.0000000e+000  0.0000000e+000  1.3099268e-002  0.0000000e+000  0.0000000e+000  0.0000000e+000  3.4562755e-001  0.0000000e+000  5.8615075e-001  0.0000000e+000  1.6474922e-001  1.0896248e+000  1.0000000e+000  1.0627609e+000
  0.0000000e+000  0.0000000e+000  0.0000000e+000  1.9537615e-002  0.0000000e+000  0.0000000e+000  0.0000000e+000  3.0084410e-002  1.1265074e-001  0.0000000e+000  2.6639142e-001  0.0000000e+000  2.2640072e-001  2.1638586e-002  0.0000000e+000  2.3552365e-001  0.0000000e+000  2.7036070e-003  1.4573410e-001  3.5249612e-002  3.3623322e-001  2.1263658e-003  2.2338370e-003  0.0000000e+000  0.0000000e+000  0.0000000e+000  5.5120320e-002  0.0000000e+000  0.0000000e+000  0.0000000e+000  0.0000000e+000  1.4629191e+000  1.0000000e+000             Inf
  7.1115130e-001  0.0000000e+000  1.2058513e-001  0.0000000e+000  1.5455914e-001  1.0474404e-001  4.8806474e-002  7.0771291e-001  0.0000000e+000  0.0000000e+000  1.2347275e-001  0.0000000e+000  1.0946353e-002  2.1122698e-001  0.0000000e+000  3.1327580e-001  7.7756322e-002  2.5053168e-002  0.0000000e+000  5.1436694e-002  0.0000000e+000  0.0000000e+000  0.0000000e+000  0.0000000e+000  0.0000000e+000  0.0000000e+000  3.0038369e-002  0.0000000e+000  0.0000000e+000  0.0000000e+000  7.1115130e-001  5.4288909e-001  1.0000000e+000  3.7875657e-001
  0.0000000e+000  5.3679315e-002  0.0000000e+000  0.0000000e+000  0.0000000e+000  7.6888804e-002  0.0000000e+000  8.3257959e-002  6.6250816e-002  0.0000000e+000  0.0000000e+000  0.0000000e+000  1.7941702e-001  3.5399690e-002  5.7134561e-003  0.0000000e+000  5.1911975e-002  8.1239308e-002  0.0000000e+000  0.0000000e+000  0.0000000e+000  0.0000000e+000  0.0000000e+000  0.0000000e+000  0.0000000e+000  0.0000000e+000  2.6359862e-002  6.3736790e-003  9.4827492e-003  3.1890075e-002  0.0000000e+000  1.2196822e+000  1.0000000e+000             Inf
  3.2462067e-001  1.6457794e-003  0.0000000e+000  1.0731665e-001  6.1375878e-002  0.0000000e+000  4.2503092e-002  2.1420027e-001  3.9554794e-002  0.0000000e+000  0.0000000e+000  8.7426292e-001  1.4392473e-001  0.0000000e+000  0.0000000e+000  0.0000000e+000  0.0000000e+000  0.0000000e+000  1.2275159e-001  9.7478588e-002  0.0000000e+000  6.4398765e-002  0.0000000e+000  1.2964925e-001  8.1516073e-003  0.0000000e+000  3.1600123e-003  1.2261184e-002  1.5173672e-001  1.2287841e-002  3.2462067e-001  9.1625659e-001  1.0000000e+000  5.8303782e-001
  3.9234130e-001  1.8206290e-001  0.0000000e+000  0.0000000e+000  0.0000000e+000  0.0000000e+000  1.0218157e-002  0.0000000e+000  0.0000000e+000  6.4699548e-002  0.0000000e+000  0.0000000e+000  0.0000000e+000  0.0000000e+000  5.6877428e-002  4.3299902e-002  0.0000000e+000  4.4609948e-003  0.0000000e+000  1.1555107e-001  0.0000000e+000  4.0552552e-001  0.0000000e+000  0.0000000e+000  3.5389232e-002  0.0000000e+000  0.0000000e+000  2.0921248e-001  3.1624571e-001  7.9654096e-002  3.9234130e-001  7.1257987e-001  1.0000000e+000  5.3467704e-001
  5.3542338e-001  6.6022148e-003  1.3644573e-001  3.1663346e-001  0.0000000e+000  0.0000000e+000  1.0942891e-002  0.0000000e+000  0.0000000e+000  6.9421927e-002  0.0000000e+000  0.0000000e+000  0.0000000e+000  5.3092070e-001  7.9415893e-002  0.0000000e+000  0.0000000e+000  0.0000000e+000  3.2443616e-001  7.5636543e-002  0.0000000e+000  0.0000000e+000  4.0126989e-002  0.0000000e+000  0.0000000e+000  0.0000000e+000  1.6823220e-002  4.5914446e-002  0.0000000e+000  0.0000000e+000  5.3542338e-001  6.1301671e-001  1.0000000e+000  5.0004767e-001
  7.8326175e-001  0.0000000e+000  0.0000000e+000  0.0000000e+000  9.0900277e-005  0.0000000e+000  0.0000000e+000  0.0000000e+000  0.0000000e+000  4.6989210e-001  0.0000000e+000  0.0000000e+000  3.1773738e-002  0.0000000e+000  0.0000000e+000  0.0000000e+000  0.0000000e+000  0.0000000e+000  2.0402292e-001  9.0949514e-002  0.0000000e+000  1.8749814e-003  0.0000000e+000  0.0000000e+000  0.0000000e+000  0.0000000e+000  1.1842685e-001  0.0000000e+000  6.5819617e-002  0.0000000e+000  7.8326175e-001  2.9399625e-001  1.0000000e+000  4.3787308e-001
  7.2477823e-001  0.0000000e+000  2.0785197e-001  0.0000000e+000  0.0000000e+000  0.0000000e+000  5.0188561e-001  0.0000000e+000  7.0030216e-002  9.7873670e-002  0.0000000e+000  3.3864009e-001  0.0000000e+000  0.0000000e+000  0.0000000e+000  5.8567023e-002  0.0000000e+000  1.9422350e-004  4.8355899e-002  0.0000000e+000  0.0000000e+000  0.0000000e+000  2.7627240e-002  0.0000000e+000  2.4827051e-003  0.0000000e+000  0.0000000e+000  1.5038475e-001  0.0000000e+000  0.0000000e+000  7.2477823e-001  4.3568202e-001  1.0000000e+000  3.3793959e-001
  1.0000000e+000  0.0000000e+000  2.2238174e-002  0.0000000e+000  1.4257954e-002  0.0000000e+000  0.0000000e+000  0.0000000e+000  0.0000000e+000  0.0000000e+000  9.6027403e-004  1.0000000e+000  0.0000000e+000  0.0000000e+000  5.8259392e-002  5.3617253e-002  0.0000000e+000  3.5484846e-002  5.3361486e-003  1.2133273e-001  0.0000000e+000  1.2751051e-001  0.0000000e+000  0.0000000e+000  0.0000000e+000  2.0911295e-001  0.0000000e+000  0.0000000e+000  7.2462855e-003  0.0000000e+000  1.0000000e+000  2.8339344e-001  1.0000000e+000             Inf
  1.7598367e-001  0.0000000e+000  0.0000000e+000  0.0000000e+000  0.0000000e+000  0.0000000e+000  2.8047317e-002  7.8528126e-001  0.0000000e+000  0.0000000e+000  5.3101979e-003  0.0000000e+000  1.4837210e-002  1.7378885e-001  1.8193781e-002  0.0000000e+000  7.4571642e-002  0.0000000e+000  0.0000000e+000  3.0218003e-002  0.0000000e+000  0.0000000e+000  0.0000000e+000  3.1940911e-001  1.5419896e-001  0.0000000e+000  7.7360157e-002  1.6009883e-001  3.9974829e-002  0.0000000e+000  1.7598367e-001  1.0558984e+000  1.0000000e+000  6.4869332e-001
  5.4127744e-001  1.7530599e-004  4.0740685e-002  2.5677376e-001  7.7976106e-002  0.0000000e+000  0.0000000e+000  1.1811868e-001  0.0000000e+000  1.1931029e-002  7.2573444e-002  0.0000000e+000  0.0000000e+000  0.0000000e+000  0.0000000e+000  0.0000000e+000  0.0000000e+000  0.0000000e+000  9.1386100e-002  1.2431915e-001  1.4521992e-002  0.0000000e+000  0.0000000e+000  0.0000000e+000  0.0000000e+000  2.8401289e-001  6.7145539e-002  1.8906106e-001  0.0000000e+000  1.3970316e-002  5.4127744e-001  5.4530498e-001  1.0000000e+000  6.6925191e-001
  2.0005858e-001  0.0000000e+000  0.0000000e+000  2.1385037e-001  3.0917921e-002  0.0000000e+000  0.0000000e+000  0.0000000e+000  0.0000000e+000  1.8573938e-002  0.0000000e+000  0.0000000e+000  0.0000000e+000  2.8233276e-002  0.0000000e+000  0.0000000e+000  0.0000000e+000  5.8274537e-001  0.0000000e+000  0.0000000e+000  0.0000000e+000  2.3151138e-002  4.4994733e-001  0.0000000e+000  0.0000000e+000  0.0000000e+000  3.1466388e-001  0.0000000e+000  4.5342033e-002  0.0000000e+000  2.0005858e-001  9.7665670e-001  1.0000000e+000  3.4831434e-001
  4.2567647e-001  0.0000000e+000  0.0000000e+000  4.3748629e-002  0.0000000e+000  0.0000000e+000  2.5518098e-001  6.9716198e-002  2.3580733e-003  0.0000000e+000  0.0000000e+000  4.0127868e-001  2.2638444e-002  0.0000000e+000  0.0000000e+000  2.3792016e-002  0.0000000e+000  8.2613334e-003  0.0000000e+000  7.9877159e-002  0.0000000e+000  0.0000000e+000  3.0121882e-002  0.0000000e+000  2.5312151e-003  0.0000000e+000  1.8686477e-001  8.7187922e-002  1.5026906e-001  0.0000000e+000  4.2567647e-001  6.4489486e-001  1.0000000e+000  3.3024014e-001
  3.2610198e-002  0.0000000e+000  3.6154666e-001  1.1696815e-002  0.0000000e+000  1.0561037e-002  0.0000000e+000  1.3409439e-001  0.0000000e+000  2.0189738e-001  2.2719400e-002  0.0000000e+000  0.0000000e+000  0.0000000e+000  0.0000000e+000  0.0000000e+000  0.0000000e+000  0.0000000e+000  0.0000000e+000  0.0000000e+000  0.0000000e+000  0.0000000e+000  2.6167513e-001  0.0000000e+000  0.0000000e+000  5.2307610e-002  8.4572905e-002  0.0000000e+000  0.0000000e+000  1.2439959e-001  3.2610198e-002  1.1796191e+000  1.0000000e+000  1.9074117e-001
  2.5744569e-001  0.0000000e+000  0.0000000e+000  1.1386070e-001  0.0000000e+000  3.7841993e-004  1.7665348e-002  0.0000000e+000  1.9165477e-003  3.1820639e-001  0.0000000e+000  1.7174539e-002  0.0000000e+000  0.0000000e+000  0.0000000e+000  0.0000000e+000  1.7218743e-001  0.0000000e+000  0.0000000e+000  0.0000000e+000  0.0000000e+000  0.0000000e+000  7.6008551e-001  6.6560414e-005  0.0000000e+000  0.0000000e+000  0.0000000e+000  0.0000000e+000  0.0000000e+000  0.0000000e+000  2.5744569e-001  8.2715808e-001  1.0000000e+000  2.8821735e-001
  7.8036974e-002  1.7923874e-001  0.0000000e+000  0.0000000e+000  0.0000000e+000  0.0000000e+000  0.0000000e+000  0.0000000e+000  0.0000000e+000  0.0000000e+000  0.0000000e+000  1.3295280e-003  0.0000000e+000  0.0000000e+000  1.2235267e-001  0.0000000e+000  4.0078565e-001  1.9982488e-002  2.2585351e-002  2.5129010e-001  0.0000000e+000  1.4987514e-002  0.0000000e+000  1.9985852e-001  0.0000000e+000  2.0732087e-002  0.0000000e+000  6.5558351e-002  0.0000000e+000  1.3769723e-001  7.8036974e-002  1.1098856e+000  1.0000000e+000  2.0352565e-001
  1.0000000e+000  0.0000000e+000  0.0000000e+000  0.0000000e+000  1.3658330e-003  0.0000000e+000  0.0000000e+000  2.9210579e-002  2.2727390e-001  0.0000000e+000  0.0000000e+000  8.4260613e-002  0.0000000e+000  0.0000000e+000  0.0000000e+000  9.4739970e-002  1.5095482e-001  9.7129633e-002  0.0000000e+000  0.0000000e+000  0.0000000e+000  1.9434382e-002  0.0000000e+000  0.0000000e+000  0.0000000e+000  2.4497847e-002  2.2220104e-003  1.8524985e-001  0.0000000e+000  1.4061773e-002  1.0000000e+000  1.5351606e-001  1.0000000e+000             Inf
  4.8054046e-001  0.0000000e+000  0.0000000e+000  1.0052604e-001  0.0000000e+000  1.8565629e-001  8.2165363e-002  2.9974519e-001  0.0000000e+000  0.0000000e+000  1.1336348e-001  0.0000000e+000  0.0000000e+000  0.0000000e+000  0.0000000e+000  3.0974588e-002  0.0000000e+000  1.0466441e-002  0.0000000e+000  3.9704873e-003  1.9202817e-001  0.0000000e+000  3.9824577e-003  1.4151279e-001  1.7989041e-001  0.0000000e+000  0.0000000e+000  9.2621401e-002  0.0000000e+000  0.0000000e+000  4.8054046e-001  6.1237052e-001  1.0000000e+000  2.0799797e-001
  9.2137026e-001  0.0000000e+000  0.0000000e+000  0.0000000e+000  1.9119112e-001  0.0000000e+000  4.4972315e-001  0.0000000e+000  0.0000000e+000  0.0000000e+000  0.0000000e+000  0.0000000e+000  0.0000000e+000  0.0000000e+000  0.0000000e+000  0.0000000e+000  0.0000000e+000  0.0000000e+000  2.4283069e-002  0.0000000e+000  0.0000000e+000  0.0000000e+000  9.5127536e-001  1.0756183e-001  0.0000000e+000  0.0000000e+000  0.0000000e+000  1.1583248e-002  9.5266041e-002  0.0000000e+000  9.2137026e-001  3.6616633e-001  1.0000000e+000  6.2330775e-001
  9.3062764e-001  0.0000000e+000  4.3154067e-001  6.2261124e-002  6.8766611e-002  1.1559857e-003  0.0000000e+000  0.0000000e+000  0.0000000e+000  0.0000000e+000  4.2967074e-003  1.1328749e-001  3.1215000e-001  0.0000000e+000  0.0000000e+000  0.0000000e+000  1.0788523e-001  0.0000000e+000  0.0000000e+000  4.2962967e-002  0.0000000e+000  0.0000000e+000  6.2233896e-002  0.0000000e+000  0.0000000e+000  0.0000000e+000  1.8197979e-001  0.0000000e+000  8.7126686e-002  0.0000000e+000  9.3062764e-001  2.9313442e-001  1.0000000e+000  2.7592134e-001
  3.1590614e-001  0.0000000e+000  0.0000000e+000  1.5147438e-001  0.0000000e+000  3.2394612e-003  2.8062184e-002  4.4015571e-002  4.2632307e-001  2.9568873e-002  0.0000000e+000  3.3656230e-001  3.4560870e-002  0.0000000e+000  0.0000000e+000  3.5724943e-002  2.8295680e-002  0.0000000e+000  0.0000000e+000  0.0000000e+000  3.0914856e-002  0.0000000e+000  0.0000000e+000  0.0000000e+000  1.5211201e-001  1.4205499e-001  8.1282299e-002  0.0000000e+000  0.0000000e+000  0.0000000e+000  3.1590614e-001  7.9086835e-001  1.0000000e+000  3.3733004e-001
  1.2826416e-001  0.0000000e+000  4.0690938e-002  0.0000000e+000  0.0000000e+000  3.3917742e-001  0.0000000e+000  7.8304367e-003  0.0000000e+000  3.9295848e-001  8.0236605e-003  0.0000000e+000  0.0000000e+000  0.0000000e+000  7.2555698e-002  0.0000000e+000  3.4015128e-001  1.4827615e-002  0.0000000e+000  0.0000000e+000  7.8196996e-002  4.1897562e-003  1.1440581e-001  0.0000000e+000  0.0000000e+000  0.0000000e+000  1.5371880e-001  0.0000000e+000  5.1855490e-002  0.0000000e+000  1.2826416e-001  1.0633498e+000  1.0000000e+000  2.4562808e-001
  0.0000000e+000  0.0000000e+000  0.0000000e+000  0.0000000e+000  0.0000000e+000  0.0000000e+000  1.3960659e-001  1.7567734e-002  0.0000000e+000  4.3789720e-002  0.0000000e+000  0.0000000e+000  0.0000000e+000  0.0000000e+000  0.0000000e+000  4.6027763e-002  0.0000000e+000  1.2495795e-001  9.1825139e-002  2.3828354e-001  0.0000000e+000  0.0000000e+000  3.7593956e-003  0.0000000e+000  3.9686980e-002  0.0000000e+000  0.0000000e+000  0.0000000e+000  0.0000000e+000  0.0000000e+000  0.0000000e+000  1.2313636e+000  1.0000000e+000             Inf
  4.5783089e-001  2.1117552e-003  0.0000000e+000  2.3481696e-001  0.0000000e+000  0.0000000e+000  0.0000000e+000  4.0945199e-001  0.0000000e+000  0.0000000e+000  4.6142090e-002  1.6215746e-002  0.0000000e+000  5.0632320e-002  5.7300306e-002  0.0000000e+000  0.0000000e+000  0.0000000e+000  0.0000000e+000  1.8880044e-002  0.0000000e+000  0.0000000e+000  0.0000000e+000  5.8426747e-003  0.0000000e+000  0.0000000e+000  0.0000000e+000  4.1315407e-002  0.0000000e+000  0.0000000e+000  4.5783089e-001  5.1023553e-001  1.0000000e+000  6.8700916e-001
  4.0504304e-001  0.0000000e+000  1.0311291e-003  0.0000000e+000  0.0000000e+000  0.0000000e+000  0.0000000e+000  2.7621475e-001  6.2902543e-002  0.0000000e+000  0.0000000e+000  3.2561576e-001  2.8093589e-002  0.0000000e+000  0.0000000e+000  0.0000000e+000  0.0000000e+000  5.3685906e-001  6.1745079e-002  0.0000000e+000  0.0000000e+000  0.0000000e+000  8.5988892e-001  0.0000000e+000  0.0000000e+000  0.0000000e+000  0.0000000e+000  0.0000000e+000  0.0000000e+000  7.5184580e-002  4.0504304e-001  8.6362605e-001  1.0000000e+000  3.9026492e-001
  9.3371866e-001  0.0000000e+000  6.4495106e-002  0.0000000e+000  0.0000000e+000  9.9731655e-002  1.0701892e-002  0.0000000e+000  1.1806837e-001  0.0000000e+000  5.0307570e-002  0.0000000e+000  7.4123840e-002  0.0000000e+000  0.0000000e+000  0.0000000e+000  0.0000000e+000  0.0000000e+000  3.5905815e-003  6.4252455e-004  0.0000000e+000  0.0000000e+000  4.6885726e-002  1.0000000e+000  5.9617486e-001  0.0000000e+000  1.5004095e-001  0.0000000e+000  0.0000000e+000  0.0000000e+000  9.3371866e-001  4.3215060e-001  1.0000000e+000  4.4914692e-001
  3.9546056e-002  0.0000000e+000  1.5811155e-002  0.0000000e+000  6.9536205e-002  1.1102028e-001  0.0000000e+000  2.6684213e-001  0.0000000e+000  0.0000000e+000  0.0000000e+000  0.0000000e+000  3.0215640e-002  0.0000000e+000  0.0000000e+000  1.1173594e-001  0.0000000e+000  0.0000000e+000  0.0000000e+000  0.0000000e+000  2.8997077e-002  0.0000000e+000  0.0000000e+000  0.0000000e+000  0.0000000e+000  0.0000000e+000  8.6150601e-002  2.3159785e-002  0.0000000e+000  0.0000000e+000  3.9546056e-002  1.0101176e+000  1.0000000e+000  4.7357900e-001
  1.7205962e-001  2.7504903e-002  5.2026648e-002  0.0000000e+000  0.0000000e+000  8.8899895e-002  2.3256968e-002  0.0000000e+000  3.7058617e-002  0.0000000e+000  2.7417090e-001  2.4157647e-001  0.0000000e+000  1.4326188e-001  2.4833464e-001  5.8419698e-002  3.2263949e-003  8.5012839e-002  0.0000000e+000  5.7798882e-002  0.0000000e+000  0.0000000e+000  0.0000000e+000  0.0000000e+000  2.1551209e-002  0.0000000e+000  0.0000000e+000  0.0000000e+000  0.0000000e+000  0.0000000e+000  1.7205962e-001  9.2795529e-001  1.0000000e+000  5.0405080e-001
  4.0963846e-001  0.0000000e+000  2.0215087e-002  0.0000000e+000  1.0713466e-002  0.0000000e+000  1.3928860e-001  0.0000000e+000  0.0000000e+000  1.4792198e-002  3.0692050e-002  9.3475669e-002  0.0000000e+000  0.0000000e+000  4.2378830e-002  5.5578677e-002  1.0401596e-002  3.0959343e-001  0.0000000e+000  0.0000000e+000  0.0000000e+000  0.0000000e+000  0.0000000e+000  1.0000000e+000  0.0000000e+000  4.7964880e-004  0.0000000e+000  3.7081355e-002  6.5385522e-002  0.0000000e+000  4.0963846e-001  7.6652186e-001  1.0000000e+000  3.8702971e-001
  8.3981767e-001  0.0000000e+000  4.8662130e-002  0.0000000e+000  0.0000000e+000  0.0000000e+000  7.2260387e-002  2.0251701e-001  5.3257230e-002  5.7186484e-001  0.0000000e+000  0.0000000e+000  0.0000000e+000  0.0000000e+000  1.8318061e-001  0.0000000e+000  0.0000000e+000  3.2895398e-001  0.0000000e+000  5.8109986e-002  0.0000000e+000  0.0000000e+000  0.0000000e+000  1.5101974e-001  2.5097295e-001  2.8420650e-001  0.0000000e+000  0.0000000e+000  0.0000000e+000  0.0000000e+000  8.3981767e-001  4.9497817e-001  1.0000000e+000  5.4974163e-001
  0.0000000e+000  0.0000000e+000  0.0000000e+000  0.0000000e+000  0.0000000e+000  0.0000000e+000  0.0000000e+000  0.0000000e+000  3.6027827e-003  4.6349700e-006  6.5733739e-002  0.0000000e+000  0.0000000e+000  0.0000000e+000  0.0000000e+000  0.0000000e+000  0.0000000e+000  0.0000000e+000  2.0390757e-002  0.0000000e+000  3.2668234e-002  1.9895066e-001  0.0000000e+000  2.8293185e-001  0.0000000e+000  4.7135735e-003  3.5558387e-003  0.0000000e+000  3.0072502e-002  1.5245445e-001  0.0000000e+000  1.2467487e+000  1.0000000e+000             Inf
  1.0000000e+000  6.9451481e-002  0.0000000e+000  1.0364877e-001  2.0935688e-001  2.3780024e-001  0.0000000e+000  0.0000000e+000  0.0000000e+000  0.0000000e+000  0.0000000e+000  0.0000000e+000  0.0000000e+000  6.7383660e-002  6.2896298e-002  0.0000000e+000  2.4916075e-002  0.0000000e+000  0.0000000e+000  0.0000000e+000  0.0000000e+000  0.0000000e+000  0.0000000e+000  1.2370005e-001  1.1999875e-004  0.0000000e+000  1.0982971e-002  0.0000000e+000  3.9660381e-002  1.8551620e-001  1.0000000e+000  1.8945884e-001  1.0000000e+000             Inf
  6.1716643e-003  0.0000000e+000  0.0000000e+000  1.7625016e-003  1.2054704e-001  0.0000000e+000  0.0000000e+000  1.5947311e-001  0.0000000e+000  0.0000000e+000  0.0000000e+000  0.0000000e+000  0.0000000e+000  0.0000000e+000  0.0000000e+000  0.0000000e+000  0.0000000e+000  2.6188849e-002  8.0373866e-002  0.0000000e+000  4.1224577e-001  0.0000000e+000  2.6394758e-003  0.0000000e+000  0.0000000e+000  0.0000000e+000  0.0000000e+000  0.0000000e+000  0.0000000e+000  0.0000000e+000  6.1716643e-003  1.1614711e+000  1.0000000e+000  3.5730339e-001
  1.0000000e+000  0.0000000e+000  0.0000000e+000  0.0000000e+000  0.0000000e+000  6.4389282e-002  0.0000000e+000  2.0475583e-002  0.0000000e+000  3.4471686e-002  5.2287733e-002  1.0638677e-001  3.0260310e-002  3.9450025e-002  0.0000000e+000  0.0000000e+000  0.0000000e+000  1.9571173e-001  3.8650158e-002  0.0000000e+000  0.0000000e+000  1.8336900e-001  0.0000000e+000  0.0000000e+000  0.0000000e+000  0.0000000e+000  0.0000000e+000  0.0000000e+000  0.0000000e+000  4.6296102e-001  1.0000000e+000  2.0597357e-001  1.0000000e+000             Inf
  7.4825466e-001  0.0000000e+000  0.0000000e+000  8.1517578e-002  6.0869074e-003  1.0593731e-001  0.0000000e+000  1.1964597e-001  0.0000000e+000  1.7783944e-001  0.0000000e+000  0.0000000e+000  0.0000000e+000  0.0000000e+000  0.0000000e+000  0.0000000e+000  1.2210693e-001  0.0000000e+000  0.0000000e+000  2.5508980e-002  5.4423468e-001  0.0000000e+000  0.0000000e+000  1.8815473e-001  0.0000000e+000  1.0427336e-001  0.0000000e+000  0.0000000e+000  0.0000000e+000  0.0000000e+000  7.4825466e-001  4.1341796e-001  1.0000000e+000  4.4453887e-001
  5.0148175e-001  0.0000000e+000  4.4369827e-001  4.8608369e-003  0.0000000e+000  0.0000000e+000  0.0000000e+000  2.0566046e-002  0.0000000e+000  2.6827384e-002  0.0000000e+000  0.0000000e+000  3.9614615e-002  0.0000000e+000  1.0227978e-001  8.0696247e-002  0.0000000e+000  0.0000000e+000  1.5058701e-001  3.4315282e-001  0.0000000e+000  0.0000000e+000  0.0000000e+000  1.0890340e-002  1.2392311e-001  8.5707422e-003  0.0000000e+000  0.0000000e+000  2.7958018e-001  0.0000000e+000  5.0148175e-001  6.3802004e-001  1.0000000e+000  3.2945028e-001
  6.1938670e-001  0.0000000e+000  6.9783808e-002  8.3322067e-002  1.5045687e-001  0.0000000e+000  2.5959702e-003  0.0000000e+000  0.0000000e+000  4.8353503e-001  0.0000000e+000  4.9218117e-002  0.0000000e+000  0.0000000e+000  0.0000000e+000  1.8515293e-001  4.4785644e-002  0.0000000e+000  0.0000000e+000  0.0000000e+000  0.0000000e+000  1.1344656e-002  0.0000000e+000  0.0000000e+000  0.0000000e+000  1.1230239e-001  0.0000000e+000  0.0000000e+000  0.0000000e+000  0.0000000e+000  6.1938670e-001  4.4888366e-001  1.0000000e+000  3.2476336e-001
  2.3155821e-001  2.6491023e-001  0.0000000e+000  0.0000000e+000  9.0881929e-003  0.0000000e+000  0.0000000e+000  7.9717320e-002  0.0000000e+000  0.0000000e+000  0.0000000e+000  0.0000000e+000  2.1930398e-002  2.6331541e-002  1.4814238e-001  2.0206564e-001  1.3991188e-001  0.0000000e+000  0.0000000e+000  0.0000000e+000  0.0000000e+000  0.0000000e+000  0.0000000e+000  0.0000000e+000  0.0000000e+000  2.2344735e-002  0.0000000e+000  0.0000000e+000  7.0271488e-002  2.0959507e-002  2.3155821e-001  7.6089883e-001  1.0000000e+000  5.3670915e-001
  1.7573226e-001  0.0000000e+000  2.1236568e-002  7.1383106e-002  0.0000000e+000  0.0000000e+000  1.5140529e-001  0.0000000e+000  3.6632546e-002  3.7982995e-001  0.0000000e+000  9.7462996e-002  0.0000000e+000  0.0000000e+000  0.0000000e+000  0.0000000e+000  2.6100940e-001  0.0000000e+000  8.9265445e-002  4.1986864e-002  0.0000000e+000  5.3556865e-002  0.0000000e+000  1.1896368e-001  1.6894660e-002  2.4667703e-001  0.0000000e+000  1.7760208e-001  0.0000000e+000  1.1146608e-001  1.7573226e-001  1.0547451e+000  1.0000000e+000  6.1163884e-001
  9.4482478e-001  1.2841110e-001  0.0000000e+000  7.8639226e-002  1.7821931e-001  0.0000000e+000  8.8602591e-003  0.0000000e+000  3.1993643e-001  1.7165157e-001  0.0000000e+000  0.0000000e+000  0.0000000e+000  2.3542087e-003  0.0000000e+000  1.0864490e-001  0.0000000e+000  1.1530388e-001  6.2685224e-002  0.0000000e+000  0.0000000e+000  0.0000000e+000  7.0302732e-002  0.0000000e+000  0.0000000e+000  0.0000000e+000  0.0000000e+000  0.0000000e+000  0.0000000e+000  4.5050767e-001  9.4482478e-001  3.2536729e-001  1.0000000e+000  4.5177382e-001
  5.7031260e-001  0.0000000e+000  0.0000000e+000  0.0000000e+000  0.0000000e+000  0.0000000e+000  0.0000000e+000  0.0000000e+000  0.0000000e+000  0.0000000e+000  5.3014180e-002  1.1154817e-001  0.0000000e+000  0.0000000e+000  0.0000000e+000  0.0000000e+000  0.0000000e+000  0.0000000e+000  0.0000000e+000  0.0000000e+000  5.6833422e-002  0.0000000e+000  1.3560505e-001  1.9274314e-001  0.0000000e+000  0.0000000e+000  1.8590308e-002  0.0000000e+000  3.4435438e-001  6.5458002e-001  5.7031260e-001  5.6568255e-001  1.0000000e+000  3.0027991e-001
  3.8999744e-001  0.0000000e+000  0.0000000e+000  2.3000072e-003  1.4361372e-002  1.1457982e-001  1.9673694e-001  0.0000000e+000  0.0000000e+000  0.0000000e+000  5.6209713e-004  0.0000000e+000  0.0000000e+000  1.6334918e-002  0.0000000e+000  2.7914766e-001  7.3593451e-003  3.5054814e-001  9.5500979e-003  0.0000000e+000  0.0000000e+000  2.5587577e-001  0.0000000e+000  0.0000000e+000  0.0000000e+000  0.0000000e+000  2.2916719e-001  0.0000000e+000  7.0494622e-002  0.0000000e+000  3.8999744e-001  7.2034674e-001  1.0000000e+000  3.8840954e-001
  0.0000000e+000  0.0000000e+000  0.0000000e+000  2.1155551e-002  0.0000000e+000  0.0000000e+000  1.2898985e-002  0.0000000e+000  7.6426790e-002  0.0000000e+000  0.0000000e+000  7.0755480e-002  0.0000000e+000  0.0000000e+000  0.0000000e+000  0.0000000e+000  0.0000000e+000  2.5732130e-001  1.9044742e-002  0.0000000e+000  0.0000000e+000  2.5433282e-001  0.0000000e+000  0.0000000e+000  0.0000000e+000  0.0000000e+000  5.0997097e-002  0.0000000e+000  2.0221364e-002  0.0000000e+000  0.0000000e+000  1.2430478e+000  1.0000000e+000             Inf
  0.0000000e+000  0.0000000e+000  5.7770859e-002  0.0000000e+000  0.0000000e+000  0.0000000e+000  0.0000000e+000  0.0000000e+000  1.5233425e-002  0.0000000e+000  0.0000000e+000  0.0000000e+000  0.0000000e+000  2.2642729e-002  0.0000000e+000  0.0000000e+000  0.0000000e+000  0.0000000e+000  0.0000000e+000  1.8355574e-001  9.5901953e-003  0.0000000e+000  0.0000000e+000  0.0000000e+000  0.0000000e+000  0.0000000e+000  0.0000000e+000  0.0000000e+000  3.7417115e-002  0.0000000e+000  0.0000000e+000  1.1012376e+000  1.0000000e+000             Inf
  9.9251788e-001  0.0000000e+000  4.3228015e-002  0.0000000e+000  2.1498853e-002  0.0000000e+000  0.0000000e+000  0.0000000e+000  0.0000000e+000  5.6269028e-002  1.2090890e-001  0.0000000e+000  0.0000000e+000  0.0000000e+000  8.6588165e-003  0.0000000e+000  3.9860140e-002  0.0000000e+000  2.0291840e-003  0.0000000e+000  0.0000000e+000  0.0000000e+000  0.0000000e+000  0.0000000e+000  8.8166278e-002  1.9997911e-001  0.0000000e+000  0.0000000e+000  0.0000000e+000  6.4578535e-002  9.9251788e-001  1.0878465e-001  1.0000000e+000  4.1763979e-001
  1.1117896e-001  0.0000000e+000  0.0000000e+000  0.0000000e+000  0.0000000e+000  0.0000000e+000  1.4139182e-002  0.0000000e+000  0.0000000e+000  0.0000000e+000  5.5845985e-002  1.2208103e-001  0.0000000e+000  1.1512771e-002  1.5721913e-002  1.5447799e-003  0.0000000e+000  6.6694349e-002  8.5825344e-002  1.0351004e-004  1.0540183e-003  2.6906261e-002  0.0000000e+000  1.1888714e-003  0.0000000e+000  2.1661086e-002  3.0230961e-001  5.0938944e-002  0.0000000e+000  0.0000000e+000  1.1117896e-001  8.6980925e-001  1.0000000e+000  3.5246725e-001
  3.3052365e-001  1.1314933e-001  3.5811592e-003  0.0000000e+000  4.0022637e-001  0.0000000e+000  0.0000000e+000  3.2610230e-004  0.0000000e+000  0.0000000e+000  0.0000000e+000  0.0000000e+000  0.0000000e+000  5.9390908e-003  8.0617858e-002  2.1029730e-002  0.0000000e+000  0.0000000e+000  0.0000000e+000  8.6488860e-002  0.0000000e+000  0.0000000e+000  9.9276131e-002  4.0475262e-003  3.3834144e-002  2.2394410e-002  0.0000000e+000  3.1741278e-003  0.0000000e+000  0.0000000e+000  3.3052365e-001  6.2305166e-001  1.0000000e+000  2.8301545e-001
  2.2637455e-001  5.6837803e-002  0.0000000e+000  1.7040239e-003  9.9713890e-002  0.0000000e+000  2.6153577e-001  0.0000000e+000  1.4586547e-002  8.2383882e-003  0.0000000e+000  1.6330127e-002  1.8060535e-002  9.3117865e-003  1.6355964e-003  0.0000000e+000  4.2905213e-002  0.0000000e+000  5.4959188e-004  0.0000000e+000  3.3245501e-002  0.0000000e+000  4.3585896e-002  0.0000000e+000  0.0000000e+000  0.0000000e+000  0.0000000e+000  0.0000000e+000  0.0000000e+000  4.6930980e-001  2.2637455e-001  7.8479693e-001  1.0000000e+000  1.4584650e-001
  8.1063790e-001  1.0965653e-001  5.9380102e-003  2.8195518e-001  0.0000000e+000  0.0000000e+000  9.8998010e-002  2.0456733e-001  1.5685621e-002  2.7357146e-001  0.0000000e+000  0.0000000e+000  1.2467646e-001  0.0000000e+000  0.0000000e+000  0.0000000e+000  1.3888610e-002  0.0000000e+000  0.0000000e+000  7.5014286e-002  0.0000000e+000  0.0000000e+000  4.5106723e-002  4.2470194e-003  0.0000000e+000  0.0000000e+000  1.5169650e-002  0.0000000e+000  0.0000000e+000  2.3125344e-003  8.1063790e-001  3.3120821e-001  1.0000000e+000  5.3714945e-001
  1.0000000e+000  1.2839157e-001  0.0000000e+000  0.0000000e+000  0.0000000e+000  0.0000000e+000  0.0000000e+000  0.0000000e+000  0.0000000e+000  4.6133766e-002  0.0000000e+000  0.0000000e+000  0.0000000e+000  0.0000000e+000  6.6652964e-002  0.0000000e+000  0.0000000e+000  0.0000000e+000  1.5425684e-001  0.0000000e+000  0.0000000e+000  4.4501208e-003  1.4277088e-001  0.0000000e+000  9.6907376e-003  0.0000000e+000  1.2633987e-002  0.0000000e+000  0.0000000e+000  7.2800556e-002  1.0000000e+000  1.0343129e-001  1.0000000e+000             Inf
  1.5173165e-001  0.0000000e+000  0.0000000e+000  0.0000000e+000  2.0384531e-001  0.0000000e+000  8.2539643e-002  0.0000000e+000  0.0000000e+000  1.2037789e-001  0.0000000e+000  4.4380701e-002  0.0000000e+000  3.1122080e-002  0.0000000e+000  0.0000000e+000  0.0000000e+000  0.0000000e+000  4.3272396e-002  8.4603127e-003  0.0000000e+000  1.6537609e-001  0.0000000e+000  0.0000000e+000  0.0000000e+000  0.0000000e+000  0.0000000e+000  0.0000000e+000  0.0000000e+000  0.0000000e+000  1.5173165e-001  7.8732105e-001  1.0000000e+000  2.0039482e-001
  8.7205435e-002  0.0000000e+000  0.0000000e+000  1.7676296e-001  2.9639090e-001  0.0000000e+000  4.1061568e-003  0.0000000e+000  0.0000000e+000  2.1822762e-001  0.0000000e+000  0.0000000e+000  5.3962413e-003  1.2178599e-002  0.0000000e+000  3.9226055e-003  0.0000000e+000  0.0000000e+000  1.0236814e-002  1.0628917e-002  0.0000000e+000  0.0000000e+000  3.8138308e-001  3.3402025e-002  1.5410425e-001  0.0000000e+000  5.4145088e-002  0.0000000e+000  1.6452336e-002  0.0000000e+000  8.7205435e-002  1.0746304e+000  1.0000000e+000  3.4311610e-001
  4.0823825e-001  0.0000000e+000  0.0000000e+000  0.0000000e+000  0.0000000e+000  3.2219061e-002  0.0000000e+000  0.0000000e+000  1.3329059e-002  5.5758981e-002  0.0000000e+000  0.0000000e+000  1.2739271e-003  1.9919661e-002  5.4790380e-003  0.0000000e+000  6.3347944e-002  3.9937797e-001  0.0000000e+000  0.0000000e+000  5.9625737e-004  1.1786863e-002  2.2417158e-003  2.8476589e-001  2.3916061e-001  0.0000000e+000  0.0000000e+000  0.0000000e+000  3.2801869e-002  0.0000000e+000  4.0823825e-001  6.1534379e-001  1.0000000e+000  2.3817026e-001
  7.4682263e-001  0.0000000e+000  1.4576588e-001  1.3638603e-001  3.9296202e-002  0.0000000e+000  0.0000000e+000  0.0000000e+000  0.0000000e+000  8.5070713e-002  7.9948552e-002  6.0396700e-002  0.0000000e+000  1.1114224e-002  1.5003018e-001  0.0000000e+000  0.0000000e+000  0.0000000e+000  0.0000000e+000  7.2891936e-003  0.0000000e+000  0.0000000e+000  1.9805323e-001  5.1607975e-002  0.0000000e+000  0.0000000e+000  3.2775314e-001  6.9976830e-002  5.1397050e-003  3.2952725e-002  7.4682263e-001  3.9959950e-001  1.0000000e+000  5.3442906e-001
  2.4137346e-001  0.0000000e+000  0.0000000e+000  0.0000000e+000  3.7463436e-003  0.0000000e+000  1.6329054e-001  0.0000000e+000  1.8840403e-002  4.1600081e-002  0.0000000e+000  0.0000000e+000  9.0564720e-002  4.3469580e-002  0.0000000e+000  0.0000000e+000  7.1126301e-003  0.0000000e+000  9.7081022e-002  0.0000000e+000  0.0000000e+000  0.0000000e+000  1.3390919e-001  2.3216419e-001  0.0000000e+000  0.0000000e+000  0.0000000e+000  1.2129099e-002  8.7438955e-002  0.0000000e+000  2.4137346e-001  7.3123966e-001  1.0000000e+000  2.6624996e-001
  4.4549184e-001  0.0000000e+000  0.0000000e+000  1.4210495e-001  0.0000000e+000  5.1019152e-003  0.0000000e+000  0.0000000e+000  0.0000000e+000  1.2348166e-001  3.1084474e-003  7.0547486e-003  1.0007828e-001  3.3526453e-002  0.0000000e+000  0.0000000e+000  4.9231647e-002  0.0000000e+000  6.7581875e-002  0.0000000e+000  3.3137526e-002  0.0000000e+000  4.2679427e-002  1.1598678e-001  0.0000000e+000  0.0000000e+000  4.3650571e-002  0.0000000e+000  2.2074901e-002  0.0000000e+000  4.4549184e-001  5.0011986e-001  1.0000000e+000  5.5480299e-001
  3.4528208e-002  1.3197732e-001  0.0000000e+000  0.0000000e+000  3.5145181e-001  0.0000000e+000  0.0000000e+000  1.8787129e-001  1.9960519e-002  1.0323230e-002  0.0000000e+000  2.6484687e-004  0.0000000e+000  0.0000000e+000  0.0000000e+000  0.0000000e+000  5.2871537e-003  0.0000000e+000  0.0000000e+000  3.7717344e-002  0.0000000e+000  0.0000000e+000  5.7209760e-002  0.0000000e+000  0.0000000e+000  0.0000000e+000  0.0000000e+000  0.0000000e+000  4.6244790e-002  0.0000000e+000  3.4528208e-002  1.0544179e+000  1.0000000e+000  4.2427584e-001
  0.0000000e+000  0.0000000e+000  2.5229507e-002  0.0000000e+000  3.0464980e-003  0.0000000e+000  0.0000000e+000  0.0000000e+000  0.0000000e+000  0.0000000e+000  0.0000000e+000  0.0000000e+000  0.0000000e+000  8.3047624e-003  0.0000000e+000  0.0000000e+000  1.1480289e-001  0.0000000e+000  0.0000000e+000  9.8454906e-002  7.3075935e-002  0.0000000e+000  0.0000000e+000  0.0000000e+000  0.0000000e+000  2.8220831e-003  0.0000000e+000  3.1332226e-003  0.0000000e+000  0.0000000e+000  0.0000000e+000  1.1020630e+000  1.0000000e+000             Inf
  3.5943640e-001  1.3239827e-001  3.3486055e-001  0.0000000e+000  4.4917758e-002  1.9909239e-001  0.0000000e+000  0.0000000e+000  0.0000000e+000  0.0000000e+000  4.8467119e-002  6.3865126e-002  1.4418724e-001  0.0000000e+000  2.3018615e-001  0.0000000e+000  7.7573198e-002  2.3573263e-002  0.0000000e+000  3.8841165e-002  1.0597694e-002  6.9298173e-002  0.0000000e+000  0.0000000e+000  0.0000000e+000  0.0000000e+000  0.0000000e+000  3.7970403e-001  1.1798888e-001  1.0546635e-001  3.5943640e-001  8.6243825e-001  1.0000000e+000  5.8564257e-001
  7.9045249e-001  3.6199670e-002  3.7919641e-001  2.1445955e-002  0.0000000e+000  0.0000000e+000  0.0000000e+000  1.4315562e-001  2.0235777e-002  0.0000000e+000  0.0000000e+000  0.0000000e+000  2.1281162e-001  0.0000000e+000  0.0000000e+000  0.0000000e+000  0.0000000e+000  7.8414027e-003  0.0000000e+000  0.0000000e+000  0.0000000e+000  0.0000000e+000  7.2114248e-002  1.3722836e-002  1.3252813e-001  3.0132887e-003  0.0000000e+000  0.0000000e+000  0.0000000e+000  6.1300416e-003  7.9045249e-001  3.0182245e-001  1.0000000e+000             Inf
  6.5348974e-001  4.0150241e-002  0.0000000e+000  0.0000000e+000  6.7619409e-002  0.0000000e+000  0.0000000e+000  6.7752873e-002  7.0158221e-002  0.0000000e+000  0.0000000e+000  2.1210339e-001  0.0000000e+000  0.0000000e+000  0.0000000e+000  0.0000000e+000  0.0000000e+000  6.1449399e-002  4.6220231e-001  0.0000000e+000  0.0000000e+000  0.0000000e+000  5.1100092e-002  0.0000000e+000  8.4413370e-002  1.2018731e-001  0.0000000e+000  3.3538116e-001  0.0000000e+000  0.0000000e+000  6.5348974e-001  5.0191546e-001  1.0000000e+000  6.8214755e-001
  4.6802541e-001  0.0000000e+000  1.8257872e-001  6.5343684e-003  3.1830937e-002  0.0000000e+000  0.0000000e+000  9.4150070e-002  0.0000000e+000  1.3386255e-002  0.0000000e+000  0.0000000e+000  5.9256035e-003  0.0000000e+000  0.0000000e+000  5.8441168e-001  0.0000000e+000  0.0000000e+000  4.2862411e-001  0.0000000e+000  1.7589650e-002  0.0000000e+000  0.0000000e+000  0.0000000e+000  0.0000000e+000  0.0000000e+000  5.7387893e-002  6.3787528e-001  1.8683544e-002  0.0000000e+000  4.6802541e-001  7.6770626e-001  1.0000000e+000  8.2252435e-001
  7.3518517e-001  0.0000000e+000  0.0000000e+000  0.0000000e+000  0.0000000e+000  0.0000000e+000  0.0000000e+000  0.0000000e+000  3.2583325e-002  0.0000000e+000  6.9166766e-005  0.0000000e+000  0.0000000e+000  0.0000000e+000  0.0000000e+000  4.4775028e-001  0.0000000e+000  0.0000000e+000  7.6027120e-002  1.2430703e-002  3.9476794e-002  0.0000000e+000  2.3341544e-002  0.0000000e+000  0.0000000e+000  0.0000000e+000  0.0000000e+000  0.0000000e+000  5.4150904e-001  2.3271071e-002  7.3518517e-001  3.6723801e-001  1.0000000e+000  3.0793404e-001
  7.0912585e-001  0.0000000e+000  0.0000000e+000  0.0000000e+000  0.0000000e+000  0.0000000e+000  1.7884733e-002  0.0000000e+000  0.0000000e+000  0.0000000e+000  0.0000000e+000  1.2602057e-001  0.0000000e+000  0.0000000e+000  8.3272748e-002  1.1808050e-001  1.1652953e-001  0.0000000e+000  0.0000000e+000  0.0000000e+000  0.0000000e+000  2.7997428e-001  0.0000000e+000  1.3048552e-001  4.7929213e-001  2.2393099e-001  0.0000000e+000  2.2195474e-002  0.0000000e+000  0.0000000e+000  7.0912585e-001  4.6591007e-001  1.0000000e+000  2.7164893e-001
  1.0654135e-001  7.2835508e-002  0.0000000e+000  0.0000000e+000  0.0000000e+000  0.0000000e+000  0.0000000e+000  7.9336872e-002  0.0000000e+000  0.0000000e+000  4.8174204e-003  1.1788692e-001  1.3186970e-001  0.0000000e+000  0.0000000e+000  0.0000000e+000  0.0000000e+000  2.7967335e-001  0.0000000e+000  0.0000000e+000  0.0000000e+000  0.0000000e+000  0.0000000e+000  0.0000000e+000  0.0000000e+000  0.0000000e+000  6.3771331e-002  0.0000000e+000  0.0000000e+000  0.0000000e+000  1.0654135e-001  8.7040093e-001  1.0000000e+000  6.5094314e-001
  1.8405017e-001  2.9508772e-002  1.8836231e-001  0.0000000e+000  0.0000000e+000  1.4706355e-001  0.0000000e+000  0.0000000e+000  0.0000000e+000  0.0000000e+000  0.0000000e+000  0.0000000e+000  2.3309619e-001  1.2706505e-001  2.8271357e-002  3.5563917e-001  2.1498567e-002  0.0000000e+000  0.0000000e+000  7.0054514e-002  0.0000000e+000  2.6373165e-002  0.0000000e+000  0.0000000e+000  0.0000000e+000  9.8981402e-004  7.4375769e-002  7.9243578e-002  2.2569361e-001  0.0000000e+000  1.8405017e-001  9.7357927e-001  1.0000000e+000  2.1111152e-001
  0.0000000e+000  0.0000000e+000  0.0000000e+000  0.0000000e+000  0.0000000e+000  7.3986149e-002  1.3741303e-001  0.0000000e+000  0.0000000e+000  2.5759038e-001  0.0000000e+000  0.0000000e+000  2.1648302e-004  0.0000000e+000  0.0000000e+000  0.0000000e+000  0.0000000e+000  0.0000000e+000  0.0000000e+000  9.8165998e-002  4.1232762e-002  0.0000000e+000  1.8905173e-001  0.0000000e+000  0.0000000e+000  0.0000000e+000  0.0000000e+000  0.0000000e+000  0.0000000e+000  0.0000000e+000  0.0000000e+000  1.2475486e+000  1.0000000e+000             Inf
  7.2761230e-001  2.6713642e-001  0.0000000e+000  0.0000000e+000  0.0000000e+000  2.1571897e-001  0.0000000e+000  0.0000000e+000  0.0000000e+000  3.9288442e-002  1.5061230e-002  0.0000000e+000  7.8488038e-002  6.9240266e-003  0.0000000e+000  6.0786133e-002  0.0000000e+000  4.8944233e-002  0.0000000e+000  0.0000000e+000  0.0000000e+000  0.0000000e+000  1.6754356e-001  0.0000000e+000  0.0000000e+000  0.0000000e+000  0.0000000e+000  2.0162970e-001  2.9790402e-001  1.0340057e-001  7.2761230e-001  4.3345343e-001  1.0000000e+000  9.5498786e-001
  3.1043122e-001  0.0000000e+000  0.0000000e+000  0.0000000e+000  0.0000000e+000  3.0460777e-001  0.0000000e+000  7.7090229e-002  0.0000000e+000  0.0000000e+000  0.0000000e+000  0.0000000e+000  0.0000000e+000  6.7755673e-002  7.7377105e-002  9.1861170e-001  0.0000000e+000  1.2778020e-001  3.7751878e-002  0.0000000e+000  0.0000000e+000  2.4296281e-002  0.0000000e+000  0.0000000e+000  0.0000000e+000  0.0000000e+000  1.5343947e-002  0.0000000e+000  6.9338893e-003  0.0000000e+000  3.1043122e-001  8.2875820e-001  1.0000000e+000  2.3834921e-001
  9.0578580e-001  0.0000000e+000  0.0000000e+000  2.1591928e-002  0.0000000e+000  0.0000000e+000  1.9999830e-001  2.1429502e-001  2.0457491e-002  0.0000000e+000  9.8820935e-003  0.0000000e+000  9.9805722e-003  0.0000000e+000  1.4776396e-001  0.0000000e+000  6.5325007e-003  8.5917413e-003  0.0000000e+000  0.0000000e+000  0.0000000e+000  0.0000000e+000  0.0000000e+000  1.3727827e-004  3.5226592e-002  0.0000000e+000  4.7127348e-002  0.0000000e+000  9.1728969e-001  0.0000000e+000  9.0578580e-001  3.3964952e-001  1.0000000e+000  4.7666732e-001
  1.8104937e-001  6.5572929e-001  0.0000000e+000  0.0000000e+000  0.0000000e+000  4.3401770e-001  0.0000000e+000  3.0750013e-002  1.5121620e-001  3.1728385e-002  8.0208869e-002  0.0000000e+000  0.0000000e+000  1.1182568e-001  0.0000000e+000  2.4049744e-003  0.0000000e+000  0.0000000e+000  0.0000000e+000  0.0000000e+000  0.0000000e+000  0.0000000e+000  0.0000000e+000  0.0000000e+000  0.0000000e+000  4.7120205e-002  0.0000000e+000  0.0000000e+000  2.8470292e-001  0.0000000e+000  1.8104937e-001  1.0350576e+000  1.0000000e+000  1.8495776e-001
  2.4981086e-001  0.0000000e+000  0.0000000e+000  0.0000000e+000  8.4608603e-002  0.0000000e+000  0.0000000e+000  1.7103397e-001  1.0000000e+000  0.0000000e+000  1.4511700e-002  2.2286527e-002  1.5247441e-001  0.0000000e+000  0.0000000e+000  5.5243564e-002  0.0000000e+000  0.0000000e+000  0.0000000e+000  1.1473666e-002  0.0000000e+000  0.0000000e+000  0.0000000e+000  1.3453654e-002  2.1385785e-002  2.6484672e-003  0.0000000e+000  0.0000000e+000  2.6657535e-002  4.1652657e-002  2.4981086e-001  8.8942040e-001  1.0000000e+000  2.6793340e-001
  7.8500505e-002  0.0000000e+000  0.0000000e+000  5.0861923e-002  7.5568739e-002  1.6337737e-001  0.0000000e+000  0.0000000e+000  3.8084405e-002  0.0000000e+000  0.0000000e+000  0.0000000e+000  8.7836658e-002  1.6522505e-002  0.0000000e+000  3.7876361e-001  0.0000000e+000  0.0000000e+000  6.2198957e-002  0.0000000e+000  0.0000000e+000  0.0000000e+000  0.0000000e+000  1.0847719e-002  3.5322804e-002  0.0000000e+000  1.7992291e-001  0.0000000e+000  0.0000000e+000  1.3961326e-001  7.8500505e-002  1.0548211e+000  1.0000000e+000  3.8874429e-001
  1.0000000e+000  9.3868574e-002  0.0000000e+000  4.2365975e-001  1.4221160e-001  3.5627635e-002  2.9554578e-001  0.0000000e+000  2.2279306e-002  0.0000000e+000  0.0000000e+000  0.0000000e+000  0.0000000e+000  0.0000000e+000  0.0000000e+000  4.6390296e-002  0.0000000e+000  0.0000000e+000  0.0000000e+000  0.0000000e+000  1.7804646e-001  0.0000000e+000  0.0000000e+000  0.0000000e+000  2.9898857e-002  0.0000000e+000  0.0000000e+000  0.0000000e+000  6.4102433e-002  0.0000000e+000  1.0000000e+000  2.2445660e-001  1.0000000e+000             Inf
  3.1174031e-001  1.9930184e-001  0.0000000e+000  0.0000000e+000  0.0000000e+000  0.0000000e+000  0.0000000e+000  6.6412043e-003  0.0000000e+000  0.0000000e+000  0.0000000e+000  0.0000000e+000  2.4231790e-002  1.3651846e-001  0.0000000e+000  1.5445214e-002  5.4942095e-001  0.0000000e+000  0.0000000e+000  0.0000000e+000  8.7230075e-002  3.6681385e-002  0.0000000e+000  0.0000000e+000  0.0000000e+000  1.5942449e-002  0.0000000e+000  8.8815829e-002  0.0000000e+000  0.0000000e+000  3.1174031e-001  7.0892676e-001  1.0000000e+000  8.0356351e-001
  7.6709510e-002  2.8105302e-002  2.7659504e-001  2.4801204e-002  1.8454354e-002  0.0000000e+000  3.6309582e-003  0.0000000e+000  0.0000000e+000  0.0000000e+000  1.7526010e-001  0.0000000e+000  0.0000000e+000  1.6993127e-001  5.5489566e-001  0.0000000e+000  0.0000000e+000  0.0000000e+000  0.0000000e+000  2.1668153e-002  0.0000000e+000  0.0000000e+000  0.0000000e+000  0.0000000e+000  0.0000000e+000  3.2939514e-002  0.0000000e+000  9.0251679e-003  0.0000000e+000  0.0000000e+000  7.6709510e-002  1.0795313e+000  1.0000000e+000  2.5290099e-001
  2.1314641e-001  0.0000000e+000  1.4918275e-001  2.2918522e-001  2.9524874e-002  0.0000000e+000  0.0000000e+000  0.0000000e+000  9.1576449e-002  0.0000000e+000  0.0000000e+000  1.3291340e-001  0.0000000e+000  0.0000000e+000  0.0000000e+000  0.0000000e+000  0.0000000e+000  3.4763951e-002  6.3002088e-004  3.3088577e-001  5.1123608e-001  0.0000000e+000  0.0000000e+000  0.0000000e+000  4.2371476e-002  8.6871286e-004  2.1366960e-002  0.0000000e+000  0.0000000e+000  0.0000000e+000  2.1314641e-001  9.2534739e-001  1.0000000e+000  2.9698085e-001
  0.0000000e+000  9.4934107e-003  0.0000000e+000  0.0000000e+000  0.0000000e+000  1.6505333e-002  0.0000000e+000  5.3616188e-002  0.0000000e+000  0.0000000e+000  0.0000000e+000  0.0000000e+000  3.2985210e-001  2.4772543e-002  0.0000000e+000  0.0000000e+000  0.0000000e+000  0.0000000e+000  0.0000000e+000  0.0000000e+000  0.0000000e+000  0.0000000e+000  3.0683054e-001  0.0000000e+000  0.0000000e+000  0.0000000e+000  0.0000000e+000  0.0000000e+000  0.0000000e+000  0.0000000e+000  0.0000000e+000  1.2299873e+000  1.0000000e+000             Inf
  7.2405075e-001  0.0000000e+000  3.2286504e-002  5.3469129e-002  0.0000000e+000  0.0000000e+000  0.0000000e+000  9.2070223e-002  0.0000000e+000  0.0000000e+000  4.1593201e-001  0.0000000e+000  0.0000000e+000  0.0000000e+000  0.0000000e+000  0.0000000e+000  0.0000000e+000  0.0000000e+000  0.0000000e+000  5.1643159e-002  2.6836485e-001  0.0000000e+000  1.4111936e-001  1.2857441e-001  1.3784519e-002  1.3378946e-001  3.0436050e-001  0.0000000e+000  1.2466249e-001  0.0000000e+000  7.2405075e-001  4.8813894e-001  1.0000000e+000  4.7874924e-001
  3.2600624e-001  3.3323438e-001  1.3201414e-002  0.0000000e+000  3.2772300e-002  0.0000000e+000  0.0000000e+000  1.3258400e-001  5.7913254e-002  0.0000000e+000  0.0000000e+000  1.0667282e-001  0.0000000e+000  0.0000000e+000  0.0000000e+000  0.0000000e+000  0.0000000e+000  0.0000000e+000  4.0811516e-002  0.0000000e+000  2.7831813e-002  0.0000000e+000  0.0000000e+000  0.0000000e+000  1.4946351e-002  6.3118036e-003  0.0000000e+000  0.0000000e+000  0.0000000e+000  0.0000000e+000  3.2600624e-001  6.0256760e-001  1.0000000e+000  5.7045857e-001
  8.3864606e-001  3.1948474e-002  8.5492486e-002  9.2731981e-002  0.0000000e+000  3.7166556e-002  4.0192625e-001  0.0000000e+000  0.0000000e+000  0.0000000e+000  0.0000000e+000  0.0000000e+000  0.0000000e+000  0.0000000e+000  1.4208108e-001  0.0000000e+000  0.0000000e+000  2.0314542e-001  0.0000000e+000  2.1106903e-002  0.0000000e+000  2.0320621e-001  0.0000000e+000  0.0000000e+000  0.0000000e+000  0.0000000e+000  0.0000000e+000  7.4394700e-002  1.0023681e-002  0.0000000e+000  8.3864606e-001  3.1916749e-001  1.0000000e+000  3.1778888e-001
  9.9782701e-002  0.0000000e+000  1.1796596e-002  0.0000000e+000  2.5793982e-002  0.0000000e+000  9.7916160e-002  4.8135795e-002  5.4695241e-002  4.4100864e-002  0.0000000e+000  1.7551174e-001  0.0000000e+000  0.0000000e+000  7.9401233e-003  0.0000000e+000  0.0000000e+000  1.4033136e-001  0.0000000e+000  5.2737738e-002  2.1175595e-002  1.8043437e-001  2.0194135e-001  0.0000000e+000  1.6300375e-003  0.0000000e+000  9.1883479e-003  3.1229579e-001  8.1181963e-002  0.0000000e+000  9.9782701e-002  1.0741577e+000  1.0000000e+000  1.1147472e-001
  8.3356779e-001  8.6741942e-002  6.7649557e-002  0.0000000e+000  0.0000000e+000  0.0000000e+000  1.9330812e-001  0.0000000e+000  0.0000000e+000  0.0000000e+000  1.8181830e-001  4.9922914e-001  0.0000000e+000  5.9965731e-002  0.0000000e+000  4.4421855e-002  2.9143636e-004  0.0000000e+000  0.0000000e+000  0.0000000e+000  2.5007352e-001  0.0000000e+000  0.0000000e+000  0.0000000e+000  3.6741519e-003  2.9310338e-005  9.7933964e-002  0.0000000e+000  2.9614482e-002  1.6583592e-002  8.3356779e-001  3.6631715e-001  1.0000000e+000  2.8062687e-001
  1.0392694e-001  0.0000000e+000  0.0000000e+000  1.2665894e-002  8.6336033e-002  1.5570678e-001  0.0000000e+000  0.0000000e+000  0.0000000e+000  0.0000000e+000  2.6627139e-002  5.2476919e-001  0.0000000e+000  2.1183041e-002  4.3762135e-002  0.0000000e+000  1.0477783e-002  0.0000000e+000  0.0000000e+000  0.0000000e+000  0.0000000e+000  1.6603840e-001  0.0000000e+000  0.0000000e+000  8.6219854e-002  0.0000000e+000  0.0000000e+000  1.1186199e-002  6.0752948e-003  4.5339778e-002  1.0392694e-001  9.9378207e-001  1.0000000e+000  2.5958494e-001
  2.5992246e-001  7.9092927e-002  0.0000000e+000  1.2206915e-001  4.0618976e-001  0.0000000e+000  1.0245951e-001  0.0000000e+000  0.0000000e+000  0.0000000e+000  1.0097131e-001  1.2190071e-002  0.0000000e+000  2.9679613e-001  0.0000000e+000  3.5634173e-002  0.0000000e+000  0.0000000e+000  0.0000000e+000  0.0000000e+000  0.0000000e+000  1.2942243e-002  0.0000000e+000  0.0000000e+000  7.5458300e-002  0.0000000e+000  8.5340003e-005  8.5767200e-003  0.0000000e+000  2.5557825e-001  2.5992246e-001  8.5030033e-001  1.0000000e+000  4.3002365e-001
  5.8074337e-001  0.0000000e+000  0.0000000e+000  0.0000000e+000  0.0000000e+000  1.0508030e-001  3.3748571e-002  0.0000000e+000  0.0000000e+000  1.7317249e-001  1.5604875e-001  7.2743679e-001  3.3779157e-003  0.0000000e+000  0.0000000e+000  1.5820072e-001  4.4335573e-002  0.0000000e+000  0.0000000e+000  0.0000000e+000  0.0000000e+000  0.0000000e+000  2.2778743e-001  0.0000000e+000  0.0000000e+000  9.6858558e-004  0.0000000e+000  1.1886404e-001  0.0000000e+000  0.0000000e+000  5.8074337e-001  5.9624239e-001  1.0000000e+000  5.1048226e-001
  1.0000000e+000  2.5470558e-001  0.0000000e+000  0.0000000e+000  1.0746196e-001  0.0000000e+000  0.0000000e+000  2.7454370e-001  0.0000000e+000  0.0000000e+000  0.0000000e+000  0.0000000e+000  0.0000000e+000  0.0000000e+000  2.5108798e-001  0.0000000e+000  0.0000000e+000  2.5588123e-001  0.0000000e+000  0.0000000e+000  0.0000000e+000  1.8159924e-002  0.0000000e+000  0.0000000e+000  0.0000000e+000  0.0000000e+000  4.2866675e-002  0.0000000e+000  5.9024375e-002  0.0000000e+000  1.0000000e+000  2.1228043e-001  1.0000000e+000             Inf
  8.5676116e-001  8.5750629e-004  0.0000000e+000  0.0000000e+000  0.0000000e+000  1.6601679e-003  0.0000000e+000  0.0000000e+000  5.8460996e-002  0.0000000e+000  4.2341575e-002  0.0000000e+000  5.8315495e-002  5.3539803e-002  0.0000000e+000  0.0000000e+000  0.0000000e+000  0.0000000e+000  0.0000000e+000  2.0601603e-002  0.0000000e+000  2.2633278e-001  0.0000000e+000  1.6674387e-002  5.1846486e-001  0.0000000e+000  4.2123927e-002  2.0659896e-002  9.7998766e-002  4.3639089e-002  8.5676116e-001  2.8837017e-001  1.0000000e+000  7.5814854e-001
  3.2579434e-001  0.0000000e+000  2.3291771e-002  0.0000000e+000  2.1057604e-002  0.0000000e+000  0.0000000e+000  0.0000000e+000  0.0000000e+000  4.4160843e-001  0.0000000e+000  1.7784943e-002  0.0000000e+000  0.0000000e+000  0.0000000e+000  4.8826183e-002  1.0315110e-001  0.0000000e+000  0.0000000e+000  4.6598741e-003  1.8038390e-002  0.0000000e+000  3.1079847e-003  3.4126002e-003  0.0000000e+000  9.4355144e-004  1.7521255e-001  5.8681014e-003  0.0000000e+000  6.3417269e-002  3.2579434e-001  6.4076976e-001  1.0000000e+000  2.6668433e-001
  3.4651096e-001  1.9229196e-002  0.0000000e+000  4.3038091e-002  1.5662368e-001  9.6167205e-003  0.0000000e+000  0.0000000e+000  6.7281198e-002  2.1172205e-002  0.0000000e+000  0.0000000e+000  0.0000000e+000  0.0000000e+000  0.0000000e+000  1.0214285e-001  0.0000000e+000  5.0317206e-003  0.0000000e+000  3.6954486e-002  5.7281120e-002  9.5243955e-003  6.7642038e-002  1.5560286e-001  0.0000000e+000  0.0000000e+000  0.0000000e+000  0.0000000e+000  4.1855335e-003  0.0000000e+000  3.4651096e-001  5.8039540e-001  1.0000000e+000  1.4933019e-001
  7.6256475e-002  0.0000000e+000  0.0000000e+000  2.9822667e-003  1.1106940e-002  3.0584103e-002  0.0000000e+000  2.5882583e-003  0.0000000e+000  0.0000000e+000  7.7177576e-002  0.0000000e+000  0.0000000e+000  4.2614673e-002  1.0948402e-001  0.0000000e+000  1.7883153e-002  0.0000000e+000  1.3887647e-001  0.0000000e+000  1.7913937e-003  1.9823946e-002  0.0000000e+000  2.7533277e-002  0.0000000e+000  1.7163003e-001  4.1909631e-003  0.0000000e+000  1.2917118e-001  1.8759348e-002  7.6256475e-002  9.4143432e-001  1.0000000e+000  3.5222749e-001
  1.4148851e-001  0.0000000e+000  0.0000000e+000  3.5737028e-002  1.0247051e-001  0.0000000e+000  1.1053175e-001  0.0000000e+000  0.0000000e+000  6.7953956e-002  0.0000000e+000  5.4942582e-002  2.6320308e-002  1.1377417e-001  2.2443286e-002  0.0000000e+000  0.0000000e+000  8.5476226e-003  0.0000000e+000  0.0000000e+000  1.3807437e-002  7.2878293e-004  0.0000000e+000  1.8655923e-002  0.0000000e+000  0.0000000e+000  0.0000000e+000  5.9794513e-002  0.0000000e+000  0.0000000e+000  1.4148851e-001  7.8570320e-001  1.0000000e+000  3.2574207e-001
  7.4268323e-002  0.0000000e+000  0.0000000e+000  0.0000000e+000  2.4505342e-001  0.0000000e+000  0.0000000e+000  0.0000000e+000  0.0000000e+000  4.1715442e-001  0.0000000e+000  0.0000000e+000  3.0841252e-001  2.3836929e-001  0.0000000e+000  1.0878654e-002  4.7081817e-003  0.0000000e+000  7.2615100e-002  2.9868541e-003  8.8951952e-002  0.0000000e+000  0.0000000e+000  0.0000000e+000  0.0000000e+000  0.0000000e+000  0.0000000e+000  0.0000000e+000  0.0000000e+000  0.0000000e+000  7.4268323e-002  1.1050939e+000  1.0000000e+000  2.5773823e-001
  4.0304554e-001  0.0000000e+000  3.1142803e-002  7.2158751e-003  0.0000000e+000  0.0000000e+000  3.2089964e-003  0.0000000e+000  0.0000000e+000  0.0000000e+000  5.2657133e-003  0.0000000e+000  1.6305519e-001  1.1361058e-002  0.0000000e+000  1.0133170e-001  0.0000000e+000  0.0000000e+000  0.0000000e+000  0.0000000e+000  0.0000000e+000  0.0000000e+000  4.3669987e-001  3.6172518e-003  0.0000000e+000  1.2941847e-001  0.0000000e+000  0.0000000e+000  2.0913822e-003  0.0000000e+000  4.0304554e-001  5.5999510e-001  1.0000000e+000  3.9168683e-001
  0.0000000e+000  0.0000000e+000  7.8397123e-003  0.0000000e+000  0.0000000e+000  0.0000000e+000  9.9804097e-003  0.0000000e+000  0.0000000e+000  0.0000000e+000  1.2014397e-001  0.0000000e+000  4.2281863e-002  3.5899573e-002  0.0000000e+000  0.0000000e+000  2.3983303e-002  3.9480152e-002  0.0000000e+000  2.0318314e-002  6.0265378e-002  0.0000000e+000  0.0000000e+000  2.7356998e-003  0.0000000e+000  0.0000000e+000  9.8896008e-002  4.7860383e-003  0.0000000e+000  0.0000000e+000  0.0000000e+000  1.1448101e+000  1.0000000e+000             Inf
  1.0000000e+000  2.9106099e-002  2.3858931e-004  0.0000000e+000  0.0000000e+000  0.0000000e+000  1.7689212e-002  0.0000000e+000  1.8813379e-002  0.0000000e+000  0.0000000e+000  0.0000000e+000  0.0000000e+000  0.0000000e+000  0.0000000e+000  0.0000000e+000  3.5213870e-003  0.0000000e+000  0.0000000e+000  0.0000000e+000  0.0000000e+000  0.0000000e+000  0.0000000e+000  0.0000000e+000  0.0000000e+000  2.0213838e-002  0.0000000e+000  4.5764533e-003  5.9804050e-002  0.0000000e+000  1.0000000e+000  2.4169576e-002  1.0000000e+000             Inf
  1.6700000e-001  0.0000000e+000  5.8787356e-004  4.3627877e-003  1.4585892e-001  2.5420422e-002  0.0000000e+000  1.3859023e-002  0.0000000e+000  2.4475594e-002  0.0000000e+000  0.0000000e+000  0.0000000e+000  2.2412019e-002  0.0000000e+000  0.0000000e+000  0.0000000e+000  0.0000000e+000  0.0000000e+000  4.5668982e-002  0.0000000e+000  1.6811436e-002  0.0000000e+000  7.4820863e-003  2.6398251e-002  1.3154035e-002  0.0000000e+000  0.0000000e+000  2.4822607e-003  0.0000000e+000  1.6700000e-001  6.7808542e-001  1.0000000e+000  3.1363673e-001
  5.6586693e-001  7.7433942e-002  0.0000000e+000  0.0000000e+000  0.0000000e+000  0.0000000e+000  0.0000000e+000  0.0000000e+000  6.9138722e-002  0.0000000e+000  9.1296602e-002  1.1636504e-002  0.0000000e+000  0.0000000e+000  0.0000000e+000  1.1301209e-001  0.0000000e+000  4.7460941e-006  4.7415231e-002  0.0000000e+000  0.0000000e+000  1.7864277e-002  9.9228880e-002  1.0457735e-001  0.0000000e+000  0.0000000e+000  6.5928551e-002  0.0000000e+000  2.3203363e-003  0.0000000e+000  5.6586693e-001  3.8727444e-001  1.0000000e+000  6.9609926e-001
  2.4429224e-001  3.1070122e-001  7.5309351e-002  0.0000000e+000  8.3139501e-002  0.0000000e+000  1.8831915e-002  0.0000000e+000  7.2929565e-002  0.0000000e+000  0.0000000e+000  0.0000000e+000  0.0000000e+000  0.0000000e+000  3.7722024e-003  2.0503441e-002  2.2617533e-002  7.3422230e-003  0.0000000e+000  0.0000000e+000  0.0000000e+000  2.0624009e-001  0.0000000e+000  5.3592835e-002  0.0000000e+000  0.0000000e+000  5.3710452e-002  0.0000000e+000  0.0000000e+000  7.3457976e-003  2.4429224e-001  7.2901586e-001  1.0000000e+000  4.3700442e-001
  8.2332840e-001  0.0000000e+000  2.1283140e-002  0.0000000e+000  0.0000000e+000  2.7452549e-002  1.3968603e-001  3.4744280e-002  5.8039149e-003  0.0000000e+000  0.0000000e+000  3.5886147e-003  4.7164421e-002  2.8099719e-001  1.5710685e-002  6.8635196e-002  0.0000000e+000  0.0000000e+000  7.1652519e-002  0.0000000e+000  0.0000000e+000  0.0000000e+000  2.8948610e-002  2.4065720e-001  0.0000000e+000  1.4060586e-002  9.3149619e-002  2.0854973e-001  0.0000000e+000  6.3999742e-003  8.2332840e-001  3.3013212e-001  1.0000000e+000  4.6865140e-001
  3.0493921e-001  1.6356732e-001  0.0000000e+000  1.3086638e-002  1.2083170e-001  0.0000000e+000  0.0000000e+000  5.0220577e-002  1.4840912e-001  1.3376599e-002  7.2618298e-002  0.0000000e+000  3.3039798e-002  6.4041725e-003  0.0000000e+000  0.0000000e+000  3.5557426e-002  0.0000000e+000  0.0000000e+000  0.0000000e+000  0.0000000e+000  7.6334834e-002  0.0000000e+000  1.8812646e-001  0.0000000e+000  0.0000000e+000  0.0000000e+000  1.2444109e-002  1.6385421e-002  0.0000000e+000  3.0493921e-001  6.6655629e-001  1.0000000e+000  2.2796861e-001
  3.1218112e-001  4.6227213e-002  1.6059566e-003  0.0000000e+000  2.9432795e-002  2.3373205e-003  0.0000000e+000  8.4307853e-003  0.0000000e+000  6.9663838e-002  4.2435542e-003  0.0000000e+000  0.0000000e+000  0.0000000e+000  0.0000000e+000  3.3050437e-001  0.0000000e+000  0.0000000e+000  1.8585944e-002  0.0000000e+000  5.1231111e-002  0.0000000e+000  0.0000000e+000  0.0000000e+000  1.6661713e-003  0.0000000e+000  0.0000000e+000  1.0615586e-001  2.2440337e-002  0.0000000e+000  3.1218112e-001  5.9906808e-001  1.0000000e+000  3.7868277e-001
  9.5817332e-001  2.6006643e-001  0.0000000e+000  2.7431242e-002  1.0646850e-001  8.1625628e-003  2.7399282e-002  1.7572255e-002  1.1416612e-002  2.9092711e-003  9.0233878e-002  1.3932287e-002  0.0000000e+000  0.0000000e+000  2.8627191e-002  0.0000000e+000  1.8787049e-001  0.0000000e+000  1.4449449e-001  0.0000000e+000  0.0000000e+000  9.9539964e-003  3.7172232e-002  0.0000000e+000  0.0000000e+000  0.0000000e+000  0.0000000e+000  0.0000000e+000  1.4701549e-002  1.2712179e-002  9.5817332e-001  1.9003692e-001  1.0000000e+000             Inf
  5.7237329e-001  0.0000000e+000  5.0588633e-003  1.2188430e-002  0.0000000e+000  1.3654113e-001  0.0000000e+000  0.0000000e+000  0.0000000e+000  0.0000000e+000  0.0000000e+000  0.0000000e+000  0.0000000e+000  0.0000000e+000  0.0000000e+000  7.8434056e-002  1.2589726e-001  4.5297978e-001  3.3864635e-003  0.0000000e+000  3.3448150e-002  0.0000000e+000  0.0000000e+000  0.0000000e+000  1.0620066e-001  1.4705061e-001  0.0000000e+000  0.0000000e+000  0.0000000e+000  1.6061993e-002  5.7237329e-001  4.6876077e-001  1.0000000e+000  4.1056139e-001
  4.4314753e-001  0.0000000e+000  0.0000000e+000  2.1171807e-002  1.3236664e-002  0.0000000e+000  0.0000000e+000  0.0000000e+000  5.4337084e-003  0.0000000e+000  0.0000000e+000  0.0000000e+000  5.3787106e-003  1.3192889e-002  0.0000000e+000  0.0000000e+000  0.0000000e+000  0.0000000e+000  0.0000000e+000  1.6442469e-001  1.8280811e-001  1.1504508e-001  0.0000000e+000  0.0000000e+000  0.0000000e+000  0.0000000e+000  7.4539625e-003  1.1649896e-001  0.0000000e+000  8.5218963e-003  4.4314753e-001  4.7265440e-001  1.0000000e+000  4.2910110e-001
  7.4361252e-001  1.3278391e-001  2.6672390e-003  0.0000000e+000  2.4375615e-001  3.5004844e-002  0.0000000e+000  0.0000000e+000  0.0000000e+000  0.0000000e+000  2.0452398e-003  4.1553428e-002  4.3750704e-002  0.0000000e+000  0.0000000e+000  1.8012353e-001  0.0000000e+000  0.0000000e+000  0.0000000e+000  0.0000000e+000  1.2639167e-001  0.0000000e+000  0.0000000e+000  4.9994955e-002  0.0000000e+000  1.1557251e-001  3.6827021e-002  3.4179134e-001  0.0000000e+000  1.2135111e-003  7.4361252e-001  3.9244383e-001  1.0000000e+000  4.2952193e-001
  0.0000000e+000  0.0000000e+000  4.6092882e-003  0.0000000e+000  0.0000000e+000  0.0000000e+000  0.0000000e+000  0.0000000e+000  1.4539661e-003  0.0000000e+000  0.0000000e+000  2.7863065e-002  0.0000000e+000  0.0000000e+000  0.0000000e+000  5.3547290e-004  0.0000000e+000  0.0000000e+000  0.0000000e+000  0.0000000e+000  0.0000000e+000  0.0000000e+000  0.0000000e+000  0.0000000e+000  0.0000000e+000  0.0000000e+000  0.0000000e+000  0.0000000e+000  2.0695078e-002  0.0000000e+000  0.0000000e+000  1.0171176e+000  1.0000000e+000             Inf
  6.8789110e-002  0.0000000e+000  0.0000000e+000  0.0000000e+000  6.6931297e-002  0.0000000e+000  0.0000000e+000  1.7129404e-002  7.1625841e-004  1.4496696e-001  0.0000000e+000  0.0000000e+000  0.0000000e+000  0.0000000e+000  0.0000000e+000  0.0000000e+000  0.0000000e+000  0.0000000e+000  1.5628930e-001  0.0000000e+000  0.0000000e+000  0.0000000e+000  5.7586338e-002  1.3648782e-001  7.5652647e-002  0.0000000e+000  3.4664147e-002  0.0000000e+000  0.0000000e+000  0.0000000e+000  6.8789110e-002  9.2525655e-001  1.0000000e+000  3.0510001e-001
  1.7461877e-001  0.0000000e+000  2.2051858e-002  3.6456627e-001  0.0000000e+000  0.0000000e+000  0.0000000e+000  0.0000000e+000  4.0325517e-004  6.7119991e-002  0.0000000e+000  6.6831642e-002  0.0000000e+000  0.0000000e+000  0.0000000e+000  3.6359422e-003  9.8229709e-002  2.2117687e-001  0.0000000e+000  4.1821235e-001  0.0000000e+000  3.4482579e-002  0.0000000e+000  0.0000000e+000  1.1124219e-002  0.0000000e+000  0.0000000e+000  0.0000000e+000  0.0000000e+000  1.9929645e-002  1.7461877e-001  9.1550360e-001  1.0000000e+000  4.2043338e-001
  4.6755857e-002  0.0000000e+000  0.0000000e+000  0.0000000e+000  0.0000000e+000  0.0000000e+000  0.0000000e+000  3.9518517e-002  0.0000000e+000  0.0000000e+000  2.4327307e-001  1.9798373e-003  1.5423730e-002  8.9671749e-001  0.0000000e+000  0.0000000e+000  0.0000000e+000  0.0000000e+000  1.8977856e-001  0.0000000e+000  0.0000000e+000  0.0000000e+000  0.0000000e+000  1.8466671e-001  0.0000000e+000  0.0000000e+000  0.0000000e+000  0.0000000e+000  2.8582616e-001  2.3964196e-001  4.6755857e-002  1.3729231e+000  1.0000000e+000  5.3949727e-001
  3.6396284e-001  6.8101780e-002  0.0000000e+000  0.0000000e+000  0.0000000e+000  0.0000000e+000  0.0000000e+000  0.0000000e+000  0.0000000e+000  0.0000000e+000  0.0000000e+000  0.0000000e+000  0.0000000e+000  2.2252924e-002  0.0000000e+000  1.4743929e-002  0.0000000e+000  0.0000000e+000  1.6914933e-002  0.0000000e+000  0.0000000e+000  8.3299899e-002  0.0000000e+000  7.2169700e-002  0.0000000e+000  0.0000000e+000  1.1485571e-001  0.0000000e+000  0.0000000e+000  4.5603577e-001  3.6396284e-001  5.8521042e-001  1.0000000e+000  2.7106132e-001
  3.2837868e-001  0.0000000e+000  5.9033389e-002  0.0000000e+000  6.2864182e-002  0.0000000e+000  8.3948157e-003  0.0000000e+000  0.0000000e+000  0.0000000e+000  0.0000000e+000  0.0000000e+000  3.0177071e-001  0.0000000e+000  0.0000000e+000  8.8219765e-003  0.0000000e+000  0.0000000e+000  3.2221396e-002  0.0000000e+000  0.0000000e+000  1.4805892e-001  1.7240754e-002  1.7357848e-002  1.3274773e-001  0.0000000e+000  0.0000000e+000  9.8429517e-002  0.0000000e+000  0.0000000e+000  3.2837868e-001  6.2813522e-001  1.0000000e+000  4.0853039e-001
  2.1432241e-001  0.0000000e+000  3.7112085e-002  0.0000000e+000  0.0000000e+000  0.0000000e+000  0.0000000e+000  1.5060122e-001  2.6914453e-001  2.5343624e-001  0.0000000e+000  2.8420082e-002  0.0000000e+000  0.0000000e+000  6.6984259e-002  2.5561227e-001  8.6111066e-002  0.0000000e+000  6.4187620e-003  0.0000000e+000  0.0000000e+000  0.0000000e+000  0.0000000e+000  1.5911321e-001  0.0000000e+000  0.0000000e+000  0.0000000e+000  2.4606347e-002  6.6452187e-001  0.0000000e+000  2.1432241e-001  1.0318542e+000  1.0000000e+000  6.2564281e-001
  9.2240116e-001  1.8437083e-002  3.5969873e-002  0.0000000e+000  2.6436451e-001  3.9449507e-001  0.0000000e+000  0.0000000e+000  4.1856516e-002  0.0000000e+000  0.0000000e+000  0.0000000e+000  0.0000000e+000  0.0000000e+000  1.6072223e-002  0.0000000e+000  0.0000000e+000  0.0000000e+000  0.0000000e+000  0.0000000e+000  0.0000000e+000  3.7388897e-001  0.0000000e+000  0.0000000e+000  0.0000000e+000  1.2201211e-003  2.4138093e-003  0.0000000e+000  1.8030898e-002  0.0000000e+000  9.2240116e-001  2.4120311e-001  1.0000000e+000             Inf
  5.1481969e-001  3.1398122e-002  0.0000000e+000  0.0000000e+000  0.0000000e+000  0.0000000e+000  0.0000000e+000  1.0709907e-002  4.0798104e-001  0.0000000e+000  1.4958198e-001  8.8098585e-003  0.0000000e+000  0.0000000e+000  0.0000000e+000  0.0000000e+000  4.0936386e-001  1.1693990e-002  8.2115675e-002  0.0000000e+000  0.0000000e+000  0.0000000e+000  0.0000000e+000  5.1899853e-002  0.0000000e+000  2.1329370e-002  9.6780698e-002  0.0000000e+000  0.0000000e+000  0.0000000e+000  5.1481969e-001  5.4946946e-001  1.0000000e+000  5.2235475e-001
  8.2730966e-001  0.0000000e+000  3.7524424e-002  0.0000000e+000  8.8373076e-002  4.5933152e-002  0.0000000e+000  6.6939990e-002  3.7709036e-001  0.0000000e+000  1.8654735e-002  0.0000000e+000  0.0000000e+000  1.2661753e-001  2.4120751e-001  1.3226936e-002  0.0000000e+000  0.0000000e+000  0.0000000e+000  0.0000000e+000  0.0000000e+000  1.2870328e-002  0.0000000e+000  0.0000000e+000  0.0000000e+000  0.0000000e+000  0.0000000e+000  0.0000000e+000  4.0858445e-001  0.0000000e+000  8.2730966e-001  3.5223258e-001  1.0000000e+000  2.7870258e-001
  7.8874310e-001  0.0000000e+000  1.5965882e-001  0.0000000e+000  2.5404240e-001  0.0000000e+000  1.7753618e-002  5.3331331e-002  0.0000000e+000  8.3572477e-002  1.6991875e-001  0.0000000e+000  0.0000000e+000  1.2292930e-002  0.0000000e+000  6.4790188e-002  0.0000000e+000  0.0000000e+000  0.0000000e+000  0.0000000e+000  0.0000000e+000  9.0614917e-002  0.0000000e+000  1.8654261e-001  4.3707049e-002  0.0000000e+000  3.5110089e-001  5.8830125e-003  6.2802540e-001  0.0000000e+000  7.8874310e-001  5.1464292e-001  1.0000000e+000  5.1161947e-001
  2.7890416e-001  0.0000000e+000  1.0000000e+000  0.0000000e+000  1.3451191e-002  0.0000000e+000  0.0000000e+000  1.8687113e-002  0.0000000e+000  0.0000000e+000  0.0000000e+000  7.7724467e-003  0.0000000e+000  8.0873016e-002  1.1159049e-001  0.0000000e+000  0.0000000e+000  2.5771796e-002  0.0000000e+000  3.8894120e-001  1.5384534e-001  0.0000000e+000  2.5114935e-002  9.4516288e-002  0.0000000e+000  0.0000000e+000  6.9569003e-002  9.4843678e-004  0.0000000e+000  0.0000000e+000  2.7890416e-001  9.4617397e-001  1.0000000e+000  4.7743444e-001
  0.0000000e+000  0.0000000e+000  0.0000000e+000  2.2592561e-001  0.0000000e+000  0.0000000e+000  0.0000000e+000  0.0000000e+000  0.0000000e+000  2.0209852e-002  0.0000000e+000  0.0000000e+000  1.1921650e-002  0.0000000e+000  3.8904695e-002  4.9581939e-002  0.0000000e+000  0.0000000e+000  0.0000000e+000  2.6502106e-001  1.9693031e-002  0.0000000e+000  0.0000000e+000  2.8985711e-001  0.0000000e+000  0.0000000e+000  0.0000000e+000  0.0000000e+000  0.0000000e+000  3.1090738e-001  0.0000000e+000  1.3823518e+000  1.0000000e+000             Inf
  9.0221252e-001  0.0000000e+000  3.9318842e-002  0.0000000e+000  1.4783035e-003  0.0000000e+000  1.5279235e-001  0.0000000e+000  2.8950626e-001  8.7681363e-002  1.0885257e-001  1.4186086e-001  0.0000000e+000  9.3979805e-002  0.0000000e+000  0.0000000e+000  0.0000000e+000  0.0000000e+000  0.0000000e+000  0.0000000e+000  9.9982007e-002  2.6355233e-001  0.0000000e+000  0.0000000e+000  2.2695804e-003  1.3214768e-001  1.3136474e-001  6.7918229e-002  0.0000000e+000  0.0000000e+000  9.0221252e-001  3.3698054e-001  1.0000000e+000  2.0038750e-001
  8.1866673e-001  1.5772241e-001  5.5180906e-002  0.0000000e+000  0.0000000e+000  8.6023015e-001  0.0000000e+000  0.0000000e+000  0.0000000e+000  6.4432338e-003  0.0000000e+000  0.0000000e+000  0.0000000e+000  0.0000000e+000  0.0000000e+000  0.0000000e+000  3.8211350e-002  6.8526474e-002  0.0000000e+000  0.0000000e+000  0.0000000e+000  4.0372112e-001  0.0000000e+000  0.0000000e+000  0.0000000e+000  0.0000000e+000  5.2707429e-003  0.0000000e+000  4.2078094e-001  0.0000000e+000  8.1866673e-001  4.7203935e-001  1.0000000e+000  3.7532054e-001
  2.1036781e-001  1.1833128e-002  3.4607862e-001  0.0000000e+000  5.3284260e-003  0.0000000e+000  1.0554454e-002  0.0000000e+000  2.5945843e-002  0.0000000e+000  0.0000000e+000  1.1504961e-001  0.0000000e+000  0.0000000e+000  0.0000000e+000  0.0000000e+000  1.8723910e-001  0.0000000e+000  0.0000000e+000  0.0000000e+000  0.0000000e+000  6.6503831e-003  0.0000000e+000  0.0000000e+000  0.0000000e+000  2.3694651e-002  2.0773546e-001  4.9628199e-002  0.0000000e+000  1.3309558e-002  2.1036781e-001  7.8607317e-001  1.0000000e+000  3.1291135e-001
  6.4990864e-001  0.0000000e+000  0.0000000e+000  1.1130935e-001  3.0301188e-002  0.0000000e+000  5.8901923e-002  0.0000000e+000  0.0000000e+000  0.0000000e+000  0.0000000e+000  3.4927750e-003  0.0000000e+000  0.0000000e+000  5.5133975e-002  0.0000000e+000  1.2384062e-002  0.0000000e+000  0.0000000e+000  0.0000000e+000  4.2566609e-001  1.2182735e-001  1.7195739e-002  1.2041995e-002  0.0000000e+000  0.0000000e+000  5.3183520e-001  2.5362732e-002  1.8018951e-001  1.6160569e-003  6.4990864e-001  5.0768518e-001  1.0000000e+000  2.6888995e-001
  1.1565006e-001  0.0000000e+000  0.0000000e+000  0.0000000e+000  0.0000000e+000  0.0000000e+000  0.0000000e+000  0.0000000e+000  0.0000000e+000  0.0000000e+000  3.4449280e-003  0.0000000e+000  0.0000000e+000  2.7656807e-002  0.0000000e+000  4.4582595e-002  1.0123700e-001  5.2582832e-002  2.5697688e-001  0.0000000e+000  0.0000000e+000  0.0000000e+000  0.0000000e+000  9.3017106e-003  3.0308006e-002  1.2791231e-001  0.0000000e+000  0.0000000e+000  0.0000000e+000  0.0000000e+000  1.1565006e-001  8.2997432e-001  1.0000000e+000  3.3690739e-001
  4.9609926e-001  0.0000000e+000  1.3845887e-001  2.6070346e-002  6.1559276e-002  1.8784240e-001  0.0000000e+000  6.7049619e-004  4.2136415e-002  1.1166503e-001  0.0000000e+000  4.0012358e-001  8.1890702e-003  0.0000000e+000  5.9448679e-003  0.0000000e+000  0.0000000e+000  7.9654524e-002  0.0000000e+000  0.0000000e+000  1.1635107e-001  3.3737168e-002  0.0000000e+000  0.0000000e+000  0.0000000e+000  1.7800669e-001  0.0000000e+000  4.1176054e-001  2.5749622e-001  6.5573457e-002  4.9609926e-001  7.5219562e-001  1.0000000e+000  2.3776840e-001
  1.0000000e+000  0.0000000e+000  0.0000000e+000  3.3609435e-001  0.0000000e+000  0.0000000e+000  0.0000000e+000  0.0000000e+000  0.0000000e+000  0.0000000e+000  0.0000000e+000  6.3329015e-003  0.0000000e+000  1.0009436e-001  7.8255135e-002  0.0000000e+000  0.0000000e+000  0.0000000e+000  2.2214505e-003  1.8288204e-001  3.0587505e-002  0.0000000e+000  8.7142756e-002  0.0000000e+000  1.2555005e-002  0.0000000e+000  0.0000000e+000  0.0000000e+000  0.0000000e+000  0.0000000e+000  1.0000000e+000  1.3722532e-001  1.0000000e+000             Inf
  0.0000000e+000  4.9456471e-002  1.3314159e-001  1.1842820e-001  4.0220944e-003  0.0000000e+000  0.0000000e+000  3.9086193e-002  0.0000000e+000  0.0000000e+000  0.0000000e+000  7.0758657e-002  0.0000000e+000  3.4030625e-002  0.0000000e+000  0.0000000e+000  0.0000000e+000  3.4909774e-002  0.0000000e+000  0.0000000e+000  2.5768301e-002  0.0000000e+000  3.0216125e-002  0.0000000e+000  0.0000000e+000  0.0000000e+000  0.0000000e+000  0.0000000e+000  0.0000000e+000  1.4937191e-002  0.0000000e+000  1.1721654e+000  1.0000000e+000             Inf
  5.7018775e-002  0.0000000e+000  0.0000000e+000  0.0000000e+000  0.0000000e+000  1.0965226e-002  6.5253604e-002  1.2233133e-002  5.6399217e-002  0.0000000e+000  2.0728994e-002  0.0000000e+000  1.0150907e-001  3.4839044e-002  0.0000000e+000  1.4907300e-001  0.0000000e+000  0.0000000e+000  4.3209338e-004  0.0000000e+000  2.3042696e-002  0.0000000e+000  0.0000000e+000  0.0000000e+000  0.0000000e+000  1.6622465e-001  0.0000000e+000  0.0000000e+000  1.3965554e-001  0.0000000e+000  5.7018775e-002  9.7604506e-001  1.0000000e+000  4.4628861e-001
  8.1453838e-001  1.5547809e-002  0.0000000e+000  0.0000000e+000  0.0000000e+000  0.0000000e+000  0.0000000e+000  5.3335418e-001  2.9934977e-001  0.0000000e+000  0.0000000e+000  0.0000000e+000  1.1628089e-001  2.3796241e-002  0.0000000e+000  0.0000000e+000  0.0000000e+000  0.0000000e+000  6.3427172e-001  2.5041716e-003  6.0015070e-003  3.3958898e-002  0.0000000e+000  0.0000000e+000  4.9765963e-002  0.0000000e+000  0.0000000e+000  3.2848002e-001  0.0000000e+000  1.1506185e-001  8.1453838e-001  5.0358578e-001  1.0000000e+000  2.0320050e-001
  5.4143436e-001  0.0000000e+000  9.6896655e-001  0.0000000e+000  0.0000000e+000  0.0000000e+000  0.0000000e+000  4.3171737e-002  0.0000000e+000  0.0000000e+000  0.0000000e+000  0.0000000e+000  0.0000000e+000  1.2124727e-002  0.0000000e+000  0.0000000e+000  0.0000000e+000  2.7401936e-002  0.0000000e+000  0.0000000e+000  0.0000000e+000  0.0000000e+000  1.4090305e-002  0.0000000e+000  1.0000000e+000  0.0000000e+000  0.0000000e+000  1.0149896e-002  0.0000000e+000  0.0000000e+000  5.4143436e-001  7.0071502e-001  1.0000000e+000  2.8976581e-001
  9.1385391e-001  0.0000000e+000  0.0000000e+000  3.4514746e-002  0.0000000e+000  0.0000000e+000  4.1690631e-002  4.4909214e-001  0.0000000e+000  1.3191868e-001  0.0000000e+000  0.0000000e+000  0.0000000e+000  0.0000000e+000  0.0000000e+000  8.0426167e-002  0.0000000e+000  0.0000000e+000  0.0000000e+000  0.0000000e+000  0.0000000e+000  3.3129211e-002  7.2828201e-002  0.0000000e+000  0.0000000e+000  3.5330446e-002  0.0000000e+000  0.0000000e+000  4.2545461e-002  8.8915816e-002  9.1385391e-001  2.1793714e-001  1.0000000e+000  5.0484381e-001
  6.1981582e-001  0.0000000e+000  0.0000000e+000  0.0000000e+000  0.0000000e+000  0.0000000e+000  0.0000000e+000  7.2355474e-002  0.0000000e+000  7.9271989e-002  4.4255843e-002  0.0000000e+000  0.0000000e+000  0.0000000e+000  0.0000000e+000  2.5680035e-002  1.0000000e+000  4.1249532e-002  2.1916466e-002  0.0000000e+000  0.0000000e+000  0.0000000e+000  0.0000000e+000  3.8554714e-002  0.0000000e+000  2.4628966e-001  2.9598370e-002  0.0000000e+000  0.0000000e+000  2.2249461e-001  6.1981582e-001  5.8034459e-001  1.0000000e+000  2.9498733e-001
  3.8397086e-001  0.0000000e+000  1.0518915e-001  8.6880103e-001  0.0000000e+000  0.0000000e+000  1.1127098e-001  1.4151124e-001  0.0000000e+000  0.0000000e+000  2.9135805e-002  0.0000000e+000  0.0000000e+000  8.5762744e-002  0.0000000e+000  0.0000000e+000  0.0000000e+000  6.0925350e-003  6.1739386e-003  0.0000000e+000  2.4989589e-002  7.2127508e-003  0.0000000e+000  2.3011269e-003  0.0000000e+000  0.0000000e+000  3.0333085e-001  2.1464830e-002  0.0000000e+000  8.1663862e-002  3.8397086e-001  7.8382578e-001  1.0000000e+000  3.1846527e-001
  1.0000000e+000  0.0000000e+000  0.0000000e+000  7.5178692e-003  0.0000000e+000  9.1762031e-002  2.7912554e-004  0.0000000e+000  0.0000000e+000  0.0000000e+000  0.0000000e+000  2.3218265e-001  0.0000000e+000  7.7465862e-003  1.4804360e-002  2.1657784e-002  0.0000000e+000  0.0000000e+000  1.4515213e-001  0.0000000e+000  0.0000000e+000  0.0000000e+000  2.3504171e-003  0.0000000e+000  0.0000000e+000  0.0000000e+000  2.1020909e-002  1.1570571e-001  3.5393389e-001  0.0000000e+000  1.0000000e+000  1.6811034e-001  1.0000000e+000             Inf
  2.6635184e-001  9.6105391e-003  7.0625263e-004  0.0000000e+000  4.6944511e-001  0.0000000e+000  0.0000000e+000  0.0000000e+000  1.4157033e-001  0.0000000e+000  3.6810197e-002  0.0000000e+000  0.0000000e+000  1.8707020e-003  1.6811060e-001  7.9262171e-002  0.0000000e+000  3.5316119e-002  0.0000000e+000  0.0000000e+000  4.0451090e-001  9.8355466e-002  6.3944986e-003  2.7760623e-001  0.0000000e+000  1.7072106e-001  1.2910452e-003  0.0000000e+000  7.9552028e-002  0.0000000e+000  2.6635184e-001  9.5900359e-001  1.0000000e+000  2.6687701e-001
  2.4069913e-001  1.0702322e-001  0.0000000e+000  0.0000000e+000  0.0000000e+000  2.3267365e-001  3.2939940e-003  0.0000000e+000  0.0000000e+000  0.0000000e+000  1.2599694e-001  0.0000000e+000  1.8032673e-001  8.6723936e-002  4.7496515e-001  4.9705002e-002  0.0000000e+000  0.0000000e+000  0.0000000e+000  4.0605609e-002  0.0000000e+000  0.0000000e+000  0.0000000e+000  0.0000000e+000  4.3009077e-002  0.0000000e+000  1.6412777e-001  2.2030900e-001  2.1960059e-001  0.0000000e+000  2.4069913e-001  9.8318064e-001  1.0000000e+000  2.0929000e-001
  5.9405031e-001  0.0000000e+000  1.1463593e-001  0.0000000e+000  1.5365397e-001  0.0000000e+000  5.0776442e-003  0.0000000e+000  0.0000000e+000  0.0000000e+000  0.0000000e+000  3.5895094e-003  0.0000000e+000  5.0397160e-002  0.0000000e+000  0.0000000e+000  2.2043234e-002  1.6312140e-001  6.4766138e-002  4.0161624e-002  1.9947854e-002  1.5508383e-001  0.0000000e+000  0.0000000e+000  0.0000000e+000  2.3101771e-001  0.0000000e+000  0.0000000e+000  7.1860290e-002  3.7100091e-003  5.9405031e-001  4.4852321e-001  1.0000000e+000  1.9565914e-001
  6.1890369e-001  0.0000000e+000  0.0000000e+000  7.4618207e-002  1.0375937e-001  0.0000000e+000  0.0000000e+000  0.0000000e+000  0.0000000e+000  9.0593635e-003  0.0000000e+000  0.0000000e+000  0.0000000e+000  6.4811956e-002  0.0000000e+000  0.0000000e+000  0.0000000e+000  1.1975911e-002  0.0000000e+000  0.0000000e+000  0.0000000e+000  4.1428136e-001  0.0000000e+000  8.0054035e-002  7.6678580e-002  0.0000000e+000  1.7353773e-002  0.0000000e+000  5.9888538e-002  0.0000000e+000  6.1890369e-001  3.9202321e-001  1.0000000e+000  3.4523314e-001
  4.0059591e-001  6.4362841e-002  0.0000000e+000  0.0000000e+000  1.8830381e-001  0.0000000e+000  8.9909997e-003  0.0000000e+000  0.0000000e+000  7.7096947e-002  0.0000000e+000  0.0000000e+000  1.5099292e-002  1.0526762e-001  1.7595774e-001  1.7329510e-001  0.0000000e+000  8.8892977e-002  0.0000000e+000  0.0000000e+000  0.0000000e+000  0.0000000e+000  0.0000000e+000  1.1764377e-001  1.5486792e-002  0.0000000e+000  0.0000000e+000  0.0000000e+000  1.9827943e-001  1.8191447e-002  4.0059591e-001  6.4156661e-001  1.0000000e+000  3.2330333e-001
  4.6728386e-001  2.0197584e-001  6.8287761e-002  0.0000000e+000  0.0000000e+000  0.0000000e+000  0.0000000e+000  1.8019020e-001  0.0000000e+000  0.0000000e+000  0.0000000e+000  2.3561092e-002  1.4223032e-002  6.1610218e-002  1.7468491e-001  0.0000000e+000  0.0000000e+000  0.0000000e+000  0.0000000e+000  6.9567420e-002  0.0000000e+000  1.9669920e-001  0.0000000e+000  0.0000000e+000  5.4222781e-002  0.0000000e+000  2.0479153e-003  0.0000000e+000  0.0000000e+000  0.0000000e+000  4.6728386e-001  5.3810531e-001  1.0000000e+000  2.7573096e-001
  5.4143033e-001  1.2001140e-001  5.9451819e-003  1.0867733e-002  3.7002757e-003  0.0000000e+000  0.0000000e+000  0.0000000e+000  0.0000000e+000  0.0000000e+000  0.0000000e+000  0.0000000e+000  3.4492859e-002  8.1540514e-003  6.4165317e-002  4.6776367e-003  3.3557111e-002  2.4999065e-001  2.5298872e-002  3.8615915e-002  0.0000000e+000  0.0000000e+000  2.3626778e-002  5.1090469e-001  1.7212659e-002  0.0000000e+000  0.0000000e+000  1.2316022e-002  2.7796841e-002  0.0000000e+000  5.4143033e-001  5.0855636e-001  1.0000000e+000  2.1761895e-001
  9.5983898e-001  0.0000000e+000  0.0000000e+000  0.0000000e+000  0.0000000e+000  2.0904682e-002  0.0000000e+000  0.0000000e+000  1.6082898e-002  0.0000000e+000  0.0000000e+000  0.0000000e+000  2.9746379e-002  9.5132052e-002  3.5673313e-001  8.5102516e-003  0.0000000e+000  0.0000000e+000  8.0499923e-002  1.8429182e-001  5.4310098e-002  0.0000000e+000  0.0000000e+000  1.7813036e-001  0.0000000e+000  8.0351215e-002  3.7924876e-001  1.5685575e-001  4.4172386e-002  0.0000000e+000  9.5983898e-001  3.1388915e-001  1.0000000e+000  1.9515400e-001
  2.8063657e-001  3.4440276e-002  0.0000000e+000  0.0000000e+000  0.0000000e+000  0.0000000e+000  0.0000000e+000  2.9269091e-003  1.4892789e-001  7.1336245e-002  0.0000000e+000  0.0000000e+000  5.2679070e-001  1.0012211e-002  2.3238782e-001  2.2917218e-002  0.0000000e+000  3.2856202e-002  0.0000000e+000  2.7874787e-002  0.0000000e+000  0.0000000e+000  3.4876948e-003  2.8074298e-002  3.4526759e-003  8.3880267e-002  0.0000000e+000  2.2816599e-003  0.0000000e+000  0.0000000e+000  2.8063657e-001  7.5941443e-001  1.0000000e+000  3.0449597e-001
  8.7735679e-001  5.5996211e-002  0.0000000e+000  0.0000000e+000  0.0000000e+000  6.2413181e-002  0.0000000e+000  0.0000000e+000  0.0000000e+000  1.1884644e-003  5.6679039e-002  3.3691093e-003  3.6356727e-001  2.5208203e-001  0.0000000e+000  0.0000000e+000  0.0000000e+000  1.8523657e-002  0.0000000e+000  0.0000000e+000  1.6324864e-002  1.5196551e-001  3.1024277e-002  0.0000000e+000  1.4126366e-002  3.9100790e-001  0.0000000e+000  4.0027937e-003  3.6068572e-001  7.9086817e-003  8.7735679e-001  3.8746249e-001  1.0000000e+000  4.2017741e-001
  9.8716537e-001  4.1225976e-002  2.2746047e-001  0.0000000e+000  9.1573172e-002  1.3689215e-001  0.0000000e+000  0.0000000e+000  1.3666959e-002  0.0000000e+000  9.8209674e-002  0.0000000e+000  7.4428714e-002  0.0000000e+000  1.6809188e-001  1.2919375e-003  2.2556331e-001  0.0000000e+000  0.0000000e+000  1.3031113e-001  0.0000000e+000  9.7062409e-002  0.0000000e+000  0.0000000e+000  1.0935767e-001  3.6608133e-002  2.6830003e-001  0.0000000e+000  0.0000000e+000  0.0000000e+000  9.8716537e-001  3.0331048e-001  1.0000000e+000  1.8800719e-001
  0.0000000e+000  4.4361501e-002  4.6578759e-002  0.0000000e+000  0.0000000e+000  2.5707946e-003  0.0000000e+000  0.0000000e+000  0.0000000e+000  0.0000000e+000  0.0000000e+000  1.1286851e-001  1.4817113e-001  1.6861403e-003  0.0000000e+000  7.8753396e-004  0.0000000e+000  4.4525632e-002  0.0000000e+000  2.4699885e-002  0.0000000e+000  4.1646615e-003  0.0000000e+000  0.0000000e+000  5.9523877e-003  0.0000000e+000  4.8259862e-002  0.0000000e+000  1.2004981e-002  0.0000000e+000  0.0000000e+000  1.1541271e+000  1.0000000e+000             Inf
  1.2447110e-001  6.9643476e-002  0.0000000e+000  2.1571608e-002  0.0000000e+000  0.0000000e+000  0.0000000e+000  0.0000000e+000  0.0000000e+000  0.0000000e+000  0.0000000e+000  1.6727434e-002  0.0000000e+000  0.0000000e+000  8.6861851e-002  0.0000000e+000  4.9025001e-002  0.0000000e+000  0.0000000e+000  0.0000000e+000  0.0000000e+000  0.0000000e+000  9.9672429e-002  0.0000000e+000  0.0000000e+000  9.4121683e-001  0.0000000e+000  1.3945090e-003  1.6503183e-001  0.0000000e+000  1.2447110e-001  1.0254703e+000  1.0000000e+000  4.1406987e-001
  3.4540621e-001  0.0000000e+000  0.0000000e+000  1.8598738e-001  1.3521772e-001  0.0000000e+000  2.7497494e-001  1.2399708e-002  2.3687509e-001  8.6584375e-002  6.3621229e-003  8.7289263e-002  0.0000000e+000  0.0000000e+000  0.0000000e+000  0.0000000e+000  0.0000000e+000  0.0000000e+000  0.0000000e+000  0.0000000e+000  0.0000000e+000  0.0000000e+000  1.2963041e-001  0.0000000e+000  3.7719750e-002  0.0000000e+000  1.7781947e-001  0.0000000e+000  0.0000000e+000  5.5321074e-002  3.4540621e-001  7.3671440e-001  1.0000000e+000  2.3947842e-001
  3.5593429e-001  0.0000000e+000  0.0000000e+000  0.0000000e+000  6.7694581e-003  0.0000000e+000  1.1569623e-002  8.8991815e-003  1.9473405e-003  3.5838453e-003  0.0000000e+000  0.0000000e+000  0.0000000e+000  1.4381404e-001  0.0000000e+000  0.0000000e+000  0.0000000e+000  2.2048405e-002  0.0000000e+000  0.0000000e+000  3.6950916e-002  5.5579535e-002  0.0000000e+000  3.9519275e-002  0.0000000e+000  0.0000000e+000  0.0000000e+000  0.0000000e+000  8.8419133e-004  0.0000000e+000  3.5593429e-001  4.7635378e-001  1.0000000e+000  6.1486363e-001
  1.2022792e-001  9.1568575e-002  1.0664427e-001  2.2503198e-002  6.2365025e-002  3.0890795e-003  0.0000000e+000  3.5153024e-002  0.0000000e+000  0.0000000e+000  0.0000000e+000  0.0000000e+000  0.0000000e+000  0.0000000e+000  1.5589332e-003  1.0608760e-001  0.0000000e+000  0.0000000e+000  0.0000000e+000  0.0000000e+000  7.5192395e-002  4.2382207e-003  0.0000000e+000  1.1177446e-001  0.0000000e+000  0.0000000e+000  4.4572464e-002  7.0058312e-002  1.8270075e-001  1.6475780e-004  1.2022792e-001  8.9177008e-001  1.0000000e+000  3.1923795e-001
  4.4539804e-002  0.0000000e+000  0.0000000e+000  1.9492690e-001  0.0000000e+000  0.0000000e+000  6.1023346e-002  5.7395557e-002  0.0000000e+000  4.9200539e-002  0.0000000e+000  1.0449870e-001  3.8820334e-001  2.6507639e-002  9.5420353e-002  0.0000000e+000  1.0342907e-001  0.0000000e+000  0.0000000e+000  4.5762668e-002  0.0000000e+000  0.0000000e+000  0.0000000e+000  5.6946768e-002  0.0000000e+000  8.8735018e-003  2.8692309e-003  7.9249472e-005  0.0000000e+000  0.0000000e+000  4.4539804e-002  1.1238017e+000  1.0000000e+000  1.3284583e-001
  1.5387448e-001  1.0152821e-001  3.8687836e-002  2.5557948e-002  0.0000000e+000  0.0000000e+000  1.2823107e-001  1.7452313e-002  0.0000000e+000  4.5286022e-003  2.5969032e-003  0.0000000e+000  7.3556922e-002  8.7615847e-002  2.5105466e-003  0.0000000e+000  4.3561910e-002  2.3280330e-001  0.0000000e+000  2.4102333e-002  0.0000000e+000  0.0000000e+000  1.1445901e-001  3.6745494e-002  9.8647890e-002  0.0000000e+000  0.0000000e+000  0.0000000e+000  0.0000000e+000  0.0000000e+000  1.5387448e-001  8.6969757e-001  1.0000000e+000  2.3007346e-001
  1.0000000e+000  0.0000000e+000  0.0000000e+000  0.0000000e+000  6.0527602e-002  0.0000000e+000  0.0000000e+000  7.5355512e-003  0.0000000e+000  0.0000000e+000  7.4274331e-002  0.0000000e+000  7.0083189e-004  1.1483875e-001  0.0000000e+000  0.0000000e+000  0.0000000e+000  0.0000000e+000  5.9461369e-002  0.0000000e+000  0.0000000e+000  1.4317164e-001  0.0000000e+000  2.3488867e-002  0.0000000e+000  0.0000000e+000  1.2197098e-002  0.0000000e+000  3.4392399e-001  0.0000000e+000  1.0000000e+000  1.3790595e-001  1.0000000e+000             Inf
  1.8588326e-001  0.0000000e+000  1.4967410e-002  0.0000000e+000  0.0000000e+000  0.0000000e+000  0.0000000e+000  7.4722269e-002  9.8785239e-002  2.4981789e-002  0.0000000e+000  0.0000000e+000  0.0000000e+000  4.2531698e-002  5.6312196e-002  0.0000000e+000  0.0000000e+000  0.0000000e+000  2.8675548e-002  0.0000000e+000  7.1527020e-002  1.6147340e-001  3.3972956e-002  0.0000000e+000  0.0000000e+000  6.8564164e-003  0.0000000e+000  0.0000000e+000  0.0000000e+000  0.0000000e+000  1.8588326e-001  7.2032323e-001  1.0000000e+000  5.7927788e-001
  8.6902097e-001  0.0000000e+000  6.1248184e-002  7.6321394e-002  0.0000000e+000  7.3238729e-002  1.1016305e-001  0.0000000e+000  0.0000000e+000  7.5658871e-002  0.0000000e+000  1.5358558e-001  0.0000000e+000  0.0000000e+000  0.0000000e+000  0.0000000e+000  0.0000000e+000  0.0000000e+000  1.3274305e-001  9.1905230e-002  5.0835544e-002  0.0000000e+000  0.0000000e+000  1.9126737e-001  2.1514535e-001  0.0000000e+000  0.0000000e+000  1.9006892e-001  0.0000000e+000  0.0000000e+000  8.6902097e-001  3.2218038e-001  1.0000000e+000  3.3271567e-001
  5.5973434e-001  2.1559720e-003  1.3566399e-002  0.0000000e+000  1.0230295e-001  3.9533141e-003  0.0000000e+000  0.0000000e+000  2.2384681e-002  4.4425646e-002  0.0000000e+000  0.0000000e+000  2.8082241e-003  0.0000000e+000  0.0000000e+000  0.0000000e+000  0.0000000e+000  0.0000000e+000  0.0000000e+000  1.9194643e-001  0.0000000e+000  6.3611343e-001  0.0000000e+000  1.9877204e-002  0.0000000e+000  0.0000000e+000  0.0000000e+000  0.0000000e+000  3.2480891e-002  0.0000000e+000  5.5973434e-001  4.6900761e-001  1.0000000e+000  3.6182678e-001
  0.0000000e+000  0.0000000e+000  0.0000000e+000  0.0000000e+000  0.0000000e+000  7.5061524e-002  0.0000000e+000  0.0000000e+000  2.5979693e-002  0.0000000e+000  4.9514387e-002  0.0000000e+000  0.0000000e+000  3.3221342e-002  0.0000000e+000  0.0000000e+000  0.0000000e+000  0.0000000e+000  0.0000000e+000  0.0000000e+000  0.0000000e+000  1.1822207e-001  0.0000000e+000  0.0000000e+000  0.0000000e+000  0.0000000e+000  0.0000000e+000  1.7898065e-001  6.4177012e-002  3.6954031e-002  0.0000000e+000  1.1806550e+000  1.0000000e+000             Inf
  7.3013154e-001  8.7659167e-003  0.0000000e+000  0.0000000e+000  8.9363995e-003  0.0000000e+000  0.0000000e+000  3.6733038e-001  0.0000000e+000  0.0000000e+000  0.0000000e+000  7.4979998e-002  2.3017306e-002  0.0000000e+000  1.0240574e-002  3.0032205e-002  8.0304685e-002  1.9458832e-002  0.0000000e+000  1.5508665e-001  1.0078422e-001  0.0000000e+000  0.0000000e+000  0.0000000e+000  0.0000000e+000  8.7615663e-003  2.9157092e-002  1.5068753e-003  4.0710005e-002  7.8147309e-004  7.3013154e-001  3.2442426e-001  1.0000000e+000  2.9911272e-001
  6.5872745e-001  1.7266774e-004  0.0000000e+000  1.4287084e-002  0.0000000e+000  0.0000000e+000  3.6913656e-003  0.0000000e+000  9.0826811e-002  0.0000000e+000  0.0000000e+000  8.9203326e-002  0.0000000e+000  3.7420125e-001  0.0000000e+000  1.3015931e-001  1.5547126e-001  3.0591693e-002  0.0000000e+000  0.0000000e+000  0.0000000e+000  0.0000000e+000  4.2695819e-002  8.2153753e-002  0.0000000e+000  3.4214161e-002  9.7577483e-003  1.0899827e-001  0.0000000e+000  0.0000000e+000  6.5872745e-001  4.1479652e-001  1.0000000e+000  3.0905313e-001
  9.9458581e-001  3.7911271e-003  0.0000000e+000  0.0000000e+000  2.0229599e-001  0.0000000e+000  0.0000000e+000  1.9677282e-001  0.0000000e+000  0.0000000e+000  0.0000000e+000  0.0000000e+000  3.0958559e-002  2.0078413e-003  0.0000000e+000  5.7814801e-003  0.0000000e+000  1.8735359e-001  3.2586475e-002  0.0000000e+000  2.1693806e-001  0.0000000e+000  3.5302094e-001  2.2685087e-001  0.0000000e+000  0.0000000e+000  1.2689970e-002  0.0000000e+000  1.7012994e-003  0.0000000e+000  9.9458581e-001  2.5324475e-001  1.0000000e+000  3.0769885e-001
  6.9331452e-002  0.0000000e+000  0.0000000e+000  0.0000000e+000  9.7803306e-002  1.0000000e+000  0.0000000e+000  1.3623576e-003  0.0000000e+000  1.2458993e-002  0.0000000e+000  3.7579593e-002  7.2621987e-003  0.0000000e+000  0.0000000e+000  0.0000000e+000  0.0000000e+000  0.0000000e+000  1.0232400e-001  0.0000000e+000  0.0000000e+000  0.0000000e+000  0.0000000e+000  0.0000000e+000  5.8852677e-002  0.0000000e+000  0.0000000e+000  0.0000000e+000  0.0000000e+000  6.5366397e-002  6.9331452e-002  1.1144255e+000  1.0000000e+000  2.9820724e-001
  9.1474332e-002  3.9703300e-004  0.0000000e+000  2.4879316e-004  0.0000000e+000  0.0000000e+000  0.0000000e+000  0.0000000e+000  0.0000000e+000  0.0000000e+000  0.0000000e+000  0.0000000e+000  1.0364147e-001  2.8832204e-001  3.8728077e-002  1.1005345e-002  0.0000000e+000  4.6684862e-001  0.0000000e+000  6.0607145e-002  3.6158024e-002  0.0000000e+000  2.9732530e-001  5.6861943e-002  0.0000000e+000  1.6295626e-002  0.0000000e+000  5.7800379e-003  0.0000000e+000  8.6536037e-002  9.1474332e-002  1.0908957e+000  1.0000000e+000  3.8576956e-001
  1.5055204e-001  0.0000000e+000  0.0000000e+000  9.5454857e-003  1.4297784e-003  3.7564522e-002  1.0000000e+000  0.0000000e+000  0.0000000e+000  0.0000000e+000  3.1884591e-002  0.0000000e+000  0.0000000e+000  0.0000000e+000  0.0000000e+000  3.4978682e-002  0.0000000e+000  2.6073292e-001  0.0000000e+000  0.0000000e+000  0.0000000e+000  0.0000000e+000  2.9212298e-003  0.0000000e+000  0.0000000e+000  0.0000000e+000  1.1671672e-002  9.7264265e-002  0.0000000e+000  2.8406798e-001  1.5055204e-001  1.0668888e+000  1.0000000e+000  1.6883941e-001
  6.1563396e-001  8.3197605e-004  0.0000000e+000  0.0000000e+000  3.7519549e-002  0.0000000e+000  4.4092505e-003  1.7686322e-001  6.2650973e-002  0.0000000e+000  0.0000000e+000  0.0000000e+000  4.8318171e-002  0.0000000e+000  0.0000000e+000  1.2325232e-002  0.0000000e+000  2.6062627e-002  5.2952247e-001  0.0000000e+000  1.0550640e-001  0.0000000e+000  1.2477479e-001  5.5642469e-001  0.0000000e+000  0.0000000e+000  5.4917859e-001  0.0000000e+000  1.5316975e-001  0.0000000e+000  6.1563396e-001  7.0568945e-001  1.0000000e+000  5.7696717e-001
  7.5307854e-001  7.5400345e-004  1.1063771e-002  0.0000000e+000  0.0000000e+000  9.6586687e-003  0.0000000e+000  0.0000000e+000  0.0000000e+000  0.0000000e+000  2.4974417e-002  9.8386536e-002  1.7284829e-002  0.0000000e+000  0.0000000e+000  0.0000000e+000  3.1019246e-002  2.2522959e-004  3.0281537e-002  1.1206151e-002  0.0000000e+000  0.0000000e+000  0.0000000e+000  1.3364756e-001  0.0000000e+000  1.5703106e-001  1.6099365e-002  3.1662500e-001  0.0000000e+000  5.9685956e-002  7.5307854e-001  3.0120485e-001  1.0000000e+000  7.6750344e-001
  0.0000000e+000  9.4362009e-002  4.8093290e-002  9.2958768e-002  0.0000000e+000  4.2761847e-002  1.3055420e-001  3.4883164e-002  2.9753132e-002  4.1292541e-003  0.0000000e+000  0.0000000e+000  5.6050027e-002  0.0000000e+000  0.0000000e+000  6.4144658e-003  0.0000000e+000  0.0000000e+000  0.0000000e+000  4.1335764e-004  0.0000000e+000  1.0619107e-001  4.1745703e-002  2.5127459e-002  2.4831720e-002  0.0000000e+000  5.7336008e-002  1.9229298e-001  0.0000000e+000  0.0000000e+000  0.0000000e+000  1.3065892e+000  1.0000000e+000             Inf
  8.9751743e-001  5.3268678e-002  0.0000000e+000  0.0000000e+000  1.1195614e-001  1.0573341e-001  2.6781545e-001  0.0000000e+000  0.0000000e+000  0.0000000e+000  2.3900086e-002  0.0000000e+000  4.5967002e-002  0.0000000e+000  5.2717378e-004  9.5387331e-002  3.4980928e-002  4.3286128e-002  0.0000000e+000  0.0000000e+000  0.0000000e+000  0.0000000e+000  0.0000000e+000  4.3269206e-003  2.1783054e-002  0.0000000e+000  0.0000000e+000  0.0000000e+000  0.0000000e+000  8.7815958e-002  8.9751743e-001  2.0718140e-001  1.0000000e+000             Inf
  5.6679092e-001  0.0000000e+000  0.0000000e+000  0.0000000e+000  1.2044521e-001  0.0000000e+000  0.0000000e+000  5.9371263e-002  0.0000000e+000  0.0000000e+000  7.9812484e-002  1.4916817e-002  0.0000000e+000  0.0000000e+000  0.0000000e+000  0.0000000e+000  3.2137840e-003  0.0000000e+000  2.8402304e-001  4.2365405e-001  2.3185653e-002  0.0000000e+000  0.0000000e+000  0.0000000e+000  0.0000000e+000  1.0000000e+000  0.0000000e+000  0.0000000e+000  1.0643485e-001  9.0341358e-002  5.6679092e-001  7.0733530e-001  1.0000000e+000  4.5346232e-001
  2.1532961e-001  2.1469150e-002  2.4951639e-001  0.0000000e+000  0.0000000e+000  4.2520133e-003  0.0000000e+000  9.7705482e-002  0.0000000e+000  0.0000000e+000  0.0000000e+000  2.7576389e-002  0.0000000e+000  0.0000000e+000  2.0976289e-002  0.0000000e+000  0.0000000e+000  0.0000000e+000  1.1235745e-001  0.0000000e+000  0.0000000e+000  5.0044933e-002  0.0000000e+000  7.9224501e-002  0.0000000e+000  1.2834558e-003  7.0675825e-002  0.0000000e+000  0.0000000e+000  0.0000000e+000  2.1532961e-001  7.1387940e-001  1.0000000e+000  7.0963008e-001
  1.9983285e-001  2.0064653e-003  2.7206510e-001  3.2417486e-002  9.7499545e-002  0.0000000e+000  0.0000000e+000  0.0000000e+000  0.0000000e+000  0.0000000e+000  0.0000000e+000  4.9725506e-001  2.4158780e-002  0.0000000e+000  0.0000000e+000  0.0000000e+000  0.0000000e+000  4.2867938e-001  2.3662893e-002  3.4126771e-001  0.0000000e+000  0.0000000e+000  9.6911159e-002  0.0000000e+000  1.3092754e-001  0.0000000e+000  0.0000000e+000  0.0000000e+000  0.0000000e+000  0.0000000e+000  1.9983285e-001  1.0380054e+000  1.0000000e+000  3.9326467e-001
  1.5963984e-001  4.3136588e-004  1.4991528e-002  3.0142442e-002  2.8111551e-001  8.4064498e-002  0.0000000e+000  0.0000000e+000  0.0000000e+000  0.0000000e+000  3.0210401e-002  1.8556522e-003  0.0000000e+000  0.0000000e+000  0.0000000e+000  1.5512521e-003  0.0000000e+000  4.0565913e-002  0.0000000e+000  2.8600108e-001  6.3115908e-002  0.0000000e+000  0.0000000e+000  0.0000000e+000  0.0000000e+000  5.4019819e-002  1.3095666e-001  0.0000000e+000  5.7542705e-003  1.3324312e-002  1.5963984e-001  8.6274465e-001  1.0000000e+000  1.6191101e-001
  3.2810375e-001  0.0000000e+000  1.6524609e-002  0.0000000e+000  6.3274451e-002  0.0000000e+000  0.0000000e+000  5.8659406e-003  0.0000000e+000  2.1805398e-004  0.0000000e+000  1.2986065e-002  1.4362451e-002  1.3948889e-001  0.0000000e+000  0.0000000e+000  0.0000000e+000  0.0000000e+000  0.0000000e+000  0.0000000e+000  0.0000000e+000  5.2300467e-003  0.0000000e+000  0.0000000e+000  3.3483107e-002  0.0000000e+000  2.3347784e-003  4.7923920e-003  0.0000000e+000  0.0000000e+000  3.2810375e-001  4.9390410e-001  1.0000000e+000  5.0804391e-001
  6.6065006e-002  1.6333927e-003  0.0000000e+000  0.0000000e+000  0.0000000e+000  0.0000000e+000  6.3607394e-002  3.5414806e-003  0.0000000e+000  0.0000000e+000  2.3019451e-002  0.0000000e+000  0.0000000e+000  3.9171374e-002  0.0000000e+000  0.0000000e+000  4.7633520e-002  8.4321895e-003  1.8815439e-002  0.0000000e+000  0.0000000e+000  0.0000000e+000  9.1423028e-002  0.0000000e+000  0.0000000e+000  1.7969608e-001  0.0000000e+000  7.6251235e-003  0.0000000e+000  6.2030134e-004  6.6065006e-002  8.7487983e-001  1.0000000e+000  3.8022699e-001
  2.0331436e-001  0.0000000e+000  0.0000000e+000  0.0000000e+000  5.6062346e-002  4.3692436e-002  0.0000000e+000  3.3165965e-002  0.0000000e+000  9.7471415e-003  0.0000000e+000  6.5247616e-003  7.8654799e-003  5.4028889e-002  0.0000000e+000  0.0000000e+000  8.3194870e-002  0.0000000e+000  5.6266299e-002  0.0000000e+000  6.7710077e-004  0.0000000e+000  0.0000000e+000  0.0000000e+000  6.3348580e-002  0.0000000e+000  7.3663660e-003  0.0000000e+000  1.6172361e-001  1.1858736e-003  2.0331436e-001  6.9138576e-001  1.0000000e+000  2.8836104e-001
  6.5509274e-001  0.0000000e+000  4.0663983e-003  0.0000000e+000  0.0000000e+000  1.9991736e-001  0.0000000e+000  0.0000000e+000  3.8170810e-002  1.0938508e-003  0.0000000e+000  2.8906734e-002  1.0560505e-002  6.7906844e-004  0.0000000e+000  0.0000000e+000  4.9348071e-002  1.2510903e-001  0.0000000e+000  0.0000000e+000  1.6665136e-002  1.1015523e-004  0.0000000e+000  1.2158866e-002  0.0000000e+000  0.0000000e+000  9.2006338e-004  5.3520866e-004  0.0000000e+000  0.0000000e+000  6.5509274e-001  2.8298734e-001  1.0000000e+000  1.7885555e-001
  9.9387450e-001  0.0000000e+000  3.5351214e-002  1.2254178e-002  0.0000000e+000  0.0000000e+000  0.0000000e+000  6.1439584e-002  0.0000000e+000  0.0000000e+000  5.8743874e-003  1.2615980e-001  1.4083192e-001  0.0000000e+000  0.0000000e+000  0.0000000e+000  0.0000000e+000  0.0000000e+000  1.8269681e-001  7.3402427e-002  6.2561234e-003  2.7587941e-004  0.0000000e+000  1.3810196e-002  0.0000000e+000  0.0000000e+000  0.0000000e+000  0.0000000e+000  6.5579390e-002  4.7323559e-002  9.9387450e-001  1.2950674e-001  1.0000000e+000  2.0334903e-001
  7.2858104e-001  0.0000000e+000  0.0000000e+000  0.0000000e+000  0.0000000e+000  0.0000000e+000  3.9462998e-002  5.0818049e-002  0.0000000e+000  0.0000000e+000  9.6996600e-004  0.0000000e+000  0.0000000e+000  9.9571672e-004  0.0000000e+000  7.0792053e-002  1.6842738e-003  0.0000000e+000  6.2226470e-002  6.8464809e-002  6.3800480e-004  0.0000000e+000  1.0404971e-001  1.0361526e-001  0.0000000e+000  3.2422197e-002  0.0000000e+000  0.0000000e+000  9.5976140e-003  0.0000000e+000  7.2858104e-001  2.4633993e-001  1.0000000e+000  3.6305865e-001
  1.7382047e-001  0.0000000e+000  2.3254448e-001  0.0000000e+000  9.0415219e-002  3.3552078e-001  3.8509138e-002  1.3663586e-002  0.0000000e+000  3.9352191e-003  0.0000000e+000  0.0000000e+000  0.0000000e+000  5.3271862e-002  0.0000000e+000  0.0000000e+000  1.5596776e-002  0.0000000e+000  3.8837066e-002  0.0000000e+000  4.0776736e-002  0.0000000e+000  0.0000000e+000  1.2126241e-003  0.0000000e+000  0.0000000e+000  0.0000000e+000  0.0000000e+000  7.8571937e-002  0.0000000e+000  1.7382047e-001  8.1860384e-001  1.0000000e+000  2.0857672e-001
  0.0000000e+000  0.0000000e+000  0.0000000e+000  2.7333593e-002  0.0000000e+000  5.4380634e-002  0.0000000e+000  6.7931858e-003  1.2736585e-002  0.0000000e+000  0.0000000e+000  0.0000000e+000  5.6885303e-002  0.0000000e+000  1.1561595e-002  0.0000000e+000  4.5915991e-002  0.0000000e+000  3.0287566e-002  0.0000000e+000  0.0000000e+000  0.0000000e+000  0.0000000e+000  1.3252364e-002  0.0000000e+000  0.0000000e+000  2.7031066e-002  1.0166034e-002  0.0000000e+000  0.0000000e+000  0.0000000e+000  1.0919688e+000  1.0000000e+000             Inf
  8.9762549e-001  0.0000000e+000  3.7032042e-002  0.0000000e+000  9.2060974e-002  0.0000000e+000  0.0000000e+000  0.0000000e+000  0.0000000e+000  7.1665724e-003  0.0000000e+000  0.0000000e+000  6.1737096e-002  2.1764164e-002  3.1803734e-002  8.2160169e-003  2.4074602e-003  0.0000000e+000  2.8692171e-002  0.0000000e+000  4.7494435e-003  0.0000000e+000  0.0000000e+000  3.2626376e-002  2.9256911e-003  2.7448694e-001  1.9046968e-003  1.5832673e-003  5.8484333e-003  4.4335978e-003  8.9762549e-001  1.5774230e-001  1.0000000e+000  3.7772444e-001
  1.0000000e+000  0.0000000e+000  0.0000000e+000  0.0000000e+000  1.2789954e-002  0.0000000e+000  1.2805716e-002  0.0000000e+000  0.0000000e+000  0.0000000e+000  0.0000000e+000  2.2862298e-001  0.0000000e+000  0.0000000e+000  0.0000000e+000  0.0000000e+000  0.0000000e+000  0.0000000e+000  0.0000000e+000  3.1081973e-003  0.0000000e+000  5.7363115e-003  0.0000000e+000  7.8241881e-003  0.0000000e+000  0.0000000e+000  5.0755113e-002  0.0000000e+000  0.0000000e+000  1.0567583e-002  1.0000000e+000  5.2814151e-002  1.0000000e+000             Inf
  5.6477293e-001  0.0000000e+000  0.0000000e+000  0.0000000e+000  2.2062527e-004  1.6797954e-001  1.7633984e-002  0.0000000e+000  1.4459474e-002  0.0000000e+000  3.8137990e-002  3.9643199e-002  2.8223402e-001  7.4432841e-002  0.0000000e+000  0.0000000e+000  0.0000000e+000  0.0000000e+000  0.0000000e+000  8.3383021e-003  0.0000000e+000  0.0000000e+000  0.0000000e+000  0.0000000e+000  0.0000000e+000  1.4065453e-002  0.0000000e+000  0.0000000e+000  4.8246984e-002  0.0000000e+000  5.6477293e-001  3.8921004e-001  1.0000000e+000  4.5985787e-001
  2.8201832e-001  0.0000000e+000  8.5694662e-002  5.6277086e-002  0.0000000e+000  0.0000000e+000  3.0338060e-003  8.4855860e-002  3.3527956e-002  4.2315326e-003  0.0000000e+000  0.0000000e+000  0.0000000e+000  0.0000000e+000  0.0000000e+000  0.0000000e+000  1.8067863e-001  0.0000000e+000  0.0000000e+000  2.4468600e-001  4.9623951e-003  0.0000000e+000  2.0360320e-003  0.0000000e+000  0.0000000e+000  2.2729563e-004  0.0000000e+000  0.0000000e+000  0.0000000e+000  0.0000000e+000  2.8201832e-001  6.3138643e-001  1.0000000e+000  1.4420461e-001
  2.8498070e-001  0.0000000e+000  1.2112484e-001  0.0000000e+000  0.0000000e+000  0.0000000e+000  4.8067834e-003  2.2855121e-003  0.0000000e+000  0.0000000e+000  8.0992038e-002  0.0000000e+000  0.0000000e+000  0.0000000e+000  0.0000000e+000  2.9047211e-001  0.0000000e+000  7.8974521e-003  5.2754174e-002  0.0000000e+000  6.5843693e-003  1.6398379e-003  5.0072877e-002  0.0000000e+000  0.0000000e+000  3.3305607e-002  0.0000000e+000  1.4155814e-003  0.0000000e+000  3.8704905e-002  2.8498070e-001  6.2639883e-001  1.0000000e+000  1.7838752e-001
  6.5062437e-001  3.1166600e-002  4.1487980e-003  0.0000000e+000  0.0000000e+000  3.0927585e-001  0.0000000e+000  3.2742958e-002  1.3522080e-001  0.0000000e+000  1.2712218e-001  0.0000000e+000  0.0000000e+000  1.5538209e-002  0.0000000e+000  1.9898152e-003  0.0000000e+000  0.0000000e+000  2.0773634e-002  4.7921270e-002  0.0000000e+000  0.0000000e+000  5.8642942e-002  0.0000000e+000  3.4773474e-002  0.0000000e+000  0.0000000e+000  1.4032862e-003  0.0000000e+000  0.0000000e+000  6.5062437e-001  3.5118946e-001  1.0000000e+000  1.9254010e-001
  1.6584274e-001  1.1995973e-001  0.0000000e+000  0.0000000e+000  0.0000000e+000  0.0000000e+000  1.8591681e-002  0.0000000e+000  9.7828859e-002  4.6625138e-003  0.0000000e+000  8.6970815e-002  0.0000000e+000  0.0000000e+000  0.0000000e+000  0.0000000e+000  0.0000000e+000  8.7004646e-002  4.0792577e-002  0.0000000e+000  0.0000000e+000  2.6184811e-002  8.9585250e-003  1.9552208e-002  3.5697313e-002  4.5261721e-001  0.0000000e+000  0.0000000e+000  0.0000000e+000  0.0000000e+000  1.6584274e-001  8.4387752e-001  1.0000000e+000  2.2516202e-001
  5.4871975e-001  1.5183440e-001  0.0000000e+000  3.5403377e-003  3.2384433e-002  0.0000000e+000  0.0000000e+000  3.5253389e-001  7.9345958e-002  8.0866447e-002  0.0000000e+000  1.4800292e-001  0.0000000e+000  9.0348237e-002  0.0000000e+000  1.0805520e-001  0.0000000e+000  9.2757101e-002  0.0000000e+000  1.5575216e-002  0.0000000e+000  0.0000000e+000  3.0368621e-001  0.0000000e+000  0.0000000e+000  2.8382230e-002  0.0000000e+000  2.2523486e-002  0.0000000e+000  0.0000000e+000  5.4871975e-001  5.7088765e-001  1.0000000e+000  3.4802772e-001
  8.4911173e-001  0.0000000e+000  0.0000000e+000  0.0000000e+000  0.0000000e+000  4.5288965e-003  0.0000000e+000  6.2667111e-003  0.0000000e+000  0.0000000e+000  1.8084099e-001  0.0000000e+000  0.0000000e+000  0.0000000e+000  5.8737779e-002  0.0000000e+000  0.0000000e+000  0.0000000e+000  2.7298187e-002  0.0000000e+000  0.0000000e+000  0.0000000e+000  2.1633620e-001  0.0000000e+000  6.9535564e-003  1.0649950e-001  0.0000000e+000  5.4689725e-001  0.0000000e+000  0.0000000e+000  8.4911173e-001  2.8432876e-001  1.0000000e+000  3.5862682e-001
  6.6457349e-001  2.1232084e-001  0.0000000e+000  0.0000000e+000  7.8319375e-002  9.9918858e-002  1.3721038e-001  8.8579211e-002  1.4022137e-003  5.0485329e-002  0.0000000e+000  0.0000000e+000  0.0000000e+000  6.1180910e-002  0.0000000e+000  1.5786547e-002  0.0000000e+000  1.5350480e-001  0.0000000e+000  1.9286620e-003  0.0000000e+000  0.0000000e+000  0.0000000e+000  0.0000000e+000  5.0862781e-002  0.0000000e+000  0.0000000e+000  0.0000000e+000  1.8343265e-001  0.0000000e+000  6.6457349e-001  4.0424900e-001  1.0000000e+000  3.5152216e-001
  3.3132212e-001  0.0000000e+000  0.0000000e+000  0.0000000e+000  7.5898991e-003  5.0564661e-002  2.2798914e-002  0.0000000e+000  0.0000000e+000  0.0000000e+000  6.0761225e-002  1.4376195e-001  0.0000000e+000  0.0000000e+000  1.6667650e-002  0.0000000e+000  0.0000000e+000  1.1823296e-002  7.0929150e-002  0.0000000e+000  0.0000000e+000  1.8983526e-004  0.0000000e+000  2.0240650e-001  0.0000000e+000  0.0000000e+000  4.7301174e-002  2.8747240e-002  0.0000000e+000  2.0469341e-002  3.3132212e-001  5.7851671e-001  1.0000000e+000  4.8389071e-001
  7.8023155e-001  0.0000000e+000  0.0000000e+000  0.0000000e+000  2.2572539e-001  2.2331909e-001  0.0000000e+000  0.0000000e+000  0.0000000e+000  5.3084989e-002  0.0000000e+000  0.0000000e+000  3.6768537e-002  0.0000000e+000  2.4441402e-002  1.2644684e-001  6.2352571e-002  0.0000000e+000  1.8079783e-001  0.0000000e+000  5.3888470e-002  3.6514631e-003  0.0000000e+000  0.0000000e+000  0.0000000e+000  6.9885130e-002  0.0000000e+000  4.6555829e-002  0.0000000e+000  1.0276396e-002  7.8023155e-001  3.2165448e-001  1.0000000e+000  2.4865987e-001
  1.2848623e-001  0.0000000e+000  1.7445052e-002  3.0337840e-002  1.8054955e-002  7.7852384e-002  0.0000000e+000  4.5033870e-002  0.0000000e+000  3.9488969e-002  0.0000000e+000  0.0000000e+000  0.0000000e+000  0.0000000e+000  3.6414466e-003  7.8487008e-002  0.0000000e+000  3.4011522e-002  0.0000000e+000  1.4284742e-002  0.0000000e+000  0.0000000e+000  0.0000000e+000  3.1499403e-001  1.0338329e-001  5.0285327e-002  2.2238526e-003  0.0000000e+000  2.0767646e-002  2.2883323e-002  1.2848623e-001  8.6687638e-001  1.0000000e+000  1.0480823e-001
  8.0801312e-001  3.8407806e-002  3.3626517e-002  0.0000000e+000  1.2997114e-001  1.0452684e-002  2.3052851e-003  1.2753151e-002  6.5455160e-002  5.1652405e-003  0.0000000e+000  0.0000000e+000  0.0000000e+000  1.3202369e-002  3.0788677e-002  0.0000000e+000  0.0000000e+000  0.0000000e+000  1.1433219e-001  0.0000000e+000  3.5070287e-002  0.0000000e+000  3.2936299e-001  1.8993292e-001  0.0000000e+000  0.0000000e+000  0.0000000e+000  6.8725879e-002  0.0000000e+000  0.0000000e+000  8.0801312e-001  2.9641682e-001  1.0000000e+000  1.0530179e-001
  2.9736441e-001  2.8397523e-002  0.0000000e+000  0.0000000e+000  0.0000000e+000  2.4100332e-001  0.0000000e+000  3.7370560e-002  2.3178129e-001  0.0000000e+000  0.0000000e+000  0.0000000e+000  4.4644317e-002  0.0000000e+000  0.0000000e+000  1.6665468e-002  0.0000000e+000  0.0000000e+000  7.8316510e-003  0.0000000e+000  0.0000000e+000  0.0000000e+000  4.0516214e-001  0.0000000e+000  4.6908559e-001  0.0000000e+000  0.0000000e+000  0.0000000e+000  0.0000000e+000  3.3958266e-002  2.9736441e-001  8.0919537e-001  1.0000000e+000  4.2441256e-001
  1.0000000e+000  0.0000000e+000  0.0000000e+000  7.4861445e-002  6.2676757e-003  0.0000000e+000  2.1751135e-002  1.3932235e-002  9.6347145e-003  1.1720541e-001  0.0000000e+000  0.0000000e+000  1.3425369e-001  0.0000000e+000  0.0000000e+000  0.0000000e+000  0.0000000e+000  0.0000000e+000  5.0316767e-002  1.4808781e-003  3.0030701e-002  0.0000000e+000  0.0000000e+000  2.0481322e-003  3.0660550e-001  0.0000000e+000  2.2543891e-004  0.0000000e+000  0.0000000e+000  0.0000000e+000  1.0000000e+000  1.2564029e-001  1.0000000e+000             Inf
  5.9142052e-001  3.5322045e-001  4.9823529e-003  0.0000000e+000  0.0000000e+000  5.8236544e-002  0.0000000e+000  0.0000000e+000  0.0000000e+000  0.0000000e+000  0.0000000e+000  0.0000000e+000  0.0000000e+000  0.0000000e+000  4.8557364e-002  0.0000000e+000  0.0000000e+000  1.2721905e-001  0.0000000e+000  0.0000000e+000  0.0000000e+000  0.0000000e+000  2.8698017e-002  6.0050963e-001  0.0000000e+000  0.0000000e+000  0.0000000e+000  0.0000000e+000  2.1776257e-002  3.7780413e-002  5.9142052e-001  4.8840467e-001  1.0000000e+000  2.7845603e-001
  0.0000000e+000  2.4621307e-001  0.0000000e+000  0.0000000e+000  2.4970386e-003  0.0000000e+000  0.0000000e+000  0.0000000e+000  0.0000000e+000  0.0000000e+000  0.0000000e+000  0.0000000e+000  4.8282300e-002  0.0000000e+000  0.0000000e+000  0.0000000e+000  0.0000000e+000  0.0000000e+000  0.0000000e+000  0.0000000e+000  0.0000000e+000  0.0000000e+000  0.0000000e+000  0.0000000e+000  6.4554361e-002  1.2328107e-001  0.0000000e+000  0.0000000e+000  0.0000000e+000  0.0000000e+000  0.0000000e+000  1.1504638e+000  1.0000000e+000             Inf
  1.2250876e-001  1.1829838e-001  0.0000000e+000  1.1559946e-001  3.5641111e-003  0.0000000e+000  3.9199308e-002  5.3142406e-001  0.0000000e+000  0.0000000e+000  7.7810337e-003  0.0000000e+000  1.3016153e-002  0.0000000e+000  8.5789202e-003  2.0654351e-002  7.4433516e-002  0.0000000e+000  0.0000000e+000  4.5245570e-002  0.0000000e+000  0.0000000e+000  0.0000000e+000  0.0000000e+000  0.0000000e+000  0.0000000e+000  0.0000000e+000  1.1527946e-002  0.0000000e+000  0.0000000e+000  1.2250876e-001  9.0687778e-001  1.0000000e+000  4.0520454e-001
  8.3177405e-001  4.5010765e-001  0.0000000e+000  0.0000000e+000  0.0000000e+000  0.0000000e+000  1.7933122e-003  9.7674392e-002  2.9639908e-002  0.0000000e+000  5.3399792e-003  0.0000000e+000  0.0000000e+000  6.1227777e-002  0.0000000e+000  0.0000000e+000  0.0000000e+000  0.0000000e+000  0.0000000e+000  0.0000000e+000  5.8720430e-001  0.0000000e+000  0.0000000e+000  0.0000000e+000  0.0000000e+000  5.1724539e-002  2.1672638e-001  0.0000000e+000  2.9508580e-001  0.0000000e+000  8.3177405e-001  4.1933151e-001  1.0000000e+000  3.4298618e-001
  3.8756351e-001  3.9587985e-002  0.0000000e+000  0.0000000e+000  0.0000000e+000  1.1306909e-003  0.0000000e+000  0.0000000e+000  0.0000000e+000  0.0000000e+000  5.9841181e-002  8.4746094e-002  4.0002978e-001  2.3698571e-001  0.0000000e+000  0.0000000e+000  1.0000000e+000  5.2369710e-002  0.0000000e+000  0.0000000e+000  1.1246155e-002  0.0000000e+000  0.0000000e+000  1.2337520e-001  1.3720993e-002  1.6920246e-001  0.0000000e+000  2.5150256e-003  0.0000000e+000  0.0000000e+000  3.8756351e-001  8.7394656e-001  1.0000000e+000  5.4384906e-001
  1.0000000e+000  0.0000000e+000  1.7572560e-001  0.0000000e+000  1.3116592e-003  0.0000000e+000  1.8060789e-001  1.1593503e-001  0.0000000e+000  0.0000000e+000  0.0000000e+000  5.4580367e-002  0.0000000e+000  0.0000000e+000  0.0000000e+000  0.0000000e+000  0.0000000e+000  1.7172009e-001  0.0000000e+000  0.0000000e+000  0.0000000e+000  0.0000000e+000  0.0000000e+000  6.7403079e-002  0.0000000e+000  0.0000000e+000  1.8828757e-003  2.8345864e-002  0.0000000e+000  0.0000000e+000  1.0000000e+000  1.3058674e-001  1.0000000e+000             Inf
  0.0000000e+000  0.0000000e+000  0.0000000e+000  0.0000000e+000  0.0000000e+000  0.0000000e+000  0.0000000e+000  1.5315702e-002  0.0000000e+000  0.0000000e+000  0.0000000e+000  5.9741946e-003  7.5626116e-002  6.4028556e-003  0.0000000e+000  1.7337328e-003  0.0000000e+000  0.0000000e+000  0.0000000e+000  0.0000000e+000  2.8310862e-001  0.0000000e+000  0.0000000e+000  1.5086689e-001  0.0000000e+000  0.0000000e+000  0.0000000e+000  0.0000000e+000  0.0000000e+000  0.0000000e+000  0.0000000e+000  1.1672846e+000  1.0000000e+000             Inf
  6.3714575e-001  1.1022853e-001  0.0000000e+000  0.0000000e+000  6.1136894e-003  0.0000000e+000  4.3168325e-003  0.0000000e+000  0.0000000e+000  0.0000000e+000  0.0000000e+000  2.4441164e-002  1.1233561e-001  3.9002757e-002  0.0000000e+000  0.0000000e+000  7.2909182e-001  3.9996018e-001  0.0000000e+000  1.6038753e-002  6.8611925e-002  6.2859200e-004  0.0000000e+000  2.5133144e-002  1.6644290e-003  2.1642059e-002  4.9053736e-002  0.0000000e+000  1.7960650e-002  0.0000000e+000  6.3714575e-001  5.2555435e-001  1.0000000e+000  4.6499192e-001
  1.2081520e-001  5.5803103e-002  0.0000000e+000  0.0000000e+000  2.5096070e-002  8.9554423e-002  1.4686759e-002  0.0000000e+000  0.0000000e+000  3.8475572e-003  0.0000000e+000  0.0000000e+000  0.0000000e+000  1.9260353e-001  0.0000000e+000  0.0000000e+000  0.0000000e+000  4.2367607e-002  1.9309895e-003  0.0000000e+000  1.6980331e-001  0.0000000e+000  7.6286563e-003  6.1940755e-002  1.5633215e-001  4.4173889e-002  0.0000000e+000  6.0251026e-002  0.0000000e+000  0.0000000e+000  1.2081520e-001  8.9300528e-001  1.0000000e+000  6.7051773e-001
  4.6562001e-001  5.8117832e-002  1.7454474e-001  0.0000000e+000  0.0000000e+000  0.0000000e+000  1.2175761e-001  0.0000000e+000  2.6226163e-002  0.0000000e+000  0.0000000e+000  0.0000000e+000  0.0000000e+000  0.0000000e+000  1.3753972e-001  1.8353148e-001  2.4619425e-001  1.1003680e-001  9.9061877e-003  6.5029104e-002  3.1547743e-001  0.0000000e+000  8.4543839e-002  0.0000000e+000  0.0000000e+000  0.0000000e+000  3.4411628e-003  3.2694547e-002  1.4182298e-001  0.0000000e+000  4.6562001e-001  6.8665652e-001  1.0000000e+000  5.8564179e-001
  9.7510337e-001  3.2899144e-001  0.0000000e+000  0.0000000e+000  0.0000000e+000  0.0000000e+000  1.5641259e-001  0.0000000e+000  0.0000000e+000  0.0000000e+000  0.0000000e+000  0.0000000e+000  0.0000000e+000  1.6422897e-001  5.9331644e-001  7.8285391e-002  0.0000000e+000  0.0000000e+000  1.0519548e-002  0.0000000e+000  0.0000000e+000  5.4495781e-002  1.0563925e-001  2.1820193e-001  0.0000000e+000  0.0000000e+000  0.0000000e+000  0.0000000e+000  0.0000000e+000  3.6151726e-001  9.7510337e-001  3.7720767e-001  1.0000000e+000  4.4674950e-001
  6.8726483e-001  0.0000000e+000  0.0000000e+000  5.0013678e-002  6.2042920e-002  0.0000000e+000  1.9117769e-002  4.4220664e-001  0.0000000e+000  6.5836295e-004  0.0000000e+000  0.0000000e+000  0.0000000e+000  0.0000000e+000  5.0840630e-001  0.0000000e+000  0.0000000e+000  7.1319721e-002  3.8597228e-002  0.0000000e+000  2.1848551e-002  0.0000000e+000  0.0000000e+000  6.9588208e-002  5.4057486e-003  6.1309808e-003  0.0000000e+000  5.7791575e-002  0.0000000e+000  1.1386948e-002  6.8726483e-001  4.3437911e-001  1.0000000e+000  2.9709098e-001
  2.2356415e-001  9.9155732e-002  4.4271102e-002  5.8035540e-002  0.0000000e+000  3.0704186e-002  0.0000000e+000  5.3600007e-002  0.0000000e+000  0.0000000e+000  1.9014473e-001  5.3091011e-003  9.4014640e-005  0.0000000e+000  0.0000000e+000  0.0000000e+000  0.0000000e+000  0.0000000e+000  0.0000000e+000  5.2538742e-002  0.0000000e+000  1.0810044e-001  0.0000000e+000  0.0000000e+000  2.4244613e-001  3.9714601e-004  1.9824955e-001  0.0000000e+000  0.0000000e+000  1.8952051e-001  2.2356415e-001  8.3649266e-001  1.0000000e+000  3.3487000e-001
  9.2454335e-001  0.0000000e+000  0.0000000e+000  2.0651343e-001  0.0000000e+000  3.6308080e-001  0.0000000e+000  5.0542244e-003  1.2815212e-001  0.0000000e+000  0.0000000e+000  4.3570007e-002  0.0000000e+000  0.0000000e+000  4.3591526e-002  0.0000000e+000  3.9656283e-002  0.0000000e+000  0.0000000e+000  6.3776349e-002  5.3608285e-001  0.0000000e+000  0.0000000e+000  2.6664609e-002  0.0000000e+000  0.0000000e+000  0.0000000e+000  0.0000000e+000  0.0000000e+000  4.4184644e-002  9.2454335e-001  3.0156198e-001  1.0000000e+000  9.3188805e-001
  1.0000000e+000  6.6126393e-002  1.3705218e-001  0.0000000e+000  2.2696485e-001  0.0000000e+000  1.7912303e-001  6.0219971e-002  0.0000000e+000  0.0000000e+000  0.0000000e+000  5.3723352e-002  0.0000000e+000  0.0000000e+000  0.0000000e+000  0.0000000e+000  0.0000000e+000  0.0000000e+000  6.4639163e-004  4.4306609e-002  0.0000000e+000  0.0000000e+000  0.0000000e+000  0.0000000e+000  2.0028029e-002  4.1962111e-004  0.0000000e+000  0.0000000e+000  1.8004191e-002  0.0000000e+000  1.0000000e+000  1.3214771e-001  1.0000000e+000             Inf
  2.7380698e-001  0.0000000e+000  0.0000000e+000  0.0000000e+000  5.9056337e-002  0.0000000e+000  0.0000000e+000  0.0000000e+000  7.1181625e-003  0.0000000e+000  0.0000000e+000  0.0000000e+000  0.0000000e+000  5.6194177e-001  0.0000000e+000  2.4028680e-002  0.0000000e+000  2.1801671e-001  2.0429732e-002  0.0000000e+000  0.0000000e+000  5.0550186e-002  1.1966544e-002  0.0000000e+000  1.3441784e-001  4.0398855e-004  0.0000000e+000  0.0000000e+000  0.0000000e+000  0.0000000e+000  2.7380698e-001  7.3244473e-001  1.0000000e+000  2.6329777e-001
  4.8456545e-001  0.0000000e+000  0.0000000e+000  1.0290201e-002  8.9728019e-002  0.0000000e+000  0.0000000e+000  0.0000000e+000  0.0000000e+000  0.0000000e+000  0.0000000e+000  0.0000000e+000  1.5448300e-001  0.0000000e+000  1.9425101e-001  0.0000000e+000  5.7632548e-004  0.0000000e+000  0.0000000e+000  4.3170135e-002  0.0000000e+000  5.3950280e-001  0.0000000e+000  0.0000000e+000  0.0000000e+000  2.0376751e-004  8.2906313e-002  0.0000000e+000  0.0000000e+000  0.0000000e+000  4.8456545e-001  5.3844384e-001  1.0000000e+000  7.2905376e-001
  5.7360783e-002  0.0000000e+000  0.0000000e+000  0.0000000e+000  0.0000000e+000  0.0000000e+000  0.0000000e+000  0.0000000e+000  8.6638459e-002  1.1490008e-001  4.0295191e-002  0.0000000e+000  0.0000000e+000  8.8936330e-004  6.9735787e-003  0.0000000e+000  0.0000000e+000  0.0000000e+000  0.0000000e+000  1.9588007e-002  0.0000000e+000  0.0000000e+000  0.0000000e+000  0.0000000e+000  4.9351376e-002  5.7071273e-004  0.0000000e+000  0.0000000e+000  0.0000000e+000  0.0000000e+000  5.7360783e-002  8.4798016e-001  1.0000000e+000  5.0161063e-001
  3.5040831e-001  0.0000000e+000  0.0000000e+000  0.0000000e+000  0.0000000e+000  0.0000000e+000  0.0000000e+000  0.0000000e+000  4.8492786e-002  1.0419293e-003  6.6852000e-002  0.0000000e+000  0.0000000e+000  2.1224892e-001  0.0000000e+000  7.6657206e-001  1.3868733e-001  0.0000000e+000  0.0000000e+000  0.0000000e+000  0.0000000e+000  0.0000000e+000  0.0000000e+000  0.0000000e+000  1.6577484e-002  1.4485600e-003  0.0000000e+000  0.0000000e+000  0.0000000e+000  5.3186234e-002  3.5040831e-001  7.0336718e-001  1.0000000e+000  3.6333740e-001
  0.0000000e+000  0.0000000e+000  2.1608316e-002  0.0000000e+000  1.0853175e-002  0.0000000e+000  0.0000000e+000  0.0000000e+000  0.0000000e+000  0.0000000e+000  0.0000000e+000  2.5007260e-002  0.0000000e+000  0.0000000e+000  7.0293795e-002  0.0000000e+000  0.0000000e+000  0.0000000e+000  0.0000000e+000  7.3259900e-002  0.0000000e+000  0.0000000e+000  0.0000000e+000  6.1765521e-002  1.3092293e-002  0.0000000e+000  3.0323534e-002  1.3627970e-002  0.0000000e+000  2.7387000e-002  0.0000000e+000  1.1077575e+000  1.0000000e+000             Inf
  4.7856028e-001  0.0000000e+000  0.0000000e+000  0.0000000e+000  9.4051284e-002  3.1215113e-002  1.5467932e-001  4.3633835e-001  3.7594743e-002  1.5365809e-001  3.3711134e-002  0.0000000e+000  0.0000000e+000  0.0000000e+000  3.4019968e-002  2.4776119e-003  6.1580899e-002  0.0000000e+000  6.1833946e-002  0.0000000e+000  0.0000000e+000  0.0000000e+000  0.0000000e+000  0.0000000e+000  0.0000000e+000  0.0000000e+000  0.0000000e+000  1.0488813e-001  6.9504682e-004  6.5083154e-002  4.7856028e-001  5.7772852e-001  1.0000000e+000  3.0320355e-001
  1.0000000e+000  0.0000000e+000  0.0000000e+000  8.9495660e-002  0.0000000e+000  9.6608204e-002  0.0000000e+000  0.0000000e+000  0.0000000e+000  0.0000000e+000  0.0000000e+000  2.2764852e-001  0.0000000e+000  1.3602452e-002  2.8011996e-002  3.0215660e-002  1.7807369e-002  0.0000000e+000  6.4661493e-002  0.0000000e+000  0.0000000e+000  0.0000000e+000  0.0000000e+000  0.0000000e+000  0.0000000e+000  0.0000000e+000  0.0000000e+000  2.7739344e-003  1.9663027e-002  0.0000000e+000  1.0000000e+000  9.5479745e-002  1.0000000e+000             Inf
  1.7375098e-001  1.6221243e-001  0.0000000e+000  8.7477048e-003  0.0000000e+000  6.4840768e-002  0.0000000e+000  0.0000000e+000  0.0000000e+000  0.0000000e+000  0.0000000e+000  0.0000000e+000  6.5445838e-002  0.0000000e+000  0.0000000e+000  4.7423588e-002  0.0000000e+000  0.0000000e+000  0.0000000e+000  0.0000000e+000  2.5776337e-001  1.0512238e-004  1.8222140e-002  9.1584996e-002  0.0000000e+000  0.0000000e+000  0.0000000e+000  0.0000000e+000  4.4153559e-002  8.4844000e-002  1.7375098e-001  7.9401669e-001  1.0000000e+000  6.7038131e-001
  3.8146849e-001  0.0000000e+000  0.0000000e+000  0.0000000e+000  0.0000000e+000  2.0507039e-003  0.0000000e+000  9.8555376e-003  0.0000000e+000  3.2372729e-001  0.0000000e+000  0.0000000e+000  0.0000000e+000  0.0000000e+000  0.0000000e+000  0.0000000e+000  0.0000000e+000  0.0000000e+000  0.0000000e+000  0.0000000e+000  0.0000000e+000  0.0000000e+000  0.0000000e+000  4.8730251e-002  0.0000000e+000  5.6133935e-002  0.0000000e+000  6.7698636e-003  1.1067121e-001  0.0000000e+000  3.8146849e-001  5.0418327e-001  1.0000000e+000  2.0739803e-001
  3.7677553e-001  4.6750625e-003  0.0000000e+000  2.2046730e-001  6.1372095e-003  2.2629694e-002  0.0000000e+000  1.7191080e-003  1.0082694e-003  0.0000000e+000  0.0000000e+000  1.5566850e-001  5.3301411e-003  1.3808124e-001  0.0000000e+000  0.0000000e+000  0.0000000e+000  3.9080282e-003  8.0111585e-002  6.7339275e-002  0.0000000e+000  0.0000000e+000  0.0000000e+000  5.1442387e-002  1.5570967e-001  0.0000000e+000  3.7962087e-002  2.4111198e-002  0.0000000e+000  0.0000000e+000  3.7677553e-001  6.0232256e-001  1.0000000e+000  1.9657771e-001
  8.5165252e-001  3.9655673e-001  0.0000000e+000  0.0000000e+000  0.0000000e+000  0.0000000e+000  1.3247629e-001  0.0000000e+000  6.4647209e-002  2.1702868e-002  0.0000000e+000  0.0000000e+000  2.7939040e-002  0.0000000e+000  4.6760733e-002  0.0000000e+000  0.0000000e+000  0.0000000e+000  9.6108753e-002  0.0000000e+000  0.0000000e+000  1.0787309e-001  3.5779097e-002  0.0000000e+000  0.0000000e+000  7.3872397e-002  0.0000000e+000  0.0000000e+000  0.0000000e+000  7.5471772e-002  8.5165252e-001  2.6867075e-001  1.0000000e+000  3.5277011e-001
  6.2749842e-001  9.5874991e-003  0.0000000e+000  0.0000000e+000  0.0000000e+000  0.0000000e+000  0.0000000e+000  4.6470714e-003  4.3813339e-001  0.0000000e+000  4.9359582e-003  0.0000000e+000  0.0000000e+000  2.4133219e-002  0.0000000e+000  1.7961019e-002  4.4555498e-002  0.0000000e+000  0.0000000e+000  0.0000000e+000  0.0000000e+000  0.0000000e+000  1.3970837e-001  2.0781343e-002  0.0000000e+000  3.1640647e-002  0.0000000e+000  4.3929032e-003  1.9026046e-001  2.4306731e-001  6.2749842e-001  4.3903496e-001  1.0000000e+000  2.8965327e-001
  2.7121100e-001  1.8959939e-002  0.0000000e+000  1.0672053e-001  0.0000000e+000  3.5371147e-002  2.5990264e-002  4.4653149e-002  1.1209399e-001  0.0000000e+000  7.7621229e-002  0.0000000e+000  4.3180306e-001  0.0000000e+000  9.0862632e-002  0.0000000e+000  0.0000000e+000  0.0000000e+000  0.0000000e+000  0.0000000e+000  0.0000000e+000  0.0000000e+000  0.0000000e+000  0.0000000e+000  0.0000000e+000  1.1354062e-001  0.0000000e+000  0.0000000e+000  0.0000000e+000  0.0000000e+000  2.7121100e-001  7.2803465e-001  1.0000000e+000  2.8643688e-001
  9.9177664e-001  0.0000000e+000  9.9620817e-002  1.3952609e-002  0.0000000e+000  0.0000000e+000  0.0000000e+000  0.0000000e+000  9.2026675e-002  0.0000000e+000  0.0000000e+000  2.4143866e-002  2.8577618e-002  0.0000000e+000  5.1674977e-002  0.0000000e+000  8.2935272e-002  6.8642820e-003  0.0000000e+000  0.0000000e+000  0.0000000e+000  3.5075433e-001  0.0000000e+000  4.4072273e-002  0.0000000e+000  3.8002838e-002  0.0000000e+000  0.0000000e+000  0.0000000e+000  0.0000000e+000  9.9177664e-001  1.4123822e-001  1.0000000e+000  2.5482562e-001
  4.8047236e-001  0.0000000e+000  0.0000000e+000  5.6994884e-002  0.0000000e+000  0.0000000e+000  0.0000000e+000  0.0000000e+000  0.0000000e+000  1.9845571e-001  4.0814632e-002  0.0000000e+000  0.0000000e+000  0.0000000e+000  0.0000000e+000  2.2353551e-001  8.0940133e-002  0.0000000e+000  2.5795040e-002  5.4225973e-002  0.0000000e+000  0.0000000e+000  0.0000000e+000  0.0000000e+000  1.1616220e-001  0.0000000e+000  9.3067853e-002  0.0000000e+000  0.0000000e+000  0.0000000e+000  4.8047236e-001  4.9314569e-001  1.0000000e+000  3.0791079e-001
  3.3506726e-001  0.0000000e+000  0.0000000e+000  1.8123329e-001  0.0000000e+000  2.4508654e-002  0.0000000e+000  5.1342197e-002  0.0000000e+000  0.0000000e+000  0.0000000e+000  0.0000000e+000  1.7654331e-001  1.2676838e-001  6.0209479e-002  0.0000000e+000  0.0000000e+000  0.0000000e+000  0.0000000e+000  6.3317426e-002  1.4434661e-001  7.1774746e-002  0.0000000e+000  9.6026417e-002  6.6625031e-002  0.0000000e+000  0.0000000e+000  0.0000000e+000  0.0000000e+000  0.0000000e+000  3.3506726e-001  6.6228942e-001  1.0000000e+000  2.2497165e-001
  0.0000000e+000  0.0000000e+000  0.0000000e+000  0.0000000e+000  1.4834172e-001  1.6574663e-002  0.0000000e+000  2.9635058e-002  2.9968819e-002  8.2221816e-003  2.9486956e-002  0.0000000e+000  0.0000000e+000  0.0000000e+000  0.0000000e+000  0.0000000e+000  0.0000000e+000  0.0000000e+000  2.7050013e-002  0.0000000e+000  3.3737725e-002  0.0000000e+000  0.0000000e+000  0.0000000e+000  1.0957916e-001  0.0000000e+000  4.5201595e-002  0.0000000e+000  0.0000000e+000  0.0000000e+000  0.0000000e+000  1.1482821e+000  1.0000000e+000             Inf
  9.0531688e-001  0.0000000e+000  2.1514621e-002  0.0000000e+000  6.0695008e-002  9.1520357e-005  0.0000000e+000  2.0200325e-002  0.0000000e+000  0.0000000e+000  0.0000000e+000  0.0000000e+000  0.0000000e+000  0.0000000e+000  0.0000000e+000  3.4414757e-001  0.0000000e+000  0.0000000e+000  2.2019085e-002  0.0000000e+000  1.2330631e-001  0.0000000e+000  0.0000000e+000  0.0000000e+000  1.5771450e-002  5.5236205e-002  6.7746527e-002  1.7776688e-001  1.8322169e-001  1.4255630e-001  9.0531688e-001  2.6407815e-001  1.0000000e+000  2.6116538e-001
  6.6845608e-001  1.0906371e-001  0.0000000e+000  1.6956124e-001  0.0000000e+000  4.0232318e-002  0.0000000e+000  0.0000000e+000  6.5697160e-003  0.0000000e+000  0.0000000e+000  2.7500632e-001  3.1278597e-002  5.1636092e-004  0.0000000e+000  0.0000000e+000  0.0000000e+000  0.0000000e+000  0.0000000e+000  0.0000000e+000  3.7770908e-001  0.0000000e+000  0.0000000e+000  0.0000000e+000  0.0000000e+000  4.8405644e-002  0.0000000e+000  0.0000000e+000  0.0000000e+000  0.0000000e+000  6.6845608e-001  3.8610774e-001  1.0000000e+000  3.8597385e-001
  3.7686604e-002  1.2623470e-002  0.0000000e+000  0.0000000e+000  0.0000000e+000  0.0000000e+000  0.0000000e+000  0.0000000e+000  1.5499844e-001  7.1079863e-002  0.0000000e+000  0.0000000e+000  1.6097085e-002  0.0000000e+000  5.5215746e-001  0.0000000e+000  5.6281819e-002  0.0000000e+000  0.0000000e+000  0.0000000e+000  4.4786228e-002  9.7055210e-002  7.4701307e-002  1.4413358e-002  0.0000000e+000  2.7327691e-002  0.0000000e+000  0.0000000e+000  5.8498198e-004  0.0000000e+000  3.7686604e-002  1.1228280e+000  1.0000000e+000  5.8223595e-001
  1.0000000e+000  0.0000000e+000  0.0000000e+000  0.0000000e+000  4.1896018e-001  0.0000000e+000  0.0000000e+000  0.0000000e+000  8.3329211e-003  4.0852014e-002  0.0000000e+000  4.5740357e-002  4.5658155e-002  0.0000000e+000  0.0000000e+000  0.0000000e+000  0.0000000e+000  8.2800654e-002  0.0000000e+000  0.0000000e+000  0.0000000e+000  0.0000000e+000  1.8570274e-001  0.0000000e+000  4.6979455e-003  3.7404991e-001  0.0000000e+000  0.0000000e+000  0.0000000e+000  0.0000000e+000  1.0000000e+000  2.0212221e-001  1.0000000e+000             Inf
  2.7895572e-001  0.0000000e+000  0.0000000e+000  0.0000000e+000  6.9679505e-002  0.0000000e+000  0.0000000e+000  0.0000000e+000  0.0000000e+000  0.0000000e+000  0.0000000e+000  0.0000000e+000  7.8571565e-002  0.0000000e+000  5.7314425e-002  2.3879260e-002  0.0000000e+000  0.0000000e+000  0.0000000e+000  0.0000000e+000  5.6742355e-002  4.2020413e-002  0.0000000e+000  2.3757240e-002  0.0000000e+000  2.8053925e-002  0.0000000e+000  0.0000000e+000  0.0000000e+000  0.0000000e+000  2.7895572e-001  5.5949716e-001  1.0000000e+000  5.2557413e-001
  8.1545687e-001  0.0000000e+000  2.5071469e-002  1.8440180e-001  0.0000000e+000  3.1459199e-001  1.7463823e-002  0.0000000e+000  0.0000000e+000  0.0000000e+000  0.0000000e+000  0.0000000e+000  9.0400422e-003  8.4656688e-002  2.4833306e-002  3.8439373e-001  3.8578851e-003  1.2497712e-001  5.8600219e-002  0.0000000e+000  0.0000000e+000  1.3323310e-001  0.0000000e+000  2.9674141e-003  0.0000000e+000  0.0000000e+000  0.0000000e+000  0.0000000e+000  0.0000000e+000  3.4812999e-002  8.1545687e-001  3.5348994e-001  1.0000000e+000  2.0691004e-001
  2.3194153e-001  0.0000000e+000  0.0000000e+000  0.0000000e+000  0.0000000e+000  1.2463319e-001  0.0000000e+000  0.0000000e+000  0.0000000e+000  0.0000000e+000  1.2339754e-003  0.0000000e+000  0.0000000e+000  3.9062227e-002  2.6061713e-001  0.0000000e+000  4.0674264e-002  1.8137971e-001  0.0000000e+000  1.4880944e-002  1.4526400e-001  3.3691330e-002  0.0000000e+000  2.7558031e-003  1.2569918e-001  1.6653151e-001  0.0000000e+000  0.0000000e+000  0.0000000e+000  8.2579610e-002  2.3194153e-001  8.1290199e-001  1.0000000e+000  6.2093659e-001
  0.0000000e+000  0.0000000e+000  2.1432315e-003  0.0000000e+000  0.0000000e+000  0.0000000e+000  0.0000000e+000  4.7828654e-003  1.9658409e-001  0.0000000e+000  9.7831612e-003  0.0000000e+000  0.0000000e+000  1.2858379e-001  0.0000000e+000  0.0000000e+000  5.8395129e-002  0.0000000e+000  0.0000000e+000  0.0000000e+000  0.0000000e+000  0.0000000e+000  0.0000000e+000  0.0000000e+000  4.8885429e-002  0.0000000e+000  9.0720405e-003  0.0000000e+000  0.0000000e+000  0.0000000e+000  0.0000000e+000  1.1422092e+000  1.0000000e+000             Inf
  2.6083621e-001  2.2219844e-001  0.0000000e+000  0.0000000e+000  0.0000000e+000  1.1663112e-001  1.0232496e-001  0.0000000e+000  2.1795664e-002  0.0000000e+000  0.0000000e+000  0.0000000e+000  0.0000000e+000  0.0000000e+000  9.0095933e-002  0.0000000e+000  0.0000000e+000  0.0000000e+000  0.0000000e+000  5.8076703e-002  0.0000000e+000  2.6222242e-001  0.0000000e+000  0.0000000e+000  0.0000000e+000  0.0000000e+000  0.0000000e+000  0.0000000e+000  2.2252556e-001  0.0000000e+000  2.6083621e-001  7.4887365e-001  1.0000000e+000  3.1656885e-001
  5.7849458e-001  1.0913473e-001  0.0000000e+000  0.0000000e+000  4.0683076e-002  0.0000000e+000  8.1404879e-002  0.0000000e+000  0.0000000e+000  0.0000000e+000  3.1028518e-003  0.0000000e+000  0.0000000e+000  0.0000000e+000  1.0986505e-001  6.1645775e-001  0.0000000e+000  0.0000000e+000  0.0000000e+000  0.0000000e+000  0.0000000e+000  4.7923817e-002  6.5268547e-003  0.0000000e+000  0.0000000e+000  0.0000000e+000  3.5961907e-001  8.5134034e-002  8.0768472e-002  0.0000000e+000  5.7849458e-001  5.5341475e-001  1.0000000e+000  6.2133559e-001
  8.7075141e-001  0.0000000e+000  0.0000000e+000  0.0000000e+000  0.0000000e+000  4.0116751e-001  3.6611346e-003  0.0000000e+000  0.0000000e+000  0.0000000e+000  0.0000000e+000  0.0000000e+000  1.4219402e-001  9.4138282e-002  0.0000000e+000  0.0000000e+000  0.0000000e+000  2.3382228e-002  0.0000000e+000  0.0000000e+000  1.0846601e-001  4.1542108e-001  0.0000000e+000  0.0000000e+000  0.0000000e+000  8.9779749e-002  1.4609663e-001  0.0000000e+000  8.2732322e-002  0.0000000e+000  8.7075141e-001  3.3721364e-001  1.0000000e+000  2.6155896e-001
  9.6363657e-001  0.0000000e+000  3.1233070e-003  0.0000000e+000  8.6302012e-001  1.6428415e-002  1.0000288e-001  0.0000000e+000  2.1140816e-003  0.0000000e+000  1.7867011e-004  0.0000000e+000  2.3709448e-002  0.0000000e+000  1.3875318e-001  5.4185178e-002  0.0000000e+000  0.0000000e+000  0.0000000e+000  0.0000000e+000  0.0000000e+000  5.3710525e-002  0.0000000e+000  0.0000000e+000  0.0000000e+000  0.0000000e+000  6.1132380e-002  0.0000000e+000  1.8741930e-002  0.0000000e+000  9.6363657e-001  2.4690357e-001  1.0000000e+000  2.2168772e-001
  9.8475747e-001  0.0000000e+000  2.5779239e-002  2.3743597e-001  0.0000000e+000  0.0000000e+000  0.0000000e+000  0.0000000e+000  1.2893440e-002  0.0000000e+000  0.0000000e+000  0.0000000e+000  4.8811625e-002  0.0000000e+000  0.0000000e+000  0.0000000e+000  0.0000000e+000  0.0000000e+000  0.0000000e+000  0.0000000e+000  6.5671439e-001  3.8908897e-002  0.0000000e+000  1.2572050e-001  1.9880912e-001  0.0000000e+000  0.0000000e+000  0.0000000e+000  0.0000000e+000  0.0000000e+000  9.8475747e-001  2.3598351e-001  1.0000000e+000  8.3998766e-002
  8.0801547e-001  0.0000000e+000  0.0000000e+000  5.1786937e-001  0.0000000e+000  2.4736428e-001  1.9750004e-001  0.0000000e+000  0.0000000e+000  1.1660141e-001  2.2042635e-001  9.0936202e-002  0.0000000e+000  2.2878321e-002  0.0000000e+000  6.3403025e-004  0.0000000e+000  3.1428469e-003  3.0159310e-002  2.0575312e-001  1.0011079e-001  0.0000000e+000  0.0000000e+000  0.0000000e+000  6.9036899e-002  1.0008309e-001  2.7205479e-002  3.2422406e-002  0.0000000e+000  0.0000000e+000  8.0801547e-001  4.7274984e-001  1.0000000e+000  4.4962857e-001
  7.5303619e-001  2.5988433e-002  1.2150048e-001  1.5880598e-002  8.6899288e-005  2.0523373e-001  3.9401015e-001  1.2288542e-001  3.5529787e-002  6.1386348e-002  7.2637813e-002  3.2577833e-002  2.3619388e-001  0.0000000e+000  0.0000000e+000  0.0000000e+000  0.0000000e+000  1.4024606e-002  0.0000000e+000  0.0000000e+000  0.0000000e+000  0.0000000e+000  0.0000000e+000  0.0000000e+000  0.0000000e+000  0.0000000e+000  4.0143302e-002  2.1421275e-001  0.0000000e+000  0.0000000e+000  7.5303619e-001  4.3342577e-001  1.0000000e+000  4.3702443e-001
  8.4327028e-002  3.7197993e-002  3.1539465e-001  0.0000000e+000  4.6288942e-005  0.0000000e+000  0.0000000e+000  2.4158026e-001  6.5681260e-002  0.0000000e+000  0.0000000e+000  0.0000000e+000  0.0000000e+000  0.0000000e+000  0.0000000e+000  0.0000000e+000  0.0000000e+000  0.0000000e+000  8.5785961e-002  0.0000000e+000  0.0000000e+000  0.0000000e+000  0.0000000e+000  0.0000000e+000  0.0000000e+000  2.5612187e-002  0.0000000e+000  1.1060797e-001  9.2280150e-002  0.0000000e+000  8.4327028e-002  9.7093987e-001  1.0000000e+000  4.1108914e-001
  1.0000000e+000  0.0000000e+000  0.0000000e+000  5.5290029e-002  0.0000000e+000  0.0000000e+000  0.0000000e+000  5.0039712e-001  2.1225561e-002  0.0000000e+000  2.0182152e-001  2.2193307e-002  0.0000000e+000  0.0000000e+000  0.0000000e+000  3.3733206e-001  0.0000000e+000  3.0628010e-004  0.0000000e+000  1.7042931e-001  4.3957433e-002  3.1873893e-002  2.5373673e-001  0.0000000e+000  0.0000000e+000  3.0548684e-002  0.0000000e+000  0.0000000e+000  1.2898597e-001  0.0000000e+000  1.0000000e+000  3.0981951e-001  1.0000000e+000             Inf
  3.9673381e-001  0.0000000e+000  6.6036865e-002  0.0000000e+000  5.7798429e-005  0.0000000e+000  0.0000000e+000  0.0000000e+000  3.6228535e-001  1.3147643e-001  1.1190948e-001  0.0000000e+000  0.0000000e+000  0.0000000e+000  0.0000000e+000  6.2081146e-002  0.0000000e+000  0.0000000e+000  0.0000000e+000  0.0000000e+000  1.8250291e-001  0.0000000e+000  0.0000000e+000  0.0000000e+000  0.0000000e+000  0.0000000e+000  5.4243827e-002  1.6252856e-001  0.0000000e+000  0.0000000e+000  3.9673381e-001  6.1936863e-001  1.0000000e+000  5.5411941e-001
  7.7285260e-001  3.8154653e-002  0.0000000e+000  0.0000000e+000  0.0000000e+000  0.0000000e+000  0.0000000e+000  2.7352423e-001  1.3758659e-002  1.8947982e-001  1.9257852e-002  0.0000000e+000  0.0000000e+000  1.4702745e-002  0.0000000e+000  0.0000000e+000  2.2873241e-001  0.0000000e+000  0.0000000e+000  8.6639103e-003  0.0000000e+000  5.4952574e-001  0.0000000e+000  1.7782188e-003  1.7623293e-001  0.0000000e+000  0.0000000e+000  7.4346934e-002  4.7447678e-003  0.0000000e+000  7.7285260e-001  4.1968101e-001  1.0000000e+000  3.8336683e-001
  2.0576685e-001  4.0970939e-002  5.1885010e-002  1.8298425e-001  6.4697460e-005  0.0000000e+000  0.0000000e+000  1.8923933e-001  0.0000000e+000  0.0000000e+000  9.0482014e-002  1.7017281e-001  1.1241976e-001  0.0000000e+000  0.0000000e+000  0.0000000e+000  0.0000000e+000  0.0000000e+000  5.8475094e-003  4.1749785e-002  0.0000000e+000  0.0000000e+000  0.0000000e+000  0.0000000e+000  0.0000000e+000  0.0000000e+000  0.0000000e+000  1.6584496e-001  0.0000000e+000  0.0000000e+000  2.0576685e-001  8.0395577e-001  1.0000000e+000  7.0037560e-001
  4.6346046e-001  5.1757632e-002  7.3881847e-003  0.0000000e+000  2.5186934e-006  0.0000000e+000  1.6145397e-001  0.0000000e+000  0.0000000e+000  0.0000000e+000  0.0000000e+000  1.4292891e-002  0.0000000e+000  0.0000000e+000  0.0000000e+000  5.0900615e-002  0.0000000e+000  0.0000000e+000  0.0000000e+000  2.1243619e-001  0.0000000e+000  0.0000000e+000  2.4002988e-003  0.0000000e+000  0.0000000e+000  0.0000000e+000  0.0000000e+000  2.9347749e-001  7.3833032e-002  1.5169633e-001  4.6346046e-001  5.3533938e-001  1.0000000e+000  5.6149559e-001
  0.0000000e+000  0.0000000e+000  0.0000000e+000  0.0000000e+000  0.0000000e+000  1.0563428e-001  1.1665062e-001  2.9064482e-002  3.7726938e-002  0.0000000e+000  4.2201825e-002  0.0000000e+000  0.0000000e+000  0.0000000e+000  0.0000000e+000  4.1710150e-003  0.0000000e+000  0.0000000e+000  0.0000000e+000  0.0000000e+000  0.0000000e+000  8.8201559e-003  0.0000000e+000  5.9910223e-002  3.9262174e-002  0.0000000e+000  0.0000000e+000  2.3666606e-001  1.5904388e-002  0.0000000e+000  0.0000000e+000  1.2160038e+000  1.0000000e+000             Inf
  5.8672745e-002  0.0000000e+000  7.5088528e-002  1.5763740e-001  0.0000000e+000  0.0000000e+000  2.6279832e-002  0.0000000e+000  0.0000000e+000  0.0000000e+000  0.0000000e+000  4.2166695e-002  0.0000000e+000  0.0000000e+000  0.0000000e+000  3.8194722e-002  6.2222485e-003  1.6452034e-001  2.4225143e-001  0.0000000e+000  0.0000000e+000  0.0000000e+000  1.3903531e-001  0.0000000e+000  0.0000000e+000  0.0000000e+000  0.0000000e+000  0.0000000e+000  1.2317248e-001  2.1868356e-002  5.8672745e-002  1.0431839e+000  1.0000000e+000  3.5476198e-001
  1.0651383e-001  1.6925127e-001  1.6304721e-001  0.0000000e+000  0.0000000e+000  1.9700402e-002  0.0000000e+000  1.8697587e-002  1.0029474e-003  0.0000000e+000  8.4826015e-002  0.0000000e+000  8.5882246e-002  0.0000000e+000  0.0000000e+000  3.9075002e-002  0.0000000e+000  0.0000000e+000  1.4585385e-001  2.0672335e-001  0.0000000e+000  0.0000000e+000  0.0000000e+000  0.0000000e+000  1.3189345e-001  1.1047560e-001  0.0000000e+000  0.0000000e+000  0.0000000e+000  6.9485402e-002  1.0651383e-001  1.0023471e+000  1.0000000e+000  2.8242161e-001
  4.9170966e-001  0.0000000e+000  5.2654084e-001  4.3872473e-002  2.1561313e-001  0.0000000e+000  4.9518328e-003  0.0000000e+000  0.0000000e+000  7.7991005e-003  1.6566792e-002  0.0000000e+000  1.8559230e-001  0.0000000e+000  9.2467596e-002  0.0000000e+000  1.3214502e-001  0.0000000e+000  0.0000000e+000  0.0000000e+000  3.6372063e-001  1.0398040e-002  0.0000000e+000  1.0318282e-001  2.3267780e-002  2.4123961e-002  0.0000000e+000  1.9607490e-001  1.8502098e-003  2.2630375e-001  4.9170966e-001  7.6734870e-001  1.0000000e+000  4.1447659e-001
  0.0000000e+000  0.0000000e+000  0.0000000e+000  0.0000000e+000  0.0000000e+000  0.0000000e+000  0.0000000e+000  0.0000000e+000  0.0000000e+000  0.0000000e+000  0.0000000e+000  0.0000000e+000  0.0000000e+000  0.0000000e+000  0.0000000e+000  2.8492087e-001  3.8522375e-002  0.0000000e+000  6.5148791e-002  1.6966853e-001  0.0000000e+000  0.0000000e+000  0.0000000e+000  0.0000000e+000  0.0000000e+000  0.0000000e+000  0.0000000e+000  0.0000000e+000  0.0000000e+000  0.0000000e+000  0.0000000e+000  1.1732533e+000  1.0000000e+000             Inf
  2.4991497e-001  4.9265025e-001  0.0000000e+000  0.0000000e+000  9.8562199e-002  0.0000000e+000  0.0000000e+000  3.7285994e-001  0.0000000e+000  0.0000000e+000  7.3805603e-002  6.2889225e-002  1.3554175e-001  6.2672275e-002  8.1017218e-002  0.0000000e+000  0.0000000e+000  1.1394779e-002  0.0000000e+000  9.7846295e-002  1.1901993e-001  0.0000000e+000  7.8964545e-002  0.0000000e+000  0.0000000e+000  1.3032751e-001  0.0000000e+000  0.0000000e+000  3.4627799e-004  5.2698736e-002  2.4991497e-001  9.5204122e-001  1.0000000e+000  3.5119025e-001
  6.0153267e-002  2.0849236e-001  0.0000000e+000  0.0000000e+000  1.5541592e-002  1.4618542e-002  0.0000000e+000  0.0000000e+000  1.9113121e-002  0.0000000e+000  0.0000000e+000  0.0000000e+000  1.2540626e-002  0.0000000e+000  0.0000000e+000  1.8832838e-001  0.0000000e+000  3.3138864e-002  2.5951784e-001  0.0000000e+000  1.4900038e-002  2.7030284e-001  0.0000000e+000  2.7729100e-002  5.1590864e-003  0.0000000e+000  0.0000000e+000  0.0000000e+000  1.1305328e-002  0.0000000e+000  6.0153267e-002  1.0519642e+000  1.0000000e+000  2.6499744e-001
  4.0354277e-001  0.0000000e+000  0.0000000e+000  0.0000000e+000  0.0000000e+000  0.0000000e+000  5.6402403e-001  1.7461314e-001  2.1546811e-001  1.1695993e-001  0.0000000e+000  1.0000000e+000  0.0000000e+000  0.0000000e+000  0.0000000e+000  0.0000000e+000  1.4500293e-003  1.4986112e-001  0.0000000e+000  0.0000000e+000  8.4604607e-002  6.5499091e-002  0.0000000e+000  0.0000000e+000  0.0000000e+000  0.0000000e+000  1.2672121e-001  0.0000000e+000  0.0000000e+000  6.2606171e-002  4.0354277e-001  9.4394034e-001  1.0000000e+000  4.1306252e-001
  6.1018628e-001  0.0000000e+000  6.0460847e-002  9.3173400e-001  1.1217604e-001  0.0000000e+000  0.0000000e+000  7.3784032e-002  0.0000000e+000  0.0000000e+000  4.8757287e-001  0.0000000e+000  0.0000000e+000  0.0000000e+000  6.0006940e-002  0.0000000e+000  4.1148109e-002  7.4663743e-002  0.0000000e+000  7.7957105e-002  0.0000000e+000  0.0000000e+000  2.2071369e-002  0.0000000e+000  0.0000000e+000  0.0000000e+000  3.8134915e-001  0.0000000e+000  1.0773788e-001  5.0840243e-004  6.1018628e-001  7.1981642e-001  1.0000000e+000  2.2748371e-001
  6.3278529e-001  0.0000000e+000  7.2206984e-002  9.1896813e-002  0.0000000e+000  0.0000000e+000  6.9401602e-002  0.0000000e+000  0.0000000e+000  3.1847803e-001  5.8357271e-001  0.0000000e+000  0.0000000e+000  0.0000000e+000  3.5269501e-001  3.6777380e-001  0.0000000e+000  0.0000000e+000  0.0000000e+000  1.3695368e-002  0.0000000e+000  0.0000000e+000  8.3119262e-003  0.0000000e+000  4.2140940e-001  0.0000000e+000  0.0000000e+000  0.0000000e+000  8.6570742e-003  0.0000000e+000  6.3278529e-001  6.7416758e-001  1.0000000e+000  4.8899102e-001
  7.4104627e-001  7.5434556e-002  4.8376749e-002  0.0000000e+000  0.0000000e+000  1.0215386e-002  3.7536954e-003  4.2179885e-002  3.2968140e-002  0.0000000e+000  3.1920911e-002  2.5540424e-001  0.0000000e+000  0.0000000e+000  0.0000000e+000  1.3445989e-001  0.0000000e+000  0.0000000e+000  0.0000000e+000  0.0000000e+000  1.5392500e-001  0.0000000e+000  1.5648502e-002  0.0000000e+000  1.7973403e-001  6.0706558e-002  0.0000000e+000  0.0000000e+000  0.0000000e+000  0.0000000e+000  7.4104627e-001  3.3361356e-001  1.0000000e+000  9.0440593e-001
  1.0000000e+000  2.1062231e-001  0.0000000e+000  0.0000000e+000  4.8606301e-002  0.0000000e+000  0.0000000e+000  0.0000000e+000  0.0000000e+000  0.0000000e+000  0.0000000e+000  0.0000000e+000  1.5529010e-002  0.0000000e+000  9.9566648e-002  2.0703210e-003  9.6826322e-003  0.0000000e+000  1.8438313e-002  1.1295918e-001  0.0000000e+000  0.0000000e+000  0.0000000e+000  0.0000000e+000  0.0000000e+000  0.0000000e+000  0.0000000e+000  6.9370964e-002  0.0000000e+000  0.0000000e+000  1.0000000e+000  9.4869021e-002  1.0000000e+000             Inf
  2.8667715e-001  4.1988495e-002  2.1690159e-002  0.0000000e+000  2.5763366e-002  1.3460001e-001  3.7323414e-002  1.9219320e-001  0.0000000e+000  1.2580028e-001  2.8199557e-002  9.3428893e-003  0.0000000e+000  0.0000000e+000  1.6094593e-001  1.9909955e-002  4.6540907e-003  7.2284372e-003  0.0000000e+000  4.4653548e-003  0.0000000e+000  0.0000000e+000  2.8694314e-003  1.0859628e-002  0.0000000e+000  0.0000000e+000  2.6238824e-002  9.9732167e-002  3.7088883e-003  0.0000000e+000  2.8667715e-001  6.8735137e-001  1.0000000e+000  3.0259073e-001
  6.7995096e-001  8.9953399e-003  0.0000000e+000  3.0441739e-003  3.4469220e-002  0.0000000e+000  2.2749440e-002  0.0000000e+000  0.0000000e+000  0.0000000e+000  0.0000000e+000  0.0000000e+000  0.0000000e+000  0.0000000e+000  0.0000000e+000  0.0000000e+000  0.0000000e+000  0.0000000e+000  1.0670695e-002  0.0000000e+000  0.0000000e+000  0.0000000e+000  1.4790991e-001  5.5128037e-003  7.1799854e-002  1.4625693e-001  0.0000000e+000  0.0000000e+000  0.0000000e+000  0.0000000e+000  6.7995096e-001  2.5963395e-001  1.0000000e+000  2.3742455e-001
  4.8928050e-001  0.0000000e+000  1.7937823e-001  0.0000000e+000  0.0000000e+000  0.0000000e+000  2.6227052e-002  4.9545522e-002  1.0596556e-001  1.3496811e-001  4.3644470e-002  3.1598234e-001  0.0000000e+000  0.0000000e+000  0.0000000e+000  0.0000000e+000  0.0000000e+000  0.0000000e+000  4.0851046e-002  0.0000000e+000  0.0000000e+000  0.0000000e+000  1.4143229e-002  6.6301433e-002  0.0000000e+000  0.0000000e+000  0.0000000e+000  0.0000000e+000  3.5347663e-003  0.0000000e+000  4.8928050e-001  5.0544968e-001  1.0000000e+000  2.2700012e-001
  1.3759265e-001  0.0000000e+000  0.0000000e+000  2.7685472e-002  5.2960977e-003  0.0000000e+000  9.2873546e-002  2.7144483e-002  0.0000000e+000  0.0000000e+000  0.0000000e+000  0.0000000e+000  1.6695800e-002  1.0495142e-001  1.3061059e-001  4.0062083e-002  8.1680063e-003  2.3573925e-003  0.0000000e+000  3.2589770e-002  0.0000000e+000  0.0000000e+000  7.8933881e-003  0.0000000e+000  2.8863137e-001  6.0760877e-003  4.1773284e-002  8.1294155e-002  0.0000000e+000  0.0000000e+000  1.3759265e-001  8.6341826e-001  1.0000000e+000  1.2681055e-001
  3.7806204e-001  0.0000000e+000  0.0000000e+000  3.8625489e-002  0.0000000e+000  0.0000000e+000  5.4655037e-003  6.6024934e-002  0.0000000e+000  0.0000000e+000  0.0000000e+000  0.0000000e+000  0.0000000e+000  0.0000000e+000  1.2299573e-001  0.0000000e+000  1.4483772e-002  0.0000000e+000  0.0000000e+000  0.0000000e+000  0.0000000e+000  0.0000000e+000  0.0000000e+000  5.5106639e-004  0.0000000e+000  2.0922084e-001  0.0000000e+000  1.0760087e-001  0.0000000e+000  2.4218859e-002  3.7806204e-001  5.1412766e-001  1.0000000e+000  2.3725926e-001
  5.8409644e-001  1.3656248e-002  0.0000000e+000  0.0000000e+000  0.0000000e+000  9.1761012e-003  9.6827352e-003  0.0000000e+000  5.4730459e-002  8.7851994e-002  0.0000000e+000  0.0000000e+000  0.0000000e+000  0.0000000e+000  2.8021609e-001  2.3822445e-001  8.1908752e-002  8.5871238e-003  8.6226012e-002  1.4267115e-002  1.5978282e-001  6.2833026e-002  0.0000000e+000  0.0000000e+000  4.4881081e-002  0.0000000e+000  1.4001167e-002  0.0000000e+000  1.0190973e-001  0.0000000e+000  5.8409644e-001  4.9131265e-001  1.0000000e+000  2.0632133e-001
  2.0188609e-001  2.8190899e-002  0.0000000e+000  5.1981684e-002  0.0000000e+000  0.0000000e+000  0.0000000e+000  8.2747628e-003  0.0000000e+000  3.5907378e-003  1.1611305e-001  0.0000000e+000  1.0752055e-001  0.0000000e+000  2.0219680e-001  1.3426088e-001  3.3927030e-002  0.0000000e+000  6.8088705e-002  0.0000000e+000  4.6394249e-003  0.0000000e+000  0.0000000e+000  1.4314330e-003  0.0000000e+000  0.0000000e+000  8.4085394e-002  0.0000000e+000  9.2149763e-002  0.0000000e+000  2.0188609e-001  7.8017317e-001  1.0000000e+000  2.9433566e-001
  6.0910513e-001  0.0000000e+000  2.6742622e-003  0.0000000e+000  3.4720424e-002  4.6230756e-003  1.1090036e-001  1.5999279e-002  2.1654975e-002  4.4380427e-002  7.8934098e-003  3.1139650e-001  1.3865488e-002  1.5375635e-003  0.0000000e+000  2.9985028e-003  4.5871967e-002  0.0000000e+000  2.0939316e-001  1.3512772e-002  0.0000000e+000  0.0000000e+000  9.1806904e-003  4.9762440e-002  0.0000000e+000  0.0000000e+000  0.0000000e+000  0.0000000e+000  7.2059174e-002  0.0000000e+000  6.0910513e-001  4.1132350e-001  1.0000000e+000  1.8025301e-001
  8.7251156e-001  0.0000000e+000  5.0083775e-003  1.3183414e-002  0.0000000e+000  1.1517391e-002  1.1719415e-002  0.0000000e+000  7.3028062e-004  0.0000000e+000  3.9562117e-002  0.0000000e+000  0.0000000e+000  0.0000000e+000  0.0000000e+000  4.7768622e-003  0.0000000e+000  0.0000000e+000  0.0000000e+000  0.0000000e+000  6.8279819e-002  0.0000000e+000  1.4395315e-001  4.1116644e-002  0.0000000e+000  0.0000000e+000  0.0000000e+000  8.5872271e-003  0.0000000e+000  1.1200372e-001  8.7251156e-001  1.4430126e-001  1.0000000e+000  3.9322982e-001
  1.0000000e+000  0.0000000e+000  3.2724584e-003  1.9001638e-002  0.0000000e+000  3.7107093e-003  0.0000000e+000  7.5230199e-004  0.0000000e+000  3.8569509e-002  0.0000000e+000  0.0000000e+000  0.0000000e+000  1.1510071e-004  0.0000000e+000  6.5293526e-002  0.0000000e+000  8.4123852e-003  0.0000000e+000  0.0000000e+000  0.0000000e+000  0.0000000e+000  0.0000000e+000  5.3988077e-004  2.7470323e-003  2.7764155e-002  0.0000000e+000  3.3778651e-002  0.0000000e+000  1.8129161e-001  1.0000000e+000  6.1467388e-002  1.0000000e+000             Inf
  7.6076251e-001  0.0000000e+000  6.5505565e-002  1.3265431e-001  7.7142736e-002  0.0000000e+000  0.0000000e+000  5.6330643e-003  0.0000000e+000  0.0000000e+000  0.0000000e+000  0.0000000e+000  2.7484473e-002  0.0000000e+000  0.0000000e+000  0.0000000e+000  2.3454683e-004  0.0000000e+000  0.0000000e+000  0.0000000e+000  0.0000000e+000  6.7883368e-003  5.8521053e-002  0.0000000e+000  0.0000000e+000  2.6818880e-002  0.0000000e+000  1.1883636e-001  0.0000000e+000  4.1591793e-002  7.6076251e-001  2.2904266e-001  1.0000000e+000  2.9854491e-001
  0.0000000e+000  3.0723815e-002  9.2019849e-002  0.0000000e+000  5.9443234e-002  0.0000000e+000  0.0000000e+000  0.0000000e+000  1.8123391e-002  0.0000000e+000  0.0000000e+000  1.1490533e-002  0.0000000e+000  0.0000000e+000  0.0000000e+000  0.0000000e+000  0.0000000e+000  7.8928843e-003  7.8764852e-002  1.7127811e-002  0.0000000e+000  0.0000000e+000  7.2420444e-003  0.0000000e+000  2.2069086e-004  6.3949691e-003  0.0000000e+000  4.2492825e-002  1.1034186e-001  0.0000000e+000  0.0000000e+000  1.1496727e+000  1.0000000e+000             Inf
  2.8894667e-001  8.6346660e-004  1.3226753e-002  0.0000000e+000  0.0000000e+000  0.0000000e+000  0.0000000e+000  1.1076777e-002  0.0000000e+000  1.9582847e-002  3.5038569e-002  6.4987275e-002  0.0000000e+000  6.7594391e-004  1.5993882e-001  0.0000000e+000  0.0000000e+000  2.2536573e-003  0.0000000e+000  0.0000000e+000  0.0000000e+000  0.0000000e+000  1.5183714e-002  0.0000000e+000  1.3761165e-002  0.0000000e+000  0.0000000e+000  8.9355852e-003  0.0000000e+000  1.7410148e-002  2.8894667e-001  5.4563213e-001  1.0000000e+000  2.5056782e-001
  1.4537214e-001  3.3918318e-002  0.0000000e+000  5.9655016e-002  3.2502787e-001  3.1647327e-003  1.0222365e-002  4.4467563e-002  0.0000000e+000  0.0000000e+000  0.0000000e+000  0.0000000e+000  0.0000000e+000  0.0000000e+000  0.0000000e+000  0.0000000e+000  0.0000000e+000  4.4790316e-002  2.0091369e-001  0.0000000e+000  0.0000000e+000  8.1297652e-003  4.6252926e-003  0.0000000e+000  0.0000000e+000  0.0000000e+000  0.0000000e+000  0.0000000e+000  6.3486156e-002  1.2414471e-001  1.4537214e-001  8.5388015e-001  1.0000000e+000  1.4079102e-001
  4.3977119e-002  4.1474323e-003  0.0000000e+000  0.0000000e+000  0.0000000e+000  0.0000000e+000  1.7191035e-001  0.0000000e+000  2.2523585e-002  0.0000000e+000  0.0000000e+000  0.0000000e+000  0.0000000e+000  0.0000000e+000  0.0000000e+000  0.0000000e+000  3.1224132e-002  0.0000000e+000  1.6683559e-002  0.0000000e+000  6.5567174e-003  0.0000000e+000  0.0000000e+000  1.3363784e-002  0.0000000e+000  0.0000000e+000  1.3957785e-002  2.8288952e-002  1.4931902e-002  3.9332979e-003  4.3977119e-002  8.8153746e-001  1.0000000e+000  3.2351469e-001
  4.1280895e-002  4.8627500e-001  0.0000000e+000  0.0000000e+000  0.0000000e+000  2.7353416e-002  3.5861073e-002  0.0000000e+000  4.3467733e-003  1.1232418e-001  0.0000000e+000  0.0000000e+000  1.6643455e-001  0.0000000e+000  3.2744805e-002  0.0000000e+000  0.0000000e+000  0.0000000e+000  0.0000000e+000  1.5874373e-001  0.0000000e+000  1.2584152e-002  3.5056617e-002  1.3525219e-002  0.0000000e+000  0.0000000e+000  0.0000000e+000  3.0988571e-002  0.0000000e+000  0.0000000e+000  4.1280895e-002  1.1106617e+000  1.0000000e+000  2.9037847e-001
  6.4533658e-001  0.0000000e+000  2.9906737e-002  3.4274322e-002  2.2529038e-001  0.0000000e+000  5.5968334e-002  3.2969340e-001  0.0000000e+000  0.0000000e+000  3.5747071e-002  0.0000000e+000  0.0000000e+000  1.9871651e-002  0.0000000e+000  0.0000000e+000  1.3974567e-002  0.0000000e+000  7.8093268e-003  0.0000000e+000  0.0000000e+000  0.0000000e+000  0.0000000e+000  4.1134816e-002  0.0000000e+000  0.0000000e+000  0.0000000e+000  0.0000000e+000  3.7940050e-002  2.3899703e-002  6.4533658e-001  3.6180221e-001  1.0000000e+000  2.1024007e-001
  7.7747822e-001  2.2635580e-001  0.0000000e+000  0.0000000e+000  4.7748940e-001  2.8871704e-002  0.0000000e+000  4.1261465e-002  2.1765173e-002  0.0000000e+000  0.0000000e+000  0.0000000e+000  0.0000000e+000  0.0000000e+000  2.8056613e-001  0.0000000e+000  1.2790587e-001  0.0000000e+000  0.0000000e+000  0.0000000e+000  1.4382657e-001  0.0000000e+000  0.0000000e+000  0.0000000e+000  0.0000000e+000  4.1278675e-001  0.0000000e+000  0.0000000e+000  0.0000000e+000  1.5014623e-001  7.7747822e-001  4.8015045e-001  1.0000000e+000  1.1734532e-001
  7.9829367e-001  0.0000000e+000  0.0000000e+000  0.0000000e+000  1.4925774e-002  7.1769395e-003  1.6833174e-001  0.0000000e+000  5.3673060e-002  5.8786602e-001  1.3247730e-001  1.5406067e-001  0.0000000e+000  1.9869326e-001  1.6544840e-002  0.0000000e+000  0.0000000e+000  0.0000000e+000  0.0000000e+000  0.0000000e+000  0.0000000e+000  0.0000000e+000  0.0000000e+000  1.3568961e-001  0.0000000e+000  0.0000000e+000  0.0000000e+000  3.9498750e-002  9.3096060e-002  0.0000000e+000  7.9829367e-001  4.0393475e-001  1.0000000e+000  1.9649610e-001
  1.0000000e+000  1.7347470e-002  0.0000000e+000  2.1080435e-002  2.8907536e-002  0.0000000e+000  1.1147679e-001  0.0000000e+000  4.5876844e-002  0.0000000e+000  0.0000000e+000  4.4637980e-004  0.0000000e+000  3.9293713e-002  0.0000000e+000  1.5645726e-001  0.0000000e+000  2.6839806e-001  0.0000000e+000  1.0178354e-001  2.8301598e-001  0.0000000e+000  0.0000000e+000  0.0000000e+000  0.0000000e+000  0.0000000e+000  8.6003009e-003  0.0000000e+000  1.0559385e-001  3.5817087e-002  1.0000000e+000  2.0520374e-001  1.0000000e+000             Inf
  8.2312849e-001  2.1263163e-002  0.0000000e+000  1.2555962e-001  0.0000000e+000  0.0000000e+000  0.0000000e+000  4.0893061e-002  2.5226423e-001  0.0000000e+000  0.0000000e+000  0.0000000e+000  0.0000000e+000  0.0000000e+000  7.7925985e-002  0.0000000e+000  0.0000000e+000  0.0000000e+000  5.3593267e-001  4.9989182e-002  0.0000000e+000  1.4403637e-002  0.0000000e+000  0.0000000e+000  0.0000000e+000  0.0000000e+000  5.8673389e-002  0.0000000e+000  2.0921699e-002  5.0907846e-002  8.2312849e-001  3.1883707e-001  1.0000000e+000  3.8754176e-001
  4.4423075e-001  1.7268392e-001  4.0602316e-002  2.1427641e-001  6.5187775e-002  0.0000000e+000  1.0042772e-001  0.0000000e+000  0.0000000e+000  0.0000000e+000  2.5769452e-001  0.0000000e+000  0.0000000e+000  1.7164324e-003  0.0000000e+000  0.0000000e+000  0.0000000e+000  0.0000000e+000  0.0000000e+000  4.2307228e-002  1.7232598e-001  0.0000000e+000  1.0315779e-001  5.6589646e-002  7.9987800e-002  8.3234732e-003  3.6225852e-002  0.0000000e+000  0.0000000e+000  0.0000000e+000  4.4423075e-001  6.2535769e-001  1.0000000e+000  5.9322968e-001
  5.7975364e-001  0.0000000e+000  0.0000000e+000  8.6495250e-002  0.0000000e+000  0.0000000e+000  0.0000000e+000  0.0000000e+000  0.0000000e+000  0.0000000e+000  3.6940961e-002  0.0000000e+000  0.0000000e+000  3.1459574e-002  1.8169992e-001  1.6733879e-001  0.0000000e+000  0.0000000e+000  0.0000000e+000  0.0000000e+000  2.3554495e-002  0.0000000e+000  3.3201869e-002  0.0000000e+000  6.0236687e-001  1.7907240e-001  0.0000000e+000  1.1497196e-003  0.0000000e+000  0.0000000e+000  5.7975364e-001  5.1054596e-001  1.0000000e+000  4.4377250e-001
  2.1380501e-001  0.0000000e+000  0.0000000e+000  0.0000000e+000  0.0000000e+000  0.0000000e+000  0.0000000e+000  0.0000000e+000  8.1370300e-002  3.3536656e-002  0.0000000e+000  0.0000000e+000  3.1045947e-002  0.0000000e+000  9.2142495e-002  4.2885288e-001  0.0000000e+000  3.5087257e-002  1.6120803e-001  0.0000000e+000  2.8531166e-001  0.0000000e+000  3.7437454e-001  0.0000000e+000  0.0000000e+000  0.0000000e+000  0.0000000e+000  0.0000000e+000  6.9290386e-002  1.3242860e-001  2.1380501e-001  9.6231252e-001  1.0000000e+000  4.5565338e-001
  3.2255123e-001  1.6185104e-001  0.0000000e+000  0.0000000e+000  0.0000000e+000  2.6418358e-001  0.0000000e+000  0.0000000e+000  0.0000000e+000  1.7637615e-001  3.6483886e-001  9.5736910e-004  1.3063404e-002  0.0000000e+000  0.0000000e+000  3.9043018e-001  0.0000000e+000  1.4943978e-001  2.5354416e-001  2.0675556e-002  0.0000000e+000  0.0000000e+000  0.0000000e+000  0.0000000e+000  0.0000000e+000  0.0000000e+000  0.0000000e+000  7.0759619e-002  1.8481082e-002  0.0000000e+000  3.2255123e-001  8.6989098e-001  1.0000000e+000  5.4551572e-001
  1.4616319e-001  0.0000000e+000  1.3790247e-001  0.0000000e+000  0.0000000e+000  2.5771144e-001  0.0000000e+000  0.0000000e+000  0.0000000e+000  2.2031041e-002  3.7499884e-001  1.9669433e-002  0.0000000e+000  1.7585046e-002  0.0000000e+000  0.0000000e+000  0.0000000e+000  2.2680304e-002  0.0000000e+000  8.9153715e-002  0.0000000e+000  2.8686733e-001  0.0000000e+000  4.5704057e-002  4.2100723e-001  2.2233674e-001  1.3208500e-001  7.6848893e-002  4.2885220e-003  0.0000000e+000  1.4616319e-001  1.1685352e+000  1.0000000e+000  3.7478372e-001
  1.2494159e-001  2.8510883e-002  1.7053628e-001  0.0000000e+000  0.0000000e+000  0.0000000e+000  1.7623357e-001  0.0000000e+000  1.1636618e-002  1.2399127e-002  0.0000000e+000  8.9881895e-001  0.0000000e+000  0.0000000e+000  0.0000000e+000  1.9369286e-002  0.0000000e+000  6.4736279e-002  4.7706959e-001  0.0000000e+000  0.0000000e+000  0.0000000e+000  0.0000000e+000  0.0000000e+000  3.1085786e-001  0.0000000e+000  0.0000000e+000  0.0000000e+000  3.9577106e-002  1.5361226e-001  1.2494159e-001  1.2680735e+000  1.0000000e+000  2.4534189e-001
  7.7157072e-001  2.5748039e-001  0.0000000e+000  1.1630463e-001  2.5792862e-002  6.1536339e-002  0.0000000e+000  0.0000000e+000  0.0000000e+000  0.0000000e+000  0.0000000e+000  1.5780797e-001  1.2072052e-001  0.0000000e+000  0.0000000e+000  0.0000000e+000  0.0000000e+000  0.0000000e+000  1.0000000e+000  1.7735724e-002  0.0000000e+000  5.4491116e-002  3.1837964e-002  0.0000000e+000  0.0000000e+000  7.9237379e-002  4.8690166e-003  0.0000000e+000  6.4328897e-002  0.0000000e+000  7.7157072e-001  5.0084562e-001  1.0000000e+000  2.2614773e-001
  0.0000000e+000  0.0000000e+000  2.2008255e-001  0.0000000e+000  0.0000000e+000  0.0000000e+000  0.0000000e+000  0.0000000e+000  0.0000000e+000  0.0000000e+000  4.3795350e-002  0.0000000e+000  0.0000000e+000  0.0000000e+000  0.0000000e+000  0.0000000e+000  1.5319233e-002  0.0000000e+000  0.0000000e+000  2.5435916e-001  0.0000000e+000  0.0000000e+000  1.2273299e-003  1.7342462e-001  0.0000000e+000  4.1534643e-002  0.0000000e+000  2.8642575e-002  1.0642444e-001  0.0000000e+000  0.0000000e+000  1.2745962e+000  1.0000000e+000             Inf
  2.3177994e-001  7.3324796e-002  0.0000000e+000  0.0000000e+000  0.0000000e+000  0.0000000e+000  6.4710609e-002  6.8252368e-002  0.0000000e+000  0.0000000e+000  1.6567605e-001  0.0000000e+000  0.0000000e+000  1.2445749e-002  8.0469415e-002  3.6946063e-002  1.7740866e-001  0.0000000e+000  2.6439605e-001  0.0000000e+000  0.0000000e+000  0.0000000e+000  7.6644229e-001  0.0000000e+000  0.0000000e+000  6.6673177e-002  1.3248329e-002  0.0000000e+000  0.0000000e+000  0.0000000e+000  2.3177994e-001  9.5506772e-001  1.0000000e+000  3.7101612e-001
  2.5757398e-001  0.0000000e+000  0.0000000e+000  1.6868686e-002  0.0000000e+000  0.0000000e+000  5.6672873e-003  7.2912294e-002  7.7225825e-002  0.0000000e+000  1.8787989e-002  7.9560577e-002  0.0000000e+000  0.0000000e+000  2.8345630e-001  3.8897750e-001  0.0000000e+000  1.4002045e-002  0.0000000e+000  2.4938919e-002  3.5321552e-001  1.3891699e-001  0.0000000e+000  2.2798444e-003  1.7431529e-002  0.0000000e+000  0.0000000e+000  1.7414361e-003  0.0000000e+000  0.0000000e+000  2.5757398e-001  8.5013862e-001  1.0000000e+000  1.9908588e-001
  7.0770355e-001  0.0000000e+000  2.9930785e-001  0.0000000e+000  0.0000000e+000  5.3750678e-003  0.0000000e+000  0.0000000e+000  1.4977679e-002  0.0000000e+000  3.9465562e-002  3.7858871e-003  0.0000000e+000  0.0000000e+000  1.3682017e-001  1.8118530e-001  1.4186527e-001  0.0000000e+000  0.0000000e+000  0.0000000e+000  1.7509934e-002  2.1478230e-001  0.0000000e+000  0.0000000e+000  0.0000000e+000  1.3412739e-002  1.1378265e-002  1.7271241e-001  7.0522090e-002  0.0000000e+000  7.0770355e-001  4.1146830e-001  1.0000000e+000  3.7441645e-001
  2.8127658e-001  0.0000000e+000  7.5517130e-002  7.3610868e-002  0.0000000e+000  0.0000000e+000  0.0000000e+000  0.0000000e+000  0.0000000e+000  4.5137449e-002  2.1402871e-002  0.0000000e+000  1.8370904e-001  0.0000000e+000  0.0000000e+000  4.9181806e-002  2.2639287e-001  0.0000000e+000  2.0906956e-002  0.0000000e+000  1.2651296e-002  0.0000000e+000  4.8983608e-001  0.0000000e+000  0.0000000e+000  1.4537916e-002  0.0000000e+000  1.2436574e-001  0.0000000e+000  1.1608765e-002  2.8127658e-001  7.8692935e-001  1.0000000e+000  1.6981847e-001
  3.3702820e-001  0.0000000e+000  0.0000000e+000  2.6167089e-002  0.0000000e+000  0.0000000e+000  6.2003951e-003  1.6446507e-001  0.0000000e+000  6.0247471e-003  1.7994471e-002  0.0000000e+000  8.3218624e-002  6.0722047e-002  0.0000000e+000  0.0000000e+000  2.6880456e-002  0.0000000e+000  0.0000000e+000  5.3320408e-001  0.0000000e+000  0.0000000e+000  0.0000000e+000  3.2196773e-001  0.0000000e+000  0.0000000e+000  0.0000000e+000  7.2516853e-002  0.0000000e+000  1.2058917e-001  3.3702820e-001  7.4856916e-001  1.0000000e+000  1.5348504e-001
  1.0000000e+000  4.0107223e-002  0.0000000e+000  9.4699443e-003  5.7372965e-003  1.8828142e-002  2.3179523e-002  0.0000000e+000  0.0000000e+000  6.2546984e-002  0.0000000e+000  2.3976345e-003  2.5786768e-002  0.0000000e+000  7.2831225e-003  3.9394160e-002  1.0046788e-001  0.0000000e+000  0.0000000e+000  0.0000000e+000  6.1234269e-002  0.0000000e+000  1.1884997e-001  0.0000000e+000  1.6485811e-004  0.0000000e+000  0.0000000e+000  0.0000000e+000  0.0000000e+000  0.0000000e+000  1.0000000e+000  8.2949119e-002  1.0000000e+000             Inf
  9.4465635e-001  0.0000000e+000  0.0000000e+000  0.0000000e+000  0.0000000e+000  2.8295803e-001  0.0000000e+000  0.0000000e+000  0.0000000e+000  3.0044547e-002  0.0000000e+000  6.3969542e-002  0.0000000e+000  0.0000000e+000  5.8231213e-003  0.0000000e+000  5.2978674e-003  6.6690522e-003  3.1864902e-002  0.0000000e+000  0.0000000e+000  2.9658375e-002  9.7505254e-002  0.0000000e+000  0.0000000e+000  9.2362384e-002  0.0000000e+000  0.0000000e+000  2.2073081e-002  0.0000000e+000  9.4465635e-001  1.3941064e-001  1.0000000e+000  2.6761918e-001
  7.3765541e-001  7.0231459e-002  2.8418014e-002  0.0000000e+000  0.0000000e+000  1.8547873e-001  4.7883234e-002  3.1809107e-002  0.0000000e+000  0.0000000e+000  0.0000000e+000  4.5659302e-003  2.1885889e-001  0.0000000e+000  2.5402039e-002  0.0000000e+000  6.0183060e-002  1.8305413e-001  8.9174074e-003  0.0000000e+000  0.0000000e+000  0.0000000e+000  1.7381882e-001  9.6745467e-004  6.9731168e-003  0.0000000e+000  0.0000000e+000  6.1569783e-002  0.0000000e+000  0.0000000e+000  7.3765541e-001  3.4824362e-001  1.0000000e+000  3.1695402e-001
  1.3643009e-002  4.2207313e-002  1.6983624e-003  0.0000000e+000  0.0000000e+000  0.0000000e+000  0.0000000e+000  0.0000000e+000  0.0000000e+000  0.0000000e+000  0.0000000e+000  7.7522173e-002  2.0843754e-002  0.0000000e+000  0.0000000e+000  2.8717427e-002  1.1322792e-001  0.0000000e+000  1.4511722e-002  0.0000000e+000  6.7663875e-002  0.0000000e+000  0.0000000e+000  0.0000000e+000  0.0000000e+000  0.0000000e+000  0.0000000e+000  0.0000000e+000  0.0000000e+000  8.6622987e-003  1.3643009e-002  9.9298237e-001  1.0000000e+000  4.5587399e-001
  0.0000000e+000  6.5667530e-002  0.0000000e+000  0.0000000e+000  0.0000000e+000  0.0000000e+000  0.0000000e+000  3.7068980e-004  6.5137951e-002  1.2107986e-001  0.0000000e+000  0.0000000e+000  1.2382951e-002  0.0000000e+000  4.4154217e-002  2.8311929e-002  0.0000000e+000  0.0000000e+000  0.0000000e+000  4.2143929e-002  0.0000000e+000  1.6394892e-002  6.9360727e-003  0.0000000e+000  3.1268061e-003  0.0000000e+000  2.0348792e-001  4.4876050e-002  0.0000000e+000  1.2766575e-002  0.0000000e+000  1.2069495e+000  1.0000000e+000             Inf
  4.4326524e-001  0.0000000e+000  0.0000000e+000  0.0000000e+000  0.0000000e+000  7.3779128e-003  0.0000000e+000  0.0000000e+000  0.0000000e+000  5.3677971e-002  0.0000000e+000  1.9792481e-001  0.0000000e+000  0.0000000e+000  0.0000000e+000  1.3527392e-002  0.0000000e+000  0.0000000e+000  0.0000000e+000  0.0000000e+000  5.2997108e-003  0.0000000e+000  0.0000000e+000  0.0000000e+000  0.0000000e+000  0.0000000e+000  0.0000000e+000  1.6403737e-001  0.0000000e+000  5.1599166e-002  4.4326524e-001  4.3819318e-001  1.0000000e+000  6.0698190e-001
  3.7075592e-001  9.5054621e-002  0.0000000e+000  1.0946534e-001  2.7454920e-002  0.0000000e+000  4.5996234e-002  2.6735051e-003  3.9214598e-003  5.6798999e-001  8.6174012e-003  5.1717364e-003  0.0000000e+000  2.1632185e-002  1.0692150e-001  5.3437761e-002  1.5980476e-001  1.1465346e-001  0.0000000e+000  0.0000000e+000  0.0000000e+000  8.2624028e-002  0.0000000e+000  0.0000000e+000  0.0000000e+000  0.0000000e+000  0.0000000e+000  0.0000000e+000  3.6801695e-002  0.0000000e+000  3.7075592e-001  7.1498693e-001  1.0000000e+000  3.8237216e-001
  8.3708640e-001  9.5526972e-002  0.0000000e+000  1.7198667e-004  0.0000000e+000  0.0000000e+000  0.0000000e+000  6.0425265e-003  0.0000000e+000  9.3451447e-002  0.0000000e+000  4.6496517e-003  0.0000000e+000  3.1031968e-002  0.0000000e+000  0.0000000e+000  0.0000000e+000  0.0000000e+000  3.1640129e-003  0.0000000e+000  0.0000000e+000  2.6673562e-004  2.1070085e-001  0.0000000e+000  0.0000000e+000  0.0000000e+000  1.1310512e-001  1.0229725e-001  0.0000000e+000  0.0000000e+000  8.3708640e-001  2.0063823e-001  1.0000000e+000  3.9279533e-001
  3.6562670e-001  0.0000000e+000  0.0000000e+000  0.0000000e+000  1.5608953e-002  2.2492093e-002  9.9247920e-002  2.1858193e-002  0.0000000e+000  5.8457186e-003  0.0000000e+000  1.4063093e-001  0.0000000e+000  0.0000000e+000  0.0000000e+000  9.0854820e-004  8.0804385e-003  0.0000000e+000  0.0000000e+000  0.0000000e+000  0.0000000e+000  0.0000000e+000  8.8178343e-003  8.2878879e-002  0.0000000e+000  0.0000000e+000  1.2813361e-001  0.0000000e+000  0.0000000e+000  2.4092391e-001  3.6562670e-001  5.6714054e-001  1.0000000e+000  2.6393562e-001
  7.3569639e-001  1.5312239e-003  8.5873247e-002  2.9974690e-002  0.0000000e+000  3.9184688e-002  1.5205314e-002  3.2752283e-002  0.0000000e+000  0.0000000e+000  1.2954367e-001  0.0000000e+000  0.0000000e+000  2.0895864e-001  0.0000000e+000  0.0000000e+000  0.0000000e+000  0.0000000e+000  6.1451963e-002  0.0000000e+000  0.0000000e+000  0.0000000e+000  0.0000000e+000  0.0000000e+000  0.0000000e+000  4.6151164e-002  0.0000000e+000  0.0000000e+000  0.0000000e+000  0.0000000e+000  7.3569639e-001  2.6157448e-001  1.0000000e+000  5.3339258e-001
  2.1635076e-001  1.0162049e-002  0.0000000e+000  0.0000000e+000  0.0000000e+000  0.0000000e+000  0.0000000e+000  1.1165966e-001  9.0413291e-002  0.0000000e+000  0.0000000e+000  0.0000000e+000  0.0000000e+000  2.0150115e-003  0.0000000e+000  0.0000000e+000  0.0000000e+000  0.0000000e+000  0.0000000e+000  6.9661126e-002  0.0000000e+000  0.0000000e+000  0.0000000e+000  1.1994230e-003  0.0000000e+000  0.0000000e+000  0.0000000e+000  0.0000000e+000  0.0000000e+000  0.0000000e+000  2.1635076e-001  6.0320531e-001  1.0000000e+000  4.3639201e-001
  7.8586432e-002  0.0000000e+000  0.0000000e+000  0.0000000e+000  0.0000000e+000  0.0000000e+000  0.0000000e+000  0.0000000e+000  0.0000000e+000  0.0000000e+000  0.0000000e+000  0.0000000e+000  0.0000000e+000  9.1648955e-002  0.0000000e+000  0.0000000e+000  0.0000000e+000  0.0000000e+000  3.7903213e-002  1.6905326e-001  0.0000000e+000  0.0000000e+000  6.1399603e-002  0.0000000e+000  3.2494049e-002  0.0000000e+000  9.3927797e-002  0.0000000e+000  0.0000000e+000  0.0000000e+000  7.8586432e-002  8.5021126e-001  1.0000000e+000  2.9876095e-001
  8.3636305e-001  0.0000000e+000  1.1754638e-002  1.2478557e-003  0.0000000e+000  4.7039943e-004  0.0000000e+000  0.0000000e+000  0.0000000e+000  1.9237938e-002  0.0000000e+000  0.0000000e+000  6.2034169e-002  0.0000000e+000  0.0000000e+000  0.0000000e+000  0.0000000e+000  0.0000000e+000  0.0000000e+000  0.0000000e+000  0.0000000e+000  0.0000000e+000  0.0000000e+000  0.0000000e+000  0.0000000e+000  7.6670937e-002  7.2704674e-002  0.0000000e+000  0.0000000e+000  0.0000000e+000  8.3636305e-001  1.2722204e-001  1.0000000e+000             Inf
  5.4420330e-002  0.0000000e+000  3.0166286e-002  0.0000000e+000  0.0000000e+000  0.0000000e+000  0.0000000e+000  0.0000000e+000  0.0000000e+000  4.2871396e-002  2.8465775e-001  0.0000000e+000  0.0000000e+000  2.2947150e-001  0.0000000e+000  7.9268119e-002  1.5892726e-001  0.0000000e+000  0.0000000e+000  0.0000000e+000  0.0000000e+000  0.0000000e+000  0.0000000e+000  1.1168153e-001  0.0000000e+000  0.0000000e+000  1.8380636e-001  0.0000000e+000  2.2874553e-002  0.0000000e+000  5.4420330e-002  1.0834039e+000  1.0000000e+000  1.5953772e-001
  7.3866684e-002  2.1204764e-001  0.0000000e+000  1.2754398e-001  0.0000000e+000  0.0000000e+000  1.6233756e-002  1.5850793e-001  0.0000000e+000  1.1585470e-001  0.0000000e+000  2.1930734e-002  0.0000000e+000  0.0000000e+000  0.0000000e+000  0.0000000e+000  1.7161844e-002  0.0000000e+000  5.0444037e-002  0.0000000e+000  0.0000000e+000  0.0000000e+000  0.0000000e+000  2.6027621e-001  5.3379821e-002  1.7807222e-001  0.0000000e+000  0.0000000e+000  3.2107654e-003  0.0000000e+000  7.3866684e-002  1.0580417e+000  1.0000000e+000  2.6157623e-001
  3.0220384e-001  2.2158068e-002  0.0000000e+000  0.0000000e+000  0.0000000e+000  0.0000000e+000  0.0000000e+000  0.0000000e+000  0.0000000e+000  0.0000000e+000  0.0000000e+000  0.0000000e+000  0.0000000e+000  0.0000000e+000  9.3377963e-003  3.2684282e-002  9.8737076e-002  7.7061724e-002  0.0000000e+000  0.0000000e+000  0.0000000e+000  0.0000000e+000  5.7300727e-002  2.5642649e-001  0.0000000e+000  6.6940341e-002  0.0000000e+000  7.7789963e-003  0.0000000e+000  3.4819242e-003  3.0220384e-001  5.9488645e-001  1.0000000e+000  2.1446802e-001
  5.6987947e-001  2.7875446e-002  0.0000000e+000  0.0000000e+000  0.0000000e+000  4.1773881e-002  0.0000000e+000  2.3549275e-002  4.2032453e-002  0.0000000e+000  6.0027535e-002  0.0000000e+000  4.4210231e-003  1.7609135e-001  0.0000000e+000  2.4562847e-002  0.0000000e+000  5.1991524e-002  0.0000000e+000  0.0000000e+000  0.0000000e+000  0.0000000e+000  0.0000000e+000  0.0000000e+000  2.4002360e-002  0.0000000e+000  0.0000000e+000  0.0000000e+000  0.0000000e+000  1.6986659e-002  5.6987947e-001  3.4246409e-001  1.0000000e+000  5.8695308e-001
  1.4790656e-001  1.0635485e-001  0.0000000e+000  0.0000000e+000  0.0000000e+000  0.0000000e+000  0.0000000e+000  0.0000000e+000  0.0000000e+000  0.0000000e+000  0.0000000e+000  0.0000000e+000  1.3189098e-002  5.7554987e-003  5.9282883e-002  2.9514530e-002  5.1691822e-004  0.0000000e+000  7.0794217e-003  0.0000000e+000  0.0000000e+000  4.6673363e-001  0.0000000e+000  0.0000000e+000  2.1089461e-001  0.0000000e+000  0.0000000e+000  0.0000000e+000  0.0000000e+000  1.2429872e-002  1.4790656e-001  8.4734532e-001  1.0000000e+000  4.1118335e-001
  0.0000000e+000  0.0000000e+000  7.7004264e-003  1.2797184e-002  0.0000000e+000  5.7872546e-002  0.0000000e+000  0.0000000e+000  0.0000000e+000  0.0000000e+000  0.0000000e+000  0.0000000e+000  0.0000000e+000  4.9690727e-002  0.0000000e+000  2.2589955e-001  5.1462442e-002  0.0000000e+000  0.0000000e+000  0.0000000e+000  0.0000000e+000  0.0000000e+000  0.0000000e+000  0.0000000e+000  0.0000000e+000  0.0000000e+000  0.0000000e+000  1.1586799e-002  0.0000000e+000  0.0000000e+000  0.0000000e+000  1.1294168e+000  1.0000000e+000             Inf
  4.8310463e-001  0.0000000e+000  0.0000000e+000  7.8315775e-002  5.6955785e-002  0.0000000e+000  0.0000000e+000  0.0000000e+000  1.3073604e-002  0.0000000e+000  3.2363120e-002  0.0000000e+000  0.0000000e+000  2.2570365e-003  0.0000000e+000  0.0000000e+000  0.0000000e+000  0.0000000e+000  0.0000000e+000  5.0249029e-004  0.0000000e+000  8.1502472e-002  0.0000000e+000  6.1632773e-003  0.0000000e+000  1.8620784e-002  0.0000000e+000  8.5973152e-001  0.0000000e+000  0.0000000e+000  4.8310463e-001  5.4714084e-001  1.0000000e+000  4.6839986e-001
  8.6937021e-002  0.0000000e+000  0.0000000e+000  4.4231929e-002  1.8157701e-002  0.0000000e+000  2.7277133e-002  1.0863353e-002  0.0000000e+000  0.0000000e+000  0.0000000e+000  3.5921625e-003  0.0000000e+000  0.0000000e+000  9.7502396e-002  3.5703059e-002  0.0000000e+000  6.6725525e-002  6.0234842e-001  0.0000000e+000  0.0000000e+000  0.0000000e+000  0.0000000e+000  0.0000000e+000  0.0000000e+000  0.0000000e+000  9.2740279e-002  0.0000000e+000  3.0249825e-001  2.1982867e-001  8.6937021e-002  1.1144274e+000  1.0000000e+000  2.7090898e-001
  4.8042371e-001  6.5675640e-002  3.6976139e-002  0.0000000e+000  6.2100605e-002  0.0000000e+000  0.0000000e+000  0.0000000e+000  9.4591659e-002  0.0000000e+000  2.3030306e-001  2.8158368e-002  8.0484871e-002  0.0000000e+000  2.4885681e-002  0.0000000e+000  0.0000000e+000  0.0000000e+000  0.0000000e+000  0.0000000e+000  0.0000000e+000  0.0000000e+000  0.0000000e+000  1.8023779e-001  1.7051640e-001  1.3687992e-001  2.8759890e-001  0.0000000e+000  2.0254065e-003  0.0000000e+000  4.8042371e-001  6.0442224e-001  1.0000000e+000  3.2091985e-001
  0.0000000e+000  0.0000000e+000  3.2536301e-001  0.0000000e+000  4.2538817e-002  0.0000000e+000  0.0000000e+000  0.0000000e+000  9.4307709e-002  0.0000000e+000  0.0000000e+000  0.0000000e+000  1.5903795e-001  0.0000000e+000  8.7118377e-003  2.8799572e-003  0.0000000e+000  0.0000000e+000  0.0000000e+000  0.0000000e+000  0.0000000e+000  0.0000000e+000  0.0000000e+000  0.0000000e+000  0.0000000e+000  8.2606962e-002  1.3520354e-001  1.7797215e-001  0.0000000e+000  0.0000000e+000  0.0000000e+000  1.3192275e+000  1.0000000e+000             Inf
  6.5082808e-001  0.0000000e+000  0.0000000e+000  0.0000000e+000  1.8324975e-001  5.7626233e-004  0.0000000e+000  1.9381992e-003  1.7567161e-002  0.0000000e+000  0.0000000e+000  5.3761705e-002  0.0000000e+000  0.0000000e+000  2.3118994e-002  5.0645259e-003  1.0409114e-002  0.0000000e+000  2.0238491e-001  0.0000000e+000  1.5685763e-005  2.5858854e-001  7.3826591e-002  1.6433876e-001  3.3114855e-002  8.3790380e-004  0.0000000e+000  0.0000000e+000  2.9655291e-002  5.6351929e-002  6.5082808e-001  4.1002553e-001  1.0000000e+000  4.4410963e-001
  4.2251650e-001  0.0000000e+000  2.1284312e-001  2.5674107e-001  4.1357016e-002  0.0000000e+000  0.0000000e+000  3.1709028e-002  0.0000000e+000  0.0000000e+000  0.0000000e+000  5.6509675e-002  0.0000000e+000  0.0000000e+000  1.9167054e-001  0.0000000e+000  0.0000000e+000  0.0000000e+000  0.0000000e+000  0.0000000e+000  4.4514018e-001  0.0000000e+000  0.0000000e+000  0.0000000e+000  2.7259866e-002  3.1070919e-002  0.0000000e+000  1.0010086e-001  0.0000000e+000  0.0000000e+000  4.2251650e-001  6.5469757e-001  1.0000000e+000  2.6107275e-001
  2.9555470e-001  4.3496422e-001  0.0000000e+000  0.0000000e+000  2.3988366e-001  0.0000000e+000  1.4314659e-002  0.0000000e+000  3.8649899e-002  0.0000000e+000  0.0000000e+000  0.0000000e+000  0.0000000e+000  1.4872103e-001  0.0000000e+000  3.0330743e-003  0.0000000e+000  9.4143350e-002  0.0000000e+000  7.1428622e-002  0.0000000e+000  9.5601241e-002  0.0000000e+000  9.5296941e-002  0.0000000e+000  3.3908837e-001  4.9650309e-002  0.0000000e+000  2.5000439e-001  0.0000000e+000  2.9555470e-001  8.9807623e-001  1.0000000e+000  3.7471668e-001
  5.3350224e-002  0.0000000e+000  0.0000000e+000  1.0774070e-001  3.9264390e-002  0.0000000e+000  0.0000000e+000  1.6896302e-004  0.0000000e+000  0.0000000e+000  0.0000000e+000  3.7759986e-001  0.0000000e+000  1.5130302e-002  0.0000000e+000  0.0000000e+000  0.0000000e+000  0.0000000e+000  3.7440527e-001  2.6541084e-003  1.3204793e-001  1.7693270e-001  5.2324082e-002  6.0323522e-003  0.0000000e+000  0.0000000e+000  0.0000000e+000  0.0000000e+000  1.1119753e-001  6.1456611e-002  5.3350224e-002  1.1738187e+000  1.0000000e+000  2.5944818e-001
  8.4174043e-001  0.0000000e+000  3.8109656e-001  3.2424366e-002  0.0000000e+000  0.0000000e+000  1.7749270e-002  0.0000000e+000  1.1648522e-003  0.0000000e+000  1.6590686e-003  3.3108214e-002  1.0867390e-001  1.1921908e-001  1.4803917e-002  1.9993160e-002  4.5486372e-002  0.0000000e+000  0.0000000e+000  7.9280380e-002  5.9262283e-002  0.0000000e+000  0.0000000e+000  0.0000000e+000  0.0000000e+000  0.0000000e+000  0.0000000e+000  0.0000000e+000  0.0000000e+000  0.0000000e+000  8.4174043e-001  2.4416749e-001  1.0000000e+000  4.3787296e-001
  9.2550703e-001  1.8070432e-002  2.9390673e-002  1.9757157e-001  0.0000000e+000  0.0000000e+000  2.9757510e-002  0.0000000e+000  0.0000000e+000  0.0000000e+000  0.0000000e+000  2.4175189e-001  0.0000000e+000  9.8500449e-002  0.0000000e+000  8.4066077e-002  0.0000000e+000  8.8680352e-002  0.0000000e+000  3.5711258e-002  0.0000000e+000  0.0000000e+000  1.2262620e-001  9.3727774e-002  0.0000000e+000  0.0000000e+000  0.0000000e+000  0.0000000e+000  0.0000000e+000  0.0000000e+000  9.2550703e-001  2.1628645e-001  1.0000000e+000  2.5269446e-001
  3.7773621e-001  2.1823042e-002  5.0098240e-001  0.0000000e+000  1.6702879e-001  2.6094456e-003  0.0000000e+000  0.0000000e+000  0.0000000e+000  0.0000000e+000  0.0000000e+000  1.5999608e-002  4.4092191e-002  4.4247501e-002  5.8647897e-002  2.8011203e-002  9.0759773e-003  0.0000000e+000  4.3478048e-001  4.7448454e-003  9.1401175e-002  0.0000000e+000  1.8371465e-001  7.7399299e-003  1.5804797e-001  0.0000000e+000  0.0000000e+000  0.0000000e+000  0.0000000e+000  3.1885183e-002  3.7773621e-001  7.9245250e-001  1.0000000e+000  3.3196918e-001
  5.7109348e-001  0.0000000e+000  0.0000000e+000  9.8747265e-002  1.7879860e-001  0.0000000e+000  0.0000000e+000  0.0000000e+000  0.0000000e+000  0.0000000e+000  3.5027166e-002  8.0398087e-002  0.0000000e+000  0.0000000e+000  2.6072400e-002  0.0000000e+000  0.0000000e+000  1.2980668e-001  0.0000000e+000  0.0000000e+000  0.0000000e+000  7.6384785e-002  3.7584131e-002  0.0000000e+000  0.0000000e+000  0.0000000e+000  3.0231487e-001  5.7999408e-002  0.0000000e+000  0.0000000e+000  5.7109348e-001  4.5009724e-001  1.0000000e+000  3.3415232e-001
  1.0000000e+000  0.0000000e+000  3.1281708e-002  1.3175573e-001  0.0000000e+000  1.8301607e-001  0.0000000e+000  1.1718464e-001  0.0000000e+000  0.0000000e+000  4.1792950e-003  1.8402080e-002  6.6733035e-002  0.0000000e+000  0.0000000e+000  0.0000000e+000  0.0000000e+000  0.0000000e+000  0.0000000e+000  0.0000000e+000  0.0000000e+000  0.0000000e+000  8.6209355e-002  4.4864213e-003  8.6190951e-002  0.0000000e+000  6.2473308e-002  0.0000000e+000  0.0000000e+000  1.4174459e-002  1.0000000e+000  1.3205720e-001  1.0000000e+000             Inf
  2.1899792e-001  7.2392512e-002  4.1551754e-001  9.9434705e-002  2.2026180e-002  0.0000000e+000  0.0000000e+000  1.9360928e-003  0.0000000e+000  0.0000000e+000  4.7939457e-002  0.0000000e+000  0.0000000e+000  0.0000000e+000  1.1381217e-002  4.3593594e-002  0.0000000e+000  0.0000000e+000  0.0000000e+000  0.0000000e+000  1.5621615e-002  0.0000000e+000  3.0878006e-002  8.5219811e-001  9.2451172e-002  0.0000000e+000  1.2131165e-001  1.7699636e-001  9.0674519e-002  0.0000000e+000  2.1899792e-001  1.0488556e+000  1.0000000e+000  3.9085870e-001
  2.1441117e-001  1.3373994e-001  1.7054798e-001  4.9874795e-002  4.3591368e-003  6.6327973e-002  0.0000000e+000  0.0000000e+000  0.0000000e+000  0.0000000e+000  1.1205482e-002  0.0000000e+000  0.0000000e+000  0.0000000e+000  3.6914809e-001  0.0000000e+000  3.3454082e-002  0.0000000e+000  0.0000000e+000  0.0000000e+000  4.3195404e-001  0.0000000e+000  0.0000000e+000  0.0000000e+000  0.0000000e+000  1.1383596e-001  2.4282678e-001  0.0000000e+000  0.0000000e+000  0.0000000e+000  2.1441117e-001  9.3695605e-001  1.0000000e+000  4.8828644e-001
  1.0967341e-001  1.8868793e-001  0.0000000e+000  3.4583533e-001  1.2392541e-001  0.0000000e+000  0.0000000e+000  1.5229815e-002  0.0000000e+000  0.0000000e+000  2.4277337e-001  4.3825606e-002  2.2261885e-001  0.0000000e+000  0.0000000e+000  0.0000000e+000  0.0000000e+000  2.8305000e-003  0.0000000e+000  0.0000000e+000  0.0000000e+000  0.0000000e+000  0.0000000e+000  0.0000000e+000  0.0000000e+000  0.0000000e+000  3.7545372e-002  1.2831415e-002  0.0000000e+000  2.0307839e-002  1.0967341e-001  9.9948853e-001  1.0000000e+000  4.7590900e-001
  3.8566230e-001  0.0000000e+000  1.6696582e-002  0.0000000e+000  2.4158146e-001  0.0000000e+000  0.0000000e+000  1.0000000e+000  2.6523440e-002  0.0000000e+000  0.0000000e+000  4.8752717e-003  0.0000000e+000  0.0000000e+000  0.0000000e+000  0.0000000e+000  0.0000000e+000  0.0000000e+000  0.0000000e+000  0.0000000e+000  0.0000000e+000  0.0000000e+000  0.0000000e+000  1.8572588e-001  0.0000000e+000  0.0000000e+000  1.8651649e-002  0.0000000e+000  1.0393966e-002  2.6324381e-001  3.8566230e-001  7.7578470e-001  1.0000000e+000  6.0297860e-001
  1.0000000e+000  6.4372759e-002  2.9493484e-001  1.0835888e-001  0.0000000e+000  0.0000000e+000  6.2429431e-004  2.1821257e-001  1.0927733e-005  0.0000000e+000  0.0000000e+000  0.0000000e+000  0.0000000e+000  8.4875080e-002  5.4993589e-002  0.0000000e+000  0.0000000e+000  0.0000000e+000  0.0000000e+000  0.0000000e+000  0.0000000e+000  0.0000000e+000  1.7795638e-002  0.0000000e+000  0.0000000e+000  0.0000000e+000  0.0000000e+000  8.0748394e-004  0.0000000e+000  1.1565991e-001  1.0000000e+000  1.5877577e-001  1.0000000e+000             Inf
  7.8586558e-001  0.0000000e+000  0.0000000e+000  2.1089468e-001  0.0000000e+000  1.3848894e-001  0.0000000e+000  0.0000000e+000  0.0000000e+000  9.0213832e-002  3.3754439e-001  0.0000000e+000  2.2167605e-002  1.3928303e-001  0.0000000e+000  0.0000000e+000  0.0000000e+000  7.3638999e-002  0.0000000e+000  0.0000000e+000  2.5741251e-002  0.0000000e+000  0.0000000e+000  2.8907976e-001  3.6126309e-001  0.0000000e+000  0.0000000e+000  7.1290538e-003  0.0000000e+000  0.0000000e+000  7.8586558e-001  4.3101658e-001  1.0000000e+000  4.9328214e-001
  0.0000000e+000  0.0000000e+000  1.6389147e-002  9.0513525e-002  3.5000356e-002  0.0000000e+000  1.8494914e-002  0.0000000e+000  0.0000000e+000  8.1934618e-002  0.0000000e+000  0.0000000e+000  0.0000000e+000  0.0000000e+000  0.0000000e+000  0.0000000e+000  0.0000000e+000  0.0000000e+000  0.0000000e+000  0.0000000e+000  7.9369162e-003  0.0000000e+000  1.7488065e-002  0.0000000e+000  0.0000000e+000  0.0000000e+000  6.9214597e-002  0.0000000e+000  0.0000000e+000  3.4776167e-001  0.0000000e+000  1.2125036e+000  1.0000000e+000             Inf
  9.1397582e-001  0.0000000e+000  0.0000000e+000  0.0000000e+000  1.3522808e-001  3.1301255e-002  0.0000000e+000  0.0000000e+000  4.0574541e-003  1.1065400e-002  0.0000000e+000  0.0000000e+000  0.0000000e+000  0.0000000e+000  0.0000000e+000  0.0000000e+000  1.4356737e-001  0.0000000e+000  0.0000000e+000  6.3078142e-001  0.0000000e+000  0.0000000e+000  0.0000000e+000  0.0000000e+000  6.9538940e-003  0.0000000e+000  1.9688084e-001  8.1016099e-001  1.5992864e-001  0.0000000e+000  9.1397582e-001  4.2888949e-001  1.0000000e+000  4.7249413e-001
  4.9989355e-001  1.0424501e-002  8.8254415e-004  1.6832026e-001  3.9257085e-002  8.7951631e-002  2.1178667e-003  1.1062593e-001  1.2569138e-002  8.2680075e-002  0.0000000e+000  0.0000000e+000  8.5625988e-002  2.5425527e-002  1.1804341e-001  1.4264866e-001  3.7658489e-002  0.0000000e+000  0.0000000e+000  0.0000000e+000  0.0000000e+000  1.0006184e-003  5.3306984e-002  2.3826353e-002  5.9063910e-003  0.0000000e+000  0.0000000e+000  4.4525734e-002  0.0000000e+000  0.0000000e+000  4.9989355e-001  5.1234460e-001  1.0000000e+000  4.4861828e-001
  4.7355155e-001  4.8242572e-001  0.0000000e+000  0.0000000e+000  9.1963218e-002  0.0000000e+000  0.0000000e+000  2.6695977e-001  2.4639927e-001  2.5658657e-002  0.0000000e+000  0.0000000e+000  2.1178997e-002  0.0000000e+000  0.0000000e+000  0.0000000e+000  0.0000000e+000  0.0000000e+000  0.0000000e+000  0.0000000e+000  9.4192299e-004  0.0000000e+000  0.0000000e+000  2.0665154e-002  0.0000000e+000  0.0000000e+000  6.9475064e-002  0.0000000e+000  0.0000000e+000  1.2617714e-002  4.7355155e-001  5.7464416e-001  1.0000000e+000  3.6423898e-001
  0.0000000e+000  1.7153162e-002  0.0000000e+000  6.5189892e-002  0.0000000e+000  0.0000000e+000  0.0000000e+000  0.0000000e+000  0.0000000e+000  0.0000000e+000  0.0000000e+000  0.0000000e+000  1.2299192e-001  1.1110482e-002  0.0000000e+000  7.3838111e-002  0.0000000e+000  0.0000000e+000  0.0000000e+000  0.0000000e+000  0.0000000e+000  7.4059927e-002  0.0000000e+000  0.0000000e+000  0.0000000e+000  1.7204269e-002  0.0000000e+000  3.3044848e-002  0.0000000e+000  0.0000000e+000  0.0000000e+000  1.1286667e+000  1.0000000e+000             Inf
  2.6755982e-001  2.3421427e-001  1.6041667e-002  4.5265844e-001  1.7000246e-002  0.0000000e+000  2.1649391e-002  0.0000000e+000  0.0000000e+000  6.1545827e-003  2.0390477e-002  0.0000000e+000  0.0000000e+000  0.0000000e+000  0.0000000e+000  3.0733797e-002  0.0000000e+000  0.0000000e+000  9.1174636e-003  0.0000000e+000  0.0000000e+000  4.9226005e-003  0.0000000e+000  8.8300083e-002  3.1999488e-001  1.3113591e-002  0.0000000e+000  0.0000000e+000  1.8534982e-001  0.0000000e+000  2.6755982e-001  8.1973949e-001  1.0000000e+000  4.5644100e-001
  1.3205193e-001  1.4056876e-001  3.7814510e-003  0.0000000e+000  2.9362450e-001  0.0000000e+000  0.0000000e+000  0.0000000e+000  1.2268545e-001  0.0000000e+000  0.0000000e+000  0.0000000e+000  8.1780060e-002  4.9251284e-001  3.4903611e-001  0.0000000e+000  0.0000000e+000  1.3514176e-003  0.0000000e+000  7.4534014e-002  0.0000000e+000  1.7241203e-003  1.9103332e-003  1.1906526e-002  0.0000000e+000  0.0000000e+000  4.7429510e-002  7.2643615e-003  9.9384970e-002  0.0000000e+000  1.3205193e-001  1.0862627e+000  1.0000000e+000  2.1911059e-001
  3.6599724e-001  0.0000000e+000  0.0000000e+000  0.0000000e+000  0.0000000e+000  2.8158668e-002  0.0000000e+000  3.3791407e-002  0.0000000e+000  0.0000000e+000  8.2843574e-003  0.0000000e+000  5.1762747e-002  1.4759190e-001  0.0000000e+000  0.0000000e+000  0.0000000e+000  6.0229581e-004  1.2740319e-002  0.0000000e+000  7.7600941e-003  1.3660409e-002  0.0000000e+000  0.0000000e+000  0.0000000e+000  2.3402660e-002  0.0000000e+000  1.0453839e-001  0.0000000e+000  0.0000000e+000  3.6599724e-001  4.8987788e-001  1.0000000e+000  5.1168181e-001
  3.4050734e-001  0.0000000e+000  0.0000000e+000  0.0000000e+000  7.4526989e-002  0.0000000e+000  0.0000000e+000  0.0000000e+000  0.0000000e+000  0.0000000e+000  4.9506998e-003  1.1094904e-002  0.0000000e+000  2.0391992e-001  0.0000000e+000  0.0000000e+000  0.0000000e+000  0.0000000e+000  6.1414406e-002  0.0000000e+000  0.0000000e+000  2.3852336e-001  2.4784298e-002  2.2628852e-002  4.6525001e-002  0.0000000e+000  1.4297394e-001  0.0000000e+000  0.0000000e+000  0.0000000e+000  3.4050734e-001  6.0351126e-001  1.0000000e+000  4.4436414e-001
  9.8239619e-001  1.4693548e-001  0.0000000e+000  0.0000000e+000  0.0000000e+000  0.0000000e+000  2.1880130e-001  0.0000000e+000  6.7607431e-002  0.0000000e+000  5.5256308e-003  1.2754896e-001  0.0000000e+000  0.0000000e+000  2.5471519e-001  0.0000000e+000  6.7428702e-002  0.0000000e+000  0.0000000e+000  3.4664509e-003  0.0000000e+000  0.0000000e+000  0.0000000e+000  1.2975175e-001  0.0000000e+000  0.0000000e+000  0.0000000e+000  0.0000000e+000  0.0000000e+000  0.0000000e+000  9.8239619e-001  1.7959909e-001  1.0000000e+000  4.3883234e-001
  1.7626159e-001  0.0000000e+000  5.6733208e-003  0.0000000e+000  0.0000000e+000  0.0000000e+000  1.7536046e-002  0.0000000e+000  0.0000000e+000  1.9758525e-002  0.0000000e+000  2.3111555e-001  1.1051102e-002  3.2534883e-003  0.0000000e+000  6.1655337e-002  0.0000000e+000  0.0000000e+000  0.0000000e+000  0.0000000e+000  6.7915387e-003  2.2502619e-001  0.0000000e+000  4.5186953e-001  0.0000000e+000  0.0000000e+000  1.3017460e-002  1.5485928e-001  0.0000000e+000  4.5167822e-003  1.7626159e-001  8.8213674e-001  1.0000000e+000  3.7242196e-001
  7.2398407e-001  0.0000000e+000  0.0000000e+000  0.0000000e+000  3.8574005e-001  0.0000000e+000  0.0000000e+000  0.0000000e+000  0.0000000e+000  0.0000000e+000  4.5510526e-001  3.6247784e-002  3.1612774e-001  0.0000000e+000  0.0000000e+000  0.0000000e+000  1.2075568e-001  0.0000000e+000  9.5568822e-003  6.7523727e-003  0.0000000e+000  0.0000000e+000  0.0000000e+000  0.0000000e+000  9.3152952e-003  0.0000000e+000  2.3301163e-004  3.8626132e-001  0.0000000e+000  0.0000000e+000  7.2398407e-001  4.8126014e-001  1.0000000e+000  5.2527096e-001
  1.0000000e+000  9.7973982e-002  0.0000000e+000  0.0000000e+000  8.3372947e-003  0.0000000e+000  0.0000000e+000  4.8566264e-002  9.2003913e-002  5.5497822e-003  1.2068001e-001  4.8524205e-002  9.7428437e-002  0.0000000e+000  1.1905937e-001  7.7732254e-002  0.0000000e+000  2.1668108e-003  8.7931617e-003  3.5722796e-002  7.6839252e-003  3.3586050e-002  0.0000000e+000  3.4671067e-002  2.1128338e-001  0.0000000e+000  4.2588488e-003  0.0000000e+000  0.0000000e+000  0.0000000e+000  1.0000000e+000  1.7510747e-001  1.0000000e+000             Inf
  1.3522367e-001  7.7257521e-002  4.1990029e-002  0.0000000e+000  0.0000000e+000  0.0000000e+000  8.2730213e-002  0.0000000e+000  0.0000000e+000  5.0161351e-002  1.9133465e-002  0.0000000e+000  4.0659319e-002  1.9174351e-001  0.0000000e+000  0.0000000e+000  0.0000000e+000  0.0000000e+000  0.0000000e+000  2.2265067e-002  8.7077490e-002  5.1375809e-001  0.0000000e+000  3.2920751e-001  0.0000000e+000  0.0000000e+000  8.2975165e-002  0.0000000e+000  2.0005561e-003  6.6542912e-002  1.3522367e-001  1.0486755e+000  1.0000000e+000  2.5827714e-001
  7.8432795e-001  0.0000000e+000  1.5853297e-002  2.0561314e-002  1.0257903e-003  0.0000000e+000  9.2478353e-002  0.0000000e+000  3.7382641e-003  2.1388447e-002  0.0000000e+000  4.6707031e-001  0.0000000e+000  0.0000000e+000  0.0000000e+000  0.0000000e+000  2.1617331e-001  6.2645596e-003  0.0000000e+000  0.0000000e+000  8.3924031e-003  6.6874059e-002  7.3642240e-003  1.5408532e-002  0.0000000e+000  3.3451168e-001  9.5683980e-002  0.0000000e+000  9.9290049e-002  0.0000000e+000  7.8432795e-001  3.8790402e-001  1.0000000e+000  5.7476482e-001
  6.1398436e-001  0.0000000e+000  0.0000000e+000  1.4588902e-001  0.0000000e+000  9.5770626e-002  0.0000000e+000  8.1875069e-002  2.1451639e-002  6.8018804e-002  0.0000000e+000  0.0000000e+000  0.0000000e+000  1.3969778e-001  0.0000000e+000  0.0000000e+000  4.7947319e-002  1.6714763e-001  1.5893146e-002  0.0000000e+000  0.0000000e+000  0.0000000e+000  1.2182036e-002  0.0000000e+000  0.0000000e+000  7.9114596e-002  0.0000000e+000  0.0000000e+000  0.0000000e+000  0.0000000e+000  6.1398436e-001  3.8796965e-001  1.0000000e+000  3.8988676e-001
  5.1537719e-001  0.0000000e+000  0.0000000e+000  0.0000000e+000  0.0000000e+000  3.0896500e-002  1.6381279e-002  0.0000000e+000  0.0000000e+000  8.1487869e-002  1.7013378e-001  0.0000000e+000  0.0000000e+000  3.7770010e-004  0.0000000e+000  8.9102348e-002  0.0000000e+000  0.0000000e+000  1.5303057e-002  0.0000000e+000  4.7516963e-002  0.0000000e+000  0.0000000e+000  4.1129533e-002  0.0000000e+000  7.9072097e-002  0.0000000e+000  1.5357454e-001  1.2470065e-001  0.0000000e+000  5.1537719e-001  4.5667445e-001  1.0000000e+000  2.8946957e-001
  1.0592664e-002  0.0000000e+000  0.0000000e+000  7.2234637e-002  1.9211669e-002  8.8905525e-002  3.1830175e-001  4.2218879e-002  4.2580129e-004  0.0000000e+000  5.4555730e-003  0.0000000e+000  0.0000000e+000  0.0000000e+000  1.4242102e-002  0.0000000e+000  0.0000000e+000  0.0000000e+000  0.0000000e+000  2.4103334e-003  0.0000000e+000  0.0000000e+000  0.0000000e+000  2.3342392e-002  5.4093738e-002  6.2280700e-002  0.0000000e+000  0.0000000e+000  0.0000000e+000  1.2944941e-002  1.0592664e-002  1.1084447e+000  1.0000000e+000  2.8205497e-001
  9.2553867e-001  2.2212963e-002  3.6725682e-002  5.3239150e-001  0.0000000e+000  0.0000000e+000  6.4172871e-002  0.0000000e+000  1.3916893e-001  4.6211110e-001  1.7071184e-001  1.2175134e-001  0.0000000e+000  1.9351386e-002  0.0000000e+000  0.0000000e+000  0.0000000e+000  0.0000000e+000  5.6499897e-005  1.7566829e-002  0.0000000e+000  0.0000000e+000  0.0000000e+000  0.0000000e+000  0.0000000e+000  4.9149622e-002  0.0000000e+000  1.0471665e-003  1.7968349e-001  0.0000000e+000  9.2553867e-001  3.6062611e-001  1.0000000e+000  1.9107318e-001
  1.0000000e+000  0.0000000e+000  0.0000000e+000  0.0000000e+000  2.1907392e-002  0.0000000e+000  0.0000000e+000  7.3473266e-002  1.3892684e-002  0.0000000e+000  9.2959946e-003  0.0000000e+000  0.0000000e+000  0.0000000e+000  0.0000000e+000  0.0000000e+000  0.0000000e+000  0.0000000e+000  0.0000000e+000  0.0000000e+000  0.0000000e+000  0.0000000e+000  0.0000000e+000  1.8884611e-002  0.0000000e+000  1.5887851e-001  0.0000000e+000  0.0000000e+000  0.0000000e+000  0.0000000e+000  1.0000000e+000  4.6993837e-002  1.0000000e+000             Inf
  6.0627457e-001  8.4740766e-002  0.0000000e+000  9.7438853e-002  0.0000000e+000  0.0000000e+000  1.2221335e-001  3.9066015e-002  0.0000000e+000  0.0000000e+000  2.7361716e-002  0.0000000e+000  1.4294078e-001  0.0000000e+000  0.0000000e+000  0.0000000e+000  1.2925381e-002  0.0000000e+000  8.4656443e-004  0.0000000e+000  0.0000000e+000  8.5252839e-003  1.2182102e-001  0.0000000e+000  3.8138803e-001  9.1550952e-002  0.0000000e+000  2.7931105e-003  5.3591859e-003  0.0000000e+000  6.0627457e-001  4.4761686e-001  1.0000000e+000  1.6046898e-001
  4.7516935e-001  0.0000000e+000  0.0000000e+000  0.0000000e+000  0.0000000e+000  8.5780416e-003  0.0000000e+000  0.0000000e+000  0.0000000e+000  0.0000000e+000  3.6050565e-002  0.0000000e+000  1.7640429e-001  2.5205832e-001  8.7237234e-002  0.0000000e+000  0.0000000e+000  0.0000000e+000  0.0000000e+000  1.4044551e-002  0.0000000e+000  0.0000000e+000  6.7311664e-002  0.0000000e+000  0.0000000e+000  6.3099078e-002  2.1054079e-002  2.3968670e-001  7.7270323e-001  0.0000000e+000  4.7516935e-001  6.8417258e-001  1.0000000e+000  1.2768322e-001
  2.4429768e-001  6.9401863e-002  0.0000000e+000  0.0000000e+000  3.2527549e-002  0.0000000e+000  1.2359059e-001  1.2980592e-001  2.5175678e-001  0.0000000e+000  6.0568979e-002  0.0000000e+000  1.4535025e-001  0.0000000e+000  0.0000000e+000  0.0000000e+000  0.0000000e+000  6.2439022e-004  9.8176679e-004  1.6751792e-001  0.0000000e+000  0.0000000e+000  0.0000000e+000  0.0000000e+000  2.4148886e-003  1.8991615e-002  3.5019612e-004  0.0000000e+000  0.0000000e+000  6.2316553e-003  2.4429768e-001  7.4702015e-001  1.0000000e+000  5.4634580e-001
  9.2453620e-001  2.5882663e-003  0.0000000e+000  1.4903342e-001  0.0000000e+000  1.9340767e-001  4.3898144e-001  7.9414023e-004  0.0000000e+000  4.4500658e-002  3.1450771e-002  2.2061971e-002  0.0000000e+000  2.1642486e-001  1.7279776e-001  0.0000000e+000  0.0000000e+000  1.4412333e-001  2.0115092e-002  7.5965318e-002  0.0000000e+000  1.6526635e-002  0.0000000e+000  0.0000000e+000  0.0000000e+000  1.5292538e-001  0.0000000e+000  0.0000000e+000  0.0000000e+000  1.6991567e-001  9.2453620e-001  3.6806875e-001  1.0000000e+000  3.3617443e-001
  9.4976596e-001  6.1390134e-003  0.0000000e+000  0.0000000e+000  9.2403319e-002  2.5975828e-001  2.0081321e-003  2.0717952e-002  1.6902859e-002  0.0000000e+000  8.8332200e-002  6.3001558e-002  1.0794745e-001  0.0000000e+000  0.0000000e+000  0.0000000e+000  0.0000000e+000  8.9939393e-002  2.6805633e-002  2.5267429e-002  0.0000000e+000  0.0000000e+000  1.1229829e-002  0.0000000e+000  1.2831809e-001  0.0000000e+000  0.0000000e+000  0.0000000e+000  0.0000000e+000  0.0000000e+000  9.4976596e-001  1.8388017e-001  1.0000000e+000  3.5685585e-001
  4.8505934e-001  0.0000000e+000  1.0803445e-002  0.0000000e+000  0.0000000e+000  0.0000000e+000  0.0000000e+000  0.0000000e+000  2.8246095e-001  0.0000000e+000  0.0000000e+000  0.0000000e+000  3.8973855e-002  6.5233651e-002  0.0000000e+000  0.0000000e+000  0.0000000e+000  0.0000000e+000  0.0000000e+000  0.0000000e+000  5.1798221e-001  1.2687211e-001  2.4247790e-002  5.1467255e-002  0.0000000e+000  1.4709108e-001  0.0000000e+000  0.0000000e+000  2.8950402e-001  0.0000000e+000  4.8505934e-001  6.3448306e-001  1.0000000e+000  2.4504717e-001
  4.0547709e-001  7.6702549e-002  0.0000000e+000  3.8519010e-001  0.0000000e+000  4.8520860e-002  0.0000000e+000  0.0000000e+000  0.0000000e+000  0.0000000e+000  0.0000000e+000  2.2015650e-001  0.0000000e+000  4.2204463e-004  0.0000000e+000  2.5647973e-003  0.0000000e+000  2.7082354e-001  1.2486487e-003  3.1617820e-003  0.0000000e+000  3.2461504e-002  0.0000000e+000  3.4177277e-002  0.0000000e+000  1.6944691e-002  1.0582342e-001  0.0000000e+000  2.7228790e-001  0.0000000e+000  4.0547709e-001  6.8790484e-001  1.0000000e+000  2.8745963e-001
  1.9321696e-001  4.0007414e-001  0.0000000e+000  2.2136217e-001  4.6350766e-001  0.0000000e+000  0.0000000e+000  0.0000000e+000  6.5370612e-002  0.0000000e+000  1.0611429e-001  1.8029039e-001  0.0000000e+000  0.0000000e+000  0.0000000e+000  1.3478105e-002  0.0000000e+000  0.0000000e+000  2.9501971e-003  2.1087725e-002  0.0000000e+000  0.0000000e+000  4.5846367e-002  1.4642872e-002  0.0000000e+000  1.8345355e-001  1.6529763e-001  5.6189096e-002  2.2063461e-002  2.9897327e-002  1.9321696e-001  1.0589462e+000  1.0000000e+000  5.5913168e-001
  0.0000000e+000  0.0000000e+000  2.5549208e-002  3.6266435e-002  0.0000000e+000  4.5587831e-002  0.0000000e+000  1.2818751e-002  5.5226626e-002  0.0000000e+000  4.2322778e-002  0.0000000e+000  0.0000000e+000  5.4527214e-003  0.0000000e+000  0.0000000e+000  6.1242932e-003  6.5507842e-002  0.0000000e+000  8.0756354e-004  0.0000000e+000  0.0000000e+000  0.0000000e+000  1.3072326e-001  3.5223653e-002  2.8301254e-002  9.3973700e-004  1.7006495e-002  0.0000000e+000  0.0000000e+000  0.0000000e+000  1.1576112e+000  1.0000000e+000             Inf
  8.1519399e-001  9.1711121e-003  0.0000000e+000  3.0423553e-002  0.0000000e+000  0.0000000e+000  6.7354438e-002  0.0000000e+000  2.6630942e-004  2.2220613e-004  2.7340313e-002  0.0000000e+000  6.0564388e-003  6.0589338e-003  5.1289195e-002  0.0000000e+000  0.0000000e+000  0.0000000e+000  1.9746125e-003  0.0000000e+000  1.4061683e-001  0.0000000e+000  0.0000000e+000  2.8970317e-001  0.0000000e+000  0.0000000e+000  0.0000000e+000  1.5126023e-003  0.0000000e+000  4.7239194e-003  8.1519399e-001  2.0953350e-001  1.0000000e+000  1.0689075e-001
  7.4774681e-001  0.0000000e+000  4.8163248e-002  0.0000000e+000  0.0000000e+000  1.8836220e-001  0.0000000e+000  3.9453345e-002  0.0000000e+000  0.0000000e+000  1.7156217e-001  0.0000000e+000  1.1983005e-002  5.8282002e-003  8.8197252e-002  1.2360702e-001  0.0000000e+000  3.0767952e-002  0.0000000e+000  6.8744354e-003  0.0000000e+000  0.0000000e+000  0.0000000e+000  3.0223698e-001  7.3606048e-003  0.0000000e+000  0.0000000e+000  0.0000000e+000  0.0000000e+000  0.0000000e+000  7.4774681e-001  3.2520893e-001  1.0000000e+000  9.7689970e-002
  2.4994751e-001  0.0000000e+000  4.9614319e-003  0.0000000e+000  0.0000000e+000  0.0000000e+000  4.1450461e-002  2.1185800e-002  0.0000000e+000  0.0000000e+000  0.0000000e+000  0.0000000e+000  0.0000000e+000  0.0000000e+000  0.0000000e+000  2.9061769e-002  0.0000000e+000  6.0573159e-001  0.0000000e+000  0.0000000e+000  0.0000000e+000  4.4715049e-002  0.0000000e+000  0.0000000e+000  0.0000000e+000  0.0000000e+000  1.0337681e-001  0.0000000e+000  0.0000000e+000  0.0000000e+000  2.4994751e-001  7.0187590e-001  1.0000000e+000  3.0623228e-001
  5.2857592e-001  1.3950115e-001  6.5525227e-003  3.8028325e-002  2.6504244e-003  0.0000000e+000  1.4951511e-002  0.0000000e+000  0.0000000e+000  0.0000000e+000  0.0000000e+000  0.0000000e+000  8.1351817e-003  0.0000000e+000  0.0000000e+000  2.8655736e-003  3.1753096e-003  0.0000000e+000  7.1338107e-002  0.0000000e+000  0.0000000e+000  2.4771449e-002  1.4861430e-001  3.6651720e-002  4.4825095e-002  1.3661772e-002  0.0000000e+000  0.0000000e+000  5.2782759e-004  0.0000000e+000  5.2857592e-001  3.8534059e-001  1.0000000e+000  5.8448898e-001
  8.1065899e-001  0.0000000e+000  0.0000000e+000  0.0000000e+000  0.0000000e+000  2.5654657e-003  2.5602769e-002  0.0000000e+000  0.0000000e+000  6.1774227e-002  1.2057651e-003  0.0000000e+000  5.2463986e-003  2.0712598e-002  2.8593177e-003  7.0420950e-003  0.0000000e+000  7.2633568e-005  0.0000000e+000  1.0686251e-001  0.0000000e+000  0.0000000e+000  3.4796148e-001  0.0000000e+000  0.0000000e+000  0.0000000e+000  0.0000000e+000  5.8608234e-002  0.0000000e+000  1.5471802e-002  8.1065899e-001  2.1580926e-001  1.0000000e+000  1.3286707e-001
  8.7960549e-001  1.0965549e-002  3.8702288e-002  1.0818439e-002  0.0000000e+000  0.0000000e+000  0.0000000e+000  1.4276910e-002  0.0000000e+000  0.0000000e+000  0.0000000e+000  1.9200138e-002  0.0000000e+000  0.0000000e+000  0.0000000e+000  3.9394133e-002  9.2617492e-003  0.0000000e+000  7.8458205e-002  0.0000000e+000  0.0000000e+000  0.0000000e+000  0.0000000e+000  2.1950391e-002  0.0000000e+000  5.0666347e-002  0.0000000e+000  9.7162192e-002  1.1830499e-001  1.7092750e-001  8.7960549e-001  1.7894925e-001  1.0000000e+000  1.1982351e-001
  6.9002483e-002  0.0000000e+000  0.0000000e+000  0.0000000e+000  0.0000000e+000  3.2493115e-002  1.2175589e-001  1.7187153e-002  0.0000000e+000  0.0000000e+000  0.0000000e+000  0.0000000e+000  0.0000000e+000  0.0000000e+000  0.0000000e+000  2.5993820e-004  0.0000000e+000  9.5620649e-002  0.0000000e+000  6.6125675e-002  0.0000000e+000  0.0000000e+000  9.8348611e-004  0.0000000e+000  0.0000000e+000  3.3315419e-002  3.7846350e-002  0.0000000e+000  5.0903145e-004  0.0000000e+000  6.9002483e-002  8.4728485e-001  1.0000000e+000  2.4148260e-001
  7.1563280e-001  6.7840242e-002  3.9534384e-002  0.0000000e+000  7.8312604e-002  7.7810881e-002  1.1269721e-002  0.0000000e+000  2.0257359e-002  0.0000000e+000  4.6545179e-002  0.0000000e+000  0.0000000e+000  3.7580143e-002  1.4364475e-003  1.3049634e-001  0.0000000e+000  1.8824156e-001  0.0000000e+000  0.0000000e+000  2.0531877e-002  0.0000000e+000  0.0000000e+000  0.0000000e+000  0.0000000e+000  5.6990141e-002  0.0000000e+000  0.0000000e+000  1.5345519e-001  4.3117300e-002  7.1563280e-001  3.3678620e-001  1.0000000e+000  2.8107133e-001
  8.9333434e-001  3.8255902e-002  0.0000000e+000  0.0000000e+000  1.0778955e-002  1.8363813e-001  7.2928932e-002  0.0000000e+000  2.3978235e-002  0.0000000e+000  0.0000000e+000  0.0000000e+000  3.0420939e-003  0.0000000e+000  1.3466552e-002  7.6900045e-003  9.3990115e-003  0.0000000e+000  1.0837263e-002  0.0000000e+000  0.0000000e+000  0.0000000e+000  0.0000000e+000  0.0000000e+000  4.8648715e-002  5.2633257e-002  1.2761406e-001  0.0000000e+000  2.9756743e-002  3.6773335e-002  8.9333434e-001  1.6904141e-001  1.0000000e+000  1.4604604e-001
  0.0000000e+000  0.0000000e+000  0.0000000e+000  0.0000000e+000  0.0000000e+000  0.0000000e+000  0.0000000e+000  0.0000000e+000  1.9938112e-004  8.1895408e-003  5.9645904e-003  0.0000000e+000  0.0000000e+000  0.0000000e+000  0.0000000e+000  0.0000000e+000  0.0000000e+000  0.0000000e+000  0.0000000e+000  0.0000000e+000  0.0000000e+000  0.0000000e+000  0.0000000e+000  4.2941578e-003  0.0000000e+000  0.0000000e+000  0.0000000e+000  0.0000000e+000  0.0000000e+000  0.0000000e+000  0.0000000e+000  1.0057872e+000  1.0000000e+000             Inf
  4.5151337e-002  0.0000000e+000  6.0847730e-002  0.0000000e+000  0.0000000e+000  0.0000000e+000  0.0000000e+000  0.0000000e+000  4.0463428e-002  0.0000000e+000  3.1533435e-002  8.3600794e-002  0.0000000e+000  2.7283233e-005  1.2624732e-001  1.8170866e-001  0.0000000e+000  0.0000000e+000  0.0000000e+000  0.0000000e+000  0.0000000e+000  6.7806952e-003  0.0000000e+000  0.0000000e+000  0.0000000e+000  1.1488788e-001  7.3436537e-002  1.5721265e-002  0.0000000e+000  0.0000000e+000  4.5151337e-002  9.9269568e-001  1.0000000e+000  2.3216720e-001
  1.0000000e+000  3.4967571e-002  6.7973082e-003  0.0000000e+000  0.0000000e+000  0.0000000e+000  8.8879092e-002  0.0000000e+000  0.0000000e+000  0.0000000e+000  0.0000000e+000  0.0000000e+000  0.0000000e+000  4.1620508e-002  0.0000000e+000  2.8014425e-003  0.0000000e+000  0.0000000e+000  0.0000000e+000  0.0000000e+000  1.2810846e-002  0.0000000e+000  0.0000000e+000  0.0000000e+000  0.0000000e+000  0.0000000e+000  0.0000000e+000  0.0000000e+000  0.0000000e+000  3.0002161e-002  1.0000000e+000  3.4361774e-002  1.0000000e+000             Inf
  9.7275443e-002  5.2981857e-003  0.0000000e+000  7.6351405e-003  0.0000000e+000  9.4239607e-002  0.0000000e+000  0.0000000e+000  1.3571488e-002  0.0000000e+000  0.0000000e+000  0.0000000e+000  0.0000000e+000  7.6897568e-003  5.6943414e-002  0.0000000e+000  0.0000000e+000  5.7430486e-002  0.0000000e+000  2.2520029e-002  0.0000000e+000  0.0000000e+000  0.0000000e+000  0.0000000e+000  2.5840495e-002  1.0788146e-001  4.8929533e-002  0.0000000e+000  9.7552521e-003  0.0000000e+000  9.7275443e-002  8.0874802e-001  1.0000000e+000  2.6506147e-001
  7.5716702e-001  4.0356972e-002  4.8484448e-002  2.6114159e-002  0.0000000e+000  0.0000000e+000  0.0000000e+000  0.0000000e+000  0.0000000e+000  1.1689621e-002  0.0000000e+000  0.0000000e+000  2.2120645e-002  1.0740607e-002  0.0000000e+000  8.1525341e-003  1.0979781e-003  0.0000000e+000  1.9540006e-001  1.0316694e-001  2.0890748e-003  0.0000000e+000  0.0000000e+000  0.0000000e+000  2.7165663e-002  0.0000000e+000  0.0000000e+000  0.0000000e+000  4.0194092e-002  2.9563644e-001  7.5716702e-001  2.8223507e-001  1.0000000e+000  1.7552985e-001
  3.4320141e-001  0.0000000e+000  4.0649011e-002  1.9041068e-004  0.0000000e+000  0.0000000e+000  0.0000000e+000  3.6057957e-002  8.7438638e-003  1.2792195e-002  9.4884418e-002  0.0000000e+000  0.0000000e+000  0.0000000e+000  0.0000000e+000  0.0000000e+000  0.0000000e+000  3.2528753e-001  6.1839551e-002  2.5468396e-002  0.0000000e+000  0.0000000e+000  0.0000000e+000  0.0000000e+000  1.3884347e-003  1.3410827e-002  0.0000000e+000  0.0000000e+000  0.0000000e+000  2.5615591e-002  3.4320141e-001  5.5867937e-001  1.0000000e+000  2.5702516e-001
  3.5017514e-001  0.0000000e+000  8.2495444e-002  0.0000000e+000  0.0000000e+000  0.0000000e+000  1.1973538e-002  1.9981722e-002  0.0000000e+000  7.5555097e-002  3.9442618e-003  0.0000000e+000  1.4630787e-002  2.9148699e-002  3.7606169e-004  0.0000000e+000  5.9834040e-002  0.0000000e+000  0.0000000e+000  7.1999530e-003  2.8803752e-002  9.1375077e-004  1.1199620e-001  0.0000000e+000  0.0000000e+000  2.3563453e-002  0.0000000e+000  7.6799715e-002  8.7491470e-002  0.0000000e+000  3.5017514e-001  5.4955879e-001  1.0000000e+000  3.6381208e-001
  9.7307707e-001  0.0000000e+000  1.3664368e-001  1.9609332e-002  3.2987666e-002  1.4995992e-001  0.0000000e+000  0.0000000e+000  0.0000000e+000  0.0000000e+000  2.0828911e-002  0.0000000e+000  0.0000000e+000  1.9146382e-003  0.0000000e+000  0.0000000e+000  0.0000000e+000  6.3423017e-002  0.0000000e+000  0.0000000e+000  0.0000000e+000  2.0232828e-001  0.0000000e+000  0.0000000e+000  1.8328202e-004  5.1670090e-002  0.0000000e+000  1.4442159e-002  0.0000000e+000  0.0000000e+000  9.7307707e-001  1.2787708e-001  1.0000000e+000  2.4530691e-001
  2.4469198e-001  0.0000000e+000  2.3875451e-001  0.0000000e+000  0.0000000e+000  0.0000000e+000  0.0000000e+000  0.0000000e+000  0.0000000e+000  0.0000000e+000  0.0000000e+000  1.9417670e-001  0.0000000e+000  2.3110957e-002  0.0000000e+000  0.0000000e+000  0.0000000e+000  0.0000000e+000  0.0000000e+000  0.0000000e+000  0.0000000e+000  0.0000000e+000  6.0917059e-002  0.0000000e+000  0.0000000e+000  3.1800008e-002  0.0000000e+000  1.6804953e-001  0.0000000e+000  3.5038191e-001  2.4469198e-001  7.6046664e-001  1.0000000e+000  2.6268785e-001
  3.4323960e-001  0.0000000e+000  0.0000000e+000  1.0165847e-003  0.0000000e+000  5.0024723e-001  0.0000000e+000  1.5129111e-001  0.0000000e+000  5.4382071e-002  1.9823328e-002  0.0000000e+000  0.0000000e+000  0.0000000e+000  3.0819919e-001  0.0000000e+000  0.0000000e+000  1.0676562e-001  5.5891836e-002  1.4735242e-002  3.2424864e-002  0.0000000e+000  1.4856514e-001  0.0000000e+000  0.0000000e+000  2.6326496e-001  0.0000000e+000  0.0000000e+000  9.9316119e-002  0.0000000e+000  3.4323960e-001  8.1673489e-001  1.0000000e+000  3.4968180e-001
  3.5562828e-001  3.5735119e-001  0.0000000e+000  0.0000000e+000  9.7508501e-002  0.0000000e+000  0.0000000e+000  0.0000000e+000  1.8620501e-002  0.0000000e+000  0.0000000e+000  2.9006319e-002  3.1506944e-001  0.0000000e+000  0.0000000e+000  5.5402085e-002  0.0000000e+000  0.0000000e+000  8.8541511e-002  2.0930090e-002  8.6249695e-002  0.0000000e+000  2.4012740e-001  0.0000000e+000  0.0000000e+000  0.0000000e+000  1.5591731e-001  2.1812407e-002  0.0000000e+000  8.2813569e-002  3.5562828e-001  7.5983037e-001  1.0000000e+000  6.8969631e-001
  0.0000000e+000  0.0000000e+000  0.0000000e+000  3.4874304e-002  0.0000000e+000  3.1094487e-002  0.0000000e+000  0.0000000e+000  8.3332787e-002  1.5309535e-002  2.3914192e-002  0.0000000e+000  0.0000000e+000  0.0000000e+000  0.0000000e+000  0.0000000e+000  3.8120482e-003  0.0000000e+000  0.0000000e+000  2.4235138e-002  4.7063230e-003  0.0000000e+000  0.0000000e+000  0.0000000e+000  1.4363857e-001  6.9202548e-002  0.0000000e+000  0.0000000e+000  1.0738682e-001  1.4049913e-004  0.0000000e+000  1.1680974e+000  1.0000000e+000             Inf
  1.0000000e+000  0.0000000e+000  0.0000000e+000  1.1619791e-002  0.0000000e+000  0.0000000e+000  1.1129402e-002  0.0000000e+000  6.8104404e-002  0.0000000e+000  0.0000000e+000  0.0000000e+000  0.0000000e+000  9.4263478e-002  0.0000000e+000  0.0000000e+000  0.0000000e+000  0.0000000e+000  0.0000000e+000  0.0000000e+000  2.4525859e-002  0.0000000e+000  0.0000000e+000  1.3856062e-002  4.9569708e-002  0.0000000e+000  0.0000000e+000  0.0000000e+000  0.0000000e+000  3.0315580e-001  1.0000000e+000  9.3089700e-002  1.0000000e+000             Inf
  5.6487127e-001  0.0000000e+000  2.4952717e-002  0.0000000e+000  0.0000000e+000  0.0000000e+000  2.1663529e-002  0.0000000e+000  5.2285900e-002  0.0000000e+000  0.0000000e+000  0.0000000e+000  0.0000000e+000  0.0000000e+000  0.0000000e+000  0.0000000e+000  0.0000000e+000  0.0000000e+000  0.0000000e+000  0.0000000e+000  1.5934801e-001  0.0000000e+000  0.0000000e+000  0.0000000e+000  0.0000000e+000  0.0000000e+000  7.3131308e-002  0.0000000e+000  0.0000000e+000  0.0000000e+000  5.6487127e-001  3.1356180e-001  1.0000000e+000  1.2645911e+000
  4.4097280e-002  0.0000000e+000  0.0000000e+000  0.0000000e+000  1.9052069e-002  0.0000000e+000  0.0000000e+000  9.6094705e-002  0.0000000e+000  0.0000000e+000  0.0000000e+000  0.0000000e+000  0.0000000e+000  0.0000000e+000  4.4651960e-001  0.0000000e+000  0.0000000e+000  0.0000000e+000  4.3782195e-003  3.3140210e-002  0.0000000e+000  7.2925564e-003  0.0000000e+000  0.0000000e+000  8.1073840e-003  0.0000000e+000  1.3722996e-001  9.9958244e-002  2.1286826e-001  0.0000000e+000  4.4097280e-002  1.0881926e+000  1.0000000e+000  3.8572706e-001
  8.6491833e-002  7.1089899e-002  0.0000000e+000  0.0000000e+000  1.4183068e-001  0.0000000e+000  0.0000000e+000  4.3939320e-002  0.0000000e+000  0.0000000e+000  0.0000000e+000  0.0000000e+000  0.0000000e+000  0.0000000e+000  0.0000000e+000  2.7967085e-002  1.3045136e-001  0.0000000e+000  0.0000000e+000  2.2994258e-002  0.0000000e+000  0.0000000e+000  5.4107814e-003  0.0000000e+000  0.0000000e+000  0.0000000e+000  9.7256422e-003  6.8595967e-002  5.3681238e-003  0.0000000e+000  8.6491833e-002  8.4641725e-001  1.0000000e+000  5.5165930e-001
  2.9728815e-001  0.0000000e+000  4.3468896e-001  0.0000000e+000  3.1876360e-002  0.0000000e+000  0.0000000e+000  0.0000000e+000  2.1170342e-001  0.0000000e+000  0.0000000e+000  0.0000000e+000  0.0000000e+000  0.0000000e+000  0.0000000e+000  1.0482864e-001  0.0000000e+000  0.0000000e+000  0.0000000e+000  2.7020821e-001  0.0000000e+000  1.1495855e-001  0.0000000e+000  2.7100431e-002  0.0000000e+000  0.0000000e+000  1.9279455e-001  0.0000000e+000  9.3680402e-002  0.0000000e+000  2.9728815e-001  8.0109038e-001  1.0000000e+000  4.7322630e-001
  1.8794479e-001  0.0000000e+000  0.0000000e+000  5.0413261e-004  4.9096397e-002  2.7729579e-002  3.5223182e-001  8.9028327e-002  0.0000000e+000  8.6049536e-002  2.6905374e-001  0.0000000e+000  0.0000000e+000  0.0000000e+000  0.0000000e+000  0.0000000e+000  0.0000000e+000  0.0000000e+000  4.6373413e-002  2.5747072e-001  2.9227960e-002  0.0000000e+000  1.0222117e-002  0.0000000e+000  9.3980686e-004  0.0000000e+000  0.0000000e+000  9.9641809e-003  5.8646194e-002  2.3043977e-002  1.8794479e-001  8.9229194e-001  1.0000000e+000  5.6468708e-001
  6.5326389e-001  2.3679882e-001  1.0434377e-001  0.0000000e+000  0.0000000e+000  0.0000000e+000  5.5629326e-002  0.0000000e+000  0.0000000e+000  0.0000000e+000  0.0000000e+000  0.0000000e+000  0.0000000e+000  4.6594453e-002  0.0000000e+000  2.0242513e-003  0.0000000e+000  0.0000000e+000  4.8600546e-004  0.0000000e+000  0.0000000e+000  0.0000000e+000  2.0477704e-001  0.0000000e+000  0.0000000e+000  0.0000000e+000  1.7118322e-002  2.3578656e-001  0.0000000e+000  0.0000000e+000  6.5326389e-001  3.6583903e-001  1.0000000e+000  3.7538946e-001
  4.7512842e-001  0.0000000e+000  0.0000000e+000  3.0325167e-002  0.0000000e+000  0.0000000e+000  0.0000000e+000  1.0000000e+000  1.3622474e-001  0.0000000e+000  0.0000000e+000  0.0000000e+000  1.0285480e-001  0.0000000e+000  1.0762563e-001  0.0000000e+000  0.0000000e+000  0.0000000e+000  0.0000000e+000  0.0000000e+000  0.0000000e+000  6.0205085e-003  0.0000000e+000  0.0000000e+000  0.0000000e+000  0.0000000e+000  3.1411254e-002  3.0678939e-002  0.0000000e+000  0.0000000e+000  4.7512842e-001  6.1890195e-001  1.0000000e+000  2.7252071e-001
  5.3001594e-001  1.0866569e-001  0.0000000e+000  3.2705166e-002  0.0000000e+000  0.0000000e+000  1.9046393e-001  3.2470693e-001  1.1926030e-001  0.0000000e+000  1.3641601e-002  3.8556221e-002  0.0000000e+000  0.0000000e+000  1.0915330e-002  6.3365066e-003  0.0000000e+000  0.0000000e+000  0.0000000e+000  0.0000000e+000  0.0000000e+000  0.0000000e+000  0.0000000e+000  0.0000000e+000  0.0000000e+000  8.8329690e-002  0.0000000e+000  6.0650144e-002  7.8648292e-002  1.0231274e-001  5.3001594e-001  5.1423232e-001  1.0000000e+000  4.4834522e-001
  7.9606485e-001  0.0000000e+000  1.0047726e-001  0.0000000e+000  0.0000000e+000  0.0000000e+000  1.1705767e-001  7.9791239e-002  0.0000000e+000  0.0000000e+000  1.4650188e-001  4.1584304e-003  0.0000000e+000  0.0000000e+000  3.7126287e-003  4.3429486e-002  0.0000000e+000  5.0036177e-002  2.4961941e-002  1.5567758e-001  0.0000000e+000  1.3690810e-003  7.5880440e-002  8.4078187e-002  0.0000000e+000  0.0000000e+000  0.0000000e+000  0.0000000e+000  0.0000000e+000  7.5741513e-002  7.9606485e-001  2.8199088e-001  1.0000000e+000  1.2508485e-001
  8.2352996e-001  0.0000000e+000  8.1735946e-003  0.0000000e+000  2.5814990e-001  3.1762129e-003  0.0000000e+000  0.0000000e+000  0.0000000e+000  0.0000000e+000  0.0000000e+000  9.3860051e-002  0.0000000e+000  0.0000000e+000  3.9818369e-002  1.6551297e-003  0.0000000e+000  0.0000000e+000  0.0000000e+000  2.3976508e-002  0.0000000e+000  1.0456519e-001  0.0000000e+000  1.9123682e-002  0.0000000e+000  0.0000000e+000  2.7025808e-001  2.3105890e-003  0.0000000e+000  0.0000000e+000  8.2352996e-001  2.3900118e-001  1.0000000e+000  1.5034658e-001
  7.7193776e-001  0.0000000e+000  0.0000000e+000  0.0000000e+000  9.7749982e-002  4.4726110e-002  0.0000000e+000  2.2818557e-001  0.0000000e+000  3.7510595e-002  3.0357524e-002  0.0000000e+000  3.8621291e-002  3.4388375e-001  8.1109580e-003  6.1248496e-002  0.0000000e+000  1.4713162e-002  0.0000000e+000  0.0000000e+000  1.0075401e-001  5.6557272e-003  0.0000000e+000  0.0000000e+000  0.0000000e+000  0.0000000e+000  0.0000000e+000  0.0000000e+000  5.3158864e-003  0.0000000e+000  7.7193776e-001  3.0783018e-001  1.0000000e+000  1.3863691e-001
  4.4181490e-001  4.2705119e-001  1.3876923e-001  0.0000000e+000  1.2594308e-002  0.0000000e+000  0.0000000e+000  0.0000000e+000  1.4327058e-003  0.0000000e+000  2.5775532e-001  9.8385465e-003  1.4199720e-002  0.0000000e+000  5.0428724e-002  0.0000000e+000  0.0000000e+000  1.3392267e-002  1.3611335e-001  1.5284414e-001  6.4295260e-003  6.0615040e-002  0.0000000e+000  1.9713716e-001  0.0000000e+000  1.1078584e-001  0.0000000e+000  0.0000000e+000  2.5850333e-002  0.0000000e+000  4.4181490e-001  6.8685554e-001  1.0000000e+000  3.7237326e-001
  7.2935344e-001  0.0000000e+000  2.1920908e-001  0.0000000e+000  0.0000000e+000  2.1945449e-002  1.5473353e-002  1.2074676e-001  0.0000000e+000  6.8066290e-002  0.0000000e+000  0.0000000e+000  0.0000000e+000  8.1579192e-002  1.3198037e-001  2.1792695e-002  0.0000000e+000  0.0000000e+000  6.0910124e-003  0.0000000e+000  4.2885750e-002  0.0000000e+000  0.0000000e+000  0.0000000e+000  0.0000000e+000  4.8729950e-002  2.6795319e-002  2.2952075e-001  5.0289965e-002  0.0000000e+000  7.2935344e-001  3.4935217e-001  1.0000000e+000  1.8061324e-001
  9.4919775e-002  0.0000000e+000  9.2870145e-002  0.0000000e+000  0.0000000e+000  0.0000000e+000  1.3591615e-001  0.0000000e+000  0.0000000e+000  6.4390638e-001  0.0000000e+000  0.0000000e+000  9.7609310e-004  3.2090064e-002  7.0777144e-002  2.3639844e-001  0.0000000e+000  0.0000000e+000  6.8084198e-002  2.4402480e-001  0.0000000e+000  6.5401976e-003  0.0000000e+000  0.0000000e+000  3.1890353e-002  0.0000000e+000  7.9254793e-002  9.9742700e-003  2.3798055e-002  0.0000000e+000  9.4919775e-002  1.1404173e+000  1.0000000e+000  4.7336016e-001
  1.0000000e+000  0.0000000e+000  0.0000000e+000  0.0000000e+000  0.0000000e+000  1.2785795e-002  0.0000000e+000  0.0000000e+000  0.0000000e+000  2.3077158e-002  0.0000000e+000  1.4726018e-001  0.0000000e+000  0.0000000e+000  0.0000000e+000  0.0000000e+000  0.0000000e+000  0.0000000e+000  5.8088957e-002  0.0000000e+000  2.2329620e-003  0.0000000e+000  0.0000000e+000  0.0000000e+000  1.2237329e-002  0.0000000e+000  0.0000000e+000  7.6459736e-001  3.0354303e-001  0.0000000e+000  1.0000000e+000  2.2305304e-001  1.0000000e+000             Inf
  0.0000000e+000  0.0000000e+000  0.0000000e+000  0.0000000e+000  1.4204501e-001  0.0000000e+000  6.7107510e-002  0.0000000e+000  5.4129838e-002  0.0000000e+000  0.0000000e+000  2.6078991e-002  5.4235085e-003  1.1327514e-001  0.0000000e+000  3.2119791e-002  1.7739498e-002  0.0000000e+000  0.0000000e+000  0.0000000e+000  0.0000000e+000  0.0000000e+000  0.0000000e+000  0.0000000e+000  0.0000000e+000  5.6333128e-002  0.0000000e+000  0.0000000e+000  0.0000000e+000  0.0000000e+000  0.0000000e+000  1.1595956e+000  1.0000000e+000             Inf
  8.9115336e-001  1.1642882e-002  0.0000000e+000  0.0000000e+000  0.0000000e+000  0.0000000e+000  1.5678937e-001  0.0000000e+000  0.0000000e+000  7.3097904e-002  0.0000000e+000  1.1519297e-001  2.5402134e-001  1.3537561e-002  7.0393952e-004  0.0000000e+000  0.0000000e+000  0.0000000e+000  1.5728003e-001  2.2050059e-001  0.0000000e+000  0.0000000e+000  0.0000000e+000  0.0000000e+000  0.0000000e+000  0.0000000e+000  0.0000000e+000  0.0000000e+000  0.0000000e+000  0.0000000e+000  8.9115336e-001  2.3023935e-001  1.0000000e+000  1.9349878e-001
  1.0000000e+000  5.3832010e-002  5.7047788e-002  0.0000000e+000  0.0000000e+000  9.6332482e-002  2.4929913e-002  0.0000000e+000  0.0000000e+000  1.1255637e-001  0.0000000e+000  1.2622083e-001  4.2038324e-002  0.0000000e+000  0.0000000e+000  0.0000000e+000  0.0000000e+000  5.3929445e-002  0.0000000e+000  0.0000000e+000  1.0611650e-002  0.0000000e+000  0.0000000e+000  0.0000000e+000  0.0000000e+000  0.0000000e+000  0.0000000e+000  0.0000000e+000  3.2867584e-003  1.0867160e-001  1.0000000e+000  1.1216664e-001  1.0000000e+000             Inf
  3.3664794e-001  3.6812800e-002  0.0000000e+000  0.0000000e+000  0.0000000e+000  0.0000000e+000  0.0000000e+000  4.2637254e-002  0.0000000e+000  0.0000000e+000  0.0000000e+000  0.0000000e+000  0.0000000e+000  0.0000000e+000  4.8017264e-003  7.4894516e-002  2.7791504e-003  1.1140407e-001  0.0000000e+000  0.0000000e+000  4.5997982e-002  0.0000000e+000  0.0000000e+000  0.0000000e+000  0.0000000e+000  0.0000000e+000  1.6342545e-001  0.0000000e+000  0.0000000e+000  7.4566775e-002  3.3664794e-001  5.4457049e-001  1.0000000e+000  3.9356914e-001
  1.9817243e-001  0.0000000e+000  6.7529249e-002  0.0000000e+000  1.2953842e-002  6.5015226e-002  1.0040987e-001  2.9476865e-003  0.0000000e+000  2.1572659e-003  0.0000000e+000  0.0000000e+000  0.0000000e+000  0.0000000e+000  0.0000000e+000  0.0000000e+000  2.4286928e-002  0.0000000e+000  1.2808146e-003  5.8608747e-002  5.5077088e-002  0.0000000e+000  0.0000000e+000  0.0000000e+000  0.0000000e+000  2.0178780e-003  0.0000000e+000  0.0000000e+000  0.0000000e+000  3.4863778e-001  1.9817243e-001  7.3624063e-001  1.0000000e+000  2.3353917e-001
  6.3519862e-001  1.0905478e-001  8.5001771e-002  0.0000000e+000  0.0000000e+000  0.0000000e+000  2.8784786e-003  1.1816126e-001  0.0000000e+000  0.0000000e+000  2.7225179e-002  1.1040020e-001  0.0000000e+000  0.0000000e+000  0.0000000e+000  0.0000000e+000  0.0000000e+000  0.0000000e+000  0.0000000e+000  3.3813916e-003  5.5118485e-002  4.6074919e-002  2.2892913e-001  0.0000000e+000  0.0000000e+000  0.0000000e+000  0.0000000e+000  0.0000000e+000  0.0000000e+000  4.2541407e-004  6.3519862e-001  3.5516085e-001  1.0000000e+000  5.2949587e-001
  2.8136361e-001  1.4780960e-001  2.0458546e-002  0.0000000e+000  7.3485636e-002  0.0000000e+000  0.0000000e+000  2.2381639e-001  0.0000000e+000  0.0000000e+000  0.0000000e+000  3.4001461e-002  5.2801249e-002  0.0000000e+000  0.0000000e+000  0.0000000e+000  0.0000000e+000  0.0000000e+000  1.6710057e-002  0.0000000e+000  0.0000000e+000  0.0000000e+000  0.0000000e+000  0.0000000e+000  6.8736992e-002  0.0000000e+000  4.1935550e-002  0.0000000e+000  0.0000000e+000  0.0000000e+000  2.8136361e-001  6.2724661e-001  1.0000000e+000  2.2637297e-001
  1.1582345e-001  0.0000000e+000  1.0160061e-001  5.0032113e-001  0.0000000e+000  0.0000000e+000  0.0000000e+000  0.0000000e+000  1.7301622e-001  0.0000000e+000  6.5579668e-002  0.0000000e+000  3.8135805e-002  2.1784209e-002  2.9488790e-002  0.0000000e+000  9.7688140e-002  1.7018716e-002  4.2448990e-002  3.6682826e-002  3.5831732e-002  4.6430023e-002  0.0000000e+000  0.0000000e+000  0.0000000e+000  1.8418805e-002  0.0000000e+000  0.0000000e+000  0.0000000e+000  0.0000000e+000  1.1582345e-001  9.8020492e-001  1.0000000e+000  2.2155342e-001
  9.0829677e-001  0.0000000e+000  0.0000000e+000  0.0000000e+000  0.0000000e+000  0.0000000e+000  0.0000000e+000  3.5042463e-002  0.0000000e+000  0.0000000e+000  1.0247720e-001  0.0000000e+000  0.0000000e+000  0.0000000e+000  2.0503511e-002  0.0000000e+000  4.1679858e-003  2.7740078e-001  2.7675785e-002  1.7339966e-001  8.7555793e-002  7.2231213e-002  0.0000000e+000  0.0000000e+000  5.5972978e-003  0.0000000e+000  1.9353488e-002  0.0000000e+000  0.0000000e+000  8.2412806e-002  9.0829677e-001  2.0275690e-001  1.0000000e+000  3.0361012e-001
  2.4411010e-001  0.0000000e+000  2.6053747e-002  0.0000000e+000  4.7277537e-002  3.1641115e-003  0.0000000e+000  0.0000000e+000  0.0000000e+000  1.5691283e-001  0.0000000e+000  1.4206553e-001  7.1751482e-003  5.4700466e-002  0.0000000e+000  0.0000000e+000  1.6786125e-001  0.0000000e+000  2.5418346e-002  0.0000000e+000  9.6482468e-002  6.6037042e-003  0.0000000e+000  0.0000000e+000  0.0000000e+000  0.0000000e+000  0.0000000e+000  0.0000000e+000  0.0000000e+000  0.0000000e+000  2.4411010e-001  6.8026053e-001  1.0000000e+000  1.9069524e-001
  1.9600463e-001  1.7247028e-001  0.0000000e+000  0.0000000e+000  0.0000000e+000  5.4900831e-002  0.0000000e+000  0.0000000e+000  0.0000000e+000  0.0000000e+000  2.2703041e-001  0.0000000e+000  3.0968765e-002  0.0000000e+000  1.4725066e-002  0.0000000e+000  3.7690937e-001  0.0000000e+000  5.7738042e-002  0.0000000e+000  6.4729411e-002  2.1537480e-002  0.0000000e+000  0.0000000e+000  0.0000000e+000  0.0000000e+000  0.0000000e+000  0.0000000e+000  5.3830995e-002  1.8273169e-001  1.9600463e-001  8.6826428e-001  1.0000000e+000  1.7885364e-001
  5.2447365e-002  0.0000000e+000  2.6342320e-001  0.0000000e+000  9.8565330e-003  0.0000000e+000  1.0814253e-001  0.0000000e+000  2.2787422e-001  3.9571869e-002  1.1970950e-001  2.4410388e-002  0.0000000e+000  0.0000000e+000  0.0000000e+000  0.0000000e+000  7.0048879e-002  0.0000000e+000  4.7490277e-002  0.0000000e+000  0.0000000e+000  0.0000000e+000  0.0000000e+000  0.0000000e+000  1.3093103e-002  0.0000000e+000  6.9614548e-002  1.2632921e-002  7.9874863e-002  0.0000000e+000  5.2447365e-002  1.0721533e+000  1.0000000e+000  2.5965139e-001
  0.0000000e+000  0.0000000e+000  0.0000000e+000  0.0000000e+000  0.0000000e+000  0.0000000e+000  9.1523982e-002  5.1029386e-002  0.0000000e+000  0.0000000e+000  0.0000000e+000  8.9354963e-002  0.0000000e+000  7.0391328e-002  0.0000000e+000  1.3134011e-002  0.0000000e+000  0.0000000e+000  0.0000000e+000  0.0000000e+000  0.0000000e+000  0.0000000e+000  0.0000000e+000  1.3908350e-003  0.0000000e+000  4.2808778e-002  0.0000000e+000  1.2940989e-002  0.0000000e+000  3.3510351e-002  0.0000000e+000  1.1260263e+000  1.0000000e+000             Inf
  7.9302347e-001  0.0000000e+000  0.0000000e+000  0.0000000e+000  0.0000000e+000  0.0000000e+000  0.0000000e+000  0.0000000e+000  0.0000000e+000  2.0973767e-001  0.0000000e+000  0.0000000e+000  2.1395472e-003  1.7007834e-001  0.0000000e+000  0.0000000e+000  6.8361338e-002  3.4448863e-003  0.0000000e+000  8.4777812e-003  0.0000000e+000  0.0000000e+000  0.0000000e+000  8.4992697e-002  0.0000000e+000  2.0771458e-003  0.0000000e+000  0.0000000e+000  0.0000000e+000  1.6978565e-002  7.9302347e-001  2.1013954e-001  1.0000000e+000  4.2341871e-001
  4.7436966e-001  2.5273089e-003  0.0000000e+000  0.0000000e+000  9.2404645e-002  2.6964727e-002  0.0000000e+000  0.0000000e+000  0.0000000e+000  0.0000000e+000  1.1303141e-001  0.0000000e+000  0.0000000e+000  0.0000000e+000  0.0000000e+000  0.0000000e+000  0.0000000e+000  0.0000000e+000  0.0000000e+000  0.0000000e+000  0.0000000e+000  2.1198374e-001  1.3288226e-002  0.0000000e+000  0.0000000e+000  8.2355165e-002  0.0000000e+000  0.0000000e+000  0.0000000e+000  0.0000000e+000  4.7436966e-001  4.2390379e-001  1.0000000e+000  4.8537108e-001
  1.4212381e-001  5.7708009e-003  0.0000000e+000  0.0000000e+000  0.0000000e+000  5.9956819e-002  1.4944606e-001  7.8682780e-002  2.5100697e-002  0.0000000e+000  0.0000000e+000  0.0000000e+000  4.7020162e-003  2.5424404e-001  0.0000000e+000  0.0000000e+000  0.0000000e+000  0.0000000e+000  0.0000000e+000  0.0000000e+000  0.0000000e+000  0.0000000e+000  0.0000000e+000  2.8150756e-001  0.0000000e+000  0.0000000e+000  9.7187077e-002  2.7289426e-001  0.0000000e+000  0.0000000e+000  1.4212381e-001  9.3844859e-001  1.0000000e+000  1.4412459e-001
  1.5486915e-001  2.9025487e-001  0.0000000e+000  0.0000000e+000  0.0000000e+000  0.0000000e+000  1.5035075e-001  0.0000000e+000  0.0000000e+000  0.0000000e+000  0.0000000e+000  0.0000000e+000  0.0000000e+000  0.0000000e+000  0.0000000e+000  0.0000000e+000  0.0000000e+000  0.0000000e+000  0.0000000e+000  2.6015866e-004  1.1316590e-001  3.9719330e-002  0.0000000e+000  0.0000000e+000  1.9958988e-002  5.7554707e-002  9.4371753e-002  0.0000000e+000  4.3785070e-002  2.4425786e-001  1.5486915e-001  8.7366967e-001  1.0000000e+000  1.2310570e-001
  7.7302847e-001  0.0000000e+000  0.0000000e+000  1.9317915e-001  0.0000000e+000  0.0000000e+000  1.3441872e-002  2.3131770e-002  0.0000000e+000  7.6325445e-003  0.0000000e+000  0.0000000e+000  0.0000000e+000  0.0000000e+000  4.3976621e-004  1.0142885e-002  0.0000000e+000  0.0000000e+000  0.0000000e+000  0.0000000e+000  5.1169248e-002  0.0000000e+000  0.0000000e+000  0.0000000e+000  2.6403455e-002  8.5365941e-002  0.0000000e+000  0.0000000e+000  4.2376359e-002  0.0000000e+000  7.7302847e-001  2.0164607e-001  1.0000000e+000             Inf
  0.0000000e+000  2.2138763e-004  0.0000000e+000  0.0000000e+000  0.0000000e+000  5.7943910e-003  1.4592356e-002  0.0000000e+000  0.0000000e+000  0.0000000e+000  2.8425506e-002  0.0000000e+000  0.0000000e+000  0.0000000e+000  0.0000000e+000  0.0000000e+000  3.6956965e-003  4.4543710e-002  0.0000000e+000  0.0000000e+000  0.0000000e+000  0.0000000e+000  9.7546199e-002  2.6573685e-002  0.0000000e+000  3.0307708e-002  0.0000000e+000  0.0000000e+000  1.5350356e-001  3.5991529e-002  0.0000000e+000  1.1369228e+000  1.0000000e+000             Inf
  6.0016313e-001  0.0000000e+000  0.0000000e+000  2.9589777e-002  1.3732774e-001  0.0000000e+000  1.6939233e-001  0.0000000e+000  0.0000000e+000  0.0000000e+000  0.0000000e+000  1.0798485e-001  3.9072852e-003  0.0000000e+000  0.0000000e+000  1.9648015e-002  4.5236571e-002  0.0000000e+000  0.0000000e+000  0.0000000e+000  0.0000000e+000  2.3525922e-001  1.4245004e-001  0.0000000e+000  3.2396436e-002  0.0000000e+000  0.0000000e+000  4.7520673e-004  0.0000000e+000  0.0000000e+000  6.0016313e-001  4.0790452e-001  1.0000000e+000  3.9712734e-001
  7.2902471e-002  0.0000000e+000  6.3416519e-003  2.3369990e-002  0.0000000e+000  0.0000000e+000  0.0000000e+000  0.0000000e+000  0.0000000e+000  0.0000000e+000  0.0000000e+000  0.0000000e+000  1.7925505e-001  4.3357813e-002  4.0901297e-001  4.3258304e-001  0.0000000e+000  2.8526991e-003  0.0000000e+000  0.0000000e+000  1.8604732e-001  0.0000000e+000  0.0000000e+000  0.0000000e+000  0.0000000e+000  3.5414134e-003  0.0000000e+000  0.0000000e+000  0.0000000e+000  0.0000000e+000  7.2902471e-002  1.0798315e+000  1.0000000e+000  4.7450896e-001
  4.5938033e-001  0.0000000e+000  0.0000000e+000  1.9253362e-002  0.0000000e+000  0.0000000e+000  1.6960364e-001  1.5601129e-001  0.0000000e+000  1.4485739e-001  0.0000000e+000  0.0000000e+000  0.0000000e+000  0.0000000e+000  0.0000000e+000  3.2253929e-001  0.0000000e+000  1.2331778e-001  0.0000000e+000  6.3117157e-002  0.0000000e+000  6.9197981e-001  0.0000000e+000  0.0000000e+000  0.0000000e+000  3.4942182e-002  0.0000000e+000  0.0000000e+000  9.1395131e-002  1.8087319e-001  4.5938033e-001  7.5735757e-001  1.0000000e+000  5.4412279e-001
  1.7118218e-001  0.0000000e+000  2.3964379e-002  0.0000000e+000  0.0000000e+000  4.0636979e-002  0.0000000e+000  3.5621610e-002  1.1486267e-002  0.0000000e+000  2.3071838e-002  0.0000000e+000  0.0000000e+000  4.2459489e-002  0.0000000e+000  1.5662399e-003  0.0000000e+000  0.0000000e+000  1.4489282e-001  0.0000000e+000  1.4475910e-001  2.6984799e-001  0.0000000e+000  0.0000000e+000  0.0000000e+000  2.5815234e-003  1.4581066e-001  0.0000000e+000  0.0000000e+000  0.0000000e+000  1.7118218e-001  8.0796886e-001  1.0000000e+000  2.5983662e-001
  2.6739575e-001  2.8790694e-001  5.6575804e-003  0.0000000e+000  5.3249045e-003  1.3197400e-001  0.0000000e+000  0.0000000e+000  0.0000000e+000  0.0000000e+000  0.0000000e+000  0.0000000e+000  0.0000000e+000  1.2606442e-001  0.0000000e+000  1.5130393e-002  0.0000000e+000  2.0983331e-001  1.9511665e-002  0.0000000e+000  0.0000000e+000  0.0000000e+000  0.0000000e+000  0.0000000e+000  3.2333996e-003  0.0000000e+000  4.2428506e-001  0.0000000e+000  0.0000000e+000  0.0000000e+000  2.6739575e-001  7.7362499e-001  1.0000000e+000  1.9601725e-001
  2.8727262e-001  0.0000000e+000  1.9865258e-002  4.9869133e-002  0.0000000e+000  2.3251171e-002  3.9917509e-002  1.9472001e-002  0.0000000e+000  0.0000000e+000  0.0000000e+000  0.0000000e+000  3.9965916e-001  0.0000000e+000  0.0000000e+000  3.7608333e-001  0.0000000e+000  0.0000000e+000  0.0000000e+000  1.8014577e-001  0.0000000e+000  0.0000000e+000  0.0000000e+000  1.5566350e-001  0.0000000e+000  2.1932140e-002  0.0000000e+000  0.0000000e+000  0.0000000e+000  0.0000000e+000  2.8727262e-001  7.6509474e-001  1.0000000e+000  2.6574698e-001
  1.1866413e-001  1.5606154e-002  0.0000000e+000  9.9201665e-002  0.0000000e+000  9.9937948e-002  1.1171185e-001  0.0000000e+000  5.6327621e-002  6.9658454e-003  2.2434441e-001  0.0000000e+000  0.0000000e+000  4.0181583e-002  0.0000000e+000  0.0000000e+000  0.0000000e+000  0.0000000e+000  0.0000000e+000  0.0000000e+000  0.0000000e+000  2.2825065e-002  0.0000000e+000  0.0000000e+000  0.0000000e+000  2.1029942e-002  0.0000000e+000  0.0000000e+000  0.0000000e+000  0.0000000e+000  1.1866413e-001  8.3669575e-001  1.0000000e+000  4.1781216e-001
  5.1142320e-001  1.4950385e-002  8.2284511e-003  0.0000000e+000  2.9328093e-001  8.5906354e-002  2.9934239e-001  0.0000000e+000  0.0000000e+000  2.9081146e-003  0.0000000e+000  6.7667405e-003  0.0000000e+000  1.4145802e-001  0.0000000e+000  0.0000000e+000  0.0000000e+000  0.0000000e+000  0.0000000e+000  0.0000000e+000  0.0000000e+000  0.0000000e+000  1.7481928e-001  0.0000000e+000  0.0000000e+000  0.0000000e+000  1.9420405e-002  0.0000000e+000  0.0000000e+000  1.1930228e-001  5.1142320e-001  5.2738611e-001  1.0000000e+000  5.5575451e-001
  6.9894597e-001  0.0000000e+000  2.3155696e-002  0.0000000e+000  1.0543387e-002  0.0000000e+000  0.0000000e+000  0.0000000e+000  0.0000000e+000  0.0000000e+000  1.6387534e-002  0.0000000e+000  1.7374319e-001  2.0519872e-002  0.0000000e+000  0.0000000e+000  0.0000000e+000  6.5486619e-002  8.3821547e-003  1.2710953e-001  5.6854951e-001  1.3205048e-001  0.0000000e+000  0.0000000e+000  1.9369731e-003  1.1491558e-003  0.0000000e+000  0.0000000e+000  0.0000000e+000  0.0000000e+000  6.9894597e-001  3.8284343e-001  1.0000000e+000  4.4415292e-001
  0.0000000e+000  0.0000000e+000  0.0000000e+000  1.7604032e-002  0.0000000e+000  0.0000000e+000  3.4768629e-001  4.6643163e-002  0.0000000e+000  0.0000000e+000  0.0000000e+000  6.4343047e-002  0.0000000e+000  3.7697334e-002  0.0000000e+000  7.2582465e-002  1.0277939e-001  0.0000000e+000  0.0000000e+000  1.2623234e-001  1.9490077e-002  0.0000000e+000  0.0000000e+000  0.0000000e+000  3.6336522e-002  0.0000000e+000  0.0000000e+000  5.7482708e-002  0.0000000e+000  0.0000000e+000  0.0000000e+000  1.2882723e+000  1.0000000e+000             Inf
  9.0227396e-001  5.4756220e-001  0.0000000e+000  3.3172967e-001  2.1201336e-003  0.0000000e+000  0.0000000e+000  2.0913713e-003  0.0000000e+000  0.0000000e+000  2.0833319e-001  0.0000000e+000  0.0000000e+000  0.0000000e+000  0.0000000e+000  8.1918433e-003  0.0000000e+000  5.6651663e-002  0.0000000e+000  1.6806139e-001  1.1785217e-001  0.0000000e+000  1.6237186e-001  1.2291684e-001  0.0000000e+000  0.0000000e+000  7.4597489e-004  1.7235133e-001  0.0000000e+000  0.0000000e+000  9.0227396e-001  3.9222017e-001  1.0000000e+000  6.6684381e-001
  5.8643612e-001  2.2946360e-002  0.0000000e+000  1.6676003e-001  5.6226005e-002  0.0000000e+000  3.5340689e-002  5.3855324e-002  7.1111639e-002  2.0460949e-002  7.9349415e-003  1.0205062e-001  0.0000000e+000  1.4711409e-002  0.0000000e+000  0.0000000e+000  3.7725018e-002  0.0000000e+000  0.0000000e+000  0.0000000e+000  3.9543648e-001  0.0000000e+000  0.0000000e+000  0.0000000e+000  0.0000000e+000  0.0000000e+000  6.1318519e-002  0.0000000e+000  1.1237157e-002  3.6734726e-002  5.8643612e-001  4.5317839e-001  1.0000000e+000  5.3693706e-001
  3.0113937e-001  0.0000000e+000  0.0000000e+000  0.0000000e+000  0.0000000e+000  2.6402500e-001  0.0000000e+000  2.5659848e-003  0.0000000e+000  0.0000000e+000  1.4417030e-001  0.0000000e+000  4.7853659e-002  1.2562278e-002  0.0000000e+000  1.6125471e-002  8.2863122e-002  0.0000000e+000  2.5057070e-002  0.0000000e+000  0.0000000e+000  0.0000000e+000  1.3866416e-001  7.6294113e-002  0.0000000e+000  1.5422087e-001  0.0000000e+000  0.0000000e+000  0.0000000e+000  0.0000000e+000  3.0113937e-001  6.7378177e-001  1.0000000e+000  8.0983102e-001
  4.4594714e-001  0.0000000e+000  0.0000000e+000  0.0000000e+000  1.2924681e-001  0.0000000e+000  0.0000000e+000  4.3389509e-003  0.0000000e+000  0.0000000e+000  0.0000000e+000  6.3705700e-002  0.0000000e+000  2.6561725e-002  1.2385479e-001  5.4408879e-002  1.6063499e-004  0.0000000e+000  0.0000000e+000  0.0000000e+000  0.0000000e+000  0.0000000e+000  3.9518962e-002  2.2337586e-003  0.0000000e+000  0.0000000e+000  9.4085593e-003  2.5531972e-001  0.0000000e+000  0.0000000e+000  4.4594714e-001  4.8237058e-001  1.0000000e+000  4.8255477e-001
  7.0684614e-002  0.0000000e+000  0.0000000e+000  0.0000000e+000  0.0000000e+000  4.8121540e-002  0.0000000e+000  1.4481050e-002  1.4743419e-003  0.0000000e+000  1.5797022e-001  0.0000000e+000  1.4802461e-001  5.8625635e-002  0.0000000e+000  0.0000000e+000  1.0814390e-001  0.0000000e+000  2.5640658e-002  0.0000000e+000  0.0000000e+000  0.0000000e+000  0.0000000e+000  0.0000000e+000  0.0000000e+000  2.5345917e-002  0.0000000e+000  0.0000000e+000  0.0000000e+000  2.7481235e-001  7.0684614e-002  9.6836996e-001  1.0000000e+000  8.5060142e-001
  1.0000000e+000  0.0000000e+000  0.0000000e+000  0.0000000e+000  0.0000000e+000  0.0000000e+000  0.0000000e+000  0.0000000e+000  0.0000000e+000  0.0000000e+000  4.2638233e-003  0.0000000e+000  8.6209771e-003  4.1983943e-002  0.0000000e+000  2.0359751e-001  0.0000000e+000  0.0000000e+000  0.0000000e+000  0.0000000e+000  7.3183440e-002  4.1838069e-002  4.6230004e-001  0.0000000e+000  0.0000000e+000  0.0000000e+000  0.0000000e+000  0.0000000e+000  0.0000000e+000  1.8867770e-001  1.0000000e+000  1.6992295e-001  1.0000000e+000             Inf
  9.5910167e-001  2.4793290e-001  0.0000000e+000  0.0000000e+000  2.3840338e-003  0.0000000e+000  0.0000000e+000  0.0000000e+000  0.0000000e+000  0.0000000e+000  0.0000000e+000  3.2024965e-001  8.7349759e-001  1.4327236e-002  0.0000000e+000  0.0000000e+000  9.9646479e-004  0.0000000e+000  8.6915713e-002  0.0000000e+000  0.0000000e+000  1.7418990e-001  1.2069107e-002  0.0000000e+000  0.0000000e+000  0.0000000e+000  0.0000000e+000  0.0000000e+000  0.0000000e+000  5.3747298e-002  9.5910167e-001  3.3338849e-001  1.0000000e+000  3.3226712e-001
  0.0000000e+000  0.0000000e+000  0.0000000e+000  0.0000000e+000  0.0000000e+000  5.2567475e-002  0.0000000e+000  0.0000000e+000  3.8390843e-002  7.5329285e-003  0.0000000e+000  0.0000000e+000  0.0000000e+000  0.0000000e+000  2.7624992e-001  0.0000000e+000  7.4092234e-003  0.0000000e+000  1.7322898e-002  0.0000000e+000  0.0000000e+000  0.0000000e+000  5.2010373e-002  2.3409995e-002  0.0000000e+000  5.6477066e-002  0.0000000e+000  0.0000000e+000  3.7573116e-002  2.2459447e-003  0.0000000e+000  1.1772658e+000  1.0000000e+000             Inf
  1.6722565e-001  0.0000000e+000  5.1862334e-003  0.0000000e+000  0.0000000e+000  2.3435884e-002  5.1607105e-002  6.2184817e-002  0.0000000e+000  1.8569160e-001  3.1390250e-003  0.0000000e+000  0.0000000e+000  8.3606556e-003  2.2822590e-001  1.3875191e-001  0.0000000e+000  8.3325227e-002  0.0000000e+000  0.0000000e+000  3.2293028e-001  0.0000000e+000  0.0000000e+000  0.0000000e+000  0.0000000e+000  0.0000000e+000  0.0000000e+000  0.0000000e+000  0.0000000e+000  0.0000000e+000  1.6722565e-001  8.7104386e-001  1.0000000e+000  7.0919229e-001
  4.1836165e-001  3.0028752e-004  0.0000000e+000  1.0944107e-001  0.0000000e+000  1.6642719e-002  1.8472268e-001  0.0000000e+000  3.3116759e-002  0.0000000e+000  0.0000000e+000  1.6713564e-002  0.0000000e+000  8.0533033e-002  6.0277688e-002  0.0000000e+000  0.0000000e+000  5.8135059e-002  4.3374831e-002  0.0000000e+000  0.0000000e+000  3.3413788e-002  0.0000000e+000  0.0000000e+000  0.0000000e+000  0.0000000e+000  0.0000000e+000  0.0000000e+000  2.2887116e-002  2.6145194e-003  4.1836165e-001  4.9533596e-001  1.0000000e+000  9.5854059e-001
  1.0000000e+000  0.0000000e+000  0.0000000e+000  0.0000000e+000  0.0000000e+000  0.0000000e+000  0.0000000e+000  0.0000000e+000  0.0000000e+000  0.0000000e+000  8.1933019e-004  0.0000000e+000  9.1031356e-002  6.0192822e-002  2.1685290e-001  1.0323529e-002  4.5435405e-002  6.6542994e-002  1.1701806e-001  0.0000000e+000  0.0000000e+000  0.0000000e+000  1.9789475e-001  0.0000000e+000  3.9519411e-002  0.0000000e+000  1.2606457e-001  4.9483595e-002  0.0000000e+000  4.8331069e-003  1.0000000e+000  1.7019385e-001  1.0000000e+000             Inf
  9.0794116e-001  0.0000000e+000  1.8177924e-001  0.0000000e+000  0.0000000e+000  0.0000000e+000  0.0000000e+000  0.0000000e+000  2.6352231e-001  0.0000000e+000  0.0000000e+000  1.1084715e-001  0.0000000e+000  0.0000000e+000  0.0000000e+000  0.0000000e+000  0.0000000e+000  0.0000000e+000  7.5399912e-001  0.0000000e+000  5.3623177e-002  1.5808740e-001  0.0000000e+000  2.2548063e-001  0.0000000e+000  0.0000000e+000  2.6901681e-001  0.0000000e+000  0.0000000e+000  6.6023666e-003  9.0794116e-001  4.1210088e-001  1.0000000e+000  7.0155024e-001
  3.5071345e-001  0.0000000e+000  3.1888989e-002  0.0000000e+000  6.0629499e-003  0.0000000e+000  0.0000000e+000  9.4445647e-003  4.0785932e-001  1.4574269e-001  1.9766441e-002  0.0000000e+000  4.7653759e-002  3.3438310e-001  0.0000000e+000  0.0000000e+000  0.0000000e+000  1.0355115e-001  9.2358806e-003  1.4082157e-001  0.0000000e+000  5.1093743e-002  2.7071176e-001  1.4122218e-001  0.0000000e+000  0.0000000e+000  2.1404719e-002  0.0000000e+000  2.5306804e-002  2.1069657e-002  3.5071345e-001  8.1625182e-001  1.0000000e+000  6.2420558e-001
  1.0000000e+000  0.0000000e+000  9.3841165e-002  1.8836281e-001  0.0000000e+000  0.0000000e+000  0.0000000e+000  0.0000000e+000  0.0000000e+000  0.0000000e+000  2.6042123e-002  0.0000000e+000  2.1387063e-002  0.0000000e+000  0.0000000e+000  6.4021577e-002  1.4211195e-002  0.0000000e+000  0.0000000e+000  2.7321452e-001  2.4951076e-001  0.0000000e+000  0.0000000e+000  1.3150187e-002  0.0000000e+000  0.0000000e+000  1.6946235e-001  0.0000000e+000  1.6952202e-001  0.0000000e+000  1.0000000e+000  2.1567989e-001  1.0000000e+000             Inf
  2.8259497e-001  0.0000000e+000  0.0000000e+000  0.0000000e+000  0.0000000e+000  1.2526437e-001  0.0000000e+000  0.0000000e+000  0.0000000e+000  0.0000000e+000  0.0000000e+000  0.0000000e+000  1.1098981e-001  1.4988375e-001  1.2198302e-001  0.0000000e+000  0.0000000e+000  0.0000000e+000  0.0000000e+000  0.0000000e+000  1.0087660e-001  1.1488015e-001  0.0000000e+000  0.0000000e+000  1.5394655e-002  0.0000000e+000  0.0000000e+000  1.5817729e-001  0.0000000e+000  5.8341449e-001  2.8259497e-001  8.1734061e-001  1.0000000e+000  3.0638266e-001
  0.0000000e+000  0.0000000e+000  0.0000000e+000  7.4310146e-002  0.0000000e+000  3.9471568e-002  1.3076575e-001  0.0000000e+000  0.0000000e+000  0.0000000e+000  0.0000000e+000  0.0000000e+000  0.0000000e+000  0.0000000e+000  0.0000000e+000  3.0154339e-002  4.5539163e-002  0.0000000e+000  0.0000000e+000  0.0000000e+000  0.0000000e+000  0.0000000e+000  0.0000000e+000  0.0000000e+000  0.0000000e+000  0.0000000e+000  0.0000000e+000  0.0000000e+000  0.0000000e+000  0.0000000e+000  0.0000000e+000  1.0993851e+000  1.0000000e+000             Inf
  1.3975682e-001  0.0000000e+000  1.0086344e-001  0.0000000e+000  0.0000000e+000  0.0000000e+000  2.8797128e-002  0.0000000e+000  0.0000000e+000  2.5522065e-002  0.0000000e+000  0.0000000e+000  0.0000000e+000  0.0000000e+000  0.0000000e+000  0.0000000e+000  1.6783174e-003  0.0000000e+000  0.0000000e+000  0.0000000e+000  0.0000000e+000  3.8690953e-001  3.1608065e-002  0.0000000e+000  0.0000000e+000  0.0000000e+000  5.1798632e-001  0.0000000e+000  6.5296017e-002  0.0000000e+000  1.3975682e-001  9.2368168e-001  1.0000000e+000  5.4570566e-001
  7.7516747e-001  0.0000000e+000  0.0000000e+000  5.4733734e-002  8.3758007e-002  3.0506284e-001  7.3563308e-002  1.4937120e-002  7.5990798e-002  0.0000000e+000  0.0000000e+000  0.0000000e+000  0.0000000e+000  0.0000000e+000  0.0000000e+000  0.0000000e+000  0.0000000e+000  0.0000000e+000  0.0000000e+000  0.0000000e+000  0.0000000e+000  0.0000000e+000  0.0000000e+000  2.9823226e-002  2.7481996e-002  0.0000000e+000  4.7713490e-001  4.5506136e-002  0.0000000e+000  0.0000000e+000  7.7516747e-001  3.3865719e-001  1.0000000e+000  3.7794003e-001
  9.2115709e-001  9.5086478e-002  0.0000000e+000  0.0000000e+000  0.0000000e+000  0.0000000e+000  0.0000000e+000  0.0000000e+000  2.0625976e-001  0.0000000e+000  1.2902647e-001  0.0000000e+000  4.6939292e-003  2.3248419e-001  0.0000000e+000  1.2712281e-002  7.3958812e-001  2.0939764e-002  0.0000000e+000  0.0000000e+000  0.0000000e+000  4.1957907e-002  0.0000000e+000  3.2331351e-002  1.0291182e-002  4.8902265e-002  0.0000000e+000  0.0000000e+000  6.4402969e-002  0.0000000e+000  9.2115709e-001  3.2973509e-001  1.0000000e+000  2.2126025e-001
  9.2377389e-001  0.0000000e+000  0.0000000e+000  2.5043250e-002  0.0000000e+000  1.0197338e-001  2.0682455e-001  0.0000000e+000  1.8125406e-002  0.0000000e+000  0.0000000e+000  2.8549048e-002  5.2077871e-003  1.8776281e-001  2.9010500e-002  0.0000000e+000  0.0000000e+000  0.0000000e+000  0.0000000e+000  0.0000000e+000  1.2118784e-002  0.0000000e+000  0.0000000e+000  4.4384548e-001  4.9751085e-002  0.0000000e+000  1.9114504e-001  2.8166725e-002  2.4584031e-002  0.0000000e+000  9.2377389e-001  2.7445262e-001  1.0000000e+000  2.0790767e-001
  3.0703629e-001  0.0000000e+000  0.0000000e+000  0.0000000e+000  4.8176234e-002  0.0000000e+000  5.4301710e-002  0.0000000e+000  0.0000000e+000  0.0000000e+000  3.8745662e-001  2.8303094e-002  3.8176333e-002  0.0000000e+000  0.0000000e+000  9.6725207e-003  0.0000000e+000  0.0000000e+000  0.0000000e+000  0.0000000e+000  7.1277790e-002  0.0000000e+000  2.3742508e-002  0.0000000e+000  9.7934458e-003  0.0000000e+000  7.9898484e-002  0.0000000e+000  0.0000000e+000  0.0000000e+000  3.0703629e-001  6.1771979e-001  1.0000000e+000  6.6937380e-001
  2.7027263e-001  2.1707382e-002  0.0000000e+000  4.8819364e-002  1.6379623e-002  0.0000000e+000  3.3260893e-001  0.0000000e+000  0.0000000e+000  0.0000000e+000  4.8442142e-002  0.0000000e+000  0.0000000e+000  0.0000000e+000  0.0000000e+000  0.0000000e+000  4.1333398e-001  0.0000000e+000  0.0000000e+000  2.4099284e-001  0.0000000e+000  0.0000000e+000  1.5860498e-002  0.0000000e+000  0.0000000e+000  1.2891890e-002  2.4916787e-001  1.5659949e-001  2.4438416e-002  0.0000000e+000  2.7027263e-001  8.5598351e-001  1.0000000e+000  2.6317361e-001
  7.2445452e-001  4.9635471e-001  1.3266619e-001  4.3722814e-002  0.0000000e+000  0.0000000e+000  1.2803073e-001  0.0000000e+000  9.8647361e-003  0.0000000e+000  0.0000000e+000  0.0000000e+000  2.7889394e-002  0.0000000e+000  1.3554099e-003  3.4411205e-001  0.0000000e+000  0.0000000e+000  0.0000000e+000  4.0621328e-002  9.6338353e-002  0.0000000e+000  0.0000000e+000  0.0000000e+000  4.5308862e-003  0.0000000e+000  2.2134314e-001  1.7269922e-001  1.0218290e-002  4.0357268e-002  7.2445452e-001  4.8989558e-001  1.0000000e+000  3.6487639e-001
  7.0298424e-001  2.7358892e-001  5.3962868e-001  1.2154688e-001  4.4335684e-002  0.0000000e+000  4.1093522e-001  0.0000000e+000  0.0000000e+000  0.0000000e+000  1.4261090e-001  3.5693636e-002  4.3949769e-002  1.1153425e-001  3.0949553e-002  1.2905097e-002  6.2569697e-002  5.9394437e-002  0.0000000e+000  0.0000000e+000  0.0000000e+000  0.0000000e+000  0.0000000e+000  0.0000000e+000  1.5218083e-002  0.0000000e+000  0.0000000e+000  3.0243646e-002  2.7531632e-001  0.0000000e+000  7.0298424e-001  5.9731168e-001  1.0000000e+000  5.6206398e-001
  5.1156905e-001  0.0000000e+000  6.3452666e-002  0.0000000e+000  7.6682037e-002  0.0000000e+000  0.0000000e+000  0.0000000e+000  0.0000000e+000  7.2517940e-002  0.0000000e+000  0.0000000e+000  0.0000000e+000  0.0000000e+000  0.0000000e+000  1.5961678e-001  0.0000000e+000  0.0000000e+000  0.0000000e+000  0.0000000e+000  0.0000000e+000  0.0000000e+000  0.0000000e+000  0.0000000e+000  1.6005456e-001  0.0000000e+000  9.6231811e-003  0.0000000e+000  0.0000000e+000  0.0000000e+000  5.1156905e-001  3.9513804e-001  1.0000000e+000  6.5192042e-001
  0.0000000e+000  0.0000000e+000  0.0000000e+000  0.0000000e+000  0.0000000e+000  0.0000000e+000  0.0000000e+000  0.0000000e+000  0.0000000e+000  0.0000000e+000  0.0000000e+000  0.0000000e+000  0.0000000e+000  1.5015395e-002  0.0000000e+000  0.0000000e+000  1.2430412e-001  1.3037888e-002  0.0000000e+000  0.0000000e+000  0.0000000e+000  0.0000000e+000  0.0000000e+000  0.0000000e+000  1.0881685e-002  0.0000000e+000  0.0000000e+000  0.0000000e+000  0.0000000e+000  0.0000000e+000  0.0000000e+000  1.0506604e+000  1.0000000e+000             Inf
  4.4287876e-001  1.1072545e-001  0.0000000e+000  1.4883184e-001  1.4816072e-001  5.0300872e-003  0.0000000e+000  0.0000000e+000  4.8393102e-002  0.0000000e+000  0.0000000e+000  0.0000000e+000  0.0000000e+000  5.1635673e-002  0.0000000e+000  7.3798298e-002  0.0000000e+000  1.2358248e-002  0.0000000e+000  1.3834921e-001  0.0000000e+000  0.0000000e+000  1.8270106e-002  5.8316736e-002  0.0000000e+000  0.0000000e+000  0.0000000e+000  1.8299837e-001  8.0539772e-002  0.0000000e+000  4.4287876e-001  5.6562657e-001  1.0000000e+000  2.6307499e-001
  1.0104331e-001  4.5911577e-002  0.0000000e+000  9.4758363e-002  2.6581352e-002  1.2851627e-001  1.1291815e-001  0.0000000e+000  0.0000000e+000  7.8749670e-003  4.3408182e-002  0.0000000e+000  0.0000000e+000  0.0000000e+000  0.0000000e+000  0.0000000e+000  1.8164484e-001  0.0000000e+000  0.0000000e+000  8.5070264e-002  0.0000000e+000  0.0000000e+000  0.0000000e+000  0.0000000e+000  1.6780397e-001  0.0000000e+000  0.0000000e+000  7.7492430e-003  0.0000000e+000  0.0000000e+000  1.0104331e-001  9.2037163e-001  1.0000000e+000  3.8419315e-001
  1.0000000e+000  3.1665900e-002  1.2843510e-003  2.2776939e-002  0.0000000e+000  0.0000000e+000  0.0000000e+000  0.0000000e+000  0.0000000e+000  0.0000000e+000  0.0000000e+000  0.0000000e+000  1.5332159e-002  0.0000000e+000  3.6235832e-001  0.0000000e+000  0.0000000e+000  0.0000000e+000  0.0000000e+000  0.0000000e+000  0.0000000e+000  1.4815682e-002  2.5281510e-002  0.0000000e+000  0.0000000e+000  4.1221453e-002  0.0000000e+000  0.0000000e+000  0.0000000e+000  0.0000000e+000  1.0000000e+000  8.2830830e-002  1.0000000e+000             Inf
  1.9934043e-001  6.1392514e-002  0.0000000e+000  0.0000000e+000  3.6810781e-001  0.0000000e+000  0.0000000e+000  0.0000000e+000  0.0000000e+000  0.0000000e+000  0.0000000e+000  7.1918827e-002  2.8500855e-003  0.0000000e+000  0.0000000e+000  0.0000000e+000  0.0000000e+000  0.0000000e+000  7.4244338e-002  2.3459019e-002  0.0000000e+000  0.0000000e+000  0.0000000e+000  0.0000000e+000  6.9611904e-002  1.6303854e-002  5.5103040e-002  0.0000000e+000  0.0000000e+000  5.3618006e-002  1.9934043e-001  7.4860342e-001  1.0000000e+000  5.4161268e-001
  7.8587376e-001  0.0000000e+000  0.0000000e+000  0.0000000e+000  0.0000000e+000  0.0000000e+000  0.0000000e+000  0.0000000e+000  0.0000000e+000  0.0000000e+000  0.0000000e+000  9.8311127e-004  0.0000000e+000  0.0000000e+000  2.2887179e-001  7.7851617e-002  0.0000000e+000  3.3289850e-003  1.0905684e-001  7.1122842e-003  3.9752165e-002  0.0000000e+000  4.6641969e-002  0.0000000e+000  1.2907282e-001  0.0000000e+000  3.9009577e-002  0.0000000e+000  1.5995492e-001  5.3388169e-003  7.8587376e-001  2.6663942e-001  1.0000000e+000  5.4007357e-001
  1.2213864e-001  0.0000000e+000  1.0977477e-002  4.9044678e-002  3.5548786e-002  0.0000000e+000  1.8556076e-002  0.0000000e+000  0.0000000e+000  0.0000000e+000  7.8197529e-002  5.4430149e-002  2.2627781e-003  0.0000000e+000  0.0000000e+000  2.0442689e-001  0.0000000e+000  0.0000000e+000  0.0000000e+000  1.2585005e-002  0.0000000e+000  0.0000000e+000  5.9172833e-002  0.0000000e+000  2.0993726e-002  2.1024384e-002  0.0000000e+000  0.0000000e+000  0.0000000e+000  0.0000000e+000  1.2213864e-001  7.9703629e-001  1.0000000e+000  2.7577486e-001
  9.1561889e-001  2.4140025e-001  4.4800175e-001  0.0000000e+000  4.2766224e-002  0.0000000e+000  0.0000000e+000  0.0000000e+000  0.0000000e+000  0.0000000e+000  0.0000000e+000  0.0000000e+000  4.6003826e-002  1.2569276e-002  2.5690261e-003  3.8525151e-002  1.5681461e-002  0.0000000e+000  0.0000000e+000  2.1806430e-002  0.0000000e+000  0.0000000e+000  0.0000000e+000  0.0000000e+000  3.9620585e-001  0.0000000e+000  0.0000000e+000  0.0000000e+000  0.0000000e+000  0.0000000e+000  9.1561889e-001  2.6349024e-001  1.0000000e+000  2.5477046e-001
  4.3552510e-001  0.0000000e+000  2.7546530e-001  0.0000000e+000  0.0000000e+000  1.9520275e-002  0.0000000e+000  0.0000000e+000  0.0000000e+000  0.0000000e+000  4.0910509e-001  3.0374259e-002  0.0000000e+000  0.0000000e+000  0.0000000e+000  2.3191825e-001  0.0000000e+000  4.3538316e-003  1.6560315e-004  0.0000000e+000  0.0000000e+000  0.0000000e+000  0.0000000e+000  0.0000000e+000  0.0000000e+000  0.0000000e+000  0.0000000e+000  1.0490925e-001  0.0000000e+000  2.0157217e-002  4.3552510e-001  5.7615221e-001  1.0000000e+000  4.3259729e-001
  9.9339480e-001  1.7415037e-001  3.0582803e-001  6.2160540e-003  0.0000000e+000  8.0803300e-002  0.0000000e+000  0.0000000e+000  0.0000000e+000  0.0000000e+000  0.0000000e+000  1.3772857e-002  5.6938788e-004  7.5154089e-003  4.2732028e-002  0.0000000e+000  0.0000000e+000  0.0000000e+000  1.6697131e-002  0.0000000e+000  5.9243579e-002  6.3572691e-002  8.7072181e-003  0.0000000e+000  0.0000000e+000  0.0000000e+000  0.0000000e+000  0.0000000e+000  0.0000000e+000  2.8262671e-003  9.9339480e-001  1.3172631e-001  1.0000000e+000  1.4927412e-001
  9.1984059e-001  0.0000000e+000  1.2351878e-002  1.2785253e-002  0.0000000e+000  1.8386335e-003  0.0000000e+000  1.3160018e-003  0.0000000e+000  0.0000000e+000  0.0000000e+000  2.4955787e-002  0.0000000e+000  0.0000000e+000  0.0000000e+000  4.6697797e-002  0.0000000e+000  0.0000000e+000  0.0000000e+000  1.5352646e-001  0.0000000e+000  0.0000000e+000  7.4863964e-004  0.0000000e+000  1.2912565e-001  4.1624174e-002  0.0000000e+000  0.0000000e+000  2.2145172e-001  0.0000000e+000  9.1984059e-001  1.4972208e-001  1.0000000e+000  2.1391965e-001
