# Supplementary material for: An evolutionary algorithm for multi-objective optimization of freshwater consumption in textile dyeing industry
Source: PeerJ Comput Sci. 2022 Mar 22;8:e932. doi: 10.7717/peerj-cs.932 (PMC9044317; doi:10.7717/peerj-cs.932)
Supplement: Supplemental Information 1 — The data was collected manually from the Sitara Textile mills to conduct the thesis. [file peerj-cs-08-932-s001.zip › Code-and-Dataset/Algorithm Work/AMOCLPSO-matlab/Graphs/AMOCLPSO_ZDT1_150.txt]

  0.0000000e+000  0.0000000e+000  0.0000000e+000  0.0000000e+000  0.0000000e+000  9.8406937e-002  6.6826489e-002  0.0000000e+000  0.0000000e+000  0.0000000e+000  1.4394090e-001  0.0000000e+000  0.0000000e+000  0.0000000e+000  0.0000000e+000  0.0000000e+000  9.3274740e-002  0.0000000e+000  0.0000000e+000  5.1670249e-003  0.0000000e+000  1.7923521e-001  0.0000000e+000  1.1326958e-001  0.0000000e+000  1.9099404e-003  0.0000000e+000  0.0000000e+000  0.0000000e+000  2.0420311e-001  0.0000000e+000  1.2812450e+000  1.0000000e+000             Inf
  2.0890912e-001  0.0000000e+000  0.0000000e+000  0.0000000e+000  0.0000000e+000  0.0000000e+000  6.6502101e-001  3.0622543e-001  0.0000000e+000  6.0846599e-002  0.0000000e+000  6.2630408e-002  0.0000000e+000  0.0000000e+000  6.8828678e-002  1.2862744e-002  2.6153304e-002  0.0000000e+000  0.0000000e+000  0.0000000e+000  1.8862169e-001  0.0000000e+000  0.0000000e+000  1.9466405e-002  1.8653306e-001  0.0000000e+000  2.4235698e-003  0.0000000e+000  0.0000000e+000  0.0000000e+000  2.0890912e-001  9.3730888e-001  1.0000000e+000  9.9516923e-001
  6.9237718e-001  1.7307133e-002  4.2340816e-003  3.0556697e-001  0.0000000e+000  0.0000000e+000  0.0000000e+000  0.0000000e+000  2.1887369e-001  0.0000000e+000  8.2983776e-001  0.0000000e+000  0.0000000e+000  1.3952240e-001  0.0000000e+000  0.0000000e+000  6.5455904e-002  0.0000000e+000  0.0000000e+000  3.0138686e-002  0.0000000e+000  0.0000000e+000  2.3364232e-002  9.0101285e-006  0.0000000e+000  8.3201848e-002  1.4580913e-002  0.0000000e+000  0.0000000e+000  0.0000000e+000  6.9237718e-001  5.0576997e-001  1.0000000e+000  5.7544797e-001
  9.0333172e-001  0.0000000e+000  7.2781673e-003  0.0000000e+000  7.5936659e-002  0.0000000e+000  0.0000000e+000  2.3838022e-001  0.0000000e+000  5.7089550e-002  3.1414934e-002  0.0000000e+000  2.4384825e-002  6.5414220e-002  4.7832203e-001  3.1898791e-003  0.0000000e+000  3.5976677e-002  0.0000000e+000  3.6729598e-001  7.5752669e-002  4.3665775e-003  8.2313784e-002  0.0000000e+000  0.0000000e+000  7.4396229e-003  0.0000000e+000  0.0000000e+000  3.2189413e-001  1.4627153e-001  9.0333172e-001  4.1514467e-001  1.0000000e+000  3.9252808e-001
  9.8040447e-001  0.0000000e+000  1.8246718e-002  0.0000000e+000  0.0000000e+000  2.4434368e-001  2.3266492e-001  4.8051775e-002  0.0000000e+000  0.0000000e+000  0.0000000e+000  0.0000000e+000  0.0000000e+000  6.0322574e-002  0.0000000e+000  0.0000000e+000  0.0000000e+000  0.0000000e+000  0.0000000e+000  6.8320239e-002  0.0000000e+000  4.4999939e-002  0.0000000e+000  6.0784468e-002  4.0914752e-001  8.3315426e-003  2.1457410e-002  0.0000000e+000  0.0000000e+000  1.0000000e+000  9.8040447e-001  4.0152010e-001  1.0000000e+000  2.2848335e-001
  4.7638360e-001  0.0000000e+000  1.0626053e-001  0.0000000e+000  4.4261733e-002  3.2344925e-001  0.0000000e+000  1.0526604e-001  0.0000000e+000  0.0000000e+000  0.0000000e+000  1.4654725e-001  0.0000000e+000  0.0000000e+000  0.0000000e+000  0.0000000e+000  1.5149339e-001  1.3309085e-002  0.0000000e+000  0.0000000e+000  2.4609898e-001  0.0000000e+000  0.0000000e+000  0.0000000e+000  0.0000000e+000  0.0000000e+000  3.4101020e-002  2.6701804e-002  0.0000000e+000  0.0000000e+000  4.7638360e-001  5.6328796e-001  1.0000000e+000  9.1604563e-001
  9.7949488e-002  0.0000000e+000  0.0000000e+000  0.0000000e+000  1.0638135e-001  0.0000000e+000  0.0000000e+000  0.0000000e+000  0.0000000e+000  1.5992892e-001  0.0000000e+000  0.0000000e+000  0.0000000e+000  0.0000000e+000  2.3614134e-001  1.1659993e-002  3.2425027e-001  5.4373297e-002  8.8864291e-002  3.7947113e-001  1.0293485e-001  0.0000000e+000  0.0000000e+000  1.4168497e-001  0.0000000e+000  4.0485517e-002  1.4298711e-001  0.0000000e+000  0.0000000e+000  5.0048118e-002  9.7949488e-002  1.1785422e+000  1.0000000e+000  5.5367306e-001
  1.0000000e+000  3.1567639e-002  0.0000000e+000  2.5511983e-001  0.0000000e+000  0.0000000e+000  7.0278951e-003  0.0000000e+000  0.0000000e+000  1.0529885e-001  0.0000000e+000  7.4173014e-001  0.0000000e+000  0.0000000e+000  0.0000000e+000  0.0000000e+000  1.7489940e-002  0.0000000e+000  0.0000000e+000  5.7452407e-002  6.7433758e-002  0.0000000e+000  5.3549722e-003  0.0000000e+000  1.6591709e-003  0.0000000e+000  1.9935304e-001  0.0000000e+000  1.6724031e-001  0.0000000e+000  1.0000000e+000  2.8364610e-001  1.0000000e+000             Inf
  3.1175333e-001  9.4562443e-002  7.0668833e-002  0.0000000e+000  3.2244746e-002  4.4939020e-002  0.0000000e+000  0.0000000e+000  4.0556538e-001  0.0000000e+000  6.4470309e-002  0.0000000e+000  1.3298922e-001  0.0000000e+000  2.0096417e-001  1.7736230e-001  0.0000000e+000  0.0000000e+000  0.0000000e+000  0.0000000e+000  0.0000000e+000  6.4458960e-002  3.2542109e-002  0.0000000e+000  0.0000000e+000  0.0000000e+000  1.6718780e-001  0.0000000e+000  2.3470742e-002  1.8805833e-002  3.1175333e-001  7.9681043e-001  1.0000000e+000  5.7035175e-001
  9.9707772e-001  0.0000000e+000  0.0000000e+000  0.0000000e+000  2.0940715e-002  8.0427415e-003  4.2203667e-002  5.9108234e-002  3.4763111e-002  5.0740004e-002  4.7768047e-002  0.0000000e+000  0.0000000e+000  4.2688777e-003  0.0000000e+000  0.0000000e+000  0.0000000e+000  4.6698033e-001  0.0000000e+000  0.0000000e+000  0.0000000e+000  0.0000000e+000  0.0000000e+000  5.3746244e-002  1.3556919e-001  2.8239501e-002  0.0000000e+000  7.4283017e-002  0.0000000e+000  0.0000000e+000  9.9707772e-001  1.7198538e-001  1.0000000e+000             Inf
  0.0000000e+000  0.0000000e+000  0.0000000e+000  0.0000000e+000  0.0000000e+000  2.0392432e-003  0.0000000e+000  0.0000000e+000  1.0909637e-001  1.3960260e-001  5.4334675e-003  0.0000000e+000  0.0000000e+000  0.0000000e+000  0.0000000e+000  0.0000000e+000  0.0000000e+000  0.0000000e+000  0.0000000e+000  0.0000000e+000  0.0000000e+000  0.0000000e+000  0.0000000e+000  0.0000000e+000  0.0000000e+000  0.0000000e+000  0.0000000e+000  0.0000000e+000  6.9349266e-002  1.7044053e-002  0.0000000e+000  1.1063133e+000  1.0000000e+000             Inf
  1.6115604e-001  8.4250729e-002  0.0000000e+000  0.0000000e+000  5.6843528e-002  2.4425768e-001  0.0000000e+000  0.0000000e+000  3.3549158e-002  0.0000000e+000  1.1066776e-002  1.2991576e-001  0.0000000e+000  7.0178689e-002  6.0220678e-003  4.4834975e-003  0.0000000e+000  3.7688387e-002  0.0000000e+000  2.7217411e-002  0.0000000e+000  0.0000000e+000  0.0000000e+000  0.0000000e+000  0.0000000e+000  1.4582682e-001  0.0000000e+000  3.0244290e-001  0.0000000e+000  0.0000000e+000  1.6115604e-001  8.9023430e-001  1.0000000e+000  3.1759608e-001
  5.5611512e-001  0.0000000e+000  0.0000000e+000  0.0000000e+000  0.0000000e+000  0.0000000e+000  0.0000000e+000  2.7256596e-002  0.0000000e+000  6.2289060e-003  5.1945026e-002  0.0000000e+000  5.8169710e-002  1.2498574e-004  0.0000000e+000  1.8482190e-001  0.0000000e+000  9.2335252e-001  0.0000000e+000  0.0000000e+000  1.3084094e-002  0.0000000e+000  1.6490934e-001  0.0000000e+000  0.0000000e+000  0.0000000e+000  0.0000000e+000  0.0000000e+000  5.5348265e-003  0.0000000e+000  5.5611512e-001  5.4889971e-001  1.0000000e+000  3.6415240e-001
  6.9389677e-001  0.0000000e+000  6.4859325e-002  2.5043161e-002  4.2049454e-003  0.0000000e+000  0.0000000e+000  6.0606471e-002  0.0000000e+000  0.0000000e+000  1.6347686e-001  2.4948968e-001  7.4776855e-001  0.0000000e+000  1.0952225e-001  0.0000000e+000  0.0000000e+000  0.0000000e+000  0.0000000e+000  0.0000000e+000  1.0263484e-002  1.5662877e-001  6.2934253e-002  0.0000000e+000  0.0000000e+000  0.0000000e+000  0.0000000e+000  0.0000000e+000  1.3066310e-001  3.2023344e-003  6.9389677e-001  5.1631437e-001  1.0000000e+000  3.6216330e-001
  9.8385639e-001  0.0000000e+000  0.0000000e+000  0.0000000e+000  5.9849988e-003  1.5419557e-002  1.7410804e-002  0.0000000e+000  9.4702375e-002  0.0000000e+000  2.6024089e-003  0.0000000e+000  3.4262069e-002  1.7865131e-001  9.5980130e-002  2.3653623e-001  5.9244842e-002  4.6346913e-001  7.0772302e-002  0.0000000e+000  0.0000000e+000  0.0000000e+000  0.0000000e+000  6.6197636e-002  5.8148849e-002  1.2626182e-001  0.0000000e+000  8.6488013e-002  0.0000000e+000  0.0000000e+000  9.8385639e-001  2.8536988e-001  1.0000000e+000  2.0873256e-001
  7.2955233e-001  0.0000000e+000  0.0000000e+000  0.0000000e+000  0.0000000e+000  1.1675300e-001  1.5108337e-002  0.0000000e+000  0.0000000e+000  0.0000000e+000  3.1847862e-001  2.2233621e-002  0.0000000e+000  0.0000000e+000  0.0000000e+000  1.5258108e-001  0.0000000e+000  5.2597216e-002  8.5969423e-002  0.0000000e+000  6.1088926e-003  0.0000000e+000  0.0000000e+000  9.7145527e-002  5.6845702e-003  0.0000000e+000  3.1373835e-001  0.0000000e+000  0.0000000e+000  1.9950938e-002  7.2955233e-001  3.7304260e-001  1.0000000e+000  3.2709967e-001
  4.1170464e-001  0.0000000e+000  0.0000000e+000  0.0000000e+000  5.3576029e-003  3.0735472e-003  0.0000000e+000  5.5910723e-001  0.0000000e+000  6.7011873e-003  0.0000000e+000  0.0000000e+000  1.1835695e-001  0.0000000e+000  1.4364448e-001  0.0000000e+000  0.0000000e+000  0.0000000e+000  3.3562091e-002  4.6472287e-002  5.4296932e-002  0.0000000e+000  0.0000000e+000  0.0000000e+000  0.0000000e+000  8.3935550e-002  0.0000000e+000  3.6815046e-003  0.0000000e+000  1.4504098e-002  4.1170464e-001  5.9211939e-001  1.0000000e+000  5.1041385e-001
  1.5199873e-001  2.1049016e-001  1.1195904e-002  0.0000000e+000  4.6149149e-003  3.3606315e-005  2.4457557e-002  0.0000000e+000  1.5812073e-003  2.1714757e-004  4.0596047e-002  0.0000000e+000  2.3399765e-001  2.6941997e-001  9.9329712e-003  0.0000000e+000  2.3743727e-002  4.0611024e-002  0.0000000e+000  4.7065984e-002  2.0300130e-001  1.9899498e-002  0.0000000e+000  3.5859498e-002  0.0000000e+000  1.3203108e-001  0.0000000e+000  0.0000000e+000  0.0000000e+000  0.0000000e+000  1.5199873e-001  9.4384866e-001  1.0000000e+000  3.9289511e-001
  8.6063728e-001  0.0000000e+000  2.9265830e-003  0.0000000e+000  2.4897273e-003  4.3986793e-001  0.0000000e+000  8.2411743e-002  2.0997741e-001  0.0000000e+000  1.8947582e-002  5.5847708e-001  8.0354076e-002  0.0000000e+000  0.0000000e+000  0.0000000e+000  0.0000000e+000  0.0000000e+000  0.0000000e+000  2.0988781e-002  0.0000000e+000  5.1393200e-002  0.0000000e+000  6.5244308e-002  0.0000000e+000  4.6580757e-002  0.0000000e+000  0.0000000e+000  3.1305851e-002  1.6451200e-002  8.6063728e-001  3.6694293e-001  1.0000000e+000  2.7476605e-001
  9.7783140e-001  4.1761535e-001  0.0000000e+000  0.0000000e+000  4.0695691e-004  0.0000000e+000  4.5149309e-002  0.0000000e+000  0.0000000e+000  0.0000000e+000  2.2664902e-001  0.0000000e+000  0.0000000e+000  5.0502109e-001  0.0000000e+000  8.9565741e-003  0.0000000e+000  3.5880162e-001  0.0000000e+000  0.0000000e+000  5.5208274e-003  0.0000000e+000  0.0000000e+000  0.0000000e+000  2.3517620e-001  0.0000000e+000  8.4520410e-002  4.4388067e-002  0.0000000e+000  0.0000000e+000  9.7783140e-001  3.4897496e-001  1.0000000e+000  2.1088691e-001
  6.2439116e-001  1.3524526e-003  3.6348727e-002  0.0000000e+000  2.0869953e-001  0.0000000e+000  0.0000000e+000  7.4317615e-002  1.7408316e-002  1.9412619e-001  0.0000000e+000  0.0000000e+000  1.6701805e-002  0.0000000e+000  1.0361164e-002  0.0000000e+000  6.1280795e-002  0.0000000e+000  0.0000000e+000  3.6494626e-002  0.0000000e+000  2.1268568e-001  0.0000000e+000  0.0000000e+000  1.5577061e-002  1.6637621e-003  0.0000000e+000  5.0466104e-002  0.0000000e+000  0.0000000e+000  6.2439116e-001  3.9313840e-001  1.0000000e+000  3.1778829e-001
  5.2275643e-001  6.5753482e-003  3.6852977e-001  0.0000000e+000  1.1747749e-001  0.0000000e+000  2.5469818e-003  0.0000000e+000  2.6060341e-002  0.0000000e+000  1.4430766e-002  0.0000000e+000  0.0000000e+000  0.0000000e+000  0.0000000e+000  0.0000000e+000  2.3116932e-001  0.0000000e+000  0.0000000e+000  0.0000000e+000  3.9142448e-003  0.0000000e+000  0.0000000e+000  4.9363653e-002  1.2430888e-003  1.5495817e-002  0.0000000e+000  0.0000000e+000  0.0000000e+000  0.0000000e+000  5.2275643e-001  4.4820894e-001  1.0000000e+000  4.5692608e-001
  3.3616450e-001  0.0000000e+000  0.0000000e+000  0.0000000e+000  0.0000000e+000  2.1896787e-001  4.3615120e-002  0.0000000e+000  1.3848768e-004  0.0000000e+000  0.0000000e+000  1.0540011e-002  5.6826536e-003  0.0000000e+000  6.1696072e-002  3.7098246e-002  0.0000000e+000  0.0000000e+000  1.7075635e-002  0.0000000e+000  0.0000000e+000  1.9816420e-004  0.0000000e+000  0.0000000e+000  1.2887790e-003  4.1022779e-002  6.7035489e-002  8.8287113e-002  0.0000000e+000  2.2585251e-002  3.3616450e-001  5.5820201e-001  1.0000000e+000  6.6308332e-001
  1.6647704e-001  0.0000000e+000  0.0000000e+000  0.0000000e+000  0.0000000e+000  7.5150963e-002  0.0000000e+000  5.9240263e-002  0.0000000e+000  0.0000000e+000  0.0000000e+000  6.5983577e-003  1.5565775e-001  0.0000000e+000  0.0000000e+000  0.0000000e+000  2.2546450e-001  0.0000000e+000  1.9260113e-002  4.0434983e-002  3.2375422e-001  0.0000000e+000  0.0000000e+000  9.6183932e-003  0.0000000e+000  1.7194870e-001  0.0000000e+000  0.0000000e+000  0.0000000e+000  5.8193073e-003  1.6647704e-001  8.6702064e-001  1.0000000e+000  1.9368898e-001
  9.2124765e-001  6.3710579e-003  4.7918426e-003  3.1618932e-002  6.3263821e-002  9.7517239e-002  3.9933338e-002  0.0000000e+000  2.2154550e-001  0.0000000e+000  0.0000000e+000  5.7272576e-001  2.0733203e-002  7.9561556e-004  1.3896233e-001  4.3604942e-002  1.1150599e-001  0.0000000e+000  0.0000000e+000  2.7890821e-002  0.0000000e+000  0.0000000e+000  0.0000000e+000  0.0000000e+000  0.0000000e+000  0.0000000e+000  0.0000000e+000  0.0000000e+000  9.6695895e-003  0.0000000e+000  9.2124765e-001  2.8322519e-001  1.0000000e+000  2.7047307e-001
  1.0000000e+000  8.3612545e-003  0.0000000e+000  9.1938297e-003  0.0000000e+000  0.0000000e+000  0.0000000e+000  1.0135116e-001  2.6562374e-001  4.2637370e-001  0.0000000e+000  3.0400308e-003  7.7716477e-003  0.0000000e+000  0.0000000e+000  0.0000000e+000  0.0000000e+000  0.0000000e+000  0.0000000e+000  0.0000000e+000  0.0000000e+000  0.0000000e+000  1.9603866e-002  0.0000000e+000  0.0000000e+000  0.0000000e+000  0.0000000e+000  2.1237291e-002  0.0000000e+000  1.1735820e-003  1.0000000e+000  1.4197506e-001  1.0000000e+000             Inf
  0.0000000e+000  0.0000000e+000  0.0000000e+000  0.0000000e+000  0.0000000e+000  0.0000000e+000  0.0000000e+000  0.0000000e+000  0.0000000e+000  1.3340245e-002  0.0000000e+000  0.0000000e+000  0.0000000e+000  1.7908054e-002  1.7045841e-001  1.2140184e-002  5.1054491e-002  0.0000000e+000  4.9916600e-002  0.0000000e+000  0.0000000e+000  7.3211794e-002  0.0000000e+000  0.0000000e+000  0.0000000e+000  0.0000000e+000  0.0000000e+000  0.0000000e+000  0.0000000e+000  0.0000000e+000  0.0000000e+000  1.1204230e+000  1.0000000e+000             Inf
  2.2723622e-001  0.0000000e+000  8.3338910e-002  0.0000000e+000  2.7813248e-001  7.7311769e-002  0.0000000e+000  6.3303326e-002  1.0178609e-002  5.8877619e-003  1.5573780e-001  7.5937655e-003  7.8879367e-002  0.0000000e+000  0.0000000e+000  1.6757076e-002  3.3090842e-003  0.0000000e+000  2.0363051e-002  0.0000000e+000  1.7230982e-001  5.7484175e-002  1.4072105e-001  0.0000000e+000  2.2563905e-003  1.6807034e-003  0.0000000e+000  0.0000000e+000  0.0000000e+000  0.0000000e+000  2.2723622e-001  8.0785032e-001  1.0000000e+000  4.8530835e-001
  9.4986094e-002  0.0000000e+000  1.2467648e-001  0.0000000e+000  0.0000000e+000  0.0000000e+000  3.0566497e-002  0.0000000e+000  2.8466665e-002  1.7473447e-001  8.8636599e-002  0.0000000e+000  7.1379639e-002  0.0000000e+000  1.1950944e-002  1.0305206e-001  0.0000000e+000  0.0000000e+000  0.0000000e+000  2.4252680e-002  7.8971344e-004  0.0000000e+000  0.0000000e+000  0.0000000e+000  0.0000000e+000  0.0000000e+000  7.0813927e-001  0.0000000e+000  0.0000000e+000  2.4874503e-002  9.4986094e-002  1.0630611e+000  1.0000000e+000  3.5300491e-001
  1.2546275e-001  0.0000000e+000  0.0000000e+000  3.0024621e-002  2.0993896e-002  0.0000000e+000  3.8080893e-002  0.0000000e+000  0.0000000e+000  8.4632742e-002  9.1225088e-003  1.7081798e-001  0.0000000e+000  1.6115341e-001  0.0000000e+000  0.0000000e+000  0.0000000e+000  0.0000000e+000  4.7701641e-003  3.4900812e-003  0.0000000e+000  0.0000000e+000  4.2985449e-001  0.0000000e+000  0.0000000e+000  0.0000000e+000  0.0000000e+000  0.0000000e+000  0.0000000e+000  1.9993977e-002  1.2546275e-001  8.9778487e-001  1.0000000e+000  2.7184952e-001
  9.4117201e-001  5.7702190e-001  9.0512126e-002  0.0000000e+000  5.9334117e-003  0.0000000e+000  2.7812212e-001  0.0000000e+000  3.9876717e-002  0.0000000e+000  1.1954474e-003  1.1052920e-004  0.0000000e+000  0.0000000e+000  0.0000000e+000  0.0000000e+000  5.0673386e-002  0.0000000e+000  6.0373461e-002  1.8284449e-001  6.5233141e-003  7.3417189e-002  3.7333965e-002  3.9950862e-002  0.0000000e+000  0.0000000e+000  0.0000000e+000  7.3368671e-003  0.0000000e+000  0.0000000e+000  9.4117201e-001  2.8202369e-001  1.0000000e+000  2.2311376e-001
  7.0970617e-001  0.0000000e+000  1.4378406e-001  3.4773593e-002  1.4457774e-003  0.0000000e+000  0.0000000e+000  0.0000000e+000  0.0000000e+000  0.0000000e+000  0.0000000e+000  1.1406831e-001  0.0000000e+000  0.0000000e+000  9.2057740e-002  3.8309762e-002  3.6254144e-002  0.0000000e+000  0.0000000e+000  1.7327167e-002  1.5133521e-001  0.0000000e+000  0.0000000e+000  1.7669588e-001  0.0000000e+000  0.0000000e+000  6.1473340e-002  0.0000000e+000  0.0000000e+000  2.7558271e-004  7.0970617e-001  3.2019023e-001  1.0000000e+000  4.0919073e-001
  9.5869940e-002  0.0000000e+000  0.0000000e+000  1.6741500e-001  0.0000000e+000  5.6986564e-003  0.0000000e+000  0.0000000e+000  0.0000000e+000  3.1125371e-004  0.0000000e+000  0.0000000e+000  0.0000000e+000  2.8090295e-001  1.0000000e+000  0.0000000e+000  1.7420563e-001  0.0000000e+000  0.0000000e+000  0.0000000e+000  1.2577476e-001  0.0000000e+000  0.0000000e+000  0.0000000e+000  0.0000000e+000  1.2414109e-001  8.7692270e-003  0.0000000e+000  0.0000000e+000  0.0000000e+000  9.5869940e-002  1.1957913e+000  1.0000000e+000  3.5729311e-001
  1.0000000e+000  0.0000000e+000  0.0000000e+000  4.3396049e-001  1.0367503e-002  0.0000000e+000  1.2581383e-002  5.7465863e-002  0.0000000e+000  1.0021477e-004  0.0000000e+000  2.4057406e-002  7.3060253e-003  0.0000000e+000  0.0000000e+000  1.1930862e-001  2.4376938e-002  0.0000000e+000  0.0000000e+000  0.0000000e+000  7.0071584e-004  0.0000000e+000  6.8828590e-003  2.4239347e-003  0.0000000e+000  7.3370074e-002  0.0000000e+000  3.6046613e-003  7.2045362e-002  0.0000000e+000  1.0000000e+000  1.3935809e-001  1.0000000e+000             Inf
  0.0000000e+000  0.0000000e+000  4.2300150e-002  2.7943337e-002  0.0000000e+000  0.0000000e+000  1.5263473e-001  4.0198616e-002  2.0630732e-003  0.0000000e+000  0.0000000e+000  4.9605575e-003  1.8891141e-001  1.3787659e-001  0.0000000e+000  3.8203026e-002  0.0000000e+000  0.0000000e+000  0.0000000e+000  0.0000000e+000  0.0000000e+000  0.0000000e+000  0.0000000e+000  0.0000000e+000  0.0000000e+000  0.0000000e+000  0.0000000e+000  0.0000000e+000  0.0000000e+000  0.0000000e+000  0.0000000e+000  1.1970974e+000  1.0000000e+000             Inf
  2.0041201e-001  0.0000000e+000  0.0000000e+000  0.0000000e+000  0.0000000e+000  0.0000000e+000  3.5210912e-002  6.1336385e-002  4.6305574e-002  4.1116682e-002  0.0000000e+000  0.0000000e+000  1.2851244e-002  1.9261375e-002  0.0000000e+000  0.0000000e+000  0.0000000e+000  0.0000000e+000  7.7676338e-002  6.9765570e-002  0.0000000e+000  2.7784227e-002  0.0000000e+000  0.0000000e+000  0.0000000e+000  0.0000000e+000  0.0000000e+000  1.9847024e-002  7.5245375e-003  1.3933297e-001  2.0041201e-001  6.8828606e-001  1.0000000e+000  6.4457826e-001
  9.1210809e-001  0.0000000e+000  0.0000000e+000  0.0000000e+000  1.8485924e-002  0.0000000e+000  3.1272885e-002  0.0000000e+000  0.0000000e+000  0.0000000e+000  2.6205429e-002  0.0000000e+000  3.5289635e-002  0.0000000e+000  6.8525661e-002  1.2936014e-001  0.0000000e+000  0.0000000e+000  6.7395694e-004  0.0000000e+000  0.0000000e+000  3.6613537e-001  0.0000000e+000  0.0000000e+000  0.0000000e+000  1.0158647e-001  0.0000000e+000  0.0000000e+000  0.0000000e+000  0.0000000e+000  9.1210809e-001  1.7725358e-001  1.0000000e+000  4.2134004e-001
  1.6405409e-001  0.0000000e+000  1.1685070e-002  1.0531082e-001  0.0000000e+000  4.5629187e-002  0.0000000e+000  0.0000000e+000  5.2352036e-002  2.8263225e-001  0.0000000e+000  0.0000000e+000  1.9714077e-002  0.0000000e+000  2.6430816e-003  1.0496781e-001  0.0000000e+000  7.3887303e-002  0.0000000e+000  0.0000000e+000  0.0000000e+000  0.0000000e+000  2.7244527e-001  0.0000000e+000  9.8128951e-002  0.0000000e+000  3.9213186e-001  1.0619612e-001  0.0000000e+000  0.0000000e+000  1.6405409e-001  9.9270086e-001  1.0000000e+000  5.8434388e-001
  4.3609540e-001  0.0000000e+000  1.2640429e-002  0.0000000e+000  2.3113598e-002  0.0000000e+000  0.0000000e+000  6.4241820e-002  5.9297677e-002  4.0136421e-002  0.0000000e+000  0.0000000e+000  1.5764479e-001  0.0000000e+000  0.0000000e+000  5.6811262e-002  0.0000000e+000  5.0203511e-003  0.0000000e+000  2.1041847e-001  0.0000000e+000  0.0000000e+000  0.0000000e+000  0.0000000e+000  3.2992958e-003  0.0000000e+000  0.0000000e+000  0.0000000e+000  0.0000000e+000  0.0000000e+000  4.3609540e-001  4.7403340e-001  1.0000000e+000  3.5318649e-001
  6.8237526e-001  0.0000000e+000  0.0000000e+000  0.0000000e+000  0.0000000e+000  1.4476004e-001  0.0000000e+000  0.0000000e+000  0.0000000e+000  0.0000000e+000  0.0000000e+000  0.0000000e+000  0.0000000e+000  0.0000000e+000  0.0000000e+000  0.0000000e+000  5.7374205e-002  1.6217494e-002  0.0000000e+000  0.0000000e+000  0.0000000e+000  0.0000000e+000  0.0000000e+000  5.3849791e-003  0.0000000e+000  0.0000000e+000  1.6804712e-001  1.2212194e-002  0.0000000e+000  0.0000000e+000  6.8237526e-001  2.4906183e-001  1.0000000e+000  4.6476313e-001
  4.1164290e-001  0.0000000e+000  0.0000000e+000  0.0000000e+000  0.0000000e+000  0.0000000e+000  0.0000000e+000  0.0000000e+000  5.4355141e-002  0.0000000e+000  0.0000000e+000  1.0152778e-002  0.0000000e+000  0.0000000e+000  0.0000000e+000  0.0000000e+000  0.0000000e+000  0.0000000e+000  0.0000000e+000  4.1822483e-002  0.0000000e+000  1.1566234e-001  1.1663881e-001  1.1055028e-002  0.0000000e+000  0.0000000e+000  2.6070291e-001  0.0000000e+000  1.0636805e-001  0.0000000e+000  4.1164290e-001  5.1306933e-001  1.0000000e+000  1.1781778e-001
  6.2635554e-001  0.0000000e+000  0.0000000e+000  0.0000000e+000  3.8057844e-002  0.0000000e+000  0.0000000e+000  0.0000000e+000  0.0000000e+000  0.0000000e+000  0.0000000e+000  2.3580553e-001  0.0000000e+000  0.0000000e+000  1.4314560e-002  2.4923861e-002  7.1999122e-003  0.0000000e+000  2.9874623e-003  1.4095374e-002  0.0000000e+000  0.0000000e+000  0.0000000e+000  0.0000000e+000  2.0309068e-001  7.0693204e-002  1.3167524e-001  0.0000000e+000  0.0000000e+000  6.9899920e-002  6.2635554e-001  3.6660010e-001  1.0000000e+000  4.5897081e-001
  3.6492737e-001  0.0000000e+000  1.0052859e-001  0.0000000e+000  7.0200288e-002  0.0000000e+000  4.2163686e-002  3.3887565e-002  2.1353967e-001  0.0000000e+000  4.9374090e-002  0.0000000e+000  0.0000000e+000  0.0000000e+000  0.0000000e+000  4.8434687e-003  0.0000000e+000  0.0000000e+000  0.0000000e+000  0.0000000e+000  0.0000000e+000  0.0000000e+000  0.0000000e+000  9.3104144e-003  0.0000000e+000  0.0000000e+000  3.3236387e-002  0.0000000e+000  2.1080240e-002  0.0000000e+000  3.6492737e-001  5.2337667e-001  1.0000000e+000  3.7688299e-001
  5.4363745e-001  0.0000000e+000  0.0000000e+000  0.0000000e+000  0.0000000e+000  3.2817775e-001  0.0000000e+000  0.0000000e+000  0.0000000e+000  0.0000000e+000  5.8384512e-002  4.9275378e-001  3.1698592e-002  0.0000000e+000  0.0000000e+000  2.0800084e-001  0.0000000e+000  5.3575954e-001  0.0000000e+000  4.9301827e-002  3.5974602e-002  0.0000000e+000  0.0000000e+000  8.0619515e-005  0.0000000e+000  8.4283877e-002  1.5223858e-002  3.0295465e-002  2.6722294e-002  7.2996005e-003  5.4363745e-001  6.6090277e-001  1.0000000e+000  3.5871172e-001
  6.6742113e-001  1.6112938e-002  1.9146568e-001  3.3054207e-002  0.0000000e+000  3.6976207e-003  0.0000000e+000  7.3528510e-002  0.0000000e+000  0.0000000e+000  1.3889831e-001  0.0000000e+000  0.0000000e+000  0.0000000e+000  0.0000000e+000  6.0608111e-002  0.0000000e+000  0.0000000e+000  2.9620030e-001  0.0000000e+000  0.0000000e+000  3.5522536e-003  2.9074104e-002  0.0000000e+000  0.0000000e+000  0.0000000e+000  1.7564330e-002  5.6076407e-002  0.0000000e+000  0.0000000e+000  6.6742113e-001  3.5921121e-001  1.0000000e+000  2.4814857e-001
  7.3172596e-001  0.0000000e+000  3.8031957e-002  0.0000000e+000  2.7046657e-002  0.0000000e+000  1.3328341e-002  7.2102452e-003  0.0000000e+000  0.0000000e+000  5.6755365e-003  0.0000000e+000  0.0000000e+000  0.0000000e+000  0.0000000e+000  9.2099004e-002  1.6931941e-002  0.0000000e+000  0.0000000e+000  9.0302877e-003  0.0000000e+000  9.4150333e-003  3.7893468e-002  0.0000000e+000  0.0000000e+000  0.0000000e+000  0.0000000e+000  1.5671323e-001  2.0948598e-001  2.8682273e-001  7.3172596e-001  3.1365503e-001  1.0000000e+000  5.5988512e-001
  1.0000000e+000  0.0000000e+000  0.0000000e+000  0.0000000e+000  3.8171253e-002  0.0000000e+000  0.0000000e+000  5.6861018e-002  6.8375592e-002  1.6747887e-001  0.0000000e+000  0.0000000e+000  0.0000000e+000  6.5021246e-002  0.0000000e+000  0.0000000e+000  6.8159105e-002  0.0000000e+000  0.0000000e+000  1.1009859e-002  0.0000000e+000  0.0000000e+000  0.0000000e+000  0.0000000e+000  0.0000000e+000  0.0000000e+000  0.0000000e+000  0.0000000e+000  2.7222738e-001  6.6320061e-002  1.0000000e+000  1.3335081e-001  1.0000000e+000             Inf
  4.9970723e-001  0.0000000e+000  0.0000000e+000  0.0000000e+000  3.1614772e-001  0.0000000e+000  0.0000000e+000  6.2262286e-002  0.0000000e+000  8.1176735e-002  6.7973098e-003  7.5311775e-001  0.0000000e+000  0.0000000e+000  6.3275461e-003  1.3602721e-001  0.0000000e+000  0.0000000e+000  0.0000000e+000  8.0329936e-002  0.0000000e+000  0.0000000e+000  0.0000000e+000  9.5662586e-003  7.3118897e-002  0.0000000e+000  0.0000000e+000  3.1583664e-002  1.0154531e-001  1.8699096e-001  4.9970723e-001  6.8611228e-001  1.0000000e+000  2.6737478e-001
  0.0000000e+000  0.0000000e+000  1.5922719e-002  0.0000000e+000  9.2714156e-003  1.6339392e-001  1.1359188e-002  0.0000000e+000  0.0000000e+000  0.0000000e+000  0.0000000e+000  0.0000000e+000  7.5990699e-002  0.0000000e+000  2.5134711e-002  0.0000000e+000  3.0231058e-002  0.0000000e+000  0.0000000e+000  0.0000000e+000  7.1808980e-002  0.0000000e+000  0.0000000e+000  0.0000000e+000  0.0000000e+000  6.0772401e-003  0.0000000e+000  0.0000000e+000  0.0000000e+000  0.0000000e+000  0.0000000e+000  1.1269900e+000  1.0000000e+000             Inf
  6.1341835e-001  0.0000000e+000  3.6147276e-001  0.0000000e+000  5.3239556e-002  4.3955516e-002  1.8154160e-001  0.0000000e+000  1.9028621e-002  0.0000000e+000  1.3576879e-001  0.0000000e+000  3.1453557e-002  2.8289794e-002  2.1184370e-002  0.0000000e+000  0.0000000e+000  0.0000000e+000  8.1489592e-002  5.8109579e-003  0.0000000e+000  0.0000000e+000  0.0000000e+000  0.0000000e+000  0.0000000e+000  7.1069305e-002  0.0000000e+000  1.0122809e-001  5.2574233e-003  0.0000000e+000  6.1341835e-001  4.4267010e-001  1.0000000e+000  4.2740654e-001
  2.2913473e-001  0.0000000e+000  0.0000000e+000  0.0000000e+000  0.0000000e+000  8.2550863e-002  2.0366654e-001  9.2409056e-002  0.0000000e+000  0.0000000e+000  0.0000000e+000  0.0000000e+000  0.0000000e+000  0.0000000e+000  0.0000000e+000  1.2355692e-001  0.0000000e+000  0.0000000e+000  0.0000000e+000  0.0000000e+000  0.0000000e+000  0.0000000e+000  8.3597819e-002  0.0000000e+000  0.0000000e+000  4.2100163e-003  0.0000000e+000  0.0000000e+000  4.4008162e-001  0.0000000e+000  2.2913473e-001  7.6978323e-001  1.0000000e+000  2.9374979e-001
  3.4470538e-001  0.0000000e+000  3.9037724e-002  0.0000000e+000  0.0000000e+000  0.0000000e+000  0.0000000e+000  2.3786386e-002  0.0000000e+000  0.0000000e+000  0.0000000e+000  8.2525141e-001  0.0000000e+000  0.0000000e+000  1.7845383e-001  0.0000000e+000  1.5141359e-002  0.0000000e+000  6.1136853e-003  0.0000000e+000  0.0000000e+000  0.0000000e+000  5.0908147e-002  0.0000000e+000  0.0000000e+000  7.6408629e-002  1.4829501e-002  1.1196772e-001  4.7922927e-002  0.0000000e+000  3.4470538e-001  7.2891013e-001  1.0000000e+000  3.5477907e-001
  1.3595579e-001  0.0000000e+000  0.0000000e+000  0.0000000e+000  0.0000000e+000  0.0000000e+000  0.0000000e+000  7.4342798e-002  4.7146515e-003  0.0000000e+000  0.0000000e+000  0.0000000e+000  0.0000000e+000  0.0000000e+000  0.0000000e+000  0.0000000e+000  0.0000000e+000  0.0000000e+000  0.0000000e+000  0.0000000e+000  0.0000000e+000  1.6170157e-001  4.3651601e-001  2.9043723e-002  0.0000000e+000  0.0000000e+000  0.0000000e+000  5.0308594e-003  0.0000000e+000  0.0000000e+000  1.3595579e-001  8.1336965e-001  1.0000000e+000  3.6328901e-001
  8.0137274e-002  0.0000000e+000  1.6458728e-001  0.0000000e+000  2.6540828e-001  1.7150996e-001  1.4329041e-001  8.1013023e-002  0.0000000e+000  0.0000000e+000  4.7769382e-003  0.0000000e+000  8.1264535e-002  0.0000000e+000  0.0000000e+000  0.0000000e+000  0.0000000e+000  0.0000000e+000  0.0000000e+000  6.5266745e-002  0.0000000e+000  0.0000000e+000  0.0000000e+000  1.9234206e-003  0.0000000e+000  0.0000000e+000  7.7779670e-003  0.0000000e+000  0.0000000e+000  0.0000000e+000  8.0137274e-002  9.8271171e-001  1.0000000e+000  4.5158377e-001
  3.5331811e-001  0.0000000e+000  0.0000000e+000  0.0000000e+000  1.1135091e-002  0.0000000e+000  0.0000000e+000  6.5407425e-002  1.6630260e-001  4.4624502e-001  7.3290550e-002  2.9269720e-002  0.0000000e+000  0.0000000e+000  0.0000000e+000  0.0000000e+000  0.0000000e+000  0.0000000e+000  0.0000000e+000  0.0000000e+000  0.0000000e+000  1.8006187e-001  0.0000000e+000  0.0000000e+000  0.0000000e+000  0.0000000e+000  2.2667277e-002  0.0000000e+000  1.6370793e-001  0.0000000e+000  3.5331811e-001  6.6636756e-001  1.0000000e+000  3.9316352e-001
  4.8099480e-001  0.0000000e+000  0.0000000e+000  3.5378616e-003  0.0000000e+000  2.1150059e-001  0.0000000e+000  0.0000000e+000  0.0000000e+000  8.4710399e-003  0.0000000e+000  0.0000000e+000  0.0000000e+000  1.9493584e-001  0.0000000e+000  0.0000000e+000  2.9939045e-001  0.0000000e+000  1.6931409e-002  0.0000000e+000  0.0000000e+000  3.1245165e-001  0.0000000e+000  0.0000000e+000  0.0000000e+000  0.0000000e+000  4.8612419e-003  1.2372056e-001  2.9676210e-002  0.0000000e+000  4.8099480e-001  5.6113045e-001  1.0000000e+000  3.0107136e-001
  4.2082317e-001  9.0902270e-002  1.3818383e-002  4.1621655e-002  1.8667800e-001  0.0000000e+000  0.0000000e+000  0.0000000e+000  6.9108464e-004  4.8840215e-002  7.9324011e-003  0.0000000e+000  0.0000000e+000  8.8803417e-002  1.6501045e-001  1.9385037e-001  0.0000000e+000  0.0000000e+000  0.0000000e+000  0.0000000e+000  9.3868668e-002  0.0000000e+000  1.1172943e-001  0.0000000e+000  0.0000000e+000  1.0493740e-002  8.4903085e-002  0.0000000e+000  2.1277277e-001  1.2430157e-002  4.2082317e-001  6.4946221e-001  1.0000000e+000  2.3683615e-001
  5.3894317e-001  0.0000000e+000  0.0000000e+000  4.2306791e-002  0.0000000e+000  0.0000000e+000  0.0000000e+000  1.0810587e-001  0.0000000e+000  3.0757088e-001  0.0000000e+000  3.7671518e-002  0.0000000e+000  0.0000000e+000  0.0000000e+000  0.0000000e+000  0.0000000e+000  0.0000000e+000  1.5279545e-001  1.9886756e-001  0.0000000e+000  0.0000000e+000  6.9324827e-002  0.0000000e+000  0.0000000e+000  0.0000000e+000  0.0000000e+000  9.8044468e-002  0.0000000e+000  0.0000000e+000  5.3894317e-001  4.7308471e-001  1.0000000e+000  3.2135351e-001
  1.0000000e+000  0.0000000e+000  1.1975453e-001  1.3605895e-001  0.0000000e+000  2.3295986e-001  6.4700115e-003  0.0000000e+000  0.0000000e+000  5.7174022e-002  0.0000000e+000  0.0000000e+000  7.2819400e-002  1.0281980e-002  0.0000000e+000  0.0000000e+000  0.0000000e+000  1.5347985e-002  0.0000000e+000  0.0000000e+000  0.0000000e+000  0.0000000e+000  0.0000000e+000  0.0000000e+000  0.0000000e+000  1.6751892e-001  0.0000000e+000  1.5538261e-001  0.0000000e+000  1.4955543e-001  1.0000000e+000  1.8731770e-001  1.0000000e+000             Inf
  8.8357093e-001  0.0000000e+000  2.4591862e-002  0.0000000e+000  0.0000000e+000  1.2059727e-001  0.0000000e+000  0.0000000e+000  8.3503605e-002  1.7188922e-001  2.4364260e-001  3.4254443e-002  0.0000000e+000  2.1069456e-001  0.0000000e+000  1.9120844e-001  0.0000000e+000  9.2978110e-002  0.0000000e+000  0.0000000e+000  0.0000000e+000  0.0000000e+000  0.0000000e+000  0.0000000e+000  8.9685681e-002  0.0000000e+000  0.0000000e+000  0.0000000e+000  4.1472588e-002  5.7311146e-003  8.8357093e-001  2.9179436e-001  1.0000000e+000  4.1835256e-001
  6.6163218e-001  0.0000000e+000  0.0000000e+000  8.0607022e-004  0.0000000e+000  1.1006496e-002  1.3689442e-003  4.8040904e-002  0.0000000e+000  0.0000000e+000  0.0000000e+000  1.0962260e-001  0.0000000e+000  0.0000000e+000  0.0000000e+000  1.3492921e-001  2.3131262e-002  2.6708299e-004  0.0000000e+000  9.8758273e-002  0.0000000e+000  3.0747274e-002  1.6594926e-001  0.0000000e+000  1.8538773e-002  3.6524079e-001  9.6969982e-002  2.3357878e-003  1.1743641e-001  4.2641762e-003  6.6163218e-001  4.2547057e-001  1.0000000e+000  3.3912226e-001
  1.5384512e-001  0.0000000e+000  2.2936246e-002  1.1837947e-002  0.0000000e+000  4.1731255e-001  0.0000000e+000  0.0000000e+000  0.0000000e+000  0.0000000e+000  0.0000000e+000  0.0000000e+000  0.0000000e+000  6.5354322e-003  0.0000000e+000  0.0000000e+000  5.0506708e-002  0.0000000e+000  0.0000000e+000  0.0000000e+000  4.4554082e-002  2.9844392e-002  0.0000000e+000  0.0000000e+000  2.3717806e-001  5.2774243e-002  4.9315940e-001  1.9697012e-001  4.5058967e-003  1.6813444e-001  1.5384512e-001  1.0522742e+000  1.0000000e+000  5.4829030e-001
  2.5147879e-001  0.0000000e+000  1.7778193e-001  0.0000000e+000  2.6011844e-001  2.4883813e-001  0.0000000e+000  0.0000000e+000  9.8355075e-002  1.7651073e-002  0.0000000e+000  0.0000000e+000  0.0000000e+000  0.0000000e+000  3.5919654e-002  0.0000000e+000  8.1660193e-002  0.0000000e+000  0.0000000e+000  0.0000000e+000  2.5340369e-001  1.6100634e-001  1.3379640e-002  0.0000000e+000  4.3477048e-002  7.1774191e-002  0.0000000e+000  1.2387385e-002  4.1815495e-003  4.7698452e-002  2.5147879e-001  8.6523901e-001  1.0000000e+000  5.9976298e-001
  7.4562529e-001  2.9955601e-002  0.0000000e+000  0.0000000e+000  4.1052505e-002  0.0000000e+000  1.3104425e-002  0.0000000e+000  2.7969228e-002  0.0000000e+000  8.6361892e-002  0.0000000e+000  0.0000000e+000  9.6779618e-003  0.0000000e+000  0.0000000e+000  3.2143617e-004  0.0000000e+000  0.0000000e+000  4.5263066e-002  8.0520455e-001  0.0000000e+000  0.0000000e+000  0.0000000e+000  0.0000000e+000  0.0000000e+000  0.0000000e+000  0.0000000e+000  0.0000000e+000  6.2174611e-002  7.4562529e-001  3.4540345e-001  1.0000000e+000  3.6059728e-001
  0.0000000e+000  0.0000000e+000  7.8090441e-002  0.0000000e+000  0.0000000e+000  5.1532301e-002  0.0000000e+000  6.1251505e-002  0.0000000e+000  0.0000000e+000  0.0000000e+000  0.0000000e+000  0.0000000e+000  3.4784086e-002  0.0000000e+000  0.0000000e+000  0.0000000e+000  0.0000000e+000  0.0000000e+000  0.0000000e+000  0.0000000e+000  1.1998072e-001  0.0000000e+000  0.0000000e+000  0.0000000e+000  2.8180686e-002  4.8909154e-002  2.5530825e-002  3.9537737e-002  0.0000000e+000  0.0000000e+000  1.1513854e+000  1.0000000e+000             Inf
  8.7278200e-001  0.0000000e+000  0.0000000e+000  7.1662206e-002  0.0000000e+000  2.9249083e-001  0.0000000e+000  0.0000000e+000  0.0000000e+000  0.0000000e+000  0.0000000e+000  3.5634873e-001  1.8741476e-002  0.0000000e+000  0.0000000e+000  0.0000000e+000  2.3852548e-003  0.0000000e+000  0.0000000e+000  0.0000000e+000  0.0000000e+000  0.0000000e+000  9.0143163e-003  1.7580982e-001  0.0000000e+000  2.2615380e-001  0.0000000e+000  0.0000000e+000  0.0000000e+000  0.0000000e+000  8.7278200e-001  2.6913718e-001  1.0000000e+000             Inf
  2.0003077e-001  0.0000000e+000  0.0000000e+000  0.0000000e+000  0.0000000e+000  0.0000000e+000  0.0000000e+000  2.3191037e-002  0.0000000e+000  0.0000000e+000  0.0000000e+000  7.5981239e-002  2.9162374e-002  0.0000000e+000  1.5593394e-002  0.0000000e+000  1.6584149e-001  0.0000000e+000  0.0000000e+000  0.0000000e+000  0.0000000e+000  1.3090764e-001  1.4256758e-001  1.3068595e-001  2.6054918e-001  0.0000000e+000  0.0000000e+000  1.2822197e-001  0.0000000e+000  0.0000000e+000  2.0003077e-001  8.2406257e-001  1.0000000e+000  6.0782829e-001
  0.0000000e+000  4.6741362e-002  3.0305407e-002  4.8140578e-004  1.4414630e-002  0.0000000e+000  0.0000000e+000  0.0000000e+000  2.4324012e-002  0.0000000e+000  0.0000000e+000  6.4948003e-002  1.8251403e-001  0.0000000e+000  0.0000000e+000  3.3498966e-003  0.0000000e+000  0.0000000e+000  1.1954259e-002  6.3471532e-003  5.0806278e-002  0.0000000e+000  1.4129728e-001  0.0000000e+000  1.3568942e-001  2.3858517e-002  2.8247020e-002  0.0000000e+000  0.0000000e+000  0.0000000e+000  0.0000000e+000  1.2375003e+000  1.0000000e+000             Inf
  6.3395005e-001  8.9023249e-002  1.2939096e-001  0.0000000e+000  0.0000000e+000  0.0000000e+000  8.8408779e-002  0.0000000e+000  0.0000000e+000  0.0000000e+000  0.0000000e+000  0.0000000e+000  7.6219124e-002  2.2710428e-002  0.0000000e+000  0.0000000e+000  3.1452021e-001  0.0000000e+000  0.0000000e+000  0.0000000e+000  0.0000000e+000  0.0000000e+000  0.0000000e+000  0.0000000e+000  0.0000000e+000  2.7491601e-003  7.5445635e-001  9.9109761e-002  0.0000000e+000  9.5325764e-003  6.3395005e-001  5.1961471e-001  1.0000000e+000  7.1731192e-001
  1.7730506e-001  0.0000000e+000  0.0000000e+000  0.0000000e+000  0.0000000e+000  0.0000000e+000  5.7405573e-002  0.0000000e+000  0.0000000e+000  3.7136804e-001  1.4713190e-001  0.0000000e+000  1.7760875e-001  0.0000000e+000  0.0000000e+000  0.0000000e+000  0.0000000e+000  0.0000000e+000  3.8762218e-002  1.5289673e-001  6.2207359e-002  0.0000000e+000  0.0000000e+000  0.0000000e+000  0.0000000e+000  0.0000000e+000  0.0000000e+000  2.5903870e-001  0.0000000e+000  0.0000000e+000  1.7730506e-001  8.9604510e-001  1.0000000e+000  6.5613248e-001
  5.1259362e-001  1.9477154e-002  3.6083793e-002  0.0000000e+000  0.0000000e+000  0.0000000e+000  0.0000000e+000  1.0043610e-001  0.0000000e+000  4.3962442e-002  0.0000000e+000  4.4342512e-002  0.0000000e+000  2.8046534e-002  1.9376119e-001  1.3998786e-003  0.0000000e+000  0.0000000e+000  0.0000000e+000  0.0000000e+000  2.1424182e-001  0.0000000e+000  0.0000000e+000  0.0000000e+000  1.0590386e-001  4.6603142e-001  0.0000000e+000  4.7330660e-002  0.0000000e+000  3.9795394e-002  5.1259362e-001  5.6412184e-001  1.0000000e+000  3.0410650e-001
  4.9480930e-001  1.5921198e-002  2.1551605e-001  1.5424195e-001  1.8138757e-001  0.0000000e+000  6.3010059e-003  1.9904086e-002  1.3873162e-002  0.0000000e+000  0.0000000e+000  0.0000000e+000  5.4052621e-002  0.0000000e+000  0.0000000e+000  0.0000000e+000  0.0000000e+000  2.1216315e-001  0.0000000e+000  7.4774418e-002  0.0000000e+000  0.0000000e+000  0.0000000e+000  0.0000000e+000  0.0000000e+000  0.0000000e+000  0.0000000e+000  0.0000000e+000  7.5879909e-001  0.0000000e+000  4.9480930e-001  6.5972173e-001  1.0000000e+000  6.2655560e-001
  4.5249775e-001  0.0000000e+000  1.3108811e-002  1.5024039e-003  7.4541986e-003  0.0000000e+000  0.0000000e+000  0.0000000e+000  1.9092667e-001  0.0000000e+000  2.5872553e-003  7.3551138e-002  6.5333277e-002  0.0000000e+000  0.0000000e+000  0.0000000e+000  2.5446371e-001  1.8941870e-002  0.0000000e+000  5.6428649e-001  0.0000000e+000  4.5826905e-001  0.0000000e+000  0.0000000e+000  0.0000000e+000  0.0000000e+000  0.0000000e+000  2.6985835e-001  3.4677659e-001  0.0000000e+000  4.5249775e-001  8.2558298e-001  1.0000000e+000  3.9600312e-001
  2.0173137e-001  1.2300883e-001  9.4617410e-002  8.6578771e-002  0.0000000e+000  0.0000000e+000  1.4786268e-002  1.0513848e-001  1.7731562e-002  3.8527320e-002  9.1535407e-003  0.0000000e+000  0.0000000e+000  0.0000000e+000  0.0000000e+000  0.0000000e+000  1.8673563e-001  1.8566103e-001  5.9309563e-003  5.7683334e-002  5.2349492e-002  0.0000000e+000  0.0000000e+000  0.0000000e+000  0.0000000e+000  9.2409717e-003  7.9270162e-002  3.4810542e-005  2.2708676e-001  0.0000000e+000  2.0173137e-001  8.6973266e-001  1.0000000e+000  5.2319819e-001
  5.9465486e-002  0.0000000e+000  0.0000000e+000  3.4794183e-002  0.0000000e+000  0.0000000e+000  0.0000000e+000  3.0848479e-002  0.0000000e+000  6.9351713e-002  6.6165547e-003  0.0000000e+000  0.0000000e+000  0.0000000e+000  3.1159176e-001  2.5345499e-001  0.0000000e+000  2.3532361e-001  0.0000000e+000  4.1640495e-002  0.0000000e+000  1.8015670e-001  0.0000000e+000  0.0000000e+000  1.0719154e-002  0.0000000e+000  0.0000000e+000  0.0000000e+000  0.0000000e+000  2.2322529e-001  5.9465486e-002  1.1417826e+000  1.0000000e+000  5.2934785e-001
  9.2744575e-001  0.0000000e+000  0.0000000e+000  3.5031984e-001  0.0000000e+000  0.0000000e+000  0.0000000e+000  0.0000000e+000  0.0000000e+000  0.0000000e+000  0.0000000e+000  2.8700493e-001  2.1985489e-002  1.1595721e-002  1.3807137e-002  0.0000000e+000  0.0000000e+000  1.5959528e-004  0.0000000e+000  1.0078571e-001  9.9125323e-002  0.0000000e+000  0.0000000e+000  8.2215534e-002  0.0000000e+000  1.4134634e-001  1.4107214e-003  2.3241488e-002  6.3749598e-002  0.0000000e+000  9.2744575e-001  2.4361753e-001  1.0000000e+000  4.4834839e-001
  1.0000000e+000  0.0000000e+000  0.0000000e+000  0.0000000e+000  0.0000000e+000  1.7341157e-001  0.0000000e+000  0.0000000e+000  1.2761706e-001  0.0000000e+000  0.0000000e+000  6.1904756e-003  0.0000000e+000  0.0000000e+000  0.0000000e+000  2.6280402e-003  8.1164328e-002  0.0000000e+000  0.0000000e+000  0.0000000e+000  0.0000000e+000  1.5074480e-001  0.0000000e+000  2.7670517e-002  0.0000000e+000  0.0000000e+000  1.2428398e-002  1.6358489e-001  0.0000000e+000  1.7216400e-001  1.0000000e+000  1.5129511e-001  1.0000000e+000             Inf
  7.3194338e-001  7.0801149e-002  0.0000000e+000  0.0000000e+000  0.0000000e+000  0.0000000e+000  0.0000000e+000  0.0000000e+000  2.9060723e-002  0.0000000e+000  0.0000000e+000  2.3636558e-002  9.2174448e-002  1.6380237e-001  0.0000000e+000  0.0000000e+000  1.8447146e-001  0.0000000e+000  1.5616558e-001  0.0000000e+000  1.1605218e-001  0.0000000e+000  3.3818926e-002  0.0000000e+000  0.0000000e+000  1.1601630e-001  0.0000000e+000  8.0350311e-002  0.0000000e+000  0.0000000e+000  7.3194338e-001  3.4393573e-001  1.0000000e+000  3.3897503e-001
  0.0000000e+000  0.0000000e+000  1.7525486e-002  5.0799394e-002  5.9751782e-002  0.0000000e+000  0.0000000e+000  2.6115253e-002  0.0000000e+000  2.6718982e-001  0.0000000e+000  8.1260998e-002  0.0000000e+000  6.0078613e-002  0.0000000e+000  0.0000000e+000  0.0000000e+000  0.0000000e+000  0.0000000e+000  0.0000000e+000  0.0000000e+000  0.0000000e+000  8.1946349e-003  7.6507495e-002  0.0000000e+000  0.0000000e+000  0.0000000e+000  4.2856934e-002  1.7927941e-002  0.0000000e+000  0.0000000e+000  1.2197888e+000  1.0000000e+000             Inf
  7.0923356e-001  8.4773047e-003  5.3202662e-002  1.5697000e-002  0.0000000e+000  0.0000000e+000  0.0000000e+000  0.0000000e+000  0.0000000e+000  3.3583860e-001  0.0000000e+000  0.0000000e+000  4.9348353e-001  1.1941156e-002  0.0000000e+000  0.0000000e+000  0.0000000e+000  0.0000000e+000  7.8951752e-002  4.3382031e-002  0.0000000e+000  2.3529893e-002  0.0000000e+000  1.0685859e-002  0.0000000e+000  0.0000000e+000  5.2054248e-002  0.0000000e+000  0.0000000e+000  6.3617766e-003  7.0923356e-001  3.7265187e-001  1.0000000e+000  4.9997906e-001
  5.3023609e-001  0.0000000e+000  0.0000000e+000  1.7844465e-001  0.0000000e+000  8.2267415e-002  0.0000000e+000  0.0000000e+000  2.7592240e-002  1.7494325e-002  0.0000000e+000  3.5074553e-001  6.1683849e-002  0.0000000e+000  1.8217876e-003  0.0000000e+000  0.0000000e+000  3.1888922e-001  0.0000000e+000  2.0104081e-002  6.2422464e-001  0.0000000e+000  2.9186135e-002  0.0000000e+000  0.0000000e+000  1.2537625e-001  2.1697359e-002  0.0000000e+000  0.0000000e+000  0.0000000e+000  5.3023609e-001  6.6263723e-001  1.0000000e+000  6.8063266e-001
  3.0961640e-001  0.0000000e+000  0.0000000e+000  0.0000000e+000  2.0859003e-002  0.0000000e+000  4.6688457e-003  0.0000000e+000  3.3768815e-002  0.0000000e+000  0.0000000e+000  4.1201310e-001  1.4947065e-001  5.6096916e-002  0.0000000e+000  0.0000000e+000  7.4829527e-002  3.0446377e-001  1.5280181e-001  3.1412347e-003  2.6661940e-001  0.0000000e+000  0.0000000e+000  0.0000000e+000  0.0000000e+000  0.0000000e+000  0.0000000e+000  0.0000000e+000  0.0000000e+000  2.6353913e-001  3.0961640e-001  8.5003332e-001  1.0000000e+000  2.9208593e-001
  0.0000000e+000  0.0000000e+000  0.0000000e+000  6.8338916e-002  0.0000000e+000  0.0000000e+000  0.0000000e+000  1.2211838e-002  0.0000000e+000  1.0119063e-001  0.0000000e+000  1.9313029e-001  0.0000000e+000  0.0000000e+000  0.0000000e+000  0.0000000e+000  0.0000000e+000  0.0000000e+000  0.0000000e+000  1.3809826e-001  2.5914571e-002  4.2936949e-002  0.0000000e+000  0.0000000e+000  0.0000000e+000  3.4345095e-002  1.5297465e-002  0.0000000e+000  0.0000000e+000  1.2840006e-001  0.0000000e+000  1.2358199e+000  1.0000000e+000             Inf
  7.6422207e-001  0.0000000e+000  3.5280423e-003  1.4304878e-001  0.0000000e+000  9.8123300e-002  0.0000000e+000  0.0000000e+000  0.0000000e+000  0.0000000e+000  5.4404391e-002  3.3072791e-002  2.6823280e-003  2.2365156e-001  0.0000000e+000  0.0000000e+000  0.0000000e+000  0.0000000e+000  5.5172280e-002  8.1989497e-003  0.0000000e+000  5.1040211e-002  7.3386652e-002  0.0000000e+000  2.9165357e-002  0.0000000e+000  5.1343264e-002  0.0000000e+000  2.3581858e-001  8.1513109e-002  7.6422207e-001  3.3744505e-001  1.0000000e+000  3.3362877e-001
  1.4652690e-002  0.0000000e+000  0.0000000e+000  0.0000000e+000  0.0000000e+000  0.0000000e+000  2.5822180e-003  0.0000000e+000  1.2637103e-002  1.9136705e-002  0.0000000e+000  0.0000000e+000  5.6849998e-002  0.0000000e+000  0.0000000e+000  7.9815848e-002  6.7345249e-002  0.0000000e+000  1.3855525e-001  0.0000000e+000  5.0454847e-002  0.0000000e+000  4.0831976e-002  9.1567658e-003  5.8310746e-002  1.5433593e-002  3.3006129e-003  7.1117732e-003  0.0000000e+000  3.1680937e-002  1.4652690e-002  1.0523775e+000  1.0000000e+000  3.2382802e-001
  1.6088169e-001  4.4761677e-001  7.3931002e-002  2.1976813e-001  1.2258909e-001  1.1034165e-001  0.0000000e+000  0.0000000e+000  0.0000000e+000  0.0000000e+000  3.5838962e-002  0.0000000e+000  0.0000000e+000  0.0000000e+000  0.0000000e+000  0.0000000e+000  0.0000000e+000  2.4639849e-001  1.4826091e-001  1.0960435e-002  1.2551037e-001  0.0000000e+000  0.0000000e+000  0.0000000e+000  0.0000000e+000  1.5807346e-001  0.0000000e+000  0.0000000e+000  0.0000000e+000  7.5137189e-002  1.6088169e-001  1.0512077e+000  1.0000000e+000  2.4924452e-001
  1.0000000e+000  4.6805655e-002  1.1426311e-002  1.5958108e-002  1.1238711e-004  0.0000000e+000  0.0000000e+000  0.0000000e+000  0.0000000e+000  6.0154303e-002  5.0216404e-002  0.0000000e+000  0.0000000e+000  0.0000000e+000  0.0000000e+000  0.0000000e+000  0.0000000e+000  4.2090194e-002  1.2006682e-002  1.1006159e-001  0.0000000e+000  1.1839460e-001  0.0000000e+000  4.4988731e-003  5.4299629e-004  8.7095143e-002  4.5507129e-002  0.0000000e+000  0.0000000e+000  2.9500692e-002  1.0000000e+000  1.0285651e-001  1.0000000e+000             Inf
  6.6114038e-001  7.3068815e-002  0.0000000e+000  2.5136009e-002  9.6336664e-005  7.8030108e-002  1.5750859e-001  1.5868693e-001  0.0000000e+000  0.0000000e+000  0.0000000e+000  7.3544241e-002  0.0000000e+000  0.0000000e+000  0.0000000e+000  0.0000000e+000  5.3227948e-002  0.0000000e+000  0.0000000e+000  0.0000000e+000  0.0000000e+000  1.6960629e-002  1.3029816e-001  2.1331773e-003  7.2890374e-003  0.0000000e+000  0.0000000e+000  0.0000000e+000  4.5487904e-002  0.0000000e+000  6.6114038e-001  3.4406489e-001  1.0000000e+000  2.7027993e-001
  9.7760152e-001  8.7310142e-002  2.3392273e-002  0.0000000e+000  5.9658429e-003  0.0000000e+000  6.8942679e-002  1.6217636e-001  0.0000000e+000  1.1905835e-001  1.9789441e-001  0.0000000e+000  0.0000000e+000  0.0000000e+000  0.0000000e+000  2.9750710e-003  0.0000000e+000  0.0000000e+000  2.4357129e-002  0.0000000e+000  2.0683933e-001  7.6701905e-002  0.0000000e+000  0.0000000e+000  1.2274736e-001  0.0000000e+000  0.0000000e+000  0.0000000e+000  0.0000000e+000  8.6628004e-002  9.7760152e-001  2.1141632e-001  1.0000000e+000  2.1813127e-001
  4.0177449e-001  9.0119005e-004  0.0000000e+000  6.7299627e-003  1.5843542e-002  0.0000000e+000  2.6597820e-001  0.0000000e+000  0.0000000e+000  0.0000000e+000  6.2874429e-003  9.8770271e-002  0.0000000e+000  1.1522073e-002  0.0000000e+000  0.0000000e+000  0.0000000e+000  0.0000000e+000  4.2788218e-001  0.0000000e+000  0.0000000e+000  1.0324987e-001  6.4160828e-002  0.0000000e+000  1.5067093e-001  6.2856681e-005  4.0660918e-002  1.2330344e-003  0.0000000e+000  8.3309653e-002  4.0177449e-001  6.4736947e-001  1.0000000e+000  4.4847674e-001
  1.6088274e-001  0.0000000e+000  0.0000000e+000  4.5078563e-002  0.0000000e+000  1.6024575e-001  8.5003127e-003  2.3989101e-002  2.2586412e-001  3.9591962e-002  2.6538833e-002  1.3098128e-001  2.6928877e-003  0.0000000e+000  0.0000000e+000  3.4136262e-003  1.1706540e-001  0.0000000e+000  3.2929323e-002  5.9812111e-002  3.1629368e-002  2.6804541e-001  0.0000000e+000  3.0824014e-002  1.6840291e-002  0.0000000e+000  0.0000000e+000  0.0000000e+000  1.6513111e-002  8.8107307e-002  1.6088274e-001  9.3566584e-001  1.0000000e+000  1.5177378e-001
  3.2342070e-001  0.0000000e+000  0.0000000e+000  0.0000000e+000  2.3759253e-003  0.0000000e+000  4.9276784e-003  2.0165781e-001  0.0000000e+000  5.5564568e-005  0.0000000e+000  4.4232036e-002  0.0000000e+000  7.9291631e-002  2.4361673e-001  0.0000000e+000  0.0000000e+000  2.0958647e-002  3.2734335e-002  0.0000000e+000  0.0000000e+000  0.0000000e+000  0.0000000e+000  0.0000000e+000  0.0000000e+000  4.3807285e-002  0.0000000e+000  2.1697181e-001  4.0542753e-001  0.0000000e+000  3.2342070e-001  7.2879422e-001  1.0000000e+000  3.3316071e-001
  5.8038318e-001  5.2555021e-002  6.4594317e-004  5.5714328e-002  0.0000000e+000  1.7448332e-001  0.0000000e+000  0.0000000e+000  2.0739170e-001  3.3585255e-002  0.0000000e+000  6.7078011e-002  1.3501944e-001  0.0000000e+000  6.7883105e-002  1.9840343e-002  2.2563375e-002  0.0000000e+000  0.0000000e+000  0.0000000e+000  1.1468482e-001  0.0000000e+000  0.0000000e+000  4.4648740e-003  0.0000000e+000  0.0000000e+000  0.0000000e+000  0.0000000e+000  0.0000000e+000  3.0091911e-002  5.8038318e-001  4.3537958e-001  1.0000000e+000  2.2882085e-001
  8.9673931e-001  0.0000000e+000  0.0000000e+000  0.0000000e+000  1.7771512e-003  8.5203383e-003  0.0000000e+000  4.1826157e-002  2.5991575e-002  0.0000000e+000  1.3138052e-002  0.0000000e+000  0.0000000e+000  0.0000000e+000  0.0000000e+000  0.0000000e+000  0.0000000e+000  0.0000000e+000  1.1540516e-001  0.0000000e+000  3.5132097e-001  0.0000000e+000  0.0000000e+000  0.0000000e+000  3.2614121e-002  6.7338690e-002  3.4552258e-001  3.3018642e-002  0.0000000e+000  0.0000000e+000  8.9673931e-001  2.3300067e-001  1.0000000e+000  3.2461759e-001
  1.9699689e-001  2.2502794e-001  2.2701448e-003  0.0000000e+000  5.9859165e-003  0.0000000e+000  1.3985730e-001  0.0000000e+000  0.0000000e+000  1.3095910e-001  0.0000000e+000  0.0000000e+000  0.0000000e+000  0.0000000e+000  0.0000000e+000  1.8756823e-002  2.2626017e-001  2.5228739e-001  0.0000000e+000  1.4342890e-002  2.3431464e-002  2.2286482e-001  5.1748383e-002  4.1726709e-003  9.1710131e-003  2.4471173e-002  0.0000000e+000  6.1634812e-002  5.5039016e-002  0.0000000e+000  1.9699689e-001  9.2017073e-001  1.0000000e+000  1.6219325e-001
  5.7424324e-001  0.0000000e+000  0.0000000e+000  0.0000000e+000  7.0418887e-002  5.9521521e-002  2.9261685e-002  0.0000000e+000  1.2276925e-002  0.0000000e+000  0.0000000e+000  0.0000000e+000  7.0776350e-002  0.0000000e+000  8.9648649e-002  0.0000000e+000  7.2410471e-002  1.2982820e-001  0.0000000e+000  4.9790778e-003  2.1709982e-001  9.0582088e-002  6.2986579e-002  0.0000000e+000  0.0000000e+000  0.0000000e+000  3.8614382e-001  0.0000000e+000  0.0000000e+000  0.0000000e+000  5.7424324e-001  5.0485925e-001  1.0000000e+000  3.6571967e-001
  2.1868467e-001  0.0000000e+000  0.0000000e+000  5.3029757e-002  0.0000000e+000  0.0000000e+000  0.0000000e+000  1.0392834e-002  0.0000000e+000  0.0000000e+000  0.0000000e+000  0.0000000e+000  1.3189924e-001  0.0000000e+000  2.2299872e-002  0.0000000e+000  3.5566893e-001  0.0000000e+000  1.9257984e-001  0.0000000e+000  0.0000000e+000  0.0000000e+000  2.0252175e-002  0.0000000e+000  8.8353165e-002  0.0000000e+000  1.5828366e-001  0.0000000e+000  1.4077418e-003  1.3690804e-001  2.1868467e-001  8.1739429e-001  1.0000000e+000  2.9534058e-001
  0.0000000e+000  2.4457327e-002  7.0541613e-002  0.0000000e+000  1.3688976e-002  1.4218980e-002  0.0000000e+000  0.0000000e+000  0.0000000e+000  0.0000000e+000  1.4299878e-001  0.0000000e+000  0.0000000e+000  3.6867622e-003  0.0000000e+000  0.0000000e+000  0.0000000e+000  0.0000000e+000  0.0000000e+000  0.0000000e+000  3.0895359e-002  0.0000000e+000  0.0000000e+000  0.0000000e+000  7.9449923e-002  0.0000000e+000  5.7527560e-002  0.0000000e+000  0.0000000e+000  0.0000000e+000  0.0000000e+000  1.1357651e+000  1.0000000e+000             Inf
  8.1142479e-001  1.3979694e-001  0.0000000e+000  0.0000000e+000  2.5341748e-001  0.0000000e+000  0.0000000e+000  0.0000000e+000  0.0000000e+000  9.9463541e-003  4.8678135e-002  1.0355094e-001  3.0078535e-002  0.0000000e+000  0.0000000e+000  5.1441716e-002  0.0000000e+000  0.0000000e+000  0.0000000e+000  0.0000000e+000  0.0000000e+000  0.0000000e+000  4.3125314e-002  1.8717827e-001  2.9767578e-001  5.0397110e-003  0.0000000e+000  0.0000000e+000  0.0000000e+000  0.0000000e+000  8.1142479e-001  3.1139801e-001  1.0000000e+000  1.9139973e-001
  8.9855161e-001  1.0979479e-002  2.0208855e-001  1.2559725e-001  0.0000000e+000  3.6215936e-002  0.0000000e+000  0.0000000e+000  0.0000000e+000  9.7604089e-002  4.4844925e-002  1.3872760e-001  5.0683244e-002  0.0000000e+000  6.7500273e-002  0.0000000e+000  1.9970266e-001  0.0000000e+000  0.0000000e+000  0.0000000e+000  2.0827401e-003  0.0000000e+000  0.0000000e+000  7.4857098e-002  0.0000000e+000  0.0000000e+000  0.0000000e+000  1.0402466e-001  2.2314679e-001  0.0000000e+000  8.9855161e-001  2.9504827e-001  1.0000000e+000  3.3091362e-001
  1.0000000e+000  1.4465492e-001  0.0000000e+000  0.0000000e+000  0.0000000e+000  2.1612424e-003  1.3889084e-001  0.0000000e+000  0.0000000e+000  0.0000000e+000  0.0000000e+000  0.0000000e+000  1.0980441e-001  1.4609060e-002  0.0000000e+000  2.4901272e-002  0.0000000e+000  0.0000000e+000  0.0000000e+000  5.0102866e-003  0.0000000e+000  0.0000000e+000  1.1801881e-002  0.0000000e+000  3.6246021e-002  9.5999839e-003  4.8059871e-001  7.6034586e-003  0.0000000e+000  6.5165655e-002  1.0000000e+000  1.7458520e-001  1.0000000e+000             Inf
  4.9397747e-001  1.6962949e-001  0.0000000e+000  0.0000000e+000  2.3724897e-002  0.0000000e+000  0.0000000e+000  0.0000000e+000  1.1985146e-001  7.4079675e-002  1.5884542e-001  0.0000000e+000  5.1564335e-002  1.2144127e-001  0.0000000e+000  3.8230117e-003  0.0000000e+000  0.0000000e+000  9.3973260e-002  0.0000000e+000  2.3165249e-004  0.0000000e+000  0.0000000e+000  0.0000000e+000  0.0000000e+000  1.4346031e-001  0.0000000e+000  0.0000000e+000  5.2495017e-003  0.0000000e+000  4.9397747e-001  4.9847434e-001  1.0000000e+000  5.7422862e-001
  7.6577930e-001  0.0000000e+000  3.8938855e-002  1.4200199e-001  0.0000000e+000  0.0000000e+000  0.0000000e+000  0.0000000e+000  0.0000000e+000  4.7205955e-001  1.9887604e-001  0.0000000e+000  0.0000000e+000  0.0000000e+000  0.0000000e+000  6.0418964e-002  3.4750449e-002  0.0000000e+000  1.4091373e-002  0.0000000e+000  2.9090732e-002  0.0000000e+000  0.0000000e+000  4.5699356e-002  1.3379417e-001  0.0000000e+000  0.0000000e+000  0.0000000e+000  0.0000000e+000  5.1619218e-002  7.6577930e-001  3.5139976e-001  1.0000000e+000  5.1207927e-001
  1.3645558e-001  0.0000000e+000  0.0000000e+000  0.0000000e+000  1.5588387e-002  0.0000000e+000  0.0000000e+000  0.0000000e+000  0.0000000e+000  0.0000000e+000  0.0000000e+000  0.0000000e+000  1.3317263e-001  0.0000000e+000  5.2755325e-003  0.0000000e+000  7.2676805e-003  0.0000000e+000  0.0000000e+000  0.0000000e+000  0.0000000e+000  0.0000000e+000  0.0000000e+000  1.2225398e-002  0.0000000e+000  0.0000000e+000  3.2714708e-002  4.1646466e-002  7.5253380e-002  9.6172188e-002  1.3645558e-001  7.3743316e-001  1.0000000e+000  7.0990618e-001
  3.6986153e-001  0.0000000e+000  0.0000000e+000  0.0000000e+000  0.0000000e+000  0.0000000e+000  2.1028708e-001  0.0000000e+000  6.6026419e-002  0.0000000e+000  0.0000000e+000  1.4265716e-001  0.0000000e+000  0.0000000e+000  0.0000000e+000  0.0000000e+000  3.1031317e-002  0.0000000e+000  0.0000000e+000  0.0000000e+000  9.4669165e-002  0.0000000e+000  0.0000000e+000  0.0000000e+000  0.0000000e+000  0.0000000e+000  0.0000000e+000  5.0636151e-002  0.0000000e+000  0.0000000e+000  3.6986153e-001  5.2278857e-001  1.0000000e+000  3.7122412e-001
  5.5112008e-002  0.0000000e+000  1.3473208e-001  8.4373363e-002  0.0000000e+000  9.7514913e-002  0.0000000e+000  2.8401513e-001  0.0000000e+000  0.0000000e+000  0.0000000e+000  0.0000000e+000  0.0000000e+000  1.8687417e-003  4.0904333e-002  4.2457290e-002  0.0000000e+000  0.0000000e+000  1.1947408e-001  4.0856102e-002  0.0000000e+000  0.0000000e+000  4.5301013e-002  3.2358452e-001  0.0000000e+000  0.0000000e+000  0.0000000e+000  0.0000000e+000  5.0830384e-002  0.0000000e+000  5.5112008e-002  1.1158064e+000  1.0000000e+000  5.5087533e-001
  2.8843706e-001  4.0765107e-002  0.0000000e+000  2.3603493e-002  1.3532425e-001  6.1472774e-003  5.4480455e-003  0.0000000e+000  0.0000000e+000  0.0000000e+000  0.0000000e+000  0.0000000e+000  2.8975090e-002  6.6833276e-002  0.0000000e+000  1.5882383e-001  0.0000000e+000  0.0000000e+000  0.0000000e+000  2.2120682e-003  2.6628873e-002  0.0000000e+000  0.0000000e+000  0.0000000e+000  1.5558778e-003  0.0000000e+000  0.0000000e+000  2.8930014e-001  5.4609805e-002  0.0000000e+000  2.8843706e-001  6.5772619e-001  1.0000000e+000  4.5671961e-001
  1.5018338e-001  7.5951303e-002  3.2235142e-002  6.0739585e-002  2.0581526e-002  0.0000000e+000  4.1420722e-001  0.0000000e+000  0.0000000e+000  8.7107473e-002  0.0000000e+000  1.0925505e-001  0.0000000e+000  0.0000000e+000  2.1041523e-001  0.0000000e+000  0.0000000e+000  0.0000000e+000  0.0000000e+000  0.0000000e+000  0.0000000e+000  3.8235789e-002  4.0400965e-002  0.0000000e+000  9.2496228e-002  0.0000000e+000  5.0590823e-002  2.6377660e-003  0.0000000e+000  1.0280132e-001  1.5018338e-001  9.5412503e-001  1.0000000e+000  4.0784456e-001
  5.0102889e-001  0.0000000e+000  0.0000000e+000  1.4736069e-002  5.3254292e-003  0.0000000e+000  0.0000000e+000  0.0000000e+000  0.0000000e+000  9.2188227e-002  0.0000000e+000  0.0000000e+000  0.0000000e+000  1.0291963e-002  0.0000000e+000  6.9315597e-002  0.0000000e+000  6.4875227e-002  4.9271570e-002  2.4404830e-001  0.0000000e+000  0.0000000e+000  2.1896732e-001  0.0000000e+000  0.0000000e+000  5.7573804e-002  0.0000000e+000  2.4527338e-001  0.0000000e+000  1.5749604e-001  5.0102889e-001  5.4955008e-001  1.0000000e+000  2.2026618e-001
  8.8825433e-001  2.0421666e-002  0.0000000e+000  4.7155079e-003  6.7754182e-004  0.0000000e+000  1.0897920e-003  0.0000000e+000  1.7039995e-001  1.8223588e-001  6.3540217e-002  0.0000000e+000  0.0000000e+000  1.6945816e-001  0.0000000e+000  0.0000000e+000  6.1715966e-002  1.6348461e-001  0.0000000e+000  0.0000000e+000  1.7194451e-002  0.0000000e+000  0.0000000e+000  2.7254007e-001  0.0000000e+000  0.0000000e+000  0.0000000e+000  0.0000000e+000  1.7900750e-001  6.8927440e-002  8.8825433e-001  3.0105946e-001  1.0000000e+000  3.7389760e-001
  7.3364066e-003  1.7990368e-002  0.0000000e+000  0.0000000e+000  6.5016263e-002  1.4076293e-002  0.0000000e+000  2.2009911e-003  0.0000000e+000  1.1352408e-001  0.0000000e+000  0.0000000e+000  0.0000000e+000  0.0000000e+000  8.8472011e-003  0.0000000e+000  1.6837457e-001  2.0611926e-001  5.0736458e-002  3.5027003e-003  1.9603630e-002  9.1433896e-002  0.0000000e+000  0.0000000e+000  0.0000000e+000  0.0000000e+000  0.0000000e+000  0.0000000e+000  0.0000000e+000  0.0000000e+000  7.3364066e-003  1.1410678e+000  1.0000000e+000  3.4035344e-001
  1.6988722e-001  5.7750138e-002  3.4067958e-001  6.3788124e-002  0.0000000e+000  0.0000000e+000  0.0000000e+000  0.0000000e+000  2.8813314e-001  0.0000000e+000  7.5951213e-003  4.5977834e-002  7.6118023e-004  0.0000000e+000  1.0307285e-001  4.0810850e-002  0.0000000e+000  0.0000000e+000  1.8991412e-001  0.0000000e+000  0.0000000e+000  0.0000000e+000  0.0000000e+000  5.0948505e-003  5.1019414e-002  0.0000000e+000  0.0000000e+000  0.0000000e+000  0.0000000e+000  0.0000000e+000  1.6988722e-001  8.8817027e-001  1.0000000e+000  1.7631647e-001
  3.9808063e-001  0.0000000e+000  0.0000000e+000  0.0000000e+000  0.0000000e+000  0.0000000e+000  0.0000000e+000  0.0000000e+000  3.6294120e-001  0.0000000e+000  0.0000000e+000  4.5776609e-003  1.9357177e-002  0.0000000e+000  3.9524523e-003  0.0000000e+000  0.0000000e+000  0.0000000e+000  0.0000000e+000  5.5516702e-002  1.0487623e-001  4.6958203e-002  2.2505456e-002  0.0000000e+000  0.0000000e+000  2.4129608e-002  8.9194662e-002  8.3184271e-002  0.0000000e+000  1.2001329e-002  3.9808063e-001  5.4986110e-001  1.0000000e+000  2.9760032e-001
  9.0424216e-001  1.4210105e-001  0.0000000e+000  0.0000000e+000  1.7258823e-001  0.0000000e+000  0.0000000e+000  1.0935414e-003  0.0000000e+000  1.9580643e-001  3.1836172e-004  0.0000000e+000  0.0000000e+000  0.0000000e+000  0.0000000e+000  0.0000000e+000  0.0000000e+000  0.0000000e+000  0.0000000e+000  6.7950675e-003  1.8745747e-002  0.0000000e+000  1.3916984e-002  2.5139015e-002  1.7572209e-002  0.0000000e+000  7.9176002e-002  0.0000000e+000  1.6823329e-002  6.2021174e-002  9.0424216e-001  1.7733141e-001  1.0000000e+000  2.8814557e-001
  5.9664974e-001  0.0000000e+000  1.9192888e-001  0.0000000e+000  2.6820395e-002  1.4427121e-002  0.0000000e+000  3.0963312e-002  5.6356066e-002  0.0000000e+000  3.3568641e-002  1.3160362e-001  7.9941803e-002  1.3192484e-002  0.0000000e+000  0.0000000e+000  4.0549326e-001  4.9032917e-002  0.0000000e+000  0.0000000e+000  0.0000000e+000  0.0000000e+000  4.3797956e-002  1.9046124e-003  1.0335230e-002  0.0000000e+000  0.0000000e+000  0.0000000e+000  0.0000000e+000  2.8760813e-002  5.9664974e-001  4.5051728e-001  1.0000000e+000  2.7332670e-001
  1.0000000e+000  0.0000000e+000  1.0256988e-001  3.7961108e-002  0.0000000e+000  0.0000000e+000  0.0000000e+000  0.0000000e+000  0.0000000e+000  0.0000000e+000  4.7133726e-002  0.0000000e+000  0.0000000e+000  0.0000000e+000  1.6020621e-002  4.0084064e-003  0.0000000e+000  3.6921377e-002  0.0000000e+000  1.2331183e-001  0.0000000e+000  0.0000000e+000  1.5282474e-003  1.5905831e-001  0.0000000e+000  0.0000000e+000  0.0000000e+000  4.2019473e-002  0.0000000e+000  1.6027539e-001  1.0000000e+000  1.1919139e-001  1.0000000e+000             Inf
  2.0071316e-001  6.8740961e-002  0.0000000e+000  0.0000000e+000  0.0000000e+000  0.0000000e+000  0.0000000e+000  3.1364191e-001  3.0033071e-002  0.0000000e+000  9.8531943e-002  0.0000000e+000  4.2737212e-003  0.0000000e+000  0.0000000e+000  6.6208995e-002  0.0000000e+000  0.0000000e+000  4.2762740e-001  0.0000000e+000  0.0000000e+000  0.0000000e+000  0.0000000e+000  0.0000000e+000  0.0000000e+000  0.0000000e+000  5.1602139e-003  9.3514868e-002  0.0000000e+000  0.0000000e+000  2.0071316e-001  8.2443910e-001  1.0000000e+000  3.6198034e-001
  5.3650002e-001  0.0000000e+000  8.0615176e-002  0.0000000e+000  0.0000000e+000  0.0000000e+000  1.2860069e-002  0.0000000e+000  0.0000000e+000  0.0000000e+000  0.0000000e+000  0.0000000e+000  4.2408894e-003  0.0000000e+000  0.0000000e+000  0.0000000e+000  1.1848708e-001  3.6478853e-002  0.0000000e+000  0.0000000e+000  2.7342690e-001  0.0000000e+000  3.6653375e-002  0.0000000e+000  0.0000000e+000  2.6159802e-002  7.3433689e-002  5.2368529e-002  2.5484670e-001  0.0000000e+000  5.3650002e-001  4.6547716e-001  1.0000000e+000  1.9167606e-001
  3.7432139e-001  6.5918905e-002  9.6679554e-002  0.0000000e+000  1.4065769e-001  3.2936091e-002  0.0000000e+000  0.0000000e+000  1.6225586e-001  0.0000000e+000  2.8160339e-002  0.0000000e+000  0.0000000e+000  0.0000000e+000  0.0000000e+000  0.0000000e+000  0.0000000e+000  2.3605920e-001  0.0000000e+000  1.4449283e-002  0.0000000e+000  2.2511017e-001  5.5735679e-002  2.7457374e-002  0.0000000e+000  1.9870879e-001  0.0000000e+000  1.4134157e-001  7.8328941e-002  0.0000000e+000  3.7432139e-001  7.2574036e-001  1.0000000e+000  4.6368982e-001
  6.7728636e-001  0.0000000e+000  1.5265115e-001  0.0000000e+000  0.0000000e+000  0.0000000e+000  0.0000000e+000  0.0000000e+000  0.0000000e+000  0.0000000e+000  3.0121590e-002  0.0000000e+000  1.8930084e-001  0.0000000e+000  4.5484675e-002  4.0837680e-002  0.0000000e+000  6.0760248e-002  0.0000000e+000  0.0000000e+000  0.0000000e+000  0.0000000e+000  2.3607414e-002  0.0000000e+000  1.0726795e-002  2.3189508e-003  0.0000000e+000  0.0000000e+000  0.0000000e+000  2.4434675e-001  6.7728636e-001  3.2882823e-001  1.0000000e+000  4.3656871e-001
  0.0000000e+000  0.0000000e+000  2.3100593e-002  0.0000000e+000  0.0000000e+000  9.2073552e-002  0.0000000e+000  5.4695812e-002  0.0000000e+000  1.1238353e-002  9.7360400e-002  1.4400541e-001  0.0000000e+000  0.0000000e+000  0.0000000e+000  0.0000000e+000  3.3210626e-003  0.0000000e+000  0.0000000e+000  0.0000000e+000  0.0000000e+000  5.3200080e-002  0.0000000e+000  0.0000000e+000  4.9506764e-003  0.0000000e+000  0.0000000e+000  0.0000000e+000  0.0000000e+000  0.0000000e+000  0.0000000e+000  1.1501901e+000  1.0000000e+000             Inf
  5.3716242e-001  0.0000000e+000  0.0000000e+000  0.0000000e+000  9.3642842e-003  3.7253030e-003  0.0000000e+000  5.4886434e-001  1.0245252e-002  0.0000000e+000  4.8328066e-003  0.0000000e+000  0.0000000e+000  2.3049999e-002  3.0411365e-002  0.0000000e+000  0.0000000e+000  3.0606113e-002  0.0000000e+000  0.0000000e+000  0.0000000e+000  0.0000000e+000  1.0753255e-001  3.6299676e-002  0.0000000e+000  0.0000000e+000  0.0000000e+000  0.0000000e+000  0.0000000e+000  3.0931624e-001  5.3716242e-001  4.9555772e-001  1.0000000e+000  2.8842784e-001
  5.2305009e-001  0.0000000e+000  0.0000000e+000  9.1642708e-003  0.0000000e+000  5.6916668e-002  0.0000000e+000  8.9704187e-003  2.5218299e-001  1.6192686e-001  3.9561151e-001  0.0000000e+000  0.0000000e+000  1.5911572e-001  0.0000000e+000  0.0000000e+000  6.7444239e-002  0.0000000e+000  0.0000000e+000  0.0000000e+000  0.0000000e+000  0.0000000e+000  8.2814296e-003  2.6837170e-002  1.0532124e-001  0.0000000e+000  0.0000000e+000  1.3093611e-002  0.0000000e+000  2.5612798e-001  5.2305009e-001  5.9456652e-001  1.0000000e+000  2.0103515e-001
  8.4628366e-001  0.0000000e+000  0.0000000e+000  0.0000000e+000  0.0000000e+000  3.0977993e-002  0.0000000e+000  1.5471476e-001  0.0000000e+000  0.0000000e+000  0.0000000e+000  0.0000000e+000  0.0000000e+000  0.0000000e+000  8.3453093e-003  3.0452744e-002  1.7987946e-003  0.0000000e+000  0.0000000e+000  1.2303012e-001  0.0000000e+000  0.0000000e+000  0.0000000e+000  6.5371377e-002  0.0000000e+000  7.6288869e-002  0.0000000e+000  1.4141678e-001  2.4624287e-001  0.0000000e+000  8.4628366e-001  2.3487138e-001  1.0000000e+000  3.4622491e-001
  2.7278296e-001  1.2903900e-002  0.0000000e+000  0.0000000e+000  5.6809919e-001  7.8681609e-002  1.9353997e-001  0.0000000e+000  0.0000000e+000  0.0000000e+000  0.0000000e+000  0.0000000e+000  4.1272659e-002  5.7745096e-002  0.0000000e+000  1.3465489e-001  0.0000000e+000  3.5731341e-002  6.5984427e-002  1.1350606e-001  0.0000000e+000  0.0000000e+000  0.0000000e+000  1.3772076e-001  2.8245424e-001  0.0000000e+000  0.0000000e+000  0.0000000e+000  0.0000000e+000  0.0000000e+000  2.7278296e-001  8.8752220e-001  1.0000000e+000  4.1407698e-001
  8.1466786e-002  0.0000000e+000  0.0000000e+000  0.0000000e+000  8.8227380e-002  0.0000000e+000  1.6613849e-002  6.5526566e-002  0.0000000e+000  0.0000000e+000  0.0000000e+000  0.0000000e+000  1.1060353e-001  0.0000000e+000  0.0000000e+000  0.0000000e+000  3.2389504e-002  0.0000000e+000  0.0000000e+000  0.0000000e+000  5.7134409e-002  0.0000000e+000  0.0000000e+000  3.1543067e-002  8.7808772e-002  0.0000000e+000  7.6307468e-005  1.3585905e-001  1.3894857e-002  4.8144010e-002  8.1466786e-002  8.9904672e-001  1.0000000e+000  5.5087369e-001
  5.8420298e-001  2.6278454e-001  0.0000000e+000  0.0000000e+000  0.0000000e+000  5.3564109e-003  4.8478965e-002  0.0000000e+000  4.9265670e-002  0.0000000e+000  0.0000000e+000  0.0000000e+000  0.0000000e+000  0.0000000e+000  0.0000000e+000  1.0900709e-001  0.0000000e+000  0.0000000e+000  0.0000000e+000  0.0000000e+000  0.0000000e+000  0.0000000e+000  0.0000000e+000  8.9280142e-002  0.0000000e+000  0.0000000e+000  0.0000000e+000  0.0000000e+000  0.0000000e+000  1.4651383e-001  5.8420298e-001  3.7613293e-001  1.0000000e+000  3.3792714e-001
  0.0000000e+000  0.0000000e+000  0.0000000e+000  0.0000000e+000  0.0000000e+000  0.0000000e+000  0.0000000e+000  8.7450473e-002  1.6697723e-001  0.0000000e+000  0.0000000e+000  1.3914367e-002  6.8082011e-002  0.0000000e+000  0.0000000e+000  0.0000000e+000  1.5172428e-004  0.0000000e+000  5.4563398e-002  0.0000000e+000  0.0000000e+000  9.2597826e-002  0.0000000e+000  0.0000000e+000  0.0000000e+000  0.0000000e+000  0.0000000e+000  0.0000000e+000  0.0000000e+000  1.5046056e-002  0.0000000e+000  1.1547947e+000  1.0000000e+000             Inf
  3.9346149e-001  2.1193416e-001  0.0000000e+000  1.0241864e-001  0.0000000e+000  0.0000000e+000  0.0000000e+000  0.0000000e+000  0.0000000e+000  1.2197569e-001  5.7463422e-002  0.0000000e+000  5.5153669e-003  0.0000000e+000  0.0000000e+000  3.1762958e-002  0.0000000e+000  0.0000000e+000  0.0000000e+000  8.2418742e-002  0.0000000e+000  0.0000000e+000  8.8694993e-002  0.0000000e+000  0.0000000e+000  0.0000000e+000  1.8262184e-002  1.0000000e+000  0.0000000e+000  1.8875638e-001  3.9346149e-001  8.0093561e-001  1.0000000e+000  3.0961227e-001
  8.3743102e-001  0.0000000e+000  1.9415616e-001  2.3745490e-002  4.5172976e-002  0.0000000e+000  1.2551420e-001  4.5702814e-002  9.5321502e-002  0.0000000e+000  1.6544036e-002  2.8263003e-002  3.1385434e-002  0.0000000e+000  0.0000000e+000  1.9029212e-002  6.7534015e-004  0.0000000e+000  0.0000000e+000  8.8367480e-002  0.0000000e+000  0.0000000e+000  1.3635641e-001  0.0000000e+000  2.1852265e-002  0.0000000e+000  0.0000000e+000  1.9862837e-001  4.5056350e-001  4.3404492e-002  8.3743102e-001  3.7020778e-001  1.0000000e+000  2.4243205e-001
  1.0000000e+000  4.1816708e-001  1.9135720e-002  2.9192916e-004  0.0000000e+000  0.0000000e+000  0.0000000e+000  1.7069889e-002  9.1200706e-003  0.0000000e+000  0.0000000e+000  0.0000000e+000  0.0000000e+000  0.0000000e+000  1.3840236e-002  3.8344906e-002  0.0000000e+000  0.0000000e+000  4.1927655e-002  0.0000000e+000  5.8538387e-002  3.1601285e-001  0.0000000e+000  0.0000000e+000  4.5333232e-003  0.0000000e+000  2.2153540e-001  0.0000000e+000  0.0000000e+000  8.4368750e-004  1.0000000e+000  1.9369636e-001  1.0000000e+000             Inf
  3.9667567e-001  3.9495657e-001  1.3482773e-002  0.0000000e+000  0.0000000e+000  0.0000000e+000  2.2533707e-002  0.0000000e+000  1.1892350e-002  0.0000000e+000  0.0000000e+000  4.4110909e-001  0.0000000e+000  0.0000000e+000  1.3554640e-001  0.0000000e+000  2.2265036e-002  0.0000000e+000  2.7536037e-002  4.9755460e-002  0.0000000e+000  5.7253910e-002  0.0000000e+000  9.1084789e-002  0.0000000e+000  1.7298263e-002  9.0337801e-002  1.5090701e-001  0.0000000e+000  0.0000000e+000  3.9667567e-001  7.0902742e-001  1.0000000e+000  2.6040421e-001
  7.4681191e-001  0.0000000e+000  0.0000000e+000  0.0000000e+000  5.1499262e-002  7.2973763e-002  0.0000000e+000  0.0000000e+000  8.2406747e-003  1.5931743e-002  1.4280414e-001  1.7503704e-001  1.7115060e-004  9.8383101e-002  9.2657442e-002  0.0000000e+000  0.0000000e+000  0.0000000e+000  4.8426045e-001  1.0828339e-001  0.0000000e+000  1.2154596e-002  0.0000000e+000  0.0000000e+000  0.0000000e+000  0.0000000e+000  0.0000000e+000  0.0000000e+000  0.0000000e+000  0.0000000e+000  7.4681191e-001  3.7227028e-001  1.0000000e+000  2.5939303e-001
  4.4545282e-001  0.0000000e+000  0.0000000e+000  9.1193115e-002  0.0000000e+000  0.0000000e+000  0.0000000e+000  6.7113307e-002  2.0676826e-001  1.6643210e-002  0.0000000e+000  0.0000000e+000  4.0844434e-004  1.7796416e-001  4.6573680e-002  4.3070716e-002  6.5792753e-002  1.4192754e-002  1.5392312e-001  0.0000000e+000  1.7307710e-002  0.0000000e+000  0.0000000e+000  1.7758907e-001  0.0000000e+000  0.0000000e+000  0.0000000e+000  1.5258214e-001  1.4349996e-002  0.0000000e+000  4.4545282e-001  6.0063033e-001  1.0000000e+000  2.4546827e-001
  1.8705211e-001  3.5168549e-002  0.0000000e+000  0.0000000e+000  1.2861278e-001  1.2823030e-003  0.0000000e+000  2.5734197e-002  1.8857080e-002  1.5380552e-001  8.5419811e-002  0.0000000e+000  0.0000000e+000  0.0000000e+000  6.0733794e-002  1.5505775e-001  1.4585630e-001  0.0000000e+000  0.0000000e+000  1.7094623e-001  0.0000000e+000  0.0000000e+000  0.0000000e+000  0.0000000e+000  0.0000000e+000  0.0000000e+000  5.6228379e-003  0.0000000e+000  4.0018225e-003  0.0000000e+000  1.8705211e-001  8.1302602e-001  1.0000000e+000  2.4731910e-001
  1.0000000e+000  0.0000000e+000  0.0000000e+000  0.0000000e+000  0.0000000e+000  1.2591751e-001  0.0000000e+000  3.8600772e-002  0.0000000e+000  1.1306984e-001  3.8173241e-001  0.0000000e+000  0.0000000e+000  0.0000000e+000  0.0000000e+000  4.8169682e-002  1.6795173e-001  0.0000000e+000  0.0000000e+000  1.1511822e-003  1.6900067e-003  0.0000000e+000  0.0000000e+000  0.0000000e+000  6.8438491e-003  0.0000000e+000  0.0000000e+000  0.0000000e+000  0.0000000e+000  0.0000000e+000  1.0000000e+000  1.4567085e-001  1.0000000e+000             Inf
  1.7716612e-001  0.0000000e+000  0.0000000e+000  0.0000000e+000  0.0000000e+000  3.1444596e-002  8.7757679e-002  4.9239125e-002  5.5640975e-001  0.0000000e+000  0.0000000e+000  0.0000000e+000  0.0000000e+000  3.1873099e-002  0.0000000e+000  6.1552099e-002  0.0000000e+000  0.0000000e+000  1.4912154e-001  0.0000000e+000  0.0000000e+000  3.0122173e-002  1.7652129e-004  0.0000000e+000  3.9768796e-003  9.9558825e-002  4.7879586e-002  0.0000000e+000  0.0000000e+000  0.0000000e+000  1.7716612e-001  8.6636868e-001  1.0000000e+000  3.0997317e-001
  3.9591296e-001  0.0000000e+000  8.9659213e-002  0.0000000e+000  9.0041876e-002  7.5805925e-001  0.0000000e+000  0.0000000e+000  0.0000000e+000  0.0000000e+000  0.0000000e+000  0.0000000e+000  0.0000000e+000  0.0000000e+000  7.6310470e-002  8.1249637e-002  6.6875651e-002  0.0000000e+000  0.0000000e+000  0.0000000e+000  9.9385656e-003  1.2403675e-002  6.4670501e-002  5.0678036e-002  0.0000000e+000  2.1207347e-002  0.0000000e+000  2.2985052e-001  0.0000000e+000  0.0000000e+000  3.9591296e-001  7.1550993e-001  1.0000000e+000  2.9265753e-001
  4.0789006e-001  2.7059325e-002  0.0000000e+000  8.1428984e-002  5.4873827e-002  3.1381221e-002  0.0000000e+000  0.0000000e+000  0.0000000e+000  0.0000000e+000  4.1145038e-002  1.5320517e-003  0.0000000e+000  2.2259144e-002  0.0000000e+000  0.0000000e+000  0.0000000e+000  2.5826080e-003  3.6514332e-002  0.0000000e+000  0.0000000e+000  3.8873790e-001  0.0000000e+000  0.0000000e+000  0.0000000e+000  1.5833636e-002  1.3286124e-001  1.1502437e-002  0.0000000e+000  9.3776661e-002  4.0789006e-001  5.6619030e-001  1.0000000e+000  5.1445189e-001
  7.6690526e-001  6.9644687e-004  0.0000000e+000  1.7421952e-001  0.0000000e+000  0.0000000e+000  0.0000000e+000  2.1639882e-001  1.3980721e-001  2.1344407e-001  0.0000000e+000  0.0000000e+000  7.7081306e-002  8.2227223e-002  0.0000000e+000  1.4026135e-001  1.6631704e-001  0.0000000e+000  0.0000000e+000  0.0000000e+000  1.3629159e-003  2.5035823e-001  0.0000000e+000  0.0000000e+000  3.7810106e-001  4.9585183e-002  0.0000000e+000  0.0000000e+000  1.6805340e-003  0.0000000e+000  7.6690526e-001  4.8380666e-001  1.0000000e+000  4.5336876e-002
  9.3079238e-001  0.0000000e+000  0.0000000e+000  0.0000000e+000  0.0000000e+000  0.0000000e+000  0.0000000e+000  3.1536772e-002  0.0000000e+000  1.8713076e-001  6.1351231e-004  0.0000000e+000  0.0000000e+000  0.0000000e+000  0.0000000e+000  4.8884031e-002  1.0718810e-001  3.1956734e-001  0.0000000e+000  2.2486560e-001  0.0000000e+000  0.0000000e+000  0.0000000e+000  0.0000000e+000  0.0000000e+000  0.0000000e+000  0.0000000e+000  0.0000000e+000  2.0412707e-004  8.0780992e-003  9.3079238e-001  1.9308728e-001  1.0000000e+000  2.9623474e-001
  2.8597143e-001  1.5762866e-001  0.0000000e+000  4.6942178e-002  1.0132397e-001  0.0000000e+000  2.0973255e-003  2.5046140e-002  0.0000000e+000  6.1499419e-002  2.7276311e-001  0.0000000e+000  8.5990108e-002  0.0000000e+000  0.0000000e+000  2.0744194e-003  0.0000000e+000  0.0000000e+000  1.0306136e-001  1.0554278e-002  0.0000000e+000  7.1101142e-002  0.0000000e+000  0.0000000e+000  0.0000000e+000  2.1794974e-002  0.0000000e+000  0.0000000e+000  0.0000000e+000  1.7953215e-001  2.8597143e-001  7.3191926e-001  1.0000000e+000  3.0932482e-001
  7.5457644e-001  2.6596202e-001  8.6715862e-002  1.0874952e-001  0.0000000e+000  0.0000000e+000  0.0000000e+000  4.7687705e-002  1.0398798e-001  0.0000000e+000  0.0000000e+000  0.0000000e+000  0.0000000e+000  2.4028467e-001  5.9062134e-003  4.1036022e-001  0.0000000e+000  0.0000000e+000  3.4585237e-002  0.0000000e+000  0.0000000e+000  0.0000000e+000  0.0000000e+000  0.0000000e+000  0.0000000e+000  3.7422926e-001  4.8480423e-002  0.0000000e+000  4.0021480e-004  2.3243630e-001  7.5457644e-001  5.0661191e-001  1.0000000e+000  9.5248007e-002
  7.7914271e-001  1.4225269e-001  5.4458474e-003  0.0000000e+000  3.1442902e-001  1.4127303e-001  2.2111202e-001  0.0000000e+000  0.0000000e+000  0.0000000e+000  0.0000000e+000  0.0000000e+000  0.0000000e+000  0.0000000e+000  8.6082420e-002  0.0000000e+000  1.1015521e-001  0.0000000e+000  0.0000000e+000  0.0000000e+000  0.0000000e+000  3.7939785e-001  0.0000000e+000  0.0000000e+000  0.0000000e+000  0.0000000e+000  0.0000000e+000  0.0000000e+000  1.5873691e-003  0.0000000e+000  7.7914271e-001  3.7762529e-001  1.0000000e+000  2.7570416e-001
  1.6601799e-001  5.5661344e-002  0.0000000e+000  0.0000000e+000  0.0000000e+000  1.5149483e-003  0.0000000e+000  0.0000000e+000  0.0000000e+000  5.1412294e-003  0.0000000e+000  2.6902019e-001  3.9534098e-001  2.3692087e-001  3.4945425e-001  0.0000000e+000  4.1625024e-002  0.0000000e+000  1.8774485e-002  0.0000000e+000  0.0000000e+000  0.0000000e+000  0.0000000e+000  2.0077033e-001  4.0361763e-001  0.0000000e+000  0.0000000e+000  0.0000000e+000  1.2949762e-002  0.0000000e+000  1.6601799e-001  1.0995758e+000  1.0000000e+000  1.8954981e-001
  9.1647300e-001  0.0000000e+000  0.0000000e+000  0.0000000e+000  0.0000000e+000  2.0036721e-001  0.0000000e+000  0.0000000e+000  1.1665376e-001  0.0000000e+000  0.0000000e+000  0.0000000e+000  0.0000000e+000  0.0000000e+000  1.0000000e+000  0.0000000e+000  0.0000000e+000  0.0000000e+000  3.9439425e-003  0.0000000e+000  2.3439716e-002  0.0000000e+000  0.0000000e+000  3.8930211e-001  0.0000000e+000  0.0000000e+000  7.0666834e-003  0.0000000e+000  0.0000000e+000  0.0000000e+000  9.1647300e-001  3.5213717e-001  1.0000000e+000  3.4176621e-001
  7.7619960e-001  0.0000000e+000  5.9663700e-002  0.0000000e+000  0.0000000e+000  0.0000000e+000  7.5807559e-004  0.0000000e+000  0.0000000e+000  0.0000000e+000  0.0000000e+000  1.1126998e-001  5.3780682e-002  0.0000000e+000  0.0000000e+000  2.2379792e-001  5.2610161e-001  3.8504479e-002  0.0000000e+000  3.4307248e-003  0.0000000e+000  0.0000000e+000  0.0000000e+000  3.3113064e-002  6.6039951e-001  6.8372645e-002  5.9898468e-002  2.7691037e-003  3.4989914e-003  7.8125280e-002  7.7619960e-001  4.8359402e-001  1.0000000e+000  1.2162866e-001
  1.6608444e-001  0.0000000e+000  0.0000000e+000  2.2390384e-002  1.3679903e-002  3.5498250e-002  1.6374957e-001  0.0000000e+000  1.8770603e-002  0.0000000e+000  3.7335095e-001  8.2568066e-003  6.9134801e-002  3.7283230e-002  5.4460290e-001  0.0000000e+000  1.8836944e-002  0.0000000e+000  6.5060149e-002  5.3787469e-001  0.0000000e+000  0.0000000e+000  0.0000000e+000  0.0000000e+000  0.0000000e+000  0.0000000e+000  5.9579594e-002  0.0000000e+000  0.0000000e+000  0.0000000e+000  1.6608444e-001  1.0935513e+000  1.0000000e+000  2.5140506e-001
  7.4206103e-001  9.4872137e-002  0.0000000e+000  2.5298709e-002  1.7044098e-002  1.8749915e-002  5.4330637e-003  8.3546188e-002  4.9274389e-001  0.0000000e+000  8.8928198e-002  0.0000000e+000  0.0000000e+000  0.0000000e+000  3.5106539e-001  3.3728519e-002  9.4808698e-002  0.0000000e+000  0.0000000e+000  0.0000000e+000  0.0000000e+000  0.0000000e+000  3.6395777e-001  3.0806415e-001  0.0000000e+000  0.0000000e+000  0.0000000e+000  0.0000000e+000  0.0000000e+000  1.5819661e-001  7.4206103e-001  5.5214460e-001  1.0000000e+000  4.0806581e-001
  0.0000000e+000  5.2033203e-002  0.0000000e+000  0.0000000e+000  0.0000000e+000  0.0000000e+000  0.0000000e+000  5.1864263e-002  0.0000000e+000  7.7179241e-002  0.0000000e+000  5.3872149e-002  0.0000000e+000  0.0000000e+000  0.0000000e+000  0.0000000e+000  0.0000000e+000  4.2412623e-002  0.0000000e+000  0.0000000e+000  7.7466635e-003  2.1022199e-002  6.3375391e-003  0.0000000e+000  1.1959004e-003  1.4978927e-002  0.0000000e+000  9.1170358e-003  3.7075367e-002  0.0000000e+000  0.0000000e+000  1.1163281e+000  1.0000000e+000             Inf
  7.4327842e-001  1.0000000e+000  0.0000000e+000  1.0675428e-003  0.0000000e+000  0.0000000e+000  0.0000000e+000  0.0000000e+000  2.9240479e-001  1.0860626e-003  0.0000000e+000  1.2693654e-001  0.0000000e+000  0.0000000e+000  1.6327788e-001  3.9170349e-001  0.0000000e+000  5.1724588e-002  0.0000000e+000  0.0000000e+000  0.0000000e+000  0.0000000e+000  4.1679970e-002  0.0000000e+000  8.9897414e-004  6.2155348e-002  0.0000000e+000  0.0000000e+000  0.0000000e+000  8.5513483e-002  7.4327842e-001  5.6821010e-001  1.0000000e+000  3.8395031e-001
  1.0887152e-001  0.0000000e+000  3.1501952e-002  0.0000000e+000  1.3477539e-003  0.0000000e+000  6.1395643e-001  0.0000000e+000  4.0719139e-002  8.5333794e-003  0.0000000e+000  0.0000000e+000  9.6166128e-002  0.0000000e+000  0.0000000e+000  0.0000000e+000  6.5710826e-002  0.0000000e+000  0.0000000e+000  0.0000000e+000  2.2550439e-001  7.4158011e-002  0.0000000e+000  0.0000000e+000  0.0000000e+000  3.0981970e-001  0.0000000e+000  1.5482542e-001  0.0000000e+000  0.0000000e+000  1.0887152e-001  1.0988767e+000  1.0000000e+000  3.1357643e-001
  7.0636501e-001  2.0925643e-001  0.0000000e+000  0.0000000e+000  0.0000000e+000  0.0000000e+000  5.2873465e-001  3.2795313e-002  0.0000000e+000  0.0000000e+000  0.0000000e+000  0.0000000e+000  0.0000000e+000  7.4849348e-003  3.1891068e-002  6.6750721e-001  2.9265870e-001  0.0000000e+000  0.0000000e+000  1.0916907e-001  0.0000000e+000  3.0628674e-001  0.0000000e+000  0.0000000e+000  0.0000000e+000  0.0000000e+000  0.0000000e+000  8.4334273e-003  0.0000000e+000  9.3465622e-002  7.0636501e-001  6.1094224e-001  1.0000000e+000  5.0480902e-001
  7.7827802e-001  4.6532648e-002  0.0000000e+000  3.3485640e-002  3.0897084e-002  1.8086290e-003  0.0000000e+000  3.6389183e-002  0.0000000e+000  1.1977142e-002  2.6243561e-001  0.0000000e+000  0.0000000e+000  0.0000000e+000  1.3360190e-001  1.2748488e-001  0.0000000e+000  0.0000000e+000  0.0000000e+000  1.3241123e-001  0.0000000e+000  0.0000000e+000  1.9031674e-002  0.0000000e+000  7.0047002e-002  0.0000000e+000  0.0000000e+000  1.8409056e-001  0.0000000e+000  0.0000000e+000  7.7827802e-001  3.1774904e-001  1.0000000e+000  5.6111204e-001
  1.3515416e-001  0.0000000e+000  2.1427817e-002  8.6227393e-004  0.0000000e+000  1.1448361e-002  2.5149943e-002  0.0000000e+000  5.5827941e-002  1.4047903e-002  6.3582397e-002  1.1632298e-001  0.0000000e+000  0.0000000e+000  0.0000000e+000  0.0000000e+000  0.0000000e+000  5.4813644e-001  0.0000000e+000  0.0000000e+000  1.6441034e-001  7.6675319e-002  0.0000000e+000  0.0000000e+000  0.0000000e+000  0.0000000e+000  0.0000000e+000  1.4329309e-002  0.0000000e+000  0.0000000e+000  1.3515416e-001  9.1878537e-001  1.0000000e+000  6.9437146e-001
  1.0000000e+000  0.0000000e+000  0.0000000e+000  0.0000000e+000  0.0000000e+000  0.0000000e+000  0.0000000e+000  0.0000000e+000  2.9496176e-001  0.0000000e+000  1.4435137e-002  0.0000000e+000  0.0000000e+000  0.0000000e+000  4.5745557e-002  2.5674932e-003  1.6322875e-002  0.0000000e+000  6.3771985e-002  1.9940978e-001  0.0000000e+000  0.0000000e+000  0.0000000e+000  0.0000000e+000  0.0000000e+000  1.3421552e-002  0.0000000e+000  0.0000000e+000  9.9825125e-001  0.0000000e+000  1.0000000e+000  2.8220195e-001  1.0000000e+000             Inf
  0.0000000e+000  0.0000000e+000  0.0000000e+000  1.1304144e-002  1.4789839e-002  9.9447345e-003  0.0000000e+000  0.0000000e+000  0.0000000e+000  1.7409359e-003  0.0000000e+000  0.0000000e+000  0.0000000e+000  1.6640889e-001  3.8564950e-002  0.0000000e+000  0.0000000e+000  0.0000000e+000  1.3148250e-002  1.3551814e-002  0.0000000e+000  1.9858090e-002  0.0000000e+000  4.6531021e-002  9.9745784e-002  0.0000000e+000  0.0000000e+000  2.7913713e-001  0.0000000e+000  0.0000000e+000  0.0000000e+000  1.2218114e+000  1.0000000e+000             Inf
  3.5376686e-001  0.0000000e+000  0.0000000e+000  3.2367184e-004  0.0000000e+000  0.0000000e+000  0.0000000e+000  2.9322686e-003  8.6012871e-002  2.5926477e-002  4.7404566e-002  0.0000000e+000  0.0000000e+000  7.6809020e-002  0.0000000e+000  0.0000000e+000  4.8432034e-002  0.0000000e+000  0.0000000e+000  0.0000000e+000  0.0000000e+000  6.9630277e-001  0.0000000e+000  2.8447148e-002  1.4557360e-001  0.0000000e+000  0.0000000e+000  4.5806584e-002  0.0000000e+000  0.0000000e+000  3.5376686e-001  6.7654468e-001  1.0000000e+000  8.9883968e-001
  9.9027004e-002  5.1492247e-002  0.0000000e+000  0.0000000e+000  0.0000000e+000  0.0000000e+000  0.0000000e+000  6.5680337e-002  0.0000000e+000  8.8303909e-003  0.0000000e+000  0.0000000e+000  0.0000000e+000  6.3667835e-002  0.0000000e+000  2.4785097e-001  0.0000000e+000  1.9686773e-001  7.1320427e-001  1.1894602e-001  0.0000000e+000  1.2637527e-001  0.0000000e+000  0.0000000e+000  0.0000000e+000  0.0000000e+000  0.0000000e+000  4.5325255e-002  2.1235120e-001  0.0000000e+000  9.9027004e-002  1.1794793e+000  1.0000000e+000  2.3970747e-001
  8.9474708e-001  0.0000000e+000  0.0000000e+000  0.0000000e+000  0.0000000e+000  3.7808073e-001  3.4475849e-001  1.1932688e-001  0.0000000e+000  0.0000000e+000  4.3096980e-002  4.3881845e-002  0.0000000e+000  0.0000000e+000  9.8977830e-005  0.0000000e+000  4.1924024e-002  8.6733471e-003  3.0248860e-002  7.6788867e-002  0.0000000e+000  3.1298776e-002  0.0000000e+000  6.5287307e-003  7.8035977e-004  5.5230052e-003  1.4338756e-001  8.2411759e-002  0.0000000e+000  0.0000000e+000  8.9474708e-001  2.9346795e-001  1.0000000e+000  2.4264287e-001
  0.0000000e+000  1.0082569e-001  1.0737233e-001  3.5907370e-002  0.0000000e+000  0.0000000e+000  0.0000000e+000  4.0792024e-005  3.9930447e-003  2.4739798e-002  9.4374210e-003  0.0000000e+000  0.0000000e+000  0.0000000e+000  1.1114228e-001  9.6241233e-002  1.9803967e-003  0.0000000e+000  0.0000000e+000  1.3493905e-001  1.1137628e-004  0.0000000e+000  0.0000000e+000  2.2447823e-001  2.5920367e-002  0.0000000e+000  0.0000000e+000  0.0000000e+000  0.0000000e+000  8.6060734e-002  0.0000000e+000  1.2989211e+000  1.0000000e+000             Inf
  7.7127554e-001  6.7296893e-002  6.8099499e-002  0.0000000e+000  1.2761433e-001  4.9008827e-002  0.0000000e+000  0.0000000e+000  4.5043957e-004  0.0000000e+000  4.6715141e-001  1.3802519e-001  1.8179647e-002  0.0000000e+000  9.8354758e-002  0.0000000e+000  0.0000000e+000  0.0000000e+000  0.0000000e+000  0.0000000e+000  0.0000000e+000  0.0000000e+000  0.0000000e+000  4.3104741e-001  0.0000000e+000  0.0000000e+000  1.3506430e-002  0.0000000e+000  0.0000000e+000  0.0000000e+000  7.7127554e-001  3.9815027e-001  1.0000000e+000  1.6392862e-001
  1.0000000e+000  4.5901571e-002  0.0000000e+000  0.0000000e+000  0.0000000e+000  0.0000000e+000  0.0000000e+000  0.0000000e+000  6.2633590e-003  0.0000000e+000  1.3517983e-002  0.0000000e+000  2.0175437e-002  0.0000000e+000  0.0000000e+000  0.0000000e+000  1.2592702e-003  0.0000000e+000  5.5422637e-002  0.0000000e+000  0.0000000e+000  0.0000000e+000  1.8652290e-001  7.7371288e-004  9.8071880e-003  1.2938235e-001  0.0000000e+000  4.3454940e-002  2.3968874e-001  1.2513942e-001  1.0000000e+000  1.4431968e-001  1.0000000e+000             Inf
  5.1555246e-001  0.0000000e+000  0.0000000e+000  0.0000000e+000  1.3443134e-002  0.0000000e+000  0.0000000e+000  0.0000000e+000  1.4249449e-003  4.8859080e-002  0.0000000e+000  1.2197651e-001  1.5326890e-003  0.0000000e+000  0.0000000e+000  0.0000000e+000  2.6064085e-002  6.0106890e-001  0.0000000e+000  0.0000000e+000  2.7473805e-002  0.0000000e+000  3.5409719e-001  0.0000000e+000  3.9654111e-002  0.0000000e+000  1.3173791e-001  0.0000000e+000  4.1852835e-002  0.0000000e+000  5.1555246e-001  5.7650772e-001  1.0000000e+000  8.0918569e-001
  7.6587510e-001  0.0000000e+000  1.7180275e-001  0.0000000e+000  0.0000000e+000  9.0482657e-003  1.2292031e-001  6.1778235e-002  0.0000000e+000  0.0000000e+000  0.0000000e+000  1.6392357e-002  0.0000000e+000  1.9043636e-001  0.0000000e+000  5.5690428e-002  7.6690079e-001  4.3851525e-002  0.0000000e+000  0.0000000e+000  0.0000000e+000  5.2387132e-004  0.0000000e+000  4.7777121e-002  0.0000000e+000  1.1253475e-001  0.0000000e+000  0.0000000e+000  0.0000000e+000  0.0000000e+000  7.6587510e-001  4.2588922e-001  1.0000000e+000  4.1019843e-001
  8.1723313e-001  5.4725396e-002  0.0000000e+000  1.0009076e-001  0.0000000e+000  0.0000000e+000  0.0000000e+000  0.0000000e+000  0.0000000e+000  1.5559518e-001  0.0000000e+000  3.5023357e-002  4.9253206e-002  0.0000000e+000  5.2797433e-002  4.8668664e-002  7.5846562e-002  0.0000000e+000  0.0000000e+000  0.0000000e+000  5.7030063e-002  2.3894385e-002  0.0000000e+000  2.9661052e-003  2.8308700e-002  0.0000000e+000  1.1477598e-001  3.0916442e-001  0.0000000e+000  0.0000000e+000  8.1723313e-001  2.9591505e-001  1.0000000e+000  2.1413687e-001
  2.4903052e-001  2.3333092e-001  0.0000000e+000  0.0000000e+000  0.0000000e+000  0.0000000e+000  0.0000000e+000  5.7782985e-002  9.2908809e-003  0.0000000e+000  1.9447959e-003  0.0000000e+000  0.0000000e+000  7.3455508e-002  0.0000000e+000  0.0000000e+000  0.0000000e+000  0.0000000e+000  0.0000000e+000  4.4148915e-001  3.6260683e-002  0.0000000e+000  5.5122933e-001  2.9721236e-001  0.0000000e+000  0.0000000e+000  0.0000000e+000  0.0000000e+000  2.4675935e-002  0.0000000e+000  2.4903052e-001  9.1741665e-001  1.0000000e+000  2.3351736e-001
  2.8420032e-001  0.0000000e+000  0.0000000e+000  0.0000000e+000  0.0000000e+000  0.0000000e+000  0.0000000e+000  0.0000000e+000  0.0000000e+000  0.0000000e+000  0.0000000e+000  2.6603027e-001  0.0000000e+000  0.0000000e+000  0.0000000e+000  0.0000000e+000  0.0000000e+000  2.2925095e-002  0.0000000e+000  0.0000000e+000  6.0935514e-002  0.0000000e+000  2.9910117e-001  1.9569564e-001  1.0043608e-001  0.0000000e+000  0.0000000e+000  0.0000000e+000  6.4454461e-002  4.2376713e-001  2.8420032e-001  8.0403376e-001  1.0000000e+000  5.6178308e-001
  2.1934027e-001  9.3009315e-001  2.7223746e-002  1.4370832e-004  1.5458746e-001  0.0000000e+000  0.0000000e+000  0.0000000e+000  8.5967052e-005  0.0000000e+000  4.6753371e-002  0.0000000e+000  6.0433115e-002  1.3774133e-002  0.0000000e+000  0.0000000e+000  1.3662649e-001  9.4426319e-002  6.3298509e-002  0.0000000e+000  9.6095153e-002  2.1131300e-001  0.0000000e+000  0.0000000e+000  3.4513588e-002  0.0000000e+000  0.0000000e+000  0.0000000e+000  0.0000000e+000  2.9041348e-002  2.1934027e-001  9.9876572e-001  1.0000000e+000  2.1042279e-001
  1.8254910e-001  5.7298940e-002  0.0000000e+000  2.8200803e-001  0.0000000e+000  3.9045812e-001  2.0696097e-001  0.0000000e+000  4.8755744e-003  9.7225079e-002  0.0000000e+000  0.0000000e+000  8.6986624e-002  0.0000000e+000  0.0000000e+000  0.0000000e+000  2.2231167e-001  5.0902876e-001  0.0000000e+000  0.0000000e+000  2.4343178e-002  0.0000000e+000  3.7417549e-003  0.0000000e+000  6.7432590e-002  0.0000000e+000  0.0000000e+000  0.0000000e+000  7.3836624e-002  0.0000000e+000  1.8254910e-001  1.0836116e+000  1.0000000e+000  4.7930475e-001
  9.4422760e-001  0.0000000e+000  1.0781477e-001  0.0000000e+000  0.0000000e+000  0.0000000e+000  0.0000000e+000  0.0000000e+000  4.2118263e-004  0.0000000e+000  0.0000000e+000  0.0000000e+000  7.5145669e-002  0.0000000e+000  0.0000000e+000  0.0000000e+000  0.0000000e+000  0.0000000e+000  0.0000000e+000  0.0000000e+000  0.0000000e+000  0.0000000e+000  0.0000000e+000  0.0000000e+000  0.0000000e+000  8.5408216e-002  3.0521647e-001  0.0000000e+000  1.5989403e-001  6.4793197e-002  9.4422760e-001  1.6238725e-001  1.0000000e+000  2.3443021e-001
  2.3674875e-001  7.5576122e-002  0.0000000e+000  0.0000000e+000  0.0000000e+000  6.6340881e-002  0.0000000e+000  6.8696173e-002  1.2639834e-001  1.7245688e-002  0.0000000e+000  1.2050686e-001  0.0000000e+000  6.4316999e-002  0.0000000e+000  1.1551210e-001  0.0000000e+000  3.5786115e-001  0.0000000e+000  4.4147936e-002  2.0846202e-002  0.0000000e+000  0.0000000e+000  4.1990766e-003  0.0000000e+000  0.0000000e+000  0.0000000e+000  1.1162637e-001  1.1664022e-001  0.0000000e+000  2.3674875e-001  8.2946957e-001  1.0000000e+000  2.8957319e-001
  1.0000000e+000  0.0000000e+000  4.8407685e-003  0.0000000e+000  1.0637039e-002  4.1297828e-002  0.0000000e+000  2.1124896e-002  8.0653604e-002  0.0000000e+000  0.0000000e+000  4.8165513e-002  0.0000000e+000  0.0000000e+000  1.8955227e-001  0.0000000e+000  2.2116080e-001  0.0000000e+000  2.7782623e-002  0.0000000e+000  0.0000000e+000  0.0000000e+000  0.0000000e+000  0.0000000e+000  9.1449265e-002  1.2229881e-002  0.0000000e+000  0.0000000e+000  3.0737149e-002  5.8561726e-002  1.0000000e+000  1.3757431e-001  1.0000000e+000             Inf
  3.2851057e-001  0.0000000e+000  0.0000000e+000  2.1357233e-002  0.0000000e+000  0.0000000e+000  0.0000000e+000  5.8589050e-002  0.0000000e+000  2.2773507e-005  0.0000000e+000  2.6404448e-002  0.0000000e+000  8.1184385e-003  9.8002763e-002  0.0000000e+000  0.0000000e+000  0.0000000e+000  1.2151690e-002  0.0000000e+000  0.0000000e+000  0.0000000e+000  2.0709660e-001  0.0000000e+000  4.2547570e-001  0.0000000e+000  0.0000000e+000  0.0000000e+000  0.0000000e+000  0.0000000e+000  3.2851057e-001  6.2112615e-001  1.0000000e+000  6.0083866e-001
  7.7287597e-001  0.0000000e+000  0.0000000e+000  0.0000000e+000  0.0000000e+000  1.6147657e-001  0.0000000e+000  0.0000000e+000  0.0000000e+000  0.0000000e+000  0.0000000e+000  0.0000000e+000  0.0000000e+000  4.9753483e-002  9.2492008e-002  5.3873740e-001  0.0000000e+000  0.0000000e+000  0.0000000e+000  0.0000000e+000  0.0000000e+000  1.6181893e-001  0.0000000e+000  4.0525872e-002  0.0000000e+000  0.0000000e+000  0.0000000e+000  0.0000000e+000  0.0000000e+000  3.4296281e-002  7.7287597e-001  3.1916352e-001  1.0000000e+000  4.2062877e-001
  0.0000000e+000  0.0000000e+000  6.4738805e-002  1.2826698e-001  2.1106968e-003  0.0000000e+000  0.0000000e+000  3.6539768e-003  1.0024183e-001  0.0000000e+000  1.1449264e-002  1.2823085e-001  4.6047141e-002  0.0000000e+000  1.1618856e-001  0.0000000e+000  7.3270735e-003  0.0000000e+000  0.0000000e+000  1.6435113e-002  0.0000000e+000  0.0000000e+000  9.7890317e-003  2.7592177e-002  0.0000000e+000  0.0000000e+000  0.0000000e+000  2.5993083e-001  0.0000000e+000  0.0000000e+000  0.0000000e+000  1.2861387e+000  1.0000000e+000             Inf
  8.8588720e-001  5.9488971e-002  7.2110200e-003  0.0000000e+000  5.6552007e-002  1.6200114e-002  0.0000000e+000  0.0000000e+000  0.0000000e+000  7.1101787e-002  1.1110133e-002  1.0946170e-001  0.0000000e+000  5.1328914e-002  0.0000000e+000  9.3386114e-002  0.0000000e+000  5.4989403e-001  1.3164304e-001  3.1754539e-003  0.0000000e+000  0.0000000e+000  0.0000000e+000  0.0000000e+000  0.0000000e+000  3.7164051e-002  0.0000000e+000  1.4192242e-002  5.7534221e-002  0.0000000e+000  8.8588720e-001  2.8270656e-001  1.0000000e+000  3.8522506e-001
  2.8801859e-001  1.7767636e-001  0.0000000e+000  1.2979963e-002  0.0000000e+000  4.7872253e-002  2.4142739e-002  7.3344436e-002  0.0000000e+000  3.7539164e-002  0.0000000e+000  2.0497819e-001  0.0000000e+000  1.0826968e-002  0.0000000e+000  1.6292548e-001  0.0000000e+000  0.0000000e+000  4.8503422e-002  0.0000000e+000  0.0000000e+000  1.5475736e-003  2.3538329e-002  0.0000000e+000  0.0000000e+000  0.0000000e+000  0.0000000e+000  4.8066947e-001  0.0000000e+000  0.0000000e+000  2.8801859e-001  7.6923706e-001  1.0000000e+000  2.7315645e-001
  6.7356592e-001  1.9386214e-003  4.4305499e-003  0.0000000e+000  0.0000000e+000  3.7863935e-002  4.5789890e-002  3.5687258e-002  0.0000000e+000  1.6245195e-003  0.0000000e+000  1.6696635e-002  0.0000000e+000  0.0000000e+000  0.0000000e+000  9.1802693e-001  3.7724890e-003  3.1899886e-002  3.0403062e-002  0.0000000e+000  0.0000000e+000  0.0000000e+000  1.7048439e-001  3.4887797e-001  4.0554156e-003  0.0000000e+000  9.0548263e-002  0.0000000e+000  0.0000000e+000  0.0000000e+000  6.7356592e-001  5.2196111e-001  1.0000000e+000  7.0726982e-001
  7.4381153e-002  9.8543776e-002  5.7102478e-002  0.0000000e+000  1.0118269e-001  2.3322791e-001  1.7741805e-002  0.0000000e+000  8.3303473e-004  0.0000000e+000  0.0000000e+000  6.5341342e-003  7.1429550e-003  0.0000000e+000  1.9992001e-001  0.0000000e+000  0.0000000e+000  0.0000000e+000  0.0000000e+000  7.1302794e-003  2.4155763e-002  0.0000000e+000  0.0000000e+000  0.0000000e+000  0.0000000e+000  2.1658746e-001  2.7645080e-001  1.0236039e-001  1.7314980e-002  0.0000000e+000  7.4381153e-002  1.0985501e+000  1.0000000e+000  2.9827584e-001
  2.1084098e-001  5.6361183e-002  4.0346444e-004  0.0000000e+000  0.0000000e+000  6.1433369e-003  0.0000000e+000  3.9889649e-001  7.0965415e-002  2.2187655e-002  0.0000000e+000  0.0000000e+000  0.0000000e+000  0.0000000e+000  0.0000000e+000  2.9809788e-001  3.9648789e-002  0.0000000e+000  0.0000000e+000  0.0000000e+000  1.0000000e+000  0.0000000e+000  0.0000000e+000  1.7008926e-002  0.0000000e+000  0.0000000e+000  0.0000000e+000  0.0000000e+000  0.0000000e+000  0.0000000e+000  2.1084098e-001  1.0131870e+000  1.0000000e+000  3.9664313e-001
  4.6210320e-002  0.0000000e+000  1.4345194e-002  0.0000000e+000  0.0000000e+000  2.2332967e-002  1.2623832e-001  0.0000000e+000  0.0000000e+000  0.0000000e+000  0.0000000e+000  1.8470931e-002  5.4807603e-002  0.0000000e+000  2.7725272e-002  0.0000000e+000  0.0000000e+000  1.3112737e-002  3.7699386e-002  1.7865746e-001  2.5737592e-001  2.4599530e-002  6.6965203e-002  0.0000000e+000  0.0000000e+000  0.0000000e+000  0.0000000e+000  3.1320149e-002  1.4094738e-001  3.4882326e-001  4.6210320e-002  1.1666871e+000  1.0000000e+000  2.3770554e-001
  4.8004230e-001  0.0000000e+000  0.0000000e+000  0.0000000e+000  1.4237269e-003  0.0000000e+000  2.1587653e-002  8.2738583e-001  0.0000000e+000  1.2202062e-001  0.0000000e+000  0.0000000e+000  6.7761161e-004  2.6874205e-001  0.0000000e+000  0.0000000e+000  0.0000000e+000  0.0000000e+000  0.0000000e+000  0.0000000e+000  0.0000000e+000  0.0000000e+000  1.0232032e-001  0.0000000e+000  1.7811861e-001  2.7567505e-002  1.0862307e-001  0.0000000e+000  0.0000000e+000  0.0000000e+000  4.8004230e-001  6.6198424e-001  1.0000000e+000  4.0887645e-001
  5.9754770e-001  0.0000000e+000  0.0000000e+000  0.0000000e+000  0.0000000e+000  0.0000000e+000  2.0188335e-001  0.0000000e+000  5.9230580e-001  2.4200929e-001  1.3918789e-001  2.9400639e-002  0.0000000e+000  2.3940793e-001  0.0000000e+000  0.0000000e+000  6.2642214e-002  0.0000000e+000  5.2876200e-002  0.0000000e+000  0.0000000e+000  5.3140888e-002  0.0000000e+000  1.9036892e-004  5.0797763e-002  0.0000000e+000  6.0250782e-002  2.1005450e-001  1.3689595e-002  0.0000000e+000  5.9754770e-001  6.2533523e-001  1.0000000e+000  4.1025898e-001
  7.0261070e-001  7.9960883e-003  0.0000000e+000  0.0000000e+000  0.0000000e+000  0.0000000e+000  3.4629810e-001  0.0000000e+000  0.0000000e+000  0.0000000e+000  1.3040829e-002  0.0000000e+000  3.1546163e-001  0.0000000e+000  3.6119394e-003  0.0000000e+000  1.8072042e-002  0.0000000e+000  0.0000000e+000  8.9348066e-003  0.0000000e+000  7.3165517e-003  0.0000000e+000  0.0000000e+000  0.0000000e+000  9.9482379e-003  0.0000000e+000  0.0000000e+000  0.0000000e+000  5.4745278e-002  7.0261070e-001  3.0894047e-001  1.0000000e+000  6.1714626e-001
  0.0000000e+000  3.2610498e-002  0.0000000e+000  3.9805224e-003  1.0234494e-002  9.7634471e-002  3.9036508e-002  0.0000000e+000  0.0000000e+000  0.0000000e+000  0.0000000e+000  8.1420361e-002  0.0000000e+000  1.2543570e-002  4.2079295e-003  0.0000000e+000  0.0000000e+000  6.4638810e-002  0.0000000e+000  0.0000000e+000  0.0000000e+000  0.0000000e+000  3.3224845e-002  3.8043058e-003  0.0000000e+000  0.0000000e+000  0.0000000e+000  1.2843330e-001  0.0000000e+000  0.0000000e+000  0.0000000e+000  1.1588251e+000  1.0000000e+000             Inf
  2.6767966e-002  0.0000000e+000  0.0000000e+000  0.0000000e+000  0.0000000e+000  0.0000000e+000  0.0000000e+000  0.0000000e+000  5.9390198e-001  1.0911722e-001  0.0000000e+000  4.3100054e-003  1.5961590e-001  0.0000000e+000  2.8984151e-002  4.3059886e-004  0.0000000e+000  0.0000000e+000  0.0000000e+000  0.0000000e+000  0.0000000e+000  0.0000000e+000  1.5180875e-001  5.3156334e-002  0.0000000e+000  0.0000000e+000  0.0000000e+000  0.0000000e+000  5.2881689e-003  0.0000000e+000  2.6767966e-002  1.1537980e+000  1.0000000e+000  4.3256982e-001
  3.0586831e-001  2.6556377e-003  0.0000000e+000  0.0000000e+000  0.0000000e+000  1.1176496e-002  8.3788948e-002  0.0000000e+000  4.1743575e-001  0.0000000e+000  3.5686074e-002  0.0000000e+000  0.0000000e+000  5.0192332e-002  0.0000000e+000  1.9531193e-002  0.0000000e+000  3.3705750e-002  0.0000000e+000  3.9394021e-001  0.0000000e+000  0.0000000e+000  7.0112561e-002  9.7651918e-002  3.8628365e-002  0.0000000e+000  0.0000000e+000  0.0000000e+000  2.3722333e-002  0.0000000e+000  3.0586831e-001  7.4308317e-001  1.0000000e+000  5.4002494e-001
  9.9739074e-001  1.0755246e-002  0.0000000e+000  0.0000000e+000  1.2137328e-001  0.0000000e+000  1.5081842e-002  0.0000000e+000  1.6899411e-002  0.0000000e+000  0.0000000e+000  0.0000000e+000  9.5225453e-002  0.0000000e+000  0.0000000e+000  1.0799233e-001  4.4670897e-003  6.1843001e-002  0.0000000e+000  0.0000000e+000  2.0868705e-001  3.2370960e-004  0.0000000e+000  8.0798156e-002  0.0000000e+000  0.0000000e+000  3.3833923e-002  0.0000000e+000  0.0000000e+000  1.3013117e-001  9.9739074e-001  1.4754026e-001  1.0000000e+000             Inf
  1.7534000e-001  0.0000000e+000  0.0000000e+000  2.0007784e-002  0.0000000e+000  8.0763163e-002  1.3719128e-001  3.2977505e-002  0.0000000e+000  0.0000000e+000  0.0000000e+000  3.0535064e-002  0.0000000e+000  0.0000000e+000  0.0000000e+000  7.2077480e-002  4.3727815e-001  0.0000000e+000  0.0000000e+000  2.0044286e-003  2.1561239e-001  0.0000000e+000  0.0000000e+000  0.0000000e+000  0.0000000e+000  0.0000000e+000  0.0000000e+000  0.0000000e+000  1.6573072e-001  7.3610419e-002  1.7534000e-001  8.9915632e-001  1.0000000e+000  6.8596219e-001
  6.7226330e-001  1.7538781e-001  0.0000000e+000  8.6995013e-002  0.0000000e+000  0.0000000e+000  0.0000000e+000  1.4257078e-003  9.0782699e-003  0.0000000e+000  0.0000000e+000  0.0000000e+000  0.0000000e+000  1.0000000e+000  2.7303100e-002  0.0000000e+000  0.0000000e+000  0.0000000e+000  0.0000000e+000  0.0000000e+000  0.0000000e+000  0.0000000e+000  2.0836946e-002  0.0000000e+000  0.0000000e+000  0.0000000e+000  2.7579004e-002  0.0000000e+000  0.0000000e+000  0.0000000e+000  6.7226330e-001  4.4199428e-001  1.0000000e+000  4.1820200e-001
  1.7861593e-001  6.7125093e-004  0.0000000e+000  0.0000000e+000  0.0000000e+000  0.0000000e+000  1.4995140e-001  0.0000000e+000  0.0000000e+000  0.0000000e+000  3.9616467e-002  0.0000000e+000  0.0000000e+000  3.4721886e-002  1.3652461e-001  0.0000000e+000  3.3691426e-002  6.4947248e-002  2.6846882e-002  2.2275310e-001  0.0000000e+000  4.0236014e-003  0.0000000e+000  0.0000000e+000  0.0000000e+000  7.1482416e-001  0.0000000e+000  5.5685174e-001  0.0000000e+000  0.0000000e+000  1.7861593e-001  1.0788830e+000  1.0000000e+000  4.0976006e-001
  0.0000000e+000  0.0000000e+000  0.0000000e+000  2.2607091e-003  0.0000000e+000  0.0000000e+000  0.0000000e+000  0.0000000e+000  0.0000000e+000  0.0000000e+000  1.4830553e-003  2.0652711e-003  0.0000000e+000  0.0000000e+000  0.0000000e+000  0.0000000e+000  1.8671243e-002  0.0000000e+000  5.8648272e-002  0.0000000e+000  0.0000000e+000  0.0000000e+000  5.7300572e-001  0.0000000e+000  0.0000000e+000  1.6277167e-002  1.2934416e-002  0.0000000e+000  2.5235338e-002  2.8038211e-003  0.0000000e+000  1.2213953e+000  1.0000000e+000             Inf
  1.5352559e-001  2.5183817e-001  2.0144748e-002  2.0130927e-001  0.0000000e+000  0.0000000e+000  6.6113511e-002  0.0000000e+000  3.4216249e-003  0.0000000e+000  0.0000000e+000  4.2667781e-001  0.0000000e+000  0.0000000e+000  0.0000000e+000  0.0000000e+000  2.6162333e-005  2.8383800e-001  2.6951689e-002  0.0000000e+000  1.6783509e-002  7.5796343e-002  0.0000000e+000  5.1658949e-002  4.4808353e-001  0.0000000e+000  0.0000000e+000  0.0000000e+000  0.0000000e+000  0.0000000e+000  1.5352559e-001  1.0884692e+000  1.0000000e+000  2.4139714e-001
  5.1403800e-001  0.0000000e+000  1.0727284e-001  1.3005922e-001  0.0000000e+000  0.0000000e+000  3.3222808e-001  0.0000000e+000  3.0885552e-003  6.6457448e-002  2.2995000e-002  0.0000000e+000  2.0438818e-002  2.0250655e-002  0.0000000e+000  0.0000000e+000  1.7084344e-001  1.1233853e-001  1.3707477e-001  0.0000000e+000  0.0000000e+000  1.9487122e-001  0.0000000e+000  1.4659125e-003  7.9066275e-002  8.3099874e-002  0.0000000e+000  0.0000000e+000  0.0000000e+000  3.2648435e-001  5.1403800e-001  6.6530625e-001  1.0000000e+000  6.0888251e-001
  4.0686029e-002  1.9492306e-001  0.0000000e+000  0.0000000e+000  0.0000000e+000  3.9732389e-003  0.0000000e+000  4.0199019e-003  2.0311917e-002  0.0000000e+000  2.6442432e-002  1.9809896e-001  6.6911761e-002  9.3196542e-003  2.9856763e-002  8.0230488e-002  1.1957041e-001  3.7241647e-002  9.6728563e-002  0.0000000e+000  0.0000000e+000  0.0000000e+000  0.0000000e+000  0.0000000e+000  1.8740354e-002  2.9090900e-001  1.5245272e-001  0.0000000e+000  0.0000000e+000  0.0000000e+000  4.0686029e-002  1.1786141e+000  1.0000000e+000  2.8921164e-001
  9.3176701e-001  0.0000000e+000  0.0000000e+000  2.6156623e-002  0.0000000e+000  0.0000000e+000  0.0000000e+000  0.0000000e+000  2.8598911e-001  0.0000000e+000  0.0000000e+000  0.0000000e+000  0.0000000e+000  0.0000000e+000  0.0000000e+000  0.0000000e+000  1.1875351e-001  0.0000000e+000  0.0000000e+000  3.5450986e-002  0.0000000e+000  1.0947860e-001  0.0000000e+000  0.0000000e+000  0.0000000e+000  0.0000000e+000  5.2389795e-003  8.8361627e-002  3.6125044e-002  0.0000000e+000  9.3176701e-001  1.5322997e-001  1.0000000e+000             Inf
  9.0904235e-001  0.0000000e+000  1.4487767e-001  0.0000000e+000  1.2197345e-002  3.4702526e-002  1.3391549e-001  0.0000000e+000  0.0000000e+000  0.0000000e+000  3.3918651e-001  9.0406103e-003  4.3861557e-002  3.8256424e-001  2.4015463e-002  2.3470723e-001  1.3938203e-001  0.0000000e+000  7.6987626e-002  0.0000000e+000  1.9195346e-002  4.2310211e-002  9.0488674e-003  0.0000000e+000  0.0000000e+000  4.0729720e-002  0.0000000e+000  9.7303900e-003  0.0000000e+000  1.3731170e-003  9.0904235e-001  3.4876583e-001  1.0000000e+000  6.9214578e-001
  6.1317968e-001  0.0000000e+000  0.0000000e+000  0.0000000e+000  0.0000000e+000  0.0000000e+000  1.0523930e-001  0.0000000e+000  9.2979110e-002  0.0000000e+000  0.0000000e+000  2.8513140e-001  5.3963317e-002  1.2914957e-001  0.0000000e+000  0.0000000e+000  1.3256209e-001  1.9349984e-001  0.0000000e+000  1.1339840e-001  0.0000000e+000  0.0000000e+000  0.0000000e+000  6.2984690e-002  1.6791792e-002  2.5173455e-001  0.0000000e+000  0.0000000e+000  0.0000000e+000  1.0905627e-001  6.1317968e-001  5.2733183e-001  1.0000000e+000  7.2027066e-001
  2.0648467e-001  0.0000000e+000  0.0000000e+000  2.3817855e-002  3.1609166e-003  8.7380640e-003  0.0000000e+000  0.0000000e+000  2.5105957e-002  0.0000000e+000  1.5238736e-002  0.0000000e+000  0.0000000e+000  0.0000000e+000  1.1233951e-002  1.0553413e-001  0.0000000e+000  1.8994793e-001  0.0000000e+000  0.0000000e+000  1.4433925e-001  0.0000000e+000  0.0000000e+000  0.0000000e+000  0.0000000e+000  4.3865068e-002  1.0496183e-001  6.1467380e-003  0.0000000e+000  0.0000000e+000  2.0648467e-001  7.1148926e-001  1.0000000e+000  7.4716913e-001
  5.6072026e-001  0.0000000e+000  0.0000000e+000  0.0000000e+000  8.2087153e-001  2.5053846e-003  0.0000000e+000  0.0000000e+000  1.1448830e-001  0.0000000e+000  5.0149794e-001  0.0000000e+000  2.7093557e-002  6.3837761e-002  0.0000000e+000  1.7166521e-004  1.0328069e-003  0.0000000e+000  0.0000000e+000  0.0000000e+000  0.0000000e+000  2.5882390e-002  2.5740733e-001  1.0739655e-002  0.0000000e+000  0.0000000e+000  0.0000000e+000  4.9324282e-003  1.0061212e-001  0.0000000e+000  5.6072026e-001  6.5232485e-001  1.0000000e+000  6.6264281e-001
  0.0000000e+000  0.0000000e+000  1.6421860e-001  0.0000000e+000  0.0000000e+000  0.0000000e+000  0.0000000e+000  0.0000000e+000  0.0000000e+000  0.0000000e+000  0.0000000e+000  0.0000000e+000  0.0000000e+000  2.8672172e-002  0.0000000e+000  1.5330661e-002  3.1510195e-002  0.0000000e+000  0.0000000e+000  0.0000000e+000  0.0000000e+000  0.0000000e+000  0.0000000e+000  0.0000000e+000  1.7253507e-001  0.0000000e+000  0.0000000e+000  0.0000000e+000  6.6594025e-003  1.6758660e-002  0.0000000e+000  1.1352125e+000  1.0000000e+000             Inf
  7.2845398e-001  6.2419237e-003  4.7640162e-002  0.0000000e+000  0.0000000e+000  6.4237396e-002  0.0000000e+000  0.0000000e+000  1.3137014e-003  4.7147077e-001  0.0000000e+000  0.0000000e+000  0.0000000e+000  0.0000000e+000  2.2762911e-003  6.7835144e-002  0.0000000e+000  1.8238782e-002  0.0000000e+000  0.0000000e+000  2.2692940e-001  0.0000000e+000  0.0000000e+000  0.0000000e+000  5.6498838e-002  0.0000000e+000  2.2309563e-001  2.9623022e-002  2.9464584e-001  7.3091305e-003  7.2845398e-001  4.3577772e-001  1.0000000e+000  8.3320745e-001
  1.0000000e+000  0.0000000e+000  8.8553506e-002  0.0000000e+000  1.2015870e-001  0.0000000e+000  7.4430560e-002  0.0000000e+000  4.6859013e-004  1.8328626e-001  0.0000000e+000  0.0000000e+000  0.0000000e+000  1.1678052e-001  1.5918032e-003  6.4782315e-002  0.0000000e+000  0.0000000e+000  1.0000000e+000  1.3270664e-002  1.5966878e-001  1.3167654e-002  0.0000000e+000  0.0000000e+000  0.0000000e+000  1.1514367e-001  0.0000000e+000  0.0000000e+000  0.0000000e+000  0.0000000e+000  1.0000000e+000  3.3846323e-001  1.0000000e+000             Inf
  2.4752169e-001  6.3489458e-002  0.0000000e+000  0.0000000e+000  0.0000000e+000  9.4714709e-003  0.0000000e+000  0.0000000e+000  2.8897617e-001  0.0000000e+000  1.8881916e-001  4.2297036e-001  0.0000000e+000  0.0000000e+000  0.0000000e+000  0.0000000e+000  1.9883486e-001  0.0000000e+000  0.0000000e+000  0.0000000e+000  0.0000000e+000  0.0000000e+000  0.0000000e+000  5.1290699e-002  0.0000000e+000  2.7173126e-001  0.0000000e+000  0.0000000e+000  0.0000000e+000  0.0000000e+000  2.4752169e-001  8.6214323e-001  1.0000000e+000  2.8183343e-001
  3.9290315e-001  0.0000000e+000  0.0000000e+000  7.2957963e-001  1.4092663e-001  0.0000000e+000  0.0000000e+000  0.0000000e+000  1.1378093e-001  0.0000000e+000  4.2744930e-004  6.9868597e-002  0.0000000e+000  4.4509382e-004  0.0000000e+000  0.0000000e+000  0.0000000e+000  0.0000000e+000  0.0000000e+000  0.0000000e+000  0.0000000e+000  0.0000000e+000  0.0000000e+000  0.0000000e+000  4.0010727e-001  0.0000000e+000  0.0000000e+000  0.0000000e+000  0.0000000e+000  0.0000000e+000  3.9290315e-001  6.9638802e-001  1.0000000e+000  2.8439125e-001
  3.7654300e-001  1.9582234e-001  2.4650228e-002  1.5177414e-001  0.0000000e+000  1.2565862e-001  2.2918479e-001  0.0000000e+000  0.0000000e+000  0.0000000e+000  3.7003610e-001  8.8938804e-002  0.0000000e+000  0.0000000e+000  0.0000000e+000  5.5533135e-002  0.0000000e+000  2.4326468e-002  1.0229246e-001  1.2603592e-002  0.0000000e+000  0.0000000e+000  1.5944205e-001  0.0000000e+000  0.0000000e+000  7.3537025e-004  0.0000000e+000  0.0000000e+000  0.0000000e+000  0.0000000e+000  3.7654300e-001  7.3217027e-001  1.0000000e+000  1.4431257e-001
  2.0590881e-001  1.1165916e-001  8.3184189e-002  0.0000000e+000  1.9825821e-001  0.0000000e+000  2.6029833e-002  0.0000000e+000  1.7917728e-005  0.0000000e+000  6.1559813e-003  0.0000000e+000  0.0000000e+000  0.0000000e+000  0.0000000e+000  9.4594137e-002  0.0000000e+000  0.0000000e+000  4.9141496e-001  8.4905757e-003  0.0000000e+000  0.0000000e+000  3.2826225e-001  0.0000000e+000  0.0000000e+000  0.0000000e+000  0.0000000e+000  0.0000000e+000  3.0329074e-002  5.4254627e-003  2.0590881e-001  8.8693193e-001  1.0000000e+000  2.0953353e-001
  1.7428480e-001  0.0000000e+000  5.1459981e-002  0.0000000e+000  0.0000000e+000  5.0497756e-002  2.6825665e-002  0.0000000e+000  1.6064668e-003  3.0792254e-002  4.4160778e-001  2.0880106e-003  1.2733562e-001  3.6390187e-001  0.0000000e+000  0.0000000e+000  1.8802438e-001  5.6081401e-002  1.6460059e-001  6.1599077e-002  0.0000000e+000  0.0000000e+000  3.4809243e-002  9.9656005e-002  4.3133240e-002  2.0849300e-003  0.0000000e+000  0.0000000e+000  7.2732822e-003  2.6925552e-002  1.7428480e-001  1.0323362e+000  1.0000000e+000  3.8071741e-001
  2.0151681e-001  0.0000000e+000  0.0000000e+000  0.0000000e+000  0.0000000e+000  9.3566315e-002  0.0000000e+000  2.3805366e-001  0.0000000e+000  0.0000000e+000  0.0000000e+000  1.7638028e-001  0.0000000e+000  0.0000000e+000  0.0000000e+000  0.0000000e+000  3.8494632e-001  0.0000000e+000  3.7974934e-001  0.0000000e+000  0.0000000e+000  0.0000000e+000  0.0000000e+000  0.0000000e+000  0.0000000e+000  0.0000000e+000  7.2928360e-002  0.0000000e+000  1.1692369e-002  4.2008742e-001  2.0151681e-001  9.9243456e-001  1.0000000e+000  2.1412094e-001
  3.0044317e-001  2.5093587e-001  0.0000000e+000  0.0000000e+000  1.8526105e-002  0.0000000e+000  7.6363628e-002  0.0000000e+000  0.0000000e+000  0.0000000e+000  0.0000000e+000  0.0000000e+000  0.0000000e+000  0.0000000e+000  0.0000000e+000  0.0000000e+000  1.2755889e-002  0.0000000e+000  0.0000000e+000  0.0000000e+000  0.0000000e+000  0.0000000e+000  4.6756070e-001  6.8200190e-003  0.0000000e+000  1.9367742e-001  2.0454906e-001  0.0000000e+000  0.0000000e+000  0.0000000e+000  3.0044317e-001  7.3770154e-001  1.0000000e+000  2.9215035e-001
  4.6340167e-001  2.0745546e-002  0.0000000e+000  3.0308821e-001  1.6975551e-002  0.0000000e+000  0.0000000e+000  0.0000000e+000  0.0000000e+000  2.5214098e-002  0.0000000e+000  0.0000000e+000  0.0000000e+000  0.0000000e+000  4.7702128e-002  0.0000000e+000  0.0000000e+000  0.0000000e+000  0.0000000e+000  6.3570609e-003  3.0099703e-001  2.9194618e-001  2.2876481e-002  1.2280731e-001  0.0000000e+000  0.0000000e+000  0.0000000e+000  3.1597421e-002  0.0000000e+000  0.0000000e+000  4.6340167e-001  5.7279728e-001  1.0000000e+000  4.1570954e-001
  5.8518952e-001  0.0000000e+000  0.0000000e+000  9.1082471e-003  0.0000000e+000  1.4295861e-002  0.0000000e+000  0.0000000e+000  2.6140703e-001  0.0000000e+000  0.0000000e+000  0.0000000e+000  0.0000000e+000  1.3537466e-001  0.0000000e+000  3.2464918e-002  1.6116907e-002  0.0000000e+000  0.0000000e+000  0.0000000e+000  0.0000000e+000  1.0097653e-001  0.0000000e+000  1.7426468e-003  0.0000000e+000  0.0000000e+000  1.3347464e-001  0.0000000e+000  1.0558926e-001  1.3052364e-001  5.8518952e-001  4.2251829e-001  1.0000000e+000  5.5993519e-001
  9.7258918e-002  0.0000000e+000  3.2192886e-002  6.6814803e-002  9.0040757e-002  0.0000000e+000  0.0000000e+000  0.0000000e+000  0.0000000e+000  1.0244746e-001  0.0000000e+000  0.0000000e+000  1.1474810e-001  6.9247800e-002  0.0000000e+000  0.0000000e+000  0.0000000e+000  4.4608646e-002  4.2801253e-002  2.6609798e-002  0.0000000e+000  0.0000000e+000  0.0000000e+000  0.0000000e+000  0.0000000e+000  0.0000000e+000  3.5468426e-001  0.0000000e+000  0.0000000e+000  0.0000000e+000  9.7258918e-002  9.3840205e-001  1.0000000e+000  4.5105181e-001
  3.9150109e-001  0.0000000e+000  0.0000000e+000  3.7413905e-002  0.0000000e+000  1.0000000e+000  0.0000000e+000  0.0000000e+000  4.8156628e-002  1.3745877e-001  0.0000000e+000  0.0000000e+000  3.0008104e-002  5.2775355e-003  0.0000000e+000  0.0000000e+000  0.0000000e+000  1.4759940e-001  0.0000000e+000  0.0000000e+000  0.0000000e+000  0.0000000e+000  3.5615465e-002  7.5228447e-003  0.0000000e+000  9.2515844e-003  0.0000000e+000  1.7162917e-001  2.5628600e-002  0.0000000e+000  3.9150109e-001  7.4395588e-001  1.0000000e+000  3.0486954e-001
  1.0000000e+000  2.4050838e-001  0.0000000e+000  5.1713585e-001  1.6225220e-001  0.0000000e+000  2.1705910e-002  4.8029596e-004  5.9198935e-002  0.0000000e+000  0.0000000e+000  0.0000000e+000  1.4355199e-002  1.5435586e-002  0.0000000e+000  0.0000000e+000  0.0000000e+000  0.0000000e+000  0.0000000e+000  5.1260808e-003  0.0000000e+000  9.3999271e-002  5.8778963e-002  0.0000000e+000  0.0000000e+000  0.0000000e+000  0.0000000e+000  0.0000000e+000  4.5244709e-003  0.0000000e+000  1.0000000e+000  1.9975738e-001  1.0000000e+000             Inf
  0.0000000e+000  0.0000000e+000  0.0000000e+000  0.0000000e+000  3.2443574e-001  0.0000000e+000  0.0000000e+000  0.0000000e+000  0.0000000e+000  3.5279425e-002  7.8867404e-003  0.0000000e+000  0.0000000e+000  0.0000000e+000  2.6039158e-002  0.0000000e+000  1.6993821e-001  0.0000000e+000  2.5594555e-002  0.0000000e+000  0.0000000e+000  0.0000000e+000  0.0000000e+000  0.0000000e+000  0.0000000e+000  0.0000000e+000  0.0000000e+000  0.0000000e+000  7.9880210e-003  0.0000000e+000  0.0000000e+000  1.1853261e+000  1.0000000e+000             Inf
  4.4594246e-001  0.0000000e+000  1.3515992e-002  0.0000000e+000  0.0000000e+000  4.8589725e-002  0.0000000e+000  0.0000000e+000  0.0000000e+000  3.4213807e-001  1.1518863e-003  0.0000000e+000  0.0000000e+000  3.2569208e-001  4.4760596e-001  5.9687069e-002  1.2070849e-001  0.0000000e+000  9.2340846e-002  2.1659846e-001  0.0000000e+000  0.0000000e+000  0.0000000e+000  0.0000000e+000  0.0000000e+000  0.0000000e+000  0.0000000e+000  0.0000000e+000  0.0000000e+000  0.0000000e+000  4.4594246e-001  6.9499106e-001  1.0000000e+000  2.4556539e-001
  9.2746983e-002  0.0000000e+000  3.2280458e-002  0.0000000e+000  1.1350360e-001  8.2838245e-002  0.0000000e+000  1.7371875e-001  3.1135425e-001  4.1178332e-003  0.0000000e+000  0.0000000e+000  0.0000000e+000  0.0000000e+000  2.9094584e-002  0.0000000e+000  0.0000000e+000  3.3600824e-002  1.3061619e-001  0.0000000e+000  0.0000000e+000  0.0000000e+000  6.8324509e-002  0.0000000e+000  0.0000000e+000  1.9380404e-001  2.7621821e-001  2.6813779e-002  5.5198337e-003  0.0000000e+000  9.2746983e-002  1.0919051e+000  1.0000000e+000  3.4779857e-001
  9.8368629e-001  0.0000000e+000  0.0000000e+000  0.0000000e+000  9.1051900e-003  0.0000000e+000  0.0000000e+000  0.0000000e+000  0.0000000e+000  6.9655119e-002  2.0675129e-001  2.1665632e-001  0.0000000e+000  0.0000000e+000  0.0000000e+000  7.8387287e-001  0.0000000e+000  0.0000000e+000  1.5077864e-002  0.0000000e+000  0.0000000e+000  2.3200690e-002  0.0000000e+000  2.0783625e-004  0.0000000e+000  3.9603967e-001  0.0000000e+000  0.0000000e+000  1.6676529e-002  0.0000000e+000  9.8368629e-001  3.0868307e-001  1.0000000e+000  3.1087883e-001
  2.2247295e-001  1.0207222e-001  3.4250628e-002  0.0000000e+000  0.0000000e+000  7.5945422e-002  0.0000000e+000  0.0000000e+000  1.5903595e-001  0.0000000e+000  7.4961661e-002  2.1474916e-001  0.0000000e+000  0.0000000e+000  0.0000000e+000  0.0000000e+000  0.0000000e+000  0.0000000e+000  1.0608701e-001  0.0000000e+000  6.7505329e-003  4.5764454e-002  3.6095229e-002  0.0000000e+000  0.0000000e+000  0.0000000e+000  0.0000000e+000  0.0000000e+000  1.6373765e-001  0.0000000e+000  2.2247295e-001  7.7521637e-001  1.0000000e+000  4.9153554e-001
  8.5561109e-001  2.5026652e-001  1.9764439e-001  0.0000000e+000  0.0000000e+000  7.7172301e-002  0.0000000e+000  0.0000000e+000  3.9116424e-002  0.0000000e+000  0.0000000e+000  2.2240469e-001  0.0000000e+000  0.0000000e+000  6.3601014e-003  0.0000000e+000  0.0000000e+000  0.0000000e+000  1.0000000e+000  0.0000000e+000  0.0000000e+000  0.0000000e+000  0.0000000e+000  0.0000000e+000  0.0000000e+000  5.7681185e-003  2.0070619e-002  0.0000000e+000  0.0000000e+000  0.0000000e+000  8.5561109e-001  4.0749201e-001  1.0000000e+000  3.2995437e-001
  8.7395224e-001  3.2336396e-001  0.0000000e+000  0.0000000e+000  3.2729771e-002  1.0584557e-002  0.0000000e+000  0.0000000e+000  0.0000000e+000  7.7771503e-002  0.0000000e+000  2.3509994e-001  0.0000000e+000  0.0000000e+000  1.1990365e-001  0.0000000e+000  0.0000000e+000  3.9764334e-002  9.3078528e-002  7.8763693e-002  3.9280563e-001  0.0000000e+000  0.0000000e+000  0.0000000e+000  0.0000000e+000  3.4669999e-001  0.0000000e+000  0.0000000e+000  0.0000000e+000  0.0000000e+000  8.7395224e-001  3.8192109e-001  1.0000000e+000  2.2833096e-001
  6.3198263e-001  0.0000000e+000  1.7002634e-001  1.3153245e-002  0.0000000e+000  2.2783533e-002  0.0000000e+000  0.0000000e+000  2.7113932e-001  2.9144305e-001  0.0000000e+000  0.0000000e+000  1.1962934e-002  0.0000000e+000  0.0000000e+000  0.0000000e+000  2.4464603e-004  0.0000000e+000  2.0732714e-002  1.0261262e-001  0.0000000e+000  0.0000000e+000  1.6885631e-003  1.6826785e-003  0.0000000e+000  0.0000000e+000  3.7180062e-002  0.0000000e+000  3.0847175e-005  0.0000000e+000  6.3198263e-001  3.8914950e-001  1.0000000e+000  4.1654775e-001
  1.6865968e-001  5.1523156e-003  8.5249205e-002  0.0000000e+000  1.9198635e-001  0.0000000e+000  5.1741413e-002  0.0000000e+000  7.3352313e-002  0.0000000e+000  9.9108325e-002  2.9451867e-001  0.0000000e+000  0.0000000e+000  2.0748123e-001  1.1781264e-001  0.0000000e+000  0.0000000e+000  0.0000000e+000  0.0000000e+000  3.4792803e-002  2.8496131e-003  0.0000000e+000  3.6878200e-002  0.0000000e+000  1.8619653e-001  0.0000000e+000  0.0000000e+000  0.0000000e+000  0.0000000e+000  1.6865968e-001  9.3929785e-001  1.0000000e+000  4.0504776e-001
  2.3204642e-001  0.0000000e+000  8.3863085e-002  3.2829157e-001  8.9101946e-003  0.0000000e+000  0.0000000e+000  1.6063696e-001  0.0000000e+000  7.2069969e-002  2.3305075e-002  0.0000000e+000  4.0506361e-002  3.6475258e-003  2.9699452e-002  1.1663687e-001  0.0000000e+000  0.0000000e+000  1.2246163e-001  0.0000000e+000  3.5875043e-002  1.1047431e-001  0.0000000e+000  0.0000000e+000  5.3610992e-002  2.3575301e-001  0.0000000e+000  1.2666659e-001  0.0000000e+000  0.0000000e+000  2.3204642e-001  8.9540140e-001  1.0000000e+000  5.8182724e-001
  7.8943495e-001  0.0000000e+000  0.0000000e+000  7.6442252e-002  0.0000000e+000  6.2087015e-002  3.4280604e-003  1.5616240e-002  0.0000000e+000  7.7814160e-003  4.0416519e-002  2.1501224e-001  2.1993824e-002  1.1707425e-004  0.0000000e+000  1.3768138e-003  1.0741765e-002  0.0000000e+000  0.0000000e+000  7.5402072e-002  3.3542802e-005  2.2431591e-002  3.9558146e-002  1.6777313e-001  0.0000000e+000  3.7269827e-001  0.0000000e+000  0.0000000e+000  0.0000000e+000  0.0000000e+000  7.8943495e-001  3.1863847e-001  1.0000000e+000  4.2190441e-001
  3.0674457e-001  0.0000000e+000  0.0000000e+000  8.0562449e-003  0.0000000e+000  0.0000000e+000  0.0000000e+000  0.0000000e+000  0.0000000e+000  1.5970441e-002  0.0000000e+000  0.0000000e+000  0.0000000e+000  5.5174553e-003  0.0000000e+000  1.5172551e-003  0.0000000e+000  0.0000000e+000  5.3655229e-003  2.3587078e-002  0.0000000e+000  1.4607087e-003  3.4760883e-003  1.8757632e-001  0.0000000e+000  7.9689473e-003  1.6253742e-001  2.7557840e-002  0.0000000e+000  0.0000000e+000  3.0674457e-001  5.4853561e-001  1.0000000e+000  7.9801830e-001
  9.9377095e-001  0.0000000e+000  4.8523786e-003  3.7978909e-002  2.8100512e-002  0.0000000e+000  0.0000000e+000  7.0786232e-002  0.0000000e+000  0.0000000e+000  0.0000000e+000  0.0000000e+000  0.0000000e+000  0.0000000e+000  0.0000000e+000  2.8992275e-003  0.0000000e+000  7.1845685e-002  1.0578234e-001  0.0000000e+000  0.0000000e+000  5.1210474e-002  7.7883902e-003  9.5131962e-002  0.0000000e+000  3.0131877e-001  0.0000000e+000  0.0000000e+000  0.0000000e+000  1.9500111e-001  9.9377095e-001  1.6443469e-001  1.0000000e+000             Inf
  4.8714800e-001  0.0000000e+000  0.0000000e+000  3.0218062e-001  0.0000000e+000  0.0000000e+000  0.0000000e+000  0.0000000e+000  0.0000000e+000  0.0000000e+000  5.0166974e-003  0.0000000e+000  2.2589458e-002  1.9466339e-003  0.0000000e+000  0.0000000e+000  0.0000000e+000  1.2823722e-002  0.0000000e+000  2.5948508e-002  0.0000000e+000  3.8638276e-003  0.0000000e+000  0.0000000e+000  3.8456666e-002  1.3555217e-001  1.2433553e-002  0.0000000e+000  0.0000000e+000  0.0000000e+000  4.8714800e-001  4.1778207e-001  1.0000000e+000  5.0791955e-001
  8.9064249e-001  1.8025503e-001  1.8814993e-001  0.0000000e+000  8.9578691e-002  5.8182216e-003  0.0000000e+000  0.0000000e+000  0.0000000e+000  0.0000000e+000  2.6091750e-002  1.8539702e-002  0.0000000e+000  2.9648305e-003  0.0000000e+000  0.0000000e+000  3.7222955e-002  1.3365373e-002  2.0918670e-001  4.6943134e-002  0.0000000e+000  0.0000000e+000  0.0000000e+000  0.0000000e+000  2.4855152e-001  2.0429544e-002  0.0000000e+000  3.0244543e-003  0.0000000e+000  0.0000000e+000  8.9064249e-001  2.4654491e-001  1.0000000e+000  3.8038618e-001
  0.0000000e+000  0.0000000e+000  0.0000000e+000  0.0000000e+000  0.0000000e+000  0.0000000e+000  0.0000000e+000  0.0000000e+000  8.7741728e-003  2.0998652e-002  0.0000000e+000  0.0000000e+000  0.0000000e+000  1.5596472e-003  1.0945263e-002  0.0000000e+000  0.0000000e+000  2.4129361e-002  0.0000000e+000  0.0000000e+000  6.1498953e-002  0.0000000e+000  0.0000000e+000  7.2446977e-003  0.0000000e+000  1.5526323e-002  0.0000000e+000  0.0000000e+000  0.0000000e+000  0.0000000e+000  0.0000000e+000  1.0467618e+000  1.0000000e+000             Inf
  1.6809705e-001  8.4184067e-002  2.8303320e-002  0.0000000e+000  0.0000000e+000  6.8125135e-003  2.4311090e-002  0.0000000e+000  0.0000000e+000  1.8536431e-002  0.0000000e+000  0.0000000e+000  2.1153956e-001  1.1106324e-001  1.3930648e-001  0.0000000e+000  0.0000000e+000  1.8601571e-002  0.0000000e+000  0.0000000e+000  0.0000000e+000  0.0000000e+000  4.5907653e-001  0.0000000e+000  1.8535076e-001  3.6542319e-002  0.0000000e+000  0.0000000e+000  3.4139959e-001  0.0000000e+000  1.6809705e-001  1.0117987e+000  1.0000000e+000  2.8533522e-001
  1.6680630e-001  0.0000000e+000  4.3708207e-001  0.0000000e+000  3.5859287e-001  0.0000000e+000  3.6593918e-003  9.8978717e-003  1.3913066e-001  0.0000000e+000  0.0000000e+000  0.0000000e+000  1.4946773e-001  4.7306090e-004  3.4808918e-001  1.4378040e-002  0.0000000e+000  0.0000000e+000  0.0000000e+000  2.9602420e-003  1.0288003e-001  0.0000000e+000  9.5828120e-002  4.6472278e-001  0.0000000e+000  2.0959580e-001  5.7533007e-002  0.0000000e+000  0.0000000e+000  0.0000000e+000  1.6680630e-001  1.2038409e+000  1.0000000e+000  1.6903681e-001
  4.0917752e-001  0.0000000e+000  5.9454282e-002  1.3933727e-001  1.6869290e-002  0.0000000e+000  0.0000000e+000  3.5304334e-002  1.4041354e-001  0.0000000e+000  0.0000000e+000  0.0000000e+000  0.0000000e+000  0.0000000e+000  0.0000000e+000  0.0000000e+000  6.0234795e-002  0.0000000e+000  1.4510720e-001  1.1458614e-002  0.0000000e+000  0.0000000e+000  0.0000000e+000  4.5209074e-001  0.0000000e+000  0.0000000e+000  0.0000000e+000  0.0000000e+000  0.0000000e+000  2.8589515e-002  4.0917752e-001  5.9802494e-001  1.0000000e+000  4.6114736e-001
  8.1233319e-002  5.7622591e-002  1.7736991e-001  1.4275329e-001  2.7517565e-002  0.0000000e+000  1.5222915e-002  0.0000000e+000  1.0000000e+000  3.8897232e-003  0.0000000e+000  0.0000000e+000  0.0000000e+000  7.6618537e-003  2.6588480e-001  0.0000000e+000  2.2997009e-002  0.0000000e+000  0.0000000e+000  3.4539284e-003  3.0776892e-001  0.0000000e+000  0.0000000e+000  0.0000000e+000  0.0000000e+000  0.0000000e+000  0.0000000e+000  0.0000000e+000  0.0000000e+000  3.4058789e-002  8.1233319e-002  1.2761007e+000  1.0000000e+000  2.7334699e-001
  8.7230961e-001  4.4337544e-001  0.0000000e+000  1.2557170e-001  4.5087794e-001  1.2809223e-002  6.2735329e-003  4.0812364e-002  3.0075217e-001  0.0000000e+000  0.0000000e+000  0.0000000e+000  0.0000000e+000  0.0000000e+000  1.6717082e-003  0.0000000e+000  0.0000000e+000  0.0000000e+000  0.0000000e+000  0.0000000e+000  0.0000000e+000  0.0000000e+000  0.0000000e+000  0.0000000e+000  0.0000000e+000  1.6993997e-002  0.0000000e+000  0.0000000e+000  2.0339671e-002  0.0000000e+000  8.7230961e-001  3.1955209e-001  1.0000000e+000  5.4341303e-001
  9.1294684e-001  7.5463299e-003  0.0000000e+000  0.0000000e+000  0.0000000e+000  0.0000000e+000  3.2775900e-003  0.0000000e+000  1.9869313e-002  7.8707874e-002  2.7974446e-001  9.4248699e-002  5.7991126e-002  0.0000000e+000  0.0000000e+000  2.2539487e-002  0.0000000e+000  7.7302103e-002  0.0000000e+000  1.7134015e-002  1.7375382e-002  1.1787475e-002  3.5885521e-003  1.0781361e-001  1.2896588e-001  0.0000000e+000  2.2753587e-002  0.0000000e+000  9.9592982e-002  0.0000000e+000  9.1294684e-001  2.2570466e-001  1.0000000e+000  3.1153881e-001
  4.1179280e-001  0.0000000e+000  1.3234741e-001  5.5086266e-002  0.0000000e+000  0.0000000e+000  1.2671139e-001  0.0000000e+000  0.0000000e+000  4.1686427e-002  6.3126266e-002  0.0000000e+000  0.0000000e+000  0.0000000e+000  0.0000000e+000  2.0391357e-001  0.0000000e+000  0.0000000e+000  9.7642182e-002  0.0000000e+000  0.0000000e+000  1.5836767e-001  0.0000000e+000  0.0000000e+000  6.4587216e-002  0.0000000e+000  0.0000000e+000  0.0000000e+000  0.0000000e+000  0.0000000e+000  4.1179280e-001  5.6316641e-001  1.0000000e+000  2.5179470e-001
  1.7867802e-001  0.0000000e+000  0.0000000e+000  0.0000000e+000  7.5233251e-002  0.0000000e+000  0.0000000e+000  0.0000000e+000  1.5762576e-001  4.0878916e-001  1.6959989e-001  0.0000000e+000  1.2182360e-001  3.1528789e-003  0.0000000e+000  0.0000000e+000  0.0000000e+000  0.0000000e+000  0.0000000e+000  0.0000000e+000  0.0000000e+000  0.0000000e+000  0.0000000e+000  0.0000000e+000  0.0000000e+000  1.1523667e-001  0.0000000e+000  0.0000000e+000  5.9064580e-002  0.0000000e+000  1.7867802e-001  8.5448405e-001  1.0000000e+000  5.6496715e-001
  0.0000000e+000  6.9332636e-002  0.0000000e+000  1.3954513e-001  0.0000000e+000  0.0000000e+000  3.4755494e-002  3.9405991e-002  0.0000000e+000  0.0000000e+000  0.0000000e+000  3.7810418e-002  1.3471475e-001  0.0000000e+000  0.0000000e+000  0.0000000e+000  0.0000000e+000  0.0000000e+000  1.2477896e-002  6.7766351e-002  0.0000000e+000  4.0010948e-001  0.0000000e+000  0.0000000e+000  0.0000000e+000  0.0000000e+000  0.0000000e+000  0.0000000e+000  2.3119433e-001  0.0000000e+000  0.0000000e+000  1.3622073e+000  1.0000000e+000             Inf
  5.2862616e-001  1.5925787e-002  0.0000000e+000  4.5193166e-002  0.0000000e+000  0.0000000e+000  2.4761488e-002  0.0000000e+000  0.0000000e+000  0.0000000e+000  9.9976399e-002  0.0000000e+000  1.7886713e-001  0.0000000e+000  1.9630184e-001  0.0000000e+000  0.0000000e+000  0.0000000e+000  1.0172966e-001  4.1247110e-002  0.0000000e+000  0.0000000e+000  6.0895763e-002  0.0000000e+000  0.0000000e+000  0.0000000e+000  0.0000000e+000  1.6244338e-003  0.0000000e+000  0.0000000e+000  5.2862616e-001  4.2894935e-001  1.0000000e+000  6.5120900e-001
  1.5037808e-001  1.4926610e-001  0.0000000e+000  0.0000000e+000  1.1248242e-001  6.0598933e-001  0.0000000e+000  1.7316244e-001  4.0899268e-001  0.0000000e+000  6.7397324e-002  0.0000000e+000  0.0000000e+000  0.0000000e+000  0.0000000e+000  1.0484580e-001  0.0000000e+000  3.3884678e-001  0.0000000e+000  2.7155577e-002  0.0000000e+000  0.0000000e+000  0.0000000e+000  0.0000000e+000  3.4936056e-002  0.0000000e+000  0.0000000e+000  0.0000000e+000  8.1530571e-002  1.9152325e-001  1.5037808e-001  1.2051113e+000  1.0000000e+000  1.4213526e-001
  1.0000000e+000  0.0000000e+000  2.9630658e-002  0.0000000e+000  0.0000000e+000  1.2431986e-002  0.0000000e+000  0.0000000e+000  1.4000320e-002  8.3090293e-002  0.0000000e+000  5.7201726e-002  1.1340746e-001  7.6052764e-002  0.0000000e+000  0.0000000e+000  0.0000000e+000  0.0000000e+000  0.0000000e+000  0.0000000e+000  2.9149263e-002  0.0000000e+000  0.0000000e+000  0.0000000e+000  0.0000000e+000  0.0000000e+000  1.1089239e-001  0.0000000e+000  0.0000000e+000  0.0000000e+000  1.0000000e+000  8.4680866e-002  1.0000000e+000             Inf
  3.7752708e-001  0.0000000e+000  0.0000000e+000  1.5549870e-001  0.0000000e+000  0.0000000e+000  5.3157613e-003  0.0000000e+000  0.0000000e+000  0.0000000e+000  0.0000000e+000  0.0000000e+000  0.0000000e+000  5.5316407e-002  1.0913936e-002  5.0541399e-002  0.0000000e+000  0.0000000e+000  0.0000000e+000  0.0000000e+000  2.5653349e-002  1.1695808e-001  0.0000000e+000  3.3525638e-003  0.0000000e+000  2.7325898e-001  0.0000000e+000  1.8484204e-002  7.7521465e-002  0.0000000e+000  3.7752708e-001  5.6017712e-001  1.0000000e+000  7.5117969e-001
  5.0604498e-001  0.0000000e+000  0.0000000e+000  0.0000000e+000  1.9713766e-002  2.0680729e-002  0.0000000e+000  0.0000000e+000  1.3124911e-001  0.0000000e+000  0.0000000e+000  1.0943739e-003  4.0820410e-003  0.0000000e+000  0.0000000e+000  2.9164588e-002  0.0000000e+000  2.5840916e-003  3.2783759e-001  0.0000000e+000  0.0000000e+000  2.3373259e-002  0.0000000e+000  3.6615384e-002  0.0000000e+000  7.5777608e-002  0.0000000e+000  0.0000000e+000  0.0000000e+000  2.0275583e-002  5.0604498e-001  4.3081040e-001  1.0000000e+000  3.1587965e-001
  9.5037932e-001  0.0000000e+000  8.7150641e-001  0.0000000e+000  3.7820594e-002  0.0000000e+000  0.0000000e+000  1.1963826e-002  3.9453819e-002  4.1407078e-002  0.0000000e+000  0.0000000e+000  1.2567417e-002  0.0000000e+000  0.0000000e+000  0.0000000e+000  0.0000000e+000  0.0000000e+000  0.0000000e+000  5.4537813e-002  0.0000000e+000  2.7922725e-002  0.0000000e+000  0.0000000e+000  0.0000000e+000  8.8611275e-003  0.0000000e+000  1.5663431e-001  0.0000000e+000  4.0709546e-003  9.5037932e-001  2.4247605e-001  1.0000000e+000  3.1933331e-001
  1.0000000e+000  0.0000000e+000  1.6684564e-001  0.0000000e+000  1.2504183e-003  3.1372072e-002  0.0000000e+000  9.9220107e-004  0.0000000e+000  3.9566515e-002  1.4210004e-002  0.0000000e+000  0.0000000e+000  0.0000000e+000  0.0000000e+000  9.0001955e-003  0.0000000e+000  1.0018346e-001  2.4351874e-001  0.0000000e+000  7.7593247e-002  0.0000000e+000  3.3746065e-002  0.0000000e+000  4.9197964e-002  0.0000000e+000  0.0000000e+000  0.0000000e+000  0.0000000e+000  0.0000000e+000  1.0000000e+000  1.2544594e-001  1.0000000e+000             Inf
  5.6339798e-001  1.8002082e-001  0.0000000e+000  0.0000000e+000  0.0000000e+000  0.0000000e+000  0.0000000e+000  0.0000000e+000  7.4598128e-002  0.0000000e+000  0.0000000e+000  1.1628365e-002  5.0272808e-002  0.0000000e+000  0.0000000e+000  5.7060620e-002  2.8210908e-003  3.4419438e-003  0.0000000e+000  0.0000000e+000  0.0000000e+000  0.0000000e+000  0.0000000e+000  4.6038039e-002  0.0000000e+000  0.0000000e+000  0.0000000e+000  4.3771000e-001  0.0000000e+000  0.0000000e+000  5.6339798e-001  4.2279236e-001  1.0000000e+000  4.6359158e-001
  0.0000000e+000  2.0322051e-002  0.0000000e+000  0.0000000e+000  0.0000000e+000  0.0000000e+000  0.0000000e+000  0.0000000e+000  0.0000000e+000  0.0000000e+000  0.0000000e+000  0.0000000e+000  0.0000000e+000  0.0000000e+000  0.0000000e+000  0.0000000e+000  2.1217605e-001  7.1243622e-002  4.3173209e-002  2.1714759e-003  2.0282969e-002  5.4152431e-003  0.0000000e+000  1.9605951e-001  0.0000000e+000  0.0000000e+000  0.0000000e+000  1.2290915e-003  1.4953032e-002  0.0000000e+000  0.0000000e+000  1.1821806e+000  1.0000000e+000             Inf
  8.6203322e-001  4.1209210e-001  0.0000000e+000  0.0000000e+000  1.6860569e-001  0.0000000e+000  0.0000000e+000  1.5235280e-002  0.0000000e+000  6.8463152e-002  0.0000000e+000  5.7829805e-003  0.0000000e+000  1.9117908e-002  1.0731562e-001  0.0000000e+000  0.0000000e+000  7.2534280e-002  3.0358504e-001  3.2126154e-003  3.1005798e-002  5.7233497e-002  0.0000000e+000  4.5573400e-003  0.0000000e+000  5.1990575e-002  0.0000000e+000  0.0000000e+000  4.2284846e-002  8.7112364e-003  8.6203322e-001  3.1710224e-001  1.0000000e+000  5.5761671e-001
  8.1384311e-002  1.7571643e-002  9.4033533e-002  0.0000000e+000  0.0000000e+000  5.1169640e-003  0.0000000e+000  0.0000000e+000  0.0000000e+000  1.0120602e-002  0.0000000e+000  0.0000000e+000  0.0000000e+000  4.7128625e-002  0.0000000e+000  3.0447378e-002  0.0000000e+000  0.0000000e+000  1.7382320e-002  0.0000000e+000  0.0000000e+000  0.0000000e+000  0.0000000e+000  0.0000000e+000  0.0000000e+000  0.0000000e+000  0.0000000e+000  0.0000000e+000  7.3036603e-003  0.0000000e+000  8.1384311e-002  7.7585436e-001  1.0000000e+000  7.6453171e-001
  6.7737576e-002  0.0000000e+000  0.0000000e+000  0.0000000e+000  0.0000000e+000  2.2361686e-003  0.0000000e+000  7.4282289e-001  0.0000000e+000  0.0000000e+000  0.0000000e+000  0.0000000e+000  8.1236716e-002  0.0000000e+000  0.0000000e+000  5.2377310e-002  0.0000000e+000  0.0000000e+000  1.3719767e-002  0.0000000e+000  0.0000000e+000  2.8232839e-003  5.4021866e-002  2.7596521e-003  3.8685313e-004  0.0000000e+000  1.4671270e-001  0.0000000e+000  3.7070700e-003  0.0000000e+000  6.7737576e-002  1.0407189e+000  1.0000000e+000  4.6589542e-001
  2.2321933e-001  4.4077257e-002  0.0000000e+000  0.0000000e+000  1.1841710e-001  0.0000000e+000  0.0000000e+000  0.0000000e+000  0.0000000e+000  0.0000000e+000  3.9108998e-003  2.5031858e-004  0.0000000e+000  8.6556949e-002  0.0000000e+000  0.0000000e+000  0.0000000e+000  2.4060534e-001  0.0000000e+000  0.0000000e+000  3.3692895e-001  5.6534008e-001  0.0000000e+000  0.0000000e+000  0.0000000e+000  2.7359910e-001  7.0425585e-002  0.0000000e+000  1.2708751e-001  0.0000000e+000  2.2321933e-001  9.8569997e-001  1.0000000e+000  3.2148455e-001
  4.7142857e-001  1.9478825e-002  1.1725522e-001  1.0422250e-001  3.9006086e-002  0.0000000e+000  1.6562470e-001  3.8963268e-002  0.0000000e+000  0.0000000e+000  6.1770008e-002  0.0000000e+000  3.0752108e-002  2.5289295e-002  0.0000000e+000  0.0000000e+000  0.0000000e+000  0.0000000e+000  1.1242451e-002  1.7732003e-001  6.5697796e-002  2.9728556e-001  0.0000000e+000  0.0000000e+000  0.0000000e+000  0.0000000e+000  0.0000000e+000  0.0000000e+000  9.3818248e-002  1.9880221e-001  4.7142857e-001  6.2244602e-001  1.0000000e+000  3.9266490e-001
  5.6183108e-001  0.0000000e+000  1.6359428e-001  2.4525987e-002  3.9708020e-003  1.1098112e-001  1.8067053e-001  0.0000000e+000  1.2328005e-002  0.0000000e+000  0.0000000e+000  0.0000000e+000  0.0000000e+000  0.0000000e+000  0.0000000e+000  0.0000000e+000  0.0000000e+000  0.0000000e+000  1.6968251e-002  2.1822008e-001  0.0000000e+000  0.0000000e+000  0.0000000e+000  0.0000000e+000  0.0000000e+000  0.0000000e+000  1.3673003e-002  2.0414479e-001  0.0000000e+000  0.0000000e+000  5.6183108e-001  4.4171437e-001  1.0000000e+000  5.1673709e-001
  0.0000000e+000  0.0000000e+000  6.7209015e-002  4.2956530e-001  0.0000000e+000  0.0000000e+000  3.3596567e-001  0.0000000e+000  0.0000000e+000  0.0000000e+000  0.0000000e+000  0.0000000e+000  0.0000000e+000  0.0000000e+000  0.0000000e+000  0.0000000e+000  1.2890748e-001  0.0000000e+000  0.0000000e+000  0.0000000e+000  0.0000000e+000  0.0000000e+000  0.0000000e+000  0.0000000e+000  1.7665654e-003  0.0000000e+000  3.1008037e-001  0.0000000e+000  0.0000000e+000  0.0000000e+000  0.0000000e+000  1.3952224e+000  1.0000000e+000             Inf
  2.9799161e-001  7.4780608e-002  2.8851379e-001  7.3558594e-002  0.0000000e+000  0.0000000e+000  0.0000000e+000  0.0000000e+000  0.0000000e+000  0.0000000e+000  0.0000000e+000  1.5813477e-003  0.0000000e+000  7.4496529e-002  8.2022223e-002  0.0000000e+000  0.0000000e+000  0.0000000e+000  2.3196530e-002  0.0000000e+000  0.0000000e+000  0.0000000e+000  3.3198689e-002  0.0000000e+000  0.0000000e+000  4.3351330e-001  0.0000000e+000  0.0000000e+000  1.2727335e-002  2.3499872e-001  2.9799161e-001  7.6453971e-001  1.0000000e+000  4.3279288e-001
  9.4585177e-001  0.0000000e+000  0.0000000e+000  0.0000000e+000  0.0000000e+000  2.3329840e-002  1.5103114e-001  0.0000000e+000  0.0000000e+000  0.0000000e+000  1.9243585e-002  0.0000000e+000  4.3629550e-001  0.0000000e+000  2.5877588e-001  2.0987417e-001  0.0000000e+000  0.0000000e+000  2.7803283e-002  0.0000000e+000  0.0000000e+000  0.0000000e+000  4.0580325e-003  0.0000000e+000  0.0000000e+000  0.0000000e+000  0.0000000e+000  0.0000000e+000  6.1037187e-002  0.0000000e+000  9.4585177e-001  2.3152011e-001  1.0000000e+000             Inf
  7.3008925e-001  6.6237757e-002  0.0000000e+000  0.0000000e+000  1.1828495e-004  1.2205051e-001  0.0000000e+000  0.0000000e+000  0.0000000e+000  2.1851506e-001  0.0000000e+000  0.0000000e+000  0.0000000e+000  1.5846142e-002  1.6164156e-001  0.0000000e+000  0.0000000e+000  0.0000000e+000  3.2426517e-003  0.0000000e+000  0.0000000e+000  2.1535097e-001  0.0000000e+000  0.0000000e+000  5.7149286e-002  0.0000000e+000  0.0000000e+000  8.1407396e-002  9.4911657e-002  0.0000000e+000  7.3008925e-001  3.3935382e-001  1.0000000e+000  5.8663060e-001
  4.8984896e-002  0.0000000e+000  0.0000000e+000  1.3707612e-001  0.0000000e+000  9.9478588e-003  3.5707996e-003  0.0000000e+000  0.0000000e+000  2.8209886e-002  0.0000000e+000  0.0000000e+000  3.1683484e-001  2.8403384e-002  0.0000000e+000  8.0134936e-003  0.0000000e+000  0.0000000e+000  0.0000000e+000  9.5969468e-002  1.9425659e-002  0.0000000e+000  2.2613190e-002  2.1062111e-002  1.1104176e-001  2.2531638e-001  0.0000000e+000  0.0000000e+000  0.0000000e+000  0.0000000e+000  4.8984896e-002  1.0646996e+000  1.0000000e+000  4.4571727e-001
  1.6363522e-002  0.0000000e+000  0.0000000e+000  0.0000000e+000  4.9649217e-002  0.0000000e+000  0.0000000e+000  2.2244701e-002  9.1387500e-002  0.0000000e+000  0.0000000e+000  0.0000000e+000  0.0000000e+000  1.1661919e-002  5.0598287e-001  0.0000000e+000  0.0000000e+000  0.0000000e+000  0.0000000e+000  0.0000000e+000  0.0000000e+000  3.1409488e-001  2.4387997e-002  0.0000000e+000  0.0000000e+000  1.9023651e-001  2.7196141e-001  1.0380616e-002  0.0000000e+000  8.6308681e-003  1.6363522e-002  1.3108410e+000  1.0000000e+000  3.3581611e-001
  4.4912067e-001  4.5789156e-001  0.0000000e+000  1.2910818e-001  0.0000000e+000  1.8886143e-001  2.2649585e-001  4.7564358e-001  0.0000000e+000  0.0000000e+000  1.6771662e-002  0.0000000e+000  1.1030565e-001  0.0000000e+000  3.4212877e-002  0.0000000e+000  0.0000000e+000  0.0000000e+000  4.8519549e-002  3.7741364e-002  0.0000000e+000  2.5620651e-002  0.0000000e+000  0.0000000e+000  1.7000829e-002  0.0000000e+000  7.1405669e-003  1.5489951e-001  3.6800044e-002  0.0000000e+000  4.4912067e-001  7.5998931e-001  1.0000000e+000  3.0547074e-001
  1.7513829e-001  0.0000000e+000  3.3156304e-001  1.5282813e-001  8.0840759e-002  0.0000000e+000  0.0000000e+000  0.0000000e+000  0.0000000e+000  0.0000000e+000  8.2684889e-004  1.7217752e-002  1.7197034e-001  0.0000000e+000  5.3151339e-002  0.0000000e+000  0.0000000e+000  1.2510009e-001  1.6978656e-001  0.0000000e+000  4.7309930e-001  0.0000000e+000  0.0000000e+000  0.0000000e+000  3.4932142e-002  0.0000000e+000  0.0000000e+000  0.0000000e+000  0.0000000e+000  0.0000000e+000  1.7513829e-001  9.8750286e-001  1.0000000e+000  2.5209551e-001
  9.5024402e-001  0.0000000e+000  9.0039147e-003  0.0000000e+000  0.0000000e+000  0.0000000e+000  0.0000000e+000  2.5904885e-002  5.9805877e-001  0.0000000e+000  2.6055777e-001  1.7133392e-001  0.0000000e+000  1.0110801e-001  0.0000000e+000  1.0113772e-001  0.0000000e+000  0.0000000e+000  7.5516389e-002  2.0990753e-001  0.0000000e+000  1.7894431e-002  7.5451574e-002  2.5303200e-002  7.4071535e-002  0.0000000e+000  0.0000000e+000  8.1207516e-003  0.0000000e+000  0.0000000e+000  9.5024402e-001  3.3282010e-001  1.0000000e+000  3.3250060e-001
  0.0000000e+000  0.0000000e+000  0.0000000e+000  0.0000000e+000  0.0000000e+000  4.2641288e-003  1.0230263e-001  0.0000000e+000  0.0000000e+000  0.0000000e+000  0.0000000e+000  0.0000000e+000  0.0000000e+000  0.0000000e+000  0.0000000e+000  0.0000000e+000  3.9696977e-002  1.0163723e-002  1.7086280e-001  2.0311099e-002  6.3725571e-003  1.3683232e-002  5.7243979e-002  0.0000000e+000  0.0000000e+000  0.0000000e+000  0.0000000e+000  0.0000000e+000  0.0000000e+000  0.0000000e+000  0.0000000e+000  1.1318659e+000  1.0000000e+000             Inf
  7.8991073e-001  0.0000000e+000  0.0000000e+000  0.0000000e+000  1.0781034e-001  2.5542376e-002  2.9290682e-001  0.0000000e+000  5.8334235e-004  0.0000000e+000  0.0000000e+000  0.0000000e+000  0.0000000e+000  1.1773953e-001  0.0000000e+000  0.0000000e+000  0.0000000e+000  0.0000000e+000  0.0000000e+000  0.0000000e+000  3.3412193e-002  0.0000000e+000  1.2877208e-001  0.0000000e+000  5.6914750e-001  2.1792305e-001  0.0000000e+000  0.0000000e+000  0.0000000e+000  0.0000000e+000  7.8991073e-001  3.8837584e-001  1.0000000e+000  2.5219720e-001
  1.0000000e+000  0.0000000e+000  0.0000000e+000  0.0000000e+000  0.0000000e+000  0.0000000e+000  0.0000000e+000  1.4218781e-001  2.2551116e-001  6.5379557e-002  0.0000000e+000  0.0000000e+000  0.0000000e+000  2.8418589e-001  0.0000000e+000  0.0000000e+000  2.7190520e-001  3.1612095e-002  1.2070005e-003  8.5351914e-003  4.0745766e-001  1.4377633e-002  1.6566731e-001  0.0000000e+000  0.0000000e+000  4.1236802e-002  0.0000000e+000  3.0176595e-003  0.0000000e+000  0.0000000e+000  1.0000000e+000  2.8466939e-001  1.0000000e+000             Inf
  7.4027343e-001  0.0000000e+000  5.9646464e-002  0.0000000e+000  1.7617175e-002  7.1160880e-002  0.0000000e+000  0.0000000e+000  0.0000000e+000  0.0000000e+000  0.0000000e+000  0.0000000e+000  0.0000000e+000  0.0000000e+000  0.0000000e+000  0.0000000e+000  6.0397720e-004  0.0000000e+000  0.0000000e+000  0.0000000e+000  2.5456253e-001  3.0395387e-002  0.0000000e+000  4.9442037e-002  1.0000000e+000  1.2035351e-001  0.0000000e+000  1.1559717e-002  4.8155136e-002  0.0000000e+000  7.4027343e-001  4.5680247e-001  1.0000000e+000  2.4096050e-001
  6.5969416e-001  0.0000000e+000  0.0000000e+000  0.0000000e+000  0.0000000e+000  0.0000000e+000  2.4158200e-001  0.0000000e+000  9.6974028e-004  0.0000000e+000  2.1375276e-001  2.2748998e-003  0.0000000e+000  0.0000000e+000  0.0000000e+000  0.0000000e+000  1.2467752e-001  0.0000000e+000  1.0386209e-001  1.5077526e-002  4.2533529e-001  1.1212948e-001  0.0000000e+000  0.0000000e+000  0.0000000e+000  0.0000000e+000  7.0747257e-002  2.1919387e-003  2.9477721e-001  0.0000000e+000  6.5969416e-001  5.0446875e-001  1.0000000e+000  8.0049511e-001
  2.6508049e-001  1.4865322e-001  0.0000000e+000  0.0000000e+000  0.0000000e+000  0.0000000e+000  1.8324052e-002  0.0000000e+000  0.0000000e+000  3.0945233e-002  0.0000000e+000  1.6077876e-001  0.0000000e+000  0.0000000e+000  0.0000000e+000  0.0000000e+000  0.0000000e+000  0.0000000e+000  1.4117065e-001  8.9993218e-003  0.0000000e+000  0.0000000e+000  0.0000000e+000  3.4173740e-003  0.0000000e+000  5.7338502e-001  8.4652692e-002  3.5554995e-003  6.6858045e-001  1.4927225e-001  2.6508049e-001  9.6319456e-001  1.0000000e+000  5.2635568e-001
  1.0033879e-001  0.0000000e+000  0.0000000e+000  5.3107122e-003  0.0000000e+000  0.0000000e+000  0.0000000e+000  2.2472370e-001  3.7669566e-003  7.0600610e-002  0.0000000e+000  0.0000000e+000  4.8486400e-002  1.4493398e-001  0.0000000e+000  0.0000000e+000  1.9962038e-002  0.0000000e+000  0.0000000e+000  0.0000000e+000  0.0000000e+000  0.0000000e+000  1.1078389e-002  1.7581795e-001  2.3621575e-001  1.7319227e-001  0.0000000e+000  0.0000000e+000  2.2520359e-001  0.0000000e+000  1.0033879e-001  1.0387554e+000  1.0000000e+000  4.6417399e-001
  7.8006234e-001  0.0000000e+000  6.9592985e-002  0.0000000e+000  0.0000000e+000  0.0000000e+000  3.4354032e-001  0.0000000e+000  0.0000000e+000  0.0000000e+000  0.0000000e+000  0.0000000e+000  0.0000000e+000  0.0000000e+000  0.0000000e+000  0.0000000e+000  1.4527174e-002  0.0000000e+000  0.0000000e+000  0.0000000e+000  0.0000000e+000  0.0000000e+000  0.0000000e+000  0.0000000e+000  0.0000000e+000  6.1175230e-002  2.2774201e-002  1.7300162e-003  1.0000000e+000  1.7012324e-002  7.8006234e-001  4.0230335e-001  1.0000000e+000  1.3040561e-001
  3.1278642e-001  0.0000000e+000  2.9175718e-002  2.5623528e-002  2.6684545e-002  0.0000000e+000  0.0000000e+000  4.6802008e-002  0.0000000e+000  0.0000000e+000  0.0000000e+000  0.0000000e+000  0.0000000e+000  0.0000000e+000  0.0000000e+000  2.3982403e-001  0.0000000e+000  0.0000000e+000  2.1510902e-002  0.0000000e+000  8.1186586e-001  0.0000000e+000  0.0000000e+000  0.0000000e+000  0.0000000e+000  2.1106242e-001  0.0000000e+000  2.1782913e-002  0.0000000e+000  0.0000000e+000  3.1278642e-001  7.7281362e-001  1.0000000e+000  9.3607698e-001
  6.1418760e-001  0.0000000e+000  1.8876634e-001  0.0000000e+000  0.0000000e+000  0.0000000e+000  3.1286464e-002  0.0000000e+000  0.0000000e+000  2.3741605e-001  0.0000000e+000  6.3680833e-002  1.6161988e-001  0.0000000e+000  1.5686008e-001  0.0000000e+000  0.0000000e+000  1.1736538e-001  4.4646438e-001  5.3997676e-002  0.0000000e+000  0.0000000e+000  3.7298127e-003  0.0000000e+000  5.9597202e-001  1.1585899e-001  0.0000000e+000  1.2590433e-001  8.1351256e-003  1.4339565e-002  6.1418760e-001  6.9248949e-001  1.0000000e+000  8.9856362e-001
  4.2010349e-001  4.0728673e-002  0.0000000e+000  0.0000000e+000  4.6269544e-002  4.5405357e-001  9.2297493e-002  1.5815302e-001  3.2606158e-002  0.0000000e+000  0.0000000e+000  0.0000000e+000  0.0000000e+000  0.0000000e+000  0.0000000e+000  2.3961102e-001  0.0000000e+000  7.2812635e-002  0.0000000e+000  6.3766914e-003  1.7285098e-002  0.0000000e+000  0.0000000e+000  1.7589369e-002  0.0000000e+000  0.0000000e+000  0.0000000e+000  6.1784223e-001  2.9447347e-002  1.6874727e-001  4.2010349e-001  7.9411931e-001  1.0000000e+000  2.8956214e-001
  3.0876738e-001  6.2035979e-002  5.1981225e-002  1.1596369e-001  0.0000000e+000  7.1160548e-002  0.0000000e+000  0.0000000e+000  1.4031321e-001  0.0000000e+000  0.0000000e+000  0.0000000e+000  7.2953298e-002  0.0000000e+000  2.0965462e-002  1.2272202e-001  0.0000000e+000  0.0000000e+000  1.2781803e-001  0.0000000e+000  0.0000000e+000  0.0000000e+000  0.0000000e+000  1.1343996e-001  9.2793520e-001  0.0000000e+000  0.0000000e+000  0.0000000e+000  1.8424362e-002  1.3190583e-001  3.0876738e-001  9.0786033e-001  1.0000000e+000  3.2679616e-001
  1.9137037e-001  0.0000000e+000  0.0000000e+000  4.0558243e-001  0.0000000e+000  0.0000000e+000  7.1093859e-002  0.0000000e+000  0.0000000e+000  9.3100432e-004  1.1081636e-001  2.3558330e-001  0.0000000e+000  0.0000000e+000  1.2068270e-001  0.0000000e+000  8.6088753e-001  1.4728986e-002  0.0000000e+000  0.0000000e+000  5.3495181e-002  0.0000000e+000  0.0000000e+000  4.3135881e-002  5.7137635e-001  0.0000000e+000  0.0000000e+000  0.0000000e+000  0.0000000e+000  5.5577759e-003  1.9137037e-001  1.1913080e+000  1.0000000e+000  2.7716532e-001
  2.3763919e-001  1.6576150e-001  0.0000000e+000  8.6722940e-002  1.1212695e-001  2.0818295e-002  0.0000000e+000  2.2948384e-001  1.8382043e-001  0.0000000e+000  0.0000000e+000  8.2069705e-002  1.0163484e-001  3.2704976e-003  0.0000000e+000  6.6349939e-002  0.0000000e+000  0.0000000e+000  0.0000000e+000  1.9243376e-001  0.0000000e+000  4.1892488e-001  0.0000000e+000  1.8381672e-001  0.0000000e+000  5.8688853e-003  0.0000000e+000  0.0000000e+000  0.0000000e+000  0.0000000e+000  2.3763919e-001  9.6329569e-001  1.0000000e+000  3.5921878e-001
  0.0000000e+000  3.5633188e-001  1.5506474e-001  3.0121946e-003  1.6771876e-002  1.2940258e-001  1.1737366e-002  0.0000000e+000  1.3559855e-001  3.6419179e-002  3.2393009e-002  0.0000000e+000  9.7903993e-002  0.0000000e+000  1.9352199e-001  0.0000000e+000  0.0000000e+000  2.1934435e-001  0.0000000e+000  0.0000000e+000  0.0000000e+000  0.0000000e+000  0.0000000e+000  0.0000000e+000  0.0000000e+000  0.0000000e+000  0.0000000e+000  8.1934977e-003  0.0000000e+000  0.0000000e+000  0.0000000e+000  1.4331468e+000  1.0000000e+000             Inf
  1.5264432e-001  3.8041389e-001  2.7973838e-001  0.0000000e+000  0.0000000e+000  0.0000000e+000  3.5962237e-001  3.3557034e-001  3.7661422e-002  0.0000000e+000  0.0000000e+000  0.0000000e+000  6.4814067e-003  4.9580189e-002  7.1443843e-002  0.0000000e+000  0.0000000e+000  4.0851507e-003  0.0000000e+000  2.6948528e-002  1.2960994e-001  2.5450620e-001  0.0000000e+000  0.0000000e+000  5.3513296e-001  4.0786970e-001  0.0000000e+000  0.0000000e+000  5.2241675e-002  0.0000000e+000  1.5264432e-001  1.3696950e+000  1.0000000e+000  3.6132463e-001
  1.0000000e+000  0.0000000e+000  9.1605403e-002  7.8905589e-002  6.5414672e-002  0.0000000e+000  0.0000000e+000  0.0000000e+000  3.0528016e-001  6.8433807e-003  1.8632095e-002  0.0000000e+000  0.0000000e+000  8.4489024e-002  2.7404720e-001  0.0000000e+000  8.8730539e-003  0.0000000e+000  1.0237183e-001  0.0000000e+000  0.0000000e+000  0.0000000e+000  0.0000000e+000  1.5379023e-002  3.6739784e-001  0.0000000e+000  0.0000000e+000  0.0000000e+000  0.0000000e+000  1.1409751e-001  1.0000000e+000  2.6101206e-001  1.0000000e+000             Inf
  9.5156468e-001  0.0000000e+000  5.2822391e-001  0.0000000e+000  4.4012761e-002  0.0000000e+000  1.1547280e-001  0.0000000e+000  1.0758193e-001  0.0000000e+000  0.0000000e+000  0.0000000e+000  0.0000000e+000  1.0089458e-005  0.0000000e+000  0.0000000e+000  0.0000000e+000  8.3149202e-002  1.7403333e-001  5.7037960e-002  1.3525567e-001  1.6887380e-001  0.0000000e+000  0.0000000e+000  0.0000000e+000  0.0000000e+000  0.0000000e+000  0.0000000e+000  0.0000000e+000  0.0000000e+000  9.5156468e-001  2.6866190e-001  1.0000000e+000  7.5392489e-001
  4.3241608e-001  4.7368902e-002  5.1394004e-001  0.0000000e+000  0.0000000e+000  2.9539115e-003  0.0000000e+000  0.0000000e+000  0.0000000e+000  1.7458303e-002  0.0000000e+000  0.0000000e+000  0.0000000e+000  2.9741143e-002  1.0191107e-002  0.0000000e+000  1.2000055e-001  0.0000000e+000  2.3680312e-001  0.0000000e+000  0.0000000e+000  0.0000000e+000  0.0000000e+000  2.5559164e-001  2.9363301e-001  3.7672031e-003  0.0000000e+000  0.0000000e+000  1.6216378e-001  0.0000000e+000  4.3241608e-001  7.1338743e-001  1.0000000e+000  2.8078901e-001
  1.8856075e-001  1.0296174e-001  0.0000000e+000  0.0000000e+000  1.2312000e-001  3.2106083e-002  5.1343206e-002  0.0000000e+000  2.1247787e-001  9.4472124e-002  0.0000000e+000  5.7900805e-002  3.0367084e-002  2.0004409e-001  9.0426253e-002  7.8449055e-002  5.8466956e-004  0.0000000e+000  5.0902840e-002  2.1720691e-001  1.0000000e+000  0.0000000e+000  7.3041709e-002  0.0000000e+000  0.0000000e+000  6.2673177e-003  1.9826836e-001  0.0000000e+000  0.0000000e+000  8.6875808e-003  1.8856075e-001  1.2306442e+000  1.0000000e+000  1.9091583e-001
  1.9346401e-001  4.2783374e-001  0.0000000e+000  0.0000000e+000  0.0000000e+000  2.2102749e-002  0.0000000e+000  0.0000000e+000  4.6644012e-002  0.0000000e+000  1.3765892e-004  5.6439474e-002  0.0000000e+000  0.0000000e+000  0.0000000e+000  0.0000000e+000  1.6651211e-002  4.6022829e-002  0.0000000e+000  1.2786462e-002  0.0000000e+000  0.0000000e+000  0.0000000e+000  0.0000000e+000  0.0000000e+000  0.0000000e+000  3.5379178e-002  5.9552264e-002  0.0000000e+000  5.5149030e-002  1.9346401e-001  7.5154519e-001  1.0000000e+000  2.2055340e-001
  9.3719811e-002  1.2817682e-001  2.0623437e-001  0.0000000e+000  0.0000000e+000  2.6537370e-003  0.0000000e+000  0.0000000e+000  6.5659321e-002  0.0000000e+000  0.0000000e+000  2.0987294e-002  0.0000000e+000  0.0000000e+000  0.0000000e+000  0.0000000e+000  1.6610193e-002  0.0000000e+000  0.0000000e+000  0.0000000e+000  0.0000000e+000  0.0000000e+000  0.0000000e+000  2.5279322e-001  5.9201386e-002  1.3390763e-001  0.0000000e+000  1.1430146e-001  0.0000000e+000  0.0000000e+000  9.3719811e-002  9.6005026e-001  1.0000000e+000  1.6345076e-001
  0.0000000e+000  0.0000000e+000  0.0000000e+000  2.0882806e-002  0.0000000e+000  0.0000000e+000  0.0000000e+000  0.0000000e+000  7.4767150e-002  2.6983393e-002  0.0000000e+000  0.0000000e+000  0.0000000e+000  0.0000000e+000  0.0000000e+000  0.0000000e+000  5.6746708e-002  0.0000000e+000  0.0000000e+000  0.0000000e+000  0.0000000e+000  0.0000000e+000  7.1133065e-004  0.0000000e+000  0.0000000e+000  0.0000000e+000  1.7594255e-002  0.0000000e+000  0.0000000e+000  4.5931154e-003  0.0000000e+000  1.0627762e+000  1.0000000e+000             Inf
  7.4462999e-001  0.0000000e+000  6.5316469e-002  1.9673922e-003  4.6922300e-001  0.0000000e+000  0.0000000e+000  0.0000000e+000  7.9181106e-002  1.5637107e-002  0.0000000e+000  0.0000000e+000  4.9793824e-002  0.0000000e+000  2.4345568e-003  0.0000000e+000  4.5506734e-001  0.0000000e+000  0.0000000e+000  2.3808939e-004  1.3654828e-002  9.2753336e-003  0.0000000e+000  0.0000000e+000  0.0000000e+000  0.0000000e+000  3.1179357e-002  0.0000000e+000  1.5233448e-002  0.0000000e+000  7.4462999e-001  3.6311146e-001  1.0000000e+000  4.7774145e-001
  2.6799873e-001  4.0757946e-002  0.0000000e+000  0.0000000e+000  2.9562566e-002  0.0000000e+000  1.5255212e-001  1.2894383e-001  5.9809535e-003  0.0000000e+000  1.0597189e-002  3.8321956e-002  0.0000000e+000  0.0000000e+000  0.0000000e+000  0.0000000e+000  0.0000000e+000  0.0000000e+000  0.0000000e+000  0.0000000e+000  5.8244139e-003  0.0000000e+000  0.0000000e+000  0.0000000e+000  2.9009427e-004  2.7786794e-002  2.1362559e-002  3.8019128e-001  0.0000000e+000  2.4018893e-001  2.6799873e-001  7.3755659e-001  1.0000000e+000  2.1631008e-001
  3.4607525e-001  0.0000000e+000  0.0000000e+000  1.6782766e-003  0.0000000e+000  3.2784832e-002  0.0000000e+000  1.1626062e-001  0.0000000e+000  0.0000000e+000  0.0000000e+000  3.3486572e-003  0.0000000e+000  1.2311751e-001  0.0000000e+000  0.0000000e+000  0.0000000e+000  0.0000000e+000  2.4079288e-001  0.0000000e+000  0.0000000e+000  0.0000000e+000  0.0000000e+000  0.0000000e+000  0.0000000e+000  4.4806170e-003  1.9754092e-001  0.0000000e+000  0.0000000e+000  0.0000000e+000  3.4607525e-001  5.7275335e-001  1.0000000e+000  3.6691928e-001
  1.0000000e+000  0.0000000e+000  0.0000000e+000  0.0000000e+000  0.0000000e+000  0.0000000e+000  0.0000000e+000  1.5065081e-004  0.0000000e+000  3.5650488e-001  2.7612730e-002  3.9267886e-002  0.0000000e+000  0.0000000e+000  2.2674264e-001  0.0000000e+000  6.3558052e-003  0.0000000e+000  0.0000000e+000  0.0000000e+000  0.0000000e+000  0.0000000e+000  0.0000000e+000  0.0000000e+000  0.0000000e+000  0.0000000e+000  0.0000000e+000  0.0000000e+000  1.4186270e-003  0.0000000e+000  1.0000000e+000  1.0685228e-001  1.0000000e+000             Inf
  6.5508971e-001  4.0704481e-001  0.0000000e+000  1.2722928e-002  2.1231619e-001  1.2179090e-002  2.7324694e-001  0.0000000e+000  1.9524280e-002  4.3205802e-003  0.0000000e+000  1.3289003e-003  1.3977274e-001  0.0000000e+000  0.0000000e+000  9.1354733e-003  2.1208845e-003  0.0000000e+000  1.2509273e-002  1.5708765e-001  0.0000000e+000  0.0000000e+000  0.0000000e+000  2.8072479e-002  2.0314062e-001  1.5699551e-001  0.0000000e+000  0.0000000e+000  0.0000000e+000  0.0000000e+000  6.5508971e-001  5.1712594e-001  1.0000000e+000  3.7428040e-001
  1.4732921e-001  1.0417248e-001  8.5074525e-003  1.1296537e-003  2.7337449e-003  1.4477599e-002  0.0000000e+000  0.0000000e+000  0.0000000e+000  0.0000000e+000  0.0000000e+000  0.0000000e+000  0.0000000e+000  0.0000000e+000  0.0000000e+000  7.0471751e-002  0.0000000e+000  2.8475677e-002  7.4664707e-003  0.0000000e+000  0.0000000e+000  3.8782384e-002  1.5540273e-001  0.0000000e+000  1.6715597e-001  1.3284009e-002  2.4360151e-002  2.0034921e-002  1.0765683e-001  8.8788602e-002  1.4732921e-001  8.3303799e-001  1.0000000e+000  2.0086554e-001
  1.3161600e-001  0.0000000e+000  6.5792623e-002  1.3972623e-002  0.0000000e+000  1.8558455e-002  0.0000000e+000  0.0000000e+000  0.0000000e+000  9.2806875e-003  0.0000000e+000  0.0000000e+000  0.0000000e+000  0.0000000e+000  0.0000000e+000  2.5850914e-002  1.3338643e-001  0.0000000e+000  0.0000000e+000  0.0000000e+000  0.0000000e+000  1.2135627e-001  1.9223529e-001  0.0000000e+000  0.0000000e+000  2.6310210e-001  0.0000000e+000  1.4635711e-002  1.0113280e-001  0.0000000e+000  1.3161600e-001  8.8443537e-001  1.0000000e+000  1.8647801e-001
  9.2605037e-002  1.1579254e-003  0.0000000e+000  1.3116721e-001  2.0522034e-001  7.4624100e-003  0.0000000e+000  0.0000000e+000  0.0000000e+000  0.0000000e+000  0.0000000e+000  0.0000000e+000  4.9411951e-002  0.0000000e+000  0.0000000e+000  0.0000000e+000  7.7970274e-002  6.3008821e-003  3.1739257e-001  0.0000000e+000  0.0000000e+000  0.0000000e+000  0.0000000e+000  0.0000000e+000  1.7392282e-001  1.0251122e-001  0.0000000e+000  0.0000000e+000  0.0000000e+000  8.1088278e-002  9.2605037e-002  1.0033903e+000  1.0000000e+000  2.0118224e-001
  5.5913974e-001  0.0000000e+000  0.0000000e+000  3.3677616e-002  3.2200816e-004  7.6223042e-003  0.0000000e+000  2.5628390e-003  1.0961202e-002  4.8140299e-004  0.0000000e+000  2.0932423e-002  4.5869572e-001  3.5695605e-002  1.4341358e-002  0.0000000e+000  4.3048663e-001  3.1313200e-002  0.0000000e+000  4.9001475e-002  0.0000000e+000  8.2018359e-002  0.0000000e+000  0.0000000e+000  0.0000000e+000  0.0000000e+000  1.8391344e-001  0.0000000e+000  0.0000000e+000  5.9909200e-002  5.5913974e-001  5.4358048e-001  1.0000000e+000  3.6720676e-001
  7.7020342e-001  1.7222885e-003  0.0000000e+000  0.0000000e+000  2.4769556e-002  0.0000000e+000  0.0000000e+000  1.0063719e-001  1.1618442e-002  0.0000000e+000  9.8614370e-003  0.0000000e+000  2.7659944e-002  0.0000000e+000  3.9640292e-002  0.0000000e+000  0.0000000e+000  1.2304580e-002  0.0000000e+000  0.0000000e+000  0.0000000e+000  0.0000000e+000  0.0000000e+000  0.0000000e+000  0.0000000e+000  4.3286039e-002  3.3828205e-004  0.0000000e+000  0.0000000e+000  0.0000000e+000  7.7020342e-001  1.7048143e-001  1.0000000e+000  5.2344489e-001
  3.4324576e-001  0.0000000e+000  2.8859356e-002  2.0461694e-002  0.0000000e+000  0.0000000e+000  0.0000000e+000  7.4739946e-002  0.0000000e+000  0.0000000e+000  0.0000000e+000  1.3794107e-001  0.0000000e+000  0.0000000e+000  0.0000000e+000  0.0000000e+000  3.9394479e-003  0.0000000e+000  1.3510108e-001  5.4291419e-002  0.0000000e+000  0.0000000e+000  1.8357359e-001  1.7473498e-002  7.3153656e-002  1.5143261e-001  2.6073897e-002  1.4314818e-001  8.0306387e-002  7.7600163e-002  3.4324576e-001  6.8794917e-001  1.0000000e+000  2.5047857e-001
  3.9880228e-001  0.0000000e+000  0.0000000e+000  0.0000000e+000  0.0000000e+000  0.0000000e+000  0.0000000e+000  0.0000000e+000  0.0000000e+000  0.0000000e+000  0.0000000e+000  3.3051208e-001  1.5056345e-002  0.0000000e+000  2.6684531e-001  2.1392342e-002  2.8624457e-003  0.0000000e+000  0.0000000e+000  0.0000000e+000  0.0000000e+000  0.0000000e+000  0.0000000e+000  0.0000000e+000  0.0000000e+000  4.8498038e-002  0.0000000e+000  8.1617192e-002  3.9984242e-001  6.6388442e-003  3.9880228e-001  6.2654445e-001  1.0000000e+000  2.8546628e-001
  3.4591924e-001  0.0000000e+000  0.0000000e+000  0.0000000e+000  1.9459052e-002  0.0000000e+000  2.2261773e-001  0.0000000e+000  0.0000000e+000  7.5455416e-004  4.7230780e-001  8.7236094e-001  9.1924458e-003  9.0111215e-002  2.4251564e-002  0.0000000e+000  0.0000000e+000  0.0000000e+000  6.0051769e-002  0.0000000e+000  0.0000000e+000  1.5919666e-002  2.1538322e-002  0.0000000e+000  0.0000000e+000  0.0000000e+000  0.0000000e+000  0.0000000e+000  0.0000000e+000  0.0000000e+000  3.4591924e-001  8.2637992e-001  1.0000000e+000  1.5524200e-001
  2.4061047e-001  1.0657670e-001  0.0000000e+000  7.5403130e-002  0.0000000e+000  1.4066864e-001  1.8554595e-001  0.0000000e+000  0.0000000e+000  0.0000000e+000  0.0000000e+000  1.7877198e-001  1.5935168e-001  0.0000000e+000  0.0000000e+000  1.8679352e-002  0.0000000e+000  1.8757948e-001  0.0000000e+000  0.0000000e+000  0.0000000e+000  0.0000000e+000  0.0000000e+000  1.5382997e-001  0.0000000e+000  0.0000000e+000  4.5066053e-001  0.0000000e+000  1.8542576e-002  0.0000000e+000  2.4061047e-001  9.1525911e-001  1.0000000e+000  3.9621132e-001
  4.1948057e-001  0.0000000e+000  0.0000000e+000  0.0000000e+000  4.1964342e-002  0.0000000e+000  0.0000000e+000  0.0000000e+000  0.0000000e+000  5.0197994e-002  0.0000000e+000  5.4029696e-001  8.9160953e-003  0.0000000e+000  0.0000000e+000  9.9001816e-003  0.0000000e+000  0.0000000e+000  0.0000000e+000  0.0000000e+000  0.0000000e+000  0.0000000e+000  0.0000000e+000  2.5557136e-003  0.0000000e+000  7.8382674e-002  0.0000000e+000  0.0000000e+000  0.0000000e+000  0.0000000e+000  4.1948057e-001  5.0974119e-001  1.0000000e+000  5.6464624e-001
  6.9458531e-001  0.0000000e+000  0.0000000e+000  1.3651293e-001  7.4267684e-002  0.0000000e+000  0.0000000e+000  0.0000000e+000  0.0000000e+000  0.0000000e+000  0.0000000e+000  0.0000000e+000  0.0000000e+000  6.3765572e-001  5.5608684e-002  0.0000000e+000  0.0000000e+000  2.6824643e-005  0.0000000e+000  0.0000000e+000  0.0000000e+000  0.0000000e+000  0.0000000e+000  1.4589812e-002  0.0000000e+000  0.0000000e+000  0.0000000e+000  0.0000000e+000  1.3731547e-001  0.0000000e+000  6.9458531e-001  3.6739795e-001  1.0000000e+000  6.1404415e-001
  1.0000000e+000  0.0000000e+000  1.1332856e-002  1.9755109e-001  0.0000000e+000  0.0000000e+000  0.0000000e+000  0.0000000e+000  3.2263530e-002  0.0000000e+000  0.0000000e+000  0.0000000e+000  1.2740791e-002  5.5962549e-002  3.2875199e-002  0.0000000e+000  3.2227619e-002  0.0000000e+000  0.0000000e+000  0.0000000e+000  1.1962822e-003  1.5026932e-001  0.0000000e+000  7.2482160e-002  4.3025454e-002  0.0000000e+000  0.0000000e+000  1.9740365e-002  3.9471380e-002  3.0511570e-003  1.0000000e+000  1.1466591e-001  1.0000000e+000             Inf
  3.8732063e-001  9.9325169e-002  1.3571961e-001  1.8285532e-001  0.0000000e+000  0.0000000e+000  0.0000000e+000  0.0000000e+000  0.0000000e+000  0.0000000e+000  3.3560904e-001  2.1162242e-002  2.5102279e-002  6.8751510e-002  0.0000000e+000  3.5475858e-002  0.0000000e+000  9.6524166e-002  9.6159833e-003  5.3206385e-002  4.1979122e-002  0.0000000e+000  0.0000000e+000  0.0000000e+000  0.0000000e+000  4.6213789e-001  0.0000000e+000  0.0000000e+000  4.4398193e-002  6.8772834e-002  3.8732063e-001  7.5389304e-001  1.0000000e+000  2.6021135e-001
  8.9232634e-002  0.0000000e+000  2.7718259e-001  1.2038827e-001  0.0000000e+000  3.6551562e-002  2.0650475e-002  9.7811089e-002  0.0000000e+000  0.0000000e+000  0.0000000e+000  0.0000000e+000  1.4158605e-002  0.0000000e+000  0.0000000e+000  0.0000000e+000  0.0000000e+000  0.0000000e+000  0.0000000e+000  0.0000000e+000  0.0000000e+000  3.6785228e-002  0.0000000e+000  0.0000000e+000  0.0000000e+000  3.3554451e-001  7.7231782e-002  0.0000000e+000  0.0000000e+000  9.3652831e-002  8.9232634e-002  9.9810175e-001  1.0000000e+000  4.0999899e-001
  3.1672098e-001  0.0000000e+000  0.0000000e+000  4.2369145e-002  0.0000000e+000  0.0000000e+000  2.3023019e-003  0.0000000e+000  7.2552337e-002  0.0000000e+000  2.1437633e-001  1.7665367e-003  2.1807032e-002  6.4903016e-002  0.0000000e+000  0.0000000e+000  9.6181411e-002  0.0000000e+000  2.8671931e-001  1.0826938e-001  0.0000000e+000  5.8346462e-001  0.0000000e+000  0.0000000e+000  0.0000000e+000  5.7268170e-002  0.0000000e+000  0.0000000e+000  4.8866736e-003  1.5756984e-001  3.1672098e-001  8.3547642e-001  1.0000000e+000  1.9752048e-001
  8.2671882e-001  0.0000000e+000  0.0000000e+000  0.0000000e+000  0.0000000e+000  0.0000000e+000  0.0000000e+000  2.0883761e-001  9.7626164e-002  1.1919551e-001  3.7261758e-001  0.0000000e+000  0.0000000e+000  0.0000000e+000  9.3773769e-002  0.0000000e+000  0.0000000e+000  0.0000000e+000  1.3216565e-001  9.7834996e-002  0.0000000e+000  6.5700033e-003  0.0000000e+000  3.8045524e-002  0.0000000e+000  6.9268410e-003  2.3088868e-003  0.0000000e+000  0.0000000e+000  4.0788262e-002  8.2671882e-001  3.1040925e-001  1.0000000e+000  5.6762294e-001
  0.0000000e+000  0.0000000e+000  0.0000000e+000  0.0000000e+000  0.0000000e+000  0.0000000e+000  0.0000000e+000  1.3418989e-002  0.0000000e+000  3.6225642e-002  0.0000000e+000  0.0000000e+000  0.0000000e+000  0.0000000e+000  0.0000000e+000  0.0000000e+000  0.0000000e+000  1.7599835e-002  0.0000000e+000  0.0000000e+000  1.1241542e-003  1.4045647e-001  0.0000000e+000  0.0000000e+000  0.0000000e+000  0.0000000e+000  0.0000000e+000  0.0000000e+000  0.0000000e+000  4.4202906e-002  0.0000000e+000  1.0785259e+000  1.0000000e+000             Inf
  3.7326893e-001  2.0430423e-002  3.2284840e-002  0.0000000e+000  9.7046014e-002  8.4452357e-003  0.0000000e+000  4.8699424e-002  5.1840998e-003  6.1140371e-003  9.3763395e-002  0.0000000e+000  0.0000000e+000  2.0087251e-001  0.0000000e+000  2.7754266e-001  0.0000000e+000  8.1210158e-002  2.2459413e-002  9.2926478e-002  0.0000000e+000  2.9459021e-001  7.6460231e-003  0.0000000e+000  0.0000000e+000  4.5669311e-002  0.0000000e+000  0.0000000e+000  4.4453175e-001  8.2390230e-003  3.7326893e-001  7.9297940e-001  1.0000000e+000  3.2196401e-001
  4.3887930e-001  0.0000000e+000  0.0000000e+000  1.9163816e-002  0.0000000e+000  1.7892938e-002  0.0000000e+000  0.0000000e+000  0.0000000e+000  0.0000000e+000  6.3324356e-002  7.2194719e-002  2.1376665e-002  0.0000000e+000  0.0000000e+000  0.0000000e+000  5.7690527e-001  1.6616783e-001  0.0000000e+000  0.0000000e+000  0.0000000e+000  0.0000000e+000  0.0000000e+000  4.2674995e-002  1.4595793e-003  1.8054185e-001  0.0000000e+000  0.0000000e+000  0.0000000e+000  0.0000000e+000  4.3887930e-001  5.8780079e-001  1.0000000e+000  2.1955127e-001
  7.4568660e-001  1.2068474e-002  1.1755038e-001  1.2556598e-001  0.0000000e+000  0.0000000e+000  0.0000000e+000  0.0000000e+000  0.0000000e+000  6.9030867e-002  0.0000000e+000  0.0000000e+000  0.0000000e+000  0.0000000e+000  2.1714011e-002  7.0250723e-003  0.0000000e+000  5.8601737e-002  1.3495329e-002  0.0000000e+000  0.0000000e+000  1.9689614e-001  0.0000000e+000  0.0000000e+000  0.0000000e+000  0.0000000e+000  3.6616026e-002  0.0000000e+000  0.0000000e+000  0.0000000e+000  7.4568660e-001  2.5670505e-001  1.0000000e+000  3.3931315e-001
  3.9866403e-001  1.9558347e-002  0.0000000e+000  0.0000000e+000  1.0592916e-002  0.0000000e+000  8.5658023e-001  2.7472401e-002  0.0000000e+000  1.0264652e-002  0.0000000e+000  0.0000000e+000  1.1353841e-001  1.5232489e-002  0.0000000e+000  0.0000000e+000  1.0500321e-001  0.0000000e+000  0.0000000e+000  1.2623148e-002  0.0000000e+000  0.0000000e+000  0.0000000e+000  1.6363296e-001  1.1113600e-002  0.0000000e+000  0.0000000e+000  8.6023456e-002  0.0000000e+000  4.3125424e-003  3.9866403e-001  6.8647886e-001  1.0000000e+000  2.6628549e-001
  5.7539023e-001  0.0000000e+000  1.7336878e-001  0.0000000e+000  1.1124434e-003  1.5634362e-001  0.0000000e+000  3.1360764e-003  0.0000000e+000  0.0000000e+000  0.0000000e+000  0.0000000e+000  4.2885896e-002  1.5376699e-001  0.0000000e+000  5.2253424e-002  1.2187802e-001  2.4530669e-001  6.2071840e-002  4.7471952e-002  0.0000000e+000  0.0000000e+000  2.1851857e-002  0.0000000e+000  0.0000000e+000  6.6250221e-002  9.1747520e-002  5.3095714e-002  0.0000000e+000  0.0000000e+000  5.7539023e-001  5.0324787e-001  1.0000000e+000  3.6444718e-001
  6.1666679e-001  4.4097733e-004  4.4320507e-002  0.0000000e+000  0.0000000e+000  2.7115046e-002  0.0000000e+000  3.4985482e-002  0.0000000e+000  0.0000000e+000  0.0000000e+000  1.3188536e-001  1.9649596e-002  1.0389727e-002  7.1737085e-003  0.0000000e+000  3.4170109e-002  4.3042300e-002  0.0000000e+000  2.6398847e-002  1.1672246e-003  3.9984366e-002  0.0000000e+000  0.0000000e+000  7.1084505e-002  1.3822894e-002  0.0000000e+000  0.0000000e+000  0.0000000e+000  0.0000000e+000  6.1666679e-001  3.1226960e-001  1.0000000e+000  4.1142779e-001
  4.8868334e-001  0.0000000e+000  2.1530839e-001  0.0000000e+000  9.2779421e-002  0.0000000e+000  0.0000000e+000  3.8218917e-002  0.0000000e+000  1.2843722e-001  1.0883573e-001  0.0000000e+000  0.0000000e+000  2.1316432e-002  0.0000000e+000  0.0000000e+000  2.3844401e-001  0.0000000e+000  0.0000000e+000  0.0000000e+000  0.0000000e+000  0.0000000e+000  0.0000000e+000  0.0000000e+000  3.0526343e-001  0.0000000e+000  0.0000000e+000  0.0000000e+000  0.0000000e+000  5.4032979e-002  4.8868334e-001  5.5403998e-001  1.0000000e+000  2.1920798e-001
  1.3151771e-001  3.3713844e-004  3.4619371e-001  0.0000000e+000  0.0000000e+000  5.6682543e-002  0.0000000e+000  0.0000000e+000  0.0000000e+000  0.0000000e+000  2.8781453e-002  1.2395696e-001  0.0000000e+000  1.1803395e-002  8.6299587e-005  0.0000000e+000  0.0000000e+000  6.5642197e-002  1.1237636e-001  3.1358704e-002  1.9833213e-002  0.0000000e+000  8.7677197e-002  0.0000000e+000  7.9074555e-003  0.0000000e+000  1.7758463e-003  0.0000000e+000  0.0000000e+000  0.0000000e+000  1.3151771e-001  8.6766909e-001  1.0000000e+000  3.0640799e-001
  5.2346945e-002  0.0000000e+000  2.5180544e-002  0.0000000e+000  0.0000000e+000  1.0395008e-002  0.0000000e+000  0.0000000e+000  3.1419309e-002  0.0000000e+000  0.0000000e+000  0.0000000e+000  8.4968031e-004  6.6778891e-004  0.0000000e+000  0.0000000e+000  2.5525359e-002  0.0000000e+000  9.3955860e-002  0.0000000e+000  0.0000000e+000  0.0000000e+000  2.8913212e-001  0.0000000e+000  3.8189996e-002  7.7337903e-002  0.0000000e+000  1.4345976e-001  0.0000000e+000  0.0000000e+000  5.2346945e-002  9.7486358e-001  1.0000000e+000  3.1612012e-001
  1.0000000e+000  0.0000000e+000  0.0000000e+000  0.0000000e+000  0.0000000e+000  2.0309949e-003  0.0000000e+000  0.0000000e+000  0.0000000e+000  3.2931849e-002  0.0000000e+000  0.0000000e+000  1.1184994e-001  0.0000000e+000  0.0000000e+000  0.0000000e+000  0.0000000e+000  4.7671683e-002  7.3846847e-002  0.0000000e+000  7.1782662e-002  7.6293527e-002  0.0000000e+000  0.0000000e+000  3.7062133e-002  0.0000000e+000  1.1037540e-001  0.0000000e+000  8.4422978e-002  2.4121567e-001  1.0000000e+000  1.4642431e-001  1.0000000e+000             Inf
  3.4771507e-002  7.1185464e-002  1.5706722e-002  8.3322077e-002  1.5342002e-002  1.8532553e-001  0.0000000e+000  8.6529561e-002  2.9660507e-002  0.0000000e+000  0.0000000e+000  0.0000000e+000  0.0000000e+000  0.0000000e+000  1.5116896e-002  0.0000000e+000  0.0000000e+000  0.0000000e+000  0.0000000e+000  1.2989020e-001  0.0000000e+000  2.8157430e-002  0.0000000e+000  1.6453455e-001  0.0000000e+000  2.0394960e-002  0.0000000e+000  0.0000000e+000  8.1422558e-002  5.6134867e-002  3.4771507e-002  1.0919661e+000  1.0000000e+000  2.4209121e-001
  8.4100688e-001  9.7755266e-002  0.0000000e+000  3.4364948e-001  1.3475460e-002  4.4653459e-002  0.0000000e+000  0.0000000e+000  4.2476780e-002  0.0000000e+000  0.0000000e+000  0.0000000e+000  2.8285550e-003  0.0000000e+000  4.2770379e-002  0.0000000e+000  0.0000000e+000  0.0000000e+000  0.0000000e+000  0.0000000e+000  1.3662755e-002  3.9347253e-002  0.0000000e+000  0.0000000e+000  0.0000000e+000  0.0000000e+000  0.0000000e+000  0.0000000e+000  0.0000000e+000  0.0000000e+000  8.4100688e-001  1.9471635e-001  1.0000000e+000  3.6217357e-001
  2.1235962e-001  0.0000000e+000  5.0106316e-003  0.0000000e+000  2.2092742e-001  0.0000000e+000  0.0000000e+000  3.2556172e-002  0.0000000e+000  0.0000000e+000  9.2675470e-004  0.0000000e+000  0.0000000e+000  0.0000000e+000  0.0000000e+000  0.0000000e+000  1.0586134e-002  0.0000000e+000  2.1932906e-001  0.0000000e+000  0.0000000e+000  6.9747107e-002  2.7327517e-001  0.0000000e+000  1.3565899e-001  1.3005594e-001  5.5274078e-002  1.7061485e-002  0.0000000e+000  0.0000000e+000  2.1235962e-001  8.2518289e-001  1.0000000e+000  3.1480154e-001
  0.0000000e+000  1.0553711e-001  2.5685034e-003  1.4617296e-001  0.0000000e+000  3.6318775e-003  0.0000000e+000  0.0000000e+000  3.1456380e-002  0.0000000e+000  0.0000000e+000  3.0088047e-002  2.1067839e-002  0.0000000e+000  0.0000000e+000  0.0000000e+000  0.0000000e+000  6.2315894e-002  0.0000000e+000  0.0000000e+000  9.7633213e-003  0.0000000e+000  0.0000000e+000  0.0000000e+000  1.0417472e-001  0.0000000e+000  0.0000000e+000  0.0000000e+000  0.0000000e+000  2.7347202e-002  0.0000000e+000  1.1688660e+000  1.0000000e+000             Inf
  1.0000000e+000  0.0000000e+000  0.0000000e+000  0.0000000e+000  6.1832549e-002  4.2972774e-002  1.2788793e-001  0.0000000e+000  0.0000000e+000  0.0000000e+000  1.1725486e-001  0.0000000e+000  0.0000000e+000  1.9540325e-001  7.0459400e-003  1.7000156e-002  0.0000000e+000  0.0000000e+000  1.8117961e-001  5.3016434e-002  2.8617596e-002  0.0000000e+000  0.0000000e+000  0.0000000e+000  0.0000000e+000  7.1500158e-003  5.2044265e-003  0.0000000e+000  5.7005425e-002  0.0000000e+000  1.0000000e+000  1.4851636e-001  1.0000000e+000             Inf
  5.1699690e-001  1.7053037e-002  0.0000000e+000  0.0000000e+000  2.2422589e-002  1.0305733e-002  1.0080724e-001  2.3306496e-001  5.9301964e-003  6.3683274e-003  2.5979494e-002  2.2370739e-001  0.0000000e+000  4.0461495e-002  7.2346121e-002  0.0000000e+000  0.0000000e+000  5.5458771e-002  0.0000000e+000  0.0000000e+000  0.0000000e+000  0.0000000e+000  0.0000000e+000  0.0000000e+000  0.0000000e+000  4.8810759e-003  0.0000000e+000  9.6875157e-002  0.0000000e+000  0.0000000e+000  5.1699690e-001  4.6936267e-001  1.0000000e+000  5.2971599e-001
  2.5320562e-002  0.0000000e+000  0.0000000e+000  0.0000000e+000  0.0000000e+000  0.0000000e+000  1.7500006e-001  5.1797160e-002  0.0000000e+000  0.0000000e+000  0.0000000e+000  0.0000000e+000  0.0000000e+000  0.0000000e+000  7.8881186e-002  2.8829867e-001  0.0000000e+000  0.0000000e+000  0.0000000e+000  0.0000000e+000  0.0000000e+000  0.0000000e+000  0.0000000e+000  0.0000000e+000  1.1756578e-004  2.8512812e-002  0.0000000e+000  1.6843007e-002  0.0000000e+000  0.0000000e+000  2.5320562e-002  1.0242507e+000  1.0000000e+000  2.5027652e-001
  0.0000000e+000  8.2411166e-002  0.0000000e+000  0.0000000e+000  0.0000000e+000  0.0000000e+000  0.0000000e+000  0.0000000e+000  0.0000000e+000  6.0313199e-003  0.0000000e+000  0.0000000e+000  8.3864318e-002  0.0000000e+000  0.0000000e+000  0.0000000e+000  5.1649426e-002  0.0000000e+000  0.0000000e+000  0.0000000e+000  1.4843752e-002  0.0000000e+000  0.0000000e+000  6.5361220e-003  0.0000000e+000  0.0000000e+000  0.0000000e+000  0.0000000e+000  2.8135929e-002  0.0000000e+000  0.0000000e+000  1.0848706e+000  1.0000000e+000             Inf
  3.7262829e-001  0.0000000e+000  0.0000000e+000  2.2950775e-001  1.4954400e-001  8.5801587e-002  1.8821909e-002  0.0000000e+000  0.0000000e+000  0.0000000e+000  3.2523516e-001  2.5127829e-002  0.0000000e+000  3.5206857e-002  0.0000000e+000  1.8993596e-001  0.0000000e+000  0.0000000e+000  1.5447433e-001  0.0000000e+000  0.0000000e+000  2.9583969e-001  1.0044814e-001  5.7046692e-003  0.0000000e+000  0.0000000e+000  0.0000000e+000  0.0000000e+000  0.0000000e+000  0.0000000e+000  3.7262829e-001  7.5343264e-001  1.0000000e+000  5.4338882e-001
  5.5105902e-001  0.0000000e+000  0.0000000e+000  3.8521629e-002  0.0000000e+000  0.0000000e+000  0.0000000e+000  2.8407686e-001  1.1206280e-001  0.0000000e+000  0.0000000e+000  0.0000000e+000  0.0000000e+000  2.9141432e-002  0.0000000e+000  1.2541738e-001  0.0000000e+000  0.0000000e+000  1.2803245e-001  0.0000000e+000  0.0000000e+000  0.0000000e+000  5.0612520e-002  0.0000000e+000  0.0000000e+000  0.0000000e+000  0.0000000e+000  0.0000000e+000  5.4739704e-004  5.8638389e-002  5.5105902e-001  4.2450519e-001  1.0000000e+000  4.7188500e-001
  8.6533703e-001  0.0000000e+000  0.0000000e+000  0.0000000e+000  4.8379693e-002  0.0000000e+000  0.0000000e+000  0.0000000e+000  0.0000000e+000  0.0000000e+000  0.0000000e+000  9.1454240e-002  0.0000000e+000  0.0000000e+000  5.3269890e-002  2.4354449e-001  0.0000000e+000  0.0000000e+000  0.0000000e+000  4.0829004e-002  0.0000000e+000  0.0000000e+000  4.8987807e-002  0.0000000e+000  8.6171668e-002  0.0000000e+000  0.0000000e+000  1.0927452e-002  0.0000000e+000  0.0000000e+000  8.6533703e-001  1.7725373e-001  1.0000000e+000  3.0553955e-001
  2.0678266e-001  2.0480236e-003  0.0000000e+000  3.0397147e-002  0.0000000e+000  0.0000000e+000  3.4588041e-002  5.7832875e-002  0.0000000e+000  0.0000000e+000  0.0000000e+000  0.0000000e+000  4.2220149e-002  6.5605613e-002  0.0000000e+000  0.0000000e+000  1.2808406e-002  1.5302837e-002  1.8126692e-001  3.5189948e-002  2.0325455e-002  1.7112301e-001  3.7990974e-002  0.0000000e+000  0.0000000e+000  2.9027501e-001  0.0000000e+000  0.0000000e+000  0.0000000e+000  0.0000000e+000  2.0678266e-001  7.8905748e-001  1.0000000e+000  2.0161513e-001
  9.5779441e-001  0.0000000e+000  0.0000000e+000  2.7312863e-002  0.0000000e+000  0.0000000e+000  0.0000000e+000  1.5250150e-001  1.4679091e-001  0.0000000e+000  1.7640497e-004  8.1726550e-002  5.6609148e-003  1.8571896e-002  0.0000000e+000  0.0000000e+000  0.0000000e+000  0.0000000e+000  0.0000000e+000  0.0000000e+000  2.3211345e-002  0.0000000e+000  0.0000000e+000  1.8243419e-002  0.0000000e+000  1.7674712e-001  0.0000000e+000  1.4513354e-001  0.0000000e+000  0.0000000e+000  9.5779441e-001  1.5416051e-001  1.0000000e+000  1.6535367e-001
  7.4271520e-001  3.9065577e-002  0.0000000e+000  1.5984051e-001  0.0000000e+000  2.1003881e-001  0.0000000e+000  9.1270568e-002  0.0000000e+000  0.0000000e+000  1.4599785e-002  0.0000000e+000  0.0000000e+000  1.0110724e-002  0.0000000e+000  0.0000000e+000  0.0000000e+000  0.0000000e+000  0.0000000e+000  0.0000000e+000  0.0000000e+000  0.0000000e+000  0.0000000e+000  0.0000000e+000  0.0000000e+000  0.0000000e+000  0.0000000e+000  0.0000000e+000  2.8488375e-002  0.0000000e+000  7.4271520e-001  2.3886343e-001  1.0000000e+000  5.7833561e-001
  8.8783446e-002  0.0000000e+000  0.0000000e+000  0.0000000e+000  0.0000000e+000  0.0000000e+000  4.0373423e-002  0.0000000e+000  0.0000000e+000  0.0000000e+000  5.2547260e-002  0.0000000e+000  0.0000000e+000  8.3267602e-002  1.5230508e-001  0.0000000e+000  0.0000000e+000  0.0000000e+000  0.0000000e+000  2.9047151e-002  0.0000000e+000  4.1126075e-001  0.0000000e+000  9.9141583e-002  0.0000000e+000  0.0000000e+000  0.0000000e+000  0.0000000e+000  0.0000000e+000  0.0000000e+000  8.8783446e-002  9.3365591e-001  1.0000000e+000  3.3927723e-001
  2.9820903e-001  1.1722905e-001  1.4254110e-001  0.0000000e+000  1.2145693e-001  9.1818062e-002  0.0000000e+000  0.0000000e+000  0.0000000e+000  1.0707326e-002  0.0000000e+000  7.0138733e-002  1.2640834e-003  0.0000000e+000  0.0000000e+000  0.0000000e+000  0.0000000e+000  0.0000000e+000  0.0000000e+000  0.0000000e+000  0.0000000e+000  9.6337476e-002  1.0603515e-003  1.8424462e-001  1.1671323e-001  4.1670389e-001  0.0000000e+000  0.0000000e+000  0.0000000e+000  0.0000000e+000  2.9820903e-001  7.7330415e-001  1.0000000e+000  2.0389196e-001
  2.0079862e-001  5.7156856e-002  0.0000000e+000  2.6975957e-002  1.2323740e-001  1.0683666e-003  0.0000000e+000  0.0000000e+000  0.0000000e+000  0.0000000e+000  2.8180190e-001  0.0000000e+000  0.0000000e+000  0.0000000e+000  0.0000000e+000  0.0000000e+000  9.5018385e-003  0.0000000e+000  0.0000000e+000  1.6777659e-001  0.0000000e+000  0.0000000e+000  0.0000000e+000  5.8269934e-003  0.0000000e+000  5.8315874e-001  3.4286100e-002  0.0000000e+000  0.0000000e+000  2.4002627e-003  2.0079862e-001  8.7087669e-001  1.0000000e+000  2.7242626e-001
  9.7396778e-001  0.0000000e+000  2.0589184e-001  4.9487561e-002  4.1752479e-003  0.0000000e+000  1.1417710e-003  0.0000000e+000  1.0030306e-001  0.0000000e+000  0.0000000e+000  0.0000000e+000  0.0000000e+000  3.2313449e-002  4.1530613e-002  8.3201411e-002  0.0000000e+000  0.0000000e+000  1.9899070e-001  1.7774061e-003  8.0598907e-002  1.2675968e-001  0.0000000e+000  0.0000000e+000  0.0000000e+000  0.0000000e+000  4.7454556e-003  4.9028812e-002  0.0000000e+000  0.0000000e+000  9.7396778e-001  1.7710208e-001  1.0000000e+000             Inf
  3.3426319e-001  4.4215308e-001  0.0000000e+000  0.0000000e+000  3.0719087e-002  7.6888205e-002  1.2940451e-002  0.0000000e+000  0.0000000e+000  0.0000000e+000  8.7530268e-002  0.0000000e+000  0.0000000e+000  0.0000000e+000  0.0000000e+000  0.0000000e+000  0.0000000e+000  0.0000000e+000  0.0000000e+000  0.0000000e+000  0.0000000e+000  0.0000000e+000  0.0000000e+000  7.6222216e-002  4.7261717e-002  2.0907561e-002  0.0000000e+000  0.0000000e+000  0.0000000e+000  0.0000000e+000  3.3426319e-001  6.0108797e-001  1.0000000e+000  6.1206525e-001
  0.0000000e+000  0.0000000e+000  0.0000000e+000  0.0000000e+000  3.2579942e-004  0.0000000e+000  0.0000000e+000  0.0000000e+000  0.0000000e+000  0.0000000e+000  0.0000000e+000  0.0000000e+000  2.5081497e-002  0.0000000e+000  0.0000000e+000  0.0000000e+000  0.0000000e+000  1.4791499e-002  0.0000000e+000  0.0000000e+000  0.0000000e+000  0.0000000e+000  2.5684693e-003  0.0000000e+000  4.1372365e-003  2.9914049e-001  2.5219810e-002  0.0000000e+000  2.0779396e-002  3.1256360e-002  0.0000000e+000  1.1313691e+000  1.0000000e+000             Inf
  1.6396880e-001  0.0000000e+000  0.0000000e+000  0.0000000e+000  0.0000000e+000  0.0000000e+000  0.0000000e+000  4.8319020e-002  8.7668445e-002  0.0000000e+000  4.0936008e-002  2.8969863e-004  0.0000000e+000  1.3281816e-002  2.9421503e-002  0.0000000e+000  0.0000000e+000  0.0000000e+000  1.5621289e-001  0.0000000e+000  0.0000000e+000  0.0000000e+000  0.0000000e+000  0.0000000e+000  0.0000000e+000  0.0000000e+000  3.0830528e-002  0.0000000e+000  0.0000000e+000  0.0000000e+000  1.6396880e-001  6.9655644e-001  1.0000000e+000  8.9889210e-001
  8.3247888e-001  0.0000000e+000  0.0000000e+000  0.0000000e+000  0.0000000e+000  0.0000000e+000  3.3278000e-003  0.0000000e+000  0.0000000e+000  9.7473604e-002  0.0000000e+000  1.7552889e-001  0.0000000e+000  1.0431606e-003  2.5213374e-002  0.0000000e+000  0.0000000e+000  0.0000000e+000  0.0000000e+000  3.4815737e-001  0.0000000e+000  0.0000000e+000  0.0000000e+000  0.0000000e+000  1.5579541e-001  6.0830961e-002  2.9763049e-002  0.0000000e+000  0.0000000e+000  0.0000000e+000  8.3247888e-001  2.4679183e-001  1.0000000e+000  3.2797931e-001
  7.5593627e-001  0.0000000e+000  0.0000000e+000  2.4235332e-001  0.0000000e+000  3.3907619e-002  0.0000000e+000  0.0000000e+000  3.0069944e-001  4.6486690e-002  0.0000000e+000  7.5739067e-002  8.8334069e-002  1.7072098e-002  1.3569976e-004  0.0000000e+000  7.3854149e-002  1.1048816e-001  0.0000000e+000  0.0000000e+000  0.0000000e+000  1.0691999e-001  2.8084358e-001  6.1143388e-002  5.0362203e-003  1.1603118e-001  0.0000000e+000  0.0000000e+000  0.0000000e+000  4.4923797e-002  7.5593627e-001  4.3372094e-001  1.0000000e+000  5.4563221e-001
  6.5467128e-001  0.0000000e+000  0.0000000e+000  1.3743490e-001  0.0000000e+000  3.9229253e-002  2.2302074e-004  0.0000000e+000  0.0000000e+000  4.9346602e-002  4.7151347e-002  1.2849912e-002  0.0000000e+000  0.0000000e+000  1.0755513e-001  0.0000000e+000  1.2597634e-002  0.0000000e+000  0.0000000e+000  9.1002189e-002  0.0000000e+000  0.0000000e+000  5.6769135e-002  1.3034618e-001  9.7672392e-002  0.0000000e+000  4.7047252e-001  0.0000000e+000  4.7775079e-002  7.1198250e-001  6.5467128e-001  5.9325964e-001  1.0000000e+000  6.0833159e-001
  9.5849667e-001  0.0000000e+000  0.0000000e+000  4.1239053e-001  0.0000000e+000  2.7637567e-001  1.1707762e-003  0.0000000e+000  0.0000000e+000  0.0000000e+000  0.0000000e+000  0.0000000e+000  0.0000000e+000  7.0344722e-002  2.9651238e-003  1.5816610e-002  0.0000000e+000  8.3738806e-002  0.0000000e+000  0.0000000e+000  0.0000000e+000  0.0000000e+000  0.0000000e+000  0.0000000e+000  1.8961590e-001  1.0421951e-001  0.0000000e+000  0.0000000e+000  0.0000000e+000  1.1032324e-001  9.5849667e-001  2.3761156e-001  1.0000000e+000  1.6479699e-001
  8.7578093e-001  0.0000000e+000  0.0000000e+000  0.0000000e+000  0.0000000e+000  0.0000000e+000  1.1568079e-003  0.0000000e+000  5.2903585e-002  0.0000000e+000  1.1297972e-001  5.0975956e-002  0.0000000e+000  0.0000000e+000  1.5977422e-002  0.0000000e+000  5.1104181e-001  3.5555191e-002  0.0000000e+000  0.0000000e+000  0.0000000e+000  0.0000000e+000  9.0327822e-002  0.0000000e+000  0.0000000e+000  0.0000000e+000  5.3354241e-002  0.0000000e+000  7.0636426e-002  0.0000000e+000  8.7578093e-001  2.3816162e-001  1.0000000e+000  1.3900623e-001
  1.0000000e+000  1.8771349e-001  0.0000000e+000  0.0000000e+000  0.0000000e+000  0.0000000e+000  1.5795521e-001  2.7015877e-002  0.0000000e+000  0.0000000e+000  0.0000000e+000  0.0000000e+000  0.0000000e+000  6.9170817e-002  0.0000000e+000  0.0000000e+000  0.0000000e+000  6.5485172e-002  0.0000000e+000  9.8725989e-002  7.9158038e-002  1.7126715e-001  2.8875684e-002  0.0000000e+000  0.0000000e+000  3.0446271e-005  0.0000000e+000  4.3733604e-003  0.0000000e+000  0.0000000e+000  1.0000000e+000  1.4647405e-001  1.0000000e+000             Inf
  7.3200437e-001  0.0000000e+000  7.9303669e-004  1.4017232e-002  0.0000000e+000  0.0000000e+000  0.0000000e+000  0.0000000e+000  0.0000000e+000  0.0000000e+000  6.8976359e-002  0.0000000e+000  0.0000000e+000  7.9392511e-001  0.0000000e+000  0.0000000e+000  0.0000000e+000  0.0000000e+000  0.0000000e+000  0.0000000e+000  0.0000000e+000  2.7367065e-001  0.0000000e+000  9.5568666e-001  0.0000000e+000  0.0000000e+000  7.1176593e-003  0.0000000e+000  0.0000000e+000  0.0000000e+000  7.3200437e-001  5.5508552e-001  1.0000000e+000  3.2902201e-001
  4.0736115e-001  8.1546735e-002  6.8442539e-002  0.0000000e+000  9.0157938e-002  0.0000000e+000  0.0000000e+000  1.4910747e-001  0.0000000e+000  0.0000000e+000  0.0000000e+000  1.6070603e-004  2.5964716e-001  4.8313029e-001  8.7584231e-002  5.1452797e-003  2.5880397e-003  0.0000000e+000  1.7906465e-002  7.4524217e-002  0.0000000e+000  1.1063976e-002  2.4792324e-002  0.0000000e+000  0.0000000e+000  2.0048089e-005  2.3618523e-001  0.0000000e+000  0.0000000e+000  0.0000000e+000  4.0736115e-001  7.1392493e-001  1.0000000e+000  3.0757598e-001
  8.7019113e-001  9.4939129e-002  0.0000000e+000  1.1502597e-003  0.0000000e+000  0.0000000e+000  3.4838390e-002  0.0000000e+000  0.0000000e+000  9.1262831e-002  0.0000000e+000  0.0000000e+000  1.4806631e-001  3.9018920e-001  0.0000000e+000  0.0000000e+000  1.8095526e-001  0.0000000e+000  0.0000000e+000  4.4817053e-002  0.0000000e+000  1.6306044e-001  0.0000000e+000  0.0000000e+000  0.0000000e+000  4.5535766e-005  0.0000000e+000  0.0000000e+000  0.0000000e+000  0.0000000e+000  8.7019113e-001  2.7014333e-001  1.0000000e+000  4.5334180e-001
  2.7181920e-001  0.0000000e+000  0.0000000e+000  0.0000000e+000  0.0000000e+000  0.0000000e+000  6.6399968e-001  0.0000000e+000  0.0000000e+000  2.4544520e-002  1.0020522e-001  0.0000000e+000  1.8373738e-002  3.3878136e-004  0.0000000e+000  2.2758163e-002  0.0000000e+000  0.0000000e+000  1.6431973e-001  1.1207119e-002  2.5215349e-001  1.3932863e-001  1.1886967e-001  1.8393945e-001  0.0000000e+000  1.9380073e-004  2.5471341e-002  0.0000000e+000  0.0000000e+000  1.1635252e-002  2.7181920e-001  8.9235331e-001  1.0000000e+000  4.5125484e-001
  3.4719602e-001  0.0000000e+000  6.9367401e-002  0.0000000e+000  0.0000000e+000  0.0000000e+000  0.0000000e+000  2.3742936e-001  0.0000000e+000  0.0000000e+000  1.0186620e-002  0.0000000e+000  1.3311794e-001  2.7207622e-001  0.0000000e+000  0.0000000e+000  7.1994597e-002  9.2095588e-002  6.3448119e-002  0.0000000e+000  2.9616348e-004  0.0000000e+000  0.0000000e+000  9.8123624e-003  0.0000000e+000  0.0000000e+000  1.9846397e-002  8.1437833e-002  5.0973903e-001  1.5016885e-002  3.4719602e-001  7.7239148e-001  1.0000000e+000  2.3164053e-001
  0.0000000e+000  1.5119448e-001  0.0000000e+000  1.1404927e-003  0.0000000e+000  0.0000000e+000  0.0000000e+000  0.0000000e+000  0.0000000e+000  0.0000000e+000  0.0000000e+000  0.0000000e+000  0.0000000e+000  1.0916199e-001  0.0000000e+000  4.1341321e-002  0.0000000e+000  1.9188169e-001  2.6185128e-001  0.0000000e+000  0.0000000e+000  0.0000000e+000  0.0000000e+000  0.0000000e+000  0.0000000e+000  8.6568926e-005  1.2638330e-002  0.0000000e+000  0.0000000e+000  0.0000000e+000  0.0000000e+000  1.2387471e+000  1.0000000e+000             Inf
  7.3237195e-001  0.0000000e+000  0.0000000e+000  8.8527894e-003  0.0000000e+000  1.5854797e-001  1.9709994e-001  0.0000000e+000  0.0000000e+000  0.0000000e+000  0.0000000e+000  0.0000000e+000  5.1802139e-001  2.8057658e-002  0.0000000e+000  0.0000000e+000  0.0000000e+000  0.0000000e+000  0.0000000e+000  1.7307411e-001  0.0000000e+000  0.0000000e+000  0.0000000e+000  8.5550260e-002  0.0000000e+000  0.0000000e+000  3.9734963e-001  0.0000000e+000  1.9778376e-002  8.4381370e-004  7.3237195e-001  4.4704913e-001  1.0000000e+000  1.5863696e-001
  1.5194703e-002  0.0000000e+000  0.0000000e+000  0.0000000e+000  0.0000000e+000  1.5203179e-003  0.0000000e+000  9.9158843e-002  0.0000000e+000  1.0279640e-003  0.0000000e+000  0.0000000e+000  0.0000000e+000  2.2253678e-001  4.2222886e-002  0.0000000e+000  2.4189839e-002  0.0000000e+000  0.0000000e+000  0.0000000e+000  0.0000000e+000  0.0000000e+000  0.0000000e+000  9.5897270e-003  0.0000000e+000  4.0322048e-006  1.0768531e-001  0.0000000e+000  1.8352580e-001  0.0000000e+000  1.5194703e-002  1.0787410e+000  1.0000000e+000  3.2290000e-001
  3.7057226e-001  0.0000000e+000  0.0000000e+000  1.3363045e-001  9.3498637e-004  0.0000000e+000  7.9383034e-002  7.4207043e-002  0.0000000e+000  1.5258591e-002  9.6935752e-002  0.0000000e+000  0.0000000e+000  0.0000000e+000  0.0000000e+000  5.0908995e-001  0.0000000e+000  0.0000000e+000  0.0000000e+000  6.1137394e-001  0.0000000e+000  0.0000000e+000  3.0459368e-002  2.0862762e-002  0.0000000e+000  3.4462271e-005  0.0000000e+000  0.0000000e+000  7.8933247e-003  0.0000000e+000  3.7057226e-001  7.4720392e-001  1.0000000e+000  1.1369255e-001
  7.6419363e-001  5.3567767e-002  0.0000000e+000  0.0000000e+000  3.4129228e-003  6.2355861e-002  2.6675501e-002  1.2932422e-001  0.0000000e+000  1.4664094e-002  2.6664453e-003  0.0000000e+000  3.4821207e-002  4.0495895e-003  0.0000000e+000  1.1814295e-001  3.5072609e-001  6.3338520e-001  0.0000000e+000  4.5144056e-002  2.4641307e-002  0.0000000e+000  0.0000000e+000  0.0000000e+000  0.0000000e+000  0.0000000e+000  0.0000000e+000  4.5392757e-002  0.0000000e+000  0.0000000e+000  7.6419363e-001  4.1697010e-001  1.0000000e+000  8.9469359e-002
  8.2489274e-002  0.0000000e+000  0.0000000e+000  0.0000000e+000  4.5801799e-002  3.9226202e-002  2.4774983e-001  0.0000000e+000  0.0000000e+000  0.0000000e+000  0.0000000e+000  0.0000000e+000  0.0000000e+000  3.9114435e-002  0.0000000e+000  0.0000000e+000  0.0000000e+000  1.3278310e-001  0.0000000e+000  0.0000000e+000  0.0000000e+000  2.2554150e-001  0.0000000e+000  2.9045553e-002  0.0000000e+000  1.1950245e-004  0.0000000e+000  0.0000000e+000  2.2063624e-001  0.0000000e+000  8.2489274e-002  9.7615293e-001  1.0000000e+000  4.2726653e-001
  7.8462236e-001  0.0000000e+000  3.6068776e-002  0.0000000e+000  8.6608944e-003  4.3940037e-002  3.6228849e-001  0.0000000e+000  0.0000000e+000  0.0000000e+000  0.0000000e+000  6.6875602e-002  0.0000000e+000  1.1692768e-001  0.0000000e+000  0.0000000e+000  2.4408798e-002  7.7897135e-003  6.6735169e-002  0.0000000e+000  6.5641004e-003  0.0000000e+000  0.0000000e+000  6.5813540e-001  0.0000000e+000  0.0000000e+000  0.0000000e+000  0.0000000e+000  1.6855161e-001  0.0000000e+000  7.8462236e-001  4.0639588e-001  1.0000000e+000  2.4042064e-001
  5.9396492e-001  0.0000000e+000  0.0000000e+000  0.0000000e+000  8.2601261e-003  2.8852681e-002  0.0000000e+000  2.7412498e-001  0.0000000e+000  0.0000000e+000  0.0000000e+000  0.0000000e+000  2.7326539e-001  2.9195147e-001  0.0000000e+000  0.0000000e+000  3.5253647e-001  0.0000000e+000  6.0718758e-002  1.3534327e-001  0.0000000e+000  1.2999924e-001  0.0000000e+000  0.0000000e+000  0.0000000e+000  3.9175130e-006  0.0000000e+000  0.0000000e+000  5.1499342e-001  2.3982234e-003  5.9396492e-001  6.5525274e-001  1.0000000e+000  4.7006419e-001
  9.1419533e-001  0.0000000e+000  8.8980091e-001  0.0000000e+000  8.2317894e-002  0.0000000e+000  0.0000000e+000  0.0000000e+000  0.0000000e+000  0.0000000e+000  0.0000000e+000  0.0000000e+000  0.0000000e+000  9.4915879e-002  0.0000000e+000  2.4522047e-002  0.0000000e+000  0.0000000e+000  0.0000000e+000  1.4788032e-001  0.0000000e+000  2.2399002e-001  0.0000000e+000  1.3303950e-001  2.6807045e-002  0.0000000e+000  0.0000000e+000  1.7815149e-001  0.0000000e+000  0.0000000e+000  9.1419533e-001  3.6520867e-001  1.0000000e+000  4.0028893e-001
  2.2419553e-001  2.0085351e-002  0.0000000e+000  4.4150160e-002  0.0000000e+000  0.0000000e+000  1.0154167e-001  0.0000000e+000  3.7315840e-002  0.0000000e+000  6.7104113e-002  9.5167834e-003  0.0000000e+000  7.5682850e-002  0.0000000e+000  1.4726497e-002  1.4214931e-001  3.2538112e-002  0.0000000e+000  0.0000000e+000  1.6388429e-001  0.0000000e+000  0.0000000e+000  0.0000000e+000  0.0000000e+000  0.0000000e+000  1.9586011e-003  0.0000000e+000  0.0000000e+000  7.5911523e-001  2.2419553e-001  8.8476925e-001  1.0000000e+000  5.7296141e-001
  9.7313263e-001  5.4375596e-002  0.0000000e+000  0.0000000e+000  9.7480619e-002  1.1393667e-001  1.2264343e-001  3.4666145e-002  3.2429073e-002  4.7432011e-002  0.0000000e+000  2.4474860e-002  2.5372886e-002  0.0000000e+000  0.0000000e+000  8.6627710e-003  3.7889502e-001  0.0000000e+000  0.0000000e+000  1.3406240e-002  1.4454124e-001  4.4179475e-002  0.0000000e+000  8.9325659e-003  4.0773351e-003  0.0000000e+000  0.0000000e+000  1.0635654e-002  0.0000000e+000  5.7061881e-002  9.7313263e-001  2.2093103e-001  1.0000000e+000             Inf
  3.2231821e-001  1.1092594e-001  3.9643832e-003  0.0000000e+000  0.0000000e+000  0.0000000e+000  0.0000000e+000  5.3364369e-003  4.9721304e-002  9.2668536e-004  1.8628362e-002  1.9812362e-001  0.0000000e+000  1.2639510e-001  0.0000000e+000  0.0000000e+000  1.3744646e-001  0.0000000e+000  0.0000000e+000  3.1174226e-003  0.0000000e+000  0.0000000e+000  2.1255935e-001  1.0464446e-002  0.0000000e+000  0.0000000e+000  0.0000000e+000  0.0000000e+000  0.0000000e+000  0.0000000e+000  3.2231821e-001  6.3196692e-001  1.0000000e+000  7.0535391e-001
  0.0000000e+000  0.0000000e+000  0.0000000e+000  4.1452849e-002  0.0000000e+000  0.0000000e+000  0.0000000e+000  0.0000000e+000  0.0000000e+000  0.0000000e+000  5.0451437e-002  0.0000000e+000  6.3342837e-002  0.0000000e+000  0.0000000e+000  0.0000000e+000  0.0000000e+000  7.8076988e-002  0.0000000e+000  0.0000000e+000  1.0635145e-001  6.3741850e-002  1.1386001e-002  1.0436703e-001  0.0000000e+000  1.0561080e-003  6.3627016e-002  0.0000000e+000  1.3580122e-003  1.0427376e-001  0.0000000e+000  1.2139782e+000  1.0000000e+000             Inf
  7.8218147e-001  5.3545814e-003  1.4298517e-003  0.0000000e+000  3.3088017e-002  6.7897926e-001  0.0000000e+000  0.0000000e+000  1.9644006e-002  0.0000000e+000  0.0000000e+000  1.1422683e-002  0.0000000e+000  0.0000000e+000  0.0000000e+000  0.0000000e+000  0.0000000e+000  0.0000000e+000  9.0255677e-002  1.1547419e-002  0.0000000e+000  1.6041261e-001  8.6494747e-005  1.1671733e-001  0.0000000e+000  0.0000000e+000  5.1620476e-001  0.0000000e+000  0.0000000e+000  0.0000000e+000  7.8218147e-001  4.2357798e-001  1.0000000e+000  4.1387297e-001
  6.6579742e-001  1.5846492e-001  0.0000000e+000  0.0000000e+000  1.1518204e-001  0.0000000e+000  0.0000000e+000  5.5102854e-002  0.0000000e+000  0.0000000e+000  0.0000000e+000  0.0000000e+000  7.7763014e-002  2.1990855e-003  0.0000000e+000  1.1035849e-001  2.6294774e-001  0.0000000e+000  3.6662002e-002  7.3926191e-002  0.0000000e+000  0.0000000e+000  0.0000000e+000  4.1639853e-001  2.1579721e-001  0.0000000e+000  9.2329715e-002  1.0033052e-001  0.0000000e+000  0.0000000e+000  6.6579742e-001  5.2272284e-001  1.0000000e+000  3.3245786e-001
  1.9841385e-001  0.0000000e+000  0.0000000e+000  1.2886568e-001  0.0000000e+000  0.0000000e+000  0.0000000e+000  0.0000000e+000  0.0000000e+000  0.0000000e+000  1.4699714e-002  0.0000000e+000  0.0000000e+000  0.0000000e+000  2.9756497e-002  8.9827833e-002  1.0724210e-001  0.0000000e+000  1.5062128e-001  0.0000000e+000  1.4347256e-002  7.2161773e-002  0.0000000e+000  4.6910657e-001  1.0000000e+000  4.4585296e-003  0.0000000e+000  0.0000000e+000  4.0784213e-004  0.0000000e+000  1.9841385e-001  1.0745047e+000  1.0000000e+000  5.6189929e-001
  6.2604951e-001  1.0576648e-001  0.0000000e+000  0.0000000e+000  2.1601086e-001  1.7841785e-001  0.0000000e+000  8.5747881e-002  1.9171358e-002  0.0000000e+000  5.9055581e-004  0.0000000e+000  6.3387593e-003  9.9485421e-003  0.0000000e+000  0.0000000e+000  0.0000000e+000  1.6460192e-004  1.3514434e-001  5.1862934e-002  3.9363376e-002  0.0000000e+000  1.3823477e-001  0.0000000e+000  0.0000000e+000  0.0000000e+000  4.4636579e-001  4.7785955e-001  0.0000000e+000  0.0000000e+000  6.2604951e-001  5.9439720e-001  1.0000000e+000  4.6297134e-001
  1.0000000e+000  0.0000000e+000  0.0000000e+000  0.0000000e+000  8.5660044e-002  0.0000000e+000  0.0000000e+000  3.6446445e-001  0.0000000e+000  0.0000000e+000  2.1339627e-002  0.0000000e+000  0.0000000e+000  0.0000000e+000  0.0000000e+000  0.0000000e+000  0.0000000e+000  0.0000000e+000  0.0000000e+000  0.0000000e+000  5.3470320e-003  0.0000000e+000  0.0000000e+000  1.9579441e-001  0.0000000e+000  4.4665089e-002  0.0000000e+000  0.0000000e+000  9.7236712e-002  2.7136351e-001  1.0000000e+000  1.8070966e-001  1.0000000e+000             Inf
  1.2591540e-001  7.6052976e-003  0.0000000e+000  0.0000000e+000  4.4049106e-002  1.9583919e-002  1.0000000e+000  0.0000000e+000  0.0000000e+000  9.1205550e-002  0.0000000e+000  0.0000000e+000  0.0000000e+000  0.0000000e+000  0.0000000e+000  0.0000000e+000  0.0000000e+000  0.0000000e+000  0.0000000e+000  0.0000000e+000  0.0000000e+000  9.4895247e-002  1.1233138e-002  0.0000000e+000  0.0000000e+000  0.0000000e+000  2.5502018e-003  0.0000000e+000  0.0000000e+000  0.0000000e+000  1.2591540e-001  9.7545490e-001  1.0000000e+000  2.3877097e-001
  1.2946138e-001  0.0000000e+000  0.0000000e+000  1.1811602e-001  0.0000000e+000  0.0000000e+000  0.0000000e+000  1.0767437e-001  7.6248313e-002  0.0000000e+000  0.0000000e+000  0.0000000e+000  1.2702145e-002  0.0000000e+000  0.0000000e+000  0.0000000e+000  2.3331494e-001  6.5038761e-003  0.0000000e+000  7.3358748e-002  0.0000000e+000  2.2871683e-001  0.0000000e+000  0.0000000e+000  0.0000000e+000  0.0000000e+000  0.0000000e+000  0.0000000e+000  0.0000000e+000  0.0000000e+000  1.2946138e-001  8.6103263e-001  1.0000000e+000  2.2855266e-001
  0.0000000e+000  7.3220285e-002  1.5100909e-002  7.0719998e-002  5.9985041e-002  0.0000000e+000  0.0000000e+000  0.0000000e+000  0.0000000e+000  7.0086598e-002  0.0000000e+000  5.8386147e-002  0.0000000e+000  0.0000000e+000  0.0000000e+000  0.0000000e+000  0.0000000e+000  2.8415323e-001  4.0889999e-002  0.0000000e+000  4.8114435e-002  0.0000000e+000  0.0000000e+000  0.0000000e+000  6.7279340e-004  1.1266724e-001  0.0000000e+000  4.6169901e-002  0.0000000e+000  0.0000000e+000  0.0000000e+000  1.2731551e+000  1.0000000e+000             Inf
  2.6554796e-001  0.0000000e+000  0.0000000e+000  0.0000000e+000  0.0000000e+000  0.0000000e+000  0.0000000e+000  0.0000000e+000  2.9735103e-002  9.7024366e-003  1.8923174e-001  0.0000000e+000  4.3685442e-001  1.1641135e-001  0.0000000e+000  0.0000000e+000  9.0247707e-003  4.3319837e-002  0.0000000e+000  1.1356752e-001  0.0000000e+000  0.0000000e+000  9.5862402e-002  0.0000000e+000  0.0000000e+000  0.0000000e+000  3.9626324e-002  7.6786028e-003  0.0000000e+000  3.9482015e-002  2.6554796e-001  7.5191654e-001  1.0000000e+000  3.9397104e-001
  2.0676958e-002  0.0000000e+000  1.6998011e-001  0.0000000e+000  2.1082422e-001  0.0000000e+000  0.0000000e+000  3.5463975e-002  0.0000000e+000  0.0000000e+000  1.5351562e-001  0.0000000e+000  0.0000000e+000  0.0000000e+000  4.4994326e-002  1.7115655e-001  0.0000000e+000  3.4504733e-001  3.0513139e-003  0.0000000e+000  0.0000000e+000  0.0000000e+000  0.0000000e+000  2.6681435e-002  0.0000000e+000  0.0000000e+000  0.0000000e+000  0.0000000e+000  1.1663787e-001  0.0000000e+000  2.0676958e-002  1.2264971e+000  1.0000000e+000  2.6793808e-001
  6.6806625e-001  5.8258904e-002  1.0009936e-001  0.0000000e+000  0.0000000e+000  0.0000000e+000  4.7197592e-001  3.4199436e-001  9.4595963e-002  0.0000000e+000  0.0000000e+000  0.0000000e+000  0.0000000e+000  0.0000000e+000  7.6343419e-002  0.0000000e+000  4.2709265e-002  0.0000000e+000  0.0000000e+000  1.7001120e-002  0.0000000e+000  0.0000000e+000  4.0921578e-002  2.4984742e-001  4.7894275e-002  1.8672159e-003  0.0000000e+000  1.5192932e-001  0.0000000e+000  0.0000000e+000  6.6806625e-001  5.1642644e-001  1.0000000e+000  2.4024526e-001
  7.7084722e-001  0.0000000e+000  2.9757570e-003  3.1865512e-002  2.5871762e-002  8.0855752e-002  1.7196782e-004  4.2886339e-001  1.1486811e-001  0.0000000e+000  1.3112767e-002  1.1085980e-002  0.0000000e+000  7.4507100e-002  2.1207078e-001  0.0000000e+000  0.0000000e+000  0.0000000e+000  0.0000000e+000  0.0000000e+000  0.0000000e+000  0.0000000e+000  0.0000000e+000  1.0487103e-001  0.0000000e+000  2.2971190e-002  0.0000000e+000  1.9215343e-002  4.3632545e-002  2.9617764e-002  7.7084722e-001  3.4707541e-001  1.0000000e+000  5.0416731e-001
  7.7307697e-002  0.0000000e+000  8.9360213e-003  3.2434427e-002  0.0000000e+000  0.0000000e+000  4.4112267e-001  1.8342045e-001  0.0000000e+000  0.0000000e+000  0.0000000e+000  6.7861999e-002  0.0000000e+000  0.0000000e+000  3.4935881e-002  0.0000000e+000  2.6212737e-002  1.3740959e-001  6.3302791e-002  0.0000000e+000  0.0000000e+000  0.0000000e+000  6.3076990e-002  0.0000000e+000  0.0000000e+000  0.0000000e+000  0.0000000e+000  0.0000000e+000  1.0901967e-001  9.8829515e-002  7.7307697e-002  1.0649018e+000  1.0000000e+000  3.3503687e-001
  6.9559832e-001  5.5241805e-002  1.0050289e-001  0.0000000e+000  0.0000000e+000  0.0000000e+000  0.0000000e+000  0.0000000e+000  0.0000000e+000  0.0000000e+000  1.9268759e-002  1.4890348e-001  0.0000000e+000  7.9659920e-003  1.4135811e-002  9.9260010e-002  2.9439273e-001  0.0000000e+000  0.0000000e+000  0.0000000e+000  1.3119640e-001  0.0000000e+000  0.0000000e+000  0.0000000e+000  2.2825351e-002  1.2110951e-001  1.8640171e-002  1.8450947e-001  0.0000000e+000  0.0000000e+000  6.9559832e-001  3.9894273e-001  1.0000000e+000  2.5780109e-001
  4.5285720e-001  6.7937080e-003  8.9093969e-002  2.2756299e-001  6.7953778e-001  0.0000000e+000  0.0000000e+000  0.0000000e+000  8.7800498e-002  0.0000000e+000  0.0000000e+000  0.0000000e+000  1.1052559e-001  3.2374683e-002  0.0000000e+000  0.0000000e+000  3.1558543e-002  0.0000000e+000  0.0000000e+000  0.0000000e+000  8.0469365e-002  1.0141038e-001  5.4514327e-003  0.0000000e+000  0.0000000e+000  0.0000000e+000  0.0000000e+000  5.4961702e-002  0.0000000e+000  0.0000000e+000  4.5285720e-001  6.5254779e-001  1.0000000e+000  5.1290938e-001
  2.1655615e-001  3.7953902e-003  5.3538468e-003  0.0000000e+000  0.0000000e+000  0.0000000e+000  0.0000000e+000  1.4689089e-001  0.0000000e+000  1.1536584e-001  1.5488233e-001  0.0000000e+000  1.8286665e-001  0.0000000e+000  0.0000000e+000  0.0000000e+000  0.0000000e+000  0.0000000e+000  1.0803966e-001  5.2263605e-002  0.0000000e+000  1.4888082e-001  7.9231828e-003  0.0000000e+000  0.0000000e+000  7.4958945e-003  1.5691927e-001  0.0000000e+000  0.0000000e+000  9.9448735e-002  2.1655615e-001  8.2479365e-001  1.0000000e+000  2.3596899e-001
  5.6920868e-001  0.0000000e+000  0.0000000e+000  0.0000000e+000  6.0545220e-002  0.0000000e+000  0.0000000e+000  1.9345087e-002  2.4164707e-002  1.8242417e-001  3.3542065e-003  0.0000000e+000  7.3404683e-001  0.0000000e+000  5.3995477e-002  0.0000000e+000  1.6269696e-002  0.0000000e+000  0.0000000e+000  0.0000000e+000  0.0000000e+000  0.0000000e+000  1.7044566e-001  0.0000000e+000  0.0000000e+000  0.0000000e+000  1.3136859e-003  0.0000000e+000  9.8579030e-002  0.0000000e+000  5.6920868e-001  5.2332379e-001  1.0000000e+000  3.3981147e-001
  7.9709208e-001  0.0000000e+000  0.0000000e+000  0.0000000e+000  0.0000000e+000  9.9878882e-003  0.0000000e+000  0.0000000e+000  6.4721915e-002  3.4930787e-002  0.0000000e+000  0.0000000e+000  4.5137876e-002  0.0000000e+000  0.0000000e+000  3.7849560e-002  2.0920398e-002  0.0000000e+000  0.0000000e+000  1.5481592e-001  2.9931554e-002  1.2813757e-001  0.0000000e+000  9.3514077e-002  0.0000000e+000  8.0343220e-001  0.0000000e+000  7.2108249e-002  0.0000000e+000  5.0662874e-002  7.9709208e-001  3.9376042e-001  1.0000000e+000  7.8067401e-001
  6.3342350e-001  5.6240235e-001  0.0000000e+000  0.0000000e+000  0.0000000e+000  2.8139107e-001  2.6924079e-001  5.3171772e-001  0.0000000e+000  0.0000000e+000  0.0000000e+000  2.5568717e-002  3.3012771e-001  0.0000000e+000  0.0000000e+000  3.2307618e-001  1.2787445e-002  1.6248864e-002  8.0577718e-002  0.0000000e+000  0.0000000e+000  3.5804488e-002  1.4271507e-002  9.7090399e-002  0.0000000e+000  0.0000000e+000  0.0000000e+000  0.0000000e+000  0.0000000e+000  0.0000000e+000  6.3342350e-001  7.3276787e-001  1.0000000e+000  3.4265803e-001
  9.2610762e-001  0.0000000e+000  7.4970928e-002  1.5493409e-001  0.0000000e+000  0.0000000e+000  1.1800496e-001  0.0000000e+000  0.0000000e+000  1.9725536e-001  0.0000000e+000  2.5847907e-002  9.7788537e-004  0.0000000e+000  0.0000000e+000  4.8374479e-003  2.8793062e-002  0.0000000e+000  0.0000000e+000  0.0000000e+000  0.0000000e+000  1.7428509e-001  6.3262047e-002  0.0000000e+000  0.0000000e+000  0.0000000e+000  0.0000000e+000  4.5618192e-001  1.6596012e-001  1.2884388e-001  9.2610762e-001  3.1818000e-001  1.0000000e+000             Inf
  0.0000000e+000  2.4264516e-002  0.0000000e+000  3.3627857e-002  5.1897208e-003  0.0000000e+000  0.0000000e+000  0.0000000e+000  0.0000000e+000  0.0000000e+000  0.0000000e+000  7.8538330e-002  1.6552158e-003  0.0000000e+000  2.7142707e-002  1.7937272e-002  0.0000000e+000  0.0000000e+000  1.8739245e-002  0.0000000e+000  0.0000000e+000  3.5149705e-003  0.0000000e+000  0.0000000e+000  0.0000000e+000  1.4033288e-001  2.7884113e-002  0.0000000e+000  0.0000000e+000  0.0000000e+000  0.0000000e+000  1.1175669e+000  1.0000000e+000             Inf
  6.4680592e-001  0.0000000e+000  4.8043063e-001  0.0000000e+000  1.4335633e-001  0.0000000e+000  0.0000000e+000  9.7353120e-002  4.0919885e-002  3.8143945e-002  0.0000000e+000  0.0000000e+000  0.0000000e+000  0.0000000e+000  1.9764581e-001  3.7301859e-002  2.8317458e-002  0.0000000e+000  0.0000000e+000  0.0000000e+000  1.0000000e+000  2.6283479e-001  0.0000000e+000  0.0000000e+000  0.0000000e+000  0.0000000e+000  1.6003056e-001  0.0000000e+000  0.0000000e+000  0.0000000e+000  6.4680592e-001  7.0115618e-001  1.0000000e+000  6.0081169e-001
  4.3816849e-001  0.0000000e+000  0.0000000e+000  2.2794549e-001  0.0000000e+000  0.0000000e+000  3.8854252e-001  0.0000000e+000  0.0000000e+000  5.1764639e-002  2.3509738e-001  0.0000000e+000  1.5360104e-001  0.0000000e+000  0.0000000e+000  0.0000000e+000  3.9419599e-002  4.3439553e-001  0.0000000e+000  0.0000000e+000  2.4659937e-001  0.0000000e+000  2.2197004e-001  0.0000000e+000  0.0000000e+000  9.8167989e-003  0.0000000e+000  5.5459133e-002  9.2704943e-003  0.0000000e+000  4.3816849e-001  7.9498327e-001  1.0000000e+000  7.5649730e-001
  2.0333246e-001  0.0000000e+000  0.0000000e+000  0.0000000e+000  2.4541095e-001  0.0000000e+000  5.1574238e-002  4.8989286e-001  0.0000000e+000  0.0000000e+000  6.7591130e-002  0.0000000e+000  4.5101745e-001  0.0000000e+000  0.0000000e+000  0.0000000e+000  0.0000000e+000  0.0000000e+000  0.0000000e+000  1.2792433e-001  0.0000000e+000  0.0000000e+000  1.0582196e-001  0.0000000e+000  1.3070804e-001  0.0000000e+000  0.0000000e+000  0.0000000e+000  0.0000000e+000  1.4278680e-002  2.0333246e-001  9.6626090e-001  1.0000000e+000  8.7666796e-001
  9.2587073e-001  3.4174233e-002  0.0000000e+000  0.0000000e+000  0.0000000e+000  0.0000000e+000  1.5939415e-001  3.1619900e-001  5.4461206e-001  0.0000000e+000  0.0000000e+000  4.9947214e-001  5.1472401e-003  0.0000000e+000  0.0000000e+000  0.0000000e+000  0.0000000e+000  0.0000000e+000  5.6928919e-001  9.8790100e-003  0.0000000e+000  2.6631417e-002  0.0000000e+000  7.7877225e-003  1.5192031e-001  0.0000000e+000  0.0000000e+000  0.0000000e+000  2.6320541e-001  0.0000000e+000  9.2587073e-001  5.1102194e-001  1.0000000e+000  6.3718048e-001
  6.0810994e-001  9.8373977e-002  0.0000000e+000  0.0000000e+000  1.3628767e-001  0.0000000e+000  0.0000000e+000  5.8783063e-001  7.2930221e-002  0.0000000e+000  8.7307758e-004  0.0000000e+000  0.0000000e+000  4.2670137e-002  0.0000000e+000  0.0000000e+000  1.3278709e-002  0.0000000e+000  9.7760062e-002  0.0000000e+000  7.0187797e-002  0.0000000e+000  8.4772039e-002  9.3414280e-002  0.0000000e+000  2.2894877e-001  0.0000000e+000  8.0931473e-003  3.6155589e-001  0.0000000e+000  6.0810994e-001  6.0580559e-001  1.0000000e+000  5.8673397e-001
  3.2939677e-001  1.3723047e-002  0.0000000e+000  3.3469757e-001  0.0000000e+000  4.0000971e-002  0.0000000e+000  0.0000000e+000  0.0000000e+000  0.0000000e+000  0.0000000e+000  0.0000000e+000  3.2795537e-001  1.3124007e-002  0.0000000e+000  0.0000000e+000  6.6255215e-003  0.0000000e+000  6.0960249e-002  1.2989803e-001  0.0000000e+000  0.0000000e+000  2.2248270e-001  0.0000000e+000  0.0000000e+000  0.0000000e+000  0.0000000e+000  0.0000000e+000  3.3568701e-001  0.0000000e+000  3.2939677e-001  7.6721048e-001  1.0000000e+000  3.7761029e-001
  9.9483949e-001  0.0000000e+000  0.0000000e+000  0.0000000e+000  0.0000000e+000  3.3304591e-001  0.0000000e+000  6.8656049e-002  5.0257428e-002  0.0000000e+000  1.8219153e-001  6.2903749e-002  0.0000000e+000  5.4194015e-001  1.7141254e-001  0.0000000e+000  6.2375026e-002  0.0000000e+000  2.6111114e-001  0.0000000e+000  0.0000000e+000  1.4857234e-002  2.8868167e-002  0.0000000e+000  0.0000000e+000  0.0000000e+000  0.0000000e+000  1.1156294e-002  0.0000000e+000  5.8950139e-002  9.9483949e-001  3.2230759e-001  1.0000000e+000  9.8839105e-002
  9.9354506e-001  0.0000000e+000  0.0000000e+000  6.8635855e-001  0.0000000e+000  9.4554552e-002  2.4433463e-002  0.0000000e+000  2.6333015e-001  3.3146193e-002  1.1203864e-002  2.3252672e-002  0.0000000e+000  1.0745061e-001  1.2177294e-003  0.0000000e+000  2.1540686e-004  0.0000000e+000  3.4969488e-001  0.0000000e+000  1.3999309e-001  0.0000000e+000  0.0000000e+000  0.0000000e+000  0.0000000e+000  0.0000000e+000  1.2219961e-001  0.0000000e+000  9.6901125e-002  5.7343409e-002  9.9354506e-001  3.5387584e-001  1.0000000e+000  2.5754499e-001
  0.0000000e+000  1.5437854e-002  0.0000000e+000  0.0000000e+000  0.0000000e+000  7.6473345e-002  0.0000000e+000  0.0000000e+000  8.4972197e-003  9.9669201e-002  0.0000000e+000  2.3651942e-001  0.0000000e+000  1.2160509e-002  0.0000000e+000  0.0000000e+000  0.0000000e+000  0.0000000e+000  0.0000000e+000  1.4709647e-001  9.0785654e-002  0.0000000e+000  6.4462049e-002  0.0000000e+000  4.7539568e-003  7.6972932e-002  0.0000000e+000  1.1821725e-002  0.0000000e+000  7.6066630e-005  0.0000000e+000  1.2621565e+000  1.0000000e+000             Inf
  1.0000000e+000  0.0000000e+000  0.0000000e+000  2.5903196e-003  0.0000000e+000  0.0000000e+000  1.0524585e-002  0.0000000e+000  1.5859456e-002  0.0000000e+000  0.0000000e+000  0.0000000e+000  0.0000000e+000  0.0000000e+000  0.0000000e+000  4.5706447e-002  4.2300423e-003  0.0000000e+000  0.0000000e+000  4.8708206e-001  0.0000000e+000  0.0000000e+000  3.4656785e-002  7.1853218e-002  0.0000000e+000  2.9617442e-001  4.9485208e-001  7.2062950e-002  0.0000000e+000  0.0000000e+000  1.0000000e+000  2.6142400e-001  1.0000000e+000             Inf
  5.0509739e-001  0.0000000e+000  0.0000000e+000  0.0000000e+000  6.7636395e-001  0.0000000e+000  0.0000000e+000  2.0929625e-001  0.0000000e+000  0.0000000e+000  0.0000000e+000  3.3907636e-003  0.0000000e+000  1.7948362e-002  8.9148106e-002  4.5063910e-002  1.3462505e-004  0.0000000e+000  0.0000000e+000  0.0000000e+000  5.7364070e-003  0.0000000e+000  0.0000000e+000  0.0000000e+000  0.0000000e+000  2.7610368e-001  0.0000000e+000  0.0000000e+000  7.9851094e-001  0.0000000e+000  5.0509739e-001  7.4320764e-001  1.0000000e+000  2.6574101e-001
  1.3778454e-001  0.0000000e+000  0.0000000e+000  0.0000000e+000  0.0000000e+000  0.0000000e+000  7.6396420e-003  0.0000000e+000  0.0000000e+000  0.0000000e+000  0.0000000e+000  7.4526192e-001  0.0000000e+000  0.0000000e+000  7.6026962e-002  0.0000000e+000  0.0000000e+000  0.0000000e+000  7.8234668e-002  2.4722924e-003  1.1147941e-002  0.0000000e+000  0.0000000e+000  3.0440247e-001  0.0000000e+000  1.0080089e-001  0.0000000e+000  0.0000000e+000  1.1434254e-001  0.0000000e+000  1.3778454e-001  1.0004855e+000  1.0000000e+000  6.4605609e-001
  5.0689341e-001  0.0000000e+000  0.0000000e+000  2.3184886e-001  0.0000000e+000  1.4674943e-001  1.9846517e-002  0.0000000e+000  0.0000000e+000  0.0000000e+000  1.3523557e-002  1.1819200e-001  0.0000000e+000  0.0000000e+000  1.2820800e-001  0.0000000e+000  0.0000000e+000  3.4560846e-001  0.0000000e+000  2.0670470e-002  0.0000000e+000  0.0000000e+000  2.3549101e-002  1.5917485e-001  2.0945229e-002  0.0000000e+000  5.0710164e-001  0.0000000e+000  0.0000000e+000  1.0570591e-001  5.0689341e-001  6.7890147e-001  1.0000000e+000  2.4031403e-001
  1.6606734e-001  0.0000000e+000  0.0000000e+000  0.0000000e+000  0.0000000e+000  1.0189407e-001  0.0000000e+000  1.2100659e-001  0.0000000e+000  0.0000000e+000  4.3055339e-002  0.0000000e+000  0.0000000e+000  0.0000000e+000  0.0000000e+000  6.7543078e-002  0.0000000e+000  0.0000000e+000  0.0000000e+000  8.4482718e-002  0.0000000e+000  0.0000000e+000  5.6810831e-002  0.0000000e+000  4.3311630e-002  2.3788804e-001  0.0000000e+000  0.0000000e+000  0.0000000e+000  0.0000000e+000  1.6606734e-001  7.8181615e-001  1.0000000e+000  4.2471655e-001
  3.4921690e-001  0.0000000e+000  1.0486995e-001  0.0000000e+000  0.0000000e+000  0.0000000e+000  4.1328735e-002  0.0000000e+000  0.0000000e+000  0.0000000e+000  7.6029979e-003  0.0000000e+000  5.5767119e-001  2.0576002e-001  0.0000000e+000  1.9573458e-002  0.0000000e+000  1.4944497e-002  5.4976747e-002  0.0000000e+000  2.5214969e-001  7.5414766e-002  0.0000000e+000  0.0000000e+000  0.0000000e+000  0.0000000e+000  0.0000000e+000  1.2653883e-001  2.5340885e-001  8.2940111e-002  3.4921690e-001  8.2018798e-001  1.0000000e+000  4.4901179e-001
  2.6036801e-001  0.0000000e+000  0.0000000e+000  0.0000000e+000  6.2371317e-002  0.0000000e+000  0.0000000e+000  1.3624649e-001  4.2530004e-001  0.0000000e+000  0.0000000e+000  1.0487911e-002  4.0556269e-002  0.0000000e+000  1.1866104e-002  0.0000000e+000  0.0000000e+000  0.0000000e+000  1.9589577e-002  0.0000000e+000  0.0000000e+000  0.0000000e+000  0.0000000e+000  1.4266852e-003  0.0000000e+000  0.0000000e+000  0.0000000e+000  3.3865430e-001  6.3782482e-001  0.0000000e+000  2.6036801e-001  8.9306415e-001  1.0000000e+000  7.5676432e-001
  6.1981848e-001  0.0000000e+000  9.6311435e-002  0.0000000e+000  0.0000000e+000  1.3827600e-001  1.3203366e-001  0.0000000e+000  0.0000000e+000  6.9756882e-002  1.7849313e-001  0.0000000e+000  0.0000000e+000  0.0000000e+000  0.0000000e+000  0.0000000e+000  2.3998490e-001  0.0000000e+000  0.0000000e+000  0.0000000e+000  1.8032562e-001  0.0000000e+000  0.0000000e+000  5.1445255e-002  3.4156840e-001  7.7198997e-002  0.0000000e+000  1.8318875e-001  3.6283155e-001  4.7626082e-002  6.1981848e-001  6.3970282e-001  1.0000000e+000  4.9112280e-001
  8.4035466e-001  0.0000000e+000  1.8534692e-001  0.0000000e+000  2.1296145e-001  0.0000000e+000  0.0000000e+000  0.0000000e+000  0.0000000e+000  0.0000000e+000  1.7380835e-001  0.0000000e+000  0.0000000e+000  0.0000000e+000  0.0000000e+000  2.6331960e-001  1.2095016e-001  0.0000000e+000  0.0000000e+000  0.0000000e+000  0.0000000e+000  1.6303286e-001  0.0000000e+000  5.4432933e-002  0.0000000e+000  9.0683942e-002  5.4733745e-002  0.0000000e+000  0.0000000e+000  0.0000000e+000  8.4035466e-001  3.2111804e-001  1.0000000e+000  4.7313156e-001
  7.1280684e-001  0.0000000e+000  1.2731105e-001  0.0000000e+000  0.0000000e+000  0.0000000e+000  0.0000000e+000  0.0000000e+000  0.0000000e+000  0.0000000e+000  2.5372514e-002  0.0000000e+000  0.0000000e+000  2.0972923e-001  8.6500137e-003  0.0000000e+000  0.0000000e+000  0.0000000e+000  2.8243703e-001  1.5710875e-002  3.6106650e-001  0.0000000e+000  1.4680427e-001  0.0000000e+000  0.0000000e+000  0.0000000e+000  0.0000000e+000  1.1636863e-001  2.2625478e-001  0.0000000e+000  7.1280684e-001  4.4743055e-001  1.0000000e+000  5.5930969e-001
  0.0000000e+000  0.0000000e+000  0.0000000e+000  0.0000000e+000  5.8771097e-003  0.0000000e+000  0.0000000e+000  6.8699018e-002  0.0000000e+000  0.0000000e+000  0.0000000e+000  0.0000000e+000  0.0000000e+000  0.0000000e+000  2.6276616e-002  0.0000000e+000  0.0000000e+000  0.0000000e+000  0.0000000e+000  0.0000000e+000  3.3588806e-001  0.0000000e+000  0.0000000e+000  0.0000000e+000  0.0000000e+000  0.0000000e+000  0.0000000e+000  5.0324486e-003  1.2545553e-001  6.2284562e-002  0.0000000e+000  1.1953662e+000  1.0000000e+000             Inf
  4.8713224e-001  0.0000000e+000  1.7828020e-001  1.6736385e-001  4.4285833e-002  0.0000000e+000  0.0000000e+000  8.6994652e-002  4.6482036e-001  0.0000000e+000  8.4543058e-002  2.4901228e-002  4.1297313e-002  8.8257584e-003  9.4588313e-002  4.8218233e-002  0.0000000e+000  6.1453137e-002  5.7959955e-002  0.0000000e+000  0.0000000e+000  0.0000000e+000  2.6669533e-001  0.0000000e+000  9.6752840e-002  1.6130607e-002  0.0000000e+000  0.0000000e+000  7.7894831e-002  0.0000000e+000  4.8713224e-001  6.9196727e-001  1.0000000e+000  4.7651047e-001
  9.1239316e-001  0.0000000e+000  0.0000000e+000  0.0000000e+000  3.9925464e-003  0.0000000e+000  0.0000000e+000  0.0000000e+000  0.0000000e+000  0.0000000e+000  0.0000000e+000  0.0000000e+000  0.0000000e+000  0.0000000e+000  0.0000000e+000  1.7769447e-001  0.0000000e+000  0.0000000e+000  0.0000000e+000  0.0000000e+000  0.0000000e+000  9.6669565e-002  0.0000000e+000  3.1406689e-002  0.0000000e+000  0.0000000e+000  0.0000000e+000  4.5315790e-001  0.0000000e+000  9.9842713e-002  9.1239316e-001  1.9225890e-001  1.0000000e+000             Inf
  0.0000000e+000  0.0000000e+000  0.0000000e+000  3.0500120e-002  0.0000000e+000  0.0000000e+000  0.0000000e+000  0.0000000e+000  5.8395024e-002  0.0000000e+000  7.4925357e-003  0.0000000e+000  0.0000000e+000  0.0000000e+000  2.2199178e-002  0.0000000e+000  0.0000000e+000  0.0000000e+000  1.6449811e-001  8.8994281e-003  9.3709586e-002  0.0000000e+000  4.3177664e-004  0.0000000e+000  0.0000000e+000  0.0000000e+000  0.0000000e+000  0.0000000e+000  0.0000000e+000  6.3509507e-002  0.0000000e+000  1.1395420e+000  1.0000000e+000             Inf
  2.2623662e-001  2.8829412e-001  0.0000000e+000  0.0000000e+000  2.7472815e-001  4.9717105e-003  0.0000000e+000  7.6146761e-003  0.0000000e+000  0.0000000e+000  1.0699277e-001  2.4487258e-002  1.3744515e-002  0.0000000e+000  0.0000000e+000  0.0000000e+000  2.2575054e-002  0.0000000e+000  3.2386880e-001  0.0000000e+000  3.4206289e-001  0.0000000e+000  0.0000000e+000  0.0000000e+000  0.0000000e+000  0.0000000e+000  3.0494098e-001  0.0000000e+000  0.0000000e+000  0.0000000e+000  2.2623662e-001  9.4329195e-001  1.0000000e+000  5.5883641e-001
  7.1440941e-001  5.3049773e-005  0.0000000e+000  2.9094194e-002  4.0189088e-003  0.0000000e+000  0.0000000e+000  0.0000000e+000  0.0000000e+000  0.0000000e+000  8.5578597e-002  2.3672552e-001  0.0000000e+000  0.0000000e+000  1.5123147e-001  1.0000000e+000  0.0000000e+000  4.0433347e-002  0.0000000e+000  5.4695992e-003  0.0000000e+000  0.0000000e+000  0.0000000e+000  7.4864958e-002  0.0000000e+000  0.0000000e+000  0.0000000e+000  0.0000000e+000  0.0000000e+000  3.0826295e-003  7.1440941e-001  4.6876567e-001  1.0000000e+000  6.4713602e-001
  8.8363975e-001  0.0000000e+000  0.0000000e+000  1.0347557e-002  0.0000000e+000  0.0000000e+000  0.0000000e+000  0.0000000e+000  0.0000000e+000  3.0448959e-001  6.5977437e-002  0.0000000e+000  0.0000000e+000  0.0000000e+000  1.3673932e-002  0.0000000e+000  0.0000000e+000  1.6775988e-001  0.0000000e+000  0.0000000e+000  6.4795537e-002  0.0000000e+000  2.2532721e-001  1.8543645e-001  0.0000000e+000  1.4119576e-003  0.0000000e+000  3.6639429e-004  8.2464931e-002  0.0000000e+000  8.8363975e-001  2.5673601e-001  1.0000000e+000             Inf
  3.0664173e-001  0.0000000e+000  2.3916148e-003  0.0000000e+000  1.5821431e-001  0.0000000e+000  0.0000000e+000  9.4796427e-002  0.0000000e+000  0.0000000e+000  1.9635128e-001  0.0000000e+000  0.0000000e+000  0.0000000e+000  0.0000000e+000  0.0000000e+000  0.0000000e+000  0.0000000e+000  0.0000000e+000  0.0000000e+000  0.0000000e+000  0.0000000e+000  4.0523606e-002  1.5587076e-001  0.0000000e+000  0.0000000e+000  2.3619732e-001  0.0000000e+000  0.0000000e+000  0.0000000e+000  3.0664173e-001  6.4931188e-001  1.0000000e+000  5.7902504e-001
  1.3364671e-001  2.7873860e-001  0.0000000e+000  0.0000000e+000  1.1800282e-001  0.0000000e+000  0.0000000e+000  6.4723997e-002  0.0000000e+000  0.0000000e+000  0.0000000e+000  6.6055587e-003  1.1406988e-001  0.0000000e+000  1.0875812e-002  0.0000000e+000  1.6609348e-002  0.0000000e+000  3.3404528e-001  0.0000000e+000  0.0000000e+000  8.1913291e-002  0.0000000e+000  0.0000000e+000  0.0000000e+000  4.7662757e-002  1.8999426e-001  3.4720402e-002  0.0000000e+000  0.0000000e+000  1.3364671e-001  9.6982421e-001  1.0000000e+000  2.8340397e-001
  1.2552127e-001  1.6856511e-001  0.0000000e+000  0.0000000e+000  1.4036938e-001  0.0000000e+000  0.0000000e+000  0.0000000e+000  3.3282705e-002  2.8947438e-002  2.0507927e-002  0.0000000e+000  0.0000000e+000  0.0000000e+000  6.7715573e-002  2.8925021e-001  0.0000000e+000  2.2781563e-003  6.0913891e-001  0.0000000e+000  0.0000000e+000  3.2834293e-001  0.0000000e+000  0.0000000e+000  2.2523649e-002  0.0000000e+000  9.7243088e-004  0.0000000e+000  0.0000000e+000  0.0000000e+000  1.2552127e-001  1.0928624e+000  1.0000000e+000  3.4349380e-001
  6.3659579e-001  0.0000000e+000  1.8344657e-001  0.0000000e+000  0.0000000e+000  3.9275803e-002  9.5325325e-002  0.0000000e+000  0.0000000e+000  0.0000000e+000  0.0000000e+000  6.1281959e-003  0.0000000e+000  0.0000000e+000  1.0082251e-002  7.0198401e-003  2.3964440e-002  3.6089786e-001  0.0000000e+000  0.0000000e+000  0.0000000e+000  0.0000000e+000  0.0000000e+000  0.0000000e+000  1.8509401e-001  9.6809314e-002  0.0000000e+000  8.8031823e-001  0.0000000e+000  0.0000000e+000  6.3659579e-001  5.8122070e-001  1.0000000e+000  5.1095223e-001
  3.7855537e-001  0.0000000e+000  0.0000000e+000  0.0000000e+000  2.1783260e-003  1.3784832e-002  0.0000000e+000  0.0000000e+000  0.0000000e+000  0.0000000e+000  5.5198132e-002  1.5317274e-001  2.6580383e-003  0.0000000e+000  0.0000000e+000  0.0000000e+000  0.0000000e+000  0.0000000e+000  1.0408799e-001  0.0000000e+000  5.1617178e-001  0.0000000e+000  0.0000000e+000  0.0000000e+000  0.0000000e+000  0.0000000e+000  0.0000000e+000  5.6727695e-002  0.0000000e+000  0.0000000e+000  3.7855537e-001  5.8430021e-001  1.0000000e+000  4.5053376e-001
  3.7961398e-001  0.0000000e+000  0.0000000e+000  1.3319811e-001  0.0000000e+000  0.0000000e+000  0.0000000e+000  8.7611004e-002  9.4296672e-003  4.6849361e-002  0.0000000e+000  0.0000000e+000  0.0000000e+000  0.0000000e+000  8.8934812e-001  0.0000000e+000  3.6434181e-003  5.3773904e-002  0.0000000e+000  0.0000000e+000  2.0842288e-001  3.9490230e-002  0.0000000e+000  0.0000000e+000  1.2081337e-001  0.0000000e+000  0.0000000e+000  1.0227635e-001  0.0000000e+000  2.2697766e-001  3.7961398e-001  8.1795350e-001  1.0000000e+000  1.7547762e-001
  5.0811397e-002  0.0000000e+000  0.0000000e+000  0.0000000e+000  0.0000000e+000  1.3299305e-001  0.0000000e+000  0.0000000e+000  1.7656990e-002  0.0000000e+000  0.0000000e+000  2.1933806e-001  0.0000000e+000  0.0000000e+000  3.8705362e-003  0.0000000e+000  0.0000000e+000  1.9468087e-001  0.0000000e+000  0.0000000e+000  0.0000000e+000  2.8109164e-001  0.0000000e+000  0.0000000e+000  1.3843938e-002  0.0000000e+000  9.0630406e-002  5.7561121e-003  0.0000000e+000  3.6731793e-002  5.0811397e-002  1.0513598e+000  1.0000000e+000  4.3815529e-001
  3.3776111e-001  3.5572863e-002  0.0000000e+000  3.0840253e-002  0.0000000e+000  0.0000000e+000  7.4795302e-002  3.4215177e-002  4.6484385e-002  1.0329110e-001  0.0000000e+000  0.0000000e+000  0.0000000e+000  0.0000000e+000  0.0000000e+000  0.0000000e+000  6.9144206e-002  0.0000000e+000  0.0000000e+000  1.2248428e-001  0.0000000e+000  0.0000000e+000  2.3982891e-002  0.0000000e+000  7.4492813e-001  0.0000000e+000  2.0873723e-001  2.3285067e-002  3.7012710e-001  3.3416997e-001  3.3776111e-001  9.3416883e-001  1.0000000e+000  2.8476916e-001
  0.0000000e+000  0.0000000e+000  1.9057425e-001  0.0000000e+000  4.9269639e-002  0.0000000e+000  0.0000000e+000  4.9666532e-002  8.0649873e-004  0.0000000e+000  4.1980303e-002  0.0000000e+000  0.0000000e+000  0.0000000e+000  1.1043273e-002  1.6307888e-002  0.0000000e+000  0.0000000e+000  0.0000000e+000  5.4298035e-002  4.0426157e-002  2.7994125e-002  2.4418687e-001  0.0000000e+000  1.0579588e-004  0.0000000e+000  0.0000000e+000  0.0000000e+000  0.0000000e+000  0.0000000e+000  0.0000000e+000  1.2255150e+000  1.0000000e+000             Inf
  9.0984133e-001  0.0000000e+000  3.2887171e-001  0.0000000e+000  1.1494296e-001  0.0000000e+000  0.0000000e+000  0.0000000e+000  0.0000000e+000  2.7768204e-001  0.0000000e+000  5.8664607e-002  2.0768749e-001  4.0599548e-001  0.0000000e+000  0.0000000e+000  0.0000000e+000  0.0000000e+000  4.2258301e-002  4.7216168e-002  0.0000000e+000  0.0000000e+000  1.6875848e-001  0.0000000e+000  2.1402574e-001  0.0000000e+000  2.7383622e-001  3.1721609e-001  7.5558816e-002  0.0000000e+000  9.0984133e-001  5.1126376e-001  1.0000000e+000  6.8597934e-001
  2.2461851e-001  0.0000000e+000  1.3075321e-001  0.0000000e+000  0.0000000e+000  0.0000000e+000  0.0000000e+000  8.5323818e-002  1.3456239e-003  0.0000000e+000  0.0000000e+000  0.0000000e+000  9.2984476e-002  0.0000000e+000  9.2241893e-001  9.0530607e-003  0.0000000e+000  1.8519399e-001  0.0000000e+000  0.0000000e+000  1.9236385e-001  0.0000000e+000  0.0000000e+000  0.0000000e+000  0.0000000e+000  0.0000000e+000  0.0000000e+000  0.0000000e+000  6.4153482e-002  0.0000000e+000  2.2461851e-001  9.3770281e-001  1.0000000e+000  4.1395092e-001
  3.8330066e-001  4.8552318e-002  5.6309121e-001  2.8707951e-002  6.1895759e-002  0.0000000e+000  0.0000000e+000  2.0921794e-001  0.0000000e+000  0.0000000e+000  3.2879261e-001  6.6842403e-002  1.2548686e-002  2.3678021e-002  1.3271053e-002  0.0000000e+000  0.0000000e+000  0.0000000e+000  0.0000000e+000  6.0939362e-002  0.0000000e+000  1.9326727e-001  1.3763752e-001  0.0000000e+000  0.0000000e+000  1.7375623e-001  0.0000000e+000  0.0000000e+000  0.0000000e+000  0.0000000e+000  3.8330066e-001  8.1426784e-001  1.0000000e+000  2.7663776e-001
  1.0000000e+000  0.0000000e+000  0.0000000e+000  0.0000000e+000  0.0000000e+000  0.0000000e+000  0.0000000e+000  2.2614891e-001  0.0000000e+000  0.0000000e+000  1.0322963e-002  5.2714660e-001  0.0000000e+000  0.0000000e+000  2.7763602e-001  0.0000000e+000  2.2913422e-001  0.0000000e+000  3.7983989e-001  0.0000000e+000  3.6592862e-003  0.0000000e+000  0.0000000e+000  0.0000000e+000  0.0000000e+000  4.5676842e-002  0.0000000e+000  0.0000000e+000  0.0000000e+000  6.0536435e-002  1.0000000e+000  3.0275999e-001  1.0000000e+000             Inf
  4.5146729e-001  0.0000000e+000  0.0000000e+000  0.0000000e+000  0.0000000e+000  0.0000000e+000  1.3789674e-001  1.6934726e-001  1.1365789e-002  8.8819167e-002  2.7860736e-002  0.0000000e+000  3.0290670e-001  0.0000000e+000  1.0384516e-001  1.1364032e-001  0.0000000e+000  0.0000000e+000  0.0000000e+000  0.0000000e+000  0.0000000e+000  2.4980607e-001  0.0000000e+000  0.0000000e+000  5.9945630e-002  1.0544400e-001  2.5783693e-002  0.0000000e+000  0.0000000e+000  0.0000000e+000  4.5146729e-001  6.2898762e-001  1.0000000e+000  4.8504683e-001
  3.3916350e-002  3.7231341e-001  6.5223985e-002  0.0000000e+000  2.2197753e-001  0.0000000e+000  0.0000000e+000  0.0000000e+000  2.5628651e-002  0.0000000e+000  0.0000000e+000  5.0028083e-002  0.0000000e+000  0.0000000e+000  0.0000000e+000  2.0532583e-002  0.0000000e+000  2.8781838e-002  0.0000000e+000  3.4439341e-001  0.0000000e+000  0.0000000e+000  1.0390339e-001  0.0000000e+000  0.0000000e+000  0.0000000e+000  0.0000000e+000  0.0000000e+000  0.0000000e+000  0.0000000e+000  3.3916350e-002  1.1660414e+000  1.0000000e+000  2.3954529e-001
  6.0959935e-001  0.0000000e+000  2.8479826e-001  0.0000000e+000  4.6846434e-002  0.0000000e+000  0.0000000e+000  0.0000000e+000  4.2507596e-004  3.9784636e-001  5.8852541e-002  4.9531697e-001  1.2915570e-001  0.0000000e+000  0.0000000e+000  1.3300868e-001  0.0000000e+000  8.2153900e-002  0.0000000e+000  5.4501666e-003  3.9855296e-003  0.0000000e+000  0.0000000e+000  0.0000000e+000  0.0000000e+000  0.0000000e+000  0.0000000e+000  1.2290513e-001  0.0000000e+000  0.0000000e+000  6.0959935e-001  5.7550671e-001  1.0000000e+000  5.8595271e-001
  7.7227374e-001  3.7207951e-002  1.5416550e-002  3.9237427e-002  0.0000000e+000  0.0000000e+000  4.9604129e-002  4.4569822e-002  9.4560229e-002  0.0000000e+000  0.0000000e+000  4.5080225e-002  0.0000000e+000  1.6939228e-001  0.0000000e+000  0.0000000e+000  2.4752568e-003  1.3560262e-002  0.0000000e+000  9.0954774e-003  2.4269894e-001  1.8465542e-002  0.0000000e+000  0.0000000e+000  1.9249844e-002  1.0000000e+000  1.3135389e-002  0.0000000e+000  0.0000000e+000  4.0138278e-001  7.7227374e-001  5.4588700e-001  1.0000000e+000  3.4843239e-001
  2.4659573e-001  6.9866509e-003  0.0000000e+000  0.0000000e+000  0.0000000e+000  3.8359119e-001  0.0000000e+000  0.0000000e+000  5.8286460e-002  0.0000000e+000  6.2093604e-002  0.0000000e+000  0.0000000e+000  0.0000000e+000  1.4126389e-001  0.0000000e+000  0.0000000e+000  7.2625596e-005  0.0000000e+000  9.9947335e-002  2.5105532e-002  3.0974128e-002  4.5769066e-001  0.0000000e+000  0.0000000e+000  0.0000000e+000  0.0000000e+000  0.0000000e+000  2.4088632e-004  3.0235018e-002  2.4659573e-001  8.1429748e-001  1.0000000e+000  1.9636241e-001
  8.5775843e-001  0.0000000e+000  6.1222392e-002  1.9923556e-003  2.8746374e-002  0.0000000e+000  0.0000000e+000  0.0000000e+000  5.8298378e-002  0.0000000e+000  0.0000000e+000  0.0000000e+000  7.4974366e-003  0.0000000e+000  0.0000000e+000  9.3236327e-002  0.0000000e+000  0.0000000e+000  0.0000000e+000  0.0000000e+000  0.0000000e+000  0.0000000e+000  5.0136882e-002  0.0000000e+000  0.0000000e+000  0.0000000e+000  4.3426284e-002  0.0000000e+000  6.2704929e-002  0.0000000e+000  8.5775843e-001  1.4345109e-001  1.0000000e+000  5.3052992e-001
  0.0000000e+000  1.6432807e-001  8.3412545e-002  0.0000000e+000  0.0000000e+000  2.2161208e-001  0.0000000e+000  0.0000000e+000  0.0000000e+000  0.0000000e+000  0.0000000e+000  0.0000000e+000  0.0000000e+000  0.0000000e+000  0.0000000e+000  0.0000000e+000  0.0000000e+000  0.0000000e+000  0.0000000e+000  0.0000000e+000  0.0000000e+000  0.0000000e+000  0.0000000e+000  0.0000000e+000  2.2517549e-002  0.0000000e+000  0.0000000e+000  0.0000000e+000  7.9566574e-002  0.0000000e+000  0.0000000e+000  1.1773425e+000  1.0000000e+000             Inf
  8.2665947e-001  0.0000000e+000  0.0000000e+000  0.0000000e+000  1.8931420e-001  2.5923002e-001  0.0000000e+000  0.0000000e+000  1.8425086e-001  0.0000000e+000  2.2239494e-002  0.0000000e+000  0.0000000e+000  2.6258868e-001  0.0000000e+000  0.0000000e+000  0.0000000e+000  0.0000000e+000  0.0000000e+000  0.0000000e+000  2.5743000e-001  2.0190746e-001  6.0193048e-002  0.0000000e+000  0.0000000e+000  6.2109668e-001  0.0000000e+000  0.0000000e+000  0.0000000e+000  9.4204253e-002  8.2665947e-001  4.9374996e-001  1.0000000e+000  4.6391201e-001
  2.8259544e-001  1.4266406e-001  5.6275651e-002  0.0000000e+000  0.0000000e+000  0.0000000e+000  0.0000000e+000  6.8010581e-003  3.5038999e-001  0.0000000e+000  0.0000000e+000  1.3684642e-001  6.6202415e-003  3.2797764e-002  7.8181756e-002  1.4301376e-003  0.0000000e+000  1.7535223e-001  0.0000000e+000  2.0861822e-002  0.0000000e+000  1.3786698e-001  0.0000000e+000  1.6575873e-002  4.6453079e-002  0.0000000e+000  0.0000000e+000  0.0000000e+000  6.2542174e-002  0.0000000e+000  2.8259544e-001  7.6686107e-001  1.0000000e+000  2.3967422e-001
  5.4825304e-001  0.0000000e+000  5.3066960e-002  0.0000000e+000  0.0000000e+000  0.0000000e+000  1.4280826e-002  0.0000000e+000  3.4668633e-002  2.9048288e-002  0.0000000e+000  7.0503721e-001  0.0000000e+000  0.0000000e+000  4.7337938e-001  2.9327341e-002  1.2386051e-002  0.0000000e+000  0.0000000e+000  0.0000000e+000  0.0000000e+000  0.0000000e+000  5.8823008e-002  0.0000000e+000  6.2361083e-002  0.0000000e+000  2.3297472e-002  0.0000000e+000  0.0000000e+000  0.0000000e+000  5.4825304e-001  5.6821858e-001  1.0000000e+000  5.3840139e-001
  1.7260203e-001  0.0000000e+000  4.3870222e-001  0.0000000e+000  0.0000000e+000  0.0000000e+000  0.0000000e+000  0.0000000e+000  1.2142222e-002  2.8538127e-003  2.0518030e-001  0.0000000e+000  0.0000000e+000  0.0000000e+000  0.0000000e+000  0.0000000e+000  0.0000000e+000  0.0000000e+000  0.0000000e+000  2.4047125e-002  0.0000000e+000  9.8026376e-002  0.0000000e+000  2.3056042e-001  7.3353464e-003  0.0000000e+000  2.5784504e-002  0.0000000e+000  4.9479532e-002  0.0000000e+000  1.7260203e-001  8.5870958e-001  1.0000000e+000  2.5252412e-001
  1.4525112e-001  0.0000000e+000  0.0000000e+000  0.0000000e+000  1.0614420e-001  2.9995083e-001  0.0000000e+000  1.2632140e-001  0.0000000e+000  3.0260374e-003  0.0000000e+000  3.5813560e-001  0.0000000e+000  1.3754729e-001  0.0000000e+000  0.0000000e+000  0.0000000e+000  0.0000000e+000  0.0000000e+000  1.6439653e-002  0.0000000e+000  0.0000000e+000  0.0000000e+000  0.0000000e+000  1.0270685e-001  0.0000000e+000  0.0000000e+000  2.3842450e-001  0.0000000e+000  0.0000000e+000  1.4525112e-001  9.7506829e-001  1.0000000e+000  4.7222586e-001
  1.0000000e+000  0.0000000e+000  0.0000000e+000  5.0017526e-003  0.0000000e+000  2.9503091e-002  9.9654203e-003  0.0000000e+000  6.2650793e-002  0.0000000e+000  9.9097033e-003  0.0000000e+000  0.0000000e+000  0.0000000e+000  0.0000000e+000  1.3946716e-003  3.1248640e-003  1.2801650e-001  0.0000000e+000  0.0000000e+000  0.0000000e+000  9.7320039e-002  0.0000000e+000  1.2966741e-001  8.1141300e-002  0.0000000e+000  0.0000000e+000  0.0000000e+000  0.0000000e+000  1.4197816e-001  1.0000000e+000  1.1389938e-001  1.0000000e+000             Inf
  4.1429163e-001  0.0000000e+000  8.1881593e-003  0.0000000e+000  0.0000000e+000  1.1992703e-001  0.0000000e+000  0.0000000e+000  0.0000000e+000  6.2518585e-002  1.5620514e-001  0.0000000e+000  1.5535853e-001  6.8259334e-002  0.0000000e+000  6.6002071e-003  0.0000000e+000  1.4239064e-002  0.0000000e+000  0.0000000e+000  3.3273186e-002  0.0000000e+000  0.0000000e+000  0.0000000e+000  0.0000000e+000  0.0000000e+000  0.0000000e+000  0.0000000e+000  1.0000000e+000  1.0023214e-001  4.1429163e-001  7.3775264e-001  1.0000000e+000  4.5244943e-001
  9.9184736e-002  5.9101572e-003  0.0000000e+000  0.0000000e+000  0.0000000e+000  3.0766696e-001  2.6044510e-001  6.5895645e-002  3.9821145e-002  3.7098488e-001  0.0000000e+000  1.3671955e-001  0.0000000e+000  0.0000000e+000  0.0000000e+000  1.5681590e-002  0.0000000e+000  9.5017440e-002  2.8464052e-002  0.0000000e+000  0.0000000e+000  5.2174624e-002  8.4042338e-002  4.8635641e-002  2.7004048e-002  0.0000000e+000  0.0000000e+000  0.0000000e+000  0.0000000e+000  0.0000000e+000  9.9184736e-002  1.0946475e+000  1.0000000e+000  3.2491613e-001
  4.9015925e-001  0.0000000e+000  0.0000000e+000  0.0000000e+000  3.2063169e-001  0.0000000e+000  0.0000000e+000  0.0000000e+000  7.8812640e-003  4.1505177e-003  1.0000000e+000  0.0000000e+000  9.4722050e-002  0.0000000e+000  0.0000000e+000  0.0000000e+000  1.1515055e-001  3.5851887e-002  1.9420297e-001  2.2616503e-001  0.0000000e+000  0.0000000e+000  0.0000000e+000  0.0000000e+000  0.0000000e+000  0.0000000e+000  0.0000000e+000  3.4079483e-001  0.0000000e+000  0.0000000e+000  4.9015925e-001  8.0625884e-001  1.0000000e+000  7.9137808e-001
  1.3361281e-001  1.6141039e-002  7.5840739e-002  1.0354501e-002  0.0000000e+000  0.0000000e+000  2.3135202e-002  0.0000000e+000  1.0620535e-001  0.0000000e+000  0.0000000e+000  5.8520042e-002  0.0000000e+000  0.0000000e+000  0.0000000e+000  0.0000000e+000  0.0000000e+000  3.4651859e-001  0.0000000e+000  7.8815696e-001  0.0000000e+000  1.4969560e-001  0.0000000e+000  0.0000000e+000  2.7199642e-002  0.0000000e+000  1.7469608e-002  0.0000000e+000  0.0000000e+000  6.2486928e-002  1.3361281e-001  1.0709740e+000  1.0000000e+000  3.1016601e-001
  5.0135886e-001  0.0000000e+000  0.0000000e+000  2.7559117e-002  0.0000000e+000  0.0000000e+000  1.1661911e-001  0.0000000e+000  0.0000000e+000  0.0000000e+000  0.0000000e+000  1.7068117e-002  0.0000000e+000  0.0000000e+000  0.0000000e+000  0.0000000e+000  0.0000000e+000  2.4899285e-001  0.0000000e+000  2.4072379e-002  1.4104854e-001  0.0000000e+000  0.0000000e+000  0.0000000e+000  0.0000000e+000  1.0178607e-004  0.0000000e+000  0.0000000e+000  0.0000000e+000  0.0000000e+000  5.0135886e-001  4.0989314e-001  1.0000000e+000  9.0352588e-001
  9.7286164e-001  6.8788556e-002  0.0000000e+000  0.0000000e+000  2.1861956e-002  0.0000000e+000  5.7342508e-001  3.5450491e-001  2.4059009e-002  1.3489414e-001  0.0000000e+000  0.0000000e+000  0.0000000e+000  8.0788578e-002  0.0000000e+000  0.0000000e+000  4.7470170e-002  0.0000000e+000  3.7533826e-003  0.0000000e+000  1.1075009e-002  0.0000000e+000  0.0000000e+000  5.7009001e-001  0.0000000e+000  1.4635410e-001  2.3775650e-002  0.0000000e+000  0.0000000e+000  9.2100576e-002  9.7286164e-001  3.9422982e-001  1.0000000e+000  6.3214664e-001
  0.0000000e+000  5.7926537e-002  0.0000000e+000  6.6185955e-003  1.1572268e-001  0.0000000e+000  1.1152543e-002  0.0000000e+000  0.0000000e+000  1.4447165e-002  0.0000000e+000  4.7670837e-003  0.0000000e+000  0.0000000e+000  0.0000000e+000  0.0000000e+000  0.0000000e+000  1.9310979e-001  6.7144189e-002  2.5431874e-002  0.0000000e+000  0.0000000e+000  0.0000000e+000  1.6968020e-001  1.5502182e-001  0.0000000e+000  0.0000000e+000  0.0000000e+000  1.1211183e-002  0.0000000e+000  0.0000000e+000  1.2582794e+000  1.0000000e+000             Inf
  1.0000000e+000  9.0314821e-002  1.5042579e-002  8.1371344e-004  6.2626177e-002  0.0000000e+000  7.2063600e-002  6.6515497e-002  0.0000000e+000  0.0000000e+000  0.0000000e+000  2.2795899e-002  0.0000000e+000  0.0000000e+000  0.0000000e+000  5.8299436e-001  3.7695091e-002  0.0000000e+000  2.1163867e-002  1.0654535e-001  0.0000000e+000  0.0000000e+000  0.0000000e+000  4.3367181e-001  2.9126615e-003  0.0000000e+000  0.0000000e+000  0.0000000e+000  0.0000000e+000  1.1729860e-001  1.0000000e+000  2.7917767e-001  1.0000000e+000             Inf
  1.9206830e-001  0.0000000e+000  2.0152164e-001  0.0000000e+000  0.0000000e+000  0.0000000e+000  1.5991374e-002  2.4364294e-002  0.0000000e+000  0.0000000e+000  9.8628602e-003  0.0000000e+000  0.0000000e+000  0.0000000e+000  3.6306374e-002  1.2064488e-001  5.6067252e-003  1.9417041e-001  0.0000000e+000  3.7281719e-001  1.5109758e-001  1.1419043e-001  0.0000000e+000  0.0000000e+000  0.0000000e+000  3.8372763e-002  0.0000000e+000  0.0000000e+000  5.7508826e-003  0.0000000e+000  1.9206830e-001  8.8190587e-001  1.0000000e+000  6.2691176e-001
  0.0000000e+000  0.0000000e+000  2.5440950e-001  0.0000000e+000  0.0000000e+000  0.0000000e+000  0.0000000e+000  0.0000000e+000  2.5347798e-002  0.0000000e+000  0.0000000e+000  0.0000000e+000  0.0000000e+000  1.7769910e-002  0.0000000e+000  0.0000000e+000  5.7151184e-003  0.0000000e+000  0.0000000e+000  0.0000000e+000  0.0000000e+000  5.6226312e-002  4.4801687e-002  0.0000000e+000  0.0000000e+000  0.0000000e+000  0.0000000e+000  4.2974581e-001  0.0000000e+000  0.0000000e+000  0.0000000e+000  1.2588326e+000  1.0000000e+000             Inf
  2.5654175e-001  0.0000000e+000  0.0000000e+000  7.2003291e-002  0.0000000e+000  0.0000000e+000  3.3982194e-002  0.0000000e+000  0.0000000e+000  0.0000000e+000  0.0000000e+000  0.0000000e+000  0.0000000e+000  0.0000000e+000  0.0000000e+000  0.0000000e+000  0.0000000e+000  3.4382533e-001  0.0000000e+000  0.0000000e+000  0.0000000e+000  0.0000000e+000  0.0000000e+000  0.0000000e+000  1.1626148e-001  0.0000000e+000  0.0000000e+000  0.0000000e+000  1.1157501e-001  3.8802116e-002  2.5654175e-001  6.6236166e-001  1.0000000e+000  1.0672171e+000
  8.0256194e-001  0.0000000e+000  1.1830889e-002  5.5629905e-002  0.0000000e+000  0.0000000e+000  0.0000000e+000  0.0000000e+000  3.7363164e-001  0.0000000e+000  0.0000000e+000  1.1101900e-001  1.0000000e+000  4.3058721e-001  5.2512809e-002  0.0000000e+000  0.0000000e+000  0.0000000e+000  0.0000000e+000  0.0000000e+000  0.0000000e+000  0.0000000e+000  0.0000000e+000  8.0047468e-002  0.0000000e+000  1.4668395e-001  0.0000000e+000  0.0000000e+000  0.0000000e+000  3.0171348e-002  8.0256194e-001  5.3939827e-001  1.0000000e+000  1.6876308e-001
  6.5995626e-001  0.0000000e+000  0.0000000e+000  4.5917707e-002  3.7200451e-001  1.5266073e-001  1.7340684e-001  0.0000000e+000  0.0000000e+000  0.0000000e+000  0.0000000e+000  1.8001165e-001  0.0000000e+000  4.8486491e-002  0.0000000e+000  0.0000000e+000  2.7084992e-002  0.0000000e+000  0.0000000e+000  0.0000000e+000  0.0000000e+000  6.8184655e-001  1.4585635e-001  0.0000000e+000  9.3069211e-002  0.0000000e+000  2.4576691e-001  2.3214478e-002  0.0000000e+000  0.0000000e+000  6.5995626e-001  6.2665889e-001  1.0000000e+000  5.5900827e-001
  7.8246770e-001  0.0000000e+000  3.2857006e-001  2.2936341e-001  2.3522663e-002  6.9944172e-003  7.8237973e-002  0.0000000e+000  0.0000000e+000  4.2341432e-001  0.0000000e+000  0.0000000e+000  4.6548617e-001  1.8184728e-001  0.0000000e+000  0.0000000e+000  0.0000000e+000  0.0000000e+000  4.9086556e-002  0.0000000e+000  0.0000000e+000  6.0053899e-001  0.0000000e+000  7.6705219e-002  7.8875153e-003  0.0000000e+000  0.0000000e+000  1.6018660e-001  0.0000000e+000  3.2226541e-003  7.8246770e-001  6.2515405e-001  1.0000000e+000  2.2019156e-001
  1.0000000e+000  0.0000000e+000  3.3447363e-002  0.0000000e+000  0.0000000e+000  0.0000000e+000  2.4772731e-002  0.0000000e+000  1.1933703e-001  0.0000000e+000  0.0000000e+000  1.3771866e-003  0.0000000e+000  2.8168623e-003  0.0000000e+000  0.0000000e+000  1.2307907e-001  0.0000000e+000  0.0000000e+000  0.0000000e+000  2.4775765e-001  1.5809694e-001  0.0000000e+000  6.9215215e-002  2.7777673e-002  0.0000000e+000  0.0000000e+000  0.0000000e+000  1.0514960e-002  0.0000000e+000  1.0000000e+000  1.3413534e-001  1.0000000e+000             Inf
  4.9654006e-002  0.0000000e+000  1.1469037e-001  0.0000000e+000  0.0000000e+000  0.0000000e+000  0.0000000e+000  0.0000000e+000  2.1535254e-002  0.0000000e+000  0.0000000e+000  0.0000000e+000  1.0673832e-002  8.8787952e-002  8.4397370e-002  1.1921554e-001  1.3645728e-001  1.8347179e-001  0.0000000e+000  8.6442211e-003  5.9775094e-002  0.0000000e+000  4.6841484e-001  7.0181244e-002  2.2313046e-001  0.0000000e+000  7.8653193e-003  0.0000000e+000  0.0000000e+000  0.0000000e+000  4.9654006e-002  1.2231751e+000  1.0000000e+000  1.5482256e-001
  1.2114401e-001  0.0000000e+000  1.0000000e+000  0.0000000e+000  0.0000000e+000  0.0000000e+000  0.0000000e+000  0.0000000e+000  4.6353801e-001  1.5850301e-001  2.2790586e-002  1.6124482e-002  0.0000000e+000  3.0811029e-002  0.0000000e+000  0.0000000e+000  3.7559017e-003  0.0000000e+000  1.4417779e-002  3.6656103e-003  0.0000000e+000  1.4045681e-001  3.0759537e-001  0.0000000e+000  0.0000000e+000  0.0000000e+000  0.0000000e+000  0.0000000e+000  0.0000000e+000  0.0000000e+000  1.2114401e-001  1.2209544e+000  1.0000000e+000  7.0552280e-001
  8.4018038e-001  0.0000000e+000  2.0325089e-002  0.0000000e+000  0.0000000e+000  0.0000000e+000  1.0035700e-001  5.5482226e-002  8.4231363e-002  1.4532775e-002  7.0634160e-002  0.0000000e+000  7.6464207e-002  3.2138638e-001  0.0000000e+000  3.8773737e-001  0.0000000e+000  0.0000000e+000  5.8477595e-002  0.0000000e+000  7.0791771e-002  0.0000000e+000  2.9870091e-001  0.0000000e+000  1.0717358e-001  4.5354910e-001  0.0000000e+000  1.1271249e-001  0.0000000e+000  0.0000000e+000  8.4018038e-001  5.0025598e-001  1.0000000e+000  3.8830395e-001
  9.4857338e-001  0.0000000e+000  0.0000000e+000  6.3260374e-002  5.1955513e-003  1.5155105e-001  1.3585009e-003  0.0000000e+000  1.5620717e-001  0.0000000e+000  0.0000000e+000  0.0000000e+000  1.0132761e-002  2.1452751e-002  0.0000000e+000  0.0000000e+000  1.1429567e-001  0.0000000e+000  4.5355328e-001  0.0000000e+000  0.0000000e+000  2.9520455e-001  8.6099154e-002  0.0000000e+000  7.3527151e-003  0.0000000e+000  0.0000000e+000  0.0000000e+000  2.8391847e-002  0.0000000e+000  9.4857338e-001  2.6689255e-001  1.0000000e+000  4.8534779e-001
  0.0000000e+000  0.0000000e+000  0.0000000e+000  2.2547656e-002  0.0000000e+000  3.9495610e-002  2.0411456e-001  9.9148424e-002  0.0000000e+000  0.0000000e+000  9.5264051e-002  7.8382015e-002  0.0000000e+000  0.0000000e+000  3.4258040e-002  2.3803541e-002  9.3164026e-002  0.0000000e+000  1.3262082e-001  0.0000000e+000  0.0000000e+000  0.0000000e+000  0.0000000e+000  1.1618693e-001  2.3891416e-002  0.0000000e+000  0.0000000e+000  0.0000000e+000  0.0000000e+000  5.5400256e-002  0.0000000e+000  1.3160171e+000  1.0000000e+000             Inf
  9.4662165e-001  0.0000000e+000  9.5518898e-003  0.0000000e+000  1.9556320e-001  1.2975611e-001  0.0000000e+000  1.2988125e-001  4.6670377e-001  0.0000000e+000  1.0201503e-001  0.0000000e+000  0.0000000e+000  7.7436302e-002  0.0000000e+000  0.0000000e+000  2.1202474e-001  0.0000000e+000  1.0085590e-002  0.0000000e+000  7.4570386e-002  2.6044823e-003  0.0000000e+000  0.0000000e+000  1.4560596e-001  0.0000000e+000  0.0000000e+000  0.0000000e+000  9.3766533e-002  4.1247271e-001  9.4662165e-001  3.9398721e-001  1.0000000e+000  3.0103835e-001
  1.0000000e+000  0.0000000e+000  0.0000000e+000  0.0000000e+000  0.0000000e+000  0.0000000e+000  4.2041347e-003  0.0000000e+000  3.0504884e-001  0.0000000e+000  0.0000000e+000  2.9918332e-002  1.5243485e-001  0.0000000e+000  8.9372685e-002  3.9559853e-001  1.6289096e-002  2.7748839e-002  0.0000000e+000  0.0000000e+000  1.5687343e-001  0.0000000e+000  0.0000000e+000  2.9055144e-001  3.7978406e-003  7.3255495e-002  1.0365145e-002  0.0000000e+000  0.0000000e+000  0.0000000e+000  1.0000000e+000  2.6505513e-001  1.0000000e+000             Inf
  8.0182665e-001  4.6552815e-002  5.4258923e-002  3.7423244e-002  0.0000000e+000  8.7639333e-003  0.0000000e+000  1.0925712e-001  0.0000000e+000  0.0000000e+000  0.0000000e+000  4.0484352e-002  2.6709789e-001  0.0000000e+000  4.9260916e-002  0.0000000e+000  3.4377277e-002  0.0000000e+000  0.0000000e+000  0.0000000e+000  8.4229208e-001  1.3345185e-001  1.8904502e-001  5.2658100e-002  0.0000000e+000  2.6884139e-001  0.0000000e+000  0.0000000e+000  0.0000000e+000  0.0000000e+000  8.0182665e-001  5.0773394e-001  1.0000000e+000  2.4197541e-001
  7.9634571e-001  3.1043704e-001  2.3973670e-002  1.0000000e+000  0.0000000e+000  0.0000000e+000  0.0000000e+000  9.3948571e-004  0.0000000e+000  0.0000000e+000  0.0000000e+000  0.0000000e+000  6.3942060e-002  0.0000000e+000  6.6474140e-001  0.0000000e+000  0.0000000e+000  0.0000000e+000  1.3441812e-001  0.0000000e+000  5.6689554e-002  6.7626749e-002  0.0000000e+000  0.0000000e+000  4.4736417e-002  0.0000000e+000  2.6469049e-002  1.4628800e-002  6.8366634e-002  1.9219118e-001  7.9634571e-001  6.2170903e-001  1.0000000e+000  6.0801679e-001
  8.1091978e-002  0.0000000e+000  0.0000000e+000  0.0000000e+000  3.5919163e-001  0.0000000e+000  0.0000000e+000  0.0000000e+000  1.3107832e-001  0.0000000e+000  0.0000000e+000  0.0000000e+000  0.0000000e+000  6.5155386e-002  0.0000000e+000  4.4915511e-002  0.0000000e+000  0.0000000e+000  0.0000000e+000  0.0000000e+000  0.0000000e+000  0.0000000e+000  0.0000000e+000  0.0000000e+000  0.0000000e+000  0.0000000e+000  2.5816983e-002  1.5372381e-001  2.3374359e-001  0.0000000e+000  8.1091978e-002  9.8807472e-001  1.0000000e+000  9.6289873e-001
  8.3326164e-001  1.4102088e-001  0.0000000e+000  0.0000000e+000  0.0000000e+000  0.0000000e+000  3.9596930e-001  0.0000000e+000  0.0000000e+000  0.0000000e+000  6.1531362e-002  1.1988639e-002  1.2624117e-002  0.0000000e+000  0.0000000e+000  7.3539319e-002  0.0000000e+000  0.0000000e+000  0.0000000e+000  0.0000000e+000  0.0000000e+000  4.7980336e-002  0.0000000e+000  0.0000000e+000  3.7596157e-001  2.0332490e-001  2.1221161e-001  0.0000000e+000  9.5326516e-002  1.0339136e-001  8.3326164e-001  4.0619931e-001  1.0000000e+000  2.5302607e-001
  3.0866579e-001  3.0627966e-002  0.0000000e+000  1.6308387e-002  0.0000000e+000  0.0000000e+000  0.0000000e+000  0.0000000e+000  1.4672172e-001  0.0000000e+000  0.0000000e+000  2.3103157e-002  4.8209960e-002  0.0000000e+000  0.0000000e+000  9.8706544e-002  0.0000000e+000  1.4024637e-001  9.3700930e-003  6.1180507e-003  2.5687335e-002  0.0000000e+000  7.1503289e-002  0.0000000e+000  2.2894602e-002  0.0000000e+000  0.0000000e+000  3.7225761e-002  1.2710494e-001  0.0000000e+000  3.0866579e-001  6.2844316e-001  1.0000000e+000  1.0638541e+000
  2.0560863e-001  0.0000000e+000  1.2241676e-002  0.0000000e+000  1.8182978e-001  1.3264077e-002  0.0000000e+000  0.0000000e+000  1.9077663e-003  0.0000000e+000  0.0000000e+000  0.0000000e+000  0.0000000e+000  1.3450684e-001  1.0693047e-001  0.0000000e+000  3.1697529e-002  0.0000000e+000  3.4300414e-002  0.0000000e+000  3.0428062e-001  0.0000000e+000  0.0000000e+000  0.0000000e+000  7.4723077e-002  2.0000333e-002  6.0654081e-002  0.0000000e+000  0.0000000e+000  5.6419395e-002  2.0560863e-001  7.9944586e-001  1.0000000e+000  2.9861265e-001
  2.0106388e-001  0.0000000e+000  0.0000000e+000  1.0388581e-002  5.0167759e-002  6.7959955e-002  0.0000000e+000  2.7311657e-001  0.0000000e+000  7.8401021e-002  6.0655167e-002  0.0000000e+000  5.6622810e-003  0.0000000e+000  0.0000000e+000  5.5096915e-002  0.0000000e+000  0.0000000e+000  0.0000000e+000  3.2514241e-002  0.0000000e+000  0.0000000e+000  3.9543615e-002  0.0000000e+000  6.2097876e-001  0.0000000e+000  0.0000000e+000  5.4921393e-002  1.7391014e-001  0.0000000e+000  2.0106388e-001  9.2858656e-001  1.0000000e+000  3.7470555e-001
  4.9357047e-001  1.0211653e-001  0.0000000e+000  2.9009582e-003  2.5401584e-001  0.0000000e+000  0.0000000e+000  9.0341100e-002  0.0000000e+000  4.0953949e-002  0.0000000e+000  0.0000000e+000  0.0000000e+000  1.1651954e-001  0.0000000e+000  0.0000000e+000  8.8747364e-003  0.0000000e+000  6.7520534e-002  0.0000000e+000  0.0000000e+000  3.4806148e-002  2.1604194e-001  0.0000000e+000  0.0000000e+000  0.0000000e+000  2.9971949e-002  0.0000000e+000  5.9442410e-002  0.0000000e+000  4.9357047e-001  5.1119809e-001  1.0000000e+000  1.3701939e-001
  3.1878854e-001  0.0000000e+000  1.0000000e+000  0.0000000e+000  0.0000000e+000  0.0000000e+000  0.0000000e+000  0.0000000e+000  0.0000000e+000  0.0000000e+000  7.1545895e-002  2.3312180e-002  0.0000000e+000  0.0000000e+000  0.0000000e+000  0.0000000e+000  0.0000000e+000  3.8139147e-002  2.6105717e-003  1.2228967e-001  0.0000000e+000  0.0000000e+000  0.0000000e+000  0.0000000e+000  0.0000000e+000  0.0000000e+000  1.0693044e-002  0.0000000e+000  0.0000000e+000  0.0000000e+000  3.1878854e-001  7.2714537e-001  1.0000000e+000  2.8749125e-001
  8.1258781e-001  3.2964744e-001  0.0000000e+000  0.0000000e+000  0.0000000e+000  0.0000000e+000  4.6629059e-002  0.0000000e+000  0.0000000e+000  0.0000000e+000  0.0000000e+000  0.0000000e+000  5.8662906e-002  2.7775780e-002  7.5953287e-004  0.0000000e+000  0.0000000e+000  1.3530107e-002  1.1505572e-001  4.6959975e-002  2.7794060e-002  7.8764679e-003  0.0000000e+000  0.0000000e+000  6.7390820e-002  0.0000000e+000  1.0546287e-001  9.8834447e-002  0.0000000e+000  2.7508074e-002  8.1258781e-001  2.7355965e-001  1.0000000e+000  2.1261109e-001
  8.6924085e-001  0.0000000e+000  0.0000000e+000  6.1136407e-002  0.0000000e+000  0.0000000e+000  6.5125461e-002  3.6025552e-002  0.0000000e+000  0.0000000e+000  7.2254385e-004  0.0000000e+000  0.0000000e+000  0.0000000e+000  0.0000000e+000  0.0000000e+000  6.0073501e-002  0.0000000e+000  1.8876880e-002  0.0000000e+000  0.0000000e+000  5.8425790e-004  7.6178373e-003  1.6189894e-002  1.1865936e-002  0.0000000e+000  0.0000000e+000  1.7494875e-002  0.0000000e+000  0.0000000e+000  8.6924085e-001  1.1759969e-001  1.0000000e+000  3.5300844e-001
  3.5459555e-001  8.3216966e-002  0.0000000e+000  0.0000000e+000  0.0000000e+000  0.0000000e+000  0.0000000e+000  3.1313308e-001  6.8493458e-003  0.0000000e+000  0.0000000e+000  1.5598224e-002  9.7298162e-002  0.0000000e+000  2.7819863e-001  1.0048036e-002  0.0000000e+000  0.0000000e+000  4.3592513e-003  0.0000000e+000  0.0000000e+000  0.0000000e+000  0.0000000e+000  2.3701935e-002  0.0000000e+000  1.3995612e-002  1.7815479e-001  4.7223258e-002  0.0000000e+000  0.0000000e+000  3.5459555e-001  6.4520413e-001  1.0000000e+000  2.8841685e-001
  1.6959875e-001  0.0000000e+000  7.3066858e-003  1.2732359e-001  0.0000000e+000  0.0000000e+000  1.5942578e-001  3.8602521e-005  4.1030226e-001  0.0000000e+000  0.0000000e+000  4.6401637e-002  0.0000000e+000  8.5728328e-002  2.9246742e-001  0.0000000e+000  3.4247024e-001  3.6486397e-003  0.0000000e+000  6.0827402e-002  0.0000000e+000  0.0000000e+000  9.0294885e-002  5.2569387e-001  0.0000000e+000  0.0000000e+000  0.0000000e+000  0.0000000e+000  0.0000000e+000  1.5555939e-001  1.6959875e-001  1.1766255e+000  1.0000000e+000  4.4727362e-001
  5.2811408e-001  9.0600376e-003  4.3039943e-002  0.0000000e+000  0.0000000e+000  0.0000000e+000  0.0000000e+000  0.0000000e+000  5.3393202e-002  0.0000000e+000  2.4550921e-003  9.0279865e-002  0.0000000e+000  0.0000000e+000  1.1212949e-004  2.7824580e-002  1.8549660e-002  3.7823981e-002  0.0000000e+000  0.0000000e+000  0.0000000e+000  0.0000000e+000  0.0000000e+000  0.0000000e+000  0.0000000e+000  0.0000000e+000  0.0000000e+000  0.0000000e+000  7.4562589e-002  0.0000000e+000  5.2811408e-001  3.4489886e-001  1.0000000e+000  4.5975825e-001
  4.6410937e-001  0.0000000e+000  5.4416999e-002  0.0000000e+000  0.0000000e+000  0.0000000e+000  0.0000000e+000  0.0000000e+000  0.0000000e+000  0.0000000e+000  0.0000000e+000  0.0000000e+000  0.0000000e+000  1.6881791e-001  0.0000000e+000  0.0000000e+000  5.3266211e-003  0.0000000e+000  0.0000000e+000  5.5256659e-001  0.0000000e+000  0.0000000e+000  1.5560826e-001  0.0000000e+000  0.0000000e+000  0.0000000e+000  9.3915525e-002  7.8675357e-002  0.0000000e+000  6.0975761e-002  4.6410937e-001  5.6779022e-001  1.0000000e+000  2.5930822e-001
  1.0000000e+000  2.5347030e-002  9.2053934e-002  9.6245935e-002  0.0000000e+000  0.0000000e+000  3.0303850e-002  0.0000000e+000  0.0000000e+000  2.3973086e-002  0.0000000e+000  5.5002529e-002  0.0000000e+000  6.2549198e-002  0.0000000e+000  0.0000000e+000  0.0000000e+000  5.8946929e-002  0.0000000e+000  1.0320216e-001  0.0000000e+000  0.0000000e+000  0.0000000e+000  0.0000000e+000  0.0000000e+000  0.0000000e+000  0.0000000e+000  0.0000000e+000  0.0000000e+000  5.0238693e-003  1.0000000e+000  8.9147712e-002  1.0000000e+000             Inf
  4.9904472e-001  0.0000000e+000  0.0000000e+000  3.2949455e-002  2.0913082e-002  0.0000000e+000  0.0000000e+000  0.0000000e+000  6.0907510e-002  0.0000000e+000  4.8543386e-002  0.0000000e+000  1.8171525e-001  0.0000000e+000  1.2566860e-001  4.2879826e-002  2.6709993e-002  0.0000000e+000  0.0000000e+000  9.4068732e-003  0.0000000e+000  4.2022224e-002  0.0000000e+000  1.4932986e-001  1.4922405e-002  0.0000000e+000  2.0928466e-002  0.0000000e+000  0.0000000e+000  0.0000000e+000  4.9904472e-001  4.5410698e-001  1.0000000e+000  1.8387521e-001
  0.0000000e+000  0.0000000e+000  6.3488972e-002  0.0000000e+000  2.5728916e-002  0.0000000e+000  8.6483297e-002  0.0000000e+000  0.0000000e+000  1.4835723e-001  2.5387841e-002  0.0000000e+000  9.5330817e-003  0.0000000e+000  1.7180613e-003  0.0000000e+000  0.0000000e+000  6.8463768e-005  9.0802532e-003  5.1979308e-003  0.0000000e+000  0.0000000e+000  0.0000000e+000  0.0000000e+000  0.0000000e+000  9.8591287e-002  9.1953801e-002  8.7636208e-002  0.0000000e+000  1.4982348e-004  0.0000000e+000  1.2027716e+000  1.0000000e+000             Inf
  8.1146533e-001  0.0000000e+000  0.0000000e+000  4.2736484e-002  2.5940740e-002  2.0611234e-002  0.0000000e+000  7.5750469e-003  0.0000000e+000  1.4362364e-001  0.0000000e+000  7.6490989e-002  5.3884164e-002  1.7184967e-001  0.0000000e+000  0.0000000e+000  0.0000000e+000  0.0000000e+000  3.5388922e-002  8.7105071e-003  8.0072606e-003  0.0000000e+000  0.0000000e+000  1.4169368e-002  0.0000000e+000  1.9970770e-001  0.0000000e+000  9.1658669e-002  9.8880868e-002  5.8266761e-002  8.1146533e-001  2.9002827e-001  1.0000000e+000  3.4853414e-001
  1.0000000e+000  0.0000000e+000  0.0000000e+000  1.8475281e-002  0.0000000e+000  1.9594400e-002  0.0000000e+000  0.0000000e+000  0.0000000e+000  2.7494212e-001  0.0000000e+000  0.0000000e+000  0.0000000e+000  0.0000000e+000  0.0000000e+000  0.0000000e+000  9.4576769e-002  0.0000000e+000  2.7266917e-002  0.0000000e+000  0.0000000e+000  0.0000000e+000  0.0000000e+000  0.0000000e+000  0.0000000e+000  0.0000000e+000  0.0000000e+000  0.0000000e+000  0.0000000e+000  0.0000000e+000  1.0000000e+000  6.9612412e-002  1.0000000e+000             Inf
  1.9237370e-001  2.7934968e-001  1.5041501e-001  0.0000000e+000  0.0000000e+000  0.0000000e+000  1.1411279e-001  4.6567291e-002  1.4015987e-001  1.5265255e-001  0.0000000e+000  1.9413931e-001  6.3942989e-002  8.8987171e-002  8.1882903e-002  2.7433443e-002  1.1932871e-001  0.0000000e+000  0.0000000e+000  1.6222263e-002  5.0999210e-002  0.0000000e+000  1.5794139e-002  0.0000000e+000  1.9220280e-002  1.7847167e-001  5.3331623e-002  5.9536585e-002  0.0000000e+000  0.0000000e+000  1.9237370e-001  1.0244970e+000  1.0000000e+000  4.8471373e-001
  8.9070683e-002  0.0000000e+000  4.4309387e-002  5.0445552e-003  2.8318687e-001  1.6467105e-001  8.6960300e-002  0.0000000e+000  1.2071776e-002  1.8635854e-002  5.9323581e-004  0.0000000e+000  8.0466594e-002  0.0000000e+000  2.9711544e-002  0.0000000e+000  2.2857660e-001  0.0000000e+000  0.0000000e+000  0.0000000e+000  6.4231283e-003  0.0000000e+000  5.0551484e-002  0.0000000e+000  0.0000000e+000  1.0166934e-001  2.2112519e-001  2.1875817e-002  1.5871712e-001  4.0978196e-001  8.9070683e-002  1.2200380e+000  1.0000000e+000  4.7754531e-001
  4.1045741e-001  2.4952410e-002  1.4122335e-001  0.0000000e+000  2.6470287e-001  0.0000000e+000  1.1415463e-001  4.4021432e-002  6.9802686e-001  0.0000000e+000  2.5539292e-002  5.6679391e-002  0.0000000e+000  7.2805542e-002  0.0000000e+000  5.5297745e-001  0.0000000e+000  0.0000000e+000  1.0129980e-001  0.0000000e+000  0.0000000e+000  3.6113244e-001  0.0000000e+000  0.0000000e+000  1.6281681e-001  0.0000000e+000  2.1650028e-001  0.0000000e+000  0.0000000e+000  0.0000000e+000  4.1045741e-001  1.0018620e+000  1.0000000e+000  5.1243059e-001
  4.5298708e-001  7.2076604e-002  0.0000000e+000  5.3683693e-002  1.0000000e+000  0.0000000e+000  1.8191398e-001  0.0000000e+000  0.0000000e+000  0.0000000e+000  0.0000000e+000  1.8483646e-001  0.0000000e+000  5.9443991e-002  1.4620593e-002  1.8212513e-002  0.0000000e+000  8.2679044e-004  8.0618883e-002  0.0000000e+000  0.0000000e+000  0.0000000e+000  0.0000000e+000  0.0000000e+000  0.0000000e+000  0.0000000e+000  0.0000000e+000  0.0000000e+000  0.0000000e+000  0.0000000e+000  4.5298708e-001  6.8811368e-001  1.0000000e+000  3.9332056e-001
  0.0000000e+000  0.0000000e+000  1.9195185e-004  0.0000000e+000  0.0000000e+000  0.0000000e+000  0.0000000e+000  0.0000000e+000  0.0000000e+000  8.0765272e-002  1.2755185e-001  0.0000000e+000  0.0000000e+000  0.0000000e+000  0.0000000e+000  0.0000000e+000  2.9045373e-002  0.0000000e+000  0.0000000e+000  1.9187136e-002  0.0000000e+000  0.0000000e+000  7.0794123e-002  1.0462164e-001  0.0000000e+000  2.7681171e-001  0.0000000e+000  5.9743584e-001  0.0000000e+000  0.0000000e+000  0.0000000e+000  1.4054360e+000  1.0000000e+000             Inf
  5.6009963e-001  0.0000000e+000  0.0000000e+000  0.0000000e+000  1.0000000e+000  0.0000000e+000  1.0570035e-001  0.0000000e+000  0.0000000e+000  0.0000000e+000  0.0000000e+000  4.7512477e-002  0.0000000e+000  8.4902155e-002  0.0000000e+000  0.0000000e+000  1.3295524e-002  0.0000000e+000  0.0000000e+000  0.0000000e+000  5.5892105e-002  5.2524225e-002  1.0590301e-001  0.0000000e+000  1.5813930e-003  1.5098266e-002  0.0000000e+000  0.0000000e+000  4.4935146e-001  1.0663083e-001  5.6009963e-001  6.7635068e-001  1.0000000e+000  5.7927524e-001
  7.0665412e-001  0.0000000e+000  3.3061962e-002  0.0000000e+000  0.0000000e+000  1.5584365e-002  0.0000000e+000  0.0000000e+000  6.9677297e-002  0.0000000e+000  0.0000000e+000  2.2394138e-002  0.0000000e+000  2.0761011e-002  0.0000000e+000  3.3516952e-003  0.0000000e+000  0.0000000e+000  0.0000000e+000  0.0000000e+000  0.0000000e+000  0.0000000e+000  2.5167523e-002  1.4906560e-001  5.5411661e-002  0.0000000e+000  0.0000000e+000  0.0000000e+000  0.0000000e+000  1.1337171e-001  7.0665412e-001  2.5315855e-001  1.0000000e+000  8.9410575e-001
  9.1284124e-001  7.7529842e-004  0.0000000e+000  0.0000000e+000  3.8885365e-003  4.7259673e-001  1.4790691e-001  0.0000000e+000  0.0000000e+000  0.0000000e+000  6.7940437e-002  8.6890049e-003  3.8073043e-002  0.0000000e+000  1.1620342e-003  0.0000000e+000  0.0000000e+000  1.0736804e-001  0.0000000e+000  3.3209086e-001  3.6591625e-002  2.1339831e-001  3.4567096e-002  0.0000000e+000  0.0000000e+000  1.4911394e-001  0.0000000e+000  0.0000000e+000  0.0000000e+000  0.0000000e+000  9.1284124e-001  3.3042292e-001  1.0000000e+000  4.4447795e-001
  8.5769792e-001  0.0000000e+000  7.3760934e-003  5.7480203e-002  0.0000000e+000  1.0000000e+000  0.0000000e+000  0.0000000e+000  0.0000000e+000  0.0000000e+000  2.1104000e-001  0.0000000e+000  1.7113792e-001  0.0000000e+000  4.6292278e-001  7.0701903e-002  4.2768173e-002  0.0000000e+000  1.0157809e-001  2.0970001e-002  3.4228772e-002  3.5762473e-006  0.0000000e+000  0.0000000e+000  0.0000000e+000  0.0000000e+000  2.2821253e-002  6.5693510e-002  0.0000000e+000  0.0000000e+000  8.5769792e-001  4.9512336e-001  1.0000000e+000  4.3285823e-001
  6.1103193e-001  0.0000000e+000  1.2170081e-002  0.0000000e+000  1.4719374e-001  2.8621222e-001  0.0000000e+000  2.6427694e-002  4.2110168e-002  0.0000000e+000  0.0000000e+000  3.3816861e-002  5.2281386e-002  8.0721312e-002  0.0000000e+000  0.0000000e+000  0.0000000e+000  3.5240161e-001  0.0000000e+000  2.4181954e-002  0.0000000e+000  0.0000000e+000  2.4154453e-003  1.5441770e-001  1.0000000e+000  1.0004721e-001  3.4015493e-002  0.0000000e+000  0.0000000e+000  0.0000000e+000  6.1103193e-001  7.0102264e-001  1.0000000e+000  1.4812290e-001
  3.1111915e-001  0.0000000e+000  0.0000000e+000  0.0000000e+000  2.7047561e-001  3.4983778e-002  6.2743467e-003  0.0000000e+000  1.6919722e-001  2.1304657e-003  0.0000000e+000  6.3515979e-002  5.2323811e-001  0.0000000e+000  0.0000000e+000  0.0000000e+000  0.0000000e+000  0.0000000e+000  1.6943324e-001  0.0000000e+000  4.4779730e-001  0.0000000e+000  0.0000000e+000  0.0000000e+000  1.7485858e-002  0.0000000e+000  4.9400855e-003  8.9554233e-003  0.0000000e+000  1.6189202e-002  3.1111915e-001  8.4651740e-001  1.0000000e+000  2.9444045e-001
  6.6172087e-001  3.1757179e-001  2.8242016e-001  0.0000000e+000  1.9643017e-001  1.1228839e-002  0.0000000e+000  0.0000000e+000  0.0000000e+000  5.1432021e-006  0.0000000e+000  0.0000000e+000  0.0000000e+000  0.0000000e+000  0.0000000e+000  0.0000000e+000  1.8254220e-002  0.0000000e+000  1.8031765e-002  1.2221178e-001  0.0000000e+000  3.4131592e-002  0.0000000e+000  2.3108143e-002  1.0557284e-002  5.7936777e-001  0.0000000e+000  0.0000000e+000  0.0000000e+000  0.0000000e+000  6.6172087e-001  5.0417386e-001  1.0000000e+000  3.6020262e-001
  5.3373562e-002  0.0000000e+000  6.0942387e-003  1.2364621e-001  0.0000000e+000  1.3393704e-002  0.0000000e+000  4.2816590e-003  0.0000000e+000  0.0000000e+000  3.4512858e-002  0.0000000e+000  0.0000000e+000  0.0000000e+000  0.0000000e+000  0.0000000e+000  0.0000000e+000  0.0000000e+000  0.0000000e+000  1.5143461e-001  0.0000000e+000  0.0000000e+000  2.8419509e-002  0.0000000e+000  0.0000000e+000  8.3839682e-003  0.0000000e+000  1.0409246e-001  3.8279557e-001  0.0000000e+000  5.3373562e-002  1.0060402e+000  1.0000000e+000  4.2848680e-001
  2.1943624e-001  0.0000000e+000  0.0000000e+000  5.6119273e-002  9.6233604e-002  0.0000000e+000  1.7170235e-002  1.9454264e-001  0.0000000e+000  1.8779572e-003  0.0000000e+000  1.2904465e-001  2.8578698e-001  0.0000000e+000  0.0000000e+000  0.0000000e+000  0.0000000e+000  0.0000000e+000  0.0000000e+000  0.0000000e+000  4.9064471e-002  0.0000000e+000  3.3895137e-005  9.5334670e-002  3.7474917e-004  0.0000000e+000  9.2754101e-002  0.0000000e+000  7.5002718e-001  0.0000000e+000  2.1943624e-001  9.6582466e-001  1.0000000e+000  4.2690688e-001
  0.0000000e+000  0.0000000e+000  0.0000000e+000  0.0000000e+000  0.0000000e+000  0.0000000e+000  4.2592261e-002  0.0000000e+000  0.0000000e+000  1.7233884e-002  0.0000000e+000  0.0000000e+000  0.0000000e+000  0.0000000e+000  0.0000000e+000  8.2586059e-002  0.0000000e+000  0.0000000e+000  1.8042623e-003  1.2385257e-002  0.0000000e+000  0.0000000e+000  6.1535371e-002  0.0000000e+000  3.3628916e-001  0.0000000e+000  0.0000000e+000  0.0000000e+000  0.0000000e+000  0.0000000e+000  0.0000000e+000  1.1720633e+000  1.0000000e+000             Inf
  9.2183015e-001  0.0000000e+000  4.4156739e-002  1.4307626e-001  0.0000000e+000  0.0000000e+000  0.0000000e+000  0.0000000e+000  0.0000000e+000  5.0839979e-002  0.0000000e+000  0.0000000e+000  0.0000000e+000  3.8790177e-003  0.0000000e+000  0.0000000e+000  0.0000000e+000  0.0000000e+000  3.2373911e-002  0.0000000e+000  2.9134167e-004  0.0000000e+000  0.0000000e+000  2.4411314e-002  0.0000000e+000  0.0000000e+000  0.0000000e+000  0.0000000e+000  0.0000000e+000  0.0000000e+000  9.2183015e-001  8.9119843e-002  1.0000000e+000             Inf
  3.5394485e-001  0.0000000e+000  0.0000000e+000  4.6209666e-002  8.7555898e-001  1.0878853e-002  1.9417962e-001  0.0000000e+000  9.8395795e-002  8.9644283e-003  6.7542971e-002  0.0000000e+000  1.0569669e-003  0.0000000e+000  7.6805212e-003  0.0000000e+000  5.7729446e-002  0.0000000e+000  2.9288033e-002  0.0000000e+000  0.0000000e+000  6.3969777e-002  0.0000000e+000  0.0000000e+000  6.1614606e-002  0.0000000e+000  0.0000000e+000  0.0000000e+000  2.3079317e-001  0.0000000e+000  3.5394485e-001  8.0497971e-001  1.0000000e+000  2.5362945e-001
  6.0251939e-001  4.7562448e-001  0.0000000e+000  3.2865399e-002  2.8877605e-001  9.8307457e-001  1.5066282e-001  0.0000000e+000  0.0000000e+000  0.0000000e+000  0.0000000e+000  4.6357711e-002  1.2067780e-001  0.0000000e+000  0.0000000e+000  0.0000000e+000  3.3632958e-002  0.0000000e+000  6.9158281e-003  0.0000000e+000  2.0229569e-002  3.6810979e-002  0.0000000e+000  0.0000000e+000  1.4008365e-001  1.8379541e-001  0.0000000e+000  0.0000000e+000  3.7782719e-004  0.0000000e+000  6.0251939e-001  7.4583369e-001  1.0000000e+000  2.0606670e-001
  4.8934651e-001  1.9617502e-001  0.0000000e+000  0.0000000e+000  1.4178332e-001  6.8703801e-002  0.0000000e+000  0.0000000e+000  8.8625400e-002  3.8457769e-001  0.0000000e+000  4.5247622e-002  2.9125059e-001  0.0000000e+000  3.2690632e-003  3.8093630e-003  3.8767958e-001  0.0000000e+000  0.0000000e+000  2.4168450e-003  0.0000000e+000  0.0000000e+000  0.0000000e+000  8.9197562e-002  0.0000000e+000  1.4407667e-001  0.0000000e+000  1.3732699e-002  3.2013742e-001  4.5388880e-002  4.8934651e-001  7.8122819e-001  1.0000000e+000  3.2426927e-001
  6.6127583e-001  0.0000000e+000  2.0566829e-002  0.0000000e+000  3.0464727e-001  0.0000000e+000  1.0000000e+000  0.0000000e+000  0.0000000e+000  3.1500329e-003  0.0000000e+000  2.0369971e-002  2.8085864e-001  0.0000000e+000  2.2527288e-001  2.4587261e-002  0.0000000e+000  0.0000000e+000  1.6610854e-001  0.0000000e+000  0.0000000e+000  3.8600984e-002  0.0000000e+000  0.0000000e+000  1.6275877e-001  7.1796172e-002  0.0000000e+000  0.0000000e+000  5.6606456e-003  0.0000000e+000  6.6127583e-001  6.5445059e-001  1.0000000e+000  2.3675927e-001
  2.8043282e-002  0.0000000e+000  8.2152292e-003  0.0000000e+000  9.8147248e-003  9.1407644e-002  0.0000000e+000  0.0000000e+000  0.0000000e+000  1.8737361e-001  2.5276956e-002  0.0000000e+000  0.0000000e+000  1.3745322e-001  2.2287580e-001  0.0000000e+000  8.5865645e-003  0.0000000e+000  4.9601807e-002  1.1606786e-001  1.2342900e-001  0.0000000e+000  0.0000000e+000  4.4498761e-002  0.0000000e+000  4.7906239e-002  0.0000000e+000  0.0000000e+000  0.0000000e+000  6.5300306e-002  2.8043282e-002  1.1583161e+000  1.0000000e+000  2.6479555e-001
  2.7540364e-001  3.0516102e-001  0.0000000e+000  0.0000000e+000  0.0000000e+000  3.8092984e-001  0.0000000e+000  4.5860858e-002  2.5754928e-001  0.0000000e+000  0.0000000e+000  0.0000000e+000  0.0000000e+000  0.0000000e+000  0.0000000e+000  0.0000000e+000  0.0000000e+000  0.0000000e+000  0.0000000e+000  3.4881205e-001  0.0000000e+000  0.0000000e+000  5.0058618e-001  0.0000000e+000  0.0000000e+000  0.0000000e+000  0.0000000e+000  6.2138936e-002  2.8528492e-002  0.0000000e+000  2.7540364e-001  9.3526198e-001  1.0000000e+000  3.4649650e-001
  0.0000000e+000  0.0000000e+000  0.0000000e+000  1.9833089e-002  0.0000000e+000  1.5309409e-002  1.6134517e-001  0.0000000e+000  0.0000000e+000  0.0000000e+000  0.0000000e+000  7.9858988e-002  0.0000000e+000  2.8255262e-002  5.0464343e-002  0.0000000e+000  0.0000000e+000  0.0000000e+000  0.0000000e+000  1.6935649e-002  0.0000000e+000  0.0000000e+000  2.2893804e-001  7.3992578e-002  3.9406844e-002  0.0000000e+000  0.0000000e+000  0.0000000e+000  0.0000000e+000  0.0000000e+000  0.0000000e+000  1.2216915e+000  1.0000000e+000             Inf
  4.8299273e-001  0.0000000e+000  5.3270571e-002  1.5484895e-002  0.0000000e+000  3.9593215e-002  0.0000000e+000  0.0000000e+000  2.8869139e-001  0.0000000e+000  0.0000000e+000  0.0000000e+000  0.0000000e+000  0.0000000e+000  1.7046916e-001  0.0000000e+000  0.0000000e+000  0.0000000e+000  0.0000000e+000  1.1339596e-002  1.5582508e-001  0.0000000e+000  2.5846570e-001  4.3097106e-001  0.0000000e+000  5.9571187e-001  0.0000000e+000  2.0816767e-002  0.0000000e+000  6.3191162e-002  4.8299273e-001  7.5941141e-001  1.0000000e+000  4.1473020e-001
  7.8672026e-001  0.0000000e+000  0.0000000e+000  1.1800393e-001  0.0000000e+000  0.0000000e+000  2.6093911e-001  0.0000000e+000  1.2351615e-002  2.1608638e-001  0.0000000e+000  0.0000000e+000  0.0000000e+000  5.3022659e-002  5.2653729e-001  0.0000000e+000  0.0000000e+000  1.0934160e-001  3.5863169e-002  0.0000000e+000  0.0000000e+000  0.0000000e+000  0.0000000e+000  2.0784747e-001  0.0000000e+000  1.0441718e-001  0.0000000e+000  6.7741989e-002  1.9696757e-003  0.0000000e+000  7.8672026e-001  4.3413879e-001  1.0000000e+000  6.0540414e-001
  5.1324660e-001  5.0490307e-002  0.0000000e+000  0.0000000e+000  3.3638180e-003  9.2840436e-002  0.0000000e+000  0.0000000e+000  1.5998899e-001  1.9842694e-001  1.0700474e-001  6.6021297e-002  3.1076670e-002  0.0000000e+000  0.0000000e+000  0.0000000e+000  0.0000000e+000  7.5436066e-002  0.0000000e+000  0.0000000e+000  0.0000000e+000  1.9635958e-001  0.0000000e+000  0.0000000e+000  0.0000000e+000  2.2616066e-002  4.0736666e-002  2.0973832e-002  0.0000000e+000  0.0000000e+000  5.1324660e-001  5.0422138e-001  1.0000000e+000  4.4317375e-001
  6.1348353e-001  0.0000000e+000  0.0000000e+000  2.7904305e-001  0.0000000e+000  1.7439794e-001  0.0000000e+000  0.0000000e+000  0.0000000e+000  0.0000000e+000  4.2269622e-002  7.8263293e-005  5.9137327e-001  0.0000000e+000  0.0000000e+000  0.0000000e+000  9.7806857e-003  0.0000000e+000  0.0000000e+000  0.0000000e+000  0.0000000e+000  0.0000000e+000  0.0000000e+000  1.7115694e-002  0.0000000e+000  0.0000000e+000  0.0000000e+000  2.1397292e-002  0.0000000e+000  4.5169815e-002  6.1348353e-001  4.5083318e-001  1.0000000e+000  3.4448849e-001
  3.5963996e-001  1.1200994e-001  0.0000000e+000  0.0000000e+000  1.1077138e-001  0.0000000e+000  0.0000000e+000  0.0000000e+000  0.0000000e+000  0.0000000e+000  0.0000000e+000  0.0000000e+000  3.9332727e-004  0.0000000e+000  3.7911231e-002  1.5006503e-001  0.0000000e+000  0.0000000e+000  0.0000000e+000  0.0000000e+000  0.0000000e+000  8.2989171e-001  0.0000000e+000  9.7035139e-002  1.7696211e-002  0.0000000e+000  0.0000000e+000  8.9698959e-002  9.1237496e-002  5.9020837e-002  3.5963996e-001  7.6191707e-001  1.0000000e+000  3.8577884e-001
  1.8898798e-001  1.2545215e-003  0.0000000e+000  0.0000000e+000  2.0878163e-002  0.0000000e+000  0.0000000e+000  0.0000000e+000  0.0000000e+000  0.0000000e+000  4.4124055e-002  0.0000000e+000  0.0000000e+000  3.3911914e-001  0.0000000e+000  0.0000000e+000  1.5082448e-002  2.4887866e-001  0.0000000e+000  6.0768301e-002  2.9484008e-001  0.0000000e+000  0.0000000e+000  0.0000000e+000  2.6660851e-001  0.0000000e+000  2.3439452e-001  0.0000000e+000  9.3251177e-002  2.1131922e-001  1.8898798e-001  1.0237112e+000  1.0000000e+000  2.1423831e-001
  2.5208072e-001  0.0000000e+000  5.1153195e-002  2.0146339e-002  6.7710619e-002  0.0000000e+000  4.3893618e-001  0.0000000e+000  0.0000000e+000  0.0000000e+000  0.0000000e+000  1.7242134e-001  0.0000000e+000  0.0000000e+000  0.0000000e+000  6.8403478e-003  0.0000000e+000  0.0000000e+000  0.0000000e+000  0.0000000e+000  3.7167821e-001  1.4018372e-001  0.0000000e+000  8.7754497e-002  5.3823009e-002  2.2828005e-001  0.0000000e+000  0.0000000e+000  4.2605695e-001  0.0000000e+000  2.5208072e-001  9.9771770e-001  1.0000000e+000  1.7604139e-001
  1.0000000e+000  4.2940187e-002  2.3698247e-002  2.6073586e-001  0.0000000e+000  1.6782505e-001  0.0000000e+000  5.7539892e-002  1.6427712e-001  0.0000000e+000  3.6778821e-002  1.4513020e-002  0.0000000e+000  2.5506732e-002  0.0000000e+000  0.0000000e+000  3.0795452e-002  0.0000000e+000  0.0000000e+000  0.0000000e+000  1.0627454e-001  0.0000000e+000  0.0000000e+000  2.1667791e-001  0.0000000e+000  2.2078786e-003  0.0000000e+000  1.9112262e-002  3.5249836e-002  1.8499408e-001  1.0000000e+000  2.3481894e-001  1.0000000e+000             Inf
  1.3993655e-001  7.8585673e-001  0.0000000e+000  2.5041406e-002  0.0000000e+000  0.0000000e+000  0.0000000e+000  4.2674659e-003  4.4258433e-002  0.0000000e+000  0.0000000e+000  9.6589450e-003  0.0000000e+000  0.0000000e+000  1.6567771e-002  0.0000000e+000  0.0000000e+000  0.0000000e+000  0.0000000e+000  1.4070782e-002  0.0000000e+000  6.2872967e-002  0.0000000e+000  0.0000000e+000  4.0593454e-001  0.0000000e+000  4.4663163e-001  1.0875800e-002  0.0000000e+000  0.0000000e+000  1.3993655e-001  1.0984716e+000  1.0000000e+000  2.9734017e-001
  5.3452632e-001  1.5271388e-001  4.0067991e-002  4.2131826e-003  0.0000000e+000  0.0000000e+000  0.0000000e+000  6.3173353e-002  3.9606113e-003  1.2625945e-002  9.4964061e-002  0.0000000e+000  1.9120736e-003  0.0000000e+000  5.8768684e-002  0.0000000e+000  1.0183731e-001  0.0000000e+000  1.0076534e-001  4.3941999e-002  6.5506211e-004  1.0000000e+000  0.0000000e+000  0.0000000e+000  0.0000000e+000  0.0000000e+000  0.0000000e+000  0.0000000e+000  6.4697309e-002  0.0000000e+000  5.3452632e-001  6.3365331e-001  1.0000000e+000  4.1553195e-001
  0.0000000e+000  2.8301248e-001  3.9152825e-002  0.0000000e+000  3.6785740e-002  0.0000000e+000  0.0000000e+000  3.6032443e-001  8.4805079e-004  0.0000000e+000  1.9991784e-002  5.5706652e-002  0.0000000e+000  0.0000000e+000  0.0000000e+000  0.0000000e+000  0.0000000e+000  1.2988271e-001  0.0000000e+000  8.2491772e-002  0.0000000e+000  3.1184405e-002  0.0000000e+000  1.6775351e-002  0.0000000e+000  2.7891314e-002  0.0000000e+000  0.0000000e+000  0.0000000e+000  3.7036875e-002  0.0000000e+000  1.3479227e+000  1.0000000e+000             Inf
  3.2792904e-001  7.6576320e-002  0.0000000e+000  0.0000000e+000  0.0000000e+000  0.0000000e+000  0.0000000e+000  0.0000000e+000  5.8078022e-002  0.0000000e+000  0.0000000e+000  6.5696361e-002  0.0000000e+000  0.0000000e+000  2.0192129e-001  0.0000000e+000  2.0994642e-001  0.0000000e+000  0.0000000e+000  9.8674314e-002  2.4840546e-002  0.0000000e+000  0.0000000e+000  0.0000000e+000  2.1605492e-002  0.0000000e+000  6.4162968e-001  0.0000000e+000  2.2938486e-001  2.3272393e-002  3.2792904e-001  8.0828891e-001  1.0000000e+000  5.2130154e-001
  4.8764173e-002  2.0277982e-002  0.0000000e+000  0.0000000e+000  0.0000000e+000  1.6149786e-001  0.0000000e+000  1.8756161e-002  0.0000000e+000  2.2063280e-001  0.0000000e+000  0.0000000e+000  9.0279459e-002  0.0000000e+000  0.0000000e+000  0.0000000e+000  1.2831410e-003  0.0000000e+000  0.0000000e+000  1.0829883e-002  0.0000000e+000  0.0000000e+000  3.4346131e-001  1.5715674e-001  0.0000000e+000  0.0000000e+000  0.0000000e+000  5.2277262e-002  1.2154719e-001  2.6565543e-001  4.8764173e-002  1.1879397e+000  1.0000000e+000  4.4323062e-001
  1.8016350e-001  2.1647940e-002  6.0891937e-002  0.0000000e+000  0.0000000e+000  1.2873211e-001  1.2858081e-001  6.9828143e-002  0.0000000e+000  1.1115434e-001  0.0000000e+000  0.0000000e+000  0.0000000e+000  1.9472674e-001  0.0000000e+000  0.0000000e+000  0.0000000e+000  1.1123831e-001  0.0000000e+000  6.4646216e-002  3.1979281e-001  1.2015728e-001  9.4809406e-002  0.0000000e+000  0.0000000e+000  0.0000000e+000  0.0000000e+000  0.0000000e+000  7.9921767e-002  3.4914707e-001  1.8016350e-001  1.0429550e+000  1.0000000e+000  6.0665403e-001
  9.2811855e-001  0.0000000e+000  0.0000000e+000  0.0000000e+000  0.0000000e+000  0.0000000e+000  0.0000000e+000  0.0000000e+000  0.0000000e+000  0.0000000e+000  0.0000000e+000  9.3848020e-002  0.0000000e+000  2.0571539e-001  8.7129221e-002  0.0000000e+000  0.0000000e+000  2.8724192e-001  8.5731987e-001  7.5767475e-002  1.0676788e-001  0.0000000e+000  0.0000000e+000  0.0000000e+000  0.0000000e+000  4.6709932e-001  0.0000000e+000  0.0000000e+000  0.0000000e+000  5.2596681e-002  9.2811855e-001  4.3957801e-001  1.0000000e+000  6.1993589e-001
  6.0100860e-001  6.0445714e-002  0.0000000e+000  2.6188261e-001  2.6260363e-002  1.0882697e-003  0.0000000e+000  0.0000000e+000  0.0000000e+000  0.0000000e+000  0.0000000e+000  0.0000000e+000  0.0000000e+000  0.0000000e+000  3.5296650e-001  0.0000000e+000  0.0000000e+000  0.0000000e+000  0.0000000e+000  0.0000000e+000  0.0000000e+000  0.0000000e+000  0.0000000e+000  0.0000000e+000  2.3375021e-001  0.0000000e+000  0.0000000e+000  0.0000000e+000  3.9878266e-002  1.2991449e-001  6.0100860e-001  4.4478135e-001  1.0000000e+000  5.6100282e-001
  1.0000000e+000  0.0000000e+000  1.2133179e-002  0.0000000e+000  7.7101253e-002  0.0000000e+000  0.0000000e+000  0.0000000e+000  0.0000000e+000  0.0000000e+000  2.1462112e-001  0.0000000e+000  0.0000000e+000  0.0000000e+000  0.0000000e+000  2.1000290e-001  8.4240133e-002  2.2325011e-001  2.1202579e-001  0.0000000e+000  5.7611932e-002  0.0000000e+000  0.0000000e+000  0.0000000e+000  0.0000000e+000  0.0000000e+000  0.0000000e+000  2.0155705e-003  3.7832126e-002  0.0000000e+000  1.0000000e+000  1.8864541e-001  1.0000000e+000             Inf
  4.8813764e-001  4.1629593e-002  1.5781141e-001  0.0000000e+000  3.2239664e-002  0.0000000e+000  0.0000000e+000  0.0000000e+000  4.9946073e-002  3.9633651e-001  4.4380102e-002  0.0000000e+000  3.8479252e-003  0.0000000e+000  9.8769773e-002  3.1798704e-001  3.2896206e-001  0.0000000e+000  0.0000000e+000  1.5467720e-001  6.7742330e-002  9.4453014e-002  8.0446977e-002  2.7596421e-004  2.5471163e-001  0.0000000e+000  0.0000000e+000  0.0000000e+000  4.2160075e-002  1.1822115e-001  4.8813764e-001  7.9564936e-001  1.0000000e+000  3.5723906e-001
  3.4137677e-001  0.0000000e+000  0.0000000e+000  5.6860046e-002  0.0000000e+000  1.0095853e-003  0.0000000e+000  0.0000000e+000  6.3423628e-002  2.3357125e-001  0.0000000e+000  0.0000000e+000  3.7050790e-002  0.0000000e+000  2.5300318e-003  0.0000000e+000  0.0000000e+000  2.1712598e-001  1.6546599e-001  1.6165280e-001  2.0323350e-001  0.0000000e+000  0.0000000e+000  4.2941083e-003  0.0000000e+000  8.1148738e-002  0.0000000e+000  0.0000000e+000  3.7424064e-001  0.0000000e+000  3.4137677e-001  7.8216708e-001  1.0000000e+000  2.8056218e-001
  1.2471541e-001  8.6722430e-003  0.0000000e+000  0.0000000e+000  2.6696996e-003  0.0000000e+000  0.0000000e+000  2.5296197e-003  0.0000000e+000  2.1360666e-001  4.8975042e-002  0.0000000e+000  1.1231993e-003  1.3457505e-001  7.7574261e-003  0.0000000e+000  1.0926545e-001  1.5092823e-002  5.2045399e-001  5.5677012e-002  2.1717565e-002  0.0000000e+000  0.0000000e+000  4.6427012e-003  5.3637959e-002  1.6088043e-001  1.2980037e-001  5.0251259e-002  1.5940357e-002  0.0000000e+000  1.2471541e-001  1.0531867e+000  1.0000000e+000  4.5721710e-001
  0.0000000e+000  0.0000000e+000  1.2748172e-002  0.0000000e+000  1.2373064e-001  6.7392183e-003  0.0000000e+000  2.2569140e-006  0.0000000e+000  0.0000000e+000  0.0000000e+000  4.2287735e-002  0.0000000e+000  0.0000000e+000  0.0000000e+000  0.0000000e+000  0.0000000e+000  0.0000000e+000  2.0302963e-002  0.0000000e+000  3.7986623e-002  0.0000000e+000  0.0000000e+000  0.0000000e+000  0.0000000e+000  0.0000000e+000  0.0000000e+000  7.2683250e-003  0.0000000e+000  0.0000000e+000  0.0000000e+000  1.0779170e+000  1.0000000e+000             Inf
  8.3602255e-001  1.1094685e-002  1.6856756e-001  2.0915616e-001  0.0000000e+000  1.0970048e-002  0.0000000e+000  0.0000000e+000  0.0000000e+000  2.8654507e-003  0.0000000e+000  0.0000000e+000  0.0000000e+000  7.1894923e-001  0.0000000e+000  9.7323790e-002  2.3466390e-002  1.5288112e-001  0.0000000e+000  1.8850919e-002  0.0000000e+000  0.0000000e+000  0.0000000e+000  0.0000000e+000  0.0000000e+000  0.0000000e+000  0.0000000e+000  1.9806699e-002  6.5512941e-002  0.0000000e+000  8.3602255e-001  3.5852005e-001  1.0000000e+000  6.4643608e-001
  2.0292236e-001  1.6513277e-002  2.6126590e-001  0.0000000e+000  2.6293597e-001  0.0000000e+000  0.0000000e+000  8.5336547e-003  0.0000000e+000  0.0000000e+000  1.8871213e-003  0.0000000e+000  0.0000000e+000  0.0000000e+000  7.7036594e-002  1.1489833e-001  1.1955291e-001  0.0000000e+000  9.7306243e-002  0.0000000e+000  0.0000000e+000  5.6147297e-002  1.2951444e-002  1.6151894e-003  0.0000000e+000  1.3414861e-002  0.0000000e+000  0.0000000e+000  0.0000000e+000  6.8212073e-002  2.0292236e-001  8.2272352e-001  1.0000000e+000  4.8672645e-001
  7.0905892e-001  0.0000000e+000  1.2502155e-001  0.0000000e+000  1.0740500e-002  1.1777304e-002  8.4514744e-004  1.0141603e-001  0.0000000e+000  2.7254170e-002  0.0000000e+000  1.8878755e-002  0.0000000e+000  0.0000000e+000  6.1725823e-002  0.0000000e+000  3.7028971e-001  0.0000000e+000  0.0000000e+000  2.0303804e-001  0.0000000e+000  5.6170888e-002  0.0000000e+000  1.9799292e-003  1.8801578e-001  0.0000000e+000  0.0000000e+000  2.4857310e-001  0.0000000e+000  0.0000000e+000  7.0905892e-001  4.3113411e-001  1.0000000e+000  2.2981598e-001
  1.0000000e+000  0.0000000e+000  0.0000000e+000  0.0000000e+000  2.3485569e-002  3.6328570e-002  0.0000000e+000  1.1319368e-002  0.0000000e+000  3.9830960e-003  0.0000000e+000  0.0000000e+000  0.0000000e+000  0.0000000e+000  0.0000000e+000  6.2885745e-002  4.3348263e-004  7.8848842e-002  4.9940911e-002  0.0000000e+000  0.0000000e+000  0.0000000e+000  1.8508566e-002  0.0000000e+000  0.0000000e+000  7.7119335e-004  1.7726495e-001  0.0000000e+000  0.0000000e+000  0.0000000e+000  1.0000000e+000  7.4382680e-002  1.0000000e+000             Inf
  6.9110971e-001  0.0000000e+000  4.4646920e-001  4.3463807e-003  9.2799396e-004  3.0700439e-003  2.8703934e-001  1.8101811e-002  6.4942896e-002  0.0000000e+000  1.1305862e-001  5.3854953e-004  0.0000000e+000  4.0360146e-001  0.0000000e+000  0.0000000e+000  4.1147594e-002  8.5202507e-003  0.0000000e+000  0.0000000e+000  3.2516772e-002  0.0000000e+000  0.0000000e+000  0.0000000e+000  0.0000000e+000  0.0000000e+000  0.0000000e+000  0.0000000e+000  0.0000000e+000  0.0000000e+000  6.9110971e-001  4.4372327e-001  1.0000000e+000  3.7164646e-001
  4.4199013e-001  1.5509745e-001  0.0000000e+000  0.0000000e+000  0.0000000e+000  0.0000000e+000  4.0008514e-002  5.0154205e-003  0.0000000e+000  3.9011224e-001  0.0000000e+000  0.0000000e+000  0.0000000e+000  1.6504906e-002  0.0000000e+000  1.1439926e-001  0.0000000e+000  0.0000000e+000  0.0000000e+000  0.0000000e+000  0.0000000e+000  0.0000000e+000  0.0000000e+000  0.0000000e+000  0.0000000e+000  3.9218980e-003  2.1473953e-001  0.0000000e+000  0.0000000e+000  0.0000000e+000  4.4199013e-001  5.3608140e-001  1.0000000e+000  5.8529062e-001
  3.4750173e-001  0.0000000e+000  1.8099993e-001  0.0000000e+000  5.5981228e-002  5.9980787e-001  0.0000000e+000  0.0000000e+000  0.0000000e+000  1.0631855e-003  0.0000000e+000  2.8442120e-003  2.6586694e-002  2.0407720e-001  0.0000000e+000  0.0000000e+000  2.4137937e-002  0.0000000e+000  0.0000000e+000  0.0000000e+000  0.0000000e+000  0.0000000e+000  0.0000000e+000  7.4237408e-004  1.2285787e-001  0.0000000e+000  0.0000000e+000  0.0000000e+000  0.0000000e+000  0.0000000e+000  3.4750173e-001  6.8626010e-001  1.0000000e+000  3.4583236e-001
  2.3894802e-001  1.2204740e-001  0.0000000e+000  0.0000000e+000  0.0000000e+000  0.0000000e+000  0.0000000e+000  2.2585167e-001  0.0000000e+000  0.0000000e+000  0.0000000e+000  1.3558187e-001  1.0052663e-004  1.4412322e-001  0.0000000e+000  8.7197068e-003  0.0000000e+000  0.0000000e+000  9.2536552e-002  1.0833980e-002  0.0000000e+000  0.0000000e+000  1.3531820e-002  0.0000000e+000  7.5905238e-002  0.0000000e+000  0.0000000e+000  0.0000000e+000  4.0122806e-001  0.0000000e+000  2.3894802e-001  8.0724150e-001  1.0000000e+000  2.9081352e-001
  0.0000000e+000  4.6971786e-002  0.0000000e+000  0.0000000e+000  0.0000000e+000  0.0000000e+000  0.0000000e+000  0.0000000e+000  0.0000000e+000  0.0000000e+000  0.0000000e+000  9.2301685e-002  0.0000000e+000  0.0000000e+000  2.8630938e-002  0.0000000e+000  8.2034676e-003  0.0000000e+000  1.2453082e-002  0.0000000e+000  0.0000000e+000  0.0000000e+000  6.7277837e-002  2.3896831e-001  0.0000000e+000  5.5001258e-002  0.0000000e+000  7.5152828e-002  0.0000000e+000  0.0000000e+000  0.0000000e+000  1.1939535e+000  1.0000000e+000             Inf
  7.2097345e-001  0.0000000e+000  0.0000000e+000  0.0000000e+000  1.1365141e-002  0.0000000e+000  0.0000000e+000  4.2747819e-001  3.8890269e-002  6.9514846e-002  0.0000000e+000  0.0000000e+000  4.8290108e-003  1.9661038e-001  0.0000000e+000  0.0000000e+000  0.0000000e+000  7.2300033e-003  0.0000000e+000  0.0000000e+000  0.0000000e+000  0.0000000e+000  1.3362827e-001  1.8219321e-001  4.2720244e-002  2.2355573e-002  0.0000000e+000  1.0793308e-001  0.0000000e+000  1.8020620e-002  7.2097345e-001  3.9013609e-001  1.0000000e+000  5.3002208e-001
  6.8699887e-001  3.0327402e-001  0.0000000e+000  0.0000000e+000  0.0000000e+000  1.9248380e-002  0.0000000e+000  0.0000000e+000  0.0000000e+000  0.0000000e+000  1.0595873e-001  0.0000000e+000  2.3872607e-002  0.0000000e+000  8.1751716e-002  1.1605955e-001  0.0000000e+000  0.0000000e+000  0.0000000e+000  0.0000000e+000  3.5410020e-002  6.9351551e-002  0.0000000e+000  4.7085206e-002  1.5520223e-001  3.9255070e-001  1.0385587e-002  0.0000000e+000  0.0000000e+000  0.0000000e+000  6.8699887e-001  4.3368665e-001  1.0000000e+000  4.0775551e-001
  5.4537047e-001  1.2184853e-001  0.0000000e+000  3.1577891e-001  2.7346003e-001  1.4241309e-001  0.0000000e+000  1.3917912e-001  0.0000000e+000  1.1549002e-002  4.0944100e-002  1.2110287e-001  4.3224347e-003  0.0000000e+000  7.0741971e-002  0.0000000e+000  0.0000000e+000  0.0000000e+000  7.7915359e-002  2.3391822e-002  9.0770711e-002  0.0000000e+000  0.0000000e+000  8.7697383e-003  1.8424558e-001  0.0000000e+000  0.0000000e+000  0.0000000e+000  7.6836299e-002  0.0000000e+000  5.4537047e-001  6.1555447e-001  1.0000000e+000  7.3413831e-001
  1.0000000e+000  0.0000000e+000  3.6057739e-002  0.0000000e+000  0.0000000e+000  0.0000000e+000  0.0000000e+000  1.5287620e-001  0.0000000e+000  0.0000000e+000  7.0442027e-003  2.3982122e-001  4.1102280e-002  0.0000000e+000  0.0000000e+000  1.4988444e-001  0.0000000e+000  3.3661513e-002  0.0000000e+000  1.8174799e-002  5.5733047e-002  0.0000000e+000  0.0000000e+000  9.5302222e-002  1.4086641e-001  1.4495645e-002  0.0000000e+000  1.0502046e-002  3.1283387e-003  3.2466008e-001  1.0000000e+000  2.2296092e-001  1.0000000e+000             Inf
  2.8965218e-001  0.0000000e+000  0.0000000e+000  0.0000000e+000  0.0000000e+000  2.6551747e-003  1.2291749e-002  7.7211449e-002  9.9163476e-003  2.6171812e-001  8.5045105e-002  1.7973756e-001  0.0000000e+000  0.0000000e+000  0.0000000e+000  0.0000000e+000  0.0000000e+000  2.8613402e-003  0.0000000e+000  0.0000000e+000  0.0000000e+000  0.0000000e+000  0.0000000e+000  2.0615658e-001  5.6636838e-002  1.0727476e-001  2.4549664e-001  0.0000000e+000  0.0000000e+000  3.1491381e-002  2.8965218e-001  7.6070880e-001  1.0000000e+000  5.0383594e-001
  1.2860750e-001  0.0000000e+000  7.9020934e-003  1.8616622e-001  2.0707953e-001  9.7007140e-003  4.8960993e-002  1.5851798e-001  0.0000000e+000  0.0000000e+000  0.0000000e+000  0.0000000e+000  4.5031072e-002  0.0000000e+000  0.0000000e+000  0.0000000e+000  0.0000000e+000  2.8244510e-003  1.2033625e-001  0.0000000e+000  0.0000000e+000  6.6435960e-002  0.0000000e+000  0.0000000e+000  0.0000000e+000  0.0000000e+000  0.0000000e+000  8.5098795e-002  0.0000000e+000  1.1792823e-002  1.2860750e-001  8.8671337e-001  1.0000000e+000  6.3721264e-001
