# Supplementary material for: An evolutionary algorithm for multi-objective optimization of freshwater consumption in textile dyeing industry
Source: PeerJ Comput Sci. 2022 Mar 22;8:e932. doi: 10.7717/peerj-cs.932 (PMC9044317; doi:10.7717/peerj-cs.932)
Supplement: Supplemental Information 1 — The data was collected manually from the Sitara Textile mills to conduct the thesis. [file peerj-cs-08-932-s001.zip › Code-and-Dataset/Algorithm Work/AMOCLPSO-matlab/Graphs/AMOCLPSO_ZDT1_200.txt]

  7.7157617e-001  3.7123963e-002  0.0000000e+000  0.0000000e+000  0.0000000e+000  0.0000000e+000  1.5355564e-002  0.0000000e+000  2.1094354e-002  0.0000000e+000  1.4071955e-002  5.2545524e-002  6.7573356e-002  2.1038473e-003  0.0000000e+000  0.0000000e+000  0.0000000e+000  1.0985794e-002  0.0000000e+000  0.0000000e+000  3.9936004e-002  2.5221570e-001  0.0000000e+000  3.5313635e-002  0.0000000e+000  0.0000000e+000  0.0000000e+000  0.0000000e+000  0.0000000e+000  0.0000000e+000  7.7157617e-001  2.1997142e-001  1.0000000e+000             Inf
  2.4061874e-001  1.6897172e-003  0.0000000e+000  0.0000000e+000  0.0000000e+000  2.9388402e-002  2.3417548e-002  6.7656835e-002  2.9307565e-002  0.0000000e+000  0.0000000e+000  1.8082186e-001  0.0000000e+000  5.4310638e-002  0.0000000e+000  0.0000000e+000  0.0000000e+000  1.6172808e-001  1.3573350e-001  0.0000000e+000  4.7435113e-002  2.3438434e-001  8.3539079e-002  0.0000000e+000  0.0000000e+000  0.0000000e+000  7.6280907e-003  9.9704533e-002  2.6735995e-002  0.0000000e+000  2.4061874e-001  7.9370648e-001  1.0000000e+000  3.2700982e-001
  1.7613254e-001  8.4188121e-002  2.9812989e-001  0.0000000e+000  0.0000000e+000  2.4948649e-001  0.0000000e+000  0.0000000e+000  0.0000000e+000  0.0000000e+000  6.4806226e-001  0.0000000e+000  0.0000000e+000  0.0000000e+000  3.5739558e-003  7.7932736e-002  1.3067556e-001  0.0000000e+000  0.0000000e+000  2.8344310e-001  0.0000000e+000  0.0000000e+000  3.2014732e-002  0.0000000e+000  7.2553809e-002  1.7019574e-001  0.0000000e+000  0.0000000e+000  0.0000000e+000  4.6891017e-002  1.7613254e-001  1.1116112e+000  1.0000000e+000  3.0397576e-001
  5.4890610e-001  0.0000000e+000  0.0000000e+000  0.0000000e+000  1.7995013e-001  0.0000000e+000  0.0000000e+000  1.1102077e-001  3.9648677e-001  3.2698242e-002  4.3844677e-002  0.0000000e+000  0.0000000e+000  0.0000000e+000  0.0000000e+000  0.0000000e+000  1.1731060e-001  0.0000000e+000  3.0927665e-002  2.4220849e-001  0.0000000e+000  1.7953015e-001  0.0000000e+000  3.4340473e-003  0.0000000e+000  0.0000000e+000  7.6442452e-003  0.0000000e+000  0.0000000e+000  0.0000000e+000  5.4890610e-001  5.3536729e-001  1.0000000e+000  4.0492394e-001
  2.0395626e-001  2.2552488e-001  0.0000000e+000  9.2436362e-002  1.2480598e-001  3.9465576e-002  0.0000000e+000  0.0000000e+000  0.0000000e+000  7.1102835e-001  0.0000000e+000  0.0000000e+000  3.8654554e-003  0.0000000e+000  2.7302941e-002  0.0000000e+000  1.7461751e-001  7.6527672e-002  0.0000000e+000  1.0000279e-001  6.7565929e-004  1.5658794e-002  1.0083001e-001  0.0000000e+000  0.0000000e+000  0.0000000e+000  0.0000000e+000  0.0000000e+000  3.4885736e-002  6.3437187e-002  2.0395626e-001  9.9253175e-001  1.0000000e+000  4.0768377e-001
  2.8048972e-001  0.0000000e+000  0.0000000e+000  1.1401934e-001  0.0000000e+000  2.3461286e-002  0.0000000e+000  0.0000000e+000  8.4220245e-002  2.6878293e-002  0.0000000e+000  0.0000000e+000  0.0000000e+000  0.0000000e+000  3.3914879e-001  2.7584546e-001  0.0000000e+000  1.2892701e-001  0.0000000e+000  0.0000000e+000  0.0000000e+000  2.6045389e-001  0.0000000e+000  1.3979395e-002  0.0000000e+000  0.0000000e+000  0.0000000e+000  0.0000000e+000  0.0000000e+000  4.1769236e-003  2.8048972e-001  7.6907231e-001  1.0000000e+000  2.3319982e-001
  6.0513220e-001  1.0459244e-002  8.9500221e-004  7.2792609e-002  0.0000000e+000  0.0000000e+000  3.3016064e-002  0.0000000e+000  2.2184808e-002  0.0000000e+000  0.0000000e+000  1.3112771e-004  0.0000000e+000  1.9877842e-001  0.0000000e+000  6.0417640e-003  0.0000000e+000  4.4745556e-002  0.0000000e+000  2.2608019e-001  3.1024873e-002  0.0000000e+000  1.7735514e-001  2.0463625e-003  0.0000000e+000  1.4082013e-002  1.0056465e-001  3.5461796e-001  0.0000000e+000  0.0000000e+000  6.0513220e-001  4.8080835e-001  1.0000000e+000  3.8640848e-001
  3.5880341e-001  0.0000000e+000  0.0000000e+000  2.0498379e-002  5.7638121e-002  1.5420286e-002  1.1829740e-002  0.0000000e+000  3.1022723e-001  0.0000000e+000  0.0000000e+000  3.3494722e-002  0.0000000e+000  0.0000000e+000  0.0000000e+000  0.0000000e+000  0.0000000e+000  1.5173506e-001  0.0000000e+000  0.0000000e+000  0.0000000e+000  7.1723830e-002  2.3362389e-001  3.6319136e-001  0.0000000e+000  1.9540425e-002  0.0000000e+000  0.0000000e+000  1.0313700e-001  0.0000000e+000  3.5880341e-001  7.1521101e-001  1.0000000e+000  3.0971591e-001
  6.6781317e-002  0.0000000e+000  6.1758772e-001  0.0000000e+000  5.8375823e-002  2.0111924e-001  4.4565597e-002  0.0000000e+000  0.0000000e+000  0.0000000e+000  0.0000000e+000  0.0000000e+000  0.0000000e+000  0.0000000e+000  1.3307415e-003  5.1455338e-002  4.4836488e-003  1.7486799e-001  1.2239521e-002  0.0000000e+000  0.0000000e+000  0.0000000e+000  3.1762409e-001  0.0000000e+000  7.2983307e-002  3.5250279e-002  0.0000000e+000  0.0000000e+000  0.0000000e+000  0.0000000e+000  6.6781317e-002  1.1781634e+000  1.0000000e+000  1.7272971e-001
  0.0000000e+000  3.2291744e-002  2.8152337e-001  0.0000000e+000  0.0000000e+000  0.0000000e+000  1.8395862e-003  2.9177189e-002  6.4363106e-002  0.0000000e+000  0.0000000e+000  1.4294489e-001  0.0000000e+000  0.0000000e+000  0.0000000e+000  0.0000000e+000  0.0000000e+000  0.0000000e+000  6.2793407e-003  0.0000000e+000  0.0000000e+000  0.0000000e+000  0.0000000e+000  0.0000000e+000  0.0000000e+000  0.0000000e+000  0.0000000e+000  8.2923898e-002  5.7962668e-003  0.0000000e+000  0.0000000e+000  1.2008364e+000  1.0000000e+000             Inf
  3.9719688e-001  7.4363211e-003  0.0000000e+000  0.0000000e+000  2.7453521e-001  0.0000000e+000  0.0000000e+000  3.3476244e-002  0.0000000e+000  0.0000000e+000  9.8064794e-003  0.0000000e+000  1.5663762e-002  0.0000000e+000  0.0000000e+000  0.0000000e+000  0.0000000e+000  0.0000000e+000  0.0000000e+000  1.7020688e-001  2.1914976e-001  0.0000000e+000  2.3086253e-001  0.0000000e+000  0.0000000e+000  0.0000000e+000  0.0000000e+000  5.8321852e-003  1.1400435e-001  2.8732324e-002  3.9719688e-001  6.1364662e-001  1.0000000e+000  4.2973446e-001
  1.0687548e-001  0.0000000e+000  0.0000000e+000  0.0000000e+000  0.0000000e+000  0.0000000e+000  0.0000000e+000  0.0000000e+000  3.1241344e-002  0.0000000e+000  0.0000000e+000  0.0000000e+000  0.0000000e+000  0.0000000e+000  4.3927899e-001  0.0000000e+000  6.1443115e-002  0.0000000e+000  0.0000000e+000  0.0000000e+000  0.0000000e+000  0.0000000e+000  0.0000000e+000  0.0000000e+000  5.0790915e-001  7.5578335e-001  6.6591137e-002  0.0000000e+000  0.0000000e+000  0.0000000e+000  1.0687548e-001  1.1672771e+000  1.0000000e+000  2.0957493e-001
  7.2944502e-001  0.0000000e+000  0.0000000e+000  0.0000000e+000  0.0000000e+000  5.5066063e-002  0.0000000e+000  4.3963149e-002  6.1551436e-004  0.0000000e+000  0.0000000e+000  1.5117092e-001  4.9948157e-003  2.6019330e-002  0.0000000e+000  7.6183600e-002  0.0000000e+000  0.0000000e+000  1.1052888e-002  3.6523257e-003  0.0000000e+000  1.7206395e-001  1.4075846e-001  0.0000000e+000  0.0000000e+000  1.9482589e-001  4.1934842e-002  3.4851862e-001  0.0000000e+000  0.0000000e+000  7.2944502e-001  3.8586257e-001  1.0000000e+000  4.8164485e-001
  6.3185458e-001  0.0000000e+000  2.5428514e-002  0.0000000e+000  1.3637580e-001  2.1484778e-002  0.0000000e+000  3.0472716e-003  0.0000000e+000  0.0000000e+000  0.0000000e+000  0.0000000e+000  0.0000000e+000  1.5879066e-001  0.0000000e+000  0.0000000e+000  1.5898143e-001  0.0000000e+000  0.0000000e+000  0.0000000e+000  0.0000000e+000  0.0000000e+000  0.0000000e+000  2.5036174e-002  0.0000000e+000  1.9729184e-001  0.0000000e+000  0.0000000e+000  1.9201162e-001  4.9853064e-001  6.3185458e-001  4.8596278e-001  1.0000000e+000  4.8391584e-001
  9.0334214e-001  1.1363210e-001  7.0827913e-002  0.0000000e+000  0.0000000e+000  0.0000000e+000  4.7605685e-001  0.0000000e+000  3.0665191e-001  1.7863747e-001  1.1652209e-001  0.0000000e+000  6.6746046e-002  0.0000000e+000  0.0000000e+000  0.0000000e+000  0.0000000e+000  3.6101623e-002  1.0778419e-001  5.8838922e-003  0.0000000e+000  2.3753423e-001  0.0000000e+000  0.0000000e+000  0.0000000e+000  6.3970915e-002  0.0000000e+000  0.0000000e+000  0.0000000e+000  2.9983928e-001  9.0334214e-001  4.2634734e-001  1.0000000e+000  3.6472997e-001
  4.2388221e-001  9.4183319e-002  0.0000000e+000  3.0282556e-002  2.5432368e-003  0.0000000e+000  2.1223724e-001  8.7739765e-002  0.0000000e+000  0.0000000e+000  0.0000000e+000  1.3042580e-001  0.0000000e+000  1.4480384e-001  0.0000000e+000  5.2431787e-002  5.9634964e-002  8.8875684e-002  0.0000000e+000  0.0000000e+000  0.0000000e+000  0.0000000e+000  0.0000000e+000  1.4261678e-002  2.9001852e-001  3.3382161e-001  0.0000000e+000  6.5306917e-001  0.0000000e+000  3.1530698e-003  4.2388221e-001  8.3760753e-001  1.0000000e+000  1.3167261e-001
  1.1684091e-001  0.0000000e+000  1.3377947e-001  0.0000000e+000  9.6925356e-004  0.0000000e+000  0.0000000e+000  6.9904851e-003  1.8205107e-001  6.8244648e-002  0.0000000e+000  0.0000000e+000  8.6396193e-002  0.0000000e+000  2.0900826e-001  0.0000000e+000  1.5159120e-001  0.0000000e+000  1.5683147e-001  0.0000000e+000  0.0000000e+000  0.0000000e+000  0.0000000e+000  1.3677190e-001  0.0000000e+000  5.4179516e-002  0.0000000e+000  0.0000000e+000  0.0000000e+000  9.7039347e-003  1.1684091e-001  9.7104834e-001  1.0000000e+000  5.8098185e-001
  9.1124778e-001  0.0000000e+000  0.0000000e+000  0.0000000e+000  0.0000000e+000  9.4782667e-002  9.8261403e-002  9.3550414e-001  0.0000000e+000  0.0000000e+000  1.1741867e-001  0.0000000e+000  0.0000000e+000  2.5566597e-002  0.0000000e+000  0.0000000e+000  0.0000000e+000  0.0000000e+000  1.8503065e-001  1.1632174e-001  0.0000000e+000  0.0000000e+000  2.4642264e-001  0.0000000e+000  0.0000000e+000  0.0000000e+000  0.0000000e+000  0.0000000e+000  7.4677265e-003  4.7810654e-002  9.1124778e-001  3.8119228e-001  1.0000000e+000  3.2323459e-001
  1.1317721e-001  0.0000000e+000  0.0000000e+000  1.4746914e-001  2.7918949e-001  4.7592463e-002  0.0000000e+000  6.6869753e-002  0.0000000e+000  4.1222170e-002  0.0000000e+000  0.0000000e+000  3.8931300e-002  2.3971537e-002  1.6992915e-002  7.2142481e-002  2.9690376e-001  0.0000000e+000  1.4403349e-002  6.7586380e-002  1.4629528e-002  0.0000000e+000  0.0000000e+000  3.5353090e-001  0.0000000e+000  3.4027519e-001  5.5893476e-001  0.0000000e+000  0.0000000e+000  1.1610063e-001  1.1317721e-001  1.3266638e+000  1.0000000e+000  4.4659898e-001
  5.7045815e-001  2.9088096e-002  0.0000000e+000  6.3048621e-002  0.0000000e+000  1.0663946e-001  0.0000000e+000  0.0000000e+000  0.0000000e+000  7.6781248e-002  3.2551695e-002  0.0000000e+000  0.0000000e+000  1.4804054e-001  0.0000000e+000  1.7994384e-003  2.3976611e-001  0.0000000e+000  0.0000000e+000  1.0000000e+000  0.0000000e+000  0.0000000e+000  0.0000000e+000  0.0000000e+000  2.0634010e-002  0.0000000e+000  0.0000000e+000  0.0000000e+000  0.0000000e+000  6.3575246e-002  5.7045815e-001  6.1177366e-001  1.0000000e+000  3.2201777e-001
  4.5792972e-001  0.0000000e+000  0.0000000e+000  7.8334153e-002  1.6499108e-001  0.0000000e+000  0.0000000e+000  0.0000000e+000  0.0000000e+000  0.0000000e+000  3.3423895e-001  7.2057404e-001  6.2277322e-004  0.0000000e+000  7.1830661e-003  9.2435377e-002  5.0099211e-002  0.0000000e+000  0.0000000e+000  0.0000000e+000  0.0000000e+000  0.0000000e+000  0.0000000e+000  0.0000000e+000  1.2290877e-002  8.3656996e-002  5.1417375e-002  0.0000000e+000  0.0000000e+000  0.0000000e+000  4.5792972e-001  6.6778086e-001  1.0000000e+000  3.2691266e-001
  4.2461885e-001  8.4034610e-002  0.0000000e+000  1.2903534e-001  0.0000000e+000  2.4434561e-001  0.0000000e+000  0.0000000e+000  0.0000000e+000  2.6739874e-001  5.3227098e-002  3.0991145e-003  2.5322763e-001  4.4002884e-001  0.0000000e+000  8.4724551e-002  0.0000000e+000  0.0000000e+000  0.0000000e+000  0.0000000e+000  0.0000000e+000  0.0000000e+000  0.0000000e+000  0.0000000e+000  0.0000000e+000  1.6559350e-001  3.6524933e-001  0.0000000e+000  9.5503664e-002  0.0000000e+000  4.2461885e-001  8.3408282e-001  1.0000000e+000  1.7237328e-001
  3.8154029e-001  0.0000000e+000  0.0000000e+000  5.3628689e-001  6.0509373e-002  3.3548615e-002  1.3270456e-001  0.0000000e+000  0.0000000e+000  2.3968196e-001  0.0000000e+000  0.0000000e+000  0.0000000e+000  1.7180102e-002  0.0000000e+000  2.8709211e-001  0.0000000e+000  3.3131145e-001  0.0000000e+000  0.0000000e+000  3.2697626e-003  8.4180275e-003  0.0000000e+000  3.5574702e-002  0.0000000e+000  5.5487633e-001  3.6951632e-002  9.0079051e-002  0.0000000e+000  9.1105277e-002  3.8154029e-001  9.4285237e-001  1.0000000e+000  4.1573037e-001
  0.0000000e+000  0.0000000e+000  0.0000000e+000  7.3631560e-002  2.8206686e-001  0.0000000e+000  0.0000000e+000  1.8606904e-001  3.2023529e-002  1.1497057e-001  0.0000000e+000  1.7403580e-001  0.0000000e+000  7.1051082e-003  2.1430693e-002  4.9887476e-002  0.0000000e+000  0.0000000e+000  4.0602623e-003  0.0000000e+000  0.0000000e+000  0.0000000e+000  7.8528240e-002  0.0000000e+000  6.9846624e-003  1.4509265e-001  0.0000000e+000  0.0000000e+000  3.5353839e-002  0.0000000e+000  0.0000000e+000  1.3759022e+000  1.0000000e+000             Inf
  1.0000000e+000  0.0000000e+000  0.0000000e+000  0.0000000e+000  0.0000000e+000  0.0000000e+000  8.2848115e-002  0.0000000e+000  0.0000000e+000  0.0000000e+000  0.0000000e+000  0.0000000e+000  0.0000000e+000  3.8141964e-002  0.0000000e+000  0.0000000e+000  0.0000000e+000  6.2960192e-003  0.0000000e+000  0.0000000e+000  0.0000000e+000  6.0879710e-002  2.9282905e-001  0.0000000e+000  6.5531347e-002  0.0000000e+000  0.0000000e+000  1.9909245e-001  1.0848564e-002  1.4311697e-001  1.0000000e+000  1.4817233e-001  1.0000000e+000             Inf
  2.2598684e-001  6.7225139e-002  2.2051652e-001  0.0000000e+000  0.0000000e+000  0.0000000e+000  1.0813641e-001  1.3517570e-003  0.0000000e+000  1.0000000e+000  9.8749644e-003  0.0000000e+000  0.0000000e+000  0.0000000e+000  3.5062329e-001  2.9751681e-001  1.0774885e-002  0.0000000e+000  4.2049893e-001  8.2547877e-002  0.0000000e+000  0.0000000e+000  0.0000000e+000  0.0000000e+000  0.0000000e+000  2.4967418e-004  0.0000000e+000  0.0000000e+000  0.0000000e+000  0.0000000e+000  2.2598684e-001  1.1600492e+000  1.0000000e+000  4.1019902e-001
  0.0000000e+000  1.9607780e-001  8.7065822e-002  1.9413567e-001  0.0000000e+000  0.0000000e+000  0.0000000e+000  3.6765831e-002  0.0000000e+000  2.1161800e-001  0.0000000e+000  7.3955237e-003  0.0000000e+000  1.4607454e-001  0.0000000e+000  0.0000000e+000  1.1761960e-001  4.9133215e-002  8.5703982e-003  0.0000000e+000  2.2216877e-002  4.6563507e-002  0.0000000e+000  0.0000000e+000  0.0000000e+000  0.0000000e+000  8.2711295e-002  1.8089635e-002  0.0000000e+000  0.0000000e+000  0.0000000e+000  1.3798738e+000  1.0000000e+000             Inf
  9.2903363e-001  0.0000000e+000  0.0000000e+000  0.0000000e+000  1.7636464e-001  0.0000000e+000  3.7942132e-002  1.6091915e-003  0.0000000e+000  0.0000000e+000  2.7979336e-002  1.0991325e-002  1.0512688e-003  1.5956114e-001  0.0000000e+000  0.0000000e+000  2.3154994e-002  0.0000000e+000  0.0000000e+000  1.5052530e-002  0.0000000e+000  5.4738236e-001  6.6923613e-001  1.6795586e-001  1.8949122e-001  0.0000000e+000  6.3772709e-001  0.0000000e+000  0.0000000e+000  0.0000000e+000  9.2903363e-001  5.2432234e-001  1.0000000e+000  4.2218048e-001
  6.3269400e-001  0.0000000e+000  1.7475393e-002  1.6387767e-001  0.0000000e+000  2.7334235e-001  0.0000000e+000  0.0000000e+000  0.0000000e+000  0.0000000e+000  0.0000000e+000  0.0000000e+000  2.3091656e-001  2.1062011e-001  5.3560681e-002  0.0000000e+000  0.0000000e+000  0.0000000e+000  0.0000000e+000  0.0000000e+000  1.3954678e-001  1.3426986e-001  3.0924594e-001  0.0000000e+000  0.0000000e+000  1.2087394e-001  0.0000000e+000  0.0000000e+000  4.3462693e-002  0.0000000e+000  6.3269400e-001  5.4389062e-001  1.0000000e+000  7.3863407e-001
  1.9223978e-001  0.0000000e+000  0.0000000e+000  4.0633806e-003  9.3032272e-003  0.0000000e+000  0.0000000e+000  1.0907443e-003  0.0000000e+000  1.6528710e-001  2.8311316e-002  2.4007606e-002  0.0000000e+000  0.0000000e+000  0.0000000e+000  0.0000000e+000  0.0000000e+000  0.0000000e+000  1.0269188e-001  8.4866893e-002  0.0000000e+000  0.0000000e+000  6.9556387e-001  0.0000000e+000  4.9914257e-001  7.6993825e-001  2.1165440e-002  0.0000000e+000  3.0269555e-001  0.0000000e+000  1.9223978e-001  1.2456355e+000  1.0000000e+000  2.5002666e-001
  4.3124553e-002  0.0000000e+000  0.0000000e+000  0.0000000e+000  0.0000000e+000  2.0427108e-001  0.0000000e+000  0.0000000e+000  0.0000000e+000  0.0000000e+000  0.0000000e+000  6.0358971e-002  5.9035368e-002  0.0000000e+000  0.0000000e+000  8.4709933e-001  0.0000000e+000  0.0000000e+000  7.6352551e-002  0.0000000e+000  0.0000000e+000  0.0000000e+000  9.9018444e-002  0.0000000e+000  0.0000000e+000  2.1780546e-001  0.0000000e+000  5.2098415e-002  0.0000000e+000  0.0000000e+000  4.3124553e-002  1.2470638e+000  1.0000000e+000  2.9585489e-001
  1.0000000e+000  0.0000000e+000  0.0000000e+000  0.0000000e+000  7.4992153e-002  8.2520639e-002  0.0000000e+000  0.0000000e+000  0.0000000e+000  3.2018016e-002  0.0000000e+000  0.0000000e+000  1.6653625e-002  0.0000000e+000  0.0000000e+000  0.0000000e+000  0.0000000e+000  9.5190439e-002  0.0000000e+000  1.2251218e-002  0.0000000e+000  0.0000000e+000  7.2631441e-002  0.0000000e+000  0.0000000e+000  4.0592841e-003  7.9610069e-003  1.2545185e-001  0.0000000e+000  0.0000000e+000  1.0000000e+000  8.4326799e-002  1.0000000e+000             Inf
  2.3314110e-001  1.0556764e-001  0.0000000e+000  0.0000000e+000  0.0000000e+000  0.0000000e+000  0.0000000e+000  2.4297993e-002  0.0000000e+000  0.0000000e+000  6.3797515e-002  0.0000000e+000  1.1639637e-002  0.0000000e+000  0.0000000e+000  1.1826212e-001  4.5406100e-002  8.1817501e-002  8.9253812e-002  0.0000000e+000  7.5283984e-002  0.0000000e+000  0.0000000e+000  4.0310068e-004  8.2412221e-002  2.4305774e-002  0.0000000e+000  2.0434065e-001  2.5250316e-002  8.6993350e-002  2.3314110e-001  7.6719301e-001  1.0000000e+000  4.5511426e-001
  3.4047977e-001  1.6431939e-003  0.0000000e+000  0.0000000e+000  0.0000000e+000  0.0000000e+000  0.0000000e+000  0.0000000e+000  0.0000000e+000  5.5425031e-002  1.2526582e-001  6.5687018e-002  0.0000000e+000  6.8940143e-002  3.4887306e-002  0.0000000e+000  0.0000000e+000  0.0000000e+000  1.9835230e-001  7.1467003e-001  0.0000000e+000  1.2240409e-002  0.0000000e+000  0.0000000e+000  0.0000000e+000  0.0000000e+000  0.0000000e+000  0.0000000e+000  5.0978296e-002  0.0000000e+000  3.4047977e-001  7.1875830e-001  1.0000000e+000  5.7191438e-001
  9.9692295e-001  0.0000000e+000  0.0000000e+000  0.0000000e+000  0.0000000e+000  0.0000000e+000  0.0000000e+000  3.0164472e-001  0.0000000e+000  0.0000000e+000  1.7402890e-002  3.2645307e-002  9.1864937e-002  6.5105530e-001  0.0000000e+000  2.0751631e-001  1.5537992e-001  0.0000000e+000  1.0603850e-001  5.8804053e-004  0.0000000e+000  0.0000000e+000  2.1531634e-001  0.0000000e+000  0.0000000e+000  0.0000000e+000  0.0000000e+000  8.4131730e-001  0.0000000e+000  0.0000000e+000  9.9692295e-001  4.6881168e-001  1.0000000e+000  4.1058782e-001
  7.2350749e-001  0.0000000e+000  0.0000000e+000  0.0000000e+000  1.5363142e-002  0.0000000e+000  6.1374096e-001  0.0000000e+000  0.0000000e+000  0.0000000e+000  0.0000000e+000  0.0000000e+000  2.2491487e-001  0.0000000e+000  0.0000000e+000  0.0000000e+000  0.0000000e+000  0.0000000e+000  0.0000000e+000  1.2532160e-001  0.0000000e+000  2.2825501e-002  0.0000000e+000  0.0000000e+000  3.8538324e-001  0.0000000e+000  0.0000000e+000  1.0883015e-002  0.0000000e+000  0.0000000e+000  7.2350749e-001  4.1541535e-001  1.0000000e+000  2.8898352e-001
  1.0000000e+000  6.5659117e-002  0.0000000e+000  1.0572255e-001  0.0000000e+000  2.1737800e-001  0.0000000e+000  0.0000000e+000  0.0000000e+000  1.0058980e-002  0.0000000e+000  2.2264024e-002  6.2530767e-002  4.1549142e-001  0.0000000e+000  1.6969728e-001  0.0000000e+000  0.0000000e+000  0.0000000e+000  3.0288184e-002  0.0000000e+000  0.0000000e+000  0.0000000e+000  1.7819008e-002  1.0703385e-001  1.0127820e-001  0.0000000e+000  0.0000000e+000  0.0000000e+000  0.0000000e+000  1.0000000e+000  2.2330439e-001  1.0000000e+000             Inf
  9.0940602e-001  0.0000000e+000  0.0000000e+000  0.0000000e+000  0.0000000e+000  0.0000000e+000  0.0000000e+000  0.0000000e+000  0.0000000e+000  0.0000000e+000  3.0024378e-002  0.0000000e+000  0.0000000e+000  0.0000000e+000  3.5915128e-001  2.3132687e-001  0.0000000e+000  0.0000000e+000  0.0000000e+000  1.0000000e+000  1.3544204e-001  1.7442615e-001  0.0000000e+000  0.0000000e+000  0.0000000e+000  0.0000000e+000  0.0000000e+000  2.4677564e-003  0.0000000e+000  0.0000000e+000  9.0940602e-001  3.9364994e-001  1.0000000e+000  3.5541798e-001
  3.6497440e-001  7.9358435e-002  0.0000000e+000  5.3207293e-004  0.0000000e+000  1.4243168e-001  0.0000000e+000  0.0000000e+000  0.0000000e+000  7.3735370e-002  0.0000000e+000  6.2508933e-002  4.7760264e-002  7.3324729e-002  2.9488121e-001  1.4790935e-002  0.0000000e+000  0.0000000e+000  0.0000000e+000  0.0000000e+000  0.0000000e+000  1.4670687e-001  0.0000000e+000  3.8199650e-002  0.0000000e+000  0.0000000e+000  0.0000000e+000  1.3183369e-002  0.0000000e+000  0.0000000e+000  3.6497440e-001  6.1591954e-001  1.0000000e+000  2.4622108e-001
  3.2912751e-001  1.5560161e-003  0.0000000e+000  5.6337503e-001  3.1707954e-002  1.9506291e-002  3.9372803e-002  0.0000000e+000  5.6729212e-002  0.0000000e+000  0.0000000e+000  0.0000000e+000  0.0000000e+000  0.0000000e+000  3.3908524e-003  0.0000000e+000  1.1637631e-001  0.0000000e+000  5.4674463e-002  0.0000000e+000  0.0000000e+000  5.5851367e-002  3.1281238e-001  0.0000000e+000  0.0000000e+000  0.0000000e+000  0.0000000e+000  0.0000000e+000  0.0000000e+000  0.0000000e+000  3.2912751e-001  7.1331340e-001  1.0000000e+000  3.6511160e-001
  7.1719329e-001  0.0000000e+000  0.0000000e+000  5.4139674e-001  0.0000000e+000  4.4941612e-001  0.0000000e+000  0.0000000e+000  1.1695073e-002  0.0000000e+000  1.6012895e-002  0.0000000e+000  4.0545670e-002  0.0000000e+000  0.0000000e+000  1.0000000e+000  0.0000000e+000  0.0000000e+000  0.0000000e+000  0.0000000e+000  4.2650208e-003  0.0000000e+000  6.1840251e-002  0.0000000e+000  0.0000000e+000  0.0000000e+000  0.0000000e+000  1.4801661e-002  0.0000000e+000  0.0000000e+000  7.1719329e-001  5.7165422e-001  1.0000000e+000  4.5738363e-001
  1.8259914e-001  5.7053739e-002  4.7925779e-002  3.0304597e-001  0.0000000e+000  0.0000000e+000  0.0000000e+000  0.0000000e+000  1.6233836e-002  0.0000000e+000  0.0000000e+000  0.0000000e+000  0.0000000e+000  0.0000000e+000  0.0000000e+000  3.5707295e-002  0.0000000e+000  4.7502867e-001  6.8713742e-002  2.4233125e-002  3.6248289e-001  0.0000000e+000  0.0000000e+000  0.0000000e+000  1.4132937e-001  0.0000000e+000  7.8218230e-003  2.4903045e-002  0.0000000e+000  0.0000000e+000  1.8259914e-001  9.6470549e-001  1.0000000e+000  3.0082937e-001
  8.4382843e-001  0.0000000e+000  0.0000000e+000  4.3551797e-001  0.0000000e+000  0.0000000e+000  4.3222580e-002  5.6035769e-002  0.0000000e+000  3.2300770e-001  0.0000000e+000  0.0000000e+000  2.6777844e-001  0.0000000e+000  4.2909441e-002  1.9164975e-001  4.3923475e-002  2.2661792e-002  1.9479262e-001  0.0000000e+000  0.0000000e+000  5.3713963e-002  1.0597611e-001  0.0000000e+000  1.5393837e-002  0.0000000e+000  5.8999295e-003  0.0000000e+000  1.2606695e-004  1.5005267e-002  8.4382843e-001  4.1525254e-001  1.0000000e+000  2.0849151e-001
  2.7336264e-001  4.2581844e-002  5.3557369e-002  3.2187401e-001  0.0000000e+000  0.0000000e+000  6.2716909e-002  0.0000000e+000  0.0000000e+000  0.0000000e+000  0.0000000e+000  2.8459997e-001  7.9287737e-004  0.0000000e+000  2.5755286e-002  1.1354353e-001  6.9387268e-002  0.0000000e+000  1.8167708e-001  1.9127970e-001  6.9069975e-003  0.0000000e+000  3.2566787e-002  0.0000000e+000  7.4011817e-002  0.0000000e+000  3.2235522e-002  0.0000000e+000  1.9843393e-001  0.0000000e+000  2.7336264e-001  8.7940128e-001  1.0000000e+000  4.0747890e-001
  4.5789310e-001  4.0778928e-002  0.0000000e+000  1.4303201e-001  3.9530239e-002  0.0000000e+000  5.6582384e-003  0.0000000e+000  0.0000000e+000  0.0000000e+000  0.0000000e+000  0.0000000e+000  1.6581434e-001  4.5613130e-002  4.2833491e-003  0.0000000e+000  1.4219583e-003  8.1893309e-003  0.0000000e+000  6.0765045e-002  0.0000000e+000  1.3299689e-001  1.8157548e-001  4.6240690e-001  0.0000000e+000  0.0000000e+000  0.0000000e+000  0.0000000e+000  5.0691914e-004  0.0000000e+000  4.5789310e-001  6.0016022e-001  1.0000000e+000  3.9816727e-001
  0.0000000e+000  0.0000000e+000  0.0000000e+000  1.3697998e-001  0.0000000e+000  0.0000000e+000  0.0000000e+000  2.7400315e-005  0.0000000e+000  0.0000000e+000  0.0000000e+000  8.9724856e-002  0.0000000e+000  0.0000000e+000  0.0000000e+000  0.0000000e+000  0.0000000e+000  0.0000000e+000  6.3168172e-002  0.0000000e+000  0.0000000e+000  8.0186638e-002  2.3142162e-001  0.0000000e+000  0.0000000e+000  0.0000000e+000  0.0000000e+000  0.0000000e+000  0.0000000e+000  0.0000000e+000  0.0000000e+000  1.1866751e+000  1.0000000e+000             Inf
  6.4254202e-002  0.0000000e+000  0.0000000e+000  0.0000000e+000  1.3134439e-002  0.0000000e+000  1.3376942e-001  0.0000000e+000  3.6948670e-005  0.0000000e+000  0.0000000e+000  0.0000000e+000  3.2135934e-003  1.8355310e-002  0.0000000e+000  0.0000000e+000  0.0000000e+000  0.0000000e+000  0.0000000e+000  0.0000000e+000  3.1337834e-001  0.0000000e+000  9.9879603e-002  0.0000000e+000  1.1840147e-001  5.4664279e-002  3.3057492e-002  2.1903474e-002  0.0000000e+000  0.0000000e+000  6.4254202e-002  9.6776254e-001  1.0000000e+000  4.1300848e-001
  7.9643545e-001  0.0000000e+000  8.2924008e-002  2.6840060e-002  2.5167922e-001  0.0000000e+000  0.0000000e+000  0.0000000e+000  6.9792006e-003  0.0000000e+000  4.4026948e-003  0.0000000e+000  0.0000000e+000  0.0000000e+000  1.5838305e-001  0.0000000e+000  0.0000000e+000  3.0506568e-002  1.2022363e-001  0.0000000e+000  1.6773829e-001  2.4559431e-001  0.0000000e+000  0.0000000e+000  0.0000000e+000  0.0000000e+000  0.0000000e+000  0.0000000e+000  1.1099791e-001  0.0000000e+000  7.9643545e-001  3.2813349e-001  1.0000000e+000  4.3183330e-001
  4.2877852e-001  0.0000000e+000  0.0000000e+000  0.0000000e+000  0.0000000e+000  0.0000000e+000  0.0000000e+000  1.6795701e-001  3.0634042e-001  3.4673962e-002  0.0000000e+000  2.6104893e-001  0.0000000e+000  0.0000000e+000  0.0000000e+000  0.0000000e+000  1.0135128e-003  2.3001627e-002  0.0000000e+000  5.3492556e-002  0.0000000e+000  4.7094300e-002  0.0000000e+000  0.0000000e+000  0.0000000e+000  0.0000000e+000  0.0000000e+000  0.0000000e+000  0.0000000e+000  1.2688968e-001  4.2877852e-001  5.6554887e-001  1.0000000e+000  2.1190545e-001
  5.4890738e-001  0.0000000e+000  0.0000000e+000  0.0000000e+000  0.0000000e+000  0.0000000e+000  0.0000000e+000  0.0000000e+000  3.1465030e-002  0.0000000e+000  1.2032906e-002  1.1240317e-001  0.0000000e+000  9.5706966e-003  0.0000000e+000  4.0919310e-001  3.2399731e-002  0.0000000e+000  2.3363592e-002  8.8594230e-002  0.0000000e+000  1.4002914e-001  0.0000000e+000  9.1719292e-003  4.1138557e-001  0.0000000e+000  0.0000000e+000  0.0000000e+000  8.0450391e-002  0.0000000e+000  5.4890738e-001  5.3857496e-001  1.0000000e+000  1.7405234e-001
  2.8731223e-001  0.0000000e+000  0.0000000e+000  0.0000000e+000  0.0000000e+000  0.0000000e+000  0.0000000e+000  1.3407587e-002  0.0000000e+000  0.0000000e+000  4.6706960e-002  0.0000000e+000  2.0254152e-002  4.7369203e-002  7.2686882e-002  0.0000000e+000  0.0000000e+000  2.3689797e-003  0.0000000e+000  0.0000000e+000  1.3826461e-001  1.8902573e-002  3.7824131e-002  1.2332804e-001  0.0000000e+000  1.8123522e-003  5.0310036e-002  0.0000000e+000  1.9565879e-002  0.0000000e+000  2.8731223e-001  6.0073200e-001  1.0000000e+000  4.3130115e-001
  8.2321047e-002  0.0000000e+000  0.0000000e+000  0.0000000e+000  0.0000000e+000  0.0000000e+000  0.0000000e+000  0.0000000e+000  3.9245171e-002  0.0000000e+000  8.0678690e-003  1.2965056e-001  5.0263564e-003  0.0000000e+000  0.0000000e+000  9.3769603e-004  0.0000000e+000  5.9520112e-003  0.0000000e+000  0.0000000e+000  5.2075237e-002  1.6726098e-003  0.0000000e+000  0.0000000e+000  0.0000000e+000  0.0000000e+000  4.2524764e-001  0.0000000e+000  1.0412097e-002  0.0000000e+000  8.2321047e-002  8.9482926e-001  1.0000000e+000  4.7067277e-001
  8.6658081e-001  0.0000000e+000  1.1576128e-001  0.0000000e+000  1.2350837e-002  2.7934129e-002  3.3182565e-001  8.6465000e-002  5.8572526e-002  1.5475070e-002  5.3799138e-002  0.0000000e+000  0.0000000e+000  3.3146162e-002  0.0000000e+000  9.4070348e-002  0.0000000e+000  0.0000000e+000  0.0000000e+000  9.7282743e-003  0.0000000e+000  0.0000000e+000  6.7871035e-002  1.1691179e-001  0.0000000e+000  0.0000000e+000  2.1726897e-001  0.0000000e+000  0.0000000e+000  0.0000000e+000  8.6658081e-001  2.8957421e-001  1.0000000e+000  2.0417723e-001
  6.1799464e-001  0.0000000e+000  0.0000000e+000  4.9681122e-002  1.6383699e-001  3.5731287e-001  1.0386765e-002  7.6673043e-002  1.5207364e-002  0.0000000e+000  0.0000000e+000  0.0000000e+000  0.0000000e+000  3.3732164e-004  0.0000000e+000  0.0000000e+000  2.2411019e-001  0.0000000e+000  0.0000000e+000  4.5531490e-003  0.0000000e+000  1.2717755e-003  5.6747375e-002  6.9804996e-003  3.5545525e-001  0.0000000e+000  0.0000000e+000  0.0000000e+000  0.0000000e+000  0.0000000e+000  6.1799464e-001  4.7682619e-001  1.0000000e+000  3.8993374e-001
  5.6747511e-001  0.0000000e+000  1.2395964e-002  2.6173410e-002  1.6757419e-002  4.1901129e-001  1.5154498e-001  0.0000000e+000  1.1095715e-001  0.0000000e+000  0.0000000e+000  0.0000000e+000  0.0000000e+000  0.0000000e+000  0.0000000e+000  0.0000000e+000  0.0000000e+000  8.6317838e-003  0.0000000e+000  1.0658831e-002  6.1800104e-002  9.0050335e-002  0.0000000e+000  1.5222011e-003  0.0000000e+000  5.0590261e-003  0.0000000e+000  0.0000000e+000  1.9727686e-001  1.0104373e-001  5.6747511e-001  4.9262494e-001  1.0000000e+000  1.2951538e-001
  4.4130125e-001  0.0000000e+000  0.0000000e+000  0.0000000e+000  0.0000000e+000  0.0000000e+000  8.4273035e-002  0.0000000e+000  0.0000000e+000  0.0000000e+000  1.4218595e-002  0.0000000e+000  0.0000000e+000  0.0000000e+000  0.0000000e+000  0.0000000e+000  0.0000000e+000  2.1970556e-002  5.9385752e-002  0.0000000e+000  0.0000000e+000  0.0000000e+000  1.2588911e-002  5.6081584e-001  1.8195039e-001  8.6239415e-003  1.8174785e-002  0.0000000e+000  0.0000000e+000  0.0000000e+000  4.4130125e-001  5.4154981e-001  1.0000000e+000  1.4652586e-001
  2.5727273e-001  0.0000000e+000  6.0708942e-003  2.0047665e-003  0.0000000e+000  1.1917782e-001  4.6984264e-001  0.0000000e+000  2.2122923e-002  1.3556474e-001  7.7056524e-002  0.0000000e+000  3.0697865e-003  7.4193763e-002  0.0000000e+000  0.0000000e+000  0.0000000e+000  1.5727026e-002  0.0000000e+000  0.0000000e+000  0.0000000e+000  4.8693175e-002  0.0000000e+000  3.6192896e-001  0.0000000e+000  2.8426637e-002  0.0000000e+000  0.0000000e+000  5.2618246e-002  0.0000000e+000  2.5727273e-001  8.3102204e-001  1.0000000e+000  3.2369101e-001
  1.0000000e+000  0.0000000e+000  7.4249444e-002  0.0000000e+000  0.0000000e+000  0.0000000e+000  0.0000000e+000  0.0000000e+000  0.0000000e+000  1.4513312e-001  1.2667210e-003  7.6083191e-003  1.3514401e-002  0.0000000e+000  1.1109382e-001  0.0000000e+000  5.6684217e-003  0.0000000e+000  0.0000000e+000  0.0000000e+000  3.8007863e-002  0.0000000e+000  0.0000000e+000  1.1001477e-001  8.0951119e-002  0.0000000e+000  0.0000000e+000  0.0000000e+000  1.2102156e-002  0.0000000e+000  1.0000000e+000  9.7010197e-002  1.0000000e+000             Inf
  1.9978501e-001  0.0000000e+000  0.0000000e+000  0.0000000e+000  6.4971390e-004  2.6029019e-002  2.8825271e-001  3.5768310e-001  1.3357601e-002  0.0000000e+000  4.1605783e-003  0.0000000e+000  0.0000000e+000  0.0000000e+000  0.0000000e+000  0.0000000e+000  0.0000000e+000  1.7545040e-001  5.3807357e-002  0.0000000e+000  1.4462133e-003  1.3612504e-001  0.0000000e+000  1.5294966e-002  0.0000000e+000  1.5927743e-002  0.0000000e+000  0.0000000e+000  9.4048845e-003  7.5614008e-002  1.9978501e-001  8.4205713e-001  1.0000000e+000  2.3739423e-001
  8.9825947e-001  0.0000000e+000  0.0000000e+000  0.0000000e+000  0.0000000e+000  3.0928784e-002  1.6045240e-001  6.7865144e-002  4.5484321e-003  0.0000000e+000  8.3450090e-002  1.6235898e-001  0.0000000e+000  4.0791528e-002  0.0000000e+000  1.0532265e-001  0.0000000e+000  0.0000000e+000  0.0000000e+000  3.3498167e-002  0.0000000e+000  2.1731164e-002  1.4880738e-002  0.0000000e+000  0.0000000e+000  6.1526742e-002  2.0224028e-001  0.0000000e+000  0.0000000e+000  0.0000000e+000  8.9825947e-001  2.2354335e-001  1.0000000e+000  3.2186474e-001
  0.0000000e+000  0.0000000e+000  0.0000000e+000  0.0000000e+000  0.0000000e+000  1.5641508e-003  0.0000000e+000  0.0000000e+000  0.0000000e+000  0.0000000e+000  0.0000000e+000  0.0000000e+000  0.0000000e+000  0.0000000e+000  0.0000000e+000  0.0000000e+000  0.0000000e+000  3.1389547e-002  0.0000000e+000  6.8665969e-004  2.6313210e-002  4.6111130e-003  9.6295519e-003  6.7946334e-002  1.3235978e-001  8.3522591e-003  0.0000000e+000  0.0000000e+000  4.0560641e-002  5.9596582e-002  0.0000000e+000  1.1188651e+000  1.0000000e+000             Inf
  4.6261069e-001  4.5971505e-002  0.0000000e+000  0.0000000e+000  0.0000000e+000  1.7432331e-001  7.1806743e-003  2.3101200e-001  8.4765292e-001  0.0000000e+000  9.5865334e-002  0.0000000e+000  0.0000000e+000  0.0000000e+000  0.0000000e+000  2.9057932e-002  5.3152319e-001  0.0000000e+000  4.4423616e-002  0.0000000e+000  0.0000000e+000  0.0000000e+000  0.0000000e+000  3.3991926e-002  4.0127866e-001  0.0000000e+000  0.0000000e+000  4.5614592e-003  0.0000000e+000  0.0000000e+000  4.6261069e-001  8.5720030e-001  1.0000000e+000  3.5220121e-001
  1.0000000e+000  1.8656430e-003  0.0000000e+000  3.2854924e-001  0.0000000e+000  9.4521424e-002  2.3638263e-002  0.0000000e+000  0.0000000e+000  0.0000000e+000  2.7276406e-001  0.0000000e+000  0.0000000e+000  0.0000000e+000  0.0000000e+000  0.0000000e+000  0.0000000e+000  0.0000000e+000  0.0000000e+000  0.0000000e+000  0.0000000e+000  0.0000000e+000  0.0000000e+000  7.4327622e-002  4.2701900e-001  0.0000000e+000  0.0000000e+000  0.0000000e+000  0.0000000e+000  0.0000000e+000  1.0000000e+000  2.0495243e-001  1.0000000e+000             Inf
  3.8045467e-001  0.0000000e+000  0.0000000e+000  0.0000000e+000  4.8963596e-001  6.7985264e-002  1.7234833e-002  0.0000000e+000  1.3096204e-001  3.2051655e-002  1.0516980e-001  0.0000000e+000  0.0000000e+000  0.0000000e+000  0.0000000e+000  0.0000000e+000  3.0289540e-001  1.4020051e-002  0.0000000e+000  1.1211625e-002  0.0000000e+000  0.0000000e+000  0.0000000e+000  0.0000000e+000  5.3069664e-001  1.5051707e-001  4.3046232e-001  0.0000000e+000  0.0000000e+000  9.7075526e-002  3.8045467e-001  9.2529541e-001  1.0000000e+000  2.8675802e-001
  3.4912872e-001  1.6583450e-001  3.4417123e-001  0.0000000e+000  2.2358547e-001  0.0000000e+000  0.0000000e+000  0.0000000e+000  1.3750513e-004  2.2030841e-002  1.4258107e-002  0.0000000e+000  0.0000000e+000  0.0000000e+000  1.7140149e-003  1.3043699e-001  6.3144582e-001  0.0000000e+000  3.0328622e-002  2.5676332e-001  2.9905673e-001  7.7801697e-003  7.9561790e-002  0.0000000e+000  3.7446205e-001  1.6695830e-001  0.0000000e+000  0.0000000e+000  1.4503762e-002  0.0000000e+000  3.4912872e-001  1.0521945e+000  1.0000000e+000  2.2282865e-001
  6.6480733e-001  2.6154284e-002  0.0000000e+000  0.0000000e+000  0.0000000e+000  7.4133169e-002  0.0000000e+000  0.0000000e+000  0.0000000e+000  0.0000000e+000  1.6036254e-001  2.2633955e-001  0.0000000e+000  0.0000000e+000  0.0000000e+000  6.9175118e-002  3.0201212e-001  0.0000000e+000  0.0000000e+000  1.0631306e-001  0.0000000e+000  0.0000000e+000  0.0000000e+000  8.9179793e-003  0.0000000e+000  4.1582425e-001  0.0000000e+000  0.0000000e+000  2.4393162e-001  2.6021282e-003  6.6480733e-001  5.0650324e-001  1.0000000e+000  6.9036341e-001
  5.0289555e-001  4.3700721e-002  3.3237212e-001  0.0000000e+000  2.2077076e-002  0.0000000e+000  2.1501442e-002  0.0000000e+000  1.4393965e-003  0.0000000e+000  0.0000000e+000  3.4700650e-004  0.0000000e+000  1.3098803e-001  8.7554667e-003  3.9931229e-002  3.6456576e-001  0.0000000e+000  1.4895703e-001  2.3988226e-003  1.0483049e-001  1.2519000e-002  3.0753562e-002  1.7002453e-001  0.0000000e+000  3.7432936e-002  0.0000000e+000  1.4256815e-001  0.0000000e+000  1.5536313e-001  5.0289555e-001  6.6673726e-001  1.0000000e+000  5.1383357e-001
  0.0000000e+000  0.0000000e+000  1.8310292e-001  0.0000000e+000  0.0000000e+000  8.4402182e-002  0.0000000e+000  0.0000000e+000  0.0000000e+000  0.0000000e+000  9.0175888e-002  0.0000000e+000  4.7465569e-003  5.5544982e-002  1.2388241e-001  0.0000000e+000  0.0000000e+000  0.0000000e+000  1.7925922e-001  0.0000000e+000  0.0000000e+000  1.6915089e-001  1.6203773e-001  0.0000000e+000  0.0000000e+000  7.8188895e-003  0.0000000e+000  0.0000000e+000  4.1493921e-003  0.0000000e+000  0.0000000e+000  1.3302910e+000  1.0000000e+000             Inf
  8.2909121e-001  0.0000000e+000  0.0000000e+000  0.0000000e+000  0.0000000e+000  0.0000000e+000  0.0000000e+000  0.0000000e+000  0.0000000e+000  1.6676247e-003  9.5163602e-002  1.0078206e-003  0.0000000e+000  8.2822687e-002  2.2108213e-001  0.0000000e+000  8.0857594e-003  0.0000000e+000  0.0000000e+000  0.0000000e+000  0.0000000e+000  0.0000000e+000  0.0000000e+000  1.2359545e-001  1.8686328e-001  0.0000000e+000  1.6064211e-001  0.0000000e+000  5.9454884e-002  0.0000000e+000  8.2909121e-001  2.5692524e-001  1.0000000e+000  6.0315719e-001
  2.7257569e-001  0.0000000e+000  0.0000000e+000  1.0528628e-002  0.0000000e+000  0.0000000e+000  5.1781373e-003  0.0000000e+000  0.0000000e+000  9.2058377e-002  1.3118166e-001  2.0274402e-002  0.0000000e+000  0.0000000e+000  3.3453134e-001  1.3138333e-002  9.9107908e-001  0.0000000e+000  0.0000000e+000  5.5191744e-002  6.1152318e-002  0.0000000e+000  1.9350353e-001  0.0000000e+000  0.0000000e+000  3.2109798e-001  0.0000000e+000  1.6891975e-001  0.0000000e+000  0.0000000e+000  2.7257569e-001  1.0546527e+000  1.0000000e+000  3.3004136e-001
  4.5852448e-002  8.6626302e-003  0.0000000e+000  0.0000000e+000  1.5062241e-002  3.9514371e-002  0.0000000e+000  0.0000000e+000  1.5228206e-002  7.5237550e-002  0.0000000e+000  0.0000000e+000  1.8901934e-002  0.0000000e+000  1.4137162e-001  1.1027606e-001  0.0000000e+000  4.2665885e-001  0.0000000e+000  0.0000000e+000  1.1448728e-001  7.1985338e-002  0.0000000e+000  0.0000000e+000  0.0000000e+000  0.0000000e+000  0.0000000e+000  0.0000000e+000  2.3330124e-002  0.0000000e+000  4.5852448e-002  1.0823143e+000  1.0000000e+000  5.1751379e-001
  7.3380882e-001  1.2505640e-001  0.0000000e+000  0.0000000e+000  1.7287164e-001  1.2132340e-002  0.0000000e+000  4.6478295e-002  0.0000000e+000  1.8942674e-001  0.0000000e+000  1.6624381e-002  0.0000000e+000  0.0000000e+000  1.8336088e-001  0.0000000e+000  0.0000000e+000  8.0751224e-003  9.2033268e-002  2.9967619e-002  7.4663491e-002  6.1686670e-002  0.0000000e+000  0.0000000e+000  0.0000000e+000  1.6567163e-001  0.0000000e+000  1.4557917e-001  0.0000000e+000  0.0000000e+000  7.3380882e-001  3.9331181e-001  1.0000000e+000  8.1073717e-001
  0.0000000e+000  0.0000000e+000  0.0000000e+000  6.1217307e-002  5.3904149e-002  3.9957875e-002  0.0000000e+000  0.0000000e+000  0.0000000e+000  5.9836024e-002  0.0000000e+000  0.0000000e+000  1.2271116e-001  0.0000000e+000  0.0000000e+000  9.3197038e-002  6.0406626e-003  0.0000000e+000  1.2367567e-002  0.0000000e+000  0.0000000e+000  0.0000000e+000  0.0000000e+000  1.4777538e-001  0.0000000e+000  0.0000000e+000  0.0000000e+000  4.0741554e-002  6.6599069e-003  0.0000000e+000  0.0000000e+000  1.1999889e+000  1.0000000e+000             Inf
  1.0000000e+000  0.0000000e+000  0.0000000e+000  1.5037689e-001  3.0271740e-001  0.0000000e+000  0.0000000e+000  0.0000000e+000  5.7484506e-002  0.0000000e+000  0.0000000e+000  0.0000000e+000  0.0000000e+000  3.6667118e-002  2.6420505e-001  0.0000000e+000  5.3516871e-002  2.2392373e-002  2.6248275e-002  3.2063763e-002  3.5655184e-002  0.0000000e+000  0.0000000e+000  7.6297165e-003  2.1292081e-002  1.6036329e-001  0.0000000e+000  3.8542065e-002  0.0000000e+000  0.0000000e+000  1.0000000e+000  2.0254226e-001  1.0000000e+000             Inf
  1.6622924e-001  0.0000000e+000  4.7546234e-002  0.0000000e+000  0.0000000e+000  0.0000000e+000  0.0000000e+000  3.5027708e-001  0.0000000e+000  0.0000000e+000  0.0000000e+000  4.5172561e-001  5.4832387e-002  0.0000000e+000  1.4785794e-001  0.0000000e+000  0.0000000e+000  3.5513227e-002  0.0000000e+000  7.2187987e-001  3.2553790e-002  0.0000000e+000  0.0000000e+000  0.0000000e+000  0.0000000e+000  2.5964421e-002  1.6298907e-002  1.6217987e-001  0.0000000e+000  0.0000000e+000  1.6622924e-001  1.1138053e+000  1.0000000e+000  2.2413818e-001
  1.2324838e-001  3.6441383e-001  0.0000000e+000  0.0000000e+000  0.0000000e+000  0.0000000e+000  0.0000000e+000  0.0000000e+000  1.1278705e-002  0.0000000e+000  0.0000000e+000  1.0794978e-001  0.0000000e+000  0.0000000e+000  7.0106238e-001  1.3864536e-001  0.0000000e+000  1.8731667e-002  8.9129863e-002  0.0000000e+000  1.5270155e-002  1.5512012e-001  0.0000000e+000  0.0000000e+000  5.3350550e-002  7.0356390e-003  0.0000000e+000  0.0000000e+000  1.6649197e-001  1.9101923e-002  1.2324838e-001  1.1330269e+000  1.0000000e+000  2.5263340e-001
  3.3995504e-001  0.0000000e+000  0.0000000e+000  0.0000000e+000  1.5870519e-002  0.0000000e+000  8.8652286e-002  1.7796850e-001  0.0000000e+000  0.0000000e+000  0.0000000e+000  4.6668127e-001  0.0000000e+000  0.0000000e+000  8.1746938e-002  2.1130540e-001  0.0000000e+000  0.0000000e+000  4.2120895e-003  0.0000000e+000  0.0000000e+000  0.0000000e+000  2.1307938e-001  0.0000000e+000  0.0000000e+000  1.2870320e-001  0.0000000e+000  0.0000000e+000  1.6923018e-002  0.0000000e+000  3.3995504e-001  7.3736406e-001  1.0000000e+000  5.5807752e-001
  1.8972748e-001  1.1216367e-001  0.0000000e+000  0.0000000e+000  0.0000000e+000  0.0000000e+000  6.3073939e-003  0.0000000e+000  1.1351337e-001  0.0000000e+000  0.0000000e+000  6.4157897e-002  0.0000000e+000  1.1743143e-001  0.0000000e+000  1.6986760e-001  0.0000000e+000  0.0000000e+000  0.0000000e+000  0.0000000e+000  0.0000000e+000  0.0000000e+000  4.8392752e-001  0.0000000e+000  5.1788034e-002  2.5242675e-001  0.0000000e+000  5.6965092e-002  2.1876565e-001  0.0000000e+000  1.8972748e-001  9.7577038e-001  1.0000000e+000  3.7855191e-001
  2.9418521e-001  0.0000000e+000  1.1938791e-001  2.8531983e-002  5.8079740e-003  8.5270242e-002  6.8221752e-002  0.0000000e+000  1.6078618e-003  0.0000000e+000  0.0000000e+000  0.0000000e+000  3.9277095e-001  4.3026261e-002  0.0000000e+000  2.1692948e-001  1.8802895e-001  0.0000000e+000  0.0000000e+000  3.5871882e-001  3.4977737e-002  0.0000000e+000  0.0000000e+000  9.9396264e-002  0.0000000e+000  0.0000000e+000  2.3433372e-003  0.0000000e+000  0.0000000e+000  8.2342781e-002  2.9418521e-001  8.6384927e-001  1.0000000e+000  3.8924418e-001
  5.8568047e-001  1.6039066e-001  1.8898813e-002  0.0000000e+000  0.0000000e+000  0.0000000e+000  0.0000000e+000  5.3979099e-001  1.9960744e-001  1.6026303e-001  0.0000000e+000  5.0615061e-002  0.0000000e+000  3.0195014e-001  0.0000000e+000  0.0000000e+000  2.1634237e-001  0.0000000e+000  4.4703275e-003  0.0000000e+000  1.2781761e-002  0.0000000e+000  0.0000000e+000  1.7563699e-002  3.1663094e-003  0.0000000e+000  0.0000000e+000  3.8031663e-002  0.0000000e+000  5.1771580e-002  5.8568047e-001  5.9794769e-001  1.0000000e+000  7.3878677e-001
  6.8809314e-001  0.0000000e+000  5.4359302e-002  4.8330447e-002  0.0000000e+000  1.1589466e-002  2.3037120e-002  9.2560879e-002  3.5012396e-004  9.7575012e-002  2.7595481e-002  2.6152234e-003  0.0000000e+000  0.0000000e+000  0.0000000e+000  0.0000000e+000  0.0000000e+000  0.0000000e+000  3.6886684e-002  1.4066512e-003  7.2866789e-001  0.0000000e+000  0.0000000e+000  0.0000000e+000  8.8791015e-002  0.0000000e+000  0.0000000e+000  2.5908371e-002  1.7261139e-002  0.0000000e+000  6.8809314e-001  4.1207160e-001  1.0000000e+000  2.1388554e-001
  1.0000000e+000  0.0000000e+000  6.6665071e-003  8.3300864e-003  1.0186104e-001  0.0000000e+000  0.0000000e+000  1.2626755e-002  0.0000000e+000  1.9649945e-002  0.0000000e+000  0.0000000e+000  0.0000000e+000  4.1789263e-003  0.0000000e+000  1.0317276e-002  5.7439321e-003  0.0000000e+000  1.2644795e-002  0.0000000e+000  0.0000000e+000  4.8363883e-002  4.7675866e-002  0.0000000e+000  0.0000000e+000  0.0000000e+000  0.0000000e+000  0.0000000e+000  0.0000000e+000  0.0000000e+000  1.0000000e+000  4.4039804e-002  1.0000000e+000             Inf
  5.2650027e-002  8.9576977e-003  0.0000000e+000  0.0000000e+000  0.0000000e+000  3.6672356e-001  0.0000000e+000  0.0000000e+000  2.9397632e-001  6.9385882e-003  4.5418530e-002  8.0611338e-002  0.0000000e+000  6.3323565e-002  7.2644336e-002  0.0000000e+000  0.0000000e+000  1.4231966e-002  7.3944695e-003  1.2136212e-003  6.8165157e-002  1.1570161e-001  3.3646220e-002  5.8921443e-002  0.0000000e+000  1.8563063e-003  0.0000000e+000  0.0000000e+000  0.0000000e+000  0.0000000e+000  5.2650027e-002  1.1147297e+000  1.0000000e+000  5.0032039e-001
  6.2429485e-001  7.6497668e-002  1.4987463e-001  7.8069030e-004  5.7907834e-002  0.0000000e+000  1.1104605e-001  0.0000000e+000  0.0000000e+000  0.0000000e+000  0.0000000e+000  1.0063664e-001  0.0000000e+000  1.1831627e-001  0.0000000e+000  0.0000000e+000  0.0000000e+000  0.0000000e+000  5.1712933e-003  0.0000000e+000  3.6030452e-001  0.0000000e+000  0.0000000e+000  1.3856604e-002  2.6158704e-002  0.0000000e+000  1.4165139e-001  0.0000000e+000  0.0000000e+000  3.0831831e-002  6.2429485e-001  4.4535130e-001  1.0000000e+000  3.7496274e-001
  9.9560682e-001  4.1129078e-002  7.8453332e-001  0.0000000e+000  0.0000000e+000  0.0000000e+000  0.0000000e+000  1.2399311e-003  9.3795054e-002  0.0000000e+000  0.0000000e+000  2.8049975e-001  0.0000000e+000  0.0000000e+000  4.7054908e-002  0.0000000e+000  0.0000000e+000  2.5024280e-002  7.3258713e-004  0.0000000e+000  8.5870537e-002  0.0000000e+000  4.4968638e-003  5.1981180e-003  9.9798659e-003  2.0688440e-001  1.2510634e-001  0.0000000e+000  0.0000000e+000  2.9863238e-002  9.9560682e-001  3.0202289e-001  1.0000000e+000  3.2849178e-001
  2.1037247e-001  1.1785707e-002  0.0000000e+000  0.0000000e+000  0.0000000e+000  1.3624117e-001  0.0000000e+000  0.0000000e+000  4.4524418e-002  0.0000000e+000  0.0000000e+000  0.0000000e+000  0.0000000e+000  4.3902879e-001  0.0000000e+000  1.1839785e-002  0.0000000e+000  6.6477345e-002  1.8241544e-002  1.7369574e-002  1.6290361e-001  2.5843449e-002  0.0000000e+000  0.0000000e+000  0.0000000e+000  1.1166748e-001  1.4948808e-002  0.0000000e+000  1.0226909e-001  2.5400024e-002  2.1037247e-001  8.3222920e-001  1.0000000e+000  8.9348035e-001
  0.0000000e+000  5.0605337e-002  0.0000000e+000  3.2237513e-002  0.0000000e+000  5.1309980e-002  0.0000000e+000  1.8592624e-001  0.0000000e+000  0.0000000e+000  0.0000000e+000  0.0000000e+000  0.0000000e+000  0.0000000e+000  0.0000000e+000  1.2622429e-002  0.0000000e+000  7.4246465e-002  3.6357588e-002  0.0000000e+000  0.0000000e+000  0.0000000e+000  0.0000000e+000  0.0000000e+000  0.0000000e+000  0.0000000e+000  5.3188271e-002  0.0000000e+000  0.0000000e+000  0.0000000e+000  0.0000000e+000  1.1540843e+000  1.0000000e+000             Inf
  9.0526992e-001  2.4580629e-002  0.0000000e+000  3.4305644e-002  4.6951355e-002  0.0000000e+000  2.7597137e-001  0.0000000e+000  0.0000000e+000  2.0479694e-001  0.0000000e+000  0.0000000e+000  9.5935633e-002  0.0000000e+000  0.0000000e+000  3.7965878e-001  1.0241782e-002  0.0000000e+000  0.0000000e+000  0.0000000e+000  0.0000000e+000  0.0000000e+000  0.0000000e+000  1.8441211e-001  7.2597390e-002  0.0000000e+000  1.0149596e-001  0.0000000e+000  0.0000000e+000  1.4957311e-002  9.0526992e-001  3.0352568e-001  1.0000000e+000  2.8654595e-001
  5.1688850e-001  2.3069435e-001  0.0000000e+000  2.4066750e-001  0.0000000e+000  2.0259326e-001  5.6952095e-002  6.0045239e-003  0.0000000e+000  0.0000000e+000  0.0000000e+000  1.1019737e-002  4.4072693e-003  0.0000000e+000  4.3609304e-001  0.0000000e+000  3.6474883e-002  0.0000000e+000  1.2510340e-001  3.5540620e-002  4.4992555e-002  1.3680078e-002  0.0000000e+000  0.0000000e+000  0.0000000e+000  0.0000000e+000  0.0000000e+000  0.0000000e+000  2.0669876e-001  4.5695725e-002  5.1688850e-001  6.3825215e-001  1.0000000e+000  7.6244705e-001
  7.7217386e-001  0.0000000e+000  1.3640663e-003  0.0000000e+000  9.5995689e-004  3.0555361e-001  0.0000000e+000  0.0000000e+000  0.0000000e+000  0.0000000e+000  0.0000000e+000  6.5988685e-002  0.0000000e+000  5.4197781e-003  1.6134321e-002  0.0000000e+000  0.0000000e+000  1.9170191e-001  1.8847097e-002  4.7154433e-002  0.0000000e+000  0.0000000e+000  1.4540768e-001  1.2769354e-002  0.0000000e+000  5.1831385e-002  1.6418675e-001  0.0000000e+000  8.4682447e-002  2.3731850e-001  7.7217386e-001  3.7208112e-001  1.0000000e+000  3.1496197e-001
  0.0000000e+000  0.0000000e+000  0.0000000e+000  0.0000000e+000  0.0000000e+000  1.1262850e-001  0.0000000e+000  0.0000000e+000  0.0000000e+000  0.0000000e+000  9.9738704e-002  1.2684152e-001  1.4019863e-001  0.0000000e+000  0.0000000e+000  0.0000000e+000  8.9270851e-002  0.0000000e+000  0.0000000e+000  0.0000000e+000  4.4170207e-002  0.0000000e+000  2.3193380e-001  2.0860103e-003  0.0000000e+000  5.6348534e-002  0.0000000e+000  6.7335363e-002  0.0000000e+000  8.4788083e-002  0.0000000e+000  1.3275194e+000  1.0000000e+000             Inf
  1.0000000e+000  0.0000000e+000  0.0000000e+000  6.1008589e-002  0.0000000e+000  7.1407366e-002  1.7575977e-001  0.0000000e+000  0.0000000e+000  0.0000000e+000  1.1237981e-002  0.0000000e+000  2.4583558e-001  0.0000000e+000  2.1175824e-002  0.0000000e+000  0.0000000e+000  0.0000000e+000  3.1940483e-002  1.3295882e-001  0.0000000e+000  2.0711689e-001  2.2740329e-002  9.9457947e-002  0.0000000e+000  0.0000000e+000  7.9274285e-002  7.5640098e-002  0.0000000e+000  0.0000000e+000  1.0000000e+000  2.0724721e-001  1.0000000e+000             Inf
  4.3265356e-002  1.0227814e-001  0.0000000e+000  0.0000000e+000  5.4763318e-002  0.0000000e+000  0.0000000e+000  0.0000000e+000  0.0000000e+000  0.0000000e+000  7.6687814e-002  2.5728476e-002  0.0000000e+000  0.0000000e+000  0.0000000e+000  5.7886449e-002  0.0000000e+000  0.0000000e+000  2.1646837e-001  0.0000000e+000  1.8352978e-001  0.0000000e+000  4.8620824e-001  0.0000000e+000  0.0000000e+000  0.0000000e+000  3.2988331e-002  1.6337889e-002  2.3878114e-001  2.1124869e-001  4.3265356e-002  1.2713296e+000  1.0000000e+000  2.9350626e-001
  4.5328580e-001  0.0000000e+000  0.0000000e+000  0.0000000e+000  1.7513088e-002  0.0000000e+000  0.0000000e+000  0.0000000e+000  1.5944913e-002  0.0000000e+000  0.0000000e+000  0.0000000e+000  0.0000000e+000  0.0000000e+000  9.5830435e-002  4.6794044e-002  0.0000000e+000  0.0000000e+000  0.0000000e+000  0.0000000e+000  3.5431829e-002  0.0000000e+000  4.2465242e-001  0.0000000e+000  8.1453206e-001  0.0000000e+000  3.1502106e-001  2.6143906e-001  0.0000000e+000  0.0000000e+000  4.5328580e-001  7.6978355e-001  1.0000000e+000  4.0141136e-001
  3.6027646e-001  1.5326377e-002  0.0000000e+000  0.0000000e+000  8.7861122e-002  1.3432862e-002  0.0000000e+000  0.0000000e+000  1.2493608e-001  0.0000000e+000  0.0000000e+000  0.0000000e+000  3.0684106e-001  0.0000000e+000  0.0000000e+000  3.3609131e-001  2.8021878e-001  1.8718059e-001  0.0000000e+000  2.3431195e-002  2.1330087e-001  0.0000000e+000  1.6332109e-001  0.0000000e+000  4.1867218e-001  3.3673811e-003  1.7868533e-001  0.0000000e+000  0.0000000e+000  8.7843803e-002  3.6027646e-001  9.6169260e-001  1.0000000e+000  2.1495126e-001
  6.0272774e-001  0.0000000e+000  0.0000000e+000  7.6774924e-003  1.0003961e-003  3.1742683e-002  1.7877823e-001  9.8283002e-002  1.9598984e-002  0.0000000e+000  0.0000000e+000  1.3379269e-001  0.0000000e+000  0.0000000e+000  0.0000000e+000  0.0000000e+000  0.0000000e+000  0.0000000e+000  0.0000000e+000  0.0000000e+000  0.0000000e+000  0.0000000e+000  2.1240811e-001  0.0000000e+000  0.0000000e+000  4.0352689e-001  0.0000000e+000  1.9785821e-001  0.0000000e+000  1.2419826e-001  6.0272774e-001  5.0650264e-001  1.0000000e+000  5.0815776e-001
  4.0962742e-001  0.0000000e+000  0.0000000e+000  2.4527132e-001  1.4827996e-002  0.0000000e+000  1.9763212e-001  0.0000000e+000  4.2982683e-001  0.0000000e+000  0.0000000e+000  0.0000000e+000  0.0000000e+000  4.6147873e-002  0.0000000e+000  4.2450193e-001  5.5215253e-002  0.0000000e+000  0.0000000e+000  0.0000000e+000  9.7414820e-002  5.2215769e-002  0.0000000e+000  1.8298501e-001  0.0000000e+000  1.8122895e-003  0.0000000e+000  2.7003573e-001  2.9786734e-001  0.0000000e+000  4.0962742e-001  8.7962371e-001  1.0000000e+000  2.6431508e-001
  5.9469803e-001  0.0000000e+000  0.0000000e+000  5.7170248e-002  1.2349821e-002  0.0000000e+000  0.0000000e+000  0.0000000e+000  3.5462222e-001  0.0000000e+000  0.0000000e+000  0.0000000e+000  8.6134983e-003  9.4210874e-002  0.0000000e+000  0.0000000e+000  1.4627641e-001  0.0000000e+000  2.4361614e-001  0.0000000e+000  0.0000000e+000  0.0000000e+000  0.0000000e+000  0.0000000e+000  5.5237554e-002  0.0000000e+000  0.0000000e+000  5.8131879e-002  3.1074441e-001  6.5124824e-001  5.9469803e-001  6.3726319e-001  1.0000000e+000  3.8445707e-001
  9.0934588e-001  0.0000000e+000  0.0000000e+000  1.5455685e-002  5.4101235e-002  7.2714341e-002  1.6084364e-001  0.0000000e+000  0.0000000e+000  0.0000000e+000  8.6044670e-002  0.0000000e+000  0.0000000e+000  0.0000000e+000  0.0000000e+000  0.0000000e+000  0.0000000e+000  7.6682922e-002  4.2085458e-001  1.6649301e-001  0.0000000e+000  0.0000000e+000  6.0182321e-002  0.0000000e+000  0.0000000e+000  1.2607499e-001  0.0000000e+000  0.0000000e+000  0.0000000e+000  0.0000000e+000  9.0934588e-001  2.6254588e-001  1.0000000e+000  2.8099378e-001
  8.3560937e-001  5.9610411e-003  0.0000000e+000  1.8401010e-001  0.0000000e+000  1.1258920e-001  6.7226073e-001  0.0000000e+000  1.9464803e-001  0.0000000e+000  0.0000000e+000  0.0000000e+000  0.0000000e+000  0.0000000e+000  0.0000000e+000  0.0000000e+000  0.0000000e+000  0.0000000e+000  0.0000000e+000  0.0000000e+000  0.0000000e+000  1.1122191e-002  0.0000000e+000  3.8145315e-002  0.0000000e+000  1.4231388e-001  0.0000000e+000  0.0000000e+000  0.0000000e+000  2.9715064e-002  8.3560937e-001  3.3787447e-001  1.0000000e+000  5.2438376e-001
  3.4653505e-001  0.0000000e+000  0.0000000e+000  3.6734453e-003  0.0000000e+000  9.5692885e-002  0.0000000e+000  0.0000000e+000  1.3898059e-002  0.0000000e+000  5.2365612e-001  1.6122815e-001  3.2779225e-001  0.0000000e+000  0.0000000e+000  0.0000000e+000  0.0000000e+000  0.0000000e+000  0.0000000e+000  5.7445212e-002  9.8267339e-003  0.0000000e+000  8.9693925e-001  0.0000000e+000  4.6571763e-001  0.0000000e+000  0.0000000e+000  0.0000000e+000  0.0000000e+000  1.8477853e-001  3.4653505e-001  1.0497470e+000  1.0000000e+000  3.9332190e-001
  9.9507466e-002  1.1824019e-001  0.0000000e+000  0.0000000e+000  0.0000000e+000  3.9640420e-002  2.8492453e-001  0.0000000e+000  6.4074317e-003  2.4880923e-001  2.0114464e-001  0.0000000e+000  0.0000000e+000  0.0000000e+000  3.6351111e-001  4.7127792e-002  1.4535167e-001  0.0000000e+000  0.0000000e+000  0.0000000e+000  0.0000000e+000  4.8636193e-002  0.0000000e+000  0.0000000e+000  9.4487566e-002  0.0000000e+000  0.0000000e+000  0.0000000e+000  0.0000000e+000  0.0000000e+000  9.9507466e-002  1.1101879e+000  1.0000000e+000  5.0106322e-001
  0.0000000e+000  0.0000000e+000  7.8891698e-003  0.0000000e+000  0.0000000e+000  0.0000000e+000  4.9508891e-003  0.0000000e+000  0.0000000e+000  0.0000000e+000  1.0186943e-003  0.0000000e+000  0.0000000e+000  1.1862263e-001  0.0000000e+000  0.0000000e+000  0.0000000e+000  4.5970229e-002  0.0000000e+000  0.0000000e+000  0.0000000e+000  0.0000000e+000  0.0000000e+000  0.0000000e+000  8.4985803e-002  0.0000000e+000  4.6108921e-002  0.0000000e+000  0.0000000e+000  1.6518426e-002  0.0000000e+000  1.1011925e+000  1.0000000e+000             Inf
  8.8231858e-001  1.0163145e-002  6.8042988e-002  8.3082787e-002  1.4590911e-002  1.1332105e-001  0.0000000e+000  0.0000000e+000  0.0000000e+000  0.0000000e+000  9.8518037e-002  3.3551882e-002  7.1303829e-002  0.0000000e+000  3.8858706e-002  0.0000000e+000  0.0000000e+000  8.7014712e-002  1.3309820e-002  0.0000000e+000  0.0000000e+000  0.0000000e+000  0.0000000e+000  0.0000000e+000  4.3211396e-004  8.3487968e-002  0.0000000e+000  0.0000000e+000  0.0000000e+000  0.0000000e+000  8.8231858e-001  1.8370064e-001  1.0000000e+000  3.3589763e-001
  7.3569467e-001  1.0794600e-003  0.0000000e+000  0.0000000e+000  1.7621762e-002  0.0000000e+000  0.0000000e+000  0.0000000e+000  0.0000000e+000  2.4679869e-003  0.0000000e+000  5.8950583e-002  0.0000000e+000  0.0000000e+000  0.0000000e+000  0.0000000e+000  0.0000000e+000  2.6964512e-001  6.1896138e-002  1.6945633e-003  3.4205622e-003  0.0000000e+000  1.2003581e-002  0.0000000e+000  0.0000000e+000  0.0000000e+000  0.0000000e+000  0.0000000e+000  0.0000000e+000  1.0200256e-001  7.3569467e-001  2.3904613e-001  1.0000000e+000  5.7657298e-001
  1.1013147e-001  0.0000000e+000  0.0000000e+000  0.0000000e+000  0.0000000e+000  0.0000000e+000  7.2622112e-002  0.0000000e+000  7.7069897e-004  8.4279903e-002  5.5086725e-004  2.3978484e-001  0.0000000e+000  0.0000000e+000  0.0000000e+000  0.0000000e+000  0.0000000e+000  1.3298196e-001  2.1430065e-001  9.2888118e-003  0.0000000e+000  2.5690786e-002  0.0000000e+000  0.0000000e+000  6.0199916e-002  0.0000000e+000  0.0000000e+000  1.1764135e-002  3.2220070e-003  2.6857679e-002  1.1013147e-001  8.9927149e-001  1.0000000e+000  3.4219027e-001
  2.7616240e-001  9.2968753e-002  0.0000000e+000  0.0000000e+000  0.0000000e+000  0.0000000e+000  0.0000000e+000  0.0000000e+000  5.7310388e-002  0.0000000e+000  1.0900494e-002  1.9247294e-001  1.9217871e-001  2.7890082e-003  5.4896910e-002  0.0000000e+000  0.0000000e+000  0.0000000e+000  2.2563956e-003  1.2617990e-003  2.6762795e-002  1.5210835e-002  6.1237030e-005  0.0000000e+000  0.0000000e+000  3.6921408e-002  1.7396368e-002  5.0902322e-002  0.0000000e+000  7.4671798e-002  2.7616240e-001  6.6801963e-001  1.0000000e+000  4.6949734e-001
  1.6856677e-001  8.7906899e-003  0.0000000e+000  0.0000000e+000  0.0000000e+000  1.8085535e-002  8.1663008e-003  5.1050843e-004  0.0000000e+000  7.8697541e-002  0.0000000e+000  1.0000376e-001  0.0000000e+000  7.7794705e-002  0.0000000e+000  0.0000000e+000  0.0000000e+000  0.0000000e+000  0.0000000e+000  0.0000000e+000  0.0000000e+000  4.7325176e-002  2.3587696e-002  0.0000000e+000  8.0543536e-002  9.4816825e-002  0.0000000e+000  0.0000000e+000  6.1920790e-002  0.0000000e+000  1.6856677e-001  7.3910476e-001  1.0000000e+000  3.9310769e-001
  4.2417700e-001  0.0000000e+000  4.0859079e-001  0.0000000e+000  5.5425372e-002  4.1339476e-002  0.0000000e+000  0.0000000e+000  0.0000000e+000  1.3482516e-001  0.0000000e+000  0.0000000e+000  0.0000000e+000  0.0000000e+000  0.0000000e+000  0.0000000e+000  0.0000000e+000  4.5812555e-002  4.2950538e-002  1.9463917e-002  0.0000000e+000  0.0000000e+000  4.7107017e-003  0.0000000e+000  0.0000000e+000  3.5340208e-002  0.0000000e+000  0.0000000e+000  0.0000000e+000  1.4587036e-002  4.2417700e-001  5.2128507e-001  1.0000000e+000  3.8299266e-001
  4.7662447e-002  0.0000000e+000  0.0000000e+000  1.0066859e-002  0.0000000e+000  0.0000000e+000  2.0605789e-002  2.6867351e-001  4.3594509e-003  0.0000000e+000  3.9653347e-003  1.1889619e-001  0.0000000e+000  2.9834994e-002  0.0000000e+000  1.0864406e-001  0.0000000e+000  0.0000000e+000  0.0000000e+000  9.4521198e-003  4.7503803e-002  0.0000000e+000  1.2192854e-002  0.0000000e+000  2.3068691e-002  0.0000000e+000  0.0000000e+000  0.0000000e+000  0.0000000e+000  1.1336652e-004  4.7662447e-002  9.6445932e-001  1.0000000e+000  2.1125814e-001
  4.4760874e-001  6.2635678e-004  0.0000000e+000  1.5037850e-001  2.5296883e-002  0.0000000e+000  0.0000000e+000  2.5799938e-002  6.0629489e-002  1.0693518e-001  5.9681928e-002  5.8248373e-004  0.0000000e+000  5.1338691e-003  0.0000000e+000  0.0000000e+000  4.1115882e-002  5.1211399e-003  0.0000000e+000  4.2316936e-002  0.0000000e+000  0.0000000e+000  0.0000000e+000  0.0000000e+000  0.0000000e+000  0.0000000e+000  0.0000000e+000  5.3320007e-002  0.0000000e+000  0.0000000e+000  4.4760874e-001  4.5258377e-001  1.0000000e+000  2.1305819e-001
  5.5088838e-001  2.1384243e-002  3.3756167e-003  0.0000000e+000  6.2842342e-002  0.0000000e+000  1.6953978e-002  0.0000000e+000  0.0000000e+000  0.0000000e+000  0.0000000e+000  2.3441487e-001  1.4598480e-002  1.0154261e-001  7.2810630e-002  0.0000000e+000  2.8170306e-001  0.0000000e+000  0.0000000e+000  0.0000000e+000  0.0000000e+000  1.8479874e-002  1.5691177e-003  0.0000000e+000  1.5627023e-003  0.0000000e+000  0.0000000e+000  0.0000000e+000  3.7746333e-002  0.0000000e+000  5.5088838e-001  4.3335067e-001  1.0000000e+000  4.9776830e-001
  1.0000000e+000  0.0000000e+000  8.4080140e-002  0.0000000e+000  0.0000000e+000  0.0000000e+000  5.1483602e-002  0.0000000e+000  0.0000000e+000  1.1771219e-001  0.0000000e+000  3.3166821e-002  3.3674322e-002  0.0000000e+000  0.0000000e+000  0.0000000e+000  1.6209076e-002  0.0000000e+000  1.5072750e-002  0.0000000e+000  0.0000000e+000  0.0000000e+000  0.0000000e+000  0.0000000e+000  0.0000000e+000  0.0000000e+000  0.0000000e+000  1.0171413e-001  0.0000000e+000  6.1475580e-002  1.0000000e+000  8.2806273e-002  1.0000000e+000             Inf
  9.7085682e-001  0.0000000e+000  1.3549018e-002  1.1908120e-002  1.2058339e-002  3.1005761e-003  0.0000000e+000  0.0000000e+000  0.0000000e+000  0.0000000e+000  6.7454738e-002  1.5280859e-001  1.9735397e-001  0.0000000e+000  0.0000000e+000  8.7220925e-002  0.0000000e+000  1.1148054e-004  0.0000000e+000  0.0000000e+000  0.0000000e+000  0.0000000e+000  0.0000000e+000  0.0000000e+000  1.6266971e-003  0.0000000e+000  1.4173119e-001  4.7733832e-002  0.0000000e+000  0.0000000e+000  9.7085682e-001  1.3645851e-001  1.0000000e+000  2.1675421e-001
  3.0660941e-002  9.8120920e-002  0.0000000e+000  0.0000000e+000  7.5773143e-002  0.0000000e+000  0.0000000e+000  1.8605982e-003  0.0000000e+000  0.0000000e+000  2.6718070e-002  2.0494257e-001  1.0388850e-001  6.0690885e-002  9.2342488e-002  0.0000000e+000  0.0000000e+000  0.0000000e+000  0.0000000e+000  0.0000000e+000  3.2759107e-002  0.0000000e+000  0.0000000e+000  0.0000000e+000  2.0525676e-002  0.0000000e+000  4.9508425e-003  1.0423125e-002  0.0000000e+000  0.0000000e+000  3.0660941e-002  1.0334822e+000  1.0000000e+000  1.8192701e-001
  2.5744957e-001  0.0000000e+000  0.0000000e+000  4.6911188e-001  2.9370176e-002  0.0000000e+000  0.0000000e+000  0.0000000e+000  2.1704694e-001  0.0000000e+000  7.5075514e-003  0.0000000e+000  3.4835884e-001  3.1482492e-002  1.2530213e-001  0.0000000e+000  0.0000000e+000  0.0000000e+000  4.6928269e-002  1.3881640e-001  0.0000000e+000  0.0000000e+000  0.0000000e+000  0.0000000e+000  2.1602850e-004  0.0000000e+000  0.0000000e+000  2.2151770e-001  0.0000000e+000  0.0000000e+000  2.5744957e-001  8.8461280e-001  1.0000000e+000  5.2366867e-001
  6.1321793e-002  0.0000000e+000  1.4685361e-001  0.0000000e+000  0.0000000e+000  0.0000000e+000  0.0000000e+000  0.0000000e+000  0.0000000e+000  0.0000000e+000  2.0070510e-001  2.5109332e-001  0.0000000e+000  1.5270538e-001  0.0000000e+000  7.1911281e-002  0.0000000e+000  0.0000000e+000  0.0000000e+000  0.0000000e+000  6.6765974e-003  5.4082513e-002  0.0000000e+000  3.2977267e-003  0.0000000e+000  8.8812581e-002  0.0000000e+000  0.0000000e+000  3.1852888e-001  5.2660188e-002  6.1321793e-002  1.1232417e+000  1.0000000e+000  2.5360793e-001
  1.0762983e-001  0.0000000e+000  1.7419882e-001  2.2150747e-001  0.0000000e+000  0.0000000e+000  0.0000000e+000  0.0000000e+000  0.0000000e+000  7.7298477e-002  0.0000000e+000  0.0000000e+000  0.0000000e+000  0.0000000e+000  0.0000000e+000  7.7361369e-002  0.0000000e+000  9.8401529e-003  9.4498982e-003  0.0000000e+000  5.4402112e-002  3.9855156e-001  0.0000000e+000  1.6616188e-001  4.2383525e-002  0.0000000e+000  0.0000000e+000  1.2835479e-001  3.7021393e-004  0.0000000e+000  1.0762983e-001  1.0308119e+000  1.0000000e+000  4.6397672e-001
  3.6524389e-001  6.2970477e-002  0.0000000e+000  0.0000000e+000  0.0000000e+000  0.0000000e+000  0.0000000e+000  2.8788988e-003  0.0000000e+000  4.9829418e-002  0.0000000e+000  0.0000000e+000  0.0000000e+000  1.4129986e-002  0.0000000e+000  9.0860335e-002  0.0000000e+000  0.0000000e+000  9.6164840e-003  0.0000000e+000  0.0000000e+000  1.1278565e-002  0.0000000e+000  1.5777485e-001  0.0000000e+000  0.0000000e+000  0.0000000e+000  4.3394028e-002  0.0000000e+000  0.0000000e+000  3.6524389e-001  4.9286258e-001  1.0000000e+000  8.6384051e-001
  3.2287422e-001  0.0000000e+000  0.0000000e+000  0.0000000e+000  0.0000000e+000  0.0000000e+000  0.0000000e+000  0.0000000e+000  0.0000000e+000  0.0000000e+000  0.0000000e+000  0.0000000e+000  0.0000000e+000  0.0000000e+000  1.2792243e-001  0.0000000e+000  0.0000000e+000  3.1321382e-002  0.0000000e+000  3.0778544e-001  0.0000000e+000  2.6114929e-001  0.0000000e+000  1.0661342e-001  0.0000000e+000  0.0000000e+000  3.6335476e-001  1.0724556e-001  0.0000000e+000  9.6771328e-002  3.2287422e-001  7.5443821e-001  1.0000000e+000  5.1528989e-001
  8.6922330e-001  0.0000000e+000  0.0000000e+000  0.0000000e+000  0.0000000e+000  0.0000000e+000  0.0000000e+000  0.0000000e+000  0.0000000e+000  0.0000000e+000  0.0000000e+000  0.0000000e+000  0.0000000e+000  5.5146408e-002  0.0000000e+000  1.8754957e-002  0.0000000e+000  8.7442653e-002  0.0000000e+000  3.8130939e-002  4.1189907e-002  2.7193689e-002  0.0000000e+000  0.0000000e+000  4.1496160e-003  0.0000000e+000  0.0000000e+000  8.2942065e-002  0.0000000e+000  1.8152768e-001  8.6922330e-001  1.5954577e-001  1.0000000e+000             Inf
  6.9619214e-001  8.0750867e-003  2.7571329e-001  0.0000000e+000  0.0000000e+000  0.0000000e+000  0.0000000e+000  0.0000000e+000  0.0000000e+000  0.0000000e+000  2.8518022e-001  0.0000000e+000  9.2371650e-003  0.0000000e+000  0.0000000e+000  1.2975904e-002  0.0000000e+000  0.0000000e+000  4.3926308e-002  0.0000000e+000  0.0000000e+000  0.0000000e+000  0.0000000e+000  7.0101630e-002  2.7085325e-002  0.0000000e+000  0.0000000e+000  0.0000000e+000  3.2861188e-003  8.2430073e-002  6.9619214e-001  3.1955758e-001  1.0000000e+000  7.9368977e-001
  8.3680094e-001  3.3663463e-004  0.0000000e+000  4.6835274e-001  0.0000000e+000  0.0000000e+000  5.7658716e-002  0.0000000e+000  0.0000000e+000  0.0000000e+000  0.0000000e+000  0.0000000e+000  6.1979280e-003  4.1351755e-004  0.0000000e+000  5.1317995e-002  0.0000000e+000  0.0000000e+000  0.0000000e+000  1.2829720e-001  0.0000000e+000  0.0000000e+000  8.2935286e-003  6.2466769e-002  0.0000000e+000  0.0000000e+000  4.6193979e-002  2.7702772e-002  0.0000000e+000  2.5044861e-002  8.3680094e-001  2.4137336e-001  1.0000000e+000  3.5888289e-001
  0.0000000e+000  4.5050926e-004  0.0000000e+000  6.9589468e-002  1.3540359e-002  0.0000000e+000  0.0000000e+000  2.0849319e-001  8.0944343e-002  0.0000000e+000  0.0000000e+000  7.4698355e-003  0.0000000e+000  0.0000000e+000  0.0000000e+000  0.0000000e+000  0.0000000e+000  0.0000000e+000  1.3227750e-001  0.0000000e+000  0.0000000e+000  0.0000000e+000  0.0000000e+000  0.0000000e+000  0.0000000e+000  0.0000000e+000  0.0000000e+000  5.2184261e-003  0.0000000e+000  0.0000000e+000  0.0000000e+000  1.1607535e+000  1.0000000e+000             Inf
  6.3304564e-001  0.0000000e+000  5.3196130e-002  0.0000000e+000  3.3990954e-002  0.0000000e+000  0.0000000e+000  0.0000000e+000  0.0000000e+000  0.0000000e+000  0.0000000e+000  5.0962490e-002  2.3697285e-002  0.0000000e+000  0.0000000e+000  0.0000000e+000  2.5595745e-002  0.0000000e+000  0.0000000e+000  0.0000000e+000  3.7248333e-003  0.0000000e+000  7.2558540e-002  0.0000000e+000  0.0000000e+000  0.0000000e+000  0.0000000e+000  0.0000000e+000  0.0000000e+000  0.0000000e+000  6.3304564e-001  2.5428458e-001  1.0000000e+000  1.5580264e-001
  2.1932017e-001  0.0000000e+000  1.5110430e-002  0.0000000e+000  2.7345987e-003  0.0000000e+000  1.8789132e-002  0.0000000e+000  3.2138891e-002  0.0000000e+000  0.0000000e+000  0.0000000e+000  0.0000000e+000  2.1137824e-004  0.0000000e+000  0.0000000e+000  1.1136872e-002  2.3399575e-003  0.0000000e+000  0.0000000e+000  0.0000000e+000  2.5357835e-003  1.5671670e-002  0.0000000e+000  0.0000000e+000  1.7929677e-002  0.0000000e+000  0.0000000e+000  5.4559568e-002  0.0000000e+000  2.1932017e-001  5.7300367e-001  1.0000000e+000  1.7824961e-001
  7.7626302e-001  0.0000000e+000  0.0000000e+000  0.0000000e+000  0.0000000e+000  0.0000000e+000  0.0000000e+000  0.0000000e+000  0.0000000e+000  2.9272165e-002  0.0000000e+000  1.8513126e-001  0.0000000e+000  2.7570100e-002  0.0000000e+000  0.0000000e+000  4.8847972e-002  0.0000000e+000  0.0000000e+000  0.0000000e+000  3.3665607e-002  6.0027251e-002  0.0000000e+000  1.6013021e-001  0.0000000e+000  3.2292266e-002  0.0000000e+000  2.5209478e-002  0.0000000e+000  0.0000000e+000  7.7626302e-001  2.2701592e-001  1.0000000e+000  1.3185932e-001
  1.2706036e-001  1.6494192e-002  2.2513025e-002  0.0000000e+000  1.5393759e-001  0.0000000e+000  5.9712140e-004  0.0000000e+000  2.8772329e-002  6.8596469e-003  0.0000000e+000  3.4582894e-003  0.0000000e+000  0.0000000e+000  0.0000000e+000  0.0000000e+000  0.0000000e+000  0.0000000e+000  0.0000000e+000  0.0000000e+000  1.7462520e-003  7.7973536e-003  2.8767564e-003  0.0000000e+000  0.0000000e+000  7.1334464e-003  1.5630421e-002  2.7902015e-002  3.0001431e-002  0.0000000e+000  1.2706036e-001  7.2704763e-001  1.0000000e+000  1.9991059e-001
  6.7449088e-001  5.5937877e-002  0.0000000e+000  0.0000000e+000  0.0000000e+000  0.0000000e+000  7.9011087e-003  0.0000000e+000  7.7410914e-003  0.0000000e+000  0.0000000e+000  0.0000000e+000  2.1319646e-002  0.0000000e+000  5.3383963e-003  0.0000000e+000  6.0821702e-002  5.0341543e-006  0.0000000e+000  0.0000000e+000  0.0000000e+000  0.0000000e+000  0.0000000e+000  2.8655451e-002  0.0000000e+000  1.3828215e-002  1.2888818e-001  2.8085803e-002  0.0000000e+000  0.0000000e+000  6.7449088e-001  2.4550668e-001  1.0000000e+000  1.3680742e-001
  4.8767513e-001  0.0000000e+000  1.4158096e-002  0.0000000e+000  0.0000000e+000  0.0000000e+000  0.0000000e+000  0.0000000e+000  1.2841046e-003  4.0932690e-003  0.0000000e+000  3.7047464e-002  0.0000000e+000  8.3476358e-002  2.8650751e-002  0.0000000e+000  2.0537202e-002  0.0000000e+000  0.0000000e+000  0.0000000e+000  1.5510832e-003  7.5783528e-003  2.4115761e-002  0.0000000e+000  0.0000000e+000  0.0000000e+000  0.0000000e+000  0.0000000e+000  3.4526169e-003  0.0000000e+000  4.8767513e-001  3.4771425e-001  1.0000000e+000  1.1393734e-001
  2.5369200e-001  9.1154926e-003  1.6923423e-002  0.0000000e+000  0.0000000e+000  0.0000000e+000  0.0000000e+000  0.0000000e+000  3.4044977e-003  7.9686168e-003  0.0000000e+000  3.4789556e-002  0.0000000e+000  0.0000000e+000  0.0000000e+000  0.0000000e+000  0.0000000e+000  0.0000000e+000  0.0000000e+000  0.0000000e+000  0.0000000e+000  1.8430966e-003  0.0000000e+000  4.6477188e-003  0.0000000e+000  1.6089947e-002  0.0000000e+000  1.0767006e-002  0.0000000e+000  0.0000000e+000  2.5369200e-001  5.2089527e-001  1.0000000e+000  1.5932454e-001
  5.4497143e-001  1.1148301e-003  3.6131729e-002  0.0000000e+000  2.8361716e-002  0.0000000e+000  4.8267824e-004  0.0000000e+000  6.2917758e-005  0.0000000e+000  0.0000000e+000  0.0000000e+000  0.0000000e+000  5.5957507e-002  0.0000000e+000  0.0000000e+000  0.0000000e+000  0.0000000e+000  0.0000000e+000  0.0000000e+000  0.0000000e+000  9.3795989e-003  0.0000000e+000  0.0000000e+000  0.0000000e+000  0.0000000e+000  5.7346564e-003  0.0000000e+000  0.0000000e+000  0.0000000e+000  5.4497143e-001  2.8880993e-001  1.0000000e+000  2.0366313e-001
  1.0000000e+000  4.0804889e-002  1.1482582e-003  0.0000000e+000  1.9528037e-003  0.0000000e+000  0.0000000e+000  0.0000000e+000  0.0000000e+000  6.4224749e-003  0.0000000e+000  0.0000000e+000  0.0000000e+000  0.0000000e+000  3.2699389e-002  0.0000000e+000  0.0000000e+000  0.0000000e+000  0.0000000e+000  0.0000000e+000  1.7081030e-003  0.0000000e+000  0.0000000e+000  0.0000000e+000  0.0000000e+000  0.0000000e+000  0.0000000e+000  5.0695615e-003  8.2995594e-003  0.0000000e+000  1.0000000e+000  1.5337337e-002  1.0000000e+000             Inf
  5.7062025e-002  0.0000000e+000  2.0830874e-001  0.0000000e+000  0.0000000e+000  0.0000000e+000  3.1928263e-002  0.0000000e+000  0.0000000e+000  0.0000000e+000  0.0000000e+000  0.0000000e+000  2.4833933e-001  3.6039185e-002  6.5747261e-002  0.0000000e+000  4.0274168e-002  8.0559613e-004  0.0000000e+000  0.0000000e+000  0.0000000e+000  7.6102696e-004  6.2984658e-003  0.0000000e+000  0.0000000e+000  2.2254706e-002  0.0000000e+000  0.0000000e+000  2.5923678e-002  0.0000000e+000  5.7062025e-002  9.5000625e-001  1.0000000e+000  2.7134154e-001
  4.9549382e-001  1.9387371e-003  0.0000000e+000  0.0000000e+000  3.3093704e-002  0.0000000e+000  0.0000000e+000  0.0000000e+000  0.0000000e+000  5.6950059e-002  0.0000000e+000  0.0000000e+000  1.4049582e-003  0.0000000e+000  0.0000000e+000  0.0000000e+000  0.0000000e+000  0.0000000e+000  0.0000000e+000  0.0000000e+000  1.4787529e-003  5.8211579e-003  0.0000000e+000  0.0000000e+000  0.0000000e+000  1.3553656e-002  0.0000000e+000  8.5552355e-003  0.0000000e+000  0.0000000e+000  4.9549382e-001  3.2090860e-001  1.0000000e+000  1.1574732e-001
  0.0000000e+000  0.0000000e+000  1.2357070e-003  0.0000000e+000  0.0000000e+000  0.0000000e+000  0.0000000e+000  0.0000000e+000  0.0000000e+000  5.1561850e-003  0.0000000e+000  0.0000000e+000  2.8297437e-004  0.0000000e+000  0.0000000e+000  0.0000000e+000  2.1811838e-002  1.1124127e-003  0.0000000e+000  0.0000000e+000  0.0000000e+000  5.8437431e-003  0.0000000e+000  0.0000000e+000  0.0000000e+000  2.3844868e-002  2.0001594e-003  1.2760795e-002  3.6092614e-004  0.0000000e+000  0.0000000e+000  1.0230926e+000  1.0000000e+000             Inf
  7.8248074e-002  0.0000000e+000  5.5469728e-003  0.0000000e+000  2.1152584e-002  0.0000000e+000  8.1420975e-002  0.0000000e+000  0.0000000e+000  2.0457424e-004  0.0000000e+000  0.0000000e+000  0.0000000e+000  0.0000000e+000  0.0000000e+000  0.0000000e+000  0.0000000e+000  0.0000000e+000  0.0000000e+000  0.0000000e+000  0.0000000e+000  9.0834620e-005  3.8093941e-002  1.6460366e-002  0.0000000e+000  0.0000000e+000  0.0000000e+000  6.1933382e-002  4.0755822e-002  0.0000000e+000  7.8248074e-002  7.9141456e-001  1.0000000e+000  1.0252290e-001
  1.1168074e-001  1.7176478e-002  1.0154946e-001  0.0000000e+000  6.1780986e-003  0.0000000e+000  6.2697879e-003  0.0000000e+000  0.0000000e+000  3.4349354e-003  0.0000000e+000  0.0000000e+000  0.0000000e+000  1.7869876e-002  4.3581828e-002  0.0000000e+000  2.8648492e-002  1.4444525e-002  0.0000000e+000  0.0000000e+000  2.2511936e-002  2.2198497e-002  0.0000000e+000  6.4720998e-002  0.0000000e+000  0.0000000e+000  0.0000000e+000  3.5947429e-003  5.9530295e-003  0.0000000e+000  1.1168074e-001  7.5887562e-001  1.0000000e+000  1.1268387e-001
  8.3637047e-001  4.1423291e-002  0.0000000e+000  0.0000000e+000  4.6409133e-002  0.0000000e+000  1.1641319e-002  0.0000000e+000  0.0000000e+000  1.2175284e-002  0.0000000e+000  0.0000000e+000  0.0000000e+000  6.1479951e-004  1.2131374e-004  0.0000000e+000  0.0000000e+000  0.0000000e+000  0.0000000e+000  0.0000000e+000  4.1476705e-003  0.0000000e+000  0.0000000e+000  2.7682772e-001  0.0000000e+000  0.0000000e+000  0.0000000e+000  9.1177981e-003  2.4961562e-002  0.0000000e+000  8.3637047e-001  1.5935105e-001  1.0000000e+000  2.6081745e-001
  4.0067380e-001  0.0000000e+000  2.2471453e-003  0.0000000e+000  0.0000000e+000  0.0000000e+000  0.0000000e+000  0.0000000e+000  0.0000000e+000  0.0000000e+000  0.0000000e+000  3.6930237e-002  2.0305269e-001  8.9276156e-002  0.0000000e+000  0.0000000e+000  1.3284729e-002  0.0000000e+000  0.0000000e+000  0.0000000e+000  0.0000000e+000  0.0000000e+000  0.0000000e+000  0.0000000e+000  0.0000000e+000  0.0000000e+000  4.3761682e-002  0.0000000e+000  1.3071983e-002  0.0000000e+000  4.0067380e-001  4.5336377e-001  1.0000000e+000  2.5306681e-001
  6.5531247e-002  0.0000000e+000  1.0264363e-002  0.0000000e+000  4.3475225e-002  0.0000000e+000  0.0000000e+000  0.0000000e+000  2.6349111e-002  0.0000000e+000  0.0000000e+000  4.9696158e-002  0.0000000e+000  0.0000000e+000  2.9236480e-002  0.0000000e+000  0.0000000e+000  8.4128048e-003  0.0000000e+000  0.0000000e+000  0.0000000e+000  2.2916825e-002  0.0000000e+000  3.2966833e-002  0.0000000e+000  3.7956812e-002  0.0000000e+000  2.8219195e-003  0.0000000e+000  0.0000000e+000  6.5531247e-002  8.1568622e-001  1.0000000e+000  1.7855727e-001
  9.0745992e-001  0.0000000e+000  0.0000000e+000  0.0000000e+000  0.0000000e+000  0.0000000e+000  0.0000000e+000  0.0000000e+000  4.2242060e-002  3.5486237e-002  0.0000000e+000  0.0000000e+000  1.2484666e-001  0.0000000e+000  0.0000000e+000  0.0000000e+000  0.0000000e+000  4.4607206e-003  0.0000000e+000  0.0000000e+000  0.0000000e+000  1.0884726e-002  0.0000000e+000  0.0000000e+000  0.0000000e+000  0.0000000e+000  2.7378142e-004  7.0306415e-003  0.0000000e+000  0.0000000e+000  9.0745992e-001  8.4560376e-002  1.0000000e+000  2.0477862e-001
  1.7647504e-001  3.3197321e-002  0.0000000e+000  0.0000000e+000  1.9294932e-002  0.0000000e+000  1.4286465e-004  0.0000000e+000  1.2236392e-002  6.5087523e-003  0.0000000e+000  0.0000000e+000  2.6608669e-002  0.0000000e+000  0.0000000e+000  0.0000000e+000  0.0000000e+000  0.0000000e+000  0.0000000e+000  0.0000000e+000  3.9594896e-003  4.3162998e-003  0.0000000e+000  1.1594802e-002  0.0000000e+000  0.0000000e+000  0.0000000e+000  0.0000000e+000  5.6116443e-002  0.0000000e+000  1.7647504e-001  6.2271146e-001  1.0000000e+000  2.4511831e-001
  6.6409413e-001  1.7684740e-002  0.0000000e+000  0.0000000e+000  8.8719534e-003  0.0000000e+000  0.0000000e+000  0.0000000e+000  0.0000000e+000  0.0000000e+000  0.0000000e+000  2.5581805e-002  3.8106172e-002  9.3042781e-003  4.5647720e-002  0.0000000e+000  0.0000000e+000  1.0672082e-004  0.0000000e+000  0.0000000e+000  1.2939494e-004  9.4100920e-003  0.0000000e+000  0.0000000e+000  0.0000000e+000  4.7892271e-003  1.0730405e-003  0.0000000e+000  1.9592863e-001  0.0000000e+000  6.6409413e-001  2.5184553e-001  1.0000000e+000  5.0155583e-002
  4.4013156e-001  3.7353201e-002  9.3878328e-003  0.0000000e+000  0.0000000e+000  0.0000000e+000  0.0000000e+000  0.0000000e+000  7.8138028e-005  0.0000000e+000  0.0000000e+000  1.1433240e-003  0.0000000e+000  1.9951404e-003  1.0218933e-002  0.0000000e+000  6.2268856e-002  0.0000000e+000  0.0000000e+000  0.0000000e+000  5.5732262e-003  5.3062925e-003  0.0000000e+000  0.0000000e+000  0.0000000e+000  3.9164317e-002  0.0000000e+000  1.4442558e-002  2.0536687e-002  0.0000000e+000  4.4013156e-001  3.7993794e-001  1.0000000e+000  1.9183781e-001
  7.7939809e-001  1.8807564e-002  3.9274471e-001  0.0000000e+000  0.0000000e+000  0.0000000e+000  0.0000000e+000  0.0000000e+000  7.4281342e-003  5.8600509e-002  0.0000000e+000  1.7984022e-002  0.0000000e+000  0.0000000e+000  2.8318631e-002  0.0000000e+000  2.4950997e-004  7.0560765e-003  0.0000000e+000  0.0000000e+000  0.0000000e+000  0.0000000e+000  0.0000000e+000  0.0000000e+000  0.0000000e+000  2.5177171e-002  0.0000000e+000  9.2410081e-003  0.0000000e+000  0.0000000e+000  7.7939809e-001  2.1834555e-001  1.0000000e+000  1.2725159e-001
  2.9800196e-001  0.0000000e+000  0.0000000e+000  0.0000000e+000  1.8783197e-002  0.0000000e+000  2.3893910e-002  0.0000000e+000  0.0000000e+000  0.0000000e+000  0.0000000e+000  0.0000000e+000  0.0000000e+000  0.0000000e+000  0.0000000e+000  0.0000000e+000  0.0000000e+000  5.7590298e-003  0.0000000e+000  0.0000000e+000  1.2085321e-002  6.2005192e-003  0.0000000e+000  0.0000000e+000  0.0000000e+000  1.0157120e-002  0.0000000e+000  0.0000000e+000  8.9115447e-002  0.0000000e+000  2.9800196e-001  4.9173551e-001  1.0000000e+000  2.1399360e-001
  9.3975111e-001  0.0000000e+000  5.3377034e-002  0.0000000e+000  0.0000000e+000  0.0000000e+000  1.1240859e-002  0.0000000e+000  3.7766281e-002  1.1172111e-003  0.0000000e+000  1.8240725e-002  0.0000000e+000  0.0000000e+000  0.0000000e+000  0.0000000e+000  0.0000000e+000  0.0000000e+000  0.0000000e+000  0.0000000e+000  2.6235054e-002  0.0000000e+000  0.0000000e+000  0.0000000e+000  0.0000000e+000  0.0000000e+000  5.9415382e-003  9.7081597e-003  6.2588284e-004  0.0000000e+000  9.3975111e-001  5.7166701e-002  1.0000000e+000  1.6123041e-001
  8.3495519e-001  0.0000000e+000  4.6561861e-002  0.0000000e+000  0.0000000e+000  1.2633360e-003  1.9066715e-001  0.0000000e+000  2.5518835e-003  0.0000000e+000  4.7802459e-002  1.0680908e-001  0.0000000e+000  0.0000000e+000  0.0000000e+000  3.8804912e-002  0.0000000e+000  7.1700765e-004  0.0000000e+000  6.1839194e-001  2.1196626e-001  1.4941673e-002  2.9110390e-001  0.0000000e+000  0.0000000e+000  0.0000000e+000  1.6369404e-001  0.0000000e+000  2.6089834e-001  4.6431966e-001  8.3495519e-001  5.5012372e-001  1.0000000e+000  3.8570894e-001
  1.7289649e-001  9.2816454e-002  1.6304076e-001  0.0000000e+000  0.0000000e+000  0.0000000e+000  3.9592462e-003  0.0000000e+000  2.1671037e-001  7.5611722e-002  8.4561634e-002  0.0000000e+000  0.0000000e+000  1.5481095e-001  0.0000000e+000  0.0000000e+000  6.1350264e-001  0.0000000e+000  0.0000000e+000  0.0000000e+000  0.0000000e+000  1.2204334e-001  0.0000000e+000  4.8565482e-002  1.6796746e-002  0.0000000e+000  0.0000000e+000  5.0419377e-001  0.0000000e+000  0.0000000e+000  1.7289649e-001  1.1164488e+000  1.0000000e+000  7.2710547e-001
  5.2376578e-001  0.0000000e+000  1.5881485e-001  8.9245422e-002  0.0000000e+000  1.9472634e-001  0.0000000e+000  0.0000000e+000  1.2520288e-001  0.0000000e+000  0.0000000e+000  0.0000000e+000  0.0000000e+000  0.0000000e+000  0.0000000e+000  0.0000000e+000  0.0000000e+000  2.0762946e-002  1.3233470e-002  2.6105729e-001  1.2285582e-001  4.0644868e-001  3.1212803e-001  3.4876526e-002  0.0000000e+000  3.3405543e-002  5.2507178e-002  1.4331286e-001  0.0000000e+000  0.0000000e+000  5.2376578e-001  6.9237703e-001  1.0000000e+000  6.6253430e-001
  7.5160973e-001  0.0000000e+000  1.2279366e-001  5.7140164e-002  1.1663056e-001  4.8198406e-002  0.0000000e+000  6.2911780e-002  6.4172588e-003  0.0000000e+000  5.3771828e-002  0.0000000e+000  0.0000000e+000  4.6104237e-001  0.0000000e+000  0.0000000e+000  0.0000000e+000  6.0306502e-001  0.0000000e+000  0.0000000e+000  0.0000000e+000  0.0000000e+000  1.3773836e-001  2.6790108e-002  0.0000000e+000  3.3519222e-002  6.2220761e-002  0.0000000e+000  6.5078647e-001  0.0000000e+000  7.5160973e-001  6.0863032e-001  1.0000000e+000  1.7781626e-001
  7.4588619e-001  1.0688630e-001  0.0000000e+000  0.0000000e+000  0.0000000e+000  8.3165790e-002  3.4761306e-001  3.1868174e-002  2.6110879e-001  0.0000000e+000  2.1368441e-002  0.0000000e+000  9.9342869e-002  2.8433029e-001  0.0000000e+000  0.0000000e+000  0.0000000e+000  1.9650107e-001  0.0000000e+000  0.0000000e+000  2.3084574e-001  0.0000000e+000  2.6649389e-001  2.8362653e-001  0.0000000e+000  0.0000000e+000  4.7748061e-003  0.0000000e+000  0.0000000e+000  4.2333854e-001  7.4588619e-001  6.5467433e-001  1.0000000e+000  2.9893193e-001
  0.0000000e+000  2.1037542e-002  5.9853000e-003  0.0000000e+000  0.0000000e+000  0.0000000e+000  0.0000000e+000  5.1888676e-003  0.0000000e+000  0.0000000e+000  1.0436028e-001  4.8552103e-002  0.0000000e+000  5.3906443e-003  0.0000000e+000  2.2666630e-001  3.6770019e-002  4.4447949e-002  0.0000000e+000  8.2667242e-002  0.0000000e+000  0.0000000e+000  3.1577228e-001  4.1678916e-001  0.0000000e+000  1.7349691e-002  0.0000000e+000  0.0000000e+000  0.0000000e+000  0.0000000e+000  0.0000000e+000  1.4130619e+000  1.0000000e+000             Inf
  9.3049612e-001  2.7888059e-001  0.0000000e+000  0.0000000e+000  1.8234982e-001  6.6756577e-002  0.0000000e+000  0.0000000e+000  0.0000000e+000  0.0000000e+000  2.0731287e-001  4.1309269e-001  0.0000000e+000  0.0000000e+000  1.1972819e-001  0.0000000e+000  7.2094215e-002  0.0000000e+000  0.0000000e+000  0.0000000e+000  0.0000000e+000  2.6600157e-003  0.0000000e+000  0.0000000e+000  4.6360736e-002  0.0000000e+000  1.7018147e-001  0.0000000e+000  2.9634318e-001  0.0000000e+000  9.3049612e-001  3.6497861e-001  1.0000000e+000  4.3254397e-001
  1.0000000e+000  0.0000000e+000  0.0000000e+000  0.0000000e+000  1.4391024e-001  0.0000000e+000  5.0408622e-002  6.6649574e-003  0.0000000e+000  0.0000000e+000  3.6429738e-002  0.0000000e+000  4.1136522e-002  1.2713281e-003  3.1942429e-001  1.3536831e-001  4.9926288e-002  8.9848436e-002  0.0000000e+000  0.0000000e+000  3.2850879e-002  2.2739387e-001  0.0000000e+000  8.7418701e-002  3.9352286e-002  0.0000000e+000  0.0000000e+000  1.3311290e-002  5.5450787e-002  5.9910841e-002  1.0000000e+000  2.3499064e-001  1.0000000e+000             Inf
  4.2359927e-001  0.0000000e+000  1.7586463e-001  0.0000000e+000  0.0000000e+000  0.0000000e+000  0.0000000e+000  2.5902132e-002  0.0000000e+000  0.0000000e+000  0.0000000e+000  0.0000000e+000  1.3367650e-001  2.6027238e-003  2.3633311e-001  2.4682941e-001  2.7555094e-001  0.0000000e+000  2.2807108e-001  5.2857940e-001  7.2827308e-002  0.0000000e+000  1.7380566e-001  1.1211986e-001  0.0000000e+000  0.0000000e+000  7.3365852e-002  2.5986659e-001  0.0000000e+000  5.7602639e-001  4.2359927e-001  1.0555100e+000  1.0000000e+000  7.1084049e-001
  7.6509445e-001  0.0000000e+000  0.0000000e+000  0.0000000e+000  6.6110414e-002  0.0000000e+000  0.0000000e+000  1.5819558e-001  0.0000000e+000  0.0000000e+000  0.0000000e+000  0.0000000e+000  0.0000000e+000  0.0000000e+000  0.0000000e+000  0.0000000e+000  0.0000000e+000  0.0000000e+000  0.0000000e+000  0.0000000e+000  0.0000000e+000  0.0000000e+000  0.0000000e+000  1.3655839e-001  1.8476937e-002  1.0284237e-001  5.5856939e-002  0.0000000e+000  0.0000000e+000  5.0557631e-004  7.6509445e-001  2.2216491e-001  1.0000000e+000             Inf
  2.1367142e-001  1.3061566e-001  4.0407815e-005  0.0000000e+000  1.0850643e-003  2.5055192e-001  1.4952513e-002  0.0000000e+000  0.0000000e+000  1.7691690e-002  0.0000000e+000  0.0000000e+000  7.0613433e-002  0.0000000e+000  8.1474294e-003  0.0000000e+000  1.2244179e-002  0.0000000e+000  0.0000000e+000  0.0000000e+000  0.0000000e+000  1.1498340e-001  0.0000000e+000  0.0000000e+000  0.0000000e+000  2.1907556e-001  2.6702193e-002  0.0000000e+000  0.0000000e+000  0.0000000e+000  2.1367142e-001  7.4826195e-001  1.0000000e+000  3.7813196e-001
  3.7292614e-001  0.0000000e+000  2.2174331e-003  2.3309686e-001  2.8363956e-003  8.6300113e-002  0.0000000e+000  0.0000000e+000  7.3165524e-002  3.6475863e-002  0.0000000e+000  0.0000000e+000  0.0000000e+000  2.1628007e-002  0.0000000e+000  0.0000000e+000  0.0000000e+000  0.0000000e+000  0.0000000e+000  0.0000000e+000  0.0000000e+000  0.0000000e+000  0.0000000e+000  1.2379332e-001  0.0000000e+000  0.0000000e+000  0.0000000e+000  2.3592670e-002  9.4293382e-002  2.0993094e-002  3.7292614e-001  5.4762004e-001  1.0000000e+000  4.6642928e-001
  2.3761566e-001  0.0000000e+000  0.0000000e+000  3.1957027e-002  4.7323221e-002  2.2739830e-001  0.0000000e+000  0.0000000e+000  0.0000000e+000  0.0000000e+000  0.0000000e+000  0.0000000e+000  0.0000000e+000  0.0000000e+000  0.0000000e+000  8.9283590e-002  8.1366471e-003  0.0000000e+000  0.0000000e+000  0.0000000e+000  0.0000000e+000  0.0000000e+000  2.2441831e-002  0.0000000e+000  4.1293198e-002  1.1570854e-001  8.9770798e-004  0.0000000e+000  1.5697946e-002  0.0000000e+000  2.3761566e-001  6.5533400e-001  1.0000000e+000  4.3218360e-001
  0.0000000e+000  0.0000000e+000  4.2836590e-004  0.0000000e+000  0.0000000e+000  0.0000000e+000  0.0000000e+000  0.0000000e+000  2.0461758e-002  3.4760114e-003  6.6427668e-003  0.0000000e+000  0.0000000e+000  3.8173562e-002  0.0000000e+000  0.0000000e+000  6.0794648e-002  0.0000000e+000  2.3394301e-002  1.9170163e-003  0.0000000e+000  1.0722052e-003  0.0000000e+000  0.0000000e+000  4.5856425e-002  1.3724895e-001  0.0000000e+000  3.9966778e-002  0.0000000e+000  0.0000000e+000  0.0000000e+000  1.1177550e+000  1.0000000e+000             Inf
  4.5947565e-001  8.3422111e-003  0.0000000e+000  7.3054555e-002  0.0000000e+000  0.0000000e+000  1.5237018e-003  0.0000000e+000  0.0000000e+000  0.0000000e+000  1.3439354e-002  0.0000000e+000  0.0000000e+000  0.0000000e+000  0.0000000e+000  0.0000000e+000  1.8091263e-001  0.0000000e+000  8.6842729e-003  0.0000000e+000  3.6582362e-001  0.0000000e+000  8.5037716e-002  1.7319389e-002  0.0000000e+000  0.0000000e+000  0.0000000e+000  7.5264812e-002  0.0000000e+000  0.0000000e+000  4.5947565e-001  4.9730531e-001  1.0000000e+000  4.9580284e-001
  8.2991003e-002  0.0000000e+000  0.0000000e+000  0.0000000e+000  1.4738483e-001  8.3415074e-002  0.0000000e+000  0.0000000e+000  1.5302183e-002  7.0890127e-002  0.0000000e+000  4.9970575e-001  0.0000000e+000  0.0000000e+000  3.1870828e-002  0.0000000e+000  0.0000000e+000  0.0000000e+000  1.0416863e-001  0.0000000e+000  0.0000000e+000  0.0000000e+000  0.0000000e+000  0.0000000e+000  1.5360830e-001  8.6265346e-004  3.2014899e-002  1.5470695e-002  0.0000000e+000  0.0000000e+000  8.2991003e-002  1.0225988e+000  1.0000000e+000  4.4876949e-001
  7.6400372e-001  0.0000000e+000  0.0000000e+000  0.0000000e+000  0.0000000e+000  1.9342647e-001  0.0000000e+000  1.0451079e-002  0.0000000e+000  0.0000000e+000  0.0000000e+000  6.6851918e-004  0.0000000e+000  2.6544705e-002  0.0000000e+000  0.0000000e+000  0.0000000e+000  8.7183657e-002  1.8176557e-001  0.0000000e+000  0.0000000e+000  1.4005656e-001  0.0000000e+000  0.0000000e+000  1.1216391e-001  0.0000000e+000  0.0000000e+000  1.7586506e-002  6.4138926e-002  2.9664134e-002  7.6400372e-001  2.8376355e-001  1.0000000e+000  3.8016961e-001
  1.9864456e-001  1.8911683e-001  4.5954207e-004  0.0000000e+000  3.6759515e-002  2.3885191e-002  7.0803187e-002  1.4278813e-001  0.0000000e+000  0.0000000e+000  1.6130245e-001  6.7699370e-003  5.6393238e-001  0.0000000e+000  0.0000000e+000  0.0000000e+000  0.0000000e+000  7.7040510e-002  0.0000000e+000  1.6458258e-001  1.8794215e-002  0.0000000e+000  0.0000000e+000  3.3041638e-002  4.6471435e-002  0.0000000e+000  0.0000000e+000  0.0000000e+000  0.0000000e+000  5.2632191e-002  1.9864456e-001  9.4836717e-001  1.0000000e+000  4.7712261e-001
  6.5603921e-001  0.0000000e+000  1.0776334e-003  0.0000000e+000  1.5529295e-001  0.0000000e+000  0.0000000e+000  0.0000000e+000  0.0000000e+000  0.0000000e+000  0.0000000e+000  0.0000000e+000  6.9821705e-002  0.0000000e+000  3.4419626e-002  2.7539665e-001  0.0000000e+000  0.0000000e+000  0.0000000e+000  0.0000000e+000  0.0000000e+000  0.0000000e+000  0.0000000e+000  2.9820655e-001  1.5442964e-001  2.4586319e-001  0.0000000e+000  0.0000000e+000  2.1750690e-002  0.0000000e+000  6.5603921e-001  4.3498519e-001  1.0000000e+000  6.3646372e-001
  7.4583583e-001  3.3722749e-001  0.0000000e+000  0.0000000e+000  8.0553394e-003  2.0317724e-001  1.3137251e-001  1.8033279e-002  4.9464461e-001  0.0000000e+000  7.0478913e-004  0.0000000e+000  0.0000000e+000  1.4815079e-001  0.0000000e+000  2.0775970e-003  0.0000000e+000  1.6018935e-001  4.6084878e-002  0.0000000e+000  4.4231315e-001  6.1519456e-002  0.0000000e+000  0.0000000e+000  0.0000000e+000  3.9720857e-002  4.7772754e-003  1.1060907e-001  1.8489424e-002  0.0000000e+000  7.4583583e-001  5.6808728e-001  1.0000000e+000  2.4963521e-001
  4.9183815e-001  0.0000000e+000  0.0000000e+000  0.0000000e+000  3.1340200e-002  1.5947651e-001  3.1299921e-002  8.4691068e-002  0.0000000e+000  0.0000000e+000  7.3226783e-002  2.9550930e-001  0.0000000e+000  0.0000000e+000  1.9880739e-003  2.9386824e-001  0.0000000e+000  8.7479790e-002  2.8103985e-002  0.0000000e+000  0.0000000e+000  9.5255716e-002  6.1446416e-003  2.4854890e-002  1.8466394e-001  0.0000000e+000  0.0000000e+000  5.4551169e-002  0.0000000e+000  0.0000000e+000  4.9183815e-001  6.0604873e-001  1.0000000e+000  4.1764766e-001
  2.1190842e-001  2.0006518e-002  2.0106054e-001  0.0000000e+000  0.0000000e+000  0.0000000e+000  0.0000000e+000  0.0000000e+000  0.0000000e+000  0.0000000e+000  9.3986219e-002  4.4758137e-001  0.0000000e+000  0.0000000e+000  0.0000000e+000  0.0000000e+000  0.0000000e+000  2.3185165e-001  5.9492091e-001  0.0000000e+000  0.0000000e+000  5.6630723e-002  0.0000000e+000  4.2108212e-002  1.3242092e-002  4.7251538e-003  4.8114502e-002  0.0000000e+000  2.9185479e-002  1.9465614e-002  2.1190842e-001  9.8464533e-001  1.0000000e+000  5.4407608e-001
  7.2233059e-001  0.0000000e+000  0.0000000e+000  0.0000000e+000  2.9099861e-001  0.0000000e+000  1.2758978e-001  0.0000000e+000  0.0000000e+000  9.0159426e-001  7.0034040e-002  2.6266038e-001  0.0000000e+000  0.0000000e+000  0.0000000e+000  5.1837515e-001  0.0000000e+000  6.4138576e-003  0.0000000e+000  0.0000000e+000  0.0000000e+000  0.0000000e+000  0.0000000e+000  2.0375450e-002  0.0000000e+000  1.3215707e-002  8.8658238e-002  0.0000000e+000  0.0000000e+000  0.0000000e+000  7.2233059e-001  6.0115452e-001  1.0000000e+000  2.8887316e-001
  7.7229369e-001  0.0000000e+000  0.0000000e+000  0.0000000e+000  0.0000000e+000  0.0000000e+000  1.6934334e-002  0.0000000e+000  2.2491023e-001  0.0000000e+000  1.1395532e-002  2.9295248e-002  0.0000000e+000  0.0000000e+000  0.0000000e+000  0.0000000e+000  0.0000000e+000  3.7751207e-001  0.0000000e+000  0.0000000e+000  0.0000000e+000  0.0000000e+000  1.2455493e-002  0.0000000e+000  0.0000000e+000  7.8634180e-003  2.9805339e-002  3.2175850e-001  5.7454349e-002  0.0000000e+000  7.7229369e-001  3.2152473e-001  1.0000000e+000  2.1681072e-001
  7.4939805e-001  0.0000000e+000  0.0000000e+000  4.3169942e-002  1.0816377e-002  0.0000000e+000  1.1653725e-001  0.0000000e+000  0.0000000e+000  2.7358443e-001  3.0493253e-002  0.0000000e+000  0.0000000e+000  0.0000000e+000  5.6250390e-001  0.0000000e+000  0.0000000e+000  0.0000000e+000  0.0000000e+000  0.0000000e+000  3.2097914e-002  9.5967453e-002  0.0000000e+000  1.9100057e-002  1.2733492e-003  1.7630189e-002  0.0000000e+000  0.0000000e+000  0.0000000e+000  0.0000000e+000  7.4939805e-001  3.5889286e-001  1.0000000e+000  2.5297688e-001
  9.1770189e-001  0.0000000e+000  4.1073125e-001  0.0000000e+000  0.0000000e+000  0.0000000e+000  0.0000000e+000  0.0000000e+000  2.9134076e-002  3.6644294e-001  9.4217594e-002  0.0000000e+000  0.0000000e+000  0.0000000e+000  0.0000000e+000  3.6622290e-001  0.0000000e+000  2.0966459e-002  0.0000000e+000  0.0000000e+000  0.0000000e+000  0.0000000e+000  1.2558774e-001  0.0000000e+000  0.0000000e+000  0.0000000e+000  0.0000000e+000  8.8180679e-002  0.0000000e+000  0.0000000e+000  9.1770189e-001  3.0609386e-001  1.0000000e+000  4.3322968e-001
  4.4562451e-001  7.6657799e-002  3.4530472e-001  0.0000000e+000  1.2271442e-001  0.0000000e+000  2.2240664e-002  1.3045594e-001  0.0000000e+000  0.0000000e+000  1.6039000e-001  0.0000000e+000  0.0000000e+000  6.2261663e-002  1.2646905e-001  0.0000000e+000  0.0000000e+000  0.0000000e+000  0.0000000e+000  0.0000000e+000  3.9322082e-001  8.7835615e-002  0.0000000e+000  3.6276023e-003  2.4019801e-001  1.0776471e-003  0.0000000e+000  1.5632729e-001  0.0000000e+000  0.0000000e+000  4.4562451e-001  7.5456733e-001  1.0000000e+000  2.7269033e-001
  0.0000000e+000  0.0000000e+000  0.0000000e+000  0.0000000e+000  0.0000000e+000  0.0000000e+000  1.8337774e-001  0.0000000e+000  2.5175175e-002  0.0000000e+000  0.0000000e+000  0.0000000e+000  0.0000000e+000  1.7675244e-001  0.0000000e+000  0.0000000e+000  6.7920811e-002  0.0000000e+000  0.0000000e+000  0.0000000e+000  0.0000000e+000  0.0000000e+000  0.0000000e+000  9.3597507e-002  0.0000000e+000  0.0000000e+000  1.7363992e-002  0.0000000e+000  3.6114356e-002  0.0000000e+000  0.0000000e+000  1.1863006e+000  1.0000000e+000             Inf
  2.6078720e-001  4.6604048e-002  0.0000000e+000  2.0692740e-001  0.0000000e+000  0.0000000e+000  1.1497919e-001  1.3941591e-001  6.7643939e-002  0.0000000e+000  7.0446420e-002  0.0000000e+000  0.0000000e+000  0.0000000e+000  0.0000000e+000  2.6499534e-001  0.0000000e+000  0.0000000e+000  0.0000000e+000  0.0000000e+000  6.4220152e-002  8.3126200e-002  0.0000000e+000  1.8561759e-002  0.0000000e+000  0.0000000e+000  0.0000000e+000  0.0000000e+000  8.9185578e-002  4.5880068e-001  2.6078720e-001  8.7794493e-001  1.0000000e+000  3.5505917e-001
  1.0000000e+000  0.0000000e+000  0.0000000e+000  8.2306321e-003  0.0000000e+000  0.0000000e+000  0.0000000e+000  0.0000000e+000  0.0000000e+000  0.0000000e+000  5.3838677e-003  0.0000000e+000  0.0000000e+000  5.8576824e-002  1.1179191e-001  2.5659429e-001  2.2250449e-002  0.0000000e+000  0.0000000e+000  0.0000000e+000  0.0000000e+000  0.0000000e+000  1.5606886e-002  0.0000000e+000  0.0000000e+000  0.0000000e+000  2.0667549e-002  8.2675279e-002  0.0000000e+000  2.2629228e-002  1.0000000e+000  9.7815613e-002  1.0000000e+000             Inf
  4.4464531e-001  0.0000000e+000  0.0000000e+000  0.0000000e+000  0.0000000e+000  0.0000000e+000  0.0000000e+000  0.0000000e+000  0.0000000e+000  7.2504361e-001  7.6199503e-002  3.9764614e-001  0.0000000e+000  0.0000000e+000  2.0173725e-001  0.0000000e+000  0.0000000e+000  0.0000000e+000  2.1311002e-001  0.0000000e+000  0.0000000e+000  0.0000000e+000  5.7845649e-002  0.0000000e+000  1.3942414e-003  0.0000000e+000  0.0000000e+000  6.0685956e-001  6.6172584e-002  0.0000000e+000  4.4464531e-001  8.5149936e-001  1.0000000e+000  2.9818531e-001
  6.9082445e-001  0.0000000e+000  1.4937083e-001  0.0000000e+000  8.0278751e-002  0.0000000e+000  0.0000000e+000  0.0000000e+000  3.1817242e-002  2.6535434e-001  2.5035102e-001  1.8933741e-001  0.0000000e+000  2.3955958e-001  0.0000000e+000  1.4554965e-002  3.3962394e-001  1.8392110e-002  1.9016520e-001  0.0000000e+000  0.0000000e+000  0.0000000e+000  0.0000000e+000  3.5715680e-002  0.0000000e+000  0.0000000e+000  2.3349653e-001  0.0000000e+000  4.4475338e-001  0.0000000e+000  6.9082445e-001  6.6456976e-001  1.0000000e+000  3.4610893e-001
  8.2957541e-001  4.6460192e-001  0.0000000e+000  0.0000000e+000  0.0000000e+000  4.8904790e-001  5.2064832e-002  0.0000000e+000  0.0000000e+000  2.6844672e-002  0.0000000e+000  0.0000000e+000  4.8597709e-003  0.0000000e+000  0.0000000e+000  3.4400557e-001  0.0000000e+000  8.3761601e-002  0.0000000e+000  0.0000000e+000  0.0000000e+000  2.9398234e-002  5.5384624e-006  1.2414652e-001  2.9145130e-002  3.6469756e-001  3.9464898e-002  1.0795156e-001  4.4339381e-002  0.0000000e+000  8.2957541e-001  5.0211784e-001  1.0000000e+000  2.0775855e-001
  1.0000000e+000  0.0000000e+000  2.9455953e-001  0.0000000e+000  2.9095723e-001  0.0000000e+000  0.0000000e+000  0.0000000e+000  0.0000000e+000  2.8459301e-001  1.9661571e-001  5.8702321e-002  0.0000000e+000  0.0000000e+000  7.0728218e-002  4.0977365e-001  0.0000000e+000  0.0000000e+000  0.0000000e+000  0.0000000e+000  1.3963609e-001  0.0000000e+000  6.8658220e-002  0.0000000e+000  0.0000000e+000  0.0000000e+000  4.9788606e-002  5.6843289e-002  0.0000000e+000  4.4509767e-002  1.0000000e+000  3.4110653e-001  1.0000000e+000             Inf
  1.0087552e-001  0.0000000e+000  0.0000000e+000  0.0000000e+000  4.7981426e-003  0.0000000e+000  0.0000000e+000  0.0000000e+000  1.1682857e-001  0.0000000e+000  3.9549569e-002  0.0000000e+000  0.0000000e+000  2.0129737e-001  1.3678977e-002  0.0000000e+000  0.0000000e+000  3.3407732e-001  1.3792952e-001  1.4318155e-001  0.0000000e+000  0.0000000e+000  1.4281989e-002  0.0000000e+000  0.0000000e+000  0.0000000e+000  0.0000000e+000  0.0000000e+000  0.0000000e+000  0.0000000e+000  1.0087552e-001  9.4827985e-001  1.0000000e+000  2.6075083e-001
  8.0849021e-001  3.0710749e-002  0.0000000e+000  2.2632918e-001  1.2175006e-001  4.8634273e-001  7.1626053e-001  2.4586299e-002  0.0000000e+000  7.7715957e-003  0.0000000e+000  0.0000000e+000  1.1194890e-001  0.0000000e+000  0.0000000e+000  0.0000000e+000  4.9346169e-002  0.0000000e+000  0.0000000e+000  2.3581405e-001  1.2073168e-001  0.0000000e+000  4.2574575e-003  0.0000000e+000  0.0000000e+000  1.1599822e-001  0.0000000e+000  0.0000000e+000  2.3450261e-001  0.0000000e+000  8.0849021e-001  5.7482093e-001  1.0000000e+000  1.3636548e-001
  2.8605175e-001  0.0000000e+000  1.9111369e-001  4.1221393e-005  0.0000000e+000  5.8496694e-001  0.0000000e+000  0.0000000e+000  2.1072214e-002  4.6272280e-002  0.0000000e+000  3.3092406e-001  1.6451560e-001  0.0000000e+000  0.0000000e+000  0.0000000e+000  0.0000000e+000  0.0000000e+000  5.9416613e-002  0.0000000e+000  4.2152153e-002  0.0000000e+000  6.0075449e-002  0.0000000e+000  0.0000000e+000  0.0000000e+000  0.0000000e+000  0.0000000e+000  0.0000000e+000  0.0000000e+000  2.8605175e-001  8.1818308e-001  1.0000000e+000  3.5245520e-001
  8.1439559e-001  5.9843889e-002  8.1613308e-004  1.9028583e-001  0.0000000e+000  0.0000000e+000  0.0000000e+000  4.2451207e-002  0.0000000e+000  3.2599089e-003  1.8758447e-001  4.1573860e-001  1.0933363e-001  9.4919707e-002  2.5809229e-001  0.0000000e+000  0.0000000e+000  1.2609817e-001  9.5885125e-002  0.0000000e+000  2.3196636e-001  1.8821212e-003  7.0284468e-002  7.4099533e-002  4.3794578e-002  0.0000000e+000  6.6219589e-002  0.0000000e+000  9.0239606e-002  0.0000000e+000  8.1439559e-001  5.0458129e-001  1.0000000e+000  1.1407437e-001
  7.4499852e-002  2.2575303e-002  1.4245771e-001  0.0000000e+000  1.6589819e-002  1.1877327e-001  1.1447143e-001  0.0000000e+000  0.0000000e+000  0.0000000e+000  7.4372625e-002  0.0000000e+000  0.0000000e+000  9.9328260e-003  0.0000000e+000  8.8690628e-003  1.8500279e-001  0.0000000e+000  1.2743022e-001  3.9532903e-002  0.0000000e+000  0.0000000e+000  0.0000000e+000  0.0000000e+000  6.4074613e-003  0.0000000e+000  2.9689377e-002  0.0000000e+000  0.0000000e+000  2.5020011e-001  7.4499852e-002  1.0379399e+000  1.0000000e+000  3.2428479e-001
  7.3829358e-001  0.0000000e+000  0.0000000e+000  0.0000000e+000  0.0000000e+000  8.6225745e-002  2.9889052e-003  2.8786747e-001  4.3960083e-003  1.1580136e-002  2.2708874e-001  0.0000000e+000  2.8851730e-002  0.0000000e+000  1.8294785e-001  0.0000000e+000  0.0000000e+000  0.0000000e+000  0.0000000e+000  0.0000000e+000  2.1734514e-001  2.7838108e-002  2.0153591e-001  0.0000000e+000  1.0000000e+000  0.0000000e+000  0.0000000e+000  9.2313227e-002  0.0000000e+000  1.9034022e-001  7.3829358e-001  6.4373737e-001  1.0000000e+000  1.9183515e-001
  8.8126001e-001  1.7686667e-002  0.0000000e+000  4.8284547e-002  0.0000000e+000  8.2895937e-001  3.0444190e-002  0.0000000e+000  1.3450472e-001  0.0000000e+000  2.9900031e-001  0.0000000e+000  0.0000000e+000  0.0000000e+000  2.8685382e-002  0.0000000e+000  0.0000000e+000  0.0000000e+000  2.8464855e-002  6.2432955e-002  0.0000000e+000  2.4141865e-002  0.0000000e+000  0.0000000e+000  0.0000000e+000  3.0611910e-002  0.0000000e+000  2.3277612e-001  7.4176889e-002  0.0000000e+000  8.8126001e-001  3.9442396e-001  1.0000000e+000  3.7636231e-001
  2.9917052e-001  0.0000000e+000  0.0000000e+000  1.9799649e-004  1.8533178e-002  1.6228165e-002  0.0000000e+000  2.7206221e-003  0.0000000e+000  0.0000000e+000  1.4005813e-001  0.0000000e+000  1.3545510e-001  1.2286394e-002  0.0000000e+000  0.0000000e+000  2.5129920e-003  7.1672460e-002  0.0000000e+000  1.5481099e-001  2.8570321e-001  1.4397106e-001  0.0000000e+000  0.0000000e+000  2.0052772e-001  0.0000000e+000  0.0000000e+000  2.0523858e-002  5.3949891e-003  0.0000000e+000  2.9917052e-001  7.3416555e-001  1.0000000e+000  2.2185325e-001
  4.5723165e-001  0.0000000e+000  2.4241790e-001  0.0000000e+000  0.0000000e+000  0.0000000e+000  0.0000000e+000  0.0000000e+000  0.0000000e+000  0.0000000e+000  0.0000000e+000  4.4643242e-001  0.0000000e+000  0.0000000e+000  9.0940380e-002  1.5710232e-001  4.5611121e-001  0.0000000e+000  0.0000000e+000  0.0000000e+000  0.0000000e+000  1.6915622e-002  0.0000000e+000  0.0000000e+000  1.0571480e-001  0.0000000e+000  9.6821531e-002  1.9455716e-002  8.0271781e-002  0.0000000e+000  4.5723165e-001  6.9459401e-001  1.0000000e+000  3.7939494e-001
  3.9142362e-001  7.0445712e-001  0.0000000e+000  0.0000000e+000  0.0000000e+000  0.0000000e+000  0.0000000e+000  0.0000000e+000  1.2182858e-001  4.3813593e-003  2.6259077e-001  0.0000000e+000  6.4175522e-003  0.0000000e+000  9.1017635e-002  0.0000000e+000  0.0000000e+000  1.3171143e-001  1.0911463e-002  0.0000000e+000  0.0000000e+000  0.0000000e+000  0.0000000e+000  0.0000000e+000  0.0000000e+000  0.0000000e+000  0.0000000e+000  2.4904716e-001  0.0000000e+000  0.0000000e+000  3.9142362e-001  7.2711273e-001  1.0000000e+000  2.0867417e-001
  1.8337239e-001  4.1657875e-002  0.0000000e+000  4.7140015e-003  0.0000000e+000  0.0000000e+000  0.0000000e+000  2.9766660e-002  5.2281021e-002  0.0000000e+000  0.0000000e+000  0.0000000e+000  1.3988742e-001  0.0000000e+000  0.0000000e+000  6.1938951e-002  0.0000000e+000  0.0000000e+000  4.9204483e-001  9.7447053e-002  5.1736277e-002  3.4523702e-001  0.0000000e+000  2.4235826e-002  0.0000000e+000  2.2740774e-002  0.0000000e+000  0.0000000e+000  0.0000000e+000  2.6857347e-002  1.8337239e-001  9.1919462e-001  1.0000000e+000  3.5157344e-001
  7.9997512e-001  1.7759903e-002  0.0000000e+000  0.0000000e+000  0.0000000e+000  0.0000000e+000  0.0000000e+000  0.0000000e+000  1.5930963e-001  4.9424641e-001  9.0443798e-003  6.6163222e-002  0.0000000e+000  0.0000000e+000  1.5207884e-001  0.0000000e+000  0.0000000e+000  0.0000000e+000  2.1720489e-002  3.6789813e-001  1.1441145e-001  6.3989696e-001  2.9237204e-001  0.0000000e+000  0.0000000e+000  7.4114284e-002  0.0000000e+000  0.0000000e+000  0.0000000e+000  1.6830131e-001  7.9997512e-001  5.9992334e-001  1.0000000e+000  1.5834258e-001
  0.0000000e+000  0.0000000e+000  0.0000000e+000  0.0000000e+000  7.6384827e-002  0.0000000e+000  2.2579744e-003  3.2216114e-002  0.0000000e+000  5.3323607e-002  0.0000000e+000  0.0000000e+000  0.0000000e+000  2.0209523e-001  1.5699737e-002  0.0000000e+000  0.0000000e+000  0.0000000e+000  0.0000000e+000  0.0000000e+000  0.0000000e+000  0.0000000e+000  1.4198599e-002  0.0000000e+000  0.0000000e+000  0.0000000e+000  0.0000000e+000  0.0000000e+000  0.0000000e+000  0.0000000e+000  0.0000000e+000  1.1229512e+000  1.0000000e+000             Inf
  7.8100121e-001  1.7466341e-001  0.0000000e+000  0.0000000e+000  3.0379942e-001  2.8776944e-001  8.2504443e-003  0.0000000e+000  0.0000000e+000  1.0409428e-001  2.8632413e-002  0.0000000e+000  8.3955031e-003  4.4961969e-002  2.6398765e-002  0.0000000e+000  4.3880559e-002  0.0000000e+000  6.5230545e-003  2.6804467e-001  0.0000000e+000  1.9721415e-001  0.0000000e+000  0.0000000e+000  0.0000000e+000  0.0000000e+000  0.0000000e+000  0.0000000e+000  8.0194540e-002  0.0000000e+000  7.8100121e-001  4.1203350e-001  1.0000000e+000  3.3437845e-001
  0.0000000e+000  0.0000000e+000  0.0000000e+000  0.0000000e+000  0.0000000e+000  9.1875914e-002  7.0753027e-003  4.6708698e-002  1.0758475e-002  0.0000000e+000  0.0000000e+000  0.0000000e+000  0.0000000e+000  3.4358716e-003  0.0000000e+000  3.9622262e-003  7.0871692e-002  0.0000000e+000  0.0000000e+000  0.0000000e+000  0.0000000e+000  0.0000000e+000  8.9423138e-003  0.0000000e+000  0.0000000e+000  2.0665642e-001  0.0000000e+000  1.5609059e-002  0.0000000e+000  1.4483708e-001  0.0000000e+000  1.1895378e+000  1.0000000e+000             Inf
  8.2170879e-001  0.0000000e+000  0.0000000e+000  0.0000000e+000  1.0998142e-002  0.0000000e+000  0.0000000e+000  6.6699925e-001  0.0000000e+000  3.4466746e-003  0.0000000e+000  0.0000000e+000  1.4658408e-002  0.0000000e+000  0.0000000e+000  0.0000000e+000  2.9354919e-002  0.0000000e+000  0.0000000e+000  0.0000000e+000  0.0000000e+000  0.0000000e+000  9.0805853e-003  0.0000000e+000  3.8352198e-001  1.0472884e-001  0.0000000e+000  0.0000000e+000  0.0000000e+000  3.6229140e-002  8.2170879e-001  3.2172324e-001  1.0000000e+000             Inf
  1.4663522e-001  0.0000000e+000  0.0000000e+000  0.0000000e+000  0.0000000e+000  0.0000000e+000  8.1834476e-002  0.0000000e+000  0.0000000e+000  0.0000000e+000  0.0000000e+000  0.0000000e+000  0.0000000e+000  0.0000000e+000  0.0000000e+000  0.0000000e+000  0.0000000e+000  5.5202535e-002  0.0000000e+000  0.0000000e+000  1.2043770e-001  0.0000000e+000  0.0000000e+000  0.0000000e+000  0.0000000e+000  0.0000000e+000  0.0000000e+000  0.0000000e+000  0.0000000e+000  7.1435609e-002  1.4663522e-001  7.0007673e-001  1.0000000e+000  6.8000754e-001
  1.3397238e-001  0.0000000e+000  0.0000000e+000  4.6189089e-001  0.0000000e+000  2.2488323e-001  0.0000000e+000  1.8743796e-001  2.1651498e-002  1.2320652e-002  8.0524816e-002  0.0000000e+000  0.0000000e+000  2.0035203e-001  8.0164458e-002  2.1311898e-002  0.0000000e+000  1.3459575e-001  8.7252692e-002  3.2067010e-001  0.0000000e+000  0.0000000e+000  0.0000000e+000  0.0000000e+000  4.8936566e-002  0.0000000e+000  0.0000000e+000  0.0000000e+000  0.0000000e+000  0.0000000e+000  1.3397238e-001  1.1233919e+000  1.0000000e+000  7.4246732e-001
  2.7869612e-001  0.0000000e+000  1.4615051e-002  0.0000000e+000  0.0000000e+000  6.1193239e-002  0.0000000e+000  0.0000000e+000  0.0000000e+000  0.0000000e+000  4.1213913e-002  0.0000000e+000  0.0000000e+000  0.0000000e+000  0.0000000e+000  0.0000000e+000  0.0000000e+000  4.9034793e-002  0.0000000e+000  1.4265310e-001  0.0000000e+000  2.6519994e-001  0.0000000e+000  2.5146026e-002  1.5131360e-001  0.0000000e+000  9.5579398e-002  1.8250759e-002  4.1437602e-002  1.0808577e-002  2.7869612e-001  6.8611562e-001  1.0000000e+000  9.2315422e-001
  6.6548010e-001  1.0936199e-001  0.0000000e+000  2.6312400e-002  0.0000000e+000  3.6375029e-001  0.0000000e+000  0.0000000e+000  0.0000000e+000  0.0000000e+000  3.1328349e-002  0.0000000e+000  2.4012471e-001  0.0000000e+000  1.3454803e-002  0.0000000e+000  0.0000000e+000  1.4440929e-001  3.8314490e-001  0.0000000e+000  0.0000000e+000  0.0000000e+000  6.4427258e-003  0.0000000e+000  0.0000000e+000  0.0000000e+000  0.0000000e+000  0.0000000e+000  2.2210198e-002  7.9371497e-003  6.6548010e-001  4.4690712e-001  1.0000000e+000  9.2712359e-001
  6.6615391e-002  0.0000000e+000  1.5963904e-002  0.0000000e+000  5.5979760e-002  3.4808529e-001  0.0000000e+000  0.0000000e+000  0.0000000e+000  2.9561255e-002  0.0000000e+000  3.8401321e-001  0.0000000e+000  0.0000000e+000  8.0103801e-002  0.0000000e+000  0.0000000e+000  0.0000000e+000  0.0000000e+000  0.0000000e+000  0.0000000e+000  5.6052525e-002  0.0000000e+000  3.2172320e-001  0.0000000e+000  4.5763533e-002  9.4239798e-002  0.0000000e+000  0.0000000e+000  0.0000000e+000  6.6615391e-002  1.1340777e+000  1.0000000e+000  4.4910064e-001
  4.9476126e-001  0.0000000e+000  0.0000000e+000  0.0000000e+000  0.0000000e+000  0.0000000e+000  2.9404178e-001  0.0000000e+000  1.5885873e-001  9.4013629e-002  0.0000000e+000  7.0748057e-002  1.5285434e-001  2.8266649e-002  0.0000000e+000  0.0000000e+000  0.0000000e+000  6.8857891e-003  0.0000000e+000  0.0000000e+000  1.1711609e-001  0.0000000e+000  1.7834469e-002  9.6605268e-002  0.0000000e+000  3.5767138e-004  0.0000000e+000  2.7940276e-002  6.5760512e-001  0.0000000e+000  4.9476126e-001  6.6336169e-001  1.0000000e+000  8.6197352e-001
  8.8775034e-002  0.0000000e+000  0.0000000e+000  0.0000000e+000  0.0000000e+000  0.0000000e+000  0.0000000e+000  0.0000000e+000  7.2530700e-002  0.0000000e+000  1.2056253e-002  1.0253979e-001  0.0000000e+000  3.3039659e-002  6.5161770e-003  0.0000000e+000  0.0000000e+000  0.0000000e+000  0.0000000e+000  0.0000000e+000  0.0000000e+000  0.0000000e+000  0.0000000e+000  1.9429276e-001  0.0000000e+000  1.7254884e-002  5.2955568e-003  4.9752137e-003  0.0000000e+000  1.5650630e-002  8.8775034e-002  8.2535784e-001  1.0000000e+000  6.9935194e-001
  1.0000000e+000  0.0000000e+000  0.0000000e+000  0.0000000e+000  0.0000000e+000  0.0000000e+000  0.0000000e+000  0.0000000e+000  0.0000000e+000  0.0000000e+000  0.0000000e+000  0.0000000e+000  0.0000000e+000  0.0000000e+000  0.0000000e+000  0.0000000e+000  2.0275525e-001  0.0000000e+000  0.0000000e+000  5.4433027e-002  0.0000000e+000  0.0000000e+000  8.2595866e-002  0.0000000e+000  2.0258489e-002  1.5170704e-001  0.0000000e+000  0.0000000e+000  0.0000000e+000  7.5302785e-001  1.0000000e+000  2.1246752e-001  1.0000000e+000             Inf
  0.0000000e+000  4.4986597e-002  5.2951315e-003  0.0000000e+000  0.0000000e+000  0.0000000e+000  0.0000000e+000  0.0000000e+000  0.0000000e+000  2.4698893e-002  0.0000000e+000  0.0000000e+000  0.0000000e+000  2.1278815e-002  0.0000000e+000  3.4718390e-002  0.0000000e+000  0.0000000e+000  0.0000000e+000  8.1004421e-005  0.0000000e+000  0.0000000e+000  2.3468183e-001  7.8336033e-002  0.0000000e+000  0.0000000e+000  9.9319360e-002  6.3025147e-003  0.0000000e+000  0.0000000e+000  0.0000000e+000  1.1705961e+000  1.0000000e+000             Inf
  8.0282475e-001  0.0000000e+000  6.4070543e-002  0.0000000e+000  0.0000000e+000  0.0000000e+000  0.0000000e+000  0.0000000e+000  0.0000000e+000  0.0000000e+000  0.0000000e+000  0.0000000e+000  2.7949210e-002  3.7982840e-002  4.6884162e-001  0.0000000e+000  0.0000000e+000  1.4359313e-003  0.0000000e+000  2.8489017e-002  0.0000000e+000  0.0000000e+000  1.6381966e-001  2.6011126e-001  0.0000000e+000  7.0049445e-004  0.0000000e+000  0.0000000e+000  2.5454709e-001  0.0000000e+000  8.0282475e-001  3.4351036e-001  1.0000000e+000  9.7583755e-001
  2.9339280e-001  0.0000000e+000  0.0000000e+000  2.9121729e-002  0.0000000e+000  8.0934131e-002  5.1898089e-002  1.2178730e-001  0.0000000e+000  0.0000000e+000  1.7818525e-001  0.0000000e+000  0.0000000e+000  0.0000000e+000  0.0000000e+000  0.0000000e+000  0.0000000e+000  0.0000000e+000  0.0000000e+000  0.0000000e+000  0.0000000e+000  0.0000000e+000  9.5154608e-002  0.0000000e+000  0.0000000e+000  3.9593817e-001  0.0000000e+000  8.8928767e-003  0.0000000e+000  0.0000000e+000  2.9339280e-001  6.8129053e-001  1.0000000e+000  5.7506180e-001
  1.1304597e-001  0.0000000e+000  0.0000000e+000  2.4511784e-001  0.0000000e+000  0.0000000e+000  0.0000000e+000  0.0000000e+000  0.0000000e+000  0.0000000e+000  0.0000000e+000  4.3032722e-001  0.0000000e+000  3.2811965e-002  0.0000000e+000  1.3197169e-001  0.0000000e+000  4.3380153e-002  0.0000000e+000  5.7646386e-001  0.0000000e+000  0.0000000e+000  6.4999144e-003  4.1005447e-002  0.0000000e+000  2.1826640e-001  0.0000000e+000  0.0000000e+000  6.9032432e-002  0.0000000e+000  1.1304597e-001  1.1374881e+000  1.0000000e+000  2.8887037e-001
  3.8130777e-001  1.4864057e-001  1.5097756e-002  9.3241961e-003  1.9782862e-002  5.7558294e-002  0.0000000e+000  4.7152150e-002  0.0000000e+000  0.0000000e+000  5.2873041e-002  0.0000000e+000  2.5070854e-002  0.0000000e+000  0.0000000e+000  1.0439372e-001  0.0000000e+000  5.8312434e-001  0.0000000e+000  0.0000000e+000  1.1767971e-001  0.0000000e+000  1.2048897e-001  1.9099994e-001  1.4593348e-001  4.1010877e-002  0.0000000e+000  0.0000000e+000  0.0000000e+000  1.0659633e-001  3.8130777e-001  7.8436965e-001  1.0000000e+000  3.5661962e-001
  2.4520618e-001  2.0311571e-001  3.6260888e-002  0.0000000e+000  1.8670437e-001  0.0000000e+000  4.8913447e-002  0.0000000e+000  0.0000000e+000  0.0000000e+000  1.0546916e-001  2.2894883e-001  7.5629116e-001  0.0000000e+000  0.0000000e+000  0.0000000e+000  0.0000000e+000  0.0000000e+000  0.0000000e+000  2.8510460e-002  1.1716754e-002  1.7013090e-004  6.4746458e-002  0.0000000e+000  0.0000000e+000  0.0000000e+000  0.0000000e+000  0.0000000e+000  0.0000000e+000  0.0000000e+000  2.4520618e-001  9.0832977e-001  1.0000000e+000  3.0626662e-001
  3.8522841e-001  0.0000000e+000  0.0000000e+000  0.0000000e+000  3.3643506e-001  0.0000000e+000  2.9290135e-001  2.9749647e-003  0.0000000e+000  0.0000000e+000  0.0000000e+000  0.0000000e+000  0.0000000e+000  5.6805671e-002  0.0000000e+000  0.0000000e+000  0.0000000e+000  0.0000000e+000  0.0000000e+000  0.0000000e+000  0.0000000e+000  0.0000000e+000  4.6072579e-002  0.0000000e+000  7.9811500e-002  0.0000000e+000  1.3506548e-001  0.0000000e+000  0.0000000e+000  0.0000000e+000  3.8522841e-001  5.8858178e-001  1.0000000e+000  4.6918330e-001
  1.9386792e-001  6.3402641e-002  6.8767809e-002  1.0998855e-001  1.3283443e-001  0.0000000e+000  0.0000000e+000  3.5953486e-002  0.0000000e+000  0.0000000e+000  2.1786861e-001  0.0000000e+000  0.0000000e+000  1.3702187e-001  0.0000000e+000  2.2492236e-001  0.0000000e+000  0.0000000e+000  0.0000000e+000  0.0000000e+000  0.0000000e+000  3.0483157e-001  1.0579597e-001  0.0000000e+000  2.0609564e-001  1.8137718e-002  3.7373301e-003  2.2674383e-001  1.5180091e-001  0.0000000e+000  1.9386792e-001  1.0621830e+000  1.0000000e+000  3.6031428e-001
  9.0669347e-001  9.0818778e-002  0.0000000e+000  4.9397552e-002  0.0000000e+000  0.0000000e+000  0.0000000e+000  0.0000000e+000  0.0000000e+000  2.6995041e-002  0.0000000e+000  0.0000000e+000  0.0000000e+000  0.0000000e+000  0.0000000e+000  0.0000000e+000  0.0000000e+000  7.5123456e-002  0.0000000e+000  0.0000000e+000  1.9674626e-001  0.0000000e+000  0.0000000e+000  0.0000000e+000  0.0000000e+000  0.0000000e+000  0.0000000e+000  4.2528469e-001  4.0038629e-001  0.0000000e+000  9.0669347e-001  2.6886383e-001  1.0000000e+000  3.9612047e-001
  2.5632254e-001  5.6267606e-002  0.0000000e+000  0.0000000e+000  0.0000000e+000  0.0000000e+000  1.1679205e-002  0.0000000e+000  0.0000000e+000  0.0000000e+000  5.8137762e-001  1.7070744e-002  4.2832735e-002  1.2195660e-001  0.0000000e+000  0.0000000e+000  0.0000000e+000  0.0000000e+000  0.0000000e+000  0.0000000e+000  4.5996775e-001  3.2814912e-002  3.1836242e-002  0.0000000e+000  0.0000000e+000  0.0000000e+000  0.0000000e+000  0.0000000e+000  0.0000000e+000  0.0000000e+000  2.5632254e-001  8.1729785e-001  1.0000000e+000  2.5951848e-001
  1.0000000e+000  0.0000000e+000  0.0000000e+000  0.0000000e+000  0.0000000e+000  0.0000000e+000  0.0000000e+000  1.1557933e-003  0.0000000e+000  0.0000000e+000  6.6845151e-002  8.7660926e-002  0.0000000e+000  0.0000000e+000  0.0000000e+000  0.0000000e+000  0.0000000e+000  0.0000000e+000  0.0000000e+000  7.1926540e-002  0.0000000e+000  6.9477580e-001  0.0000000e+000  6.2281748e-003  0.0000000e+000  0.0000000e+000  0.0000000e+000  0.0000000e+000  0.0000000e+000  0.0000000e+000  1.0000000e+000  1.5320197e-001  1.0000000e+000             Inf
  5.4317277e-001  1.4680648e-001  0.0000000e+000  0.0000000e+000  0.0000000e+000  0.0000000e+000  2.1609554e-002  0.0000000e+000  0.0000000e+000  0.0000000e+000  0.0000000e+000  0.0000000e+000  0.0000000e+000  0.0000000e+000  1.4404789e-002  0.0000000e+000  0.0000000e+000  0.0000000e+000  0.0000000e+000  0.0000000e+000  0.0000000e+000  4.2324002e-002  4.4246019e-002  0.0000000e+000  0.0000000e+000  0.0000000e+000  0.0000000e+000  3.7350046e-001  3.9983868e-001  0.0000000e+000  5.4317277e-001  4.7569863e-001  1.0000000e+000  6.5212291e-001
  0.0000000e+000  4.1515484e-003  0.0000000e+000  0.0000000e+000  4.7250467e-002  0.0000000e+000  0.0000000e+000  1.5847231e-001  0.0000000e+000  0.0000000e+000  4.9742835e-002  0.0000000e+000  1.5016073e-001  0.0000000e+000  3.1565108e-003  0.0000000e+000  0.0000000e+000  0.0000000e+000  0.0000000e+000  0.0000000e+000  0.0000000e+000  0.0000000e+000  0.0000000e+000  5.9795230e-002  0.0000000e+000  0.0000000e+000  0.0000000e+000  0.0000000e+000  3.5104374e-002  0.0000000e+000  0.0000000e+000  1.1576037e+000  1.0000000e+000             Inf
  7.2277027e-001  7.7332104e-003  0.0000000e+000  0.0000000e+000  0.0000000e+000  2.6468014e-001  0.0000000e+000  0.0000000e+000  0.0000000e+000  0.0000000e+000  9.4033955e-002  0.0000000e+000  0.0000000e+000  0.0000000e+000  4.5796000e-003  0.0000000e+000  0.0000000e+000  0.0000000e+000  0.0000000e+000  1.9315136e-002  0.0000000e+000  0.0000000e+000  5.4300189e-002  1.1981160e-001  1.0060598e-001  0.0000000e+000  0.0000000e+000  0.0000000e+000  0.0000000e+000  0.0000000e+000  7.2277027e-001  2.7261604e-001  1.0000000e+000  5.6944907e-001
  2.2469106e-001  1.0000000e+000  0.0000000e+000  0.0000000e+000  0.0000000e+000  0.0000000e+000  3.9945045e-001  8.3686346e-002  1.0735702e-001  0.0000000e+000  3.2942172e-002  0.0000000e+000  0.0000000e+000  2.2295567e-003  0.0000000e+000  0.0000000e+000  0.0000000e+000  1.5878056e-002  0.0000000e+000  2.3522923e-001  1.4803723e-003  0.0000000e+000  0.0000000e+000  0.0000000e+000  3.8253375e-001  0.0000000e+000  0.0000000e+000  0.0000000e+000  0.0000000e+000  0.0000000e+000  2.2469106e-001  1.0832874e+000  1.0000000e+000  8.8175531e-001
  1.0000000e+000  0.0000000e+000  1.1820508e-001  0.0000000e+000  0.0000000e+000  0.0000000e+000  3.7327277e-003  1.0449155e-002  0.0000000e+000  5.4650778e-002  0.0000000e+000  5.9018894e-002  0.0000000e+000  0.0000000e+000  1.0630502e-001  1.1550972e-001  4.1485242e-001  0.0000000e+000  0.0000000e+000  0.0000000e+000  0.0000000e+000  1.8703570e-001  0.0000000e+000  0.0000000e+000  8.0483232e-001  0.0000000e+000  0.0000000e+000  5.1183024e-002  5.8978371e-002  3.0566341e-002  1.0000000e+000  3.5051498e-001  1.0000000e+000             Inf
  0.0000000e+000  8.6231859e-002  4.5653330e-001  0.0000000e+000  0.0000000e+000  1.9546629e-001  2.5913276e-002  1.3365442e-002  0.0000000e+000  0.0000000e+000  9.0620733e-002  0.0000000e+000  2.2555948e-002  4.3209885e-002  9.1337489e-002  0.0000000e+000  0.0000000e+000  0.0000000e+000  0.0000000e+000  0.0000000e+000  0.0000000e+000  0.0000000e+000  0.0000000e+000  0.0000000e+000  0.0000000e+000  0.0000000e+000  0.0000000e+000  0.0000000e+000  0.0000000e+000  0.0000000e+000  0.0000000e+000  1.3181761e+000  1.0000000e+000             Inf
  8.0684695e-002  1.0000000e+000  0.0000000e+000  0.0000000e+000  0.0000000e+000  0.0000000e+000  0.0000000e+000  4.1347447e-002  0.0000000e+000  0.0000000e+000  2.9646820e-003  4.6930035e-002  0.0000000e+000  3.8352790e-002  0.0000000e+000  5.3458215e-002  2.5184701e-001  0.0000000e+000  0.0000000e+000  0.0000000e+000  4.0885379e-002  0.0000000e+000  0.0000000e+000  1.6587168e-001  0.0000000e+000  0.0000000e+000  0.0000000e+000  0.0000000e+000  0.0000000e+000  0.0000000e+000  8.0684695e-002  1.1604928e+000  1.0000000e+000  2.8813477e-001
  3.8457413e-001  0.0000000e+000  0.0000000e+000  0.0000000e+000  3.1482042e-001  0.0000000e+000  0.0000000e+000  0.0000000e+000  0.0000000e+000  5.1959885e-002  4.5207911e-002  0.0000000e+000  0.0000000e+000  0.0000000e+000  2.1334281e-001  0.0000000e+000  0.0000000e+000  0.0000000e+000  0.0000000e+000  3.8209511e-002  1.6004103e-002  0.0000000e+000  0.0000000e+000  2.2095736e-002  0.0000000e+000  0.0000000e+000  2.7782015e-001  0.0000000e+000  2.4278845e-002  0.0000000e+000  3.8457413e-001  6.0131449e-001  1.0000000e+000  8.6566579e-001
  6.4351376e-002  0.0000000e+000  2.9150111e-001  0.0000000e+000  0.0000000e+000  2.0357256e-001  3.6579701e-002  6.8094252e-002  0.0000000e+000  2.8489548e-002  8.2149302e-002  6.3720257e-003  0.0000000e+000  0.0000000e+000  0.0000000e+000  0.0000000e+000  1.1517914e-001  1.2438172e-001  0.0000000e+000  3.6446246e-002  0.0000000e+000  1.2382727e-001  0.0000000e+000  1.0788050e-001  2.9328761e-001  0.0000000e+000  0.0000000e+000  0.0000000e+000  0.0000000e+000  1.5672481e-001  6.4351376e-002  1.2069497e+000  1.0000000e+000  2.4363770e-001
  5.1309578e-001  6.0499675e-003  0.0000000e+000  0.0000000e+000  9.0318959e-002  0.0000000e+000  0.0000000e+000  0.0000000e+000  0.0000000e+000  0.0000000e+000  0.0000000e+000  0.0000000e+000  0.0000000e+000  0.0000000e+000  4.3558671e-001  0.0000000e+000  2.0906697e-002  0.0000000e+000  0.0000000e+000  1.0000694e-001  0.0000000e+000  0.0000000e+000  3.2215369e-001  1.2761604e-001  5.7568638e-002  0.0000000e+000  0.0000000e+000  0.0000000e+000  0.0000000e+000  0.0000000e+000  5.1309578e-001  5.2469427e-001  1.0000000e+000  5.2012396e-001
  7.4706628e-001  0.0000000e+000  1.5802791e-001  0.0000000e+000  9.9856650e-003  1.1747564e-002  0.0000000e+000  6.0791661e-002  9.8981855e-002  0.0000000e+000  4.8264679e-002  0.0000000e+000  3.4397017e-002  0.0000000e+000  0.0000000e+000  3.5888003e-002  2.3594483e-001  0.0000000e+000  0.0000000e+000  5.2037214e-001  6.5301508e-002  0.0000000e+000  0.0000000e+000  2.7221128e-002  0.0000000e+000  0.0000000e+000  2.6238892e-001  0.0000000e+000  7.8427189e-002  0.0000000e+000  7.4706628e-001  4.4878031e-001  1.0000000e+000  6.6690450e-001
  3.5498116e-001  2.7961685e-002  1.5956249e-001  0.0000000e+000  0.0000000e+000  0.0000000e+000  1.1756846e-001  0.0000000e+000  0.0000000e+000  8.6806543e-002  0.0000000e+000  4.0783837e-002  1.2394086e-001  2.5172473e-002  8.2281357e-003  0.0000000e+000  2.7474317e-001  1.3753481e-002  0.0000000e+000  1.6853227e-001  0.0000000e+000  2.3047165e-002  0.0000000e+000  0.0000000e+000  0.0000000e+000  0.0000000e+000  0.0000000e+000  0.0000000e+000  0.0000000e+000  2.2017822e-001  3.5498116e-001  6.9535920e-001  1.0000000e+000  4.2102554e-001
  6.3413588e-001  1.2506271e-001  2.5294818e-001  1.8622405e-001  0.0000000e+000  0.0000000e+000  0.0000000e+000  1.0100098e-001  0.0000000e+000  1.0381639e-001  0.0000000e+000  0.0000000e+000  0.0000000e+000  5.8378743e-002  6.5524894e-001  3.0829125e-001  0.0000000e+000  0.0000000e+000  0.0000000e+000  0.0000000e+000  0.0000000e+000  2.6022876e-002  0.0000000e+000  0.0000000e+000  0.0000000e+000  0.0000000e+000  1.2344545e-001  0.0000000e+000  0.0000000e+000  0.0000000e+000  6.3413588e-001  5.9422923e-001  1.0000000e+000  3.2834608e-001
  2.4425492e-001  0.0000000e+000  9.3392747e-002  2.1732187e-001  0.0000000e+000  0.0000000e+000  0.0000000e+000  3.9582813e-002  0.0000000e+000  0.0000000e+000  0.0000000e+000  0.0000000e+000  0.0000000e+000  4.9650025e-004  0.0000000e+000  9.1115079e-002  0.0000000e+000  0.0000000e+000  0.0000000e+000  0.0000000e+000  0.0000000e+000  0.0000000e+000  2.1544355e-001  0.0000000e+000  1.1941325e-002  0.0000000e+000  3.7979069e-001  3.1715681e-001  2.2293271e-002  3.4532878e-001  2.4425492e-001  9.2516210e-001  1.0000000e+000  5.9547895e-001
  7.7894792e-001  1.3374099e-001  8.1681416e-002  4.8207034e-001  0.0000000e+000  5.4272285e-002  0.0000000e+000  0.0000000e+000  0.0000000e+000  0.0000000e+000  0.0000000e+000  0.0000000e+000  0.0000000e+000  0.0000000e+000  0.0000000e+000  2.5458269e-002  2.9115048e-003  2.2377653e-002  0.0000000e+000  0.0000000e+000  0.0000000e+000  0.0000000e+000  0.0000000e+000  0.0000000e+000  0.0000000e+000  0.0000000e+000  1.0000000e+000  0.0000000e+000  1.3453644e-001  1.1502243e-003  7.7894792e-001  4.8459784e-001  1.0000000e+000  2.5905676e-001
  1.1294417e-001  0.0000000e+000  0.0000000e+000  0.0000000e+000  0.0000000e+000  0.0000000e+000  0.0000000e+000  0.0000000e+000  0.0000000e+000  0.0000000e+000  1.0000000e+000  1.2587293e-001  0.0000000e+000  0.0000000e+000  0.0000000e+000  0.0000000e+000  0.0000000e+000  3.7512566e-002  0.0000000e+000  0.0000000e+000  0.0000000e+000  0.0000000e+000  3.2710034e-001  3.1540543e-003  0.0000000e+000  0.0000000e+000  4.8338673e-003  7.2914732e-002  4.2366988e-002  0.0000000e+000  1.1294417e-001  1.0891060e+000  1.0000000e+000  5.6453237e-001
  7.0546831e-001  0.0000000e+000  7.6366776e-002  0.0000000e+000  0.0000000e+000  1.5415027e-002  9.5837842e-002  0.0000000e+000  1.4574834e-001  1.1442571e-002  7.5997663e-002  5.7446472e-004  0.0000000e+000  0.0000000e+000  0.0000000e+000  1.5548706e-001  0.0000000e+000  0.0000000e+000  0.0000000e+000  5.5251235e-004  0.0000000e+000  0.0000000e+000  2.2170921e-001  6.6333418e-003  3.0412675e-001  0.0000000e+000  9.1790028e-002  4.0629329e-001  0.0000000e+000  8.8558148e-002  7.0546831e-001  4.8877011e-001  1.0000000e+000  1.8544541e-001
  6.8785399e-001  0.0000000e+000  5.1113726e-002  0.0000000e+000  1.6892164e-002  0.0000000e+000  3.9037595e-002  9.5094339e-003  8.8379218e-003  0.0000000e+000  2.2885413e-001  0.0000000e+000  4.4085310e-002  2.0599392e-001  0.0000000e+000  0.0000000e+000  1.0000000e+000  0.0000000e+000  0.0000000e+000  0.0000000e+000  0.0000000e+000  0.0000000e+000  3.0125169e-002  0.0000000e+000  1.3439753e-002  4.6091390e-001  0.0000000e+000  0.0000000e+000  0.0000000e+000  7.1688174e-003  6.8785399e-001  5.8918170e-001  1.0000000e+000  1.6611133e-001
  9.7730123e-001  2.1948838e-001  1.0955520e-002  7.0768357e-003  0.0000000e+000  0.0000000e+000  0.0000000e+000  1.1569940e-001  0.0000000e+000  0.0000000e+000  0.0000000e+000  9.7079939e-002  0.0000000e+000  0.0000000e+000  0.0000000e+000  3.0954484e-001  1.0363142e-001  0.0000000e+000  1.2666576e-002  0.0000000e+000  0.0000000e+000  1.6815706e-001  1.2338909e-001  0.0000000e+000  0.0000000e+000  0.0000000e+000  0.0000000e+000  0.0000000e+000  1.8064126e-001  0.0000000e+000  9.7730123e-001  2.4105601e-001  1.0000000e+000  3.2007016e-001
  4.1427702e-001  0.0000000e+000  0.0000000e+000  0.0000000e+000  0.0000000e+000  1.7390555e-002  0.0000000e+000  0.0000000e+000  8.7294456e-002  0.0000000e+000  2.6461158e-001  2.7756108e-001  3.6241919e-001  2.8043424e-002  0.0000000e+000  0.0000000e+000  1.5973929e-002  0.0000000e+000  0.0000000e+000  0.0000000e+000  0.0000000e+000  7.0700708e-002  0.0000000e+000  0.0000000e+000  0.0000000e+000  0.0000000e+000  2.5040475e-003  1.9365136e-001  0.0000000e+000  0.0000000e+000  4.1427702e-001  6.4549827e-001  1.0000000e+000  3.7376230e-001
  7.9077692e-001  0.0000000e+000  0.0000000e+000  3.3379437e-001  5.7104074e-002  0.0000000e+000  8.1286465e-003  0.0000000e+000  0.0000000e+000  0.0000000e+000  0.0000000e+000  0.0000000e+000  0.0000000e+000  0.0000000e+000  0.0000000e+000  0.0000000e+000  0.0000000e+000  1.1282558e-001  0.0000000e+000  0.0000000e+000  4.9747618e-001  0.0000000e+000  0.0000000e+000  0.0000000e+000  1.8779863e-003  0.0000000e+000  0.0000000e+000  0.0000000e+000  0.0000000e+000  0.0000000e+000  7.9077692e-001  2.9453837e-001  1.0000000e+000  4.1782417e-001
  0.0000000e+000  6.8595780e-002  0.0000000e+000  0.0000000e+000  0.0000000e+000  9.4544101e-003  0.0000000e+000  0.0000000e+000  0.0000000e+000  0.0000000e+000  7.1319716e-002  9.7458324e-002  0.0000000e+000  5.1976931e-002  1.3235333e-001  0.0000000e+000  0.0000000e+000  0.0000000e+000  0.0000000e+000  3.7252153e-001  0.0000000e+000  0.0000000e+000  7.6745032e-003  0.0000000e+000  0.0000000e+000  0.0000000e+000  2.8968482e-002  6.6624185e-002  0.0000000e+000  0.0000000e+000  0.0000000e+000  1.2814664e+000  1.0000000e+000             Inf
  9.8265772e-001  6.2020683e-002  0.0000000e+000  0.0000000e+000  1.5606785e-002  0.0000000e+000  0.0000000e+000  0.0000000e+000  0.0000000e+000  0.0000000e+000  1.3362416e-002  1.4887022e-003  0.0000000e+000  4.0374280e-002  2.3719710e-001  0.0000000e+000  0.0000000e+000  5.1209030e-002  2.5837874e-002  0.0000000e+000  0.0000000e+000  2.5998044e-002  1.5910373e-002  0.0000000e+000  0.0000000e+000  3.8634684e-001  0.0000000e+000  0.0000000e+000  0.0000000e+000  0.0000000e+000  9.8265772e-001  1.5380256e-001  1.0000000e+000             Inf
  4.5177909e-001  2.6671277e-001  2.4209585e-001  0.0000000e+000  0.0000000e+000  3.2128183e-002  0.0000000e+000  0.0000000e+000  3.2072322e-001  0.0000000e+000  0.0000000e+000  0.0000000e+000  1.7793165e-001  5.0167520e-002  0.0000000e+000  0.0000000e+000  1.5540928e-002  0.0000000e+000  0.0000000e+000  1.2679014e-002  0.0000000e+000  2.7929083e-002  5.5545639e-002  2.7912321e-001  0.0000000e+000  1.1080379e-002  0.0000000e+000  4.6430582e-001  3.6470453e-003  0.0000000e+000  4.5177909e-001  7.5578718e-001  1.0000000e+000  3.6979252e-001
  0.0000000e+000  0.0000000e+000  0.0000000e+000  0.0000000e+000  4.5031275e-002  0.0000000e+000  0.0000000e+000  0.0000000e+000  3.1164903e-002  0.0000000e+000  0.0000000e+000  0.0000000e+000  0.0000000e+000  1.2497920e-001  1.9486536e-002  0.0000000e+000  0.0000000e+000  0.0000000e+000  0.0000000e+000  0.0000000e+000  0.0000000e+000  0.0000000e+000  0.0000000e+000  7.0570885e-004  0.0000000e+000  7.6662491e-002  0.0000000e+000  0.0000000e+000  0.0000000e+000  5.6539197e-002  0.0000000e+000  1.1100388e+000  1.0000000e+000             Inf
  1.0000000e+000  0.0000000e+000  0.0000000e+000  0.0000000e+000  4.4788343e-003  0.0000000e+000  0.0000000e+000  0.0000000e+000  1.3832417e-001  5.0113559e-002  1.3643168e-001  0.0000000e+000  0.0000000e+000  0.0000000e+000  0.0000000e+000  0.0000000e+000  0.0000000e+000  0.0000000e+000  0.0000000e+000  3.9560808e-002  0.0000000e+000  9.8614630e-002  0.0000000e+000  0.0000000e+000  2.0981103e-001  1.1013496e-001  9.6699870e-003  0.0000000e+000  0.0000000e+000  0.0000000e+000  1.0000000e+000  1.3052284e-001  1.0000000e+000             Inf
  7.8779815e-001  0.0000000e+000  1.7134219e-001  0.0000000e+000  0.0000000e+000  0.0000000e+000  0.0000000e+000  0.0000000e+000  4.0953138e-001  0.0000000e+000  5.2143505e-001  0.0000000e+000  6.8972107e-002  0.0000000e+000  2.4584104e-004  1.5886309e-001  0.0000000e+000  0.0000000e+000  0.0000000e+000  0.0000000e+000  0.0000000e+000  0.0000000e+000  0.0000000e+000  0.0000000e+000  0.0000000e+000  0.0000000e+000  2.2817524e-001  0.0000000e+000  0.0000000e+000  0.0000000e+000  7.8779815e-001  4.0255878e-001  1.0000000e+000  2.9158197e-001
  1.6658292e-001  4.5029070e-001  4.9177275e-002  0.0000000e+000  0.0000000e+000  0.0000000e+000  0.0000000e+000  0.0000000e+000  2.8417784e-001  5.2490915e-003  0.0000000e+000  0.0000000e+000  0.0000000e+000  0.0000000e+000  0.0000000e+000  0.0000000e+000  0.0000000e+000  0.0000000e+000  0.0000000e+000  4.4741894e-001  0.0000000e+000  1.1488728e-001  2.1568672e-001  0.0000000e+000  2.2382709e-001  0.0000000e+000  0.0000000e+000  3.1465357e-002  3.9944228e-002  1.0956812e-001  1.6658292e-001  1.0937195e+000  1.0000000e+000  4.2634733e-001
  2.0844585e-001  0.0000000e+000  1.5752938e-002  2.8252755e-003  8.8580067e-002  0.0000000e+000  1.8373538e-001  0.0000000e+000  3.9652757e-001  0.0000000e+000  0.0000000e+000  0.0000000e+000  9.0881474e-003  0.0000000e+000  0.0000000e+000  0.0000000e+000  0.0000000e+000  0.0000000e+000  0.0000000e+000  4.3041977e-002  4.9596558e-002  3.1887289e-001  2.6538665e-001  0.0000000e+000  6.2158254e-002  0.0000000e+000  0.0000000e+000  0.0000000e+000  0.0000000e+000  0.0000000e+000  2.0844585e-001  8.9660079e-001  1.0000000e+000  3.7003865e-001
  7.0188498e-001  1.8056829e-001  8.2671346e-002  0.0000000e+000  3.1704048e-002  0.0000000e+000  0.0000000e+000  0.0000000e+000  0.0000000e+000  0.0000000e+000  0.0000000e+000  0.0000000e+000  0.0000000e+000  0.0000000e+000  4.8492671e-002  0.0000000e+000  0.0000000e+000  0.0000000e+000  0.0000000e+000  3.8580801e-003  6.3505507e-001  2.6886746e-001  0.0000000e+000  0.0000000e+000  0.0000000e+000  0.0000000e+000  0.0000000e+000  2.3352898e-001  1.0806592e-001  1.0156656e-001  7.0188498e-001  4.9096705e-001  1.0000000e+000  5.8699869e-001
  2.8854545e-001  0.0000000e+000  1.0000000e+000  0.0000000e+000  0.0000000e+000  0.0000000e+000  0.0000000e+000  0.0000000e+000  2.0909360e-001  0.0000000e+000  0.0000000e+000  0.0000000e+000  0.0000000e+000  0.0000000e+000  0.0000000e+000  2.1724462e-001  1.9983532e-001  0.0000000e+000  0.0000000e+000  0.0000000e+000  0.0000000e+000  1.9002055e-002  0.0000000e+000  0.0000000e+000  0.0000000e+000  0.0000000e+000  0.0000000e+000  0.0000000e+000  0.0000000e+000  1.4708648e-003  2.8854545e-001  8.5072502e-001  1.0000000e+000  3.8709160e-001
  4.8898059e-001  4.4618213e-001  0.0000000e+000  0.0000000e+000  2.6196401e-001  4.6723271e-002  7.8067712e-002  0.0000000e+000  0.0000000e+000  1.8670293e-003  4.3920412e-002  0.0000000e+000  4.9328193e-002  0.0000000e+000  0.0000000e+000  0.0000000e+000  0.0000000e+000  0.0000000e+000  0.0000000e+000  4.8455168e-002  0.0000000e+000  0.0000000e+000  2.3261634e-001  0.0000000e+000  0.0000000e+000  3.6607942e-001  0.0000000e+000  0.0000000e+000  2.2130359e-001  0.0000000e+000  4.8898059e-001  6.8483677e-001  1.0000000e+000  5.2046407e-001
  8.1602534e-001  1.6526797e-001  0.0000000e+000  0.0000000e+000  0.0000000e+000  0.0000000e+000  5.9995174e-002  0.0000000e+000  0.0000000e+000  0.0000000e+000  0.0000000e+000  0.0000000e+000  0.0000000e+000  9.2208672e-002  7.7607450e-004  0.0000000e+000  0.0000000e+000  0.0000000e+000  0.0000000e+000  0.0000000e+000  0.0000000e+000  0.0000000e+000  2.3751223e-001  0.0000000e+000  0.0000000e+000  0.0000000e+000  3.3116817e-001  3.2564196e-001  3.2118533e-003  0.0000000e+000  8.1602534e-001  3.1716017e-001  1.0000000e+000  4.8992673e-001
  3.1360310e-001  0.0000000e+000  0.0000000e+000  0.0000000e+000  2.3103296e-001  0.0000000e+000  2.7616813e-001  6.8634258e-003  4.0771258e-001  0.0000000e+000  0.0000000e+000  3.5994618e-001  0.0000000e+000  0.0000000e+000  2.4944795e-002  0.0000000e+000  0.0000000e+000  1.0000000e+000  0.0000000e+000  0.0000000e+000  0.0000000e+000  0.0000000e+000  3.6768026e-001  0.0000000e+000  2.2578725e-001  0.0000000e+000  3.4733454e-001  0.0000000e+000  1.2733928e-001  1.0971720e-001  3.1360310e-001  1.2734846e+000  1.0000000e+000  7.3920017e-001
  7.0879906e-001  0.0000000e+000  4.5531148e-001  0.0000000e+000  0.0000000e+000  0.0000000e+000  0.0000000e+000  8.8093235e-002  0.0000000e+000  0.0000000e+000  0.0000000e+000  2.3781543e-001  2.8637940e-001  4.7166591e-003  1.3154130e-001  2.9846665e-002  8.8388447e-001  9.9855077e-003  0.0000000e+000  0.0000000e+000  0.0000000e+000  0.0000000e+000  0.0000000e+000  0.0000000e+000  0.0000000e+000  2.0368791e-002  0.0000000e+000  0.0000000e+000  0.0000000e+000  2.0060917e-001  7.0879906e-001  6.2187634e-001  1.0000000e+000  5.3151420e-001
  9.4077455e-001  0.0000000e+000  0.0000000e+000  6.9365606e-002  1.0000000e+000  5.5721769e-001  0.0000000e+000  1.4290962e-001  2.6847405e-002  0.0000000e+000  0.0000000e+000  3.6000121e-001  4.5631846e-002  0.0000000e+000  1.0832177e-001  3.7264584e-002  0.0000000e+000  0.0000000e+000  0.0000000e+000  0.0000000e+000  0.0000000e+000  1.5959853e-001  0.0000000e+000  0.0000000e+000  1.9562953e-001  0.0000000e+000  2.7464540e-002  2.8299048e-001  0.0000000e+000  0.0000000e+000  9.4077455e-001  5.8587247e-001  1.0000000e+000  3.4863395e-001
  3.8141241e-001  0.0000000e+000  0.0000000e+000  0.0000000e+000  1.3631175e-001  1.5891262e-002  0.0000000e+000  1.6977569e-002  1.7624349e-003  0.0000000e+000  2.9297441e-001  0.0000000e+000  1.0000000e+000  0.0000000e+000  0.0000000e+000  0.0000000e+000  1.2849175e-001  0.0000000e+000  4.1968973e-002  7.0961878e-002  0.0000000e+000  0.0000000e+000  0.0000000e+000  0.0000000e+000  4.0376150e-001  0.0000000e+000  0.0000000e+000  3.5417444e-001  0.0000000e+000  0.0000000e+000  3.8141241e-001  9.4410600e-001  1.0000000e+000  7.6272020e-001
  4.5000071e-001  0.0000000e+000  0.0000000e+000  8.1335318e-003  0.0000000e+000  2.4097568e-001  1.6876578e-002  0.0000000e+000  0.0000000e+000  0.0000000e+000  3.7559259e-001  1.3661025e-002  0.0000000e+000  0.0000000e+000  0.0000000e+000  0.0000000e+000  0.0000000e+000  0.0000000e+000  6.5543141e-002  4.7558168e-001  4.3329804e-002  0.0000000e+000  0.0000000e+000  1.3925923e-001  0.0000000e+000  0.0000000e+000  0.0000000e+000  6.8397145e-003  0.0000000e+000  0.0000000e+000  4.5000071e-001  6.2786786e-001  1.0000000e+000  6.3998651e-001
  1.0000000e+000  0.0000000e+000  0.0000000e+000  0.0000000e+000  0.0000000e+000  0.0000000e+000  0.0000000e+000  2.3617206e-002  2.7847526e-003  2.1663969e-003  0.0000000e+000  8.2787884e-002  0.0000000e+000  4.8728723e-001  0.0000000e+000  0.0000000e+000  5.8666979e-002  0.0000000e+000  0.0000000e+000  7.7722821e-002  0.0000000e+000  0.0000000e+000  6.8010169e-003  1.7897793e-001  2.0311566e-001  5.2446065e-001  0.0000000e+000  0.0000000e+000  0.0000000e+000  0.0000000e+000  1.0000000e+000  2.8211009e-001  1.0000000e+000             Inf
  9.4675344e-001  0.0000000e+000  1.5729154e-001  1.6903733e-002  0.0000000e+000  0.0000000e+000  0.0000000e+000  0.0000000e+000  0.0000000e+000  1.1150854e-002  0.0000000e+000  0.0000000e+000  1.3336275e-001  0.0000000e+000  0.0000000e+000  3.0330002e-002  0.0000000e+000  4.7441116e-001  2.7159503e-001  0.0000000e+000  2.5863843e-001  2.3691281e-001  0.0000000e+000  0.0000000e+000  2.2913917e-001  8.5262132e-002  0.0000000e+000  9.6727267e-002  6.4277985e-001  0.0000000e+000  9.4675344e-001  5.0778723e-001  1.0000000e+000  3.5390993e-001
  0.0000000e+000  0.0000000e+000  0.0000000e+000  0.0000000e+000  0.0000000e+000  1.6576067e-001  1.0987674e-002  1.1106281e-002  2.0206061e-003  8.5297370e-002  0.0000000e+000  0.0000000e+000  0.0000000e+000  0.0000000e+000  0.0000000e+000  0.0000000e+000  0.0000000e+000  0.0000000e+000  0.0000000e+000  2.9687669e-002  0.0000000e+000  0.0000000e+000  1.9558023e-001  1.2125312e-001  2.4829438e-001  1.3829561e-001  0.0000000e+000  0.0000000e+000  0.0000000e+000  0.0000000e+000  0.0000000e+000  1.3129156e+000  1.0000000e+000             Inf
  6.6327634e-001  4.0357758e-001  7.6368057e-003  0.0000000e+000  8.4265647e-002  0.0000000e+000  0.0000000e+000  5.5012845e-002  0.0000000e+000  0.0000000e+000  0.0000000e+000  0.0000000e+000  2.3386446e-001  1.1525340e-001  0.0000000e+000  2.6023860e-001  0.0000000e+000  0.0000000e+000  3.9720929e-002  0.0000000e+000  0.0000000e+000  0.0000000e+000  6.0845395e-002  0.0000000e+000  3.5248400e-002  5.9617504e-003  1.3087740e-002  3.1378021e-001  0.0000000e+000  0.0000000e+000  6.6327634e-001  5.0614858e-001  1.0000000e+000  4.4402179e-001
  2.2112375e-001  0.0000000e+000  0.0000000e+000  4.3528581e-003  0.0000000e+000  9.1949879e-002  5.6771638e-004  1.3182453e-002  1.1737960e-002  1.8952340e-002  1.3606492e-001  2.8261035e-003  0.0000000e+000  0.0000000e+000  0.0000000e+000  0.0000000e+000  0.0000000e+000  1.3859095e-001  0.0000000e+000  0.0000000e+000  0.0000000e+000  2.8392562e-002  0.0000000e+000  0.0000000e+000  0.0000000e+000  0.0000000e+000  4.8491016e-002  0.0000000e+000  1.3708317e-001  3.6368810e-002  2.2112375e-001  6.9076058e-001  1.0000000e+000  6.3919374e-001
  2.9108712e-001  0.0000000e+000  0.0000000e+000  0.0000000e+000  0.0000000e+000  1.6420129e-001  0.0000000e+000  0.0000000e+000  0.0000000e+000  1.7091245e-003  0.0000000e+000  1.5692435e-002  2.7827331e-002  0.0000000e+000  3.1564019e-003  0.0000000e+000  0.0000000e+000  0.0000000e+000  0.0000000e+000  2.5514665e-001  0.0000000e+000  1.4224830e-002  0.0000000e+000  0.0000000e+000  2.1756377e-002  0.0000000e+000  0.0000000e+000  0.0000000e+000  7.2102424e-002  0.0000000e+000  2.9108712e-001  5.9295021e-001  1.0000000e+000  3.6584567e-001
  1.0000000e+000  3.6682359e-002  1.6453466e-002  4.1542096e-003  1.9762964e-002  0.0000000e+000  0.0000000e+000  0.0000000e+000  6.7041800e-002  6.5302252e-003  3.5219004e-001  4.7237240e-002  2.0541476e-001  0.0000000e+000  1.0290050e-001  0.0000000e+000  0.0000000e+000  1.8579971e-002  0.0000000e+000  0.0000000e+000  1.9303694e-001  0.0000000e+000  0.0000000e+000  0.0000000e+000  6.2082107e-002  0.0000000e+000  0.0000000e+000  1.2856765e-001  0.0000000e+000  1.7528280e-001  1.0000000e+000  2.4328612e-001  1.0000000e+000             Inf
  4.7275810e-001  0.0000000e+000  0.0000000e+000  0.0000000e+000  1.8574704e-002  0.0000000e+000  4.0335278e-002  5.3686239e-002  0.0000000e+000  1.4259778e-001  8.4538290e-002  1.3151214e-001  0.0000000e+000  0.0000000e+000  0.0000000e+000  4.8777338e-002  0.0000000e+000  0.0000000e+000  0.0000000e+000  0.0000000e+000  2.6308193e-001  1.1312438e-001  2.3863870e-002  9.7165982e-002  3.4484682e-002  0.0000000e+000  0.0000000e+000  0.0000000e+000  0.0000000e+000  2.1170238e-001  4.7275810e-001  5.8085257e-001  1.0000000e+000  4.6238946e-001
  9.0059924e-001  0.0000000e+000  0.0000000e+000  5.7108051e-003  0.0000000e+000  0.0000000e+000  0.0000000e+000  3.8465915e-002  0.0000000e+000  3.0097748e-001  0.0000000e+000  2.1522689e-002  3.1703465e-001  1.0073392e-002  0.0000000e+000  0.0000000e+000  0.0000000e+000  0.0000000e+000  0.0000000e+000  5.1103066e-004  0.0000000e+000  7.1938537e-002  3.5104929e-002  1.3276788e-003  6.8442323e-002  0.0000000e+000  5.5172380e-001  0.0000000e+000  3.0264477e-003  0.0000000e+000  9.0059924e-001  3.0271795e-001  1.0000000e+000  2.1794960e-001
  6.1429575e-002  0.0000000e+000  0.0000000e+000  1.1711753e-001  2.0323389e-001  0.0000000e+000  1.0355655e-002  0.0000000e+000  0.0000000e+000  0.0000000e+000  0.0000000e+000  8.6300158e-004  0.0000000e+000  0.0000000e+000  0.0000000e+000  1.6023827e-001  5.6736618e-002  0.0000000e+000  3.7534843e-002  0.0000000e+000  0.0000000e+000  4.0275486e-002  8.3713514e-002  0.0000000e+000  5.3227753e-004  0.0000000e+000  0.0000000e+000  3.2012642e-002  1.0585112e-002  1.0365213e-001  6.1429575e-002  9.8705571e-001  1.0000000e+000  7.5612900e-001
  8.1565170e-001  5.4032598e-001  0.0000000e+000  0.0000000e+000  5.9721040e-002  0.0000000e+000  0.0000000e+000  7.3320775e-003  9.7424147e-002  0.0000000e+000  0.0000000e+000  0.0000000e+000  0.0000000e+000  0.0000000e+000  3.1683991e-002  0.0000000e+000  2.5278102e-002  4.5120436e-004  0.0000000e+000  0.0000000e+000  9.5844814e-001  0.0000000e+000  0.0000000e+000  0.0000000e+000  1.5933594e-001  1.1884584e-002  0.0000000e+000  1.4789291e-001  1.9428809e-002  3.5680531e-003  8.1565170e-001  4.8353473e-001  1.0000000e+000  2.8441472e-001
  8.6256722e-001  3.7784293e-001  0.0000000e+000  0.0000000e+000  2.5100418e-002  0.0000000e+000  0.0000000e+000  2.0757779e-002  0.0000000e+000  0.0000000e+000  5.3947910e-002  0.0000000e+000  0.0000000e+000  3.9627536e-005  0.0000000e+000  1.8766472e-001  0.0000000e+000  0.0000000e+000  7.4112113e-002  0.0000000e+000  0.0000000e+000  5.7016401e-002  1.4154187e-002  3.2965507e-002  0.0000000e+000  0.0000000e+000  0.0000000e+000  5.4925676e-001  0.0000000e+000  0.0000000e+000  8.6256722e-001  3.2076918e-001  1.0000000e+000  1.6430388e-001
  0.0000000e+000  3.1552100e-002  0.0000000e+000  2.2675678e-002  0.0000000e+000  0.0000000e+000  0.0000000e+000  4.4516269e-002  2.5251768e-003  2.1970938e-001  0.0000000e+000  0.0000000e+000  0.0000000e+000  0.0000000e+000  0.0000000e+000  0.0000000e+000  0.0000000e+000  1.7158868e-001  0.0000000e+000  0.0000000e+000  0.0000000e+000  0.0000000e+000  4.0027908e-002  6.6443267e-002  0.0000000e+000  4.3287310e-002  0.0000000e+000  0.0000000e+000  0.0000000e+000  2.0187732e-002  0.0000000e+000  1.2056076e+000  1.0000000e+000             Inf
  8.6252453e-001  0.0000000e+000  0.0000000e+000  1.5790924e-003  2.1109382e-001  2.9183421e-001  5.7223440e-002  1.3795393e-002  0.0000000e+000  2.4441848e-001  0.0000000e+000  0.0000000e+000  0.0000000e+000  2.8916481e-001  0.0000000e+000  0.0000000e+000  0.0000000e+000  0.0000000e+000  0.0000000e+000  0.0000000e+000  3.9821802e-001  0.0000000e+000  0.0000000e+000  1.1827243e-001  9.3076333e-002  5.7241267e-002  9.4203620e-002  5.7823596e-002  0.0000000e+000  0.0000000e+000  8.6252453e-001  4.2419100e-001  1.0000000e+000  2.1605394e-001
  1.4554356e-001  0.0000000e+000  0.0000000e+000  0.0000000e+000  0.0000000e+000  0.0000000e+000  6.7414787e-001  0.0000000e+000  0.0000000e+000  0.0000000e+000  0.0000000e+000  2.5886594e-002  0.0000000e+000  0.0000000e+000  3.9547930e-002  0.0000000e+000  0.0000000e+000  3.5843552e-001  0.0000000e+000  0.0000000e+000  0.0000000e+000  9.5626207e-002  0.0000000e+000  0.0000000e+000  0.0000000e+000  1.5069891e-003  1.7086310e-001  8.3484056e-001  0.0000000e+000  0.0000000e+000  1.4554356e-001  1.1880963e+000  1.0000000e+000  1.2042602e-001
  5.6642415e-001  0.0000000e+000  0.0000000e+000  0.0000000e+000  2.0464454e-002  0.0000000e+000  2.5556089e-001  1.7168481e-001  2.9761121e-001  3.2022466e-002  1.5778445e-002  0.0000000e+000  2.7833014e-003  3.3498614e-002  0.0000000e+000  0.0000000e+000  0.0000000e+000  0.0000000e+000  4.4905381e-002  0.0000000e+000  2.8821808e-001  1.5400184e-002  0.0000000e+000  0.0000000e+000  2.0307642e-002  0.0000000e+000  0.0000000e+000  0.0000000e+000  4.3525455e-002  1.9272719e-002  5.6642415e-001  5.0360686e-001  1.0000000e+000  1.0238393e+000
  0.0000000e+000  0.0000000e+000  2.2837896e-001  0.0000000e+000  8.7896388e-002  0.0000000e+000  0.0000000e+000  1.6691250e-001  0.0000000e+000  0.0000000e+000  9.6413899e-002  0.0000000e+000  0.0000000e+000  0.0000000e+000  0.0000000e+000  0.0000000e+000  8.7807300e-002  0.0000000e+000  0.0000000e+000  0.0000000e+000  1.2822258e-001  0.0000000e+000  0.0000000e+000  0.0000000e+000  8.1192298e-003  0.0000000e+000  2.8763260e-002  0.0000000e+000  0.0000000e+000  1.1930955e-001  0.0000000e+000  1.2953936e+000  1.0000000e+000             Inf
  1.1909308e-001  7.2174439e-002  3.3176566e-002  0.0000000e+000  0.0000000e+000  2.9497388e-001  1.4400427e-002  0.0000000e+000  0.0000000e+000  0.0000000e+000  5.1699491e-002  1.9775458e-002  7.0257049e-002  4.8585465e-003  6.5551499e-001  0.0000000e+000  0.0000000e+000  1.5177723e-001  0.0000000e+000  2.4676264e-001  1.5406291e-001  0.0000000e+000  1.0409718e-003  0.0000000e+000  0.0000000e+000  0.0000000e+000  0.0000000e+000  2.7087457e-001  0.0000000e+000  0.0000000e+000  1.1909308e-001  1.1924539e+000  1.0000000e+000  2.4525337e-001
  2.0313571e-001  0.0000000e+000  0.0000000e+000  0.0000000e+000  0.0000000e+000  0.0000000e+000  0.0000000e+000  0.0000000e+000  3.7601960e-002  4.1377640e-001  0.0000000e+000  0.0000000e+000  0.0000000e+000  0.0000000e+000  0.0000000e+000  0.0000000e+000  0.0000000e+000  9.7776528e-002  0.0000000e+000  1.1946911e-002  9.2643583e-002  1.0235065e-001  0.0000000e+000  0.0000000e+000  0.0000000e+000  4.1327855e-001  3.8573497e-002  0.0000000e+000  0.0000000e+000  5.4103983e-002  2.0313571e-001  8.5997767e-001  1.0000000e+000  4.5978335e-001
  3.7873676e-001  0.0000000e+000  9.4098663e-002  1.7325627e-001  0.0000000e+000  0.0000000e+000  0.0000000e+000  0.0000000e+000  0.0000000e+000  2.7643869e-002  0.0000000e+000  0.0000000e+000  5.6157708e-002  0.0000000e+000  3.1487355e-001  1.5457719e-002  0.0000000e+000  0.0000000e+000  0.0000000e+000  0.0000000e+000  4.8053002e-001  8.0945592e-003  7.2881101e-004  1.1991664e-001  0.0000000e+000  0.0000000e+000  4.3429471e-001  3.8085747e-002  0.0000000e+000  2.8046665e-001  3.7873676e-001  8.4749480e-001  1.0000000e+000  3.6839909e-001
  4.7478078e-001  1.9259003e-001  0.0000000e+000  1.9083832e-001  2.0954675e-001  0.0000000e+000  0.0000000e+000  2.2236510e-001  3.7977077e-002  0.0000000e+000  7.2484230e-002  0.0000000e+000  0.0000000e+000  9.3113073e-003  0.0000000e+000  5.3254927e-004  0.0000000e+000  1.3221863e-001  0.0000000e+000  0.0000000e+000  4.5998722e-001  0.0000000e+000  0.0000000e+000  0.0000000e+000  9.2544829e-002  0.0000000e+000  1.2014633e-001  1.9498404e-001  0.0000000e+000  1.1905656e-001  4.7478078e-001  7.5586116e-001  1.0000000e+000  5.0725767e-001
  1.0000000e+000  0.0000000e+000  0.0000000e+000  0.0000000e+000  1.9213413e-001  8.5893815e-003  0.0000000e+000  0.0000000e+000  0.0000000e+000  0.0000000e+000  0.0000000e+000  0.0000000e+000  1.0991790e-002  4.3910639e-002  3.8661832e-001  0.0000000e+000  1.8052046e-001  0.0000000e+000  5.0992519e-002  8.1227109e-002  8.4139421e-002  0.0000000e+000  8.8662859e-002  5.5837295e-002  0.0000000e+000  0.0000000e+000  9.1853323e-003  0.0000000e+000  4.3471650e-003  1.0575682e-001  1.0000000e+000  2.1929864e-001  1.0000000e+000             Inf
  1.5781455e-001  5.5373426e-002  1.4714507e-001  1.2714260e-002  0.0000000e+000  2.8488117e-003  2.5569152e-001  1.4603492e-002  0.0000000e+000  1.8238915e-002  0.0000000e+000  0.0000000e+000  0.0000000e+000  0.0000000e+000  1.3041884e-001  0.0000000e+000  0.0000000e+000  1.5944911e-002  4.4803013e-002  0.0000000e+000  0.0000000e+000  0.0000000e+000  0.0000000e+000  0.0000000e+000  1.3005554e-001  0.0000000e+000  0.0000000e+000  0.0000000e+000  1.3235758e-001  1.0000000e+000  1.5781455e-001  1.1045321e+000  1.0000000e+000  3.6250826e-001
  3.8682295e-001  2.8840424e-003  0.0000000e+000  0.0000000e+000  0.0000000e+000  1.2488107e-002  0.0000000e+000  4.7417552e-003  0.0000000e+000  1.8227897e-002  0.0000000e+000  0.0000000e+000  0.0000000e+000  0.0000000e+000  0.0000000e+000  0.0000000e+000  0.0000000e+000  0.0000000e+000  0.0000000e+000  2.8419236e-002  0.0000000e+000  1.3502007e-003  0.0000000e+000  0.0000000e+000  4.9371693e-003  0.0000000e+000  0.0000000e+000  0.0000000e+000  0.0000000e+000  0.0000000e+000  3.8682295e-001  3.9370891e-001  1.0000000e+000  7.1942284e-002
  9.6444626e-001  1.4023733e-002  0.0000000e+000  0.0000000e+000  0.0000000e+000  0.0000000e+000  0.0000000e+000  4.3001240e-003  0.0000000e+000  1.0823004e-003  0.0000000e+000  0.0000000e+000  0.0000000e+000  0.0000000e+000  0.0000000e+000  0.0000000e+000  0.0000000e+000  0.0000000e+000  0.0000000e+000  0.0000000e+000  0.0000000e+000  1.6349614e-004  0.0000000e+000  0.0000000e+000  2.7569216e-002  6.2411924e-005  0.0000000e+000  0.0000000e+000  0.0000000e+000  0.0000000e+000  9.6444626e-001  2.5419621e-002  1.0000000e+000  6.8413555e-002
  6.1173239e-001  0.0000000e+000  4.1407766e-003  0.0000000e+000  0.0000000e+000  0.0000000e+000  0.0000000e+000  0.0000000e+000  0.0000000e+000  8.6146344e-003  0.0000000e+000  0.0000000e+000  0.0000000e+000  0.0000000e+000  0.0000000e+000  0.0000000e+000  0.0000000e+000  0.0000000e+000  0.0000000e+000  0.0000000e+000  0.0000000e+000  0.0000000e+000  0.0000000e+000  0.0000000e+000  0.0000000e+000  0.0000000e+000  0.0000000e+000  0.0000000e+000  0.0000000e+000  0.0000000e+000  6.1173239e-001  2.2027881e-001  1.0000000e+000  9.9771008e-002
  3.3355718e-001  0.0000000e+000  2.4198445e-002  0.0000000e+000  0.0000000e+000  0.0000000e+000  0.0000000e+000  2.3657453e-003  0.0000000e+000  1.6527066e-003  0.0000000e+000  0.0000000e+000  0.0000000e+000  0.0000000e+000  0.0000000e+000  0.0000000e+000  0.0000000e+000  1.8301070e-003  0.0000000e+000  0.0000000e+000  0.0000000e+000  0.0000000e+000  1.9323073e-003  0.0000000e+000  5.4309712e-003  0.0000000e+000  0.0000000e+000  0.0000000e+000  0.0000000e+000  0.0000000e+000  3.3355718e-001  4.3072300e-001  1.0000000e+000  6.3964601e-002
  7.3803382e-001  1.1807672e-005  0.0000000e+000  0.0000000e+000  0.0000000e+000  3.9441748e-003  0.0000000e+000  0.0000000e+000  0.0000000e+000  0.0000000e+000  0.0000000e+000  0.0000000e+000  0.0000000e+000  4.5899293e-003  0.0000000e+000  0.0000000e+000  0.0000000e+000  0.0000000e+000  0.0000000e+000  0.0000000e+000  0.0000000e+000  5.9339332e-004  0.0000000e+000  0.0000000e+000  0.0000000e+000  2.9116439e-003  0.0000000e+000  0.0000000e+000  0.0000000e+000  0.0000000e+000  7.3803382e-001  1.4304602e-001  1.0000000e+000  2.4035242e-001
  6.6681279e-001  0.0000000e+000  2.9387601e-003  0.0000000e+000  0.0000000e+000  0.0000000e+000  0.0000000e+000  5.0033518e-003  0.0000000e+000  1.6504829e-003  0.0000000e+000  0.0000000e+000  0.0000000e+000  0.0000000e+000  0.0000000e+000  0.0000000e+000  0.0000000e+000  4.1717398e-003  0.0000000e+000  0.0000000e+000  0.0000000e+000  1.2287220e-003  2.5303402e-002  0.0000000e+000  0.0000000e+000  0.0000000e+000  0.0000000e+000  0.0000000e+000  0.0000000e+000  0.0000000e+000  6.6681279e-001  1.9082957e-001  1.0000000e+000  1.6081038e-001
  4.0110404e-001  0.0000000e+000  3.4932737e-003  0.0000000e+000  0.0000000e+000  0.0000000e+000  0.0000000e+000  0.0000000e+000  0.0000000e+000  0.0000000e+000  0.0000000e+000  0.0000000e+000  0.0000000e+000  0.0000000e+000  0.0000000e+000  0.0000000e+000  0.0000000e+000  3.8617162e-004  0.0000000e+000  7.4760614e-003  0.0000000e+000  3.0684823e-002  1.6670942e-003  0.0000000e+000  0.0000000e+000  0.0000000e+000  0.0000000e+000  0.0000000e+000  0.0000000e+000  0.0000000e+000  4.0110404e-001  3.7595575e-001  1.0000000e+000  1.2885354e-001
  1.0000000e+000  1.0150086e-002  4.8824861e-004  0.0000000e+000  0.0000000e+000  0.0000000e+000  0.0000000e+000  0.0000000e+000  0.0000000e+000  0.0000000e+000  0.0000000e+000  0.0000000e+000  0.0000000e+000  0.0000000e+000  0.0000000e+000  0.0000000e+000  0.0000000e+000  1.4137776e-003  0.0000000e+000  0.0000000e+000  0.0000000e+000  0.0000000e+000  1.7609587e-003  0.0000000e+000  0.0000000e+000  0.0000000e+000  0.0000000e+000  0.0000000e+000  0.0000000e+000  0.0000000e+000  1.0000000e+000  2.1456997e-003  1.0000000e+000             Inf
  8.3701786e-002  5.7164918e-002  0.0000000e+000  0.0000000e+000  0.0000000e+000  0.0000000e+000  0.0000000e+000  1.9880610e-002  0.0000000e+000  1.3853927e-002  0.0000000e+000  0.0000000e+000  0.0000000e+000  0.0000000e+000  0.0000000e+000  0.0000000e+000  3.3350638e-002  0.0000000e+000  0.0000000e+000  4.4148739e-004  0.0000000e+000  4.2074082e-003  2.6108564e-002  0.0000000e+000  7.1326176e-003  1.9899558e-003  0.0000000e+000  0.0000000e+000  0.0000000e+000  0.0000000e+000  8.3701786e-002  7.5434749e-001  1.0000000e+000  1.4187661e-001
  3.2332102e-001  9.0914624e-003  0.0000000e+000  0.0000000e+000  0.0000000e+000  1.1464732e-002  0.0000000e+000  0.0000000e+000  0.0000000e+000  1.6589158e-003  0.0000000e+000  0.0000000e+000  0.0000000e+000  0.0000000e+000  0.0000000e+000  0.0000000e+000  0.0000000e+000  0.0000000e+000  0.0000000e+000  1.9071470e-002  0.0000000e+000  1.5013413e-004  0.0000000e+000  0.0000000e+000  0.0000000e+000  0.0000000e+000  0.0000000e+000  0.0000000e+000  0.0000000e+000  0.0000000e+000  3.2332102e-001  4.4060202e-001  1.0000000e+000  2.4061533e-002
  8.6911902e-001  0.0000000e+000  0.0000000e+000  0.0000000e+000  0.0000000e+000  0.0000000e+000  0.0000000e+000  3.0575663e-004  0.0000000e+000  0.0000000e+000  0.0000000e+000  0.0000000e+000  0.0000000e+000  0.0000000e+000  0.0000000e+000  0.0000000e+000  2.3447832e-002  7.9623681e-004  0.0000000e+000  1.6080159e-002  0.0000000e+000  0.0000000e+000  6.6826531e-004  0.0000000e+000  0.0000000e+000  1.1863102e-002  0.0000000e+000  0.0000000e+000  0.0000000e+000  0.0000000e+000  8.6911902e-001  7.6573861e-002  1.0000000e+000  2.4763520e-001
  1.1363360e-001  2.0243247e-003  0.0000000e+000  0.0000000e+000  0.0000000e+000  2.6787720e-002  0.0000000e+000  0.0000000e+000  0.0000000e+000  2.2391816e-002  0.0000000e+000  0.0000000e+000  0.0000000e+000  0.0000000e+000  0.0000000e+000  0.0000000e+000  0.0000000e+000  1.2954259e-004  0.0000000e+000  0.0000000e+000  0.0000000e+000  0.0000000e+000  0.0000000e+000  0.0000000e+000  0.0000000e+000  0.0000000e+000  0.0000000e+000  0.0000000e+000  0.0000000e+000  0.0000000e+000  1.1363360e-001  6.7616068e-001  1.0000000e+000  1.4504024e-001
  5.9554559e-002  0.0000000e+000  8.5146705e-003  0.0000000e+000  0.0000000e+000  0.0000000e+000  0.0000000e+000  0.0000000e+000  0.0000000e+000  0.0000000e+000  0.0000000e+000  0.0000000e+000  0.0000000e+000  1.2038890e-003  0.0000000e+000  0.0000000e+000  0.0000000e+000  1.2416549e-003  0.0000000e+000  1.5968633e-002  0.0000000e+000  1.6864208e-003  5.6261345e-004  0.0000000e+000  0.0000000e+000  0.0000000e+000  0.0000000e+000  0.0000000e+000  0.0000000e+000  0.0000000e+000  5.9554559e-002  7.6391476e-001  1.0000000e+000  1.0730007e-001
  2.1639084e-001  0.0000000e+000  0.0000000e+000  0.0000000e+000  0.0000000e+000  2.6772009e-003  0.0000000e+000  0.0000000e+000  0.0000000e+000  1.1919963e-003  0.0000000e+000  0.0000000e+000  0.0000000e+000  0.0000000e+000  0.0000000e+000  0.0000000e+000  4.7751151e-003  0.0000000e+000  0.0000000e+000  2.2569424e-002  0.0000000e+000  7.3980449e-003  0.0000000e+000  0.0000000e+000  7.5265141e-003  3.5389511e-004  0.0000000e+000  0.0000000e+000  0.0000000e+000  0.0000000e+000  2.1639084e-001  5.4590641e-001  1.0000000e+000  1.4122613e-001
  6.0445516e-001  0.0000000e+000  6.6704858e-004  0.0000000e+000  0.0000000e+000  1.8330242e-003  0.0000000e+000  1.1138939e-004  0.0000000e+000  3.9661042e-003  0.0000000e+000  0.0000000e+000  0.0000000e+000  4.6581821e-005  0.0000000e+000  0.0000000e+000  5.5953149e-002  2.8145794e-004  0.0000000e+000  1.0085037e-002  0.0000000e+000  0.0000000e+000  4.1679388e-002  0.0000000e+000  0.0000000e+000  3.8372356e-003  0.0000000e+000  0.0000000e+000  0.0000000e+000  0.0000000e+000  6.0445516e-001  2.4513419e-001  1.0000000e+000  5.9295573e-002
  1.3197357e-001  0.0000000e+000  3.5909577e-003  0.0000000e+000  0.0000000e+000  7.7135645e-003  0.0000000e+000  0.0000000e+000  0.0000000e+000  2.5830265e-003  0.0000000e+000  0.0000000e+000  0.0000000e+000  1.7850603e-003  0.0000000e+000  0.0000000e+000  0.0000000e+000  4.3914705e-003  0.0000000e+000  0.0000000e+000  0.0000000e+000  9.8644355e-004  0.0000000e+000  0.0000000e+000  0.0000000e+000  2.1100915e-004  0.0000000e+000  0.0000000e+000  0.0000000e+000  0.0000000e+000  1.3197357e-001  6.4212017e-001  1.0000000e+000  1.3168276e-001
  2.9228700e-001  0.0000000e+000  9.0843576e-003  0.0000000e+000  0.0000000e+000  1.7563333e-002  0.0000000e+000  0.0000000e+000  0.0000000e+000  1.1169922e-004  0.0000000e+000  0.0000000e+000  0.0000000e+000  0.0000000e+000  0.0000000e+000  0.0000000e+000  0.0000000e+000  0.0000000e+000  0.0000000e+000  1.9798875e-003  0.0000000e+000  1.7115639e-003  0.0000000e+000  0.0000000e+000  0.0000000e+000  0.0000000e+000  0.0000000e+000  0.0000000e+000  0.0000000e+000  0.0000000e+000  2.9228700e-001  4.6626596e-001  1.0000000e+000  7.1996750e-002
  2.7519343e-001  0.0000000e+000  0.0000000e+000  0.0000000e+000  0.0000000e+000  0.0000000e+000  0.0000000e+000  0.0000000e+000  0.0000000e+000  0.0000000e+000  0.0000000e+000  0.0000000e+000  0.0000000e+000  1.7370316e-002  0.0000000e+000  0.0000000e+000  0.0000000e+000  0.0000000e+000  0.0000000e+000  0.0000000e+000  0.0000000e+000  6.4357668e-004  7.3345058e-003  0.0000000e+000  0.0000000e+000  3.2239907e-003  0.0000000e+000  0.0000000e+000  0.0000000e+000  0.0000000e+000  2.7519343e-001  4.8195777e-001  1.0000000e+000  1.5557607e-001
  0.0000000e+000  0.0000000e+000  2.7130013e-003  0.0000000e+000  0.0000000e+000  0.0000000e+000  0.0000000e+000  6.2877515e-005  0.0000000e+000  1.1309230e-003  0.0000000e+000  0.0000000e+000  0.0000000e+000  0.0000000e+000  0.0000000e+000  0.0000000e+000  0.0000000e+000  1.4109540e-003  0.0000000e+000  0.0000000e+000  0.0000000e+000  0.0000000e+000  0.0000000e+000  0.0000000e+000  0.0000000e+000  0.0000000e+000  0.0000000e+000  0.0000000e+000  0.0000000e+000  0.0000000e+000  0.0000000e+000  1.0016503e+000  1.0000000e+000             Inf
  9.9600280e-001  8.2016526e-003  0.0000000e+000  0.0000000e+000  0.0000000e+000  0.0000000e+000  0.0000000e+000  3.7937666e-002  0.0000000e+000  0.0000000e+000  0.0000000e+000  0.0000000e+000  0.0000000e+000  0.0000000e+000  0.0000000e+000  0.0000000e+000  0.0000000e+000  2.3114313e-003  0.0000000e+000  0.0000000e+000  0.0000000e+000  0.0000000e+000  1.4123809e-003  0.0000000e+000  4.9177691e-003  2.1878575e-002  0.0000000e+000  0.0000000e+000  0.0000000e+000  0.0000000e+000  9.9600280e-001  1.3989614e-002  1.0000000e+000  4.8861760e-002
  1.8406134e-001  0.0000000e+000  4.4567135e-003  0.0000000e+000  0.0000000e+000  4.4968519e-003  0.0000000e+000  1.1113882e-004  0.0000000e+000  0.0000000e+000  0.0000000e+000  0.0000000e+000  0.0000000e+000  2.4310081e-003  0.0000000e+000  0.0000000e+000  2.2496963e-003  0.0000000e+000  0.0000000e+000  4.3382361e-004  0.0000000e+000  0.0000000e+000  0.0000000e+000  0.0000000e+000  0.0000000e+000  1.4908469e-002  0.0000000e+000  0.0000000e+000  0.0000000e+000  0.0000000e+000  1.8406134e-001  5.7807141e-001  1.0000000e+000  1.6223550e-001
  3.2853245e-001  0.0000000e+000  0.0000000e+000  0.0000000e+000  0.0000000e+000  0.0000000e+000  0.0000000e+000  0.0000000e+000  0.0000000e+000  0.0000000e+000  0.0000000e+000  0.0000000e+000  0.0000000e+000  0.0000000e+000  0.0000000e+000  0.0000000e+000  1.1387800e-002  0.0000000e+000  0.0000000e+000  2.3414819e-002  0.0000000e+000  1.7963363e-003  8.5427651e-003  0.0000000e+000  4.0590951e-003  6.8762802e-003  0.0000000e+000  0.0000000e+000  0.0000000e+000  0.0000000e+000  3.2853245e-001  4.3925967e-001  1.0000000e+000  2.0120070e-002
  1.2644684e-001  1.5153827e-002  0.0000000e+000  0.0000000e+000  0.0000000e+000  0.0000000e+000  0.0000000e+000  9.3429460e-005  0.0000000e+000  1.3279168e-003  0.0000000e+000  0.0000000e+000  0.0000000e+000  0.0000000e+000  0.0000000e+000  0.0000000e+000  0.0000000e+000  1.1763619e-003  0.0000000e+000  0.0000000e+000  0.0000000e+000  0.0000000e+000  0.0000000e+000  0.0000000e+000  0.0000000e+000  1.2396391e-002  0.0000000e+000  0.0000000e+000  0.0000000e+000  0.0000000e+000  1.2644684e-001  6.5210298e-001  1.0000000e+000  5.2397357e-002
  6.1002080e-001  0.0000000e+000  0.0000000e+000  0.0000000e+000  0.0000000e+000  0.0000000e+000  0.0000000e+000  0.0000000e+000  0.0000000e+000  6.1253243e-003  0.0000000e+000  0.0000000e+000  0.0000000e+000  4.9985057e-004  0.0000000e+000  0.0000000e+000  1.2558734e-003  1.5010964e-003  0.0000000e+000  2.4581815e-002  0.0000000e+000  1.2598594e-003  0.0000000e+000  0.0000000e+000  4.2853716e-002  3.3960837e-006  0.0000000e+000  0.0000000e+000  0.0000000e+000  0.0000000e+000  6.1002080e-001  2.3378730e-001  1.0000000e+000  3.2144925e-002
  5.3800382e-001  6.6419126e-002  0.0000000e+000  0.0000000e+000  0.0000000e+000  0.0000000e+000  0.0000000e+000  0.0000000e+000  0.0000000e+000  1.2841270e-004  0.0000000e+000  0.0000000e+000  0.0000000e+000  0.0000000e+000  0.0000000e+000  0.0000000e+000  0.0000000e+000  9.8375355e-004  0.0000000e+000  1.2667752e-003  0.0000000e+000  0.0000000e+000  0.0000000e+000  0.0000000e+000  1.7229787e-002  1.5495393e-003  0.0000000e+000  0.0000000e+000  0.0000000e+000  0.0000000e+000  5.3800382e-001  2.8379078e-001  1.0000000e+000  1.1206244e-001
  9.1051932e-001  0.0000000e+000  1.7286539e-004  0.0000000e+000  0.0000000e+000  0.0000000e+000  0.0000000e+000  7.8950904e-003  0.0000000e+000  1.2165698e-003  0.0000000e+000  0.0000000e+000  0.0000000e+000  0.0000000e+000  0.0000000e+000  0.0000000e+000  7.5912590e-005  0.0000000e+000  0.0000000e+000  2.0464934e-003  0.0000000e+000  0.0000000e+000  1.2985367e-002  0.0000000e+000  0.0000000e+000  0.0000000e+000  0.0000000e+000  0.0000000e+000  0.0000000e+000  0.0000000e+000  9.1051932e-001  4.9753771e-002  1.0000000e+000  3.8025815e-002
  3.1351798e-001  0.0000000e+000  1.2808767e-003  0.0000000e+000  0.0000000e+000  3.7865466e-003  0.0000000e+000  1.0358008e-002  0.0000000e+000  4.9421287e-003  0.0000000e+000  0.0000000e+000  0.0000000e+000  0.0000000e+000  0.0000000e+000  0.0000000e+000  4.7451582e-003  2.1884161e-004  0.0000000e+000  0.0000000e+000  0.0000000e+000  3.9979416e-004  0.0000000e+000  0.0000000e+000  1.1053529e-002  0.0000000e+000  0.0000000e+000  0.0000000e+000  0.0000000e+000  0.0000000e+000  3.1351798e-001  4.4830225e-001  1.0000000e+000  5.6710684e-002
  9.2338574e-001  0.0000000e+000  4.3779495e-004  0.0000000e+000  0.0000000e+000  0.0000000e+000  0.0000000e+000  0.0000000e+000  0.0000000e+000  1.2349546e-003  0.0000000e+000  0.0000000e+000  0.0000000e+000  8.3146574e-003  0.0000000e+000  0.0000000e+000  0.0000000e+000  0.0000000e+000  0.0000000e+000  1.3023275e-002  0.0000000e+000  0.0000000e+000  0.0000000e+000  0.0000000e+000  0.0000000e+000  0.0000000e+000  0.0000000e+000  0.0000000e+000  0.0000000e+000  0.0000000e+000  9.2338574e-001  4.2786611e-002  1.0000000e+000  7.8273149e-002
  5.7017596e-001  2.9133811e-004  9.7416354e-003  0.0000000e+000  0.0000000e+000  0.0000000e+000  0.0000000e+000  6.8961107e-004  0.0000000e+000  0.0000000e+000  0.0000000e+000  0.0000000e+000  0.0000000e+000  0.0000000e+000  0.0000000e+000  0.0000000e+000  2.4994063e-002  0.0000000e+000  0.0000000e+000  0.0000000e+000  0.0000000e+000  2.3164579e-003  4.9935597e-003  0.0000000e+000  0.0000000e+000  0.0000000e+000  0.0000000e+000  0.0000000e+000  0.0000000e+000  0.0000000e+000  5.7017596e-001  2.5322839e-001  1.0000000e+000  1.0512709e-001
  3.2388063e-002  0.0000000e+000  5.3707523e-003  0.0000000e+000  0.0000000e+000  0.0000000e+000  0.0000000e+000  4.5736112e-003  0.0000000e+000  4.8043707e-003  0.0000000e+000  0.0000000e+000  0.0000000e+000  0.0000000e+000  0.0000000e+000  0.0000000e+000  0.0000000e+000  0.0000000e+000  0.0000000e+000  0.0000000e+000  0.0000000e+000  0.0000000e+000  0.0000000e+000  0.0000000e+000  4.3330404e-005  0.0000000e+000  0.0000000e+000  0.0000000e+000  0.0000000e+000  0.0000000e+000  3.2388063e-002  8.2421119e-001  1.0000000e+000  2.2382712e-001
  3.8541492e-002  0.0000000e+000  0.0000000e+000  0.0000000e+000  0.0000000e+000  7.2944772e-003  0.0000000e+000  4.2080089e-003  0.0000000e+000  3.0663617e-003  0.0000000e+000  0.0000000e+000  0.0000000e+000  0.0000000e+000  0.0000000e+000  0.0000000e+000  3.8452101e-005  1.8146607e-003  0.0000000e+000  0.0000000e+000  0.0000000e+000  3.9365515e-005  1.4779012e-002  0.0000000e+000  0.0000000e+000  1.4391392e-002  0.0000000e+000  0.0000000e+000  0.0000000e+000  0.0000000e+000  3.8541492e-002  8.1645649e-001  1.0000000e+000  8.7492811e-002
  3.7701324e-001  7.6104606e-002  4.7719654e-003  0.0000000e+000  0.0000000e+000  0.0000000e+000  0.0000000e+000  0.0000000e+000  0.0000000e+000  1.2028129e-003  0.0000000e+000  0.0000000e+000  0.0000000e+000  0.0000000e+000  0.0000000e+000  0.0000000e+000  5.9538057e-002  0.0000000e+000  0.0000000e+000  5.2297535e-003  0.0000000e+000  7.3106793e-004  2.3638703e-002  0.0000000e+000  3.3588617e-003  1.5038085e-004  0.0000000e+000  0.0000000e+000  0.0000000e+000  0.0000000e+000  3.7701324e-001  4.2378353e-001  1.0000000e+000  9.0298219e-002
  4.6107620e-001  5.5581605e-003  0.0000000e+000  0.0000000e+000  0.0000000e+000  1.3837474e-002  0.0000000e+000  1.4869442e-002  0.0000000e+000  0.0000000e+000  0.0000000e+000  0.0000000e+000  0.0000000e+000  3.1996772e-003  0.0000000e+000  0.0000000e+000  3.4415343e-002  1.4492983e-004  0.0000000e+000  2.1762930e-003  0.0000000e+000  6.4698365e-003  3.4026152e-004  0.0000000e+000  5.5515473e-003  1.7326039e-003  0.0000000e+000  0.0000000e+000  0.0000000e+000  0.0000000e+000  4.6107620e-001  3.3913567e-001  1.0000000e+000  1.7979765e-001
  5.0180829e-001  0.0000000e+000  6.4838115e-004  0.0000000e+000  0.0000000e+000  0.0000000e+000  0.0000000e+000  4.0456350e-003  0.0000000e+000  6.0835905e-003  0.0000000e+000  0.0000000e+000  0.0000000e+000  1.4465935e-002  0.0000000e+000  0.0000000e+000  0.0000000e+000  0.0000000e+000  0.0000000e+000  9.2942748e-004  0.0000000e+000  0.0000000e+000  1.7089880e-004  0.0000000e+000  0.0000000e+000  0.0000000e+000  0.0000000e+000  0.0000000e+000  0.0000000e+000  0.0000000e+000  5.0180829e-001  2.9690153e-001  1.0000000e+000  1.3229992e-001
  2.0723346e-001  0.0000000e+000  7.7666966e-003  0.0000000e+000  0.0000000e+000  0.0000000e+000  0.0000000e+000  4.0939337e-003  0.0000000e+000  0.0000000e+000  0.0000000e+000  0.0000000e+000  0.0000000e+000  1.8665272e-002  0.0000000e+000  0.0000000e+000  0.0000000e+000  4.0135113e-003  0.0000000e+000  8.8369196e-003  0.0000000e+000  0.0000000e+000  3.6826560e-005  0.0000000e+000  0.0000000e+000  0.0000000e+000  0.0000000e+000  0.0000000e+000  0.0000000e+000  0.0000000e+000  2.0723346e-001  5.5518763e-001  1.0000000e+000  6.4510445e-002
  7.1189240e-001  0.0000000e+000  0.0000000e+000  0.0000000e+000  0.0000000e+000  8.3426763e-004  0.0000000e+000  0.0000000e+000  0.0000000e+000  0.0000000e+000  0.0000000e+000  0.0000000e+000  0.0000000e+000  0.0000000e+000  0.0000000e+000  0.0000000e+000  4.5514650e-003  0.0000000e+000  0.0000000e+000  4.1974065e-003  0.0000000e+000  0.0000000e+000  0.0000000e+000  0.0000000e+000  9.3224075e-003  0.0000000e+000  0.0000000e+000  0.0000000e+000  0.0000000e+000  0.0000000e+000  7.1189240e-001  1.5965849e-001  1.0000000e+000  1.1902826e-001
  8.9970240e-001  0.0000000e+000  0.0000000e+000  0.0000000e+000  0.0000000e+000  0.0000000e+000  0.0000000e+000  9.7795955e-003  0.0000000e+000  0.0000000e+000  0.0000000e+000  0.0000000e+000  0.0000000e+000  1.6920578e-002  0.0000000e+000  0.0000000e+000  0.0000000e+000  1.2269269e-003  0.0000000e+000  0.0000000e+000  0.0000000e+000  0.0000000e+000  5.0613787e-003  0.0000000e+000  0.0000000e+000  1.5474516e-003  0.0000000e+000  0.0000000e+000  0.0000000e+000  0.0000000e+000  8.9970240e-001  5.7121983e-002  1.0000000e+000  6.8233688e-002
  9.6728596e-001  0.0000000e+000  0.0000000e+000  0.0000000e+000  0.0000000e+000  0.0000000e+000  0.0000000e+000  0.0000000e+000  0.0000000e+000  0.0000000e+000  0.0000000e+000  0.0000000e+000  0.0000000e+000  0.0000000e+000  0.0000000e+000  0.0000000e+000  0.0000000e+000  1.7961999e-006  0.0000000e+000  1.1162926e-002  0.0000000e+000  0.0000000e+000  0.0000000e+000  0.0000000e+000  0.0000000e+000  1.8917294e-004  0.0000000e+000  0.0000000e+000  0.0000000e+000  0.0000000e+000  9.6728596e-001  1.8285422e-002  1.0000000e+000  4.2992217e-002
  2.0487478e-001  8.1183001e-002  0.0000000e+000  0.0000000e+000  0.0000000e+000  3.8145859e-002  0.0000000e+000  0.0000000e+000  1.3914173e-001  3.2541656e-001  2.7450224e-002  0.0000000e+000  0.0000000e+000  0.0000000e+000  0.0000000e+000  0.0000000e+000  0.0000000e+000  0.0000000e+000  0.0000000e+000  2.3806632e-002  0.0000000e+000  8.9602477e-003  0.0000000e+000  0.0000000e+000  5.7587749e-001  2.0725108e-001  0.0000000e+000  0.0000000e+000  1.8729528e-002  1.0015583e-001  2.0487478e-001  9.2921212e-001  1.0000000e+000  2.0221299e-001
  1.4525712e-001  0.0000000e+000  1.5508321e-002  5.8668361e-002  0.0000000e+000  1.2584030e-002  0.0000000e+000  3.0348853e-001  0.0000000e+000  9.4547345e-002  0.0000000e+000  2.3505601e-001  0.0000000e+000  0.0000000e+000  3.4925921e-001  0.0000000e+000  0.0000000e+000  0.0000000e+000  1.7137407e-001  2.6035526e-002  0.0000000e+000  0.0000000e+000  1.5956366e-001  0.0000000e+000  0.0000000e+000  0.0000000e+000  0.0000000e+000  0.0000000e+000  3.6331759e-001  1.4142781e-001  1.4525712e-001  1.1172496e+000  1.0000000e+000  3.4300980e-001
  0.0000000e+000  3.1977840e-002  0.0000000e+000  1.3674275e-002  9.0372166e-002  0.0000000e+000  0.0000000e+000  2.8619141e-002  0.0000000e+000  1.6048903e-002  1.8259210e-002  0.0000000e+000  4.9890576e-002  0.0000000e+000  4.2869032e-002  0.0000000e+000  7.2386675e-002  7.8418947e-003  0.0000000e+000  0.0000000e+000  0.0000000e+000  0.0000000e+000  0.0000000e+000  3.2063903e-003  1.7232267e-002  4.3254845e-003  0.0000000e+000  0.0000000e+000  0.0000000e+000  4.9133222e-002  0.0000000e+000  1.1383632e+000  1.0000000e+000             Inf
  1.6931501e-001  6.7626519e-003  0.0000000e+000  7.0832543e-002  0.0000000e+000  0.0000000e+000  2.0516455e-002  4.0912063e-001  7.3601608e-001  0.0000000e+000  4.1760560e-002  0.0000000e+000  0.0000000e+000  0.0000000e+000  0.0000000e+000  0.0000000e+000  1.4932207e-003  0.0000000e+000  0.0000000e+000  0.0000000e+000  0.0000000e+000  6.6784121e-002  0.0000000e+000  0.0000000e+000  0.0000000e+000  0.0000000e+000  0.0000000e+000  3.7108259e-002  0.0000000e+000  1.6173473e-001  1.6931501e-001  9.8082280e-001  1.0000000e+000  2.6693674e-001
  2.7924244e-001  0.0000000e+000  0.0000000e+000  0.0000000e+000  0.0000000e+000  7.3069779e-002  1.9209104e-002  1.0577660e-001  4.1272462e-001  6.5278000e-002  3.7555381e-002  2.8836068e-001  1.7586697e-002  1.1249361e-002  0.0000000e+000  0.0000000e+000  0.0000000e+000  0.0000000e+000  2.9861973e-001  5.3009807e-002  0.0000000e+000  1.5878467e-001  0.0000000e+000  9.1537473e-003  2.3589309e-001  6.4587143e-003  0.0000000e+000  0.0000000e+000  0.0000000e+000  0.0000000e+000  2.7924244e-001  8.9712020e-001  1.0000000e+000  2.2325451e-001
  3.4386137e-001  0.0000000e+000  4.8462481e-002  0.0000000e+000  0.0000000e+000  8.1368219e-002  9.5952720e-003  1.7431816e-003  1.1317078e-002  0.0000000e+000  3.7849178e-002  1.2859290e-001  0.0000000e+000  0.0000000e+000  2.7711866e-002  0.0000000e+000  0.0000000e+000  2.4705983e-002  0.0000000e+000  0.0000000e+000  0.0000000e+000  0.0000000e+000  0.0000000e+000  6.8614964e-002  0.0000000e+000  5.9938557e-004  0.0000000e+000  0.0000000e+000  0.0000000e+000  5.8418248e-002  3.4386137e-001  5.2468869e-001  1.0000000e+000  7.3220263e-001
  2.9210141e-001  6.0319211e-002  0.0000000e+000  0.0000000e+000  0.0000000e+000  0.0000000e+000  1.0254991e-001  2.6014820e-002  5.9725263e-002  2.7130155e-003  0.0000000e+000  0.0000000e+000  2.1031020e-001  1.9386145e-001  0.0000000e+000  2.8209291e-001  1.3438658e-002  0.0000000e+000  0.0000000e+000  0.0000000e+000  0.0000000e+000  0.0000000e+000  9.6385603e-002  1.3844653e-001  0.0000000e+000  1.7303383e-001  0.0000000e+000  8.0869898e-003  0.0000000e+000  1.1059766e-001  2.9210141e-001  8.0583542e-001  1.0000000e+000  1.1993234e-001
  7.1514362e-001  8.9245340e-002  0.0000000e+000  0.0000000e+000  0.0000000e+000  0.0000000e+000  0.0000000e+000  0.0000000e+000  0.0000000e+000  7.0347565e-002  0.0000000e+000  0.0000000e+000  0.0000000e+000  0.0000000e+000  0.0000000e+000  9.1401816e-003  3.3519729e-004  0.0000000e+000  0.0000000e+000  0.0000000e+000  0.0000000e+000  3.5823575e-002  1.0691231e-001  0.0000000e+000  4.1897257e-001  1.1769187e-002  0.0000000e+000  0.0000000e+000  0.0000000e+000  1.6087235e-002  7.1514362e-001  2.9548282e-001  1.0000000e+000  6.0264224e-001
  2.9797008e-001  1.5747965e-002  0.0000000e+000  0.0000000e+000  0.0000000e+000  2.5503400e-001  0.0000000e+000  0.0000000e+000  1.0376886e-001  1.6783770e-001  9.0064640e-002  0.0000000e+000  0.0000000e+000  0.0000000e+000  6.6874305e-003  0.0000000e+000  0.0000000e+000  0.0000000e+000  5.4277990e-003  6.8499836e-001  0.0000000e+000  9.4626648e-002  8.1390407e-003  1.8926686e-003  0.0000000e+000  5.1546024e-002  0.0000000e+000  1.6843878e-002  0.0000000e+000  0.0000000e+000  2.9797008e-001  8.0532796e-001  1.0000000e+000  3.6173577e-001
  1.0000000e+000  0.0000000e+000  0.0000000e+000  0.0000000e+000  0.0000000e+000  1.5724426e-001  3.6309645e-002  4.2518482e-002  9.0941367e-002  0.0000000e+000  1.4801265e-002  0.0000000e+000  0.0000000e+000  0.0000000e+000  3.8702082e-001  0.0000000e+000  0.0000000e+000  0.0000000e+000  0.0000000e+000  0.0000000e+000  0.0000000e+000  0.0000000e+000  0.0000000e+000  0.0000000e+000  0.0000000e+000  6.3780390e-002  0.0000000e+000  1.4398438e-002  5.6299068e-001  0.0000000e+000  1.0000000e+000  2.3136752e-001  1.0000000e+000             Inf
  5.9079462e-001  0.0000000e+000  0.0000000e+000  0.0000000e+000  0.0000000e+000  0.0000000e+000  0.0000000e+000  7.9804124e-003  0.0000000e+000  1.7163284e-001  1.9878667e-001  3.8973578e-002  0.0000000e+000  5.5427535e-003  4.4934327e-002  2.0049474e-003  0.0000000e+000  1.0426270e-002  2.5882273e-001  0.0000000e+000  0.0000000e+000  0.0000000e+000  0.0000000e+000  0.0000000e+000  0.0000000e+000  4.4928822e-003  0.0000000e+000  0.0000000e+000  0.0000000e+000  1.4115204e-001  5.9079462e-001  4.0681392e-001  1.0000000e+000  6.2399113e-001
  6.2593949e-001  0.0000000e+000  3.2522953e-001  1.6601716e-001  3.5555453e-001  6.8181288e-002  0.0000000e+000  0.0000000e+000  0.0000000e+000  2.6204381e-001  2.1229489e-003  0.0000000e+000  2.7744550e-002  1.3889478e-002  0.0000000e+000  2.1494213e-001  2.5215430e-001  0.0000000e+000  0.0000000e+000  0.0000000e+000  0.0000000e+000  0.0000000e+000  0.0000000e+000  6.7123583e-002  0.0000000e+000  0.0000000e+000  1.5095068e-001  0.0000000e+000  1.0691683e-001  5.6501207e-002  6.2593949e-001  6.2835024e-001  1.0000000e+000  2.2699969e-001
  9.5956179e-001  0.0000000e+000  0.0000000e+000  2.9682483e-001  0.0000000e+000  8.2093800e-003  0.0000000e+000  4.7374489e-002  0.0000000e+000  0.0000000e+000  1.9551942e-001  0.0000000e+000  0.0000000e+000  1.9468915e-001  0.0000000e+000  0.0000000e+000  9.9014095e-002  8.4055937e-002  0.0000000e+000  0.0000000e+000  1.1884214e-001  0.0000000e+000  0.0000000e+000  0.0000000e+000  0.0000000e+000  0.0000000e+000  0.0000000e+000  0.0000000e+000  0.0000000e+000  0.0000000e+000  9.5956179e-001  1.9694762e-001  1.0000000e+000  3.4558297e-001
  1.4904866e-001  5.4554879e-002  1.1411696e-001  1.8566217e-001  0.0000000e+000  5.8760684e-002  2.5116490e-001  1.1005883e-002  0.0000000e+000  0.0000000e+000  0.0000000e+000  2.9427924e-001  0.0000000e+000  0.0000000e+000  0.0000000e+000  0.0000000e+000  0.0000000e+000  0.0000000e+000  0.0000000e+000  4.1366651e-002  0.0000000e+000  0.0000000e+000  0.0000000e+000  9.1162851e-001  6.9813699e-003  0.0000000e+000  0.0000000e+000  0.0000000e+000  0.0000000e+000  1.1770108e-002  1.4904866e-001  1.1137510e+000  1.0000000e+000  5.3058355e-001
  9.2754038e-001  1.5461771e-001  0.0000000e+000  0.0000000e+000  0.0000000e+000  2.6030290e-002  0.0000000e+000  3.9639439e-001  9.6833567e-002  1.7281353e-003  2.2854795e-003  0.0000000e+000  2.0943998e-001  0.0000000e+000  0.0000000e+000  1.3319046e-002  9.8436259e-002  0.0000000e+000  0.0000000e+000  1.7434584e-001  3.2020369e-001  0.0000000e+000  0.0000000e+000  7.5760532e-002  1.7632412e-003  0.0000000e+000  1.4020354e-001  5.6650831e-002  2.3976201e-001  3.5908361e-001  9.2754038e-001  4.6613455e-001  1.0000000e+000  4.8628557e-001
  6.0798723e-001  3.4368353e-002  0.0000000e+000  0.0000000e+000  0.0000000e+000  0.0000000e+000  1.9719152e-001  1.3720650e-002  2.9241515e-001  0.0000000e+000  0.0000000e+000  2.5793407e-001  4.5807470e-002  1.0546181e-002  0.0000000e+000  1.0054536e-001  1.3206444e-001  3.2505224e-002  0.0000000e+000  0.0000000e+000  3.2819631e-001  0.0000000e+000  0.0000000e+000  0.0000000e+000  6.5936764e-002  0.0000000e+000  0.0000000e+000  3.4737193e-001  0.0000000e+000  1.9169494e-001  6.0798723e-001  6.3887822e-001  1.0000000e+000  2.2278432e-001
  2.6814338e-001  0.0000000e+000  0.0000000e+000  0.0000000e+000  0.0000000e+000  2.1495376e-002  0.0000000e+000  8.1679928e-003  0.0000000e+000  0.0000000e+000  1.1747696e-001  1.0907830e-001  0.0000000e+000  1.9654474e-001  0.0000000e+000  0.0000000e+000  1.8178288e-002  1.5841324e-001  8.8810189e-002  2.0103617e-002  0.0000000e+000  1.2315092e-002  0.0000000e+000  0.0000000e+000  1.1316396e-001  0.0000000e+000  1.2934252e-002  9.3756013e-002  0.0000000e+000  1.9656328e-001  2.6814338e-001  7.5780735e-001  1.0000000e+000  4.6667820e-001
  1.0000000e+000  2.4688397e-002  0.0000000e+000  0.0000000e+000  1.4676726e-001  0.0000000e+000  0.0000000e+000  0.0000000e+000  0.0000000e+000  2.4220669e-002  0.0000000e+000  8.4522851e-002  0.0000000e+000  0.0000000e+000  9.5190639e-002  1.8266024e-002  5.4020944e-002  0.0000000e+000  0.0000000e+000  0.0000000e+000  3.0682599e-001  0.0000000e+000  0.0000000e+000  3.3935127e-004  5.3465032e-002  0.0000000e+000  0.0000000e+000  0.0000000e+000  0.0000000e+000  0.0000000e+000  1.0000000e+000  1.3243812e-001  1.0000000e+000             Inf
  0.0000000e+000  0.0000000e+000  1.0485992e-001  0.0000000e+000  0.0000000e+000  0.0000000e+000  6.9816753e-002  0.0000000e+000  1.4493472e-002  0.0000000e+000  0.0000000e+000  0.0000000e+000  6.8662789e-002  0.0000000e+000  4.1025130e-001  0.0000000e+000  1.4133416e-001  6.7611829e-002  0.0000000e+000  0.0000000e+000  1.1563491e-001  7.5275539e-002  0.0000000e+000  0.0000000e+000  0.0000000e+000  0.0000000e+000  6.9796525e-002  3.4106965e-003  0.0000000e+000  2.1896145e-004  0.0000000e+000  1.3542173e+000  1.0000000e+000             Inf
  2.1679342e-001  0.0000000e+000  0.0000000e+000  2.0725833e-002  0.0000000e+000  0.0000000e+000  0.0000000e+000  0.0000000e+000  0.0000000e+000  0.0000000e+000  0.0000000e+000  0.0000000e+000  0.0000000e+000  3.5686620e-001  3.6290410e-003  7.0010213e-001  0.0000000e+000  0.0000000e+000  0.0000000e+000  0.0000000e+000  1.6819968e-001  0.0000000e+000  0.0000000e+000  0.0000000e+000  5.7914529e-002  0.0000000e+000  4.6682917e-001  0.0000000e+000  0.0000000e+000  0.0000000e+000  2.1679342e-001  9.7083505e-001  1.0000000e+000  4.1042698e-001
  4.1737687e-001  0.0000000e+000  0.0000000e+000  0.0000000e+000  0.0000000e+000  1.4339895e-002  2.5860487e-001  6.1435597e-002  0.0000000e+000  0.0000000e+000  4.4436727e-002  7.0803463e-002  0.0000000e+000  0.0000000e+000  8.8238829e-002  2.3730047e-002  0.0000000e+000  4.9672096e-002  0.0000000e+000  7.3861881e-002  0.0000000e+000  5.4428956e-004  0.0000000e+000  1.9833479e-001  1.2412205e-001  0.0000000e+000  0.0000000e+000  0.0000000e+000  0.0000000e+000  3.2566239e-001  4.1737687e-001  6.4572603e-001  1.0000000e+000  4.3718479e-001
  7.7702679e-001  1.8094273e-002  0.0000000e+000  4.1663040e-001  0.0000000e+000  1.0833577e-001  0.0000000e+000  0.0000000e+000  0.0000000e+000  1.1557702e-002  4.1430177e-002  1.0305764e-003  0.0000000e+000  3.2567564e-001  0.0000000e+000  3.3912109e-002  0.0000000e+000  1.4332593e-002  0.0000000e+000  0.0000000e+000  8.7089763e-001  2.9570423e-001  0.0000000e+000  0.0000000e+000  4.3425927e-002  0.0000000e+000  1.3708000e-001  0.0000000e+000  0.0000000e+000  2.1921124e-002  7.7702679e-001  5.6806375e-001  1.0000000e+000  4.3437095e-001
  7.2751698e-001  0.0000000e+000  6.9888121e-001  0.0000000e+000  0.0000000e+000  0.0000000e+000  4.2631386e-002  0.0000000e+000  1.1895589e-002  0.0000000e+000  0.0000000e+000  3.7237063e-002  0.0000000e+000  2.6376631e-004  0.0000000e+000  1.2840687e-001  1.7300332e-003  0.0000000e+000  0.0000000e+000  0.0000000e+000  3.6582610e-001  2.0777274e-002  5.2949083e-003  1.4090969e-001  3.1098123e-001  1.9976755e-001  7.6165952e-002  4.2863782e-002  1.3814208e-002  1.2859880e-001  7.2751698e-001  5.8173571e-001  1.0000000e+000  3.7191998e-001
  4.4063474e-001  0.0000000e+000  0.0000000e+000  5.2221453e-002  0.0000000e+000  0.0000000e+000  0.0000000e+000  0.0000000e+000  0.0000000e+000  0.0000000e+000  0.0000000e+000  0.0000000e+000  0.0000000e+000  1.0097138e-001  0.0000000e+000  0.0000000e+000  0.0000000e+000  0.0000000e+000  9.5911748e-002  0.0000000e+000  3.8648121e-002  2.2476704e-001  2.6883635e-002  2.3024063e-002  0.0000000e+000  7.8784957e-001  0.0000000e+000  0.0000000e+000  0.0000000e+000  0.0000000e+000  4.4063474e-001  6.2830286e-001  1.0000000e+000  2.1713325e-001
  5.8488904e-001  0.0000000e+000  2.9457898e-001  0.0000000e+000  0.0000000e+000  2.6924676e-002  0.0000000e+000  0.0000000e+000  0.0000000e+000  0.0000000e+000  0.0000000e+000  1.3672022e-001  0.0000000e+000  0.0000000e+000  3.3620350e-001  0.0000000e+000  0.0000000e+000  0.0000000e+000  9.6705246e-002  1.9143826e-001  0.0000000e+000  8.5333366e-002  2.7604890e-002  4.4566779e-002  5.3302381e-002  0.0000000e+000  1.9988264e-001  0.0000000e+000  7.1496494e-003  2.6703554e-001  5.8488904e-001  5.9682923e-001  1.0000000e+000  3.3183981e-001
  2.5952060e-001  0.0000000e+000  0.0000000e+000  0.0000000e+000  0.0000000e+000  0.0000000e+000  2.3871317e-001  0.0000000e+000  0.0000000e+000  0.0000000e+000  4.8800957e-002  1.0106405e-001  0.0000000e+000  1.2005703e-001  9.1958966e-002  0.0000000e+000  0.0000000e+000  0.0000000e+000  0.0000000e+000  1.3308119e-001  5.0604952e-001  6.8598838e-002  0.0000000e+000  0.0000000e+000  0.0000000e+000  0.0000000e+000  0.0000000e+000  5.2795610e-002  0.0000000e+000  0.0000000e+000  2.5952060e-001  8.1484219e-001  1.0000000e+000  3.4071159e-001
  9.6968098e-003  0.0000000e+000  0.0000000e+000  0.0000000e+000  0.0000000e+000  0.0000000e+000  0.0000000e+000  0.0000000e+000  2.4823490e-001  0.0000000e+000  0.0000000e+000  0.0000000e+000  0.0000000e+000  0.0000000e+000  0.0000000e+000  0.0000000e+000  5.2320485e-002  1.0345962e-001  0.0000000e+000  5.6959243e-001  0.0000000e+000  1.4948728e-002  0.0000000e+000  0.0000000e+000  0.0000000e+000  0.0000000e+000  0.0000000e+000  0.0000000e+000  0.0000000e+000  0.0000000e+000  9.6968098e-003  1.1942245e+000  1.0000000e+000  3.1384167e-001
  2.3720465e-001  0.0000000e+000  0.0000000e+000  0.0000000e+000  0.0000000e+000  0.0000000e+000  2.7683391e-002  1.6896351e-002  0.0000000e+000  0.0000000e+000  0.0000000e+000  1.3979863e-001  0.0000000e+000  4.8154945e-002  0.0000000e+000  0.0000000e+000  5.2868212e-002  0.0000000e+000  2.6526296e-001  0.0000000e+000  0.0000000e+000  0.0000000e+000  0.0000000e+000  3.8090046e-001  1.0000000e+000  8.0554390e-002  8.0514416e-002  0.0000000e+000  3.2272769e-002  0.0000000e+000  2.3720465e-001  1.0320542e+000  1.0000000e+000  3.9244070e-001
  7.9569832e-001  0.0000000e+000  0.0000000e+000  0.0000000e+000  0.0000000e+000  2.6931809e-001  1.2741051e-001  0.0000000e+000  0.0000000e+000  6.4128949e-002  0.0000000e+000  0.0000000e+000  0.0000000e+000  0.0000000e+000  2.3705799e-002  5.4396115e-001  0.0000000e+000  0.0000000e+000  4.9157433e-002  0.0000000e+000  0.0000000e+000  4.8265746e-002  0.0000000e+000  0.0000000e+000  1.9685364e-001  0.0000000e+000  1.2576062e-001  2.1260364e-001  2.6806184e-004  6.3052760e-002  7.9569832e-001  4.2995041e-001  1.0000000e+000  4.6910249e-001
  3.2145190e-001  0.0000000e+000  0.0000000e+000  2.4557271e-001  0.0000000e+000  0.0000000e+000  7.3810931e-004  2.6240461e-001  0.0000000e+000  0.0000000e+000  0.0000000e+000  1.6730323e-001  0.0000000e+000  0.0000000e+000  2.1064604e-001  0.0000000e+000  0.0000000e+000  1.9986000e-003  0.0000000e+000  0.0000000e+000  0.0000000e+000  7.2653575e-002  0.0000000e+000  0.0000000e+000  0.0000000e+000  0.0000000e+000  2.5899454e-001  0.0000000e+000  3.7348692e-003  2.2227407e-001  3.2145190e-001  7.6640792e-001  1.0000000e+000  3.1871259e-001
  0.0000000e+000  0.0000000e+000  1.0063005e-001  3.2986661e-002  0.0000000e+000  0.0000000e+000  0.0000000e+000  0.0000000e+000  2.7629062e-003  0.0000000e+000  0.0000000e+000  7.3606980e-002  0.0000000e+000  1.4899817e-002  3.6467008e-002  0.0000000e+000  2.5275021e-001  0.0000000e+000  0.0000000e+000  1.7729391e-001  4.1700257e-002  0.0000000e+000  3.1739597e-002  0.0000000e+000  0.0000000e+000  0.0000000e+000  4.4213718e-005  1.2960405e-001  0.0000000e+000  0.0000000e+000  0.0000000e+000  1.2775990e+000  1.0000000e+000             Inf
  1.0000000e+000  2.3136998e-001  0.0000000e+000  0.0000000e+000  0.0000000e+000  0.0000000e+000  0.0000000e+000  2.5397233e-002  0.0000000e+000  0.0000000e+000  0.0000000e+000  0.0000000e+000  2.6925203e-001  1.0810078e-002  0.0000000e+000  0.0000000e+000  4.9485515e-001  0.0000000e+000  0.0000000e+000  0.0000000e+000  0.0000000e+000  3.8425095e-002  0.0000000e+000  0.0000000e+000  3.5062353e-002  2.7006445e-001  3.3043665e-002  0.0000000e+000  1.9419212e-002  0.0000000e+000  1.0000000e+000  2.4179681e-001  1.0000000e+000             Inf
  9.1755843e-001  0.0000000e+000  0.0000000e+000  0.0000000e+000  0.0000000e+000  1.4408434e-001  1.6533220e-002  1.9425924e-002  0.0000000e+000  1.6442915e-001  0.0000000e+000  0.0000000e+000  1.2358309e-002  0.0000000e+000  0.0000000e+000  0.0000000e+000  0.0000000e+000  0.0000000e+000  1.1204214e-001  1.9856399e-001  8.0383717e-002  0.0000000e+000  0.0000000e+000  7.0092097e-002  2.7608423e-001  9.8611880e-002  0.0000000e+000  4.7252199e-002  1.3471571e-001  5.4751937e-002  9.1755843e-001  2.9268368e-001  1.0000000e+000  3.8595180e-001
  4.2147074e-001  0.0000000e+000  0.0000000e+000  0.0000000e+000  0.0000000e+000  0.0000000e+000  0.0000000e+000  2.0436747e-001  0.0000000e+000  2.7243491e-002  5.7084532e-001  0.0000000e+000  0.0000000e+000  2.8144662e-002  1.5967128e-001  0.0000000e+000  6.3339517e-002  1.3448395e-001  0.0000000e+000  0.0000000e+000  1.0518643e-002  0.0000000e+000  8.6214407e-003  2.0681925e-002  8.8634655e-002  0.0000000e+000  0.0000000e+000  0.0000000e+000  0.0000000e+000  6.3725726e-002  4.2147074e-001  6.5246729e-001  1.0000000e+000  2.5251433e-001
  1.2607981e-001  0.0000000e+000  0.0000000e+000  4.2370419e-001  0.0000000e+000  1.8531181e-003  0.0000000e+000  0.0000000e+000  2.1119628e-002  0.0000000e+000  0.0000000e+000  0.0000000e+000  4.4905940e-002  0.0000000e+000  0.0000000e+000  0.0000000e+000  1.2450433e-001  2.6943444e-001  6.5183209e-001  0.0000000e+000  0.0000000e+000  0.0000000e+000  0.0000000e+000  0.0000000e+000  0.0000000e+000  1.1944697e-001  0.0000000e+000  0.0000000e+000  0.0000000e+000  2.2080144e-002  1.2607981e-001  1.0831149e+000  1.0000000e+000  3.8407276e-001
  2.3398851e-001  0.0000000e+000  0.0000000e+000  0.0000000e+000  0.0000000e+000  0.0000000e+000  3.7184632e-002  4.1743744e-002  0.0000000e+000  0.0000000e+000  7.5422075e-002  1.7584696e-001  0.0000000e+000  0.0000000e+000  0.0000000e+000  3.5228577e-002  0.0000000e+000  0.0000000e+000  0.0000000e+000  0.0000000e+000  0.0000000e+000  2.7266332e-002  0.0000000e+000  0.0000000e+000  4.8234280e-003  6.4816418e-003  4.7381491e-003  0.0000000e+000  0.0000000e+000  0.0000000e+000  2.3398851e-001  6.1336117e-001  1.0000000e+000  6.5403952e-001
  1.0429265e-001  0.0000000e+000  1.3734599e-001  0.0000000e+000  0.0000000e+000  0.0000000e+000  0.0000000e+000  0.0000000e+000  9.4089713e-002  0.0000000e+000  0.0000000e+000  6.5881766e-002  0.0000000e+000  1.1995250e-001  2.2915295e-001  0.0000000e+000  0.0000000e+000  2.2082502e-002  1.0239162e-002  0.0000000e+000  0.0000000e+000  0.0000000e+000  0.0000000e+000  0.0000000e+000  0.0000000e+000  1.6163273e-001  0.0000000e+000  1.4553588e-001  0.0000000e+000  0.0000000e+000  1.0429265e-001  9.3691562e-001  1.0000000e+000  4.1251773e-001
  8.0358665e-002  8.8464370e-002  0.0000000e+000  0.0000000e+000  0.0000000e+000  0.0000000e+000  0.0000000e+000  2.9328017e-002  1.7499052e-002  0.0000000e+000  2.2395489e-001  8.7176174e-004  2.1162664e-002  0.0000000e+000  0.0000000e+000  2.8949640e-001  1.8441006e-002  0.0000000e+000  0.0000000e+000  3.2528049e-001  0.0000000e+000  9.0272903e-002  0.0000000e+000  7.0726248e-002  1.4217810e-002  3.0829827e-003  0.0000000e+000  0.0000000e+000  1.1358513e-001  0.0000000e+000  8.0358665e-002  1.0693663e+000  1.0000000e+000  2.7792233e-001
  5.0313028e-001  5.8871511e-002  0.0000000e+000  0.0000000e+000  2.8577766e-002  1.1394150e-002  0.0000000e+000  3.7989802e-002  0.0000000e+000  5.8705864e-003  0.0000000e+000  0.0000000e+000  0.0000000e+000  0.0000000e+000  7.2057675e-002  6.2062366e-002  1.6454683e-002  4.0501141e-002  1.3766048e-002  3.8298160e-003  0.0000000e+000  8.9532385e-002  0.0000000e+000  0.0000000e+000  0.0000000e+000  7.8518850e-002  6.0584935e-002  0.0000000e+000  0.0000000e+000  0.0000000e+000  5.0313028e-001  4.0948721e-001  1.0000000e+000  8.7906976e-001
  1.0000000e+000  0.0000000e+000  1.9852317e-001  3.4685627e-002  3.4954861e-002  0.0000000e+000  0.0000000e+000  0.0000000e+000  2.6434071e-003  0.0000000e+000  0.0000000e+000  0.0000000e+000  3.4476127e-003  1.0595496e-001  0.0000000e+000  0.0000000e+000  3.6969212e-002  0.0000000e+000  2.1473114e-002  0.0000000e+000  5.6833814e-003  0.0000000e+000  8.1980507e-002  0.0000000e+000  3.0762394e-002  0.0000000e+000  0.0000000e+000  0.0000000e+000  0.0000000e+000  0.0000000e+000  1.0000000e+000  8.9887575e-002  1.0000000e+000             Inf
  8.3717837e-001  0.0000000e+000  1.5990734e-001  0.0000000e+000  0.0000000e+000  0.0000000e+000  0.0000000e+000  7.0879106e-002  0.0000000e+000  0.0000000e+000  0.0000000e+000  2.9940764e-002  9.6846412e-003  0.0000000e+000  3.4069663e-001  4.8193114e-003  0.0000000e+000  5.2902045e-001  2.4348614e-002  0.0000000e+000  0.0000000e+000  0.0000000e+000  9.3057527e-002  1.4317015e-002  0.0000000e+000  7.8012896e-003  0.0000000e+000  0.0000000e+000  8.8845654e-004  7.2692992e-002  8.3717837e-001  3.3058478e-001  1.0000000e+000  5.6395975e-001
  1.7205220e-001  0.0000000e+000  2.4818074e-002  0.0000000e+000  0.0000000e+000  0.0000000e+000  0.0000000e+000  0.0000000e+000  1.8455405e-002  0.0000000e+000  7.4411785e-002  0.0000000e+000  2.3219975e-002  1.5780150e-001  3.4773760e-002  4.8929212e-002  1.8228245e-001  2.9907255e-002  0.0000000e+000  0.0000000e+000  0.0000000e+000  0.0000000e+000  0.0000000e+000  0.0000000e+000  0.0000000e+000  0.0000000e+000  4.3168390e-003  0.0000000e+000  2.5265463e-002  0.0000000e+000  1.7205220e-001  7.4052209e-001  1.0000000e+000  4.4535930e-001
  8.6501473e-001  0.0000000e+000  3.6296643e-002  0.0000000e+000  6.9441462e-002  0.0000000e+000  6.6650354e-003  0.0000000e+000  4.4783633e-003  1.6237954e-001  0.0000000e+000  1.3977162e-002  5.1500952e-002  0.0000000e+000  1.0148142e-001  0.0000000e+000  0.0000000e+000  0.0000000e+000  1.9601104e-001  0.0000000e+000  6.4204397e-002  0.0000000e+000  0.0000000e+000  0.0000000e+000  0.0000000e+000  2.8558710e-002  0.0000000e+000  1.0192791e-002  1.7258989e-002  0.0000000e+000  8.6501473e-001  2.0236040e-001  1.0000000e+000  3.4326974e-001
  9.5637746e-001  0.0000000e+000  0.0000000e+000  0.0000000e+000  0.0000000e+000  6.9900918e-002  0.0000000e+000  0.0000000e+000  0.0000000e+000  0.0000000e+000  0.0000000e+000  0.0000000e+000  6.2957991e-003  0.0000000e+000  4.8064151e-002  1.4553972e-001  0.0000000e+000  0.0000000e+000  8.0200757e-002  0.0000000e+000  0.0000000e+000  2.5992372e-002  1.4164463e-002  6.7333366e-003  5.3860511e-002  0.0000000e+000  0.0000000e+000  0.0000000e+000  3.0463730e-002  0.0000000e+000  9.5637746e-001  1.0091277e-001  1.0000000e+000  2.4471505e-001
  0.0000000e+000  0.0000000e+000  0.0000000e+000  2.4636211e-001  0.0000000e+000  0.0000000e+000  0.0000000e+000  0.0000000e+000  0.0000000e+000  3.7907927e-003  2.1780083e-002  0.0000000e+000  0.0000000e+000  0.0000000e+000  6.2574984e-002  0.0000000e+000  0.0000000e+000  0.0000000e+000  0.0000000e+000  0.0000000e+000  0.0000000e+000  0.0000000e+000  0.0000000e+000  0.0000000e+000  1.2589410e-002  0.0000000e+000  7.2404007e-004  2.2365916e-002  0.0000000e+000  0.0000000e+000  0.0000000e+000  1.1148857e+000  1.0000000e+000             Inf
  0.0000000e+000  1.7841075e-002  0.0000000e+000  6.8666173e-003  0.0000000e+000  0.0000000e+000  9.0379932e-004  1.0076618e-002  1.1725303e-005  0.0000000e+000  0.0000000e+000  1.4066800e-002  0.0000000e+000  0.0000000e+000  0.0000000e+000  2.4747298e-002  0.0000000e+000  0.0000000e+000  2.0704749e-002  8.2492771e-003  0.0000000e+000  2.0565839e-002  6.1642686e-002  0.0000000e+000  0.0000000e+000  0.0000000e+000  2.5133770e-001  0.0000000e+000  1.5537536e-002  1.3771023e-002  0.0000000e+000  1.1447209e+000  1.0000000e+000             Inf
  5.8547256e-001  2.6585009e-001  0.0000000e+000  0.0000000e+000  0.0000000e+000  0.0000000e+000  1.2703750e-001  0.0000000e+000  1.7521567e-003  1.0216903e-001  7.7941208e-002  8.0506386e-003  0.0000000e+000  4.0908712e-003  0.0000000e+000  2.7991027e-002  3.9655517e-002  7.0889403e-003  0.0000000e+000  0.0000000e+000  0.0000000e+000  1.2527424e-001  0.0000000e+000  0.0000000e+000  7.3607728e-002  1.4490747e-003  0.0000000e+000  0.0000000e+000  5.7720438e-003  5.8321755e-003  5.8547256e-001  4.0843676e-001  1.0000000e+000  2.7063645e-001
  4.0502358e-001  2.6002766e-002  1.5107916e-001  9.0768031e-003  1.2115455e-002  0.0000000e+000  0.0000000e+000  3.9869516e-004  0.0000000e+000  0.0000000e+000  0.0000000e+000  2.8770297e-002  0.0000000e+000  2.7933924e-002  1.0180515e-002  0.0000000e+000  3.0750002e-002  0.0000000e+000  1.1113430e-003  0.0000000e+000  0.0000000e+000  1.3526438e-002  0.0000000e+000  0.0000000e+000  0.0000000e+000  0.0000000e+000  1.2379447e-001  0.0000000e+000  2.8055320e-001  0.0000000e+000  4.0502358e-001  5.1847222e-001  1.0000000e+000  2.8147091e-001
  5.5731975e-001  0.0000000e+000  0.0000000e+000  0.0000000e+000  2.5723848e-001  5.0147214e-002  0.0000000e+000  6.5117615e-001  0.0000000e+000  0.0000000e+000  1.4947813e-003  3.2411562e-002  0.0000000e+000  0.0000000e+000  2.9384522e-002  3.1685030e-003  0.0000000e+000  1.9667061e-003  6.1124898e-002  3.0177519e-002  4.3853795e-003  3.4842019e-002  0.0000000e+000  0.0000000e+000  0.0000000e+000  0.0000000e+000  0.0000000e+000  3.7753152e-003  5.8343886e-002  3.8380356e-002  5.5731975e-001  5.1013054e-001  1.0000000e+000  2.8535734e-001
  6.8478914e-001  1.0310047e-002  0.0000000e+000  0.0000000e+000  1.9264163e-001  2.7352975e-001  1.0928688e-002  0.0000000e+000  0.0000000e+000  1.5915459e-001  0.0000000e+000  0.0000000e+000  0.0000000e+000  0.0000000e+000  0.0000000e+000  3.5986818e-003  0.0000000e+000  0.0000000e+000  7.7688119e-002  0.0000000e+000  0.0000000e+000  8.1845433e-002  1.4359527e-001  0.0000000e+000  2.5138532e-002  0.0000000e+000  1.5309536e-004  0.0000000e+000  5.6950606e-003  0.0000000e+000  6.8478914e-001  3.5996661e-001  1.0000000e+000  3.7367835e-001
  3.7617165e-001  4.5114050e-002  8.7175763e-002  2.8909715e-002  0.0000000e+000  0.0000000e+000  3.6896354e-003  0.0000000e+000  0.0000000e+000  1.3861362e-001  2.2226810e-001  2.0846742e-001  0.0000000e+000  0.0000000e+000  0.0000000e+000  0.0000000e+000  0.0000000e+000  0.0000000e+000  1.5347926e-001  0.0000000e+000  0.0000000e+000  3.3213751e-001  2.1728603e-002  0.0000000e+000  6.9013164e-002  0.0000000e+000  0.0000000e+000  0.0000000e+000  0.0000000e+000  0.0000000e+000  3.7617165e-001  6.7929310e-001  1.0000000e+000  1.6085065e-001
  2.6525550e-001  0.0000000e+000  0.0000000e+000  0.0000000e+000  8.0023302e-002  0.0000000e+000  0.0000000e+000  0.0000000e+000  1.0827325e-001  2.0506623e-002  1.1121329e-001  4.9494906e-002  6.9169589e-002  0.0000000e+000  0.0000000e+000  0.0000000e+000  0.0000000e+000  0.0000000e+000  4.1396448e-002  0.0000000e+000  0.0000000e+000  7.1260871e-001  2.1719253e-002  0.0000000e+000  0.0000000e+000  0.0000000e+000  0.0000000e+000  0.0000000e+000  0.0000000e+000  0.0000000e+000  2.6525550e-001  7.7254497e-001  1.0000000e+000  1.8232728e-001
  8.1824195e-001  1.4354026e-002  0.0000000e+000  1.0144035e-001  0.0000000e+000  0.0000000e+000  0.0000000e+000  0.0000000e+000  1.6680191e-001  3.0977897e-002  1.9405516e-003  0.0000000e+000  5.5614832e-002  2.7590276e-002  4.2067042e-001  1.5471104e-002  0.0000000e+000  0.0000000e+000  0.0000000e+000  0.0000000e+000  0.0000000e+000  0.0000000e+000  0.0000000e+000  0.0000000e+000  7.4573288e-002  0.0000000e+000  1.4468875e-002  0.0000000e+000  0.0000000e+000  0.0000000e+000  8.1824195e-001  2.6064127e-001  1.0000000e+000  3.6874544e-001
  1.8198507e-001  8.9146277e-005  0.0000000e+000  0.0000000e+000  0.0000000e+000  2.9158534e-002  0.0000000e+000  3.8340979e-002  0.0000000e+000  0.0000000e+000  0.0000000e+000  5.8100658e-002  5.7976467e-002  7.7295841e-002  7.2314452e-002  0.0000000e+000  5.7283441e-003  9.8722745e-005  0.0000000e+000  1.8223358e-001  0.0000000e+000  0.0000000e+000  6.5766908e-002  1.2885592e-001  0.0000000e+000  1.4191446e-001  9.7334933e-003  0.0000000e+000  7.3237588e-002  0.0000000e+000  1.8198507e-001  8.0709236e-001  1.0000000e+000  8.6358018e-002
  1.8441535e-001  1.6051072e-002  0.0000000e+000  0.0000000e+000  1.3543875e-001  0.0000000e+000  2.7126785e-001  0.0000000e+000  0.0000000e+000  0.0000000e+000  0.0000000e+000  1.1062303e-001  7.4749437e-004  2.4008013e-002  0.0000000e+000  0.0000000e+000  0.0000000e+000  0.0000000e+000  0.0000000e+000  0.0000000e+000  1.2277972e-003  0.0000000e+000  2.3793593e-002  0.0000000e+000  5.1963818e-002  3.3880173e-002  0.0000000e+000  0.0000000e+000  1.0976205e-001  4.3946193e-002  1.8441535e-001  7.7417827e-001  1.0000000e+000  1.1620808e-001
  6.7344979e-003  2.5243574e-003  2.4044510e-002  5.2211355e-003  0.0000000e+000  0.0000000e+000  2.1978744e-001  3.5901116e-002  0.0000000e+000  7.1062173e-002  0.0000000e+000  0.0000000e+000  5.9548014e-002  1.2658687e-001  0.0000000e+000  0.0000000e+000  0.0000000e+000  0.0000000e+000  0.0000000e+000  1.9412116e-002  0.0000000e+000  5.7165540e-003  6.7632028e-003  1.1813972e-001  0.0000000e+000  0.0000000e+000  3.5457363e-002  0.0000000e+000  0.0000000e+000  5.0215722e-003  6.7344979e-003  1.1372159e+000  1.0000000e+000  2.7383353e-001
  3.9124559e-001  9.0379981e-002  0.0000000e+000  0.0000000e+000  1.8778652e-002  0.0000000e+000  0.0000000e+000  4.8019110e-001  3.8170394e-002  0.0000000e+000  3.6790752e-003  0.0000000e+000  1.6171775e-001  0.0000000e+000  1.5692836e-002  0.0000000e+000  0.0000000e+000  2.1404668e-002  0.0000000e+000  0.0000000e+000  4.9983546e-003  0.0000000e+000  0.0000000e+000  1.1932049e-001  1.3476054e-002  7.7664149e-002  2.8263930e-002  0.0000000e+000  0.0000000e+000  8.8969025e-002  3.9124559e-001  6.3116698e-001  1.0000000e+000  1.8217936e-001
  1.6687005e-001  0.0000000e+000  8.3991289e-003  1.0632468e-001  0.0000000e+000  2.1335375e-001  0.0000000e+000  0.0000000e+000  9.0516775e-002  0.0000000e+000  0.0000000e+000  0.0000000e+000  0.0000000e+000  3.5432465e-002  0.0000000e+000  0.0000000e+000  1.1027324e-002  5.0880458e-003  1.4155206e-001  7.0615928e-003  0.0000000e+000  2.0424260e-002  2.0210112e-003  0.0000000e+000  0.0000000e+000  0.0000000e+000  0.0000000e+000  3.7298331e-001  0.0000000e+000  0.0000000e+000  1.6687005e-001  8.4635402e-001  1.0000000e+000  2.3004825e-001
  1.0000000e+000  0.0000000e+000  0.0000000e+000  1.6440010e-002  0.0000000e+000  3.2583967e-001  0.0000000e+000  0.0000000e+000  0.0000000e+000  0.0000000e+000  6.1036368e-002  0.0000000e+000  4.0296005e-002  0.0000000e+000  0.0000000e+000  0.0000000e+000  1.4050660e-002  1.3957344e-003  2.5951560e-002  1.9461427e-002  0.0000000e+000  0.0000000e+000  4.4359905e-002  0.0000000e+000  2.2314351e-002  0.0000000e+000  0.0000000e+000  0.0000000e+000  0.0000000e+000  2.1542393e-002  1.0000000e+000  9.5848677e-002  1.0000000e+000             Inf
  9.1120974e-001  1.5864606e-002  1.3686180e-002  5.7300100e-003  0.0000000e+000  0.0000000e+000  0.0000000e+000  1.6773369e-001  3.8160779e-002  2.1140838e-002  0.0000000e+000  6.0617730e-002  2.7306914e-002  2.6574068e-002  1.9699767e-002  1.2088495e-002  0.0000000e+000  7.8867279e-003  0.0000000e+000  0.0000000e+000  0.0000000e+000  0.0000000e+000  1.3462030e-001  0.0000000e+000  7.2414387e-002  0.0000000e+000  2.9239370e-001  0.0000000e+000  4.5575275e-002  0.0000000e+000  9.1120974e-001  2.1068604e-001  1.0000000e+000  3.3887214e-001
  2.9990943e-001  8.9894524e-003  9.3056328e-002  1.7153569e-002  1.5290239e-004  5.8629068e-002  4.8933490e-003  4.9393240e-002  3.3157198e-001  8.2789276e-002  1.0126284e-001  0.0000000e+000  5.9708734e-002  0.0000000e+000  0.0000000e+000  0.0000000e+000  0.0000000e+000  1.2092744e-002  0.0000000e+000  0.0000000e+000  0.0000000e+000  1.0392558e-001  0.0000000e+000  0.0000000e+000  1.0693271e-001  0.0000000e+000  4.5854281e-003  0.0000000e+000  5.2051018e-002  0.0000000e+000  2.9990943e-001  7.0407880e-001  1.0000000e+000  1.9982295e-001
  3.5278987e-002  0.0000000e+000  2.4526913e-003  0.0000000e+000  0.0000000e+000  5.8817549e-002  0.0000000e+000  1.7839335e-002  2.8289023e-002  6.1478242e-002  0.0000000e+000  3.6368789e-003  0.0000000e+000  0.0000000e+000  0.0000000e+000  0.0000000e+000  5.2230595e-002  0.0000000e+000  0.0000000e+000  5.0325963e-002  0.0000000e+000  0.0000000e+000  0.0000000e+000  0.0000000e+000  0.0000000e+000  0.0000000e+000  0.0000000e+000  1.0306824e-002  0.0000000e+000  6.7642570e-003  3.5278987e-002  8.9450763e-001  1.0000000e+000  4.3744474e-001
  1.0000000e+000  3.9369036e-003  0.0000000e+000  0.0000000e+000  1.9258313e-002  3.1033190e-002  2.9736803e-003  0.0000000e+000  0.0000000e+000  0.0000000e+000  4.4295446e-002  2.6118127e-002  2.5713422e-003  0.0000000e+000  0.0000000e+000  0.0000000e+000  0.0000000e+000  3.1142756e-001  2.5036596e-003  8.9431161e-002  1.9430251e-001  4.6817017e-001  0.0000000e+000  0.0000000e+000  0.0000000e+000  1.9950667e-001  0.0000000e+000  2.3847748e-002  1.6544859e-001  0.0000000e+000  1.0000000e+000  2.7043231e-001  1.0000000e+000             Inf
  2.7547550e-002  1.3947123e-001  0.0000000e+000  0.0000000e+000  0.0000000e+000  1.2219150e-001  2.5942735e-002  0.0000000e+000  0.0000000e+000  1.4496151e-001  0.0000000e+000  3.6440664e-001  8.2603424e-001  1.0242075e-001  0.0000000e+000  2.9677876e-003  1.4598058e-001  0.0000000e+000  2.1923629e-002  4.5057671e-002  1.5884655e-001  0.0000000e+000  9.8222147e-002  0.0000000e+000  0.0000000e+000  0.0000000e+000  0.0000000e+000  0.0000000e+000  0.0000000e+000  0.0000000e+000  2.7547550e-002  1.4669975e+000  1.0000000e+000  1.4094093e-001
  5.8769190e-001  0.0000000e+000  1.2843437e-001  0.0000000e+000  0.0000000e+000  0.0000000e+000  7.4050669e-003  0.0000000e+000  0.0000000e+000  0.0000000e+000  7.2557491e-002  0.0000000e+000  0.0000000e+000  0.0000000e+000  0.0000000e+000  6.6743144e-002  0.0000000e+000  0.0000000e+000  0.0000000e+000  0.0000000e+000  0.0000000e+000  0.0000000e+000  0.0000000e+000  1.4898858e-002  0.0000000e+000  5.6734336e-001  8.1919401e-002  0.0000000e+000  0.0000000e+000  0.0000000e+000  5.8769190e-001  4.2029651e-001  1.0000000e+000  2.6485880e-001
  5.2106106e-001  7.7490334e-002  0.0000000e+000  1.5410983e-001  0.0000000e+000  0.0000000e+000  0.0000000e+000  2.2481522e-002  4.5001543e-001  0.0000000e+000  0.0000000e+000  3.8335930e-002  0.0000000e+000  1.7004251e-002  0.0000000e+000  2.4675918e-001  1.7704329e-002  0.0000000e+000  2.1807265e-002  3.5311656e-002  0.0000000e+000  1.1696413e-001  0.0000000e+000  0.0000000e+000  1.6924112e-001  0.0000000e+000  1.3986381e-002  0.0000000e+000  3.2207614e-001  3.8213104e-001  5.2106106e-001  7.2075879e-001  1.0000000e+000  5.8470171e-001
  5.1289155e-002  0.0000000e+000  8.2240317e-001  6.9801002e-002  0.0000000e+000  1.5106005e-003  0.0000000e+000  0.0000000e+000  0.0000000e+000  0.0000000e+000  0.0000000e+000  0.0000000e+000  7.9387861e-002  0.0000000e+000  7.7225418e-003  1.2298634e-002  1.1361374e-001  0.0000000e+000  0.0000000e+000  0.0000000e+000  0.0000000e+000  4.4216303e-001  0.0000000e+000  0.0000000e+000  0.0000000e+000  6.2414093e-001  0.0000000e+000  3.4025806e-002  0.0000000e+000  0.0000000e+000  5.1289155e-002  1.3909795e+000  1.0000000e+000  4.2668881e-001
  1.4724209e-001  0.0000000e+000  0.0000000e+000  0.0000000e+000  1.1556933e-001  1.8334337e-001  0.0000000e+000  0.0000000e+000  0.0000000e+000  0.0000000e+000  0.0000000e+000  0.0000000e+000  0.0000000e+000  0.0000000e+000  0.0000000e+000  0.0000000e+000  0.0000000e+000  2.0630483e-001  1.9233098e-003  5.5443045e-002  0.0000000e+000  0.0000000e+000  0.0000000e+000  1.5582400e-001  5.2918316e-002  0.0000000e+000  0.0000000e+000  0.0000000e+000  5.3972734e-002  6.5425469e-002  1.4724209e-001  8.4290608e-001  1.0000000e+000  6.7307947e-001
  5.4183655e-001  2.2241682e-001  0.0000000e+000  0.0000000e+000  0.0000000e+000  0.0000000e+000  0.0000000e+000  0.0000000e+000  0.0000000e+000  0.0000000e+000  1.0277005e-001  9.4385608e-002  1.3486034e-003  0.0000000e+000  0.0000000e+000  0.0000000e+000  2.8404738e-001  4.7095968e-001  7.8127680e-002  0.0000000e+000  1.4420315e-001  5.4365548e-002  0.0000000e+000  0.0000000e+000  0.0000000e+000  1.9538991e-002  0.0000000e+000  8.9415880e-002  0.0000000e+000  9.7537429e-002  5.4183655e-001  6.0890314e-001  1.0000000e+000  3.1073059e-001
  9.6834350e-002  2.1267463e-001  0.0000000e+000  0.0000000e+000  0.0000000e+000  2.4945529e-001  0.0000000e+000  0.0000000e+000  0.0000000e+000  6.5431507e-002  0.0000000e+000  1.0366436e-001  0.0000000e+000  0.0000000e+000  1.6975109e-001  0.0000000e+000  0.0000000e+000  0.0000000e+000  0.0000000e+000  0.0000000e+000  0.0000000e+000  9.0241780e-002  0.0000000e+000  0.0000000e+000  0.0000000e+000  3.8010876e-001  0.0000000e+000  0.0000000e+000  0.0000000e+000  0.0000000e+000  9.6834350e-002  1.0270715e+000  1.0000000e+000  5.4121547e-001
  0.0000000e+000  1.5962214e-002  4.7565721e-002  7.5076260e-003  0.0000000e+000  4.3885609e-001  0.0000000e+000  9.3179283e-002  0.0000000e+000  6.4127380e-002  1.4306652e-001  1.1841955e-002  1.1464499e-002  1.1410572e-001  0.0000000e+000  0.0000000e+000  0.0000000e+000  0.0000000e+000  1.0417981e-001  0.0000000e+000  0.0000000e+000  0.0000000e+000  0.0000000e+000  0.0000000e+000  2.1133738e-002  5.2770292e-001  0.0000000e+000  1.4709254e-002  0.0000000e+000  0.0000000e+000  0.0000000e+000  1.5013319e+000  1.0000000e+000             Inf
  6.2711727e-001  8.9170335e-002  0.0000000e+000  4.6126012e-002  0.0000000e+000  0.0000000e+000  1.6018388e-001  0.0000000e+000  0.0000000e+000  0.0000000e+000  0.0000000e+000  1.0541327e-002  1.7511681e-002  0.0000000e+000  1.8647896e-002  0.0000000e+000  6.1610011e-002  0.0000000e+000  0.0000000e+000  6.1230992e-002  1.0028258e-001  4.2215587e-002  0.0000000e+000  1.3606700e-001  0.0000000e+000  1.3015026e-002  0.0000000e+000  0.0000000e+000  1.6445260e-001  0.0000000e+000  6.2711727e-001  3.8786057e-001  1.0000000e+000  5.3405986e-001
  4.6626574e-001  6.9362823e-002  1.1110146e-001  0.0000000e+000  2.4567515e-002  0.0000000e+000  0.0000000e+000  1.2196661e-002  0.0000000e+000  2.1068731e-002  2.5671755e-001  0.0000000e+000  6.1429198e-002  2.7225094e-003  0.0000000e+000  0.0000000e+000  0.0000000e+000  4.5017102e-002  0.0000000e+000  4.3490600e-003  2.1140829e-002  0.0000000e+000  0.0000000e+000  3.5946851e-002  0.0000000e+000  0.0000000e+000  1.3742018e-001  0.0000000e+000  0.0000000e+000  6.8321733e-001  4.6626574e-001  6.3582408e-001  1.0000000e+000  4.6022425e-001
  2.0785350e-001  0.0000000e+000  0.0000000e+000  0.0000000e+000  1.0392236e-001  1.8777289e-001  7.2801952e-002  1.2433120e-003  4.9962154e-002  3.2060846e-002  3.2102348e-002  6.0424634e-001  0.0000000e+000  0.0000000e+000  0.0000000e+000  0.0000000e+000  6.9537877e-002  1.4959070e-001  0.0000000e+000  2.6987477e-001  0.0000000e+000  2.9725350e-002  1.7668642e-001  0.0000000e+000  0.0000000e+000  0.0000000e+000  0.0000000e+000  0.0000000e+000  0.0000000e+000  0.0000000e+000  2.0785350e-001  9.8424936e-001  1.0000000e+000  2.9838362e-001
  6.6618593e-001  0.0000000e+000  8.3103909e-002  0.0000000e+000  0.0000000e+000  0.0000000e+000  2.7827467e-003  1.1611874e-001  0.0000000e+000  0.0000000e+000  8.1681609e-002  0.0000000e+000  0.0000000e+000  1.5360509e-001  0.0000000e+000  0.0000000e+000  5.4002134e-002  5.1420488e-001  0.0000000e+000  0.0000000e+000  2.6476547e-001  1.3655578e-002  0.0000000e+000  0.0000000e+000  0.0000000e+000  0.0000000e+000  3.1157679e-002  0.0000000e+000  0.0000000e+000  0.0000000e+000  6.6618593e-001  4.3958499e-001  1.0000000e+000  4.8340660e-001
  3.7693478e-001  0.0000000e+000  0.0000000e+000  0.0000000e+000  0.0000000e+000  3.0522271e-001  0.0000000e+000  0.0000000e+000  0.0000000e+000  5.7457213e-001  7.7142359e-002  0.0000000e+000  6.7266017e-002  0.0000000e+000  8.3496059e-002  5.1635874e-002  0.0000000e+000  0.0000000e+000  2.6350148e-002  3.8183144e-001  3.3342302e-001  3.4158370e-001  4.7392044e-002  1.4439357e-001  0.0000000e+000  0.0000000e+000  0.0000000e+000  0.0000000e+000  0.0000000e+000  0.0000000e+000  3.7693478e-001  9.4202599e-001  1.0000000e+000  2.5700961e-001
  5.8240476e-002  0.0000000e+000  4.8236460e-002  5.6830916e-004  0.0000000e+000  3.3206922e-002  4.5352604e-001  0.0000000e+000  0.0000000e+000  0.0000000e+000  3.2790429e-002  0.0000000e+000  0.0000000e+000  2.0094095e-002  1.2040795e-004  5.7901085e-001  0.0000000e+000  0.0000000e+000  9.0723940e-003  0.0000000e+000  0.0000000e+000  0.0000000e+000  0.0000000e+000  0.0000000e+000  3.9210731e-001  0.0000000e+000  3.6595431e-001  3.8124408e-001  0.0000000e+000  0.0000000e+000  5.8240476e-002  1.4023514e+000  1.0000000e+000  4.3053294e-001
  4.1963673e-001  0.0000000e+000  1.1113595e-001  0.0000000e+000  0.0000000e+000  6.9232829e-004  1.6972225e-001  0.0000000e+000  0.0000000e+000  9.9770601e-002  9.1431409e-002  7.2926337e-001  2.5147408e-002  0.0000000e+000  1.6599983e-001  0.0000000e+000  8.2989401e-002  3.8289493e-001  0.0000000e+000  0.0000000e+000  0.0000000e+000  1.5319851e-001  0.0000000e+000  0.0000000e+000  1.3471040e-001  0.0000000e+000  3.9663028e-001  0.0000000e+000  0.0000000e+000  0.0000000e+000  4.1963673e-001  9.2284795e-001  1.0000000e+000  1.2248043e-001
  6.3092034e-001  0.0000000e+000  0.0000000e+000  2.2661854e-002  1.7431112e-001  0.0000000e+000  0.0000000e+000  1.8362057e-002  5.3419680e-001  1.1273255e-002  1.5281477e-003  0.0000000e+000  0.0000000e+000  0.0000000e+000  3.9899406e-003  3.2435957e-002  9.2410095e-002  2.1922326e-001  0.0000000e+000  0.0000000e+000  0.0000000e+000  3.0268978e-001  0.0000000e+000  3.8450909e-002  0.0000000e+000  0.0000000e+000  0.0000000e+000  0.0000000e+000  0.0000000e+000  9.0969479e-003  6.3092034e-001  4.9574175e-001  1.0000000e+000  3.4446382e-001
  0.0000000e+000  0.0000000e+000  1.3242193e-001  0.0000000e+000  2.1240104e-002  0.0000000e+000  0.0000000e+000  0.0000000e+000  0.0000000e+000  0.0000000e+000  3.4327172e-002  5.8024574e-002  0.0000000e+000  0.0000000e+000  1.2580356e-001  0.0000000e+000  0.0000000e+000  0.0000000e+000  0.0000000e+000  2.1796478e-001  0.0000000e+000  1.0941746e-002  0.0000000e+000  0.0000000e+000  1.0000000e+000  0.0000000e+000  2.2405620e-003  0.0000000e+000  0.0000000e+000  0.0000000e+000  0.0000000e+000  1.4974717e+000  1.0000000e+000             Inf
  1.8774876e-001  0.0000000e+000  0.0000000e+000  5.0122260e-002  2.5683629e-002  0.0000000e+000  0.0000000e+000  1.3317314e-001  0.0000000e+000  0.0000000e+000  0.0000000e+000  1.0000000e+000  3.8414028e-002  0.0000000e+000  0.0000000e+000  8.5707294e-002  0.0000000e+000  0.0000000e+000  0.0000000e+000  6.2006816e-002  1.1995151e-001  1.0871835e-001  8.6761306e-002  1.0572433e-001  0.0000000e+000  1.8062426e-001  8.5391108e-002  0.0000000e+000  0.0000000e+000  0.0000000e+000  1.8774876e-001  1.0902777e+000  1.0000000e+000  4.5757403e-001
  5.3740189e-002  6.4978170e-002  0.0000000e+000  1.0705443e-001  1.5894295e-002  7.7185220e-001  1.1703385e-001  5.3698604e-002  1.5738321e-001  3.2583659e-002  0.0000000e+000  0.0000000e+000  2.0182807e-001  0.0000000e+000  0.0000000e+000  0.0000000e+000  0.0000000e+000  1.0966121e-001  0.0000000e+000  0.0000000e+000  5.8194039e-001  4.3981932e-003  0.0000000e+000  0.0000000e+000  2.1491233e-002  2.8533562e-001  0.0000000e+000  2.1309673e-002  0.0000000e+000  4.4987210e-002  5.3740189e-002  1.4928528e+000  1.0000000e+000  1.2830314e-001
  9.8034173e-001  2.9659393e-001  9.1788798e-003  1.9895975e-002  0.0000000e+000  0.0000000e+000  0.0000000e+000  0.0000000e+000  0.0000000e+000  0.0000000e+000  2.4232627e-002  0.0000000e+000  1.4784806e-001  3.0441043e-002  0.0000000e+000  0.0000000e+000  0.0000000e+000  0.0000000e+000  0.0000000e+000  1.9813575e-001  0.0000000e+000  0.0000000e+000  0.0000000e+000  0.0000000e+000  0.0000000e+000  9.1517711e-001  1.0070053e-001  8.7151983e-003  2.7257971e-003  0.0000000e+000  9.8034173e-001  3.1383727e-001  1.0000000e+000  5.5460752e-001
  1.0000000e+000  3.2844337e-002  0.0000000e+000  0.0000000e+000  0.0000000e+000  0.0000000e+000  2.1071950e-001  5.8017399e-002  0.0000000e+000  0.0000000e+000  3.9721787e-002  0.0000000e+000  0.0000000e+000  0.0000000e+000  0.0000000e+000  0.0000000e+000  0.0000000e+000  1.4822552e-001  1.2543691e-002  0.0000000e+000  2.0455596e-001  5.5691493e-003  0.0000000e+000  0.0000000e+000  0.0000000e+000  1.3906794e-001  0.0000000e+000  0.0000000e+000  0.0000000e+000  0.0000000e+000  1.0000000e+000  1.3982561e-001  1.0000000e+000             Inf
  4.2816126e-001  0.0000000e+000  0.0000000e+000  6.2389539e-002  1.7393604e-002  4.0202483e-001  4.7848513e-002  4.9492485e-002  0.0000000e+000  0.0000000e+000  0.0000000e+000  1.7867124e-002  0.0000000e+000  0.0000000e+000  4.3368932e-002  1.3717693e-001  6.1904672e-001  5.5581892e-002  0.0000000e+000  3.6099046e-001  1.1313034e-001  0.0000000e+000  0.0000000e+000  2.3928623e-001  0.0000000e+000  5.0114440e-003  0.0000000e+000  0.0000000e+000  5.5180235e-002  2.3071195e-002  4.2816126e-001  8.4528835e-001  1.0000000e+000  2.5804189e-001
  1.0000000e+000  0.0000000e+000  0.0000000e+000  0.0000000e+000  0.0000000e+000  0.0000000e+000  0.0000000e+000  0.0000000e+000  0.0000000e+000  0.0000000e+000  0.0000000e+000  0.0000000e+000  2.6435949e-001  1.6761386e-001  0.0000000e+000  0.0000000e+000  0.0000000e+000  0.0000000e+000  1.4383479e-002  0.0000000e+000  0.0000000e+000  6.3185606e-002  3.3776597e-002  0.0000000e+000  0.0000000e+000  0.0000000e+000  0.0000000e+000  2.2570588e-001  2.3031754e-001  8.8571769e-002  1.0000000e+000  1.8106962e-001  1.0000000e+000             Inf
  2.5597440e-001  1.4116669e-001  0.0000000e+000  0.0000000e+000  3.4582845e-001  0.0000000e+000  6.7039331e-002  0.0000000e+000  8.7908959e-001  0.0000000e+000  0.0000000e+000  0.0000000e+000  4.4574430e-002  5.8708900e-002  5.2626867e-001  7.1264967e-002  0.0000000e+000  7.9475482e-002  0.0000000e+000  0.0000000e+000  0.0000000e+000  1.8400962e-001  0.0000000e+000  1.6145827e-001  0.0000000e+000  2.4138479e-001  0.0000000e+000  3.3501724e-002  0.0000000e+000  2.2678158e-001  2.5597440e-001  1.2433525e+000  1.0000000e+000  1.8378386e-001
  6.9515741e-001  8.8047579e-001  0.0000000e+000  1.1052005e-001  0.0000000e+000  1.0885752e-002  3.6037625e-003  2.0266553e-001  5.1193911e-001  0.0000000e+000  2.6620533e-002  1.7357048e-001  7.0017968e-002  2.7643451e-001  0.0000000e+000  0.0000000e+000  0.0000000e+000  0.0000000e+000  0.0000000e+000  0.0000000e+000  1.2336700e-002  0.0000000e+000  0.0000000e+000  0.0000000e+000  0.0000000e+000  0.0000000e+000  0.0000000e+000  0.0000000e+000  0.0000000e+000  0.0000000e+000  6.9515741e-001  6.1787550e-001  1.0000000e+000  2.7149066e-001
  8.9833789e-001  0.0000000e+000  4.6766383e-001  0.0000000e+000  1.1832929e-001  0.0000000e+000  0.0000000e+000  0.0000000e+000  0.0000000e+000  3.2752907e-002  7.3441262e-003  7.2373685e-001  3.8225095e-002  1.6323282e-002  1.0000000e+000  2.1578879e-002  0.0000000e+000  9.6320400e-002  0.0000000e+000  0.0000000e+000  2.5113624e-001  0.0000000e+000  0.0000000e+000  0.0000000e+000  0.0000000e+000  0.0000000e+000  0.0000000e+000  5.6385305e-002  0.0000000e+000  9.2735483e-002  8.9833789e-001  5.9812908e-001  1.0000000e+000  6.8181463e-001
  6.7884803e-001  0.0000000e+000  0.0000000e+000  0.0000000e+000  1.0000000e+000  0.0000000e+000  0.0000000e+000  3.5641433e-001  0.0000000e+000  0.0000000e+000  3.8933093e-002  0.0000000e+000  1.2033940e-002  0.0000000e+000  7.7515590e-002  0.0000000e+000  0.0000000e+000  0.0000000e+000  0.0000000e+000  1.7022972e-001  0.0000000e+000  0.0000000e+000  2.3549918e-001  0.0000000e+000  4.6640745e-003  5.1356245e-001  0.0000000e+000  0.0000000e+000  0.0000000e+000  0.0000000e+000  6.7884803e-001  6.5838355e-001  1.0000000e+000  2.4847135e-001
  6.3005278e-001  7.1616379e-002  0.0000000e+000  5.2035316e-001  0.0000000e+000  0.0000000e+000  0.0000000e+000  0.0000000e+000  0.0000000e+000  0.0000000e+000  0.0000000e+000  0.0000000e+000  0.0000000e+000  0.0000000e+000  6.4078598e-001  0.0000000e+000  0.0000000e+000  4.6881398e-002  6.6100258e-002  0.0000000e+000  1.0000000e+000  0.0000000e+000  0.0000000e+000  0.0000000e+000  2.7890530e-001  1.9987642e-002  0.0000000e+000  4.1215882e-002  0.0000000e+000  3.2467207e-001  6.3005278e-001  8.3034659e-001  1.0000000e+000  2.9503888e-001
  5.3299433e-001  0.0000000e+000  3.0000805e-001  0.0000000e+000  0.0000000e+000  0.0000000e+000  0.0000000e+000  0.0000000e+000  1.0000000e+000  3.2631185e-002  0.0000000e+000  1.1980935e-001  4.1926512e-002  0.0000000e+000  0.0000000e+000  1.2933672e-003  0.0000000e+000  0.0000000e+000  1.7232547e-001  1.0000000e+000  0.0000000e+000  2.1749176e-001  0.0000000e+000  5.0635654e-001  0.0000000e+000  0.0000000e+000  0.0000000e+000  1.0177024e-001  1.1492576e-001  2.6835305e-002  5.3299433e-001  1.0631706e+000  1.0000000e+000  2.6753319e-001
  4.6913192e-001  3.4222666e-001  0.0000000e+000  3.3139859e-001  0.0000000e+000  0.0000000e+000  2.0990847e-002  0.0000000e+000  5.2434442e-001  7.2406321e-002  5.9092753e-002  0.0000000e+000  3.1271498e-002  7.4311883e-003  0.0000000e+000  0.0000000e+000  4.8899754e-001  0.0000000e+000  0.0000000e+000  1.1603737e-001  0.0000000e+000  2.9984126e-002  1.8377910e-001  0.0000000e+000  0.0000000e+000  1.1731575e-001  5.3125190e-001  1.4208825e-001  0.0000000e+000  3.7590275e-001  4.6913192e-001  1.0672456e+000  1.0000000e+000  3.7415769e-001
  2.5902189e-001  2.5807342e-001  0.0000000e+000  2.6284686e-001  0.0000000e+000  2.3928212e-002  0.0000000e+000  0.0000000e+000  9.0499341e-001  0.0000000e+000  1.9022755e-002  7.3385995e-002  2.0943045e-001  0.0000000e+000  0.0000000e+000  0.0000000e+000  2.5950324e-002  0.0000000e+000  0.0000000e+000  0.0000000e+000  0.0000000e+000  4.3940775e-002  9.9255407e-002  0.0000000e+000  1.4012448e-001  7.6306302e-001  0.0000000e+000  0.0000000e+000  0.0000000e+000  0.0000000e+000  2.5902189e-001  1.1792575e+000  1.0000000e+000  3.6514125e-001
  5.4984595e-001  1.4963350e-002  0.0000000e+000  1.0130937e-002  2.1849996e-001  0.0000000e+000  1.6278138e-003  0.0000000e+000  2.2417546e-001  2.1435392e-001  0.0000000e+000  0.0000000e+000  0.0000000e+000  0.0000000e+000  1.0000000e+000  3.3930726e-001  0.0000000e+000  3.9038518e-002  0.0000000e+000  0.0000000e+000  4.1279262e-001  9.7805215e-002  8.0766939e-005  1.9185746e-001  0.0000000e+000  1.5623717e-002  0.0000000e+000  0.0000000e+000  0.0000000e+000  0.0000000e+000  5.4984595e-001  8.5077408e-001  1.0000000e+000  2.9799015e-001
  0.0000000e+000  1.1626355e-001  0.0000000e+000  0.0000000e+000  0.0000000e+000  1.4488543e-001  0.0000000e+000  0.0000000e+000  7.6730659e-002  8.1003054e-003  2.3013973e-002  0.0000000e+000  6.8579003e-002  0.0000000e+000  1.7425105e-001  0.0000000e+000  0.0000000e+000  1.8876569e-001  0.0000000e+000  0.0000000e+000  2.7700479e-002  0.0000000e+000  0.0000000e+000  0.0000000e+000  6.8424287e-003  1.0999892e-001  0.0000000e+000  0.0000000e+000  1.4975328e-001  0.0000000e+000  0.0000000e+000  1.3397918e+000  1.0000000e+000             Inf
  1.7351103e-001  2.4220290e-001  2.7410703e-001  0.0000000e+000  1.3600231e-001  0.0000000e+000  0.0000000e+000  4.0622594e-001  3.4920831e-001  0.0000000e+000  0.0000000e+000  3.2256188e-001  0.0000000e+000  0.0000000e+000  1.4711351e-001  1.0534134e-001  0.0000000e+000  0.0000000e+000  3.6460178e-002  0.0000000e+000  0.0000000e+000  0.0000000e+000  0.0000000e+000  1.4320644e-001  0.0000000e+000  0.0000000e+000  5.0249930e-001  2.3666440e-002  0.0000000e+000  8.7163926e-002  1.7351103e-001  1.2931286e+000  1.0000000e+000  3.3920342e-001
  1.0000000e+000  0.0000000e+000  0.0000000e+000  6.3270342e-002  0.0000000e+000  0.0000000e+000  0.0000000e+000  1.3493953e-001  0.0000000e+000  3.1660762e-001  2.0887745e-001  0.0000000e+000  0.0000000e+000  2.7980005e-001  0.0000000e+000  0.0000000e+000  0.0000000e+000  0.0000000e+000  0.0000000e+000  0.0000000e+000  4.4956028e-002  1.3443493e-001  0.0000000e+000  0.0000000e+000  0.0000000e+000  3.7576441e-002  0.0000000e+000  3.1407478e-002  3.5683721e-001  8.6177133e-002  1.0000000e+000  2.9068541e-001  1.0000000e+000             Inf
  5.9733574e-001  0.0000000e+000  0.0000000e+000  5.6213783e-002  9.3944358e-002  0.0000000e+000  0.0000000e+000  0.0000000e+000  0.0000000e+000  0.0000000e+000  0.0000000e+000  0.0000000e+000  3.4480110e-001  0.0000000e+000  0.0000000e+000  0.0000000e+000  1.2284603e-001  0.0000000e+000  0.0000000e+000  1.5732190e-001  0.0000000e+000  1.8256208e-002  0.0000000e+000  3.4664579e-001  1.2588123e-001  5.5781422e-004  0.0000000e+000  0.0000000e+000  2.9163464e-002  1.8652383e-001  5.9733574e-001  5.2611753e-001  1.0000000e+000  6.9748393e-001
  0.0000000e+000  0.0000000e+000  5.3672584e-002  0.0000000e+000  0.0000000e+000  1.8473770e-002  0.0000000e+000  0.0000000e+000  3.5186694e-003  0.0000000e+000  0.0000000e+000  0.0000000e+000  0.0000000e+000  0.0000000e+000  0.0000000e+000  0.0000000e+000  2.6918092e-001  0.0000000e+000  3.2042423e-001  8.8161677e-003  6.9695044e-004  0.0000000e+000  0.0000000e+000  0.0000000e+000  4.9459398e-002  0.0000000e+000  0.0000000e+000  0.0000000e+000  2.3774056e-001  0.0000000e+000  0.0000000e+000  1.2985465e+000  1.0000000e+000             Inf
  9.2922752e-001  0.0000000e+000  0.0000000e+000  7.5499712e-002  2.9712918e-002  0.0000000e+000  0.0000000e+000  6.1687833e-002  0.0000000e+000  0.0000000e+000  2.0865654e-001  0.0000000e+000  1.1347176e-001  0.0000000e+000  0.0000000e+000  0.0000000e+000  5.2454007e-001  2.6974332e-001  2.8859065e-003  0.0000000e+000  0.0000000e+000  0.0000000e+000  6.6052694e-001  0.0000000e+000  0.0000000e+000  0.0000000e+000  4.4936815e-001  0.0000000e+000  0.0000000e+000  0.0000000e+000  9.2922752e-001  4.7073840e-001  1.0000000e+000  3.3895557e-001
  2.0115229e-001  0.0000000e+000  7.0434276e-002  4.4915330e-002  0.0000000e+000  1.5313716e-001  8.4949685e-001  7.2485030e-002  5.5850278e-002  0.0000000e+000  1.8619918e-001  0.0000000e+000  0.0000000e+000  0.0000000e+000  0.0000000e+000  0.0000000e+000  3.4219311e-002  0.0000000e+000  0.0000000e+000  0.0000000e+000  0.0000000e+000  0.0000000e+000  4.0760557e-001  0.0000000e+000  0.0000000e+000  0.0000000e+000  0.0000000e+000  2.5256441e-001  0.0000000e+000  4.0460214e-002  2.0115229e-001  1.0925851e+000  1.0000000e+000  5.3544536e-001
  1.6778602e-002  0.0000000e+000  9.2291773e-002  8.4756741e-003  3.8413107e-001  0.0000000e+000  1.2576636e-002  4.9137253e-002  0.0000000e+000  2.6197000e-001  3.6290322e-002  0.0000000e+000  0.0000000e+000  0.0000000e+000  0.0000000e+000  0.0000000e+000  0.0000000e+000  0.0000000e+000  0.0000000e+000  1.0913810e-002  2.0583375e-001  0.0000000e+000  0.0000000e+000  1.2708092e-001  0.0000000e+000  0.0000000e+000  0.0000000e+000  0.0000000e+000  0.0000000e+000  0.0000000e+000  1.6778602e-002  1.2173541e+000  1.0000000e+000  4.0550725e-001
  3.0583045e-001  0.0000000e+000  5.3543566e-001  3.0301107e-001  2.2466425e-002  0.0000000e+000  0.0000000e+000  0.0000000e+000  2.6849240e-002  7.5707971e-002  0.0000000e+000  0.0000000e+000  0.0000000e+000  0.0000000e+000  0.0000000e+000  3.0060543e-002  2.4557059e-001  0.0000000e+000  0.0000000e+000  0.0000000e+000  2.3839745e-002  1.6459093e-002  0.0000000e+000  4.6052858e-001  0.0000000e+000  0.0000000e+000  0.0000000e+000  0.0000000e+000  2.9971686e-002  0.0000000e+000  3.0583045e-001  8.6093594e-001  1.0000000e+000  3.3077744e-001
  4.0980376e-001  0.0000000e+000  7.6075065e-002  0.0000000e+000  0.0000000e+000  0.0000000e+000  0.0000000e+000  0.0000000e+000  7.3993023e-002  1.6022479e-001  0.0000000e+000  0.0000000e+000  0.0000000e+000  0.0000000e+000  0.0000000e+000  0.0000000e+000  1.3921802e-003  6.4762828e-001  0.0000000e+000  4.8208748e-004  0.0000000e+000  7.1801562e-003  0.0000000e+000  1.4861031e-001  0.0000000e+000  2.2893178e-001  1.0629198e-001  0.0000000e+000  2.6683355e-001  0.0000000e+000  4.0980376e-001  7.4043665e-001  1.0000000e+000  6.2371218e-001
  2.0389917e-001  2.3904851e-001  0.0000000e+000  0.0000000e+000  0.0000000e+000  2.6567149e-001  7.1546417e-003  0.0000000e+000  0.0000000e+000  1.5114489e-001  0.0000000e+000  0.0000000e+000  0.0000000e+000  0.0000000e+000  0.0000000e+000  0.0000000e+000  3.8974303e-001  0.0000000e+000  0.0000000e+000  1.9372894e-001  0.0000000e+000  0.0000000e+000  0.0000000e+000  0.0000000e+000  4.4685470e-002  0.0000000e+000  0.0000000e+000  0.0000000e+000  0.0000000e+000  0.0000000e+000  2.0389917e-001  8.6629113e-001  1.0000000e+000  3.3452052e-001
  8.6241461e-001  0.0000000e+000  0.0000000e+000  3.1973404e-002  0.0000000e+000  5.3198072e-002  0.0000000e+000  0.0000000e+000  5.0630259e-002  0.0000000e+000  0.0000000e+000  0.0000000e+000  0.0000000e+000  0.0000000e+000  2.8797440e-001  0.0000000e+000  2.7942930e-002  2.6180550e-001  0.0000000e+000  1.7079140e-001  0.0000000e+000  3.6364590e-001  4.3967729e-001  0.0000000e+000  9.3784034e-002  4.7775734e-001  0.0000000e+000  0.0000000e+000  0.0000000e+000  1.8716037e-002  8.6241461e-001  4.9363859e-001  1.0000000e+000  3.8683896e-001
  9.2977491e-001  1.5927772e-001  7.8351850e-002  0.0000000e+000  0.0000000e+000  0.0000000e+000  2.8565153e-003  0.0000000e+000  0.0000000e+000  0.0000000e+000  2.5698947e-003  4.7796156e-002  0.0000000e+000  0.0000000e+000  0.0000000e+000  9.0873179e-001  0.0000000e+000  3.4844544e-003  0.0000000e+000  0.0000000e+000  2.4279285e-001  3.0942235e-001  7.8597918e-002  0.0000000e+000  0.0000000e+000  0.0000000e+000  0.0000000e+000  0.0000000e+000  0.0000000e+000  0.0000000e+000  9.2977491e-001  3.6126853e-001  1.0000000e+000  7.1085322e-001
  2.0674391e-001  0.0000000e+000  1.1795309e-001  0.0000000e+000  0.0000000e+000  1.2424246e-001  3.6837952e-002  6.7556962e-002  0.0000000e+000  0.0000000e+000  0.0000000e+000  1.1679957e-001  0.0000000e+000  1.7079684e-001  1.1026442e-001  0.0000000e+000  0.0000000e+000  0.0000000e+000  1.8601723e-002  0.0000000e+000  0.0000000e+000  1.2089558e-001  0.0000000e+000  0.0000000e+000  0.0000000e+000  3.0168453e-001  4.1912842e-002  1.6514154e-002  1.0781265e-001  1.0000000e+000  2.0674391e-001  1.1318576e+000  1.0000000e+000  6.7466438e-001
  4.0585137e-001  5.4741486e-002  0.0000000e+000  0.0000000e+000  4.1020826e-002  0.0000000e+000  0.0000000e+000  0.0000000e+000  2.7450072e-001  2.9748772e-001  7.0416944e-002  1.0975639e-001  0.0000000e+000  1.5778446e-001  5.7917458e-001  0.0000000e+000  0.0000000e+000  0.0000000e+000  0.0000000e+000  7.1975667e-002  7.7787158e-002  1.8982716e-001  5.4970718e-002  1.3035032e-002  0.0000000e+000  4.9579944e-003  1.2398249e-001  4.6337732e-003  2.5639298e-002  0.0000000e+000  4.0585137e-001  8.4504834e-001  1.0000000e+000  4.3671111e-001
  6.0300239e-001  4.9812629e-001  1.9121137e-001  1.4176643e-001  2.7669338e-001  0.0000000e+000  0.0000000e+000  0.0000000e+000  1.1110414e-001  5.2256860e-001  0.0000000e+000  1.4832924e-001  0.0000000e+000  2.1973295e-001  0.0000000e+000  0.0000000e+000  0.0000000e+000  0.0000000e+000  0.0000000e+000  1.4988252e-001  0.0000000e+000  5.9625741e-002  0.0000000e+000  4.9604742e-002  0.0000000e+000  1.7759176e-001  0.0000000e+000  0.0000000e+000  0.0000000e+000  0.0000000e+000  6.0300239e-001  7.5122076e-001  1.0000000e+000  4.5678929e-001
  1.0000000e+000  0.0000000e+000  0.0000000e+000  0.0000000e+000  0.0000000e+000  5.6489187e-002  8.7661859e-002  0.0000000e+000  3.0210909e-002  1.6473932e-001  0.0000000e+000  0.0000000e+000  0.0000000e+000  0.0000000e+000  0.0000000e+000  4.5129464e-001  0.0000000e+000  0.0000000e+000  0.0000000e+000  1.3693529e-001  0.0000000e+000  0.0000000e+000  0.0000000e+000  0.0000000e+000  1.5600095e-001  0.0000000e+000  0.0000000e+000  4.2540251e-002  0.0000000e+000  0.0000000e+000  1.0000000e+000  1.8776817e-001  1.0000000e+000             Inf
  6.7300366e-001  4.5140318e-002  5.2608319e-003  1.5272836e-003  0.0000000e+000  0.0000000e+000  0.0000000e+000  2.2674579e-001  3.1954949e-002  0.0000000e+000  0.0000000e+000  0.0000000e+000  0.0000000e+000  6.2287865e-002  0.0000000e+000  0.0000000e+000  5.0561238e-001  0.0000000e+000  0.0000000e+000  0.0000000e+000  1.5185541e-001  0.0000000e+000  0.0000000e+000  0.0000000e+000  7.2563965e-001  0.0000000e+000  2.1018247e-002  3.9916540e-001  1.2757356e-002  5.4056949e-002  6.7300366e-001  6.2770575e-001  1.0000000e+000  6.6701589e-001
  0.0000000e+000  2.7305843e-002  0.0000000e+000  0.0000000e+000  3.3071414e-002  0.0000000e+000  1.0376462e-002  2.6117683e-003  1.4167790e-002  0.0000000e+000  0.0000000e+000  0.0000000e+000  0.0000000e+000  1.0648608e-002  2.4096579e-001  0.0000000e+000  2.1346383e-001  1.0282476e-001  0.0000000e+000  0.0000000e+000  1.0379927e-001  0.0000000e+000  0.0000000e+000  0.0000000e+000  1.2400931e-001  1.9254608e-001  0.0000000e+000  0.0000000e+000  0.0000000e+000  0.0000000e+000  0.0000000e+000  1.3338661e+000  1.0000000e+000             Inf
  3.5374359e-001  2.6856562e-001  0.0000000e+000  0.0000000e+000  0.0000000e+000  0.0000000e+000  0.0000000e+000  4.8160563e-005  9.1499079e-003  1.3836592e-001  4.8634721e-001  1.5243437e-001  0.0000000e+000  0.0000000e+000  6.6185547e-002  0.0000000e+000  2.1474793e-001  4.1043903e-001  4.8564616e-004  0.0000000e+000  0.0000000e+000  0.0000000e+000  1.5852908e-001  1.9366987e-001  0.0000000e+000  3.1011076e-001  1.9463760e-002  0.0000000e+000  0.0000000e+000  0.0000000e+000  3.5374359e-001  9.6605948e-001  1.0000000e+000  4.4935596e-001
  1.0000000e+000  0.0000000e+000  0.0000000e+000  0.0000000e+000  7.3612604e-003  0.0000000e+000  0.0000000e+000  1.3992939e-001  3.7984557e-003  0.0000000e+000  1.0241117e-001  9.1076381e-003  0.0000000e+000  0.0000000e+000  0.0000000e+000  3.1720688e-001  0.0000000e+000  8.9759418e-002  0.0000000e+000  0.0000000e+000  1.5006026e-002  0.0000000e+000  0.0000000e+000  0.0000000e+000  1.1199599e-002  0.0000000e+000  2.9705165e-001  0.0000000e+000  1.3400097e-001  5.3743153e-004  1.0000000e+000  1.8803289e-001  1.0000000e+000             Inf
  7.8527203e-001  0.0000000e+000  0.0000000e+000  2.4980584e-001  0.0000000e+000  0.0000000e+000  1.0000000e+000  0.0000000e+000  1.0230754e-001  0.0000000e+000  2.8729850e-002  0.0000000e+000  0.0000000e+000  0.0000000e+000  0.0000000e+000  0.0000000e+000  0.0000000e+000  5.3458894e-001  0.0000000e+000  0.0000000e+000  0.0000000e+000  0.0000000e+000  0.0000000e+000  0.0000000e+000  0.0000000e+000  1.5544253e-002  0.0000000e+000  4.8192954e-002  0.0000000e+000  2.2216359e-004  7.8527203e-001  4.8838991e-001  1.0000000e+000  3.9831769e-001
  0.0000000e+000  0.0000000e+000  0.0000000e+000  0.0000000e+000  3.6629296e-002  2.3759797e-002  0.0000000e+000  0.0000000e+000  0.0000000e+000  1.9976261e-001  0.0000000e+000  1.6599499e-002  2.4718879e-001  8.1060827e-002  0.0000000e+000  0.0000000e+000  0.0000000e+000  0.0000000e+000  0.0000000e+000  0.0000000e+000  0.0000000e+000  0.0000000e+000  0.0000000e+000  0.0000000e+000  0.0000000e+000  2.6337364e-001  0.0000000e+000  0.0000000e+000  0.0000000e+000  2.0254774e-005  0.0000000e+000  1.2695018e+000  1.0000000e+000             Inf
  4.9472644e-001  0.0000000e+000  1.3299097e-002  1.0063178e-002  7.0283573e-001  1.0523724e-001  0.0000000e+000  0.0000000e+000  0.0000000e+000  9.2610847e-002  0.0000000e+000  1.5521013e-002  0.0000000e+000  0.0000000e+000  4.2273490e-002  4.9954614e-005  0.0000000e+000  2.8432814e-002  5.9702782e-002  0.0000000e+000  6.0834958e-002  0.0000000e+000  0.0000000e+000  1.4352330e-001  0.0000000e+000  0.0000000e+000  3.3842582e-002  1.7437720e-002  1.1759509e-001  0.0000000e+000  4.9472644e-001  6.0155222e-001  1.0000000e+000  5.4172832e-001
  7.2133908e-001  0.0000000e+000  3.0202413e-001  2.5291547e-002  4.9934318e-002  0.0000000e+000  0.0000000e+000  1.3436131e-001  7.8453436e-002  7.9260618e-002  6.8759748e-001  2.4253360e-002  5.4956192e-002  1.6630541e-002  4.4981654e-002  1.9173334e-002  0.0000000e+000  2.0189732e-001  6.7436876e-002  0.0000000e+000  0.0000000e+000  1.2421850e-002  2.4337294e-002  0.0000000e+000  0.0000000e+000  3.3986232e-002  3.0133420e-001  1.0930378e-001  0.0000000e+000  0.0000000e+000  7.2133908e-001  5.9515492e-001  1.0000000e+000  3.9518319e-001
  9.8569971e-001  0.0000000e+000  0.0000000e+000  0.0000000e+000  5.9405901e-003  0.0000000e+000  5.5053285e-002  0.0000000e+000  0.0000000e+000  0.0000000e+000  0.0000000e+000  0.0000000e+000  0.0000000e+000  0.0000000e+000  0.0000000e+000  0.0000000e+000  0.0000000e+000  0.0000000e+000  1.0000000e+000  0.0000000e+000  1.7179768e-001  2.5068540e-001  0.0000000e+000  1.5244177e-001  0.0000000e+000  0.0000000e+000  4.1733420e-002  8.0926090e-001  0.0000000e+000  1.1390532e-004  9.8569971e-001  4.5028452e-001  1.0000000e+000  4.9245858e-001
  6.3381211e-002  5.9096460e-002  0.0000000e+000  0.0000000e+000  0.0000000e+000  7.2032193e-002  0.0000000e+000  2.8239228e-002  2.9394238e-001  8.5648567e-002  0.0000000e+000  0.0000000e+000  8.5338986e-002  8.4997454e-002  0.0000000e+000  1.6505161e-002  0.0000000e+000  0.0000000e+000  0.0000000e+000  0.0000000e+000  2.0512905e-003  0.0000000e+000  0.0000000e+000  1.2032948e-001  5.2234363e-002  0.0000000e+000  4.5198102e-002  0.0000000e+000  0.0000000e+000  2.6333038e-004  6.3381211e-002  1.0072149e+000  1.0000000e+000  6.5455983e-001
  2.7556240e-002  0.0000000e+000  0.0000000e+000  4.8776516e-001  3.0101794e-001  1.0335002e-001  0.0000000e+000  0.0000000e+000  3.3486983e-002  1.3770620e-001  0.0000000e+000  0.0000000e+000  0.0000000e+000  0.0000000e+000  0.0000000e+000  0.0000000e+000  0.0000000e+000  0.0000000e+000  0.0000000e+000  0.0000000e+000  0.0000000e+000  0.0000000e+000  0.0000000e+000  0.0000000e+000  0.0000000e+000  0.0000000e+000  0.0000000e+000  0.0000000e+000  0.0000000e+000  1.4648801e-004  2.7556240e-002  1.1385988e+000  1.0000000e+000  3.0590955e-001
  3.7679440e-001  0.0000000e+000  0.0000000e+000  0.0000000e+000  1.0000000e+000  0.0000000e+000  0.0000000e+000  0.0000000e+000  5.1925885e-001  0.0000000e+000  0.0000000e+000  2.9797701e-003  0.0000000e+000  0.0000000e+000  0.0000000e+000  3.9292787e-002  0.0000000e+000  0.0000000e+000  0.0000000e+000  0.0000000e+000  9.4428245e-002  0.0000000e+000  2.6849314e-002  8.9082898e-002  0.0000000e+000  0.0000000e+000  7.4017593e-002  2.2877603e-002  0.0000000e+000  2.7386453e-005  3.7679440e-001  8.0840289e-001  1.0000000e+000  8.0644868e-001
  4.9011540e-001  0.0000000e+000  6.4403222e-002  0.0000000e+000  1.4656943e-001  2.5761754e-002  3.7229229e-002  1.2969684e-001  0.0000000e+000  4.2827127e-001  0.0000000e+000  0.0000000e+000  0.0000000e+000  0.0000000e+000  0.0000000e+000  0.0000000e+000  0.0000000e+000  5.0955643e-002  0.0000000e+000  0.0000000e+000  0.0000000e+000  0.0000000e+000  2.3890293e-001  2.4480157e-003  0.0000000e+000  0.0000000e+000  0.0000000e+000  2.8638299e-002  5.2611077e-002  3.2956120e-001  4.9011540e-001  6.2574552e-001  1.0000000e+000  5.6279451e-001
  3.5343709e-001  0.0000000e+000  2.5791761e-002  0.0000000e+000  0.0000000e+000  1.6318187e-002  1.0000000e+000  4.7017776e-001  0.0000000e+000  2.0764621e-001  3.0765561e-001  8.7400030e-002  0.0000000e+000  0.0000000e+000  0.0000000e+000  7.0784228e-002  3.6889967e-001  0.0000000e+000  0.0000000e+000  0.0000000e+000  0.0000000e+000  9.7026621e-002  0.0000000e+000  1.1060666e-001  0.0000000e+000  0.0000000e+000  0.0000000e+000  0.0000000e+000  0.0000000e+000  0.0000000e+000  3.5343709e-001  1.0470656e+000  1.0000000e+000  1.6065862e-001
  3.6160650e-001  4.0729233e-002  0.0000000e+000  0.0000000e+000  6.2362487e-002  0.0000000e+000  0.0000000e+000  0.0000000e+000  2.0425761e-002  0.0000000e+000  4.4982829e-002  0.0000000e+000  0.0000000e+000  0.0000000e+000  0.0000000e+000  1.0805179e-001  1.3237542e-001  1.3744614e-005  1.0580172e-001  0.0000000e+000  0.0000000e+000  3.6619251e-002  3.9496303e-002  0.0000000e+000  0.0000000e+000  2.4923970e-001  7.1663951e-002  1.2047046e-003  3.3036091e-001  0.0000000e+000  3.6160650e-001  6.7795067e-001  1.0000000e+000  5.7298245e-001
  6.5357315e-001  0.0000000e+000  0.0000000e+000  9.4671006e-002  0.0000000e+000  2.8388795e-002  0.0000000e+000  0.0000000e+000  0.0000000e+000  0.0000000e+000  3.0891358e-001  0.0000000e+000  3.4246321e-003  0.0000000e+000  1.4636725e-001  0.0000000e+000  1.4273797e-002  2.2404461e-002  0.0000000e+000  0.0000000e+000  7.3560589e-001  0.0000000e+000  3.4842956e-002  0.0000000e+000  0.0000000e+000  0.0000000e+000  0.0000000e+000  0.0000000e+000  2.4423124e-001  0.0000000e+000  6.5357315e-001  5.1444818e-001  1.0000000e+000  4.9794605e-001
  3.4866251e-001  0.0000000e+000  0.0000000e+000  8.6868214e-003  0.0000000e+000  0.0000000e+000  2.5277924e-002  0.0000000e+000  0.0000000e+000  0.0000000e+000  0.0000000e+000  0.0000000e+000  9.1828947e-002  1.9465673e-001  5.3562075e-001  0.0000000e+000  0.0000000e+000  1.5170734e-001  3.6706196e-001  2.8326809e-001  5.0713482e-002  0.0000000e+000  8.5618204e-002  4.1745869e-001  4.9880416e-001  1.5194000e-001  1.0946791e-001  3.6013533e-003  0.0000000e+000  2.3323149e-002  3.4866251e-001  1.1102628e+000  1.0000000e+000  5.8825183e-001
  0.0000000e+000  0.0000000e+000  4.2049008e-003  0.0000000e+000  0.0000000e+000  3.0031803e-002  0.0000000e+000  0.0000000e+000  0.0000000e+000  0.0000000e+000  0.0000000e+000  0.0000000e+000  0.0000000e+000  0.0000000e+000  0.0000000e+000  8.2473890e-002  0.0000000e+000  0.0000000e+000  0.0000000e+000  2.8118068e-002  0.0000000e+000  0.0000000e+000  1.2036228e-002  0.0000000e+000  1.5425192e-001  0.0000000e+000  0.0000000e+000  0.0000000e+000  2.1473272e-001  0.0000000e+000  0.0000000e+000  1.1631947e+000  1.0000000e+000             Inf
  3.6135314e-001  6.6316866e-003  0.0000000e+000  0.0000000e+000  1.6359575e-002  0.0000000e+000  1.5732500e-001  1.1011522e-001  0.0000000e+000  1.0900911e-001  0.0000000e+000  1.6579794e-001  0.0000000e+000  0.0000000e+000  0.0000000e+000  0.0000000e+000  1.1679015e-001  0.0000000e+000  1.0000000e+000  2.7497611e-001  0.0000000e+000  0.0000000e+000  0.0000000e+000  0.0000000e+000  5.4984766e-001  2.8982014e-002  0.0000000e+000  0.0000000e+000  0.0000000e+000  0.0000000e+000  3.6135314e-001  9.8340862e-001  1.0000000e+000  4.3036169e-001
  6.8287883e-001  0.0000000e+000  0.0000000e+000  0.0000000e+000  0.0000000e+000  0.0000000e+000  0.0000000e+000  0.0000000e+000  4.8900843e-002  4.6498399e-003  0.0000000e+000  0.0000000e+000  0.0000000e+000  0.0000000e+000  0.0000000e+000  0.0000000e+000  0.0000000e+000  1.6729517e-001  0.0000000e+000  0.0000000e+000  0.0000000e+000  1.7723616e-001  0.0000000e+000  0.0000000e+000  2.3945959e-001  0.0000000e+000  2.7763915e-001  0.0000000e+000  4.8196293e-003  2.9173130e-001  6.8287883e-001  4.0668446e-001  1.0000000e+000  4.1859197e-001
  7.7479090e-001  7.0607329e-002  0.0000000e+000  1.1703711e-001  0.0000000e+000  1.2444507e-001  0.0000000e+000  0.0000000e+000  3.5313685e-002  4.3079004e-003  0.0000000e+000  0.0000000e+000  0.0000000e+000  0.0000000e+000  1.6019619e-002  0.0000000e+000  0.0000000e+000  0.0000000e+000  0.0000000e+000  7.6222703e-002  0.0000000e+000  1.8433801e-001  6.0968325e-002  0.0000000e+000  1.8735840e-001  2.4683564e-002  0.0000000e+000  0.0000000e+000  0.0000000e+000  0.0000000e+000  7.7479090e-001  2.8396786e-001  1.0000000e+000             Inf
  7.3068035e-001  0.0000000e+000  3.6425166e-003  0.0000000e+000  0.0000000e+000  0.0000000e+000  0.0000000e+000  0.0000000e+000  0.0000000e+000  0.0000000e+000  0.0000000e+000  0.0000000e+000  0.0000000e+000  0.0000000e+000  1.1085498e-001  0.0000000e+000  0.0000000e+000  7.3718834e-002  3.2124732e-003  0.0000000e+000  1.8334997e-001  0.0000000e+000  0.0000000e+000  0.0000000e+000  0.0000000e+000  0.0000000e+000  0.0000000e+000  1.7734553e-001  0.0000000e+000  0.0000000e+000  7.3068035e-001  2.4621021e-001  1.0000000e+000             Inf
  4.3053118e-001  0.0000000e+000  6.5470279e-003  1.7713337e-003  0.0000000e+000  1.8443420e-003  1.2176374e-001  0.0000000e+000  0.0000000e+000  0.0000000e+000  3.4739897e-002  0.0000000e+000  0.0000000e+000  2.9684067e-001  1.9682520e-001  5.6633748e-002  0.0000000e+000  3.4575549e-002  1.4786455e-002  3.1163443e-001  0.0000000e+000  3.7484997e-001  2.3779360e-001  1.6420741e-001  0.0000000e+000  7.6347944e-002  0.0000000e+000  0.0000000e+000  0.0000000e+000  0.0000000e+000  4.3053118e-001  7.6953097e-001  1.0000000e+000  3.0963679e-001
  2.7747265e-001  0.0000000e+000  1.4310984e-001  0.0000000e+000  0.0000000e+000  2.7644303e-002  1.9906468e-001  0.0000000e+000  0.0000000e+000  0.0000000e+000  0.0000000e+000  0.0000000e+000  0.0000000e+000  0.0000000e+000  0.0000000e+000  3.0141531e-002  0.0000000e+000  0.0000000e+000  0.0000000e+000  7.3681278e-003  9.7886818e-002  1.2801800e-001  3.9209664e-001  0.0000000e+000  2.4268505e-001  2.3454246e-002  0.0000000e+000  1.3336999e-001  0.0000000e+000  0.0000000e+000  2.7747265e-001  8.0960261e-001  1.0000000e+000  8.2914230e-001
  4.4044674e-001  1.6245242e-001  1.9166066e-001  4.0269166e-004  0.0000000e+000  1.1379598e-001  0.0000000e+000  0.0000000e+000  2.4443625e-002  0.0000000e+000  0.0000000e+000  0.0000000e+000  1.2450956e-001  1.6298216e-001  7.0919263e-002  0.0000000e+000  5.4249792e-002  0.0000000e+000  0.0000000e+000  0.0000000e+000  5.5444684e-002  0.0000000e+000  6.7413128e-002  3.2803926e-002  0.0000000e+000  3.2346029e-001  0.0000000e+000  0.0000000e+000  0.0000000e+000  1.1226774e-001  4.4044674e-001  6.6137861e-001  1.0000000e+000  2.2358663e-001
  0.0000000e+000  1.2898519e-001  0.0000000e+000  0.0000000e+000  0.0000000e+000  0.0000000e+000  0.0000000e+000  1.2902124e-002  1.7846853e-001  0.0000000e+000  0.0000000e+000  0.0000000e+000  0.0000000e+000  2.3024399e-001  0.0000000e+000  2.9132906e-002  0.0000000e+000  0.0000000e+000  0.0000000e+000  0.0000000e+000  2.2876456e-002  0.0000000e+000  0.0000000e+000  0.0000000e+000  6.0244753e-002  0.0000000e+000  0.0000000e+000  0.0000000e+000  0.0000000e+000  0.0000000e+000  0.0000000e+000  1.2057133e+000  1.0000000e+000             Inf
  3.2035933e-001  0.0000000e+000  0.0000000e+000  0.0000000e+000  0.0000000e+000  6.7748953e-002  2.8783659e-001  3.3763911e-002  0.0000000e+000  0.0000000e+000  1.0959580e-001  0.0000000e+000  4.5434865e-002  0.0000000e+000  0.0000000e+000  4.5723062e-002  0.0000000e+000  1.0489526e-001  0.0000000e+000  0.0000000e+000  1.1639701e-001  0.0000000e+000  9.8966914e-002  2.2377194e-001  2.4926620e-001  0.0000000e+000  0.0000000e+000  1.0891955e-001  0.0000000e+000  9.3599476e-002  3.2035933e-001  8.0078161e-001  1.0000000e+000  2.1466919e-001
  6.1964356e-001  0.0000000e+000  0.0000000e+000  0.0000000e+000  5.7049045e-003  1.3894552e-001  0.0000000e+000  1.1236083e-002  1.0840430e-003  0.0000000e+000  0.0000000e+000  1.6580343e-002  1.7076226e-003  0.0000000e+000  4.5946395e-002  0.0000000e+000  0.0000000e+000  0.0000000e+000  3.7647677e-002  3.9440058e-002  0.0000000e+000  3.0684499e-001  0.0000000e+000  0.0000000e+000  2.3871671e-001  0.0000000e+000  0.0000000e+000  0.0000000e+000  9.2966872e-002  6.4588230e-002  6.1964356e-001  4.0955099e-001  1.0000000e+000  7.3260188e-001
  2.9755952e-001  4.2817540e-002  0.0000000e+000  0.0000000e+000  2.0750156e-001  0.0000000e+000  4.5375593e-001  4.2992101e-002  0.0000000e+000  0.0000000e+000  2.4281763e-001  0.0000000e+000  0.0000000e+000  0.0000000e+000  0.0000000e+000  0.0000000e+000  0.0000000e+000  1.4685268e-001  0.0000000e+000  0.0000000e+000  2.0696604e-001  0.0000000e+000  3.1854087e-002  1.5335383e-002  0.0000000e+000  3.1748059e-002  0.0000000e+000  5.9628725e-002  0.0000000e+000  0.0000000e+000  2.9755952e-001  8.0089314e-001  1.0000000e+000  6.7887471e-002
  5.0802156e-001  0.0000000e+000  2.8015063e-001  1.5470425e-001  0.0000000e+000  0.0000000e+000  2.7710595e-002  9.1429784e-002  0.0000000e+000  0.0000000e+000  2.9171260e-001  7.6788579e-002  1.8869804e-002  0.0000000e+000  2.2074680e-002  0.0000000e+000  0.0000000e+000  0.0000000e+000  7.7015007e-002  0.0000000e+000  0.0000000e+000  5.6432938e-002  0.0000000e+000  4.5677338e-002  0.0000000e+000  3.0629614e-001  1.5022126e-001  2.3825918e-002  0.0000000e+000  1.2280272e-001  5.0802156e-001  6.5675649e-001  1.0000000e+000  5.0770283e-001
  5.3750735e-002  0.0000000e+000  0.0000000e+000  0.0000000e+000  0.0000000e+000  0.0000000e+000  0.0000000e+000  0.0000000e+000  0.0000000e+000  0.0000000e+000  0.0000000e+000  0.0000000e+000  0.0000000e+000  0.0000000e+000  0.0000000e+000  0.0000000e+000  0.0000000e+000  0.0000000e+000  0.0000000e+000  0.0000000e+000  0.0000000e+000  0.0000000e+000  0.0000000e+000  0.0000000e+000  0.0000000e+000  0.0000000e+000  0.0000000e+000  0.0000000e+000  0.0000000e+000  0.0000000e+000  5.3750735e-002  7.6815795e-001  1.0000000e+000  4.4106874e-002
  1.0000000e+000  0.0000000e+000  0.0000000e+000  0.0000000e+000  0.0000000e+000  0.0000000e+000  0.0000000e+000  0.0000000e+000  0.0000000e+000  0.0000000e+000  0.0000000e+000  0.0000000e+000  0.0000000e+000  0.0000000e+000  0.0000000e+000  0.0000000e+000  0.0000000e+000  0.0000000e+000  0.0000000e+000  0.0000000e+000  0.0000000e+000  0.0000000e+000  0.0000000e+000  0.0000000e+000  0.0000000e+000  0.0000000e+000  0.0000000e+000  0.0000000e+000  0.0000000e+000  0.0000000e+000  1.0000000e+000  0.0000000e+000  1.0000000e+000             Inf
  0.0000000e+000  0.0000000e+000  0.0000000e+000  0.0000000e+000  0.0000000e+000  0.0000000e+000  0.0000000e+000  0.0000000e+000  0.0000000e+000  0.0000000e+000  0.0000000e+000  0.0000000e+000  0.0000000e+000  0.0000000e+000  0.0000000e+000  0.0000000e+000  0.0000000e+000  0.0000000e+000  0.0000000e+000  0.0000000e+000  0.0000000e+000  0.0000000e+000  0.0000000e+000  0.0000000e+000  0.0000000e+000  0.0000000e+000  0.0000000e+000  0.0000000e+000  0.0000000e+000  0.0000000e+000  0.0000000e+000  1.0000000e+000  1.0000000e+000             Inf
  0.0000000e+000  0.0000000e+000  0.0000000e+000  0.0000000e+000  0.0000000e+000  0.0000000e+000  0.0000000e+000  0.0000000e+000  0.0000000e+000  0.0000000e+000  0.0000000e+000  0.0000000e+000  0.0000000e+000  0.0000000e+000  0.0000000e+000  0.0000000e+000  0.0000000e+000  0.0000000e+000  0.0000000e+000  0.0000000e+000  0.0000000e+000  0.0000000e+000  0.0000000e+000  0.0000000e+000  0.0000000e+000  0.0000000e+000  0.0000000e+000  0.0000000e+000  0.0000000e+000  0.0000000e+000  0.0000000e+000  1.0000000e+000  1.0000000e+000  0.0000000e+000
  1.0000000e+000  0.0000000e+000  0.0000000e+000  0.0000000e+000  0.0000000e+000  0.0000000e+000  0.0000000e+000  0.0000000e+000  0.0000000e+000  0.0000000e+000  0.0000000e+000  0.0000000e+000  0.0000000e+000  0.0000000e+000  0.0000000e+000  0.0000000e+000  0.0000000e+000  0.0000000e+000  0.0000000e+000  0.0000000e+000  0.0000000e+000  0.0000000e+000  0.0000000e+000  0.0000000e+000  0.0000000e+000  0.0000000e+000  0.0000000e+000  0.0000000e+000  0.0000000e+000  0.0000000e+000  1.0000000e+000  0.0000000e+000  1.0000000e+000  0.0000000e+000
  0.0000000e+000  0.0000000e+000  0.0000000e+000  0.0000000e+000  0.0000000e+000  0.0000000e+000  0.0000000e+000  0.0000000e+000  0.0000000e+000  0.0000000e+000  0.0000000e+000  0.0000000e+000  0.0000000e+000  0.0000000e+000  0.0000000e+000  0.0000000e+000  0.0000000e+000  0.0000000e+000  0.0000000e+000  0.0000000e+000  0.0000000e+000  0.0000000e+000  0.0000000e+000  0.0000000e+000  0.0000000e+000  0.0000000e+000  0.0000000e+000  0.0000000e+000  0.0000000e+000  0.0000000e+000  0.0000000e+000  1.0000000e+000  1.0000000e+000  0.0000000e+000
  1.9410132e-001  0.0000000e+000  0.0000000e+000  0.0000000e+000  0.0000000e+000  0.0000000e+000  0.0000000e+000  0.0000000e+000  0.0000000e+000  0.0000000e+000  0.0000000e+000  0.0000000e+000  0.0000000e+000  0.0000000e+000  0.0000000e+000  0.0000000e+000  0.0000000e+000  0.0000000e+000  0.0000000e+000  0.0000000e+000  0.0000000e+000  0.0000000e+000  0.0000000e+000  0.0000000e+000  0.0000000e+000  0.0000000e+000  0.0000000e+000  0.0000000e+000  0.0000000e+000  0.0000000e+000  1.9410132e-001  5.5943068e-001  1.0000000e+000  5.9567660e-002
  3.1529052e-001  0.0000000e+000  0.0000000e+000  0.0000000e+000  0.0000000e+000  0.0000000e+000  0.0000000e+000  0.0000000e+000  0.0000000e+000  0.0000000e+000  0.0000000e+000  0.0000000e+000  0.0000000e+000  0.0000000e+000  0.0000000e+000  0.0000000e+000  0.0000000e+000  0.0000000e+000  0.0000000e+000  0.0000000e+000  0.0000000e+000  0.0000000e+000  0.0000000e+000  0.0000000e+000  0.0000000e+000  0.0000000e+000  0.0000000e+000  0.0000000e+000  0.0000000e+000  0.0000000e+000  3.1529052e-001  4.3849264e-001  1.0000000e+000  8.5990521e-002
  0.0000000e+000  0.0000000e+000  0.0000000e+000  0.0000000e+000  0.0000000e+000  0.0000000e+000  0.0000000e+000  0.0000000e+000  0.0000000e+000  0.0000000e+000  0.0000000e+000  0.0000000e+000  0.0000000e+000  0.0000000e+000  0.0000000e+000  0.0000000e+000  0.0000000e+000  0.0000000e+000  0.0000000e+000  0.0000000e+000  0.0000000e+000  0.0000000e+000  0.0000000e+000  0.0000000e+000  0.0000000e+000  0.0000000e+000  0.0000000e+000  0.0000000e+000  0.0000000e+000  0.0000000e+000  0.0000000e+000  1.0000000e+000  1.0000000e+000  0.0000000e+000
  8.5996104e-001  0.0000000e+000  0.0000000e+000  0.0000000e+000  0.0000000e+000  0.0000000e+000  0.0000000e+000  0.0000000e+000  0.0000000e+000  0.0000000e+000  0.0000000e+000  0.0000000e+000  0.0000000e+000  0.0000000e+000  0.0000000e+000  0.0000000e+000  0.0000000e+000  0.0000000e+000  0.0000000e+000  0.0000000e+000  0.0000000e+000  0.0000000e+000  0.0000000e+000  0.0000000e+000  0.0000000e+000  0.0000000e+000  0.0000000e+000  0.0000000e+000  0.0000000e+000  0.0000000e+000  8.5996104e-001  7.2659154e-002  1.0000000e+000  1.9148692e-001
  9.9449501e-001  0.0000000e+000  0.0000000e+000  0.0000000e+000  0.0000000e+000  0.0000000e+000  0.0000000e+000  0.0000000e+000  0.0000000e+000  0.0000000e+000  0.0000000e+000  0.0000000e+000  0.0000000e+000  0.0000000e+000  0.0000000e+000  0.0000000e+000  0.0000000e+000  0.0000000e+000  0.0000000e+000  0.0000000e+000  0.0000000e+000  0.0000000e+000  0.0000000e+000  0.0000000e+000  0.0000000e+000  0.0000000e+000  0.0000000e+000  0.0000000e+000  0.0000000e+000  0.0000000e+000  9.9449501e-001  2.7562949e-003  1.0000000e+000  1.0123269e-001
  2.8340657e-001  0.0000000e+000  0.0000000e+000  0.0000000e+000  0.0000000e+000  0.0000000e+000  0.0000000e+000  0.0000000e+000  0.0000000e+000  0.0000000e+000  0.0000000e+000  0.0000000e+000  0.0000000e+000  0.0000000e+000  0.0000000e+000  0.0000000e+000  0.0000000e+000  0.0000000e+000  0.0000000e+000  0.0000000e+000  0.0000000e+000  0.0000000e+000  0.0000000e+000  0.0000000e+000  0.0000000e+000  0.0000000e+000  0.0000000e+000  0.0000000e+000  0.0000000e+000  0.0000000e+000  2.8340657e-001  4.6764057e-001  1.0000000e+000  7.9401705e-002
  0.0000000e+000  0.0000000e+000  0.0000000e+000  0.0000000e+000  0.0000000e+000  0.0000000e+000  0.0000000e+000  0.0000000e+000  0.0000000e+000  0.0000000e+000  0.0000000e+000  0.0000000e+000  0.0000000e+000  0.0000000e+000  0.0000000e+000  0.0000000e+000  0.0000000e+000  0.0000000e+000  0.0000000e+000  0.0000000e+000  0.0000000e+000  0.0000000e+000  0.0000000e+000  0.0000000e+000  0.0000000e+000  0.0000000e+000  0.0000000e+000  0.0000000e+000  0.0000000e+000  0.0000000e+000  0.0000000e+000  1.0000000e+000  1.0000000e+000  0.0000000e+000
  0.0000000e+000  0.0000000e+000  0.0000000e+000  0.0000000e+000  0.0000000e+000  0.0000000e+000  0.0000000e+000  0.0000000e+000  0.0000000e+000  0.0000000e+000  0.0000000e+000  0.0000000e+000  0.0000000e+000  0.0000000e+000  0.0000000e+000  0.0000000e+000  0.0000000e+000  0.0000000e+000  0.0000000e+000  0.0000000e+000  0.0000000e+000  0.0000000e+000  0.0000000e+000  0.0000000e+000  0.0000000e+000  0.0000000e+000  0.0000000e+000  0.0000000e+000  0.0000000e+000  0.0000000e+000  0.0000000e+000  1.0000000e+000  1.0000000e+000  0.0000000e+000
  1.0000000e+000  0.0000000e+000  0.0000000e+000  0.0000000e+000  0.0000000e+000  0.0000000e+000  0.0000000e+000  0.0000000e+000  0.0000000e+000  0.0000000e+000  0.0000000e+000  0.0000000e+000  0.0000000e+000  0.0000000e+000  0.0000000e+000  0.0000000e+000  0.0000000e+000  0.0000000e+000  0.0000000e+000  0.0000000e+000  0.0000000e+000  0.0000000e+000  0.0000000e+000  0.0000000e+000  0.0000000e+000  0.0000000e+000  0.0000000e+000  0.0000000e+000  0.0000000e+000  0.0000000e+000  1.0000000e+000  0.0000000e+000  1.0000000e+000  0.0000000e+000
  1.8656236e-001  0.0000000e+000  0.0000000e+000  0.0000000e+000  0.0000000e+000  0.0000000e+000  0.0000000e+000  0.0000000e+000  0.0000000e+000  0.0000000e+000  0.0000000e+000  0.0000000e+000  0.0000000e+000  0.0000000e+000  0.0000000e+000  0.0000000e+000  0.0000000e+000  0.0000000e+000  0.0000000e+000  0.0000000e+000  0.0000000e+000  0.0000000e+000  0.0000000e+000  0.0000000e+000  0.0000000e+000  0.0000000e+000  0.0000000e+000  0.0000000e+000  0.0000000e+000  0.0000000e+000  1.8656236e-001  5.6807135e-001  1.0000000e+000  1.1747834e-002
  2.5316769e-001  0.0000000e+000  0.0000000e+000  0.0000000e+000  0.0000000e+000  0.0000000e+000  0.0000000e+000  0.0000000e+000  0.0000000e+000  0.0000000e+000  0.0000000e+000  0.0000000e+000  0.0000000e+000  0.0000000e+000  0.0000000e+000  0.0000000e+000  0.0000000e+000  0.0000000e+000  0.0000000e+000  0.0000000e+000  0.0000000e+000  0.0000000e+000  0.0000000e+000  0.0000000e+000  0.0000000e+000  0.0000000e+000  0.0000000e+000  0.0000000e+000  0.0000000e+000  0.0000000e+000  2.5316769e-001  4.9684228e-001  1.0000000e+000  1.0777306e-001
  3.7226937e-001  0.0000000e+000  0.0000000e+000  0.0000000e+000  0.0000000e+000  0.0000000e+000  0.0000000e+000  0.0000000e+000  0.0000000e+000  0.0000000e+000  0.0000000e+000  0.0000000e+000  0.0000000e+000  0.0000000e+000  0.0000000e+000  0.0000000e+000  0.0000000e+000  0.0000000e+000  0.0000000e+000  0.0000000e+000  0.0000000e+000  0.0000000e+000  0.0000000e+000  0.0000000e+000  0.0000000e+000  0.0000000e+000  0.0000000e+000  0.0000000e+000  0.0000000e+000  0.0000000e+000  3.7226937e-001  3.8986119e-001  1.0000000e+000  7.4175592e-002
  1.0000000e+000  0.0000000e+000  0.0000000e+000  0.0000000e+000  0.0000000e+000  0.0000000e+000  0.0000000e+000  0.0000000e+000  0.0000000e+000  0.0000000e+000  0.0000000e+000  0.0000000e+000  0.0000000e+000  0.0000000e+000  0.0000000e+000  0.0000000e+000  0.0000000e+000  0.0000000e+000  0.0000000e+000  0.0000000e+000  0.0000000e+000  0.0000000e+000  0.0000000e+000  0.0000000e+000  0.0000000e+000  0.0000000e+000  0.0000000e+000  0.0000000e+000  0.0000000e+000  0.0000000e+000  1.0000000e+000  0.0000000e+000  1.0000000e+000  0.0000000e+000
  0.0000000e+000  0.0000000e+000  0.0000000e+000  0.0000000e+000  0.0000000e+000  0.0000000e+000  0.0000000e+000  0.0000000e+000  0.0000000e+000  0.0000000e+000  0.0000000e+000  0.0000000e+000  0.0000000e+000  0.0000000e+000  0.0000000e+000  0.0000000e+000  0.0000000e+000  0.0000000e+000  0.0000000e+000  0.0000000e+000  0.0000000e+000  0.0000000e+000  0.0000000e+000  0.0000000e+000  0.0000000e+000  0.0000000e+000  0.0000000e+000  0.0000000e+000  0.0000000e+000  0.0000000e+000  0.0000000e+000  1.0000000e+000  1.0000000e+000  0.0000000e+000
  0.0000000e+000  0.0000000e+000  0.0000000e+000  0.0000000e+000  0.0000000e+000  0.0000000e+000  0.0000000e+000  0.0000000e+000  0.0000000e+000  0.0000000e+000  0.0000000e+000  0.0000000e+000  0.0000000e+000  0.0000000e+000  0.0000000e+000  0.0000000e+000  0.0000000e+000  0.0000000e+000  0.0000000e+000  0.0000000e+000  0.0000000e+000  0.0000000e+000  0.0000000e+000  0.0000000e+000  0.0000000e+000  0.0000000e+000  0.0000000e+000  0.0000000e+000  0.0000000e+000  0.0000000e+000  0.0000000e+000  1.0000000e+000  1.0000000e+000  0.0000000e+000
  1.0000000e+000  0.0000000e+000  0.0000000e+000  0.0000000e+000  0.0000000e+000  0.0000000e+000  0.0000000e+000  0.0000000e+000  0.0000000e+000  0.0000000e+000  0.0000000e+000  0.0000000e+000  0.0000000e+000  0.0000000e+000  0.0000000e+000  0.0000000e+000  0.0000000e+000  0.0000000e+000  0.0000000e+000  0.0000000e+000  0.0000000e+000  0.0000000e+000  0.0000000e+000  0.0000000e+000  0.0000000e+000  0.0000000e+000  0.0000000e+000  0.0000000e+000  0.0000000e+000  0.0000000e+000  1.0000000e+000  0.0000000e+000  1.0000000e+000  0.0000000e+000
  6.2144550e-001  0.0000000e+000  0.0000000e+000  0.0000000e+000  0.0000000e+000  0.0000000e+000  0.0000000e+000  0.0000000e+000  0.0000000e+000  0.0000000e+000  0.0000000e+000  0.0000000e+000  0.0000000e+000  0.0000000e+000  0.0000000e+000  0.0000000e+000  0.0000000e+000  0.0000000e+000  0.0000000e+000  0.0000000e+000  0.0000000e+000  0.0000000e+000  0.0000000e+000  0.0000000e+000  0.0000000e+000  0.0000000e+000  0.0000000e+000  0.0000000e+000  0.0000000e+000  0.0000000e+000  6.2144550e-001  2.1168186e-001  1.0000000e+000  1.8519868e-001
  0.0000000e+000  0.0000000e+000  0.0000000e+000  0.0000000e+000  0.0000000e+000  0.0000000e+000  0.0000000e+000  0.0000000e+000  0.0000000e+000  0.0000000e+000  0.0000000e+000  0.0000000e+000  0.0000000e+000  0.0000000e+000  0.0000000e+000  0.0000000e+000  0.0000000e+000  0.0000000e+000  0.0000000e+000  0.0000000e+000  0.0000000e+000  0.0000000e+000  0.0000000e+000  0.0000000e+000  0.0000000e+000  0.0000000e+000  0.0000000e+000  0.0000000e+000  0.0000000e+000  0.0000000e+000  0.0000000e+000  1.0000000e+000  1.0000000e+000  0.0000000e+000
  4.0477488e-001  0.0000000e+000  0.0000000e+000  0.0000000e+000  0.0000000e+000  0.0000000e+000  0.0000000e+000  0.0000000e+000  0.0000000e+000  0.0000000e+000  0.0000000e+000  0.0000000e+000  0.0000000e+000  0.0000000e+000  0.0000000e+000  0.0000000e+000  0.0000000e+000  0.0000000e+000  0.0000000e+000  0.0000000e+000  0.0000000e+000  0.0000000e+000  0.0000000e+000  0.0000000e+000  0.0000000e+000  0.0000000e+000  0.0000000e+000  0.0000000e+000  0.0000000e+000  0.0000000e+000  4.0477488e-001  3.6378079e-001  1.0000000e+000  2.4012998e-002
  1.0000000e+000  0.0000000e+000  0.0000000e+000  0.0000000e+000  0.0000000e+000  0.0000000e+000  0.0000000e+000  0.0000000e+000  0.0000000e+000  0.0000000e+000  0.0000000e+000  0.0000000e+000  0.0000000e+000  0.0000000e+000  0.0000000e+000  0.0000000e+000  0.0000000e+000  0.0000000e+000  0.0000000e+000  0.0000000e+000  0.0000000e+000  0.0000000e+000  0.0000000e+000  0.0000000e+000  0.0000000e+000  0.0000000e+000  0.0000000e+000  0.0000000e+000  0.0000000e+000  0.0000000e+000  1.0000000e+000  0.0000000e+000  1.0000000e+000  0.0000000e+000
  1.0000000e+000  0.0000000e+000  0.0000000e+000  0.0000000e+000  0.0000000e+000  0.0000000e+000  0.0000000e+000  0.0000000e+000  0.0000000e+000  0.0000000e+000  0.0000000e+000  0.0000000e+000  0.0000000e+000  0.0000000e+000  0.0000000e+000  0.0000000e+000  0.0000000e+000  0.0000000e+000  0.0000000e+000  0.0000000e+000  0.0000000e+000  0.0000000e+000  0.0000000e+000  0.0000000e+000  0.0000000e+000  0.0000000e+000  0.0000000e+000  0.0000000e+000  0.0000000e+000  0.0000000e+000  1.0000000e+000  0.0000000e+000  1.0000000e+000  0.0000000e+000
  5.5478166e-002  0.0000000e+000  0.0000000e+000  0.0000000e+000  0.0000000e+000  0.0000000e+000  0.0000000e+000  0.0000000e+000  0.0000000e+000  0.0000000e+000  0.0000000e+000  0.0000000e+000  0.0000000e+000  0.0000000e+000  0.0000000e+000  0.0000000e+000  0.0000000e+000  0.0000000e+000  0.0000000e+000  0.0000000e+000  0.0000000e+000  0.0000000e+000  0.0000000e+000  0.0000000e+000  0.0000000e+000  0.0000000e+000  0.0000000e+000  0.0000000e+000  0.0000000e+000  0.0000000e+000  5.5478166e-002  7.6446197e-001  1.0000000e+000  7.7520243e-002
  1.0000000e+000  0.0000000e+000  0.0000000e+000  0.0000000e+000  0.0000000e+000  0.0000000e+000  0.0000000e+000  0.0000000e+000  0.0000000e+000  0.0000000e+000  0.0000000e+000  0.0000000e+000  0.0000000e+000  0.0000000e+000  0.0000000e+000  0.0000000e+000  0.0000000e+000  0.0000000e+000  0.0000000e+000  0.0000000e+000  0.0000000e+000  0.0000000e+000  0.0000000e+000  0.0000000e+000  0.0000000e+000  0.0000000e+000  0.0000000e+000  0.0000000e+000  0.0000000e+000  0.0000000e+000  1.0000000e+000  0.0000000e+000  1.0000000e+000  0.0000000e+000
  1.0000000e+000  0.0000000e+000  0.0000000e+000  0.0000000e+000  0.0000000e+000  0.0000000e+000  0.0000000e+000  0.0000000e+000  0.0000000e+000  0.0000000e+000  0.0000000e+000  0.0000000e+000  0.0000000e+000  0.0000000e+000  0.0000000e+000  0.0000000e+000  0.0000000e+000  0.0000000e+000  0.0000000e+000  0.0000000e+000  0.0000000e+000  0.0000000e+000  0.0000000e+000  0.0000000e+000  0.0000000e+000  0.0000000e+000  0.0000000e+000  0.0000000e+000  0.0000000e+000  0.0000000e+000  1.0000000e+000  0.0000000e+000  1.0000000e+000  0.0000000e+000
  1.0000000e+000  0.0000000e+000  0.0000000e+000  0.0000000e+000  0.0000000e+000  0.0000000e+000  0.0000000e+000  0.0000000e+000  0.0000000e+000  0.0000000e+000  0.0000000e+000  0.0000000e+000  0.0000000e+000  0.0000000e+000  0.0000000e+000  0.0000000e+000  0.0000000e+000  0.0000000e+000  0.0000000e+000  0.0000000e+000  0.0000000e+000  0.0000000e+000  0.0000000e+000  0.0000000e+000  0.0000000e+000  0.0000000e+000  0.0000000e+000  0.0000000e+000  0.0000000e+000  0.0000000e+000  1.0000000e+000  0.0000000e+000  1.0000000e+000  0.0000000e+000
  1.4722382e-001  0.0000000e+000  0.0000000e+000  0.0000000e+000  0.0000000e+000  0.0000000e+000  0.0000000e+000  0.0000000e+000  0.0000000e+000  0.0000000e+000  0.0000000e+000  0.0000000e+000  0.0000000e+000  0.0000000e+000  0.0000000e+000  0.0000000e+000  0.0000000e+000  0.0000000e+000  0.0000000e+000  0.0000000e+000  0.0000000e+000  0.0000000e+000  0.0000000e+000  0.0000000e+000  0.0000000e+000  0.0000000e+000  0.0000000e+000  0.0000000e+000  0.0000000e+000  0.0000000e+000  1.4722382e-001  6.1630243e-001  1.0000000e+000  1.0479204e-001
  0.0000000e+000  0.0000000e+000  0.0000000e+000  0.0000000e+000  0.0000000e+000  0.0000000e+000  0.0000000e+000  0.0000000e+000  0.0000000e+000  0.0000000e+000  0.0000000e+000  0.0000000e+000  0.0000000e+000  0.0000000e+000  0.0000000e+000  0.0000000e+000  0.0000000e+000  0.0000000e+000  0.0000000e+000  0.0000000e+000  0.0000000e+000  0.0000000e+000  0.0000000e+000  0.0000000e+000  0.0000000e+000  0.0000000e+000  0.0000000e+000  0.0000000e+000  0.0000000e+000  0.0000000e+000  0.0000000e+000  1.0000000e+000  1.0000000e+000  0.0000000e+000
  0.0000000e+000  0.0000000e+000  0.0000000e+000  0.0000000e+000  0.0000000e+000  0.0000000e+000  0.0000000e+000  0.0000000e+000  0.0000000e+000  0.0000000e+000  0.0000000e+000  0.0000000e+000  0.0000000e+000  0.0000000e+000  0.0000000e+000  0.0000000e+000  0.0000000e+000  0.0000000e+000  0.0000000e+000  0.0000000e+000  0.0000000e+000  0.0000000e+000  0.0000000e+000  0.0000000e+000  0.0000000e+000  0.0000000e+000  0.0000000e+000  0.0000000e+000  0.0000000e+000  0.0000000e+000  0.0000000e+000  1.0000000e+000  1.0000000e+000  0.0000000e+000
  0.0000000e+000  0.0000000e+000  0.0000000e+000  0.0000000e+000  0.0000000e+000  0.0000000e+000  0.0000000e+000  0.0000000e+000  0.0000000e+000  0.0000000e+000  0.0000000e+000  0.0000000e+000  0.0000000e+000  0.0000000e+000  0.0000000e+000  0.0000000e+000  0.0000000e+000  0.0000000e+000  0.0000000e+000  0.0000000e+000  0.0000000e+000  0.0000000e+000  0.0000000e+000  0.0000000e+000  0.0000000e+000  0.0000000e+000  0.0000000e+000  0.0000000e+000  0.0000000e+000  0.0000000e+000  0.0000000e+000  1.0000000e+000  1.0000000e+000  0.0000000e+000
  2.7397242e-001  0.0000000e+000  0.0000000e+000  0.0000000e+000  0.0000000e+000  0.0000000e+000  0.0000000e+000  0.0000000e+000  0.0000000e+000  0.0000000e+000  0.0000000e+000  0.0000000e+000  0.0000000e+000  0.0000000e+000  0.0000000e+000  0.0000000e+000  0.0000000e+000  0.0000000e+000  0.0000000e+000  0.0000000e+000  0.0000000e+000  0.0000000e+000  0.0000000e+000  0.0000000e+000  0.0000000e+000  0.0000000e+000  0.0000000e+000  0.0000000e+000  0.0000000e+000  0.0000000e+000  2.7397242e-001  4.7657625e-001  1.0000000e+000  5.9440593e-002
  1.3542753e-001  0.0000000e+000  0.0000000e+000  0.0000000e+000  0.0000000e+000  0.0000000e+000  0.0000000e+000  0.0000000e+000  0.0000000e+000  0.0000000e+000  0.0000000e+000  0.0000000e+000  0.0000000e+000  0.0000000e+000  0.0000000e+000  0.0000000e+000  0.0000000e+000  0.0000000e+000  0.0000000e+000  0.0000000e+000  0.0000000e+000  0.0000000e+000  0.0000000e+000  0.0000000e+000  0.0000000e+000  0.0000000e+000  0.0000000e+000  0.0000000e+000  0.0000000e+000  0.0000000e+000  1.3542753e-001  6.3199521e-001  1.0000000e+000  3.3251030e-002
  5.5918920e-001  0.0000000e+000  0.0000000e+000  0.0000000e+000  0.0000000e+000  0.0000000e+000  0.0000000e+000  0.0000000e+000  0.0000000e+000  0.0000000e+000  0.0000000e+000  0.0000000e+000  0.0000000e+000  0.0000000e+000  0.0000000e+000  0.0000000e+000  0.0000000e+000  0.0000000e+000  0.0000000e+000  0.0000000e+000  0.0000000e+000  0.0000000e+000  0.0000000e+000  0.0000000e+000  0.0000000e+000  0.0000000e+000  0.0000000e+000  0.0000000e+000  0.0000000e+000  0.0000000e+000  5.5918920e-001  2.5221046e-001  1.0000000e+000  8.5766746e-002
  9.3419088e-002  0.0000000e+000  0.0000000e+000  0.0000000e+000  0.0000000e+000  0.0000000e+000  0.0000000e+000  0.0000000e+000  0.0000000e+000  0.0000000e+000  0.0000000e+000  0.0000000e+000  0.0000000e+000  0.0000000e+000  0.0000000e+000  0.0000000e+000  0.0000000e+000  0.0000000e+000  0.0000000e+000  0.0000000e+000  0.0000000e+000  0.0000000e+000  0.0000000e+000  0.0000000e+000  0.0000000e+000  0.0000000e+000  0.0000000e+000  0.0000000e+000  0.0000000e+000  0.0000000e+000  9.3419088e-002  6.9435464e-001  1.0000000e+000  7.4057590e-002
  3.4662126e-001  0.0000000e+000  0.0000000e+000  0.0000000e+000  0.0000000e+000  0.0000000e+000  0.0000000e+000  0.0000000e+000  0.0000000e+000  0.0000000e+000  0.0000000e+000  0.0000000e+000  0.0000000e+000  0.0000000e+000  0.0000000e+000  0.0000000e+000  0.0000000e+000  0.0000000e+000  0.0000000e+000  0.0000000e+000  0.0000000e+000  0.0000000e+000  0.0000000e+000  0.0000000e+000  0.0000000e+000  0.0000000e+000  0.0000000e+000  0.0000000e+000  0.0000000e+000  0.0000000e+000  3.4662126e-001  4.1125450e-001  1.0000000e+000  8.0651662e-002
  1.0000000e+000  0.0000000e+000  0.0000000e+000  0.0000000e+000  0.0000000e+000  0.0000000e+000  0.0000000e+000  0.0000000e+000  0.0000000e+000  0.0000000e+000  0.0000000e+000  0.0000000e+000  0.0000000e+000  0.0000000e+000  0.0000000e+000  0.0000000e+000  0.0000000e+000  0.0000000e+000  0.0000000e+000  0.0000000e+000  0.0000000e+000  0.0000000e+000  0.0000000e+000  0.0000000e+000  0.0000000e+000  0.0000000e+000  0.0000000e+000  0.0000000e+000  0.0000000e+000  0.0000000e+000  1.0000000e+000  0.0000000e+000  1.0000000e+000  0.0000000e+000
  1.0000000e+000  0.0000000e+000  0.0000000e+000  0.0000000e+000  0.0000000e+000  0.0000000e+000  0.0000000e+000  0.0000000e+000  0.0000000e+000  0.0000000e+000  0.0000000e+000  0.0000000e+000  0.0000000e+000  0.0000000e+000  0.0000000e+000  0.0000000e+000  0.0000000e+000  0.0000000e+000  0.0000000e+000  0.0000000e+000  0.0000000e+000  0.0000000e+000  0.0000000e+000  0.0000000e+000  0.0000000e+000  0.0000000e+000  0.0000000e+000  0.0000000e+000  0.0000000e+000  0.0000000e+000  1.0000000e+000  0.0000000e+000  1.0000000e+000  0.0000000e+000
  0.0000000e+000  0.0000000e+000  0.0000000e+000  0.0000000e+000  0.0000000e+000  0.0000000e+000  0.0000000e+000  0.0000000e+000  0.0000000e+000  0.0000000e+000  0.0000000e+000  0.0000000e+000  0.0000000e+000  0.0000000e+000  0.0000000e+000  0.0000000e+000  0.0000000e+000  0.0000000e+000  0.0000000e+000  0.0000000e+000  0.0000000e+000  0.0000000e+000  0.0000000e+000  0.0000000e+000  0.0000000e+000  0.0000000e+000  0.0000000e+000  0.0000000e+000  0.0000000e+000  0.0000000e+000  0.0000000e+000  1.0000000e+000  1.0000000e+000  0.0000000e+000
  0.0000000e+000  0.0000000e+000  0.0000000e+000  0.0000000e+000  0.0000000e+000  0.0000000e+000  0.0000000e+000  0.0000000e+000  0.0000000e+000  0.0000000e+000  0.0000000e+000  0.0000000e+000  0.0000000e+000  0.0000000e+000  0.0000000e+000  0.0000000e+000  0.0000000e+000  0.0000000e+000  0.0000000e+000  0.0000000e+000  0.0000000e+000  0.0000000e+000  0.0000000e+000  0.0000000e+000  0.0000000e+000  0.0000000e+000  0.0000000e+000  0.0000000e+000  0.0000000e+000  0.0000000e+000  0.0000000e+000  1.0000000e+000  1.0000000e+000  0.0000000e+000
  0.0000000e+000  0.0000000e+000  0.0000000e+000  0.0000000e+000  0.0000000e+000  0.0000000e+000  0.0000000e+000  0.0000000e+000  0.0000000e+000  0.0000000e+000  0.0000000e+000  0.0000000e+000  0.0000000e+000  0.0000000e+000  0.0000000e+000  0.0000000e+000  0.0000000e+000  0.0000000e+000  0.0000000e+000  0.0000000e+000  0.0000000e+000  0.0000000e+000  0.0000000e+000  0.0000000e+000  0.0000000e+000  0.0000000e+000  0.0000000e+000  0.0000000e+000  0.0000000e+000  0.0000000e+000  0.0000000e+000  1.0000000e+000  1.0000000e+000  0.0000000e+000
  7.0027853e-001  0.0000000e+000  0.0000000e+000  0.0000000e+000  0.0000000e+000  0.0000000e+000  0.0000000e+000  0.0000000e+000  0.0000000e+000  0.0000000e+000  0.0000000e+000  0.0000000e+000  0.0000000e+000  0.0000000e+000  0.0000000e+000  0.0000000e+000  0.0000000e+000  0.0000000e+000  0.0000000e+000  0.0000000e+000  0.0000000e+000  0.0000000e+000  0.0000000e+000  0.0000000e+000  0.0000000e+000  0.0000000e+000  0.0000000e+000  0.0000000e+000  0.0000000e+000  0.0000000e+000  7.0027853e-001  1.6317354e-001  1.0000000e+000  1.4809652e-001
  4.4769075e-001  0.0000000e+000  0.0000000e+000  0.0000000e+000  0.0000000e+000  0.0000000e+000  0.0000000e+000  0.0000000e+000  0.0000000e+000  0.0000000e+000  0.0000000e+000  0.0000000e+000  0.0000000e+000  0.0000000e+000  0.0000000e+000  0.0000000e+000  0.0000000e+000  0.0000000e+000  0.0000000e+000  0.0000000e+000  0.0000000e+000  0.0000000e+000  0.0000000e+000  0.0000000e+000  0.0000000e+000  0.0000000e+000  0.0000000e+000  0.0000000e+000  0.0000000e+000  0.0000000e+000  4.4769075e-001  3.3090304e-001  1.0000000e+000  8.1732696e-002
  4.1228166e-001  0.0000000e+000  0.0000000e+000  0.0000000e+000  0.0000000e+000  0.0000000e+000  0.0000000e+000  0.0000000e+000  0.0000000e+000  0.0000000e+000  0.0000000e+000  0.0000000e+000  0.0000000e+000  0.0000000e+000  0.0000000e+000  0.0000000e+000  0.0000000e+000  0.0000000e+000  0.0000000e+000  0.0000000e+000  0.0000000e+000  0.0000000e+000  0.0000000e+000  0.0000000e+000  0.0000000e+000  0.0000000e+000  0.0000000e+000  0.0000000e+000  0.0000000e+000  0.0000000e+000  4.1228166e-001  3.5790837e-001  1.0000000e+000  7.5793622e-002
  1.8553630e-001  0.0000000e+000  0.0000000e+000  0.0000000e+000  0.0000000e+000  0.0000000e+000  0.0000000e+000  0.0000000e+000  0.0000000e+000  0.0000000e+000  0.0000000e+000  0.0000000e+000  0.0000000e+000  0.0000000e+000  0.0000000e+000  0.0000000e+000  0.0000000e+000  0.0000000e+000  0.0000000e+000  0.0000000e+000  0.0000000e+000  0.0000000e+000  0.0000000e+000  0.0000000e+000  0.0000000e+000  0.0000000e+000  0.0000000e+000  0.0000000e+000  0.0000000e+000  0.0000000e+000  1.8553630e-001  5.6926076e-001  1.0000000e+000  1.0083254e-002
  4.5877596e-001  0.0000000e+000  0.0000000e+000  0.0000000e+000  0.0000000e+000  0.0000000e+000  0.0000000e+000  0.0000000e+000  0.0000000e+000  0.0000000e+000  0.0000000e+000  0.0000000e+000  0.0000000e+000  0.0000000e+000  0.0000000e+000  0.0000000e+000  0.0000000e+000  0.0000000e+000  0.0000000e+000  0.0000000e+000  0.0000000e+000  0.0000000e+000  0.0000000e+000  0.0000000e+000  0.0000000e+000  0.0000000e+000  0.0000000e+000  0.0000000e+000  0.0000000e+000  0.0000000e+000  4.5877596e-001  3.2266998e-001  1.0000000e+000  1.3369547e-001
  1.0000000e+000  0.0000000e+000  0.0000000e+000  0.0000000e+000  0.0000000e+000  0.0000000e+000  0.0000000e+000  0.0000000e+000  0.0000000e+000  0.0000000e+000  0.0000000e+000  0.0000000e+000  0.0000000e+000  0.0000000e+000  0.0000000e+000  0.0000000e+000  0.0000000e+000  0.0000000e+000  0.0000000e+000  0.0000000e+000  0.0000000e+000  0.0000000e+000  0.0000000e+000  0.0000000e+000  0.0000000e+000  0.0000000e+000  0.0000000e+000  0.0000000e+000  0.0000000e+000  0.0000000e+000  1.0000000e+000  0.0000000e+000  1.0000000e+000  0.0000000e+000
  0.0000000e+000  0.0000000e+000  0.0000000e+000  0.0000000e+000  0.0000000e+000  0.0000000e+000  0.0000000e+000  0.0000000e+000  0.0000000e+000  0.0000000e+000  0.0000000e+000  0.0000000e+000  0.0000000e+000  0.0000000e+000  0.0000000e+000  0.0000000e+000  0.0000000e+000  0.0000000e+000  0.0000000e+000  0.0000000e+000  0.0000000e+000  0.0000000e+000  0.0000000e+000  0.0000000e+000  0.0000000e+000  0.0000000e+000  0.0000000e+000  0.0000000e+000  0.0000000e+000  0.0000000e+000  0.0000000e+000  1.0000000e+000  1.0000000e+000  0.0000000e+000
  0.0000000e+000  0.0000000e+000  0.0000000e+000  0.0000000e+000  0.0000000e+000  0.0000000e+000  0.0000000e+000  0.0000000e+000  0.0000000e+000  0.0000000e+000  0.0000000e+000  0.0000000e+000  0.0000000e+000  0.0000000e+000  0.0000000e+000  0.0000000e+000  0.0000000e+000  0.0000000e+000  0.0000000e+000  0.0000000e+000  0.0000000e+000  0.0000000e+000  0.0000000e+000  0.0000000e+000  0.0000000e+000  0.0000000e+000  0.0000000e+000  0.0000000e+000  0.0000000e+000  0.0000000e+000  0.0000000e+000  1.0000000e+000  1.0000000e+000  0.0000000e+000
  2.2523441e-002  0.0000000e+000  0.0000000e+000  0.0000000e+000  0.0000000e+000  0.0000000e+000  0.0000000e+000  0.0000000e+000  0.0000000e+000  0.0000000e+000  0.0000000e+000  0.0000000e+000  0.0000000e+000  0.0000000e+000  0.0000000e+000  0.0000000e+000  0.0000000e+000  0.0000000e+000  0.0000000e+000  0.0000000e+000  0.0000000e+000  0.0000000e+000  0.0000000e+000  0.0000000e+000  0.0000000e+000  0.0000000e+000  0.0000000e+000  0.0000000e+000  0.0000000e+000  0.0000000e+000  2.2523441e-002  8.4992188e-001  1.0000000e+000  1.7347692e-001
  1.0000000e+000  0.0000000e+000  0.0000000e+000  0.0000000e+000  0.0000000e+000  0.0000000e+000  0.0000000e+000  0.0000000e+000  0.0000000e+000  0.0000000e+000  0.0000000e+000  0.0000000e+000  0.0000000e+000  0.0000000e+000  0.0000000e+000  0.0000000e+000  0.0000000e+000  0.0000000e+000  0.0000000e+000  0.0000000e+000  0.0000000e+000  0.0000000e+000  0.0000000e+000  0.0000000e+000  0.0000000e+000  0.0000000e+000  0.0000000e+000  0.0000000e+000  0.0000000e+000  0.0000000e+000  1.0000000e+000  0.0000000e+000  1.0000000e+000  0.0000000e+000
  0.0000000e+000  0.0000000e+000  0.0000000e+000  0.0000000e+000  0.0000000e+000  0.0000000e+000  0.0000000e+000  0.0000000e+000  0.0000000e+000  0.0000000e+000  0.0000000e+000  0.0000000e+000  0.0000000e+000  0.0000000e+000  0.0000000e+000  0.0000000e+000  0.0000000e+000  0.0000000e+000  0.0000000e+000  0.0000000e+000  0.0000000e+000  0.0000000e+000  0.0000000e+000  0.0000000e+000  0.0000000e+000  0.0000000e+000  0.0000000e+000  0.0000000e+000  0.0000000e+000  0.0000000e+000  0.0000000e+000  1.0000000e+000  1.0000000e+000  0.0000000e+000
  2.2028153e-001  0.0000000e+000  0.0000000e+000  0.0000000e+000  0.0000000e+000  0.0000000e+000  0.0000000e+000  0.0000000e+000  0.0000000e+000  0.0000000e+000  0.0000000e+000  0.0000000e+000  0.0000000e+000  0.0000000e+000  0.0000000e+000  0.0000000e+000  0.0000000e+000  0.0000000e+000  0.0000000e+000  0.0000000e+000  0.0000000e+000  0.0000000e+000  0.0000000e+000  0.0000000e+000  0.0000000e+000  0.0000000e+000  0.0000000e+000  0.0000000e+000  0.0000000e+000  0.0000000e+000  2.2028153e-001  5.3065841e-001  1.0000000e+000  1.2165477e-001
  5.3482337e-001  0.0000000e+000  0.0000000e+000  0.0000000e+000  0.0000000e+000  0.0000000e+000  0.0000000e+000  0.0000000e+000  0.0000000e+000  0.0000000e+000  0.0000000e+000  0.0000000e+000  0.0000000e+000  0.0000000e+000  0.0000000e+000  0.0000000e+000  0.0000000e+000  0.0000000e+000  0.0000000e+000  0.0000000e+000  0.0000000e+000  0.0000000e+000  0.0000000e+000  0.0000000e+000  0.0000000e+000  0.0000000e+000  0.0000000e+000  0.0000000e+000  0.0000000e+000  0.0000000e+000  5.3482337e-001  2.6868381e-001  1.0000000e+000  5.6495553e-002
  0.0000000e+000  0.0000000e+000  0.0000000e+000  0.0000000e+000  0.0000000e+000  0.0000000e+000  0.0000000e+000  0.0000000e+000  0.0000000e+000  0.0000000e+000  0.0000000e+000  0.0000000e+000  0.0000000e+000  0.0000000e+000  0.0000000e+000  0.0000000e+000  0.0000000e+000  0.0000000e+000  0.0000000e+000  0.0000000e+000  0.0000000e+000  0.0000000e+000  0.0000000e+000  0.0000000e+000  0.0000000e+000  0.0000000e+000  0.0000000e+000  0.0000000e+000  0.0000000e+000  0.0000000e+000  0.0000000e+000  1.0000000e+000  1.0000000e+000  0.0000000e+000
  0.0000000e+000  0.0000000e+000  0.0000000e+000  0.0000000e+000  0.0000000e+000  0.0000000e+000  0.0000000e+000  0.0000000e+000  0.0000000e+000  0.0000000e+000  0.0000000e+000  0.0000000e+000  0.0000000e+000  0.0000000e+000  0.0000000e+000  0.0000000e+000  0.0000000e+000  0.0000000e+000  0.0000000e+000  0.0000000e+000  0.0000000e+000  0.0000000e+000  0.0000000e+000  0.0000000e+000  0.0000000e+000  0.0000000e+000  0.0000000e+000  0.0000000e+000  0.0000000e+000  0.0000000e+000  0.0000000e+000  1.0000000e+000  1.0000000e+000  0.0000000e+000
  7.5614188e-001  0.0000000e+000  0.0000000e+000  0.0000000e+000  0.0000000e+000  0.0000000e+000  0.0000000e+000  0.0000000e+000  0.0000000e+000  0.0000000e+000  0.0000000e+000  0.0000000e+000  0.0000000e+000  0.0000000e+000  0.0000000e+000  0.0000000e+000  0.0000000e+000  0.0000000e+000  0.0000000e+000  0.0000000e+000  0.0000000e+000  0.0000000e+000  0.0000000e+000  0.0000000e+000  0.0000000e+000  0.0000000e+000  0.0000000e+000  0.0000000e+000  0.0000000e+000  0.0000000e+000  7.5614188e-001  1.3043581e-001  1.0000000e+000  4.4531022e-002
  3.8778496e-001  0.0000000e+000  0.0000000e+000  0.0000000e+000  0.0000000e+000  0.0000000e+000  0.0000000e+000  0.0000000e+000  0.0000000e+000  0.0000000e+000  0.0000000e+000  0.0000000e+000  0.0000000e+000  0.0000000e+000  0.0000000e+000  0.0000000e+000  0.0000000e+000  0.0000000e+000  0.0000000e+000  0.0000000e+000  0.0000000e+000  0.0000000e+000  0.0000000e+000  0.0000000e+000  0.0000000e+000  0.0000000e+000  0.0000000e+000  0.0000000e+000  0.0000000e+000  0.0000000e+000  3.8778496e-001  3.7727618e-001  1.0000000e+000  1.3049243e-002
  0.0000000e+000  0.0000000e+000  0.0000000e+000  0.0000000e+000  0.0000000e+000  0.0000000e+000  0.0000000e+000  0.0000000e+000  0.0000000e+000  0.0000000e+000  0.0000000e+000  0.0000000e+000  0.0000000e+000  0.0000000e+000  0.0000000e+000  0.0000000e+000  0.0000000e+000  0.0000000e+000  0.0000000e+000  0.0000000e+000  0.0000000e+000  0.0000000e+000  0.0000000e+000  0.0000000e+000  0.0000000e+000  0.0000000e+000  0.0000000e+000  0.0000000e+000  0.0000000e+000  0.0000000e+000  0.0000000e+000  1.0000000e+000  1.0000000e+000  0.0000000e+000
  0.0000000e+000  0.0000000e+000  0.0000000e+000  0.0000000e+000  0.0000000e+000  0.0000000e+000  0.0000000e+000  0.0000000e+000  0.0000000e+000  0.0000000e+000  0.0000000e+000  0.0000000e+000  0.0000000e+000  0.0000000e+000  0.0000000e+000  0.0000000e+000  0.0000000e+000  0.0000000e+000  0.0000000e+000  0.0000000e+000  0.0000000e+000  0.0000000e+000  0.0000000e+000  0.0000000e+000  0.0000000e+000  0.0000000e+000  0.0000000e+000  0.0000000e+000  0.0000000e+000  0.0000000e+000  0.0000000e+000  1.0000000e+000  1.0000000e+000  0.0000000e+000
  7.3465854e-001  0.0000000e+000  0.0000000e+000  0.0000000e+000  0.0000000e+000  0.0000000e+000  0.0000000e+000  0.0000000e+000  0.0000000e+000  0.0000000e+000  0.0000000e+000  0.0000000e+000  0.0000000e+000  0.0000000e+000  0.0000000e+000  0.0000000e+000  0.0000000e+000  0.0000000e+000  0.0000000e+000  0.0000000e+000  0.0000000e+000  0.0000000e+000  0.0000000e+000  0.0000000e+000  0.0000000e+000  0.0000000e+000  0.0000000e+000  0.0000000e+000  0.0000000e+000  0.0000000e+000  7.3465854e-001  1.4287776e-001  1.0000000e+000  6.7845904e-002
  7.6288113e-001  0.0000000e+000  0.0000000e+000  0.0000000e+000  0.0000000e+000  0.0000000e+000  0.0000000e+000  0.0000000e+000  0.0000000e+000  0.0000000e+000  0.0000000e+000  0.0000000e+000  0.0000000e+000  0.0000000e+000  0.0000000e+000  0.0000000e+000  0.0000000e+000  0.0000000e+000  0.0000000e+000  0.0000000e+000  0.0000000e+000  0.0000000e+000  0.0000000e+000  0.0000000e+000  0.0000000e+000  0.0000000e+000  0.0000000e+000  0.0000000e+000  0.0000000e+000  0.0000000e+000  7.6288113e-001  1.2656933e-001  1.0000000e+000  2.7622362e-002
  1.2139334e-001  0.0000000e+000  0.0000000e+000  0.0000000e+000  0.0000000e+000  0.0000000e+000  0.0000000e+000  0.0000000e+000  0.0000000e+000  0.0000000e+000  0.0000000e+000  0.0000000e+000  0.0000000e+000  0.0000000e+000  0.0000000e+000  0.0000000e+000  0.0000000e+000  0.0000000e+000  0.0000000e+000  0.0000000e+000  0.0000000e+000  0.0000000e+000  0.0000000e+000  0.0000000e+000  0.0000000e+000  0.0000000e+000  0.0000000e+000  0.0000000e+000  0.0000000e+000  0.0000000e+000  1.2139334e-001  6.5158453e-001  1.0000000e+000  6.0499748e-002
  3.2855732e-001  0.0000000e+000  0.0000000e+000  0.0000000e+000  0.0000000e+000  0.0000000e+000  0.0000000e+000  0.0000000e+000  0.0000000e+000  0.0000000e+000  0.0000000e+000  0.0000000e+000  0.0000000e+000  0.0000000e+000  0.0000000e+000  0.0000000e+000  0.0000000e+000  0.0000000e+000  0.0000000e+000  0.0000000e+000  0.0000000e+000  0.0000000e+000  0.0000000e+000  0.0000000e+000  0.0000000e+000  0.0000000e+000  0.0000000e+000  0.0000000e+000  0.0000000e+000  0.0000000e+000  3.2855732e-001  4.2680080e-001  1.0000000e+000  5.8568873e-002
  1.9194275e-001  0.0000000e+000  0.0000000e+000  0.0000000e+000  0.0000000e+000  0.0000000e+000  0.0000000e+000  0.0000000e+000  0.0000000e+000  0.0000000e+000  0.0000000e+000  0.0000000e+000  0.0000000e+000  0.0000000e+000  0.0000000e+000  0.0000000e+000  0.0000000e+000  0.0000000e+000  0.0000000e+000  0.0000000e+000  0.0000000e+000  0.0000000e+000  0.0000000e+000  0.0000000e+000  0.0000000e+000  0.0000000e+000  0.0000000e+000  0.0000000e+000  0.0000000e+000  0.0000000e+000  1.9194275e-001  5.6188729e-001  1.0000000e+000  1.6179629e-002
  8.0097684e-002  0.0000000e+000  0.0000000e+000  0.0000000e+000  0.0000000e+000  0.0000000e+000  0.0000000e+000  0.0000000e+000  0.0000000e+000  0.0000000e+000  0.0000000e+000  0.0000000e+000  0.0000000e+000  0.0000000e+000  0.0000000e+000  0.0000000e+000  0.0000000e+000  0.0000000e+000  0.0000000e+000  0.0000000e+000  0.0000000e+000  0.0000000e+000  0.0000000e+000  0.0000000e+000  0.0000000e+000  0.0000000e+000  0.0000000e+000  0.0000000e+000  0.0000000e+000  0.0000000e+000  8.0097684e-002  7.1698466e-001  1.0000000e+000  1.0804825e-001
  0.0000000e+000  0.0000000e+000  0.0000000e+000  0.0000000e+000  0.0000000e+000  0.0000000e+000  0.0000000e+000  0.0000000e+000  0.0000000e+000  0.0000000e+000  0.0000000e+000  0.0000000e+000  0.0000000e+000  0.0000000e+000  0.0000000e+000  0.0000000e+000  0.0000000e+000  0.0000000e+000  0.0000000e+000  0.0000000e+000  0.0000000e+000  0.0000000e+000  0.0000000e+000  0.0000000e+000  0.0000000e+000  0.0000000e+000  0.0000000e+000  0.0000000e+000  0.0000000e+000  0.0000000e+000  0.0000000e+000  1.0000000e+000  1.0000000e+000  0.0000000e+000
  1.3299102e-001  0.0000000e+000  0.0000000e+000  0.0000000e+000  0.0000000e+000  0.0000000e+000  0.0000000e+000  0.0000000e+000  0.0000000e+000  0.0000000e+000  0.0000000e+000  0.0000000e+000  0.0000000e+000  0.0000000e+000  0.0000000e+000  0.0000000e+000  0.0000000e+000  0.0000000e+000  0.0000000e+000  0.0000000e+000  0.0000000e+000  0.0000000e+000  0.0000000e+000  0.0000000e+000  0.0000000e+000  0.0000000e+000  0.0000000e+000  0.0000000e+000  0.0000000e+000  0.0000000e+000  1.3299102e-001  6.3532066e-001  1.0000000e+000  3.3623519e-002
  4.7212260e-003  0.0000000e+000  0.0000000e+000  0.0000000e+000  0.0000000e+000  0.0000000e+000  0.0000000e+000  0.0000000e+000  0.0000000e+000  0.0000000e+000  0.0000000e+000  0.0000000e+000  0.0000000e+000  0.0000000e+000  0.0000000e+000  0.0000000e+000  0.0000000e+000  0.0000000e+000  0.0000000e+000  0.0000000e+000  0.0000000e+000  0.0000000e+000  0.0000000e+000  0.0000000e+000  0.0000000e+000  0.0000000e+000  0.0000000e+000  0.0000000e+000  0.0000000e+000  0.0000000e+000  4.7212260e-003  9.3128882e-001  1.0000000e+000  1.1010744e-001
  0.0000000e+000  0.0000000e+000  0.0000000e+000  0.0000000e+000  0.0000000e+000  0.0000000e+000  0.0000000e+000  0.0000000e+000  0.0000000e+000  0.0000000e+000  0.0000000e+000  0.0000000e+000  0.0000000e+000  0.0000000e+000  0.0000000e+000  0.0000000e+000  0.0000000e+000  0.0000000e+000  0.0000000e+000  0.0000000e+000  0.0000000e+000  0.0000000e+000  0.0000000e+000  0.0000000e+000  0.0000000e+000  0.0000000e+000  0.0000000e+000  0.0000000e+000  0.0000000e+000  0.0000000e+000  0.0000000e+000  1.0000000e+000  1.0000000e+000  0.0000000e+000
  0.0000000e+000  0.0000000e+000  0.0000000e+000  0.0000000e+000  0.0000000e+000  0.0000000e+000  0.0000000e+000  0.0000000e+000  0.0000000e+000  0.0000000e+000  0.0000000e+000  0.0000000e+000  0.0000000e+000  0.0000000e+000  0.0000000e+000  0.0000000e+000  0.0000000e+000  0.0000000e+000  0.0000000e+000  0.0000000e+000  0.0000000e+000  0.0000000e+000  0.0000000e+000  0.0000000e+000  0.0000000e+000  0.0000000e+000  0.0000000e+000  0.0000000e+000  0.0000000e+000  0.0000000e+000  0.0000000e+000  1.0000000e+000  1.0000000e+000  0.0000000e+000
  4.1991369e-002  0.0000000e+000  0.0000000e+000  0.0000000e+000  0.0000000e+000  0.0000000e+000  0.0000000e+000  0.0000000e+000  0.0000000e+000  0.0000000e+000  0.0000000e+000  0.0000000e+000  0.0000000e+000  0.0000000e+000  0.0000000e+000  0.0000000e+000  0.0000000e+000  0.0000000e+000  0.0000000e+000  0.0000000e+000  0.0000000e+000  0.0000000e+000  0.0000000e+000  0.0000000e+000  0.0000000e+000  0.0000000e+000  0.0000000e+000  0.0000000e+000  0.0000000e+000  0.0000000e+000  4.1991369e-002  7.9508204e-001  1.0000000e+000  1.1299122e-001
  0.0000000e+000  0.0000000e+000  0.0000000e+000  0.0000000e+000  0.0000000e+000  0.0000000e+000  0.0000000e+000  0.0000000e+000  0.0000000e+000  0.0000000e+000  0.0000000e+000  0.0000000e+000  0.0000000e+000  0.0000000e+000  0.0000000e+000  0.0000000e+000  0.0000000e+000  0.0000000e+000  0.0000000e+000  0.0000000e+000  0.0000000e+000  0.0000000e+000  0.0000000e+000  0.0000000e+000  0.0000000e+000  0.0000000e+000  0.0000000e+000  0.0000000e+000  0.0000000e+000  0.0000000e+000  0.0000000e+000  1.0000000e+000  1.0000000e+000  0.0000000e+000
  8.0825201e-001  0.0000000e+000  0.0000000e+000  0.0000000e+000  0.0000000e+000  0.0000000e+000  0.0000000e+000  0.0000000e+000  0.0000000e+000  0.0000000e+000  0.0000000e+000  0.0000000e+000  0.0000000e+000  0.0000000e+000  0.0000000e+000  0.0000000e+000  0.0000000e+000  0.0000000e+000  0.0000000e+000  0.0000000e+000  0.0000000e+000  0.0000000e+000  0.0000000e+000  0.0000000e+000  0.0000000e+000  0.0000000e+000  0.0000000e+000  0.0000000e+000  0.0000000e+000  0.0000000e+000  8.0825201e-001  1.0097163e-001  1.0000000e+000  1.3397346e-001
  0.0000000e+000  0.0000000e+000  0.0000000e+000  0.0000000e+000  0.0000000e+000  0.0000000e+000  0.0000000e+000  0.0000000e+000  0.0000000e+000  0.0000000e+000  0.0000000e+000  0.0000000e+000  0.0000000e+000  0.0000000e+000  0.0000000e+000  0.0000000e+000  0.0000000e+000  0.0000000e+000  0.0000000e+000  0.0000000e+000  0.0000000e+000  0.0000000e+000  0.0000000e+000  0.0000000e+000  0.0000000e+000  0.0000000e+000  0.0000000e+000  0.0000000e+000  0.0000000e+000  0.0000000e+000  0.0000000e+000  1.0000000e+000  1.0000000e+000  0.0000000e+000
  0.0000000e+000  0.0000000e+000  0.0000000e+000  0.0000000e+000  0.0000000e+000  0.0000000e+000  0.0000000e+000  0.0000000e+000  0.0000000e+000  0.0000000e+000  0.0000000e+000  0.0000000e+000  0.0000000e+000  0.0000000e+000  0.0000000e+000  0.0000000e+000  0.0000000e+000  0.0000000e+000  0.0000000e+000  0.0000000e+000  0.0000000e+000  0.0000000e+000  0.0000000e+000  0.0000000e+000  0.0000000e+000  0.0000000e+000  0.0000000e+000  0.0000000e+000  0.0000000e+000  0.0000000e+000  0.0000000e+000  1.0000000e+000  1.0000000e+000  0.0000000e+000
  0.0000000e+000  0.0000000e+000  0.0000000e+000  0.0000000e+000  0.0000000e+000  0.0000000e+000  0.0000000e+000  0.0000000e+000  0.0000000e+000  0.0000000e+000  0.0000000e+000  0.0000000e+000  0.0000000e+000  0.0000000e+000  0.0000000e+000  0.0000000e+000  0.0000000e+000  0.0000000e+000  0.0000000e+000  0.0000000e+000  0.0000000e+000  0.0000000e+000  0.0000000e+000  0.0000000e+000  0.0000000e+000  0.0000000e+000  0.0000000e+000  0.0000000e+000  0.0000000e+000  0.0000000e+000  0.0000000e+000  1.0000000e+000  1.0000000e+000  0.0000000e+000
  0.0000000e+000  0.0000000e+000  0.0000000e+000  0.0000000e+000  0.0000000e+000  0.0000000e+000  0.0000000e+000  0.0000000e+000  0.0000000e+000  0.0000000e+000  0.0000000e+000  0.0000000e+000  0.0000000e+000  0.0000000e+000  0.0000000e+000  0.0000000e+000  0.0000000e+000  0.0000000e+000  0.0000000e+000  0.0000000e+000  0.0000000e+000  0.0000000e+000  0.0000000e+000  0.0000000e+000  0.0000000e+000  0.0000000e+000  0.0000000e+000  0.0000000e+000  0.0000000e+000  0.0000000e+000  0.0000000e+000  1.0000000e+000  1.0000000e+000  0.0000000e+000
  3.4823848e-003  0.0000000e+000  0.0000000e+000  0.0000000e+000  0.0000000e+000  0.0000000e+000  0.0000000e+000  0.0000000e+000  0.0000000e+000  0.0000000e+000  0.0000000e+000  0.0000000e+000  0.0000000e+000  0.0000000e+000  0.0000000e+000  0.0000000e+000  0.0000000e+000  0.0000000e+000  0.0000000e+000  0.0000000e+000  0.0000000e+000  0.0000000e+000  0.0000000e+000  0.0000000e+000  0.0000000e+000  0.0000000e+000  0.0000000e+000  0.0000000e+000  0.0000000e+000  0.0000000e+000  3.4823848e-003  9.4098827e-001  1.0000000e+000  7.3432404e-002
  7.1329326e-001  0.0000000e+000  0.0000000e+000  0.0000000e+000  0.0000000e+000  0.0000000e+000  0.0000000e+000  0.0000000e+000  0.0000000e+000  0.0000000e+000  0.0000000e+000  0.0000000e+000  0.0000000e+000  0.0000000e+000  0.0000000e+000  0.0000000e+000  0.0000000e+000  0.0000000e+000  0.0000000e+000  0.0000000e+000  0.0000000e+000  0.0000000e+000  0.0000000e+000  0.0000000e+000  0.0000000e+000  0.0000000e+000  0.0000000e+000  0.0000000e+000  0.0000000e+000  0.0000000e+000  7.1329326e-001  1.5543310e-001  1.0000000e+000  5.4675790e-002
  1.0000000e+000  0.0000000e+000  0.0000000e+000  0.0000000e+000  0.0000000e+000  0.0000000e+000  0.0000000e+000  0.0000000e+000  0.0000000e+000  0.0000000e+000  0.0000000e+000  0.0000000e+000  0.0000000e+000  0.0000000e+000  0.0000000e+000  0.0000000e+000  0.0000000e+000  0.0000000e+000  0.0000000e+000  0.0000000e+000  0.0000000e+000  0.0000000e+000  0.0000000e+000  0.0000000e+000  0.0000000e+000  0.0000000e+000  0.0000000e+000  0.0000000e+000  0.0000000e+000  0.0000000e+000  1.0000000e+000  0.0000000e+000  1.0000000e+000  0.0000000e+000
  3.8724900e-001  0.0000000e+000  0.0000000e+000  0.0000000e+000  0.0000000e+000  0.0000000e+000  0.0000000e+000  0.0000000e+000  0.0000000e+000  0.0000000e+000  0.0000000e+000  0.0000000e+000  0.0000000e+000  0.0000000e+000  0.0000000e+000  0.0000000e+000  0.0000000e+000  0.0000000e+000  0.0000000e+000  0.0000000e+000  0.0000000e+000  0.0000000e+000  0.0000000e+000  0.0000000e+000  0.0000000e+000  0.0000000e+000  0.0000000e+000  0.0000000e+000  0.0000000e+000  0.0000000e+000  3.8724900e-001  3.7770666e-001  1.0000000e+000  2.8100594e-002
  5.8624193e-001  0.0000000e+000  0.0000000e+000  0.0000000e+000  0.0000000e+000  0.0000000e+000  0.0000000e+000  0.0000000e+000  0.0000000e+000  0.0000000e+000  0.0000000e+000  0.0000000e+000  0.0000000e+000  0.0000000e+000  0.0000000e+000  0.0000000e+000  0.0000000e+000  0.0000000e+000  0.0000000e+000  0.0000000e+000  0.0000000e+000  0.0000000e+000  0.0000000e+000  0.0000000e+000  0.0000000e+000  0.0000000e+000  0.0000000e+000  0.0000000e+000  0.0000000e+000  0.0000000e+000  5.8624193e-001  2.3433563e-001  1.0000000e+000  1.0278490e-001
  9.3289988e-001  0.0000000e+000  0.0000000e+000  0.0000000e+000  0.0000000e+000  0.0000000e+000  0.0000000e+000  0.0000000e+000  0.0000000e+000  0.0000000e+000  0.0000000e+000  0.0000000e+000  0.0000000e+000  0.0000000e+000  0.0000000e+000  0.0000000e+000  0.0000000e+000  0.0000000e+000  0.0000000e+000  0.0000000e+000  0.0000000e+000  0.0000000e+000  0.0000000e+000  0.0000000e+000  0.0000000e+000  0.0000000e+000  0.0000000e+000  0.0000000e+000  0.0000000e+000  0.0000000e+000  9.3289988e-001  3.4132576e-002  1.0000000e+000  2.0443682e-001
  1.8647737e-001  0.0000000e+000  0.0000000e+000  0.0000000e+000  0.0000000e+000  0.0000000e+000  0.0000000e+000  0.0000000e+000  0.0000000e+000  0.0000000e+000  0.0000000e+000  0.0000000e+000  0.0000000e+000  0.0000000e+000  0.0000000e+000  0.0000000e+000  0.0000000e+000  0.0000000e+000  0.0000000e+000  0.0000000e+000  0.0000000e+000  0.0000000e+000  0.0000000e+000  0.0000000e+000  0.0000000e+000  0.0000000e+000  0.0000000e+000  0.0000000e+000  0.0000000e+000  0.0000000e+000  1.8647737e-001  5.6816975e-001  1.0000000e+000  2.2154667e-003
  0.0000000e+000  0.0000000e+000  0.0000000e+000  0.0000000e+000  0.0000000e+000  0.0000000e+000  0.0000000e+000  0.0000000e+000  0.0000000e+000  0.0000000e+000  0.0000000e+000  0.0000000e+000  0.0000000e+000  0.0000000e+000  0.0000000e+000  0.0000000e+000  0.0000000e+000  0.0000000e+000  0.0000000e+000  0.0000000e+000  0.0000000e+000  0.0000000e+000  0.0000000e+000  0.0000000e+000  0.0000000e+000  0.0000000e+000  0.0000000e+000  0.0000000e+000  0.0000000e+000  0.0000000e+000  0.0000000e+000  1.0000000e+000  1.0000000e+000  0.0000000e+000
  0.0000000e+000  0.0000000e+000  0.0000000e+000  0.0000000e+000  0.0000000e+000  0.0000000e+000  0.0000000e+000  0.0000000e+000  0.0000000e+000  0.0000000e+000  0.0000000e+000  0.0000000e+000  0.0000000e+000  0.0000000e+000  0.0000000e+000  0.0000000e+000  0.0000000e+000  0.0000000e+000  0.0000000e+000  0.0000000e+000  0.0000000e+000  0.0000000e+000  0.0000000e+000  0.0000000e+000  0.0000000e+000  0.0000000e+000  0.0000000e+000  0.0000000e+000  0.0000000e+000  0.0000000e+000  0.0000000e+000  1.0000000e+000  1.0000000e+000  0.0000000e+000
  7.7371673e-001  0.0000000e+000  0.0000000e+000  0.0000000e+000  0.0000000e+000  0.0000000e+000  0.0000000e+000  0.0000000e+000  0.0000000e+000  0.0000000e+000  0.0000000e+000  0.0000000e+000  0.0000000e+000  0.0000000e+000  0.0000000e+000  0.0000000e+000  0.0000000e+000  0.0000000e+000  0.0000000e+000  0.0000000e+000  0.0000000e+000  0.0000000e+000  0.0000000e+000  0.0000000e+000  0.0000000e+000  0.0000000e+000  0.0000000e+000  0.0000000e+000  0.0000000e+000  0.0000000e+000  7.7371673e-001  1.2038831e-001  1.0000000e+000  7.0968583e-002
  1.0000000e+000  0.0000000e+000  0.0000000e+000  0.0000000e+000  0.0000000e+000  0.0000000e+000  0.0000000e+000  0.0000000e+000  0.0000000e+000  0.0000000e+000  0.0000000e+000  0.0000000e+000  0.0000000e+000  0.0000000e+000  0.0000000e+000  0.0000000e+000  0.0000000e+000  0.0000000e+000  0.0000000e+000  0.0000000e+000  0.0000000e+000  0.0000000e+000  0.0000000e+000  0.0000000e+000  0.0000000e+000  0.0000000e+000  0.0000000e+000  0.0000000e+000  0.0000000e+000  0.0000000e+000  1.0000000e+000  0.0000000e+000  1.0000000e+000             Inf
  0.0000000e+000  0.0000000e+000  0.0000000e+000  0.0000000e+000  0.0000000e+000  0.0000000e+000  0.0000000e+000  0.0000000e+000  0.0000000e+000  0.0000000e+000  0.0000000e+000  0.0000000e+000  0.0000000e+000  0.0000000e+000  0.0000000e+000  0.0000000e+000  0.0000000e+000  0.0000000e+000  0.0000000e+000  0.0000000e+000  0.0000000e+000  0.0000000e+000  0.0000000e+000  0.0000000e+000  0.0000000e+000  0.0000000e+000  0.0000000e+000  0.0000000e+000  0.0000000e+000  0.0000000e+000  0.0000000e+000  1.0000000e+000  1.0000000e+000  0.0000000e+000
  3.9883022e-001  0.0000000e+000  0.0000000e+000  0.0000000e+000  0.0000000e+000  0.0000000e+000  0.0000000e+000  0.0000000e+000  0.0000000e+000  0.0000000e+000  0.0000000e+000  0.0000000e+000  0.0000000e+000  0.0000000e+000  0.0000000e+000  0.0000000e+000  0.0000000e+000  0.0000000e+000  0.0000000e+000  0.0000000e+000  0.0000000e+000  0.0000000e+000  0.0000000e+000  0.0000000e+000  0.0000000e+000  0.0000000e+000  0.0000000e+000  0.0000000e+000  0.0000000e+000  0.0000000e+000  3.9883022e-001  3.6846993e-001  1.0000000e+000  1.8402503e-002
  0.0000000e+000  0.0000000e+000  0.0000000e+000  0.0000000e+000  0.0000000e+000  0.0000000e+000  0.0000000e+000  0.0000000e+000  0.0000000e+000  0.0000000e+000  0.0000000e+000  0.0000000e+000  0.0000000e+000  0.0000000e+000  0.0000000e+000  0.0000000e+000  0.0000000e+000  0.0000000e+000  0.0000000e+000  0.0000000e+000  0.0000000e+000  0.0000000e+000  0.0000000e+000  0.0000000e+000  0.0000000e+000  0.0000000e+000  0.0000000e+000  0.0000000e+000  0.0000000e+000  0.0000000e+000  0.0000000e+000  1.0000000e+000  1.0000000e+000             Inf
  5.2554107e-001  0.0000000e+000  0.0000000e+000  0.0000000e+000  0.0000000e+000  0.0000000e+000  0.0000000e+000  0.0000000e+000  0.0000000e+000  0.0000000e+000  0.0000000e+000  0.0000000e+000  0.0000000e+000  0.0000000e+000  0.0000000e+000  0.0000000e+000  0.0000000e+000  0.0000000e+000  0.0000000e+000  0.0000000e+000  0.0000000e+000  0.0000000e+000  0.0000000e+000  0.0000000e+000  0.0000000e+000  0.0000000e+000  0.0000000e+000  0.0000000e+000  0.0000000e+000  0.0000000e+000  5.2554107e-001  2.7505788e-001  1.0000000e+000  1.3003358e-001
  1.0821307e-001  0.0000000e+000  0.0000000e+000  0.0000000e+000  0.0000000e+000  0.0000000e+000  0.0000000e+000  0.0000000e+000  0.0000000e+000  0.0000000e+000  0.0000000e+000  0.0000000e+000  0.0000000e+000  0.0000000e+000  0.0000000e+000  0.0000000e+000  0.0000000e+000  0.0000000e+000  0.0000000e+000  0.0000000e+000  0.0000000e+000  0.0000000e+000  0.0000000e+000  0.0000000e+000  0.0000000e+000  0.0000000e+000  0.0000000e+000  0.0000000e+000  0.0000000e+000  0.0000000e+000  1.0821307e-001  6.7104245e-001  1.0000000e+000  7.0744351e-002
  3.9449958e-001  0.0000000e+000  0.0000000e+000  0.0000000e+000  0.0000000e+000  0.0000000e+000  0.0000000e+000  0.0000000e+000  0.0000000e+000  0.0000000e+000  0.0000000e+000  0.0000000e+000  0.0000000e+000  0.0000000e+000  0.0000000e+000  0.0000000e+000  0.0000000e+000  0.0000000e+000  0.0000000e+000  0.0000000e+000  0.0000000e+000  0.0000000e+000  0.0000000e+000  0.0000000e+000  0.0000000e+000  0.0000000e+000  0.0000000e+000  0.0000000e+000  0.0000000e+000  0.0000000e+000  3.9449958e-001  3.7190799e-001  1.0000000e+000  1.9851513e-002
  1.8182037e-001  0.0000000e+000  0.0000000e+000  0.0000000e+000  0.0000000e+000  0.0000000e+000  0.0000000e+000  0.0000000e+000  0.0000000e+000  0.0000000e+000  0.0000000e+000  0.0000000e+000  0.0000000e+000  0.0000000e+000  0.0000000e+000  0.0000000e+000  0.0000000e+000  0.0000000e+000  0.0000000e+000  0.0000000e+000  0.0000000e+000  0.0000000e+000  0.0000000e+000  0.0000000e+000  0.0000000e+000  0.0000000e+000  0.0000000e+000  0.0000000e+000  0.0000000e+000  0.0000000e+000  1.8182037e-001  5.7359600e-001  1.0000000e+000  8.5354148e-002
  0.0000000e+000  1.5492264e-001  0.0000000e+000  1.4876233e-002  0.0000000e+000  0.0000000e+000  6.8688642e-002  1.2251156e-001  0.0000000e+000  6.4555441e-002  3.5346155e-001  0.0000000e+000  0.0000000e+000  3.2999595e-001  9.3646151e-002  0.0000000e+000  0.0000000e+000  0.0000000e+000  0.0000000e+000  0.0000000e+000  0.0000000e+000  0.0000000e+000  1.9198243e-002  0.0000000e+000  0.0000000e+000  0.0000000e+000  0.0000000e+000  0.0000000e+000  0.0000000e+000  0.0000000e+000  0.0000000e+000  1.3791968e+000  1.0000000e+000             Inf
  8.5096958e-001  4.0834260e-003  0.0000000e+000  0.0000000e+000  1.8738030e-002  0.0000000e+000  7.0971440e-002  0.0000000e+000  0.0000000e+000  3.8684592e-002  0.0000000e+000  0.0000000e+000  2.1890589e-002  3.0438704e-002  5.5404778e-002  0.0000000e+000  0.0000000e+000  9.1469252e-002  8.4665604e-001  0.0000000e+000  0.0000000e+000  0.0000000e+000  0.0000000e+000  0.0000000e+000  0.0000000e+000  0.0000000e+000  0.0000000e+000  9.7390978e-002  0.0000000e+000  0.0000000e+000  8.5096958e-001  3.0601570e-001  1.0000000e+000             Inf
  1.9648639e-001  3.1119829e-002  1.5501030e-004  1.7669709e-002  9.4651775e-003  0.0000000e+000  2.7183801e-001  0.0000000e+000  8.0425384e-002  0.0000000e+000  1.1940026e-001  2.4099111e-001  6.0324687e-001  0.0000000e+000  0.0000000e+000  0.0000000e+000  0.0000000e+000  1.9333149e-002  3.8394646e-002  0.0000000e+000  1.0082154e-001  0.0000000e+000  6.1583095e-003  0.0000000e+000  0.0000000e+000  2.9675395e-001  6.0877804e-002  8.7925070e-002  0.0000000e+000  1.8673520e-001  1.9648639e-001  1.1003660e+000  1.0000000e+000  7.8729528e-002
  2.0533123e-001  1.9265944e-002  0.0000000e+000  0.0000000e+000  1.3709385e-001  0.0000000e+000  8.7995383e-002  1.4411195e-001  2.7948552e-002  2.4452813e-002  0.0000000e+000  0.0000000e+000  2.6088955e-001  1.4240154e-001  0.0000000e+000  8.2736074e-002  6.9408864e-002  0.0000000e+000  5.0334732e-002  0.0000000e+000  0.0000000e+000  4.2714251e-001  3.0657274e-001  1.0542159e-001  9.0217621e-002  1.2873415e-001  6.8276761e-003  8.5459249e-003  0.0000000e+000  0.0000000e+000  2.0533123e-001  1.0744975e+000  1.0000000e+000  1.2672334e-001
  1.7668036e-001  0.0000000e+000  0.0000000e+000  0.0000000e+000  0.0000000e+000  0.0000000e+000  0.0000000e+000  3.5934872e-001  2.4486657e-001  1.4830423e-001  0.0000000e+000  4.9680173e-003  4.3547460e-001  0.0000000e+000  2.0764288e-001  6.0331993e-001  0.0000000e+000  0.0000000e+000  2.9591990e-001  0.0000000e+000  0.0000000e+000  0.0000000e+000  0.0000000e+000  0.0000000e+000  0.0000000e+000  0.0000000e+000  2.3619652e-002  0.0000000e+000  0.0000000e+000  0.0000000e+000  1.7668036e-001  1.1696405e+000  1.0000000e+000  1.6573927e-001
  9.9467021e-002  0.0000000e+000  0.0000000e+000  2.4074871e-002  4.8099532e-002  0.0000000e+000  0.0000000e+000  0.0000000e+000  1.6741975e-001  1.4258428e-002  0.0000000e+000  1.8541290e-001  0.0000000e+000  0.0000000e+000  0.0000000e+000  0.0000000e+000  2.4345740e-001  6.0874974e-002  2.9349182e-002  4.0447159e-004  1.0705535e-001  0.0000000e+000  8.1506439e-002  0.0000000e+000  1.5376549e-001  6.6863632e-001  0.0000000e+000  0.0000000e+000  1.5741480e-001  0.0000000e+000  9.9467021e-002  1.2033485e+000  1.0000000e+000  1.7265746e-001
  1.9638644e-001  0.0000000e+000  1.0330261e-002  0.0000000e+000  8.8369444e-002  0.0000000e+000  0.0000000e+000  7.5111059e-002  6.5202789e-002  2.2422477e-002  0.0000000e+000  0.0000000e+000  0.0000000e+000  0.0000000e+000  0.0000000e+000  2.3324131e-001  1.2885770e-002  4.7504307e-001  0.0000000e+000  5.5235811e-002  2.2798735e-001  9.2515661e-002  0.0000000e+000  0.0000000e+000  1.2090829e-001  2.4719235e-001  4.9848334e-001  1.2956974e-001  0.0000000e+000  0.0000000e+000  1.9638644e-001  1.1477080e+000  1.0000000e+000  8.7825257e-002
  6.3115985e-001  0.0000000e+000  0.0000000e+000  0.0000000e+000  2.2131718e-002  0.0000000e+000  0.0000000e+000  4.3447225e-002  0.0000000e+000  7.3241644e-002  6.3025735e-003  0.0000000e+000  0.0000000e+000  4.2082411e-003  3.3342991e-001  0.0000000e+000  2.5248502e-003  0.0000000e+000  0.0000000e+000  0.0000000e+000  1.5184250e-002  0.0000000e+000  0.0000000e+000  6.8927562e-002  5.6196806e-001  6.0181715e-001  0.0000000e+000  1.8872748e-002  0.0000000e+000  0.0000000e+000  6.3115985e-001  5.5665100e-001  1.0000000e+000  5.9824277e-001
  6.8276553e-002  2.6829854e-002  0.0000000e+000  3.1800614e-003  0.0000000e+000  0.0000000e+000  0.0000000e+000  0.0000000e+000  0.0000000e+000  5.6906119e-003  1.1319769e-001  6.7684467e-002  1.7135496e-001  7.9809885e-004  1.7657530e-001  5.7195099e-003  0.0000000e+000  1.3834295e-002  0.0000000e+000  0.0000000e+000  0.0000000e+000  0.0000000e+000  0.0000000e+000  0.0000000e+000  1.3959867e-001  4.6879274e-001  5.9524275e-002  4.9616594e-001  0.0000000e+000  0.0000000e+000  6.8276553e-002  1.2182222e+000  1.0000000e+000  2.8074378e-001
  5.8699949e-001  0.0000000e+000  3.2635123e-002  2.7970980e-001  5.6214588e-002  0.0000000e+000  1.3090843e-001  4.9389817e-002  0.0000000e+000  1.6572064e-002  0.0000000e+000  0.0000000e+000  0.0000000e+000  0.0000000e+000  0.0000000e+000  0.0000000e+000  0.0000000e+000  4.6700481e-001  1.2460221e-001  8.8873567e-002  0.0000000e+000  0.0000000e+000  0.0000000e+000  0.0000000e+000  1.5079588e-001  0.0000000e+000  0.0000000e+000  0.0000000e+000  4.6377113e-001  0.0000000e+000  5.8699949e-001  6.1513861e-001  1.0000000e+000  6.6470196e-001
  2.7040052e-001  6.0063838e-002  0.0000000e+000  0.0000000e+000  0.0000000e+000  0.0000000e+000  7.6450218e-002  4.4135740e-003  0.0000000e+000  6.9882966e-003  0.0000000e+000  8.2835655e-001  0.0000000e+000  5.0941450e-002  0.0000000e+000  7.7744376e-002  3.2766708e-002  3.1002921e-002  0.0000000e+000  0.0000000e+000  2.3993064e-001  0.0000000e+000  0.0000000e+000  0.0000000e+000  0.0000000e+000  9.0943086e-001  1.3947230e-002  6.6499643e-002  0.0000000e+000  0.0000000e+000  2.7040052e-001  1.0575841e+000  1.0000000e+000  3.1823615e-001
  2.7353597e-001  0.0000000e+000  3.2579652e-002  1.9091747e-001  0.0000000e+000  0.0000000e+000  2.3318156e-001  0.0000000e+000  0.0000000e+000  0.0000000e+000  5.5436931e-001  0.0000000e+000  0.0000000e+000  0.0000000e+000  1.0839450e-001  0.0000000e+000  1.2690410e-002  0.0000000e+000  0.0000000e+000  0.0000000e+000  1.5617430e-001  0.0000000e+000  0.0000000e+000  0.0000000e+000  0.0000000e+000  0.0000000e+000  0.0000000e+000  0.0000000e+000  5.7060512e-002  9.9572052e-002  2.7353597e-001  8.1898730e-001  1.0000000e+000  7.8431975e-001
  5.4800770e-001  1.3728962e-001  3.1776120e-002  0.0000000e+000  0.0000000e+000  1.1832871e-001  5.1217935e-002  2.1883125e-001  0.0000000e+000  1.9671849e-001  0.0000000e+000  3.2687284e-002  5.7549110e-002  0.0000000e+000  0.0000000e+000  0.0000000e+000  0.0000000e+000  1.4346467e-001  0.0000000e+000  3.3876942e-003  0.0000000e+000  0.0000000e+000  0.0000000e+000  4.9958830e-002  1.0109718e-001  2.2715477e-001  0.0000000e+000  0.0000000e+000  7.6024066e-002  3.9858651e-002  5.4800770e-001  5.6619398e-001  1.0000000e+000  5.1499880e-001
  8.2022818e-001  0.0000000e+000  0.0000000e+000  0.0000000e+000  2.7890380e-001  3.6185318e-001  0.0000000e+000  0.0000000e+000  0.0000000e+000  0.0000000e+000  0.0000000e+000  0.0000000e+000  0.0000000e+000  8.5205965e-003  0.0000000e+000  0.0000000e+000  0.0000000e+000  6.8671227e-002  5.9358124e-002  2.9952724e-002  2.0327546e-003  0.0000000e+000  0.0000000e+000  1.6249869e-002  1.3117956e-003  0.0000000e+000  0.0000000e+000  0.0000000e+000  0.0000000e+000  2.0940193e-003  8.2022818e-001  2.4175994e-001  1.0000000e+000  2.7127133e-001
  7.2657183e-001  5.9396609e-002  0.0000000e+000  0.0000000e+000  1.2389633e-001  0.0000000e+000  0.0000000e+000  5.9456259e-002  0.0000000e+000  0.0000000e+000  0.0000000e+000  0.0000000e+000  0.0000000e+000  2.0671675e-002  4.3373618e-001  4.8457290e-002  0.0000000e+000  0.0000000e+000  3.7320972e-002  0.0000000e+000  1.1043755e-001  0.0000000e+000  3.8795149e-002  4.3262797e-002  1.0041972e-001  0.0000000e+000  3.9590407e-001  0.0000000e+000  2.1219486e-002  0.0000000e+000  7.2657183e-001  4.3221153e-001  1.0000000e+000  5.1377317e-001
  1.0000000e+000  0.0000000e+000  6.3159119e-002  0.0000000e+000  0.0000000e+000  1.1668445e-001  0.0000000e+000  0.0000000e+000  1.6313175e-002  0.0000000e+000  0.0000000e+000  2.9661932e-003  0.0000000e+000  1.1041017e-002  0.0000000e+000  0.0000000e+000  2.1014854e-001  0.0000000e+000  0.0000000e+000  0.0000000e+000  0.0000000e+000  4.3465292e-001  0.0000000e+000  1.0461952e-004  1.9369745e-002  3.0891365e-002  3.5285645e-001  0.0000000e+000  2.4736441e-003  6.3353453e-002  1.0000000e+000  2.2308753e-001  1.0000000e+000             Inf
  4.9743146e-002  0.0000000e+000  0.0000000e+000  1.6465149e-003  5.6144342e-002  0.0000000e+000  0.0000000e+000  0.0000000e+000  0.0000000e+000  3.5236502e-002  0.0000000e+000  1.3217402e-002  7.7277178e-002  2.1970845e-001  0.0000000e+000  2.3581490e-002  2.1456054e-002  1.3457378e-001  1.3072499e-001  0.0000000e+000  0.0000000e+000  0.0000000e+000  0.0000000e+000  4.5225297e-003  0.0000000e+000  0.0000000e+000  1.3968121e-001  0.0000000e+000  0.0000000e+000  0.0000000e+000  4.9743146e-002  1.0152365e+000  1.0000000e+000  4.7005694e-001
  5.6360899e-001  5.0803506e-002  0.0000000e+000  0.0000000e+000  0.0000000e+000  0.0000000e+000  0.0000000e+000  0.0000000e+000  0.0000000e+000  1.0000000e+000  1.1294211e-002  9.6799593e-003  0.0000000e+000  1.2875478e-001  0.0000000e+000  0.0000000e+000  0.0000000e+000  0.0000000e+000  0.0000000e+000  0.0000000e+000  1.6471713e-002  0.0000000e+000  5.2153809e-002  7.8775995e-002  0.0000000e+000  3.1940670e-002  0.0000000e+000  0.0000000e+000  1.0255296e-001  0.0000000e+000  5.6360899e-001  5.5292260e-001  1.0000000e+000  3.2019081e-001
  0.0000000e+000  2.5450691e-002  0.0000000e+000  0.0000000e+000  0.0000000e+000  0.0000000e+000  0.0000000e+000  0.0000000e+000  0.0000000e+000  0.0000000e+000  0.0000000e+000  0.0000000e+000  0.0000000e+000  0.0000000e+000  0.0000000e+000  0.0000000e+000  0.0000000e+000  0.0000000e+000  0.0000000e+000  1.6119822e-002  0.0000000e+000  0.0000000e+000  3.9570074e-001  7.4181674e-002  0.0000000e+000  0.0000000e+000  0.0000000e+000  0.0000000e+000  3.3466716e-002  0.0000000e+000  0.0000000e+000  1.1691130e+000  1.0000000e+000             Inf
  1.8610017e-001  3.3550792e-002  0.0000000e+000  0.0000000e+000  0.0000000e+000  0.0000000e+000  0.0000000e+000  1.4464696e-001  0.0000000e+000  4.5751884e-001  0.0000000e+000  1.1481803e-002  1.6288617e-002  0.0000000e+000  0.0000000e+000  8.3944966e-002  0.0000000e+000  0.0000000e+000  0.0000000e+000  5.4976117e-003  1.8255882e-001  2.8657482e-001  0.0000000e+000  2.8485965e-004  6.8339337e-002  0.0000000e+000  0.0000000e+000  0.0000000e+000  0.0000000e+000  4.1186566e-002  1.8610017e-001  9.0048266e-001  1.0000000e+000  4.8755779e-001
  2.4692263e-001  0.0000000e+000  0.0000000e+000  0.0000000e+000  0.0000000e+000  0.0000000e+000  0.0000000e+000  0.0000000e+000  1.6698789e-004  0.0000000e+000  7.7665351e-003  0.0000000e+000  0.0000000e+000  2.9372206e-001  0.0000000e+000  3.6366579e-002  1.0087288e-001  5.0102222e-001  0.0000000e+000  0.0000000e+000  0.0000000e+000  5.5984638e-002  0.0000000e+000  0.0000000e+000  0.0000000e+000  0.0000000e+000  0.0000000e+000  0.0000000e+000  0.0000000e+000  0.0000000e+000  2.4692263e-001  7.4053123e-001  1.0000000e+000  7.1526872e-001
  7.6940437e-001  1.1428776e-002  0.0000000e+000  3.4272938e-002  0.0000000e+000  0.0000000e+000  0.0000000e+000  0.0000000e+000  0.0000000e+000  0.0000000e+000  1.2102408e-001  3.0797421e-002  0.0000000e+000  2.2671593e-001  2.5850088e-002  0.0000000e+000  0.0000000e+000  0.0000000e+000  2.6409090e-002  0.0000000e+000  2.6747252e-002  0.0000000e+000  5.3632399e-002  0.0000000e+000  1.2940159e-001  0.0000000e+000  1.6730774e-002  0.0000000e+000  5.6375335e-002  5.0586146e-003  7.6940437e-001  2.6156777e-001  1.0000000e+000  2.9497397e-001
  9.4481020e-001  2.8032680e-002  0.0000000e+000  0.0000000e+000  2.2473666e-001  0.0000000e+000  1.8721427e-001  0.0000000e+000  0.0000000e+000  0.0000000e+000  2.4980367e-001  0.0000000e+000  0.0000000e+000  1.1607879e-001  0.0000000e+000  0.0000000e+000  0.0000000e+000  5.4159854e-002  0.0000000e+000  1.3368741e-001  0.0000000e+000  0.0000000e+000  1.2084460e-001  1.3824678e-001  0.0000000e+000  0.0000000e+000  0.0000000e+000  0.0000000e+000  3.6313898e-002  0.0000000e+000  9.4481020e-001  2.4994016e-001  1.0000000e+000             Inf
  3.0569604e-001  1.2638834e-002  0.0000000e+000  0.0000000e+000  2.7351615e-001  0.0000000e+000  0.0000000e+000  6.7506136e-001  0.0000000e+000  0.0000000e+000  2.6798859e-001  2.4802474e-002  0.0000000e+000  0.0000000e+000  0.0000000e+000  1.2727078e-001  0.0000000e+000  0.0000000e+000  0.0000000e+000  0.0000000e+000  7.2467035e-002  0.0000000e+000  0.0000000e+000  8.1228908e-001  0.0000000e+000  2.9244031e-001  0.0000000e+000  1.0522546e-001  0.0000000e+000  0.0000000e+000  3.0569604e-001  1.0794009e+000  1.0000000e+000  1.6973731e-001
  4.7326761e-001  4.5655463e-002  0.0000000e+000  0.0000000e+000  0.0000000e+000  0.0000000e+000  8.0307545e-004  0.0000000e+000  6.4508173e-003  0.0000000e+000  1.7518983e-001  1.3008519e-001  9.4990713e-002  0.0000000e+000  7.0556917e-002  1.5481278e-001  1.0274531e-001  0.0000000e+000  1.9471242e-001  0.0000000e+000  0.0000000e+000  1.0878840e-002  6.2268234e-002  0.0000000e+000  0.0000000e+000  0.0000000e+000  0.0000000e+000  3.9324404e-003  1.5792621e-001  5.7996916e-004  4.7326761e-001  5.6902747e-001  1.0000000e+000  1.2177297e+000
  0.0000000e+000  0.0000000e+000  0.0000000e+000  5.9616567e-002  3.1499366e-002  0.0000000e+000  0.0000000e+000  3.0093344e-001  0.0000000e+000  6.4247787e-003  0.0000000e+000  0.0000000e+000  0.0000000e+000  0.0000000e+000  0.0000000e+000  0.0000000e+000  0.0000000e+000  0.0000000e+000  0.0000000e+000  0.0000000e+000  0.0000000e+000  0.0000000e+000  0.0000000e+000  1.5340428e-001  0.0000000e+000  0.0000000e+000  0.0000000e+000  0.0000000e+000  5.2145607e-002  0.0000000e+000  0.0000000e+000  1.1874557e+000  1.0000000e+000             Inf
  3.6330499e-001  0.0000000e+000  0.0000000e+000  0.0000000e+000  0.0000000e+000  1.0000000e+000  0.0000000e+000  0.0000000e+000  0.0000000e+000  0.0000000e+000  1.4135829e-003  7.2593993e-003  0.0000000e+000  8.4076011e-001  0.0000000e+000  0.0000000e+000  0.0000000e+000  9.1137882e-003  4.0203842e-003  0.0000000e+000  0.0000000e+000  0.0000000e+000  0.0000000e+000  0.0000000e+000  0.0000000e+000  0.0000000e+000  9.4578750e-001  5.8282362e-002  0.0000000e+000  0.0000000e+000  3.6330499e-001  1.0610823e+000  1.0000000e+000  3.4346085e-001
  3.9369502e-001  2.2204564e-002  0.0000000e+000  0.0000000e+000  3.9843166e-001  2.7558322e-002  8.9687258e-002  0.0000000e+000  0.0000000e+000  0.0000000e+000  1.0209283e-001  2.3992173e-003  0.0000000e+000  4.3661847e-001  4.7750924e-003  1.6377604e-002  2.1574127e-001  1.4269204e-002  0.0000000e+000  2.4347659e-001  1.4503031e-001  0.0000000e+000  0.0000000e+000  0.0000000e+000  1.4920462e-002  2.3839192e-001  9.1597096e-002  1.0369783e-003  3.4656247e-003  2.9338311e-002  3.9369502e-001  8.4472057e-001  1.0000000e+000  6.4123570e-001
  2.7813673e-001  0.0000000e+000  0.0000000e+000  0.0000000e+000  5.5136617e-001  0.0000000e+000  0.0000000e+000  1.6472653e-001  0.0000000e+000  0.0000000e+000  0.0000000e+000  6.8905514e-002  0.0000000e+000  8.2477851e-001  7.3907941e-003  0.0000000e+000  0.0000000e+000  4.8449009e-003  0.0000000e+000  7.0253204e-001  0.0000000e+000  0.0000000e+000  0.0000000e+000  0.0000000e+000  0.0000000e+000  0.0000000e+000  1.1378600e-001  3.1265403e-001  0.0000000e+000  0.0000000e+000  2.7813673e-001  1.1357030e+000  1.0000000e+000  2.4950725e-001
  1.5083377e-001  0.0000000e+000  6.1787257e-002  0.0000000e+000  0.0000000e+000  3.2505187e-001  0.0000000e+000  0.0000000e+000  0.0000000e+000  0.0000000e+000  1.0101402e-001  0.0000000e+000  3.0687972e-001  9.8841529e-002  0.0000000e+000  0.0000000e+000  0.0000000e+000  0.0000000e+000  0.0000000e+000  1.4549729e-001  0.0000000e+000  3.0524742e-002  0.0000000e+000  7.0969145e-002  0.0000000e+000  7.0743381e-001  0.0000000e+000  0.0000000e+000  2.7880058e-001  0.0000000e+000  1.5083377e-001  1.1596512e+000  1.0000000e+000  3.4958574e-001
  2.5968668e-001  0.0000000e+000  0.0000000e+000  0.0000000e+000  0.0000000e+000  0.0000000e+000  0.0000000e+000  0.0000000e+000  0.0000000e+000  0.0000000e+000  0.0000000e+000  7.2045140e-001  0.0000000e+000  0.0000000e+000  0.0000000e+000  0.0000000e+000  2.6019313e-002  0.0000000e+000  1.5259628e-001  0.0000000e+000  0.0000000e+000  9.9771763e-003  0.0000000e+000  0.0000000e+000  0.0000000e+000  3.5698235e-001  1.1250250e-001  0.0000000e+000  0.0000000e+000  0.0000000e+000  2.5968668e-001  8.1889762e-001  1.0000000e+000  7.3619050e-001
  7.5948719e-001  0.0000000e+000  0.0000000e+000  0.0000000e+000  0.0000000e+000  0.0000000e+000  2.6487540e-001  0.0000000e+000  0.0000000e+000  1.4652017e-002  0.0000000e+000  0.0000000e+000  0.0000000e+000  0.0000000e+000  4.9904932e-001  0.0000000e+000  1.0732863e-001  0.0000000e+000  0.0000000e+000  0.0000000e+000  0.0000000e+000  0.0000000e+000  0.0000000e+000  2.8629765e-001  0.0000000e+000  3.3405754e-002  0.0000000e+000  0.0000000e+000  1.0238965e-001  0.0000000e+000  7.5948719e-001  3.7259312e-001  1.0000000e+000  5.9854373e-001
  0.0000000e+000  0.0000000e+000  0.0000000e+000  0.0000000e+000  1.9303974e-002  0.0000000e+000  0.0000000e+000  0.0000000e+000  0.0000000e+000  0.0000000e+000  6.3782389e-002  0.0000000e+000  0.0000000e+000  2.5122535e-001  1.8766463e-001  2.2088526e-002  0.0000000e+000  0.0000000e+000  0.0000000e+000  0.0000000e+000  0.0000000e+000  1.3086977e-001  0.0000000e+000  1.7971737e-001  0.0000000e+000  0.0000000e+000  0.0000000e+000  1.3612696e-002  0.0000000e+000  0.0000000e+000  0.0000000e+000  1.2694615e+000  1.0000000e+000             Inf
  1.0000000e+000  6.8446749e-002  0.0000000e+000  0.0000000e+000  0.0000000e+000  2.5751127e-003  2.6379823e-002  0.0000000e+000  1.5892673e-002  0.0000000e+000  0.0000000e+000  2.0880786e-001  0.0000000e+000  0.0000000e+000  1.5046964e-001  0.0000000e+000  0.0000000e+000  4.6565863e-002  0.0000000e+000  9.3668092e-002  0.0000000e+000  0.0000000e+000  0.0000000e+000  0.0000000e+000  6.2975556e-002  4.1966649e-001  0.0000000e+000  2.4659755e-002  0.0000000e+000  3.1369968e-001  1.0000000e+000  2.4290368e-001  1.0000000e+000             Inf
  6.6706352e-001  1.9266681e-001  0.0000000e+000  0.0000000e+000  0.0000000e+000  0.0000000e+000  0.0000000e+000  1.5962505e-001  0.0000000e+000  0.0000000e+000  0.0000000e+000  1.0000000e+000  3.4110578e-001  1.8132853e-002  0.0000000e+000  2.9678560e-001  0.0000000e+000  0.0000000e+000  0.0000000e+000  0.0000000e+000  9.5774444e-002  0.0000000e+000  0.0000000e+000  0.0000000e+000  0.0000000e+000  0.0000000e+000  0.0000000e+000  9.0250413e-003  0.0000000e+000  0.0000000e+000  6.6706352e-001  6.0483298e-001  1.0000000e+000  5.9083378e-001
  5.4884427e-001  0.0000000e+000  0.0000000e+000  0.0000000e+000  0.0000000e+000  0.0000000e+000  0.0000000e+000  0.0000000e+000  0.0000000e+000  6.8868199e-002  1.7912169e-001  0.0000000e+000  4.0321545e-001  8.9167507e-001  0.0000000e+000  2.4455416e-003  1.6166268e-001  0.0000000e+000  0.0000000e+000  2.0666051e-001  0.0000000e+000  3.5238140e-002  0.0000000e+000  7.6431198e-002  0.0000000e+000  0.0000000e+000  7.4082773e-002  2.8556475e-001  0.0000000e+000  0.0000000e+000  5.4884427e-001  7.6288101e-001  1.0000000e+000  6.1590348e-001
  9.4022294e-001  0.0000000e+000  0.0000000e+000  0.0000000e+000  0.0000000e+000  0.0000000e+000  1.7009407e-002  0.0000000e+000  0.0000000e+000  0.0000000e+000  0.0000000e+000  6.3108271e-001  0.0000000e+000  3.6585184e-001  1.2846456e-001  0.0000000e+000  0.0000000e+000  0.0000000e+000  0.0000000e+000  0.0000000e+000  2.8476047e-002  0.0000000e+000  0.0000000e+000  0.0000000e+000  0.0000000e+000  2.1651915e-001  0.0000000e+000  0.0000000e+000  0.0000000e+000  0.0000000e+000  9.4022294e-001  2.7080718e-001  1.0000000e+000  3.6684709e-001
  1.6334524e-001  0.0000000e+000  1.8422351e-001  6.5203478e-002  7.2456468e-001  1.9529399e-002  0.0000000e+000  1.4091128e-002  2.6896620e-002  1.4738377e-003  0.0000000e+000  0.0000000e+000  0.0000000e+000  7.2405691e-003  0.0000000e+000  7.8267380e-005  0.0000000e+000  0.0000000e+000  2.8491518e-002  0.0000000e+000  1.8754025e-001  0.0000000e+000  0.0000000e+000  0.0000000e+000  0.0000000e+000  6.7472883e-001  1.2993261e-001  0.0000000e+000  0.0000000e+000  0.0000000e+000  1.6334524e-001  1.1228861e+000  1.0000000e+000  6.9859411e-001
  3.0904070e-001  0.0000000e+000  0.0000000e+000  0.0000000e+000  3.4830913e-003  5.1056507e-003  0.0000000e+000  1.3172149e-002  0.0000000e+000  0.0000000e+000  0.0000000e+000  0.0000000e+000  0.0000000e+000  0.0000000e+000  1.1618063e-002  0.0000000e+000  0.0000000e+000  0.0000000e+000  0.0000000e+000  0.0000000e+000  0.0000000e+000  1.8506281e-001  1.4394675e-002  2.6550878e-001  0.0000000e+000  0.0000000e+000  4.6553715e-002  1.7228680e-001  1.1666824e-002  1.2366990e-002  3.0904070e-001  6.1348645e-001  1.0000000e+000  2.8079832e-001
  5.3000834e-002  0.0000000e+000  0.0000000e+000  0.0000000e+000  4.7249171e-002  0.0000000e+000  0.0000000e+000  0.0000000e+000  0.0000000e+000  0.0000000e+000  7.5178433e-002  0.0000000e+000  0.0000000e+000  3.6945203e-001  0.0000000e+000  0.0000000e+000  0.0000000e+000  3.7462502e-002  0.0000000e+000  0.0000000e+000  0.0000000e+000  0.0000000e+000  0.0000000e+000  0.0000000e+000  0.0000000e+000  0.0000000e+000  0.0000000e+000  0.0000000e+000  5.9308357e-003  0.0000000e+000  5.3000834e-002  9.1751250e-001  1.0000000e+000  3.2967192e-001
  2.1703764e-001  0.0000000e+000  0.0000000e+000  0.0000000e+000  0.0000000e+000  0.0000000e+000  0.0000000e+000  0.0000000e+000  0.0000000e+000  0.0000000e+000  0.0000000e+000  0.0000000e+000  0.0000000e+000  3.8824703e-002  0.0000000e+000  0.0000000e+000  0.0000000e+000  0.0000000e+000  1.5208578e-001  0.0000000e+000  0.0000000e+000  1.1313281e-001  0.0000000e+000  0.0000000e+000  0.0000000e+000  0.0000000e+000  0.0000000e+000  1.9437589e-001  0.0000000e+000  1.6069812e-002  2.1703764e-001  6.5798003e-001  1.0000000e+000  2.1736524e-001
  4.4671666e-001  0.0000000e+000  0.0000000e+000  0.0000000e+000  0.0000000e+000  6.1096472e-002  0.0000000e+000  0.0000000e+000  0.0000000e+000  0.0000000e+000  0.0000000e+000  0.0000000e+000  0.0000000e+000  1.8678343e-001  6.1960205e-004  0.0000000e+000  3.9293908e-002  0.0000000e+000  5.1480293e-003  0.0000000e+000  0.0000000e+000  0.0000000e+000  1.8180878e-001  0.0000000e+000  0.0000000e+000  0.0000000e+000  2.0486102e-002  1.4847677e-001  0.0000000e+000  8.9866897e-002  4.4671666e-001  4.8711066e-001  1.0000000e+000  1.1853036e-001
  7.4768136e-001  0.0000000e+000  0.0000000e+000  0.0000000e+000  0.0000000e+000  2.1307159e-003  0.0000000e+000  4.5222665e-002  0.0000000e+000  0.0000000e+000  3.8861878e-002  0.0000000e+000  0.0000000e+000  4.3320477e-002  0.0000000e+000  0.0000000e+000  0.0000000e+000  0.0000000e+000  1.9957770e-001  0.0000000e+000  0.0000000e+000  0.0000000e+000  0.0000000e+000  0.0000000e+000  0.0000000e+000  0.0000000e+000  0.0000000e+000  0.0000000e+000  0.0000000e+000  0.0000000e+000  7.4768136e-001  1.9436747e-001  1.0000000e+000  8.3645254e-002
  2.0087203e-001  0.0000000e+000  4.9060702e-002  0.0000000e+000  0.0000000e+000  2.1457148e-002  0.0000000e+000  0.0000000e+000  0.0000000e+000  0.0000000e+000  0.0000000e+000  0.0000000e+000  3.5839239e-001  2.2136572e-001  2.3965273e-003  0.0000000e+000  0.0000000e+000  0.0000000e+000  0.0000000e+000  0.0000000e+000  0.0000000e+000  0.0000000e+000  0.0000000e+000  4.8100463e-003  2.0183046e-002  0.0000000e+000  0.0000000e+000  2.2374628e-002  0.0000000e+000  0.0000000e+000  2.0087203e-001  7.2277205e-001  1.0000000e+000  1.5429925e-001
  1.0000000e+000  0.0000000e+000  4.3039512e-002  0.0000000e+000  0.0000000e+000  0.0000000e+000  0.0000000e+000  0.0000000e+000  0.0000000e+000  0.0000000e+000  0.0000000e+000  0.0000000e+000  0.0000000e+000  0.0000000e+000  6.5456355e-004  0.0000000e+000  0.0000000e+000  0.0000000e+000  1.7248232e-003  0.0000000e+000  0.0000000e+000  7.6498318e-002  0.0000000e+000  0.0000000e+000  0.0000000e+000  2.6830476e-002  0.0000000e+000  4.3225907e-002  0.0000000e+000  0.0000000e+000  1.0000000e+000  3.0219955e-002  1.0000000e+000             Inf
  1.3930542e-001  0.0000000e+000  4.6932440e-002  0.0000000e+000  0.0000000e+000  3.5887112e-002  0.0000000e+000  1.9256030e-002  0.0000000e+000  0.0000000e+000  0.0000000e+000  0.0000000e+000  0.0000000e+000  1.6310503e-001  1.0551015e-002  0.0000000e+000  0.0000000e+000  0.0000000e+000  0.0000000e+000  0.0000000e+000  0.0000000e+000  2.6386653e-004  0.0000000e+000  7.7776907e-002  0.0000000e+000  1.5750371e-002  5.4701576e-002  0.0000000e+000  0.0000000e+000  0.0000000e+000  1.3930542e-001  7.3460949e-001  1.0000000e+000  1.7921222e-001
  4.2954357e-001  0.0000000e+000  0.0000000e+000  0.0000000e+000  0.0000000e+000  3.0266093e-003  0.0000000e+000  5.7169883e-003  0.0000000e+000  0.0000000e+000  0.0000000e+000  0.0000000e+000  0.0000000e+000  6.4977509e-001  4.3624570e-003  0.0000000e+000  5.3487704e-002  0.0000000e+000  0.0000000e+000  0.0000000e+000  0.0000000e+000  0.0000000e+000  1.7148999e-002  0.0000000e+000  4.5700900e-006  0.0000000e+000  0.0000000e+000  3.1608610e-002  5.9377712e-003  0.0000000e+000  4.2954357e-001  5.0968625e-001  1.0000000e+000  1.1961085e-001
  7.9627774e-001  0.0000000e+000  0.0000000e+000  0.0000000e+000  2.4432582e-002  2.8661676e-002  0.0000000e+000  0.0000000e+000  0.0000000e+000  0.0000000e+000  1.2358510e-001  0.0000000e+000  0.0000000e+000  2.8070509e-002  3.6338062e-004  0.0000000e+000  0.0000000e+000  0.0000000e+000  3.5718431e-003  0.0000000e+000  0.0000000e+000  0.0000000e+000  0.0000000e+000  6.3985803e-002  0.0000000e+000  1.9616955e-002  0.0000000e+000  8.8992581e-002  0.0000000e+000  0.0000000e+000  7.9627774e-001  1.7466533e-001  1.0000000e+000  1.2474404e-001
  8.4176520e-001  0.0000000e+000  0.0000000e+000  0.0000000e+000  1.6137394e-003  0.0000000e+000  0.0000000e+000  6.6079813e-002  0.0000000e+000  0.0000000e+000  0.0000000e+000  0.0000000e+000  6.8241031e-002  7.9661794e-003  0.0000000e+000  0.0000000e+000  1.7529447e-003  0.0000000e+000  0.0000000e+000  0.0000000e+000  0.0000000e+000  0.0000000e+000  0.0000000e+000  3.3915035e-002  0.0000000e+000  1.1132282e-001  1.1612009e-001  4.4103613e-002  0.0000000e+000  1.8510604e-002  8.4176520e-001  1.6368228e-001  1.0000000e+000  3.4804996e-001
  4.5180764e-001  0.0000000e+000  1.5077611e-001  0.0000000e+000  3.2462644e-002  0.0000000e+000  0.0000000e+000  0.0000000e+000  0.0000000e+000  0.0000000e+000  0.0000000e+000  0.0000000e+000  0.0000000e+000  0.0000000e+000  4.2849561e-004  0.0000000e+000  1.1929875e-001  0.0000000e+000  8.0222550e-003  0.0000000e+000  0.0000000e+000  0.0000000e+000  0.0000000e+000  0.0000000e+000  0.0000000e+000  4.0286532e-002  0.0000000e+000  0.0000000e+000  5.7546779e-002  0.0000000e+000  4.5180764e-001  4.1334147e-001  1.0000000e+000  3.2417556e-001
  7.0128730e-001  0.0000000e+000  4.8565236e-002  0.0000000e+000  0.0000000e+000  0.0000000e+000  0.0000000e+000  0.0000000e+000  0.0000000e+000  0.0000000e+000  0.0000000e+000  0.0000000e+000  0.0000000e+000  0.0000000e+000  7.8365875e-004  0.0000000e+000  0.0000000e+000  1.9827547e-001  0.0000000e+000  0.0000000e+000  0.0000000e+000  7.2856381e-002  0.0000000e+000  2.6685723e-002  0.0000000e+000  0.0000000e+000  0.0000000e+000  0.0000000e+000  4.8740171e-003  5.1958040e-002  7.0128730e-001  2.3700174e-001  1.0000000e+000  2.5393106e-001
  3.6061424e-001  0.0000000e+000  0.0000000e+000  0.0000000e+000  0.0000000e+000  5.3507765e-003  0.0000000e+000  0.0000000e+000  0.0000000e+000  0.0000000e+000  1.2954490e-001  0.0000000e+000  0.0000000e+000  0.0000000e+000  0.0000000e+000  0.0000000e+000  0.0000000e+000  3.9022909e-001  0.0000000e+000  0.0000000e+000  0.0000000e+000  0.0000000e+000  1.0359789e-002  1.5428174e-003  0.0000000e+000  0.0000000e+000  0.0000000e+000  0.0000000e+000  0.0000000e+000  1.1638371e-002  3.6061424e-001  5.2064642e-001  1.0000000e+000  2.2421851e-001
  0.0000000e+000  0.0000000e+000  0.0000000e+000  0.0000000e+000  1.3455852e-002  0.0000000e+000  0.0000000e+000  8.0234622e-003  0.0000000e+000  0.0000000e+000  0.0000000e+000  0.0000000e+000  7.4836684e-002  0.0000000e+000  6.2725180e-004  0.0000000e+000  0.0000000e+000  0.0000000e+000  0.0000000e+000  0.0000000e+000  0.0000000e+000  0.0000000e+000  0.0000000e+000  0.0000000e+000  0.0000000e+000  3.0593879e-003  0.0000000e+000  0.0000000e+000  0.0000000e+000  0.0000000e+000  0.0000000e+000  1.0310353e+000  1.0000000e+000             Inf
  5.8440576e-001  0.0000000e+000  1.5831948e-002  0.0000000e+000  0.0000000e+000  0.0000000e+000  0.0000000e+000  1.5152964e-004  0.0000000e+000  0.0000000e+000  4.1246744e-003  0.0000000e+000  0.0000000e+000  5.2742432e-003  2.4304951e-003  0.0000000e+000  5.1714429e-003  2.8481445e-001  0.0000000e+000  0.0000000e+000  0.0000000e+000  0.0000000e+000  0.0000000e+000  0.0000000e+000  0.0000000e+000  0.0000000e+000  1.5821208e-002  0.0000000e+000  0.0000000e+000  0.0000000e+000  5.8440576e-001  3.0047216e-001  1.0000000e+000  4.2567574e-001
  7.3247045e-001  0.0000000e+000  1.3154508e-002  0.0000000e+000  0.0000000e+000  0.0000000e+000  0.0000000e+000  0.0000000e+000  0.0000000e+000  0.0000000e+000  0.0000000e+000  0.0000000e+000  1.4463854e-002  0.0000000e+000  5.7529408e-003  0.0000000e+000  0.0000000e+000  0.0000000e+000  0.0000000e+000  0.0000000e+000  0.0000000e+000  0.0000000e+000  0.0000000e+000  0.0000000e+000  9.3038602e-002  5.1813690e-002  4.9898304e-002  0.0000000e+000  0.0000000e+000  5.1212699e-002  7.3247045e-001  1.9451947e-001  1.0000000e+000  8.8993586e-002
  1.0409685e-001  0.0000000e+000  0.0000000e+000  0.0000000e+000  0.0000000e+000  3.4045716e-003  0.0000000e+000  0.0000000e+000  0.0000000e+000  0.0000000e+000  2.4062934e-002  0.0000000e+000  0.0000000e+000  4.0209025e-001  4.5805317e-004  0.0000000e+000  0.0000000e+000  0.0000000e+000  0.0000000e+000  0.0000000e+000  0.0000000e+000  0.0000000e+000  0.0000000e+000  0.0000000e+000  3.9016775e-002  0.0000000e+000  0.0000000e+000  0.0000000e+000  1.6829247e-002  2.2865890e-003  1.0409685e-001  8.0527630e-001  1.0000000e+000  2.6905859e-001
  5.9786227e-001  0.0000000e+000  0.0000000e+000  3.1638310e-001  0.0000000e+000  4.4087418e-002  0.0000000e+000  4.9396424e-001  3.3275859e-002  0.0000000e+000  0.0000000e+000  0.0000000e+000  0.0000000e+000  0.0000000e+000  0.0000000e+000  0.0000000e+000  0.0000000e+000  6.5972673e-003  0.0000000e+000  0.0000000e+000  4.6170509e-002  2.4105483e-001  0.0000000e+000  0.0000000e+000  3.6961778e-001  0.0000000e+000  0.0000000e+000  5.5527055e-001  0.0000000e+000  0.0000000e+000  5.9786227e-001  6.5938559e-001  1.0000000e+000  5.6958476e-001
  4.0841917e-001  0.0000000e+000  1.1388004e-002  0.0000000e+000  2.1296392e-003  3.9393122e-002  0.0000000e+000  0.0000000e+000  9.0159131e-002  0.0000000e+000  0.0000000e+000  0.0000000e+000  0.0000000e+000  3.1923566e-001  3.3677075e-003  0.0000000e+000  0.0000000e+000  0.0000000e+000  4.2505573e-001  3.4673845e-001  0.0000000e+000  1.1322539e-001  1.1263165e-001  0.0000000e+000  0.0000000e+000  0.0000000e+000  2.5412801e-001  0.0000000e+000  2.8490483e-001  9.9879597e-002  4.0841917e-001  8.3090796e-001  1.0000000e+000  1.6283811e-001
  3.9794943e-001  1.8895090e-001  2.4568652e-002  2.2769872e-001  0.0000000e+000  3.7330941e-002  0.0000000e+000  0.0000000e+000  0.0000000e+000  1.1614127e-001  0.0000000e+000  0.0000000e+000  0.0000000e+000  2.8501655e-003  3.2918531e-002  0.0000000e+000  2.4882147e-001  0.0000000e+000  0.0000000e+000  0.0000000e+000  0.0000000e+000  0.0000000e+000  0.0000000e+000  0.0000000e+000  6.0550135e-001  0.0000000e+000  0.0000000e+000  0.0000000e+000  6.6774152e-001  0.0000000e+000  3.9794943e-001  8.5329181e-001  1.0000000e+000  3.4219266e-001
  8.5629084e-001  4.1991879e-002  0.0000000e+000  3.8347739e-002  4.2753468e-002  1.7337890e-002  3.1120375e-002  1.4913271e-001  0.0000000e+000  1.3578233e-001  4.3435663e-002  8.5579738e-002  1.4440907e-001  4.4822947e-002  0.0000000e+000  5.6201380e-002  0.0000000e+000  0.0000000e+000  0.0000000e+000  7.1336668e-002  0.0000000e+000  0.0000000e+000  9.7712196e-002  0.0000000e+000  1.0828908e-002  0.0000000e+000  1.1460949e-002  0.0000000e+000  0.0000000e+000  1.6205199e-002  8.5629084e-001  2.5820494e-001  1.0000000e+000  4.2126662e-001
  7.6572102e-001  0.0000000e+000  0.0000000e+000  3.9638227e-001  1.0886315e-001  0.0000000e+000  0.0000000e+000  0.0000000e+000  0.0000000e+000  0.0000000e+000  0.0000000e+000  0.0000000e+000  0.0000000e+000  0.0000000e+000  3.0140085e-002  3.5318709e-001  6.7266046e-003  2.0411443e-001  0.0000000e+000  0.0000000e+000  0.0000000e+000  0.0000000e+000  3.4716393e-001  8.9009129e-002  0.0000000e+000  0.0000000e+000  1.0720478e-004  0.0000000e+000  3.3409677e-003  2.2019647e-001  7.6572102e-001  4.5795159e-001  1.0000000e+000  6.2670620e-001
  9.8489135e-001  1.7877090e-002  0.0000000e+000  0.0000000e+000  0.0000000e+000  0.0000000e+000  1.4661680e-001  0.0000000e+000  4.8171751e-002  0.0000000e+000  4.8091206e-002  0.0000000e+000  0.0000000e+000  0.0000000e+000  0.0000000e+000  0.0000000e+000  4.4164827e-001  0.0000000e+000  0.0000000e+000  2.6358726e-003  3.8372731e-002  0.0000000e+000  3.1281394e-001  0.0000000e+000  0.0000000e+000  1.2111500e-002  0.0000000e+000  1.7606397e-002  0.0000000e+000  0.0000000e+000  9.8489135e-001  1.8949109e-001  1.0000000e+000             Inf
  4.1309177e-001  8.6045589e-002  0.0000000e+000  0.0000000e+000  3.3664790e-001  0.0000000e+000  3.1670968e-002  0.0000000e+000  0.0000000e+000  0.0000000e+000  0.0000000e+000  0.0000000e+000  0.0000000e+000  5.7939366e-002  7.3318749e-002  0.0000000e+000  0.0000000e+000  0.0000000e+000  6.0691494e-001  1.4454005e-001  0.0000000e+000  0.0000000e+000  0.0000000e+000  0.0000000e+000  1.7808874e-001  0.0000000e+000  0.0000000e+000  0.0000000e+000  0.0000000e+000  0.0000000e+000  4.1309177e-001  6.9090545e-001  1.0000000e+000  3.4810915e-001
  0.0000000e+000  0.0000000e+000  0.0000000e+000  9.3399321e-002  0.0000000e+000  6.6564264e-002  0.0000000e+000  0.0000000e+000  4.4072951e-002  5.1069341e-002  0.0000000e+000  0.0000000e+000  0.0000000e+000  0.0000000e+000  0.0000000e+000  4.2473531e-002  0.0000000e+000  0.0000000e+000  3.4995225e-001  0.0000000e+000  1.2932744e-001  0.0000000e+000  0.0000000e+000  0.0000000e+000  0.0000000e+000  1.4784308e-001  1.1959679e-002  0.0000000e+000  0.0000000e+000  0.0000000e+000  0.0000000e+000  1.2906882e+000  1.0000000e+000             Inf
  9.4585683e-001  0.0000000e+000  0.0000000e+000  1.3485050e-001  0.0000000e+000  0.0000000e+000  0.0000000e+000  0.0000000e+000  0.0000000e+000  4.8217712e-002  2.0011090e-001  0.0000000e+000  2.4478287e-001  0.0000000e+000  0.0000000e+000  0.0000000e+000  0.0000000e+000  0.0000000e+000  0.0000000e+000  0.0000000e+000  7.7692569e-002  0.0000000e+000  2.6092425e-001  0.0000000e+000  0.0000000e+000  0.0000000e+000  0.0000000e+000  0.0000000e+000  2.4454639e-002  0.0000000e+000  9.4585683e-001  1.9546204e-001  1.0000000e+000  1.9297253e-001
  1.5401728e-001  0.0000000e+000  0.0000000e+000  1.4616579e-003  1.0234989e-002  0.0000000e+000  0.0000000e+000  7.6435624e-002  2.4537278e-001  0.0000000e+000  0.0000000e+000  0.0000000e+000  0.0000000e+000  0.0000000e+000  0.0000000e+000  0.0000000e+000  4.3341471e-001  1.4012832e-001  0.0000000e+000  7.6944865e-003  0.0000000e+000  8.1347400e-005  0.0000000e+000  0.0000000e+000  0.0000000e+000  6.5096758e-002  1.2325824e-001  0.0000000e+000  1.3793559e-001  0.0000000e+000  1.5401728e-001  9.2328533e-001  1.0000000e+000  8.0125494e-001
  7.8940132e-002  3.6977042e-001  0.0000000e+000  0.0000000e+000  8.9033977e-004  7.4042082e-002  0.0000000e+000  0.0000000e+000  0.0000000e+000  1.4660662e-001  0.0000000e+000  2.7975173e-002  0.0000000e+000  0.0000000e+000  0.0000000e+000  0.0000000e+000  1.4226553e-001  4.8145542e-003  0.0000000e+000  2.7497213e-001  0.0000000e+000  2.6271712e-002  0.0000000e+000  0.0000000e+000  0.0000000e+000  1.2866503e-002  0.0000000e+000  2.1089413e-001  0.0000000e+000  1.1709180e-001  7.8940132e-002  1.1002918e+000  1.0000000e+000  3.1936345e-001
  3.3299041e-001  0.0000000e+000  6.1867746e-002  0.0000000e+000  4.6170258e-003  3.1473883e-002  0.0000000e+000  0.0000000e+000  2.1884651e-001  0.0000000e+000  0.0000000e+000  0.0000000e+000  1.4192079e-001  0.0000000e+000  0.0000000e+000  0.0000000e+000  0.0000000e+000  0.0000000e+000  1.0309842e-001  2.6130726e-003  0.0000000e+000  1.7517577e-003  7.0869104e-001  0.0000000e+000  0.0000000e+000  2.2498629e-002  0.0000000e+000  0.0000000e+000  7.0432855e-003  0.0000000e+000  3.3299041e-001  7.2086760e-001  1.0000000e+000  8.2836332e-001
  6.8803945e-001  0.0000000e+000  1.8573518e-001  0.0000000e+000  1.0480552e-002  0.0000000e+000  0.0000000e+000  1.1579176e-001  0.0000000e+000  0.0000000e+000  3.9237673e-002  9.1486306e-003  0.0000000e+000  0.0000000e+000  0.0000000e+000  0.0000000e+000  0.0000000e+000  0.0000000e+000  2.4929431e-002  0.0000000e+000  0.0000000e+000  6.6803976e-002  0.0000000e+000  1.3681935e-001  0.0000000e+000  1.2607999e-001  0.0000000e+000  7.2073087e-001  6.2543225e-003  1.8067471e-002  6.8803945e-001  4.5322333e-001  1.0000000e+000  4.1572118e-001
  7.7175196e-001  0.0000000e+000  0.0000000e+000  0.0000000e+000  3.4680396e-003  0.0000000e+000  0.0000000e+000  3.3000138e-002  3.3415572e-001  0.0000000e+000  0.0000000e+000  0.0000000e+000  0.0000000e+000  0.0000000e+000  0.0000000e+000  0.0000000e+000  7.0740528e-001  0.0000000e+000  0.0000000e+000  0.0000000e+000  0.0000000e+000  5.7998185e-002  0.0000000e+000  0.0000000e+000  0.0000000e+000  0.0000000e+000  0.0000000e+000  0.0000000e+000  0.0000000e+000  0.0000000e+000  7.7175196e-001  3.3087484e-001  1.0000000e+000  2.5649304e-001
  1.0000000e+000  0.0000000e+000  0.0000000e+000  0.0000000e+000  0.0000000e+000  0.0000000e+000  4.3027731e-003  0.0000000e+000  2.3611840e-001  3.1309998e-002  4.7980662e-002  1.4488301e-002  0.0000000e+000  0.0000000e+000  1.1623367e-001  0.0000000e+000  3.8542394e-003  0.0000000e+000  0.0000000e+000  0.0000000e+000  9.3797064e-003  0.0000000e+000  0.0000000e+000  0.0000000e+000  1.3817859e-001  9.9331499e-003  0.0000000e+000  4.6326480e-002  0.0000000e+000  7.7562723e-002  1.0000000e+000  1.2001906e-001  1.0000000e+000             Inf
  5.4011455e-001  0.0000000e+000  1.2450457e-001  1.6770976e-001  0.0000000e+000  0.0000000e+000  1.4983179e-002  2.4162787e-003  1.0077889e-001  0.0000000e+000  0.0000000e+000  0.0000000e+000  0.0000000e+000  8.3571860e-002  0.0000000e+000  0.0000000e+000  0.0000000e+000  2.6551097e-001  0.0000000e+000  9.3526829e-002  4.3202695e-002  0.0000000e+000  0.0000000e+000  0.0000000e+000  7.2456790e-002  0.0000000e+000  0.0000000e+000  1.8318352e-001  4.7712780e-002  2.7488107e-002  5.4011455e-001  5.1721368e-001  1.0000000e+000  6.1945428e-001
  1.6122807e-001  3.8966472e-001  0.0000000e+000  4.8449675e-002  0.0000000e+000  0.0000000e+000  4.5258035e-002  1.3021524e-002  0.0000000e+000  1.1667479e-001  0.0000000e+000  0.0000000e+000  0.0000000e+000  0.0000000e+000  0.0000000e+000  0.0000000e+000  0.0000000e+000  2.1687534e-001  4.1609939e-002  1.1037867e-002  0.0000000e+000  6.3982703e-003  0.0000000e+000  1.7163189e-001  1.5118695e-001  0.0000000e+000  2.2346800e-001  3.2503593e-002  0.0000000e+000  4.2769104e-003  1.6122807e-001  9.7219672e-001  1.0000000e+000  6.2888271e-001
  8.0890135e-001  7.5703301e-002  2.5158654e-001  0.0000000e+000  7.6954235e-003  3.9050944e-002  0.0000000e+000  1.4418580e-003  1.0449227e-001  0.0000000e+000  2.2524659e-001  0.0000000e+000  1.7574650e-001  0.0000000e+000  0.0000000e+000  0.0000000e+000  0.0000000e+000  0.0000000e+000  0.0000000e+000  0.0000000e+000  0.0000000e+000  1.5775334e-002  0.0000000e+000  0.0000000e+000  0.0000000e+000  1.2619079e-001  1.5128195e-001  1.0887433e-002  0.0000000e+000  0.0000000e+000  8.0890135e-001  3.1593067e-001  1.0000000e+000  4.3655205e-001
  0.0000000e+000  0.0000000e+000  0.0000000e+000  0.0000000e+000  1.8991215e-003  1.5968031e-002  0.0000000e+000  7.6671330e-004  1.2554327e-001  1.2953318e-002  8.5989781e-003  2.4621231e-002  0.0000000e+000  0.0000000e+000  0.0000000e+000  0.0000000e+000  1.0963224e-003  0.0000000e+000  0.0000000e+000  0.0000000e+000  5.0175474e-002  0.0000000e+000  3.8179049e-002  0.0000000e+000  0.0000000e+000  0.0000000e+000  1.4639956e-001  0.0000000e+000  0.0000000e+000  0.0000000e+000  0.0000000e+000  1.1322693e+000  1.0000000e+000             Inf
  5.3298114e-002  0.0000000e+000  5.1850464e-002  0.0000000e+000  0.0000000e+000  1.4395304e-001  0.0000000e+000  0.0000000e+000  8.4996090e-003  2.5346116e-001  0.0000000e+000  5.0914004e-002  1.8998321e-002  0.0000000e+000  0.0000000e+000  0.0000000e+000  0.0000000e+000  0.0000000e+000  0.0000000e+000  0.0000000e+000  0.0000000e+000  0.0000000e+000  2.0514260e-002  1.3583707e-001  0.0000000e+000  0.0000000e+000  0.0000000e+000  0.0000000e+000  0.0000000e+000  1.7909119e-001  5.3298114e-002  1.0079130e+000  1.0000000e+000  3.2013840e-001
  4.8181684e-001  0.0000000e+000  0.0000000e+000  0.0000000e+000  0.0000000e+000  3.7529113e-001  0.0000000e+000  2.9071265e-002  0.0000000e+000  0.0000000e+000  1.1859661e-002  0.0000000e+000  0.0000000e+000  1.9521448e-001  0.0000000e+000  0.0000000e+000  1.0710402e-001  2.2649691e-001  1.1149619e-001  0.0000000e+000  0.0000000e+000  2.2906913e-002  0.0000000e+000  2.5536153e-002  2.0829935e-002  0.0000000e+000  0.0000000e+000  2.9131437e-002  0.0000000e+000  0.0000000e+000  4.8181684e-001  5.4940867e-001  1.0000000e+000  2.7674491e-001
  2.2474662e-001  0.0000000e+000  0.0000000e+000  0.0000000e+000  0.0000000e+000  2.4774211e-002  1.5485149e-002  0.0000000e+000  0.0000000e+000  0.0000000e+000  0.0000000e+000  5.3352141e-002  0.0000000e+000  1.1145050e-002  8.7654884e-004  0.0000000e+000  0.0000000e+000  0.0000000e+000  2.9850726e-001  3.5090342e-001  0.0000000e+000  0.0000000e+000  8.7605348e-002  0.0000000e+000  0.0000000e+000  0.0000000e+000  0.0000000e+000  1.6022477e-001  0.0000000e+000  7.6880883e-003  2.2474662e-001  7.7026990e-001  1.0000000e+000  5.9904432e-001
  6.0706924e-001  0.0000000e+000  0.0000000e+000  1.6560004e-001  0.0000000e+000  2.5710210e-002  0.0000000e+000  0.0000000e+000  2.6191499e-002  1.5425915e-003  0.0000000e+000  2.9506321e-002  0.0000000e+000  0.0000000e+000  8.3591767e-002  9.7442988e-002  4.9890450e-001  9.2313950e-003  0.0000000e+000  0.0000000e+000  0.0000000e+000  4.7694816e-002  1.4608930e-001  3.1314422e-002  4.6250090e-002  5.1633355e-002  1.5895660e-002  5.7367362e-002  0.0000000e+000  1.5692956e-002  6.0706924e-001  4.9077243e-001  1.0000000e+000  4.6959386e-001
  8.2611296e-001  4.3471771e-001  0.0000000e+000  0.0000000e+000  2.8734076e-001  0.0000000e+000  0.0000000e+000  0.0000000e+000  0.0000000e+000  4.2813836e-002  3.3726543e-001  0.0000000e+000  3.2404953e-002  0.0000000e+000  1.6143728e-002  5.2530052e-001  0.0000000e+000  8.1668545e-002  0.0000000e+000  0.0000000e+000  0.0000000e+000  0.0000000e+000  1.5916658e-002  0.0000000e+000  0.0000000e+000  0.0000000e+000  4.2438515e-002  1.6446771e-001  0.0000000e+000  0.0000000e+000  8.2611296e-001  4.5969928e-001  1.0000000e+000  6.1471239e-001
  1.4487251e-001  0.0000000e+000  0.0000000e+000  0.0000000e+000  6.1828891e-001  3.1938575e-001  0.0000000e+000  8.5916689e-003  0.0000000e+000  0.0000000e+000  9.2510249e-003  5.5144530e-003  5.3285827e-003  0.0000000e+000  0.0000000e+000  0.0000000e+000  0.0000000e+000  0.0000000e+000  0.0000000e+000  1.0109341e-001  0.0000000e+000  0.0000000e+000  0.0000000e+000  0.0000000e+000  0.0000000e+000  7.4552770e-002  1.5117409e-002  0.0000000e+000  0.0000000e+000  0.0000000e+000  1.4487251e-001  9.1537632e-001  1.0000000e+000  3.3266026e-001
  4.8123479e-001  0.0000000e+000  9.7445638e-002  8.1544860e-002  0.0000000e+000  0.0000000e+000  3.4996001e-001  0.0000000e+000  2.2112544e-001  0.0000000e+000  0.0000000e+000  3.3808221e-004  0.0000000e+000  1.2533578e-002  0.0000000e+000  5.2044769e-002  0.0000000e+000  0.0000000e+000  0.0000000e+000  2.3280657e-001  0.0000000e+000  3.4557317e-003  0.0000000e+000  0.0000000e+000  8.6424743e-002  0.0000000e+000  2.1321919e-001  0.0000000e+000  9.2304215e-002  0.0000000e+000  4.8123479e-001  6.1315986e-001  1.0000000e+000  1.8686755e-001
  0.0000000e+000  0.0000000e+000  0.0000000e+000  0.0000000e+000  0.0000000e+000  0.0000000e+000  2.9871512e-003  0.0000000e+000  1.7860263e-001  0.0000000e+000  0.0000000e+000  2.3185776e-002  1.2401152e-001  0.0000000e+000  0.0000000e+000  0.0000000e+000  0.0000000e+000  0.0000000e+000  0.0000000e+000  0.0000000e+000  0.0000000e+000  0.0000000e+000  0.0000000e+000  0.0000000e+000  0.0000000e+000  0.0000000e+000  0.0000000e+000  0.0000000e+000  0.0000000e+000  7.0702917e-002  0.0000000e+000  1.1239797e+000  1.0000000e+000             Inf
  9.4496123e-001  1.8297241e-001  0.0000000e+000  1.1776926e-001  0.0000000e+000  4.5535763e-003  0.0000000e+000  0.0000000e+000  0.0000000e+000  0.0000000e+000  0.0000000e+000  0.0000000e+000  0.0000000e+000  0.0000000e+000  0.0000000e+000  1.7732441e-001  0.0000000e+000  0.0000000e+000  0.0000000e+000  0.0000000e+000  0.0000000e+000  2.8159905e-002  4.5581360e-001  0.0000000e+000  1.1900866e-002  0.0000000e+000  0.0000000e+000  0.0000000e+000  3.1173024e-001  1.1724823e-001  9.4496123e-001  2.7158852e-001  1.0000000e+000             Inf
  1.1012379e-001  0.0000000e+000  1.1903159e-001  6.2824925e-002  0.0000000e+000  1.8157558e-001  0.0000000e+000  1.2959052e-001  0.0000000e+000  0.0000000e+000  0.0000000e+000  0.0000000e+000  0.0000000e+000  0.0000000e+000  1.0183828e-002  8.4336869e-002  0.0000000e+000  0.0000000e+000  8.4737631e-003  0.0000000e+000  0.0000000e+000  0.0000000e+000  0.0000000e+000  0.0000000e+000  0.0000000e+000  0.0000000e+000  0.0000000e+000  1.2478936e-001  2.9799522e-001  5.6346069e-002  1.1012379e-001  9.5043239e-001  1.0000000e+000  2.0546943e-001
  3.8621182e-001  1.0844478e-001  1.5820375e-001  0.0000000e+000  0.0000000e+000  0.0000000e+000  0.0000000e+000  0.0000000e+000  0.0000000e+000  0.0000000e+000  6.4236333e-002  2.2912899e-003  0.0000000e+000  4.9727873e-002  0.0000000e+000  2.8960292e-002  4.9649674e-001  0.0000000e+000  0.0000000e+000  6.8221003e-002  0.0000000e+000  0.0000000e+000  5.9446937e-002  1.8586075e-003  5.7665553e-003  0.0000000e+000  2.1660792e-002  0.0000000e+000  3.8364820e-002  0.0000000e+000  3.8621182e-001  6.2245353e-001  1.0000000e+000  4.5574404e-001
  0.0000000e+000  0.0000000e+000  0.0000000e+000  0.0000000e+000  0.0000000e+000  1.8495291e-004  0.0000000e+000  0.0000000e+000  0.0000000e+000  0.0000000e+000  1.9629688e-002  0.0000000e+000  0.0000000e+000  0.0000000e+000  0.0000000e+000  0.0000000e+000  0.0000000e+000  0.0000000e+000  2.2388411e-002  2.0510942e-001  0.0000000e+000  3.6272418e-002  0.0000000e+000  4.3392296e-002  1.5750961e-002  0.0000000e+000  0.0000000e+000  0.0000000e+000  0.0000000e+000  2.5918551e-002  0.0000000e+000  1.1144076e+000  1.0000000e+000             Inf
  8.6433746e-001  9.4563847e-002  0.0000000e+000  4.1528411e-001  0.0000000e+000  0.0000000e+000  0.0000000e+000  0.0000000e+000  0.0000000e+000  0.0000000e+000  0.0000000e+000  0.0000000e+000  0.0000000e+000  1.9856778e-003  0.0000000e+000  0.0000000e+000  0.0000000e+000  0.0000000e+000  1.0379402e-002  0.0000000e+000  0.0000000e+000  1.5456170e-001  0.0000000e+000  0.0000000e+000  0.0000000e+000  6.9878095e-002  0.0000000e+000  0.0000000e+000  0.0000000e+000  0.0000000e+000  8.6433746e-001  1.9991482e-001  1.0000000e+000  3.2923439e-001
  1.4966303e-001  0.0000000e+000  2.5394811e-002  0.0000000e+000  0.0000000e+000  4.4477082e-002  0.0000000e+000  0.0000000e+000  7.5849701e-003  0.0000000e+000  0.0000000e+000  0.0000000e+000  0.0000000e+000  4.5996668e-002  0.0000000e+000  0.0000000e+000  0.0000000e+000  0.0000000e+000  0.0000000e+000  0.0000000e+000  1.5300414e-003  0.0000000e+000  0.0000000e+000  0.0000000e+000  0.0000000e+000  7.6165332e-001  0.0000000e+000  0.0000000e+000  2.5910083e-002  0.0000000e+000  1.4966303e-001  8.4497116e-001  1.0000000e+000  4.5633749e-001
  3.5311179e-001  2.3095808e-001  0.0000000e+000  5.7668814e-002  0.0000000e+000  0.0000000e+000  3.7055792e-002  2.1947568e-002  0.0000000e+000  0.0000000e+000  0.0000000e+000  0.0000000e+000  0.0000000e+000  0.0000000e+000  0.0000000e+000  1.6708343e-002  0.0000000e+000  0.0000000e+000  2.9963511e-003  0.0000000e+000  0.0000000e+000  0.0000000e+000  1.4242692e-001  0.0000000e+000  0.0000000e+000  1.9508556e-001  0.0000000e+000  0.0000000e+000  0.0000000e+000  0.0000000e+000  3.5311179e-001  5.6273241e-001  1.0000000e+000  2.2086294e-001
  4.8144930e-001  0.0000000e+000  0.0000000e+000  1.0485344e-001  0.0000000e+000  0.0000000e+000  2.1958431e-001  2.7826824e-002  0.0000000e+000  0.0000000e+000  0.0000000e+000  0.0000000e+000  0.0000000e+000  4.4726539e-001  0.0000000e+000  0.0000000e+000  0.0000000e+000  0.0000000e+000  0.0000000e+000  0.0000000e+000  0.0000000e+000  9.5139661e-002  0.0000000e+000  0.0000000e+000  8.6242640e-002  0.0000000e+000  0.0000000e+000  5.5522216e-002  0.0000000e+000  0.0000000e+000  4.8144930e-001  5.2396262e-001  1.0000000e+000  1.8875383e-001
  2.1559682e-001  0.0000000e+000  0.0000000e+000  0.0000000e+000  0.0000000e+000  1.3438338e-002  1.4741922e-002  0.0000000e+000  0.0000000e+000  0.0000000e+000  0.0000000e+000  1.2827827e-001  0.0000000e+000  1.8325828e-001  0.0000000e+000  1.7031299e-001  0.0000000e+000  0.0000000e+000  0.0000000e+000  9.7113160e-003  1.7097153e-002  0.0000000e+000  0.0000000e+000  0.0000000e+000  0.0000000e+000  0.0000000e+000  0.0000000e+000  1.1025158e-001  0.0000000e+000  1.5760114e-001  2.1559682e-001  7.3065734e-001  1.0000000e+000  2.8455961e-001
  6.7750926e-001  2.9266581e-001  8.5187815e-002  0.0000000e+000  0.0000000e+000  1.4511446e-001  0.0000000e+000  0.0000000e+000  0.0000000e+000  0.0000000e+000  1.5769871e-003  1.6312831e-001  0.0000000e+000  0.0000000e+000  0.0000000e+000  0.0000000e+000  0.0000000e+000  0.0000000e+000  0.0000000e+000  5.4513882e-004  0.0000000e+000  0.0000000e+000  0.0000000e+000  0.0000000e+000  0.0000000e+000  0.0000000e+000  0.0000000e+000  0.0000000e+000  4.2597075e-002  0.0000000e+000  6.7750926e-001  3.1511869e-001  1.0000000e+000  4.1154980e-001
  9.8920425e-001  0.0000000e+000  0.0000000e+000  0.0000000e+000  0.0000000e+000  0.0000000e+000  0.0000000e+000  0.0000000e+000  0.0000000e+000  0.0000000e+000  4.9150289e-002  1.3914032e-001  0.0000000e+000  0.0000000e+000  0.0000000e+000  5.4525790e-004  0.0000000e+000  0.0000000e+000  3.1888996e-001  0.0000000e+000  2.1825831e-002  3.5182304e-002  0.0000000e+000  6.0006922e-002  5.7388824e-002  3.2720117e-002  0.0000000e+000  0.0000000e+000  2.6228108e-001  4.5683998e-002  9.8920425e-001  1.7584627e-001  1.0000000e+000  2.4857057e-001
  6.0151766e-001  0.0000000e+000  0.0000000e+000  1.6519572e-001  0.0000000e+000  1.0918383e-001  0.0000000e+000  7.8496793e-003  0.0000000e+000  0.0000000e+000  0.0000000e+000  0.0000000e+000  0.0000000e+000  0.0000000e+000  0.0000000e+000  0.0000000e+000  0.0000000e+000  0.0000000e+000  2.3234125e-001  8.0497570e-004  0.0000000e+000  8.4027631e-003  0.0000000e+000  4.1449538e-001  0.0000000e+000  1.2299829e-002  0.0000000e+000  1.5266906e-001  7.0841474e-002  5.7343309e-002  6.0151766e-001  4.7035685e-001  1.0000000e+000  2.0993782e-001
  3.7609722e-001  0.0000000e+000  2.4699393e-001  0.0000000e+000  0.0000000e+000  3.7281911e-001  0.0000000e+000  0.0000000e+000  0.0000000e+000  0.0000000e+000  0.0000000e+000  0.0000000e+000  0.0000000e+000  8.7302417e-003  0.0000000e+000  0.0000000e+000  0.0000000e+000  0.0000000e+000  0.0000000e+000  0.0000000e+000  7.9823358e-002  6.7287757e-003  0.0000000e+000  0.0000000e+000  0.0000000e+000  6.7365927e-003  0.0000000e+000  0.0000000e+000  0.0000000e+000  0.0000000e+000  3.7609722e-001  5.4552635e-001  1.0000000e+000  1.6445875e-001
  8.9401450e-001  7.1869426e-002  0.0000000e+000  0.0000000e+000  0.0000000e+000  0.0000000e+000  8.4589973e-002  1.0801857e-003  0.0000000e+000  0.0000000e+000  6.2167567e-002  0.0000000e+000  0.0000000e+000  0.0000000e+000  0.0000000e+000  0.0000000e+000  0.0000000e+000  0.0000000e+000  0.0000000e+000  2.0486340e-003  0.0000000e+000  1.7030733e-001  0.0000000e+000  0.0000000e+000  0.0000000e+000  0.0000000e+000  0.0000000e+000  4.0535136e-001  0.0000000e+000  1.5123931e-002  8.9401450e-001  1.9412383e-001  1.0000000e+000  1.4729110e-001
  3.2576132e-001  0.0000000e+000  3.1611461e-001  0.0000000e+000  0.0000000e+000  6.9392980e-002  3.1364771e-002  2.2764514e-002  0.0000000e+000  0.0000000e+000  0.0000000e+000  0.0000000e+000  0.0000000e+000  0.0000000e+000  0.0000000e+000  1.8836070e-002  0.0000000e+000  0.0000000e+000  0.0000000e+000  0.0000000e+000  1.0009328e-003  0.0000000e+000  2.7336974e-005  5.6052169e-001  0.0000000e+000  0.0000000e+000  0.0000000e+000  5.7299782e-002  0.0000000e+000  2.2805247e-001  3.2576132e-001  7.2855706e-001  1.0000000e+000  2.9396818e-001
  6.0614511e-001  0.0000000e+000  9.6339220e-002  2.7207413e-002  0.0000000e+000  2.5149541e-001  0.0000000e+000  0.0000000e+000  2.7852271e-001  0.0000000e+000  1.7583979e-002  0.0000000e+000  0.0000000e+000  0.0000000e+000  0.0000000e+000  0.0000000e+000  0.0000000e+000  0.0000000e+000  0.0000000e+000  0.0000000e+000  0.0000000e+000  0.0000000e+000  0.0000000e+000  0.0000000e+000  0.0000000e+000  4.2966868e-002  0.0000000e+000  0.0000000e+000  4.5685623e-003  1.2366092e-002  6.0614511e-001  3.6451701e-001  1.0000000e+000  2.2062472e-001
  5.9942126e-002  2.0286344e-002  0.0000000e+000  3.5569759e-001  0.0000000e+000  0.0000000e+000  8.4598066e-003  0.0000000e+000  5.1808176e-003  0.0000000e+000  0.0000000e+000  1.0555352e-001  0.0000000e+000  0.0000000e+000  0.0000000e+000  0.0000000e+000  0.0000000e+000  0.0000000e+000  1.2425080e-001  0.0000000e+000  1.3546892e-002  1.8861488e-001  6.8868541e-002  0.0000000e+000  0.0000000e+000  1.8727627e-001  0.0000000e+000  0.0000000e+000  0.0000000e+000  6.2868048e-003  5.9942126e-002  1.0533873e+000  1.0000000e+000  4.0069302e-001
  1.0000000e+000  8.7625988e-002  0.0000000e+000  0.0000000e+000  0.0000000e+000  1.3135424e-002  0.0000000e+000  8.6778640e-002  0.0000000e+000  0.0000000e+000  1.7786868e-002  0.0000000e+000  0.0000000e+000  0.0000000e+000  0.0000000e+000  0.0000000e+000  0.0000000e+000  0.0000000e+000  1.7096314e-002  0.0000000e+000  0.0000000e+000  0.0000000e+000  0.0000000e+000  0.0000000e+000  9.9731563e-003  0.0000000e+000  0.0000000e+000  2.1810082e-003  2.5152413e-002  0.0000000e+000  1.0000000e+000  4.1083892e-002  1.0000000e+000             Inf
  5.3431222e-001  0.0000000e+000  2.3854111e-001  1.4872553e-001  0.0000000e+000  0.0000000e+000  0.0000000e+000  9.4914842e-002  0.0000000e+000  0.0000000e+000  0.0000000e+000  3.6897690e-001  0.0000000e+000  0.0000000e+000  0.0000000e+000  0.0000000e+000  0.0000000e+000  0.0000000e+000  0.0000000e+000  0.0000000e+000  0.0000000e+000  1.0208294e-001  0.0000000e+000  0.0000000e+000  0.0000000e+000  1.3609631e-001  0.0000000e+000  9.2481023e-002  2.5440047e-003  0.0000000e+000  5.3431222e-001  5.1274830e-001  1.0000000e+000  1.7001207e-001
  2.2083137e-001  0.0000000e+000  0.0000000e+000  0.0000000e+000  0.0000000e+000  0.0000000e+000  9.2974546e-002  3.8202078e-002  0.0000000e+000  7.7915505e-003  3.7985800e-003  0.0000000e+000  0.0000000e+000  0.0000000e+000  0.0000000e+000  0.0000000e+000  2.9742455e-003  0.0000000e+000  0.0000000e+000  3.1752136e-002  0.0000000e+000  2.2855403e-002  1.0210398e-001  0.0000000e+000  0.0000000e+000  0.0000000e+000  0.0000000e+000  0.0000000e+000  2.9766701e-003  9.6732040e-003  2.2083137e-001  6.0542209e-001  1.0000000e+000  1.2535815e-001
  9.9018465e-001  0.0000000e+000  0.0000000e+000  0.0000000e+000  0.0000000e+000  0.0000000e+000  1.9971003e-001  2.7312097e-002  0.0000000e+000  0.0000000e+000  0.0000000e+000  0.0000000e+000  0.0000000e+000  0.0000000e+000  0.0000000e+000  0.0000000e+000  3.2557420e-004  0.0000000e+000  0.0000000e+000  3.8742620e-002  9.8304499e-003  6.4129426e-003  0.0000000e+000  0.0000000e+000  7.5268542e-002  0.0000000e+000  0.0000000e+000  0.0000000e+000  0.0000000e+000  0.0000000e+000  9.9018465e-001  6.2135240e-002  1.0000000e+000  2.0315353e-001
  7.0862071e-002  5.9218968e-002  0.0000000e+000  0.0000000e+000  0.0000000e+000  0.0000000e+000  0.0000000e+000  5.0493309e-002  1.1616211e-002  1.7972473e-002  1.1285136e-001  0.0000000e+000  0.0000000e+000  0.0000000e+000  3.9252739e-002  0.0000000e+000  5.9451725e-003  0.0000000e+000  0.0000000e+000  7.0265450e-003  0.0000000e+000  7.1678535e-003  0.0000000e+000  0.0000000e+000  2.0963884e-002  5.1438542e-002  0.0000000e+000  0.0000000e+000  4.7612950e-004  1.6551954e-002  7.0862071e-002  8.4216377e-001  1.0000000e+000  4.6181061e-002
  6.5167412e-001  0.0000000e+000  0.0000000e+000  0.0000000e+000  4.6664930e-002  0.0000000e+000  1.6741913e-001  0.0000000e+000  0.0000000e+000  0.0000000e+000  0.0000000e+000  0.0000000e+000  0.0000000e+000  0.0000000e+000  1.2292553e-002  0.0000000e+000  0.0000000e+000  0.0000000e+000  0.0000000e+000  0.0000000e+000  0.0000000e+000  0.0000000e+000  0.0000000e+000  0.0000000e+000  0.0000000e+000  4.2753195e-002  0.0000000e+000  1.1696398e-002  0.0000000e+000  0.0000000e+000  6.5167412e-001  2.4544669e-001  1.0000000e+000  3.1855313e-001
  3.5526856e-001  0.0000000e+000  0.0000000e+000  0.0000000e+000  7.1607371e-003  0.0000000e+000  0.0000000e+000  0.0000000e+000  5.3307072e-003  1.3054318e-001  4.5857170e-002  0.0000000e+000  0.0000000e+000  0.0000000e+000  2.9916437e-003  0.0000000e+000  0.0000000e+000  0.0000000e+000  0.0000000e+000  0.0000000e+000  0.0000000e+000  3.1281303e-002  0.0000000e+000  0.0000000e+000  6.5679697e-003  0.0000000e+000  0.0000000e+000  7.5592897e-006  0.0000000e+000  0.0000000e+000  3.5526856e-001  4.5437185e-001  1.0000000e+000  2.3627265e-001
  2.2991855e-001  0.0000000e+000  0.0000000e+000  0.0000000e+000  4.9004093e-002  0.0000000e+000  7.3139826e-002  0.0000000e+000  0.0000000e+000  0.0000000e+000  0.0000000e+000  0.0000000e+000  0.0000000e+000  0.0000000e+000  1.2186199e-002  0.0000000e+000  1.0800077e-001  0.0000000e+000  0.0000000e+000  0.0000000e+000  0.0000000e+000  3.3605420e-002  0.0000000e+000  0.0000000e+000  0.0000000e+000  3.1660357e-002  0.0000000e+000  0.0000000e+000  0.0000000e+000  0.0000000e+000  2.2991855e-001  5.9359769e-001  1.0000000e+000  1.2733901e-001
  5.0479741e-001  1.7522499e-002  0.0000000e+000  0.0000000e+000  0.0000000e+000  0.0000000e+000  1.4422496e-002  0.0000000e+000  2.1125539e-004  1.0101505e-002  0.0000000e+000  0.0000000e+000  0.0000000e+000  0.0000000e+000  0.0000000e+000  0.0000000e+000  3.0559038e-003  0.0000000e+000  0.0000000e+000  0.0000000e+000  0.0000000e+000  0.0000000e+000  0.0000000e+000  0.0000000e+000  1.2800166e-001  3.3378252e-003  0.0000000e+000  0.0000000e+000  2.8871063e-002  2.1105785e-003  5.0479741e-001  3.3141332e-001  1.0000000e+000  3.6013332e-001
  0.0000000e+000  0.0000000e+000  0.0000000e+000  0.0000000e+000  0.0000000e+000  0.0000000e+000  0.0000000e+000  0.0000000e+000  0.0000000e+000  3.5942649e-002  0.0000000e+000  0.0000000e+000  0.0000000e+000  0.0000000e+000  0.0000000e+000  0.0000000e+000  1.9758393e-002  0.0000000e+000  0.0000000e+000  1.7270016e-002  0.0000000e+000  0.0000000e+000  0.0000000e+000  0.0000000e+000  0.0000000e+000  1.2847335e-002  0.0000000e+000  0.0000000e+000  0.0000000e+000  0.0000000e+000  0.0000000e+000  1.0266333e+000  1.0000000e+000             Inf
  1.1721950e-001  1.5172403e-001  0.0000000e+000  0.0000000e+000  0.0000000e+000  0.0000000e+000  1.0618801e-001  1.3307551e-001  0.0000000e+000  2.4136873e-003  0.0000000e+000  0.0000000e+000  0.0000000e+000  0.0000000e+000  0.0000000e+000  0.0000000e+000  8.5396095e-004  0.0000000e+000  0.0000000e+000  0.0000000e+000  0.0000000e+000  8.2284293e-002  3.1769211e-003  0.0000000e+000  0.0000000e+000  0.0000000e+000  0.0000000e+000  0.0000000e+000  0.0000000e+000  1.4330983e-002  1.1721950e-001  7.8564016e-001  1.0000000e+000  1.7725495e-001
  2.2066437e-002  0.0000000e+000  0.0000000e+000  0.0000000e+000  0.0000000e+000  0.0000000e+000  0.0000000e+000  0.0000000e+000  0.0000000e+000  0.0000000e+000  0.0000000e+000  0.0000000e+000  0.0000000e+000  0.0000000e+000  0.0000000e+000  0.0000000e+000  3.6477394e-002  0.0000000e+000  0.0000000e+000  0.0000000e+000  0.0000000e+000  2.0252863e-002  0.0000000e+000  0.0000000e+000  0.0000000e+000  0.0000000e+000  0.0000000e+000  3.0681618e-002  0.0000000e+000  0.0000000e+000  2.2066437e-002  8.7657866e-001  1.0000000e+000  2.4082969e-001
  1.4875893e-001  2.6796370e-001  0.0000000e+000  0.0000000e+000  0.0000000e+000  0.0000000e+000  0.0000000e+000  1.9346020e-002  0.0000000e+000  6.1798430e-003  0.0000000e+000  0.0000000e+000  0.0000000e+000  0.0000000e+000  0.0000000e+000  0.0000000e+000  1.9540033e-004  0.0000000e+000  0.0000000e+000  4.3370445e-003  0.0000000e+000  9.8445842e-003  8.5949706e-002  0.0000000e+000  0.0000000e+000  0.0000000e+000  0.0000000e+000  0.0000000e+000  0.0000000e+000  0.0000000e+000  1.4875893e-001  7.1363584e-001  1.0000000e+000  1.2786256e-001
  1.8359686e-001  1.0393142e-001  0.0000000e+000  0.0000000e+000  0.0000000e+000  0.0000000e+000  0.0000000e+000  0.0000000e+000  0.0000000e+000  5.9011820e-002  0.0000000e+000  0.0000000e+000  0.0000000e+000  0.0000000e+000  2.7206639e-002  0.0000000e+000  4.0847479e-003  0.0000000e+000  0.0000000e+000  1.4244560e-002  6.8362443e-003  0.0000000e+000  7.8504169e-002  0.0000000e+000  0.0000000e+000  7.6293944e-002  0.0000000e+000  1.4284707e-002  2.4352384e-002  0.0000000e+000  1.8359686e-001  6.7200555e-001  1.0000000e+000  1.5741220e-001
  2.8867352e-001  0.0000000e+000  0.0000000e+000  0.0000000e+000  7.2737455e-002  0.0000000e+000  0.0000000e+000  0.0000000e+000  1.5629789e-002  0.0000000e+000  1.2787488e-002  0.0000000e+000  0.0000000e+000  0.0000000e+000  0.0000000e+000  0.0000000e+000  0.0000000e+000  0.0000000e+000  0.0000000e+000  1.9632214e-003  0.0000000e+000  1.4346146e-001  0.0000000e+000  0.0000000e+000  5.4625461e-002  6.3883704e-002  0.0000000e+000  0.0000000e+000  0.0000000e+000  0.0000000e+000  2.8867352e-001  5.4639843e-001  1.0000000e+000  1.7629174e-001
  3.2732041e-001  0.0000000e+000  0.0000000e+000  0.0000000e+000  0.0000000e+000  0.0000000e+000  3.0688524e-001  0.0000000e+000  0.0000000e+000  0.0000000e+000  0.0000000e+000  0.0000000e+000  0.0000000e+000  0.0000000e+000  0.0000000e+000  0.0000000e+000  1.3278992e-004  0.0000000e+000  0.0000000e+000  8.3222144e-002  0.0000000e+000  0.0000000e+000  0.0000000e+000  0.0000000e+000  0.0000000e+000  0.0000000e+000  0.0000000e+000  0.0000000e+000  0.0000000e+000  0.0000000e+000  3.2732041e-001  5.1533525e-001  1.0000000e+000  1.5935940e-001
  6.8982003e-001  0.0000000e+000  0.0000000e+000  0.0000000e+000  0.0000000e+000  0.0000000e+000  9.9551576e-003  0.0000000e+000  0.0000000e+000  8.1583664e-002  3.1423458e-002  0.0000000e+000  0.0000000e+000  0.0000000e+000  3.1051536e-002  0.0000000e+000  0.0000000e+000  0.0000000e+000  0.0000000e+000  0.0000000e+000  0.0000000e+000  6.3640859e-003  7.8456577e-004  0.0000000e+000  0.0000000e+000  0.0000000e+000  0.0000000e+000  0.0000000e+000  0.0000000e+000  0.0000000e+000  6.8982003e-001  1.9894483e-001  1.0000000e+000  3.5772293e-001
  4.5915214e-001  0.0000000e+000  0.0000000e+000  0.0000000e+000  0.0000000e+000  0.0000000e+000  6.0670607e-002  2.3312191e-001  0.0000000e+000  4.3335897e-002  8.1313426e-003  0.0000000e+000  0.0000000e+000  0.0000000e+000  0.0000000e+000  0.0000000e+000  1.1889314e-002  0.0000000e+000  0.0000000e+000  0.0000000e+000  0.0000000e+000  8.1455996e-004  2.6763075e-002  0.0000000e+000  6.0053977e-003  3.2446509e-002  0.0000000e+000  0.0000000e+000  0.0000000e+000  5.3170293e-003  4.5915214e-001  4.1172497e-001  1.0000000e+000  2.7347314e-001
  9.9464782e-002  8.0731529e-003  0.0000000e+000  0.0000000e+000  1.2571273e-001  0.0000000e+000  1.3241897e-001  0.0000000e+000  1.9895970e-001  0.0000000e+000  1.3455824e-002  0.0000000e+000  0.0000000e+000  0.0000000e+000  0.0000000e+000  0.0000000e+000  0.0000000e+000  0.0000000e+000  0.0000000e+000  0.0000000e+000  0.0000000e+000  0.0000000e+000  6.7831318e-002  0.0000000e+000  4.5494676e-002  0.0000000e+000  0.0000000e+000  0.0000000e+000  0.0000000e+000  0.0000000e+000  9.9464782e-002  8.4057893e-001  1.0000000e+000  1.0333419e-001
  1.5173622e-001  0.0000000e+000  0.0000000e+000  0.0000000e+000  0.0000000e+000  0.0000000e+000  0.0000000e+000  0.0000000e+000  0.0000000e+000  0.0000000e+000  0.0000000e+000  0.0000000e+000  0.0000000e+000  0.0000000e+000  6.1020697e-002  0.0000000e+000  5.4156095e-004  0.0000000e+000  0.0000000e+000  0.0000000e+000  0.0000000e+000  1.2729472e-001  1.0065753e-001  0.0000000e+000  0.0000000e+000  3.7015768e-002  0.0000000e+000  0.0000000e+000  1.9543071e-003  0.0000000e+000  1.5173622e-001  6.9303673e-001  1.0000000e+000  7.6801971e-002
  8.6349813e-001  0.0000000e+000  0.0000000e+000  0.0000000e+000  0.0000000e+000  0.0000000e+000  0.0000000e+000  0.0000000e+000  0.0000000e+000  0.0000000e+000  0.0000000e+000  0.0000000e+000  0.0000000e+000  0.0000000e+000  0.0000000e+000  0.0000000e+000  5.3958938e-002  0.0000000e+000  0.0000000e+000  7.9680339e-002  0.0000000e+000  0.0000000e+000  1.3851129e-002  0.0000000e+000  0.0000000e+000  4.5138918e-003  0.0000000e+000  0.0000000e+000  2.1279693e-002  4.9171979e-003  8.6349813e-001  1.0070816e-001  1.0000000e+000  4.3827102e-001
  1.0000000e+000  9.9845665e-002  0.0000000e+000  0.0000000e+000  0.0000000e+000  0.0000000e+000  0.0000000e+000  0.0000000e+000  0.0000000e+000  1.0805344e-002  0.0000000e+000  0.0000000e+000  0.0000000e+000  0.0000000e+000  2.8430709e-002  0.0000000e+000  3.5404124e-003  0.0000000e+000  0.0000000e+000  0.0000000e+000  0.0000000e+000  0.0000000e+000  0.0000000e+000  0.0000000e+000  0.0000000e+000  1.6049737e-003  0.0000000e+000  6.3415468e-002  0.0000000e+000  1.1639881e-002  1.0000000e+000  3.4586593e-002  1.0000000e+000             Inf
  7.0669790e-002  1.0432042e-001  0.0000000e+000  0.0000000e+000  1.4255237e-002  0.0000000e+000  2.9660211e-002  0.0000000e+000  0.0000000e+000  0.0000000e+000  1.9750205e-002  0.0000000e+000  0.0000000e+000  0.0000000e+000  0.0000000e+000  0.0000000e+000  0.0000000e+000  0.0000000e+000  0.0000000e+000  2.2738880e-002  0.0000000e+000  2.4550492e-001  0.0000000e+000  0.0000000e+000  0.0000000e+000  0.0000000e+000  0.0000000e+000  0.0000000e+000  1.8186439e-002  2.8183663e-003  7.0669790e-002  8.5782673e-001  1.0000000e+000  8.3486430e-002
