# Supplementary material for: An evolutionary algorithm for multi-objective optimization of freshwater consumption in textile dyeing industry
Source: PeerJ Comput Sci. 2022 Mar 22;8:e932. doi: 10.7717/peerj-cs.932 (PMC9044317; doi:10.7717/peerj-cs.932)
Supplement: Supplemental Information 1 — The data was collected manually from the Sitara Textile mills to conduct the thesis. [file peerj-cs-08-932-s001.zip › Code-and-Dataset/Algorithm Work/AMOCLPSO-matlab/Graphs/AMOCLPSO_ZDT1_250.txt]

  6.4848205e-002  0.0000000e+000  0.0000000e+000  0.0000000e+000  0.0000000e+000  1.0665351e-002  1.4150634e-003  3.3551720e-001  0.0000000e+000  0.0000000e+000  0.0000000e+000  2.9252863e-002  0.0000000e+000  0.0000000e+000  4.1921675e-004  0.0000000e+000  3.6927006e-003  0.0000000e+000  0.0000000e+000  0.0000000e+000  4.3066525e-002  0.0000000e+000  0.0000000e+000  0.0000000e+000  0.0000000e+000  0.0000000e+000  0.0000000e+000  0.0000000e+000  3.3306225e-003  5.2933055e-002  6.4848205e-002  8.7608336e-001  1.0000000e+000  2.8095771e-001
  1.9063646e-001  0.0000000e+000  5.0491203e-002  0.0000000e+000  0.0000000e+000  9.3478870e-002  1.1725526e-002  8.6469151e-002  0.0000000e+000  6.2418577e-002  2.1022758e-002  2.9636508e-001  0.0000000e+000  3.1120921e-004  1.2274836e-001  0.0000000e+000  0.0000000e+000  0.0000000e+000  0.0000000e+000  1.0338988e-001  0.0000000e+000  0.0000000e+000  0.0000000e+000  1.1710845e-002  1.7120001e-002  0.0000000e+000  8.2825282e-002  0.0000000e+000  0.0000000e+000  1.0288360e-001  1.9063646e-001  8.2637215e-001  1.0000000e+000  2.0668355e-001
  0.0000000e+000  0.0000000e+000  1.0918107e-001  0.0000000e+000  0.0000000e+000  7.2838028e-004  0.0000000e+000  0.0000000e+000  0.0000000e+000  0.0000000e+000  1.0178130e-002  0.0000000e+000  0.0000000e+000  0.0000000e+000  0.0000000e+000  0.0000000e+000  0.0000000e+000  0.0000000e+000  0.0000000e+000  1.5035554e-002  0.0000000e+000  0.0000000e+000  0.0000000e+000  0.0000000e+000  1.0167417e-003  0.0000000e+000  0.0000000e+000  0.0000000e+000  3.9782204e-002  0.0000000e+000  0.0000000e+000  1.0545965e+000  1.0000000e+000             Inf
  1.9610638e-001  0.0000000e+000  4.2918689e-003  9.4789928e-003  0.0000000e+000  0.0000000e+000  2.2036072e-002  6.1643476e-002  0.0000000e+000  2.4851691e-001  0.0000000e+000  0.0000000e+000  0.0000000e+000  0.0000000e+000  0.0000000e+000  0.0000000e+000  1.8702718e-001  0.0000000e+000  0.0000000e+000  2.3861539e-001  7.2682167e-003  3.3665537e-002  0.0000000e+000  0.0000000e+000  1.8109123e-001  0.0000000e+000  5.0895887e-002  0.0000000e+000  0.0000000e+000  0.0000000e+000  1.9610638e-001  8.1457944e-001  1.0000000e+000  3.7344178e-001
  2.7028923e-001  0.0000000e+000  0.0000000e+000  7.8752687e-003  0.0000000e+000  5.8208405e-002  1.9659941e-001  0.0000000e+000  0.0000000e+000  0.0000000e+000  0.0000000e+000  0.0000000e+000  5.9305978e-002  0.0000000e+000  0.0000000e+000  0.0000000e+000  2.7824368e-002  3.1638621e-003  0.0000000e+000  0.0000000e+000  0.0000000e+000  6.6110779e-002  0.0000000e+000  0.0000000e+000  1.2032734e-002  1.2658299e-002  0.0000000e+000  0.0000000e+000  1.5435351e-002  0.0000000e+000  2.7028923e-001  5.8680856e-001  1.0000000e+000  6.0651423e-001
  4.4038355e-001  0.0000000e+000  0.0000000e+000  8.5745586e-002  0.0000000e+000  8.5383098e-003  0.0000000e+000  4.2028172e-003  0.0000000e+000  5.0897114e-002  0.0000000e+000  0.0000000e+000  1.0478357e-001  0.0000000e+000  0.0000000e+000  0.0000000e+000  0.0000000e+000  0.0000000e+000  0.0000000e+000  0.0000000e+000  0.0000000e+000  1.1493917e-001  0.0000000e+000  0.0000000e+000  7.3687705e-003  0.0000000e+000  0.0000000e+000  2.1688200e-001  0.0000000e+000  2.6319526e-001  4.4038355e-001  5.1920143e-001  1.0000000e+000  8.1138675e-001
  1.0000000e+000  0.0000000e+000  0.0000000e+000  0.0000000e+000  0.0000000e+000  0.0000000e+000  2.8058456e-002  0.0000000e+000  0.0000000e+000  1.1300973e-002  2.7710198e-001  2.0064714e-001  0.0000000e+000  0.0000000e+000  3.9587231e-003  0.0000000e+000  0.0000000e+000  0.0000000e+000  0.0000000e+000  0.0000000e+000  3.3543627e-002  3.2265730e-002  0.0000000e+000  0.0000000e+000  8.0855698e-002  0.0000000e+000  4.8329261e-001  1.6221659e-001  0.0000000e+000  9.9945890e-002  1.0000000e+000  2.3916913e-001  1.0000000e+000             Inf
  6.1254427e-002  0.0000000e+000  0.0000000e+000  0.0000000e+000  0.0000000e+000  1.9895025e-001  0.0000000e+000  8.4585286e-003  0.0000000e+000  0.0000000e+000  0.0000000e+000  1.9356783e-003  2.6473067e-002  3.3152206e-002  3.4120389e-003  0.0000000e+000  0.0000000e+000  0.0000000e+000  0.0000000e+000  2.0108789e-001  3.0560436e-002  0.0000000e+000  0.0000000e+000  0.0000000e+000  5.0806305e-002  0.0000000e+000  0.0000000e+000  1.6440247e-001  0.0000000e+000  1.7679993e-003  6.1254427e-002  9.4997112e-001  1.0000000e+000  2.8376795e-001
  7.4979276e-001  0.0000000e+000  0.0000000e+000  3.4989525e-001  0.0000000e+000  4.6964261e-002  3.4845224e-002  2.9066038e-003  0.0000000e+000  0.0000000e+000  2.3623422e-001  0.0000000e+000  0.0000000e+000  7.7102751e-002  2.5053151e-003  0.0000000e+000  0.0000000e+000  6.7871638e-002  0.0000000e+000  0.0000000e+000  0.0000000e+000  0.0000000e+000  0.0000000e+000  0.0000000e+000  0.0000000e+000  0.0000000e+000  6.5201320e-002  8.1985163e-002  0.0000000e+000  1.9150206e-002  7.4979276e-001  3.1618190e-001  1.0000000e+000  9.0303427e-001
  2.7476224e-001  1.7893764e-001  0.0000000e+000  0.0000000e+000  0.0000000e+000  2.4479749e-002  0.0000000e+000  1.8962778e-001  0.0000000e+000  9.3547340e-002  0.0000000e+000  0.0000000e+000  1.8398536e-001  0.0000000e+000  2.0103866e-001  1.8547671e-003  0.0000000e+000  5.3908182e-002  0.0000000e+000  0.0000000e+000  0.0000000e+000  7.3629860e-002  0.0000000e+000  0.0000000e+000  0.0000000e+000  0.0000000e+000  0.0000000e+000  0.0000000e+000  0.0000000e+000  3.4513504e-001  2.7476224e-001  7.9363005e-001  1.0000000e+000  6.1430307e-001
  7.4323153e-001  7.4743573e-002  0.0000000e+000  7.1115320e-003  2.1802314e-002  9.8021460e-002  2.0516789e-001  2.7868658e-002  2.9432542e-002  0.0000000e+000  0.0000000e+000  2.7720316e-001  0.0000000e+000  3.9189192e-001  3.9109771e-002  0.0000000e+000  1.1621570e-001  1.2843469e-001  0.0000000e+000  0.0000000e+000  0.0000000e+000  8.3879805e-003  0.0000000e+000  2.6508903e-002  2.1287627e-002  6.4407841e-003  0.0000000e+000  5.8087126e-003  0.0000000e+000  9.2750443e-005  7.4323153e-001  4.1897041e-001  1.0000000e+000  4.0777841e-001
  5.4232611e-001  1.1163169e-001  0.0000000e+000  6.1846253e-002  0.0000000e+000  0.0000000e+000  1.2715883e-001  2.8640888e-003  0.0000000e+000  4.6895520e-001  0.0000000e+000  1.0136940e-001  1.3767349e-001  2.4926629e-002  7.6926687e-002  0.0000000e+000  0.0000000e+000  5.6982804e-004  1.7043633e-003  0.0000000e+000  0.0000000e+000  4.1402152e-002  0.0000000e+000  3.4416130e-001  0.0000000e+000  0.0000000e+000  5.4347241e-002  3.7831197e-003  4.3286314e-002  0.0000000e+000  5.4232611e-001  5.9621817e-001  1.0000000e+000  5.4352203e-001
  9.2775076e-001  0.0000000e+000  9.5977441e-002  6.5248498e-001  0.0000000e+000  0.0000000e+000  0.0000000e+000  2.5888980e-001  0.0000000e+000  4.4646749e-002  0.0000000e+000  0.0000000e+000  0.0000000e+000  2.6406476e-001  0.0000000e+000  8.5643476e-002  0.0000000e+000  3.4294186e-002  0.0000000e+000  0.0000000e+000  0.0000000e+000  0.0000000e+000  0.0000000e+000  4.3005568e-002  1.0724935e-001  0.0000000e+000  0.0000000e+000  0.0000000e+000  0.0000000e+000  0.0000000e+000  9.2775076e-001  3.1565146e-001  1.0000000e+000  4.6476365e-001
  0.0000000e+000  1.7494479e-002  0.0000000e+000  0.0000000e+000  0.0000000e+000  0.0000000e+000  3.5964780e-003  0.0000000e+000  0.0000000e+000  0.0000000e+000  0.0000000e+000  4.8495252e-002  6.5616994e-002  0.0000000e+000  0.0000000e+000  0.0000000e+000  0.0000000e+000  0.0000000e+000  0.0000000e+000  0.0000000e+000  0.0000000e+000  0.0000000e+000  0.0000000e+000  0.0000000e+000  1.4180520e-001  0.0000000e+000  1.4713275e-001  0.0000000e+000  0.0000000e+000  9.9205339e-002  0.0000000e+000  1.1624179e+000  1.0000000e+000             Inf
  9.6542670e-001  1.7908967e-001  0.0000000e+000  1.6424899e-001  0.0000000e+000  2.6194628e-001  0.0000000e+000  0.0000000e+000  5.7625084e-003  0.0000000e+000  0.0000000e+000  2.1276952e-002  2.0919063e-002  0.0000000e+000  0.0000000e+000  6.8623726e-003  0.0000000e+000  2.5614613e-003  1.6957152e-004  1.3526429e-001  0.0000000e+000  3.1034927e-002  0.0000000e+000  9.4759371e-003  0.0000000e+000  1.3750183e-001  0.0000000e+000  0.0000000e+000  0.0000000e+000  5.4780922e-002  9.6542670e-001  1.9108459e-001  1.0000000e+000             Inf
  2.0036994e-001  1.0344418e-001  0.0000000e+000  1.6405800e-001  0.0000000e+000  0.0000000e+000  1.0637029e-001  2.5597841e-003  0.0000000e+000  1.1024458e-001  1.4031719e-003  5.8772588e-002  1.7320163e-001  0.0000000e+000  0.0000000e+000  0.0000000e+000  0.0000000e+000  0.0000000e+000  0.0000000e+000  0.0000000e+000  0.0000000e+000  2.7165630e-001  0.0000000e+000  1.2976789e-001  7.9170345e-002  0.0000000e+000  0.0000000e+000  2.7146834e-003  0.0000000e+000  0.0000000e+000  2.0036994e-001  8.4886290e-001  1.0000000e+000  2.2350944e-001
  5.4825070e-001  6.7497019e-002  0.0000000e+000  0.0000000e+000  1.6141619e-001  0.0000000e+000  0.0000000e+000  1.0893011e-001  2.3615725e-001  5.0878438e-002  0.0000000e+000  9.3945353e-002  0.0000000e+000  1.2475405e-001  0.0000000e+000  2.1015504e-002  0.0000000e+000  0.0000000e+000  2.5672724e-001  0.0000000e+000  0.0000000e+000  5.3934256e-002  0.0000000e+000  2.5071985e-003  0.0000000e+000  0.0000000e+000  1.8528264e-001  0.0000000e+000  5.1767162e-003  0.0000000e+000  5.4825070e-001  5.4085070e-001  1.0000000e+000  2.8029585e-001
  7.2360441e-001  0.0000000e+000  2.6124011e-001  8.5257242e-002  0.0000000e+000  5.8456963e-002  3.7719054e-002  2.3162427e-001  8.4612804e-002  0.0000000e+000  1.0379723e-001  4.3219848e-001  5.9770645e-002  5.1385278e-002  1.2286378e-002  4.2374236e-002  8.7759574e-002  7.1983997e-002  4.1092482e-003  2.0742650e-003  0.0000000e+000  1.5920765e-002  4.6872411e-002  5.5415402e-003  5.1053756e-002  0.0000000e+000  1.0138406e-001  0.0000000e+000  0.0000000e+000  0.0000000e+000  7.2360441e-001  5.0634486e-001  1.0000000e+000  3.2744069e-001
  1.9721965e-001  5.5232851e-002  0.0000000e+000  9.2049934e-002  7.3302936e-002  2.8327585e-001  9.6036668e-003  0.0000000e+000  1.7501684e-002  3.4724663e-001  1.5896384e-002  0.0000000e+000  1.3055503e-001  0.0000000e+000  1.4789799e-001  1.1963689e-001  0.0000000e+000  0.0000000e+000  6.7751791e-004  4.4864619e-002  0.0000000e+000  7.8162382e-002  0.0000000e+000  0.0000000e+000  0.0000000e+000  4.6974189e-004  0.0000000e+000  1.7717796e-002  8.4891832e-002  0.0000000e+000  1.9721965e-001  9.3271521e-001  1.0000000e+000  1.6326207e-001
  1.0842612e-001  0.0000000e+000  0.0000000e+000  0.0000000e+000  0.0000000e+000  0.0000000e+000  0.0000000e+000  0.0000000e+000  1.2946814e-002  1.1346404e-001  5.2104183e-003  0.0000000e+000  0.0000000e+000  0.0000000e+000  4.0828656e-001  0.0000000e+000  3.4851734e-001  0.0000000e+000  1.6753069e-002  0.0000000e+000  0.0000000e+000  4.2347374e-002  3.5825960e-002  5.6924178e-002  0.0000000e+000  0.0000000e+000  8.9917989e-002  0.0000000e+000  0.0000000e+000  0.0000000e+000  1.0842612e-001  9.6805335e-001  1.0000000e+000  3.6709225e-001
  1.5000263e-001  4.7414783e-002  0.0000000e+000  4.3253858e-002  1.0426450e-001  1.0115039e-001  0.0000000e+000  1.7988159e-001  7.6482459e-002  0.0000000e+000  3.8144664e-002  0.0000000e+000  4.6197800e-002  0.0000000e+000  1.6552400e-001  0.0000000e+000  2.1813943e-001  0.0000000e+000  3.7132856e-002  1.0710678e-001  0.0000000e+000  0.0000000e+000  5.8386575e-002  1.4028774e-002  1.1311239e-003  0.0000000e+000  0.0000000e+000  0.0000000e+000  4.2583062e-002  6.5941057e-002  1.5000263e-001  9.5676932e-001  1.0000000e+000  1.2835442e-001
  2.3776038e-001  0.0000000e+000  0.0000000e+000  0.0000000e+000  4.9303914e-001  1.0595588e-001  1.1469060e-001  0.0000000e+000  0.0000000e+000  0.0000000e+000  0.0000000e+000  5.2608039e-003  1.6567657e-002  0.0000000e+000  1.4063594e-001  1.2931957e-002  0.0000000e+000  0.0000000e+000  0.0000000e+000  0.0000000e+000  1.4499390e-001  0.0000000e+000  1.0496296e-001  7.2352804e-002  3.7705665e-001  0.0000000e+000  0.0000000e+000  9.9519305e-002  0.0000000e+000  3.0703856e-002  2.3776038e-001  9.2957851e-001  1.0000000e+000  3.7033081e-001
  1.0000000e+000  0.0000000e+000  0.0000000e+000  0.0000000e+000  1.9270606e-001  7.9942539e-003  2.9112909e-001  0.0000000e+000  1.3169784e-001  0.0000000e+000  0.0000000e+000  0.0000000e+000  0.0000000e+000  0.0000000e+000  6.6950787e-002  3.5685524e-005  0.0000000e+000  0.0000000e+000  0.0000000e+000  1.2259089e-002  0.0000000e+000  0.0000000e+000  3.3109954e-001  0.0000000e+000  0.0000000e+000  2.8004416e-002  0.0000000e+000  3.5753857e-002  0.0000000e+000  1.0074631e-001  1.0000000e+000  2.0062443e-001  1.0000000e+000             Inf
  2.2424557e-001  1.8591628e-002  0.0000000e+000  1.8143484e-001  3.7255129e-002  0.0000000e+000  6.0131419e-002  5.2137884e-002  0.0000000e+000  1.1733658e-001  0.0000000e+000  0.0000000e+000  0.0000000e+000  3.4379898e-001  0.0000000e+000  8.2902760e-003  0.0000000e+000  0.0000000e+000  0.0000000e+000  1.0000000e+000  2.1927633e-001  1.1199834e-001  0.0000000e+000  0.0000000e+000  0.0000000e+000  5.0060543e-002  1.5322505e-001  0.0000000e+000  0.0000000e+000  0.0000000e+000  2.2424557e-001  1.1074824e+000  1.0000000e+000  3.4521394e-001
  4.7043152e-001  0.0000000e+000  0.0000000e+000  0.0000000e+000  9.8032495e-002  0.0000000e+000  0.0000000e+000  9.0940874e-002  0.0000000e+000  1.2429771e-001  0.0000000e+000  1.3994665e-001  0.0000000e+000  0.0000000e+000  0.0000000e+000  0.0000000e+000  8.5041004e-002  1.6739646e-001  2.8399222e-001  0.0000000e+000  0.0000000e+000  0.0000000e+000  0.0000000e+000  0.0000000e+000  1.4767168e-002  3.4793007e-002  0.0000000e+000  0.0000000e+000  2.3732631e-001  0.0000000e+000  4.7043152e-001  5.8573349e-001  1.0000000e+000  2.7962637e-001
  2.3919225e-001  1.0900332e-001  4.9927407e-002  0.0000000e+000  0.0000000e+000  0.0000000e+000  0.0000000e+000  0.0000000e+000  0.0000000e+000  0.0000000e+000  0.0000000e+000  0.0000000e+000  0.0000000e+000  8.2460130e-002  0.0000000e+000  0.0000000e+000  0.0000000e+000  0.0000000e+000  0.0000000e+000  0.0000000e+000  0.0000000e+000  0.0000000e+000  0.0000000e+000  1.9224176e-001  8.6422610e-002  1.3371352e-001  3.5674778e-003  0.0000000e+000  9.3474605e-002  7.1003330e-002  2.3919225e-001  7.0714321e-001  1.0000000e+000  4.4517796e-001
  0.0000000e+000  0.0000000e+000  4.7638248e-002  8.5474607e-002  0.0000000e+000  1.4412031e-002  1.2137277e-001  0.0000000e+000  0.0000000e+000  1.1671071e-001  0.0000000e+000  0.0000000e+000  2.6828216e-002  1.5954556e-001  5.4569931e-002  2.9285317e-002  0.0000000e+000  8.5197518e-003  2.3665700e-002  0.0000000e+000  0.0000000e+000  9.6133500e-002  2.5502972e-001  0.0000000e+000  9.6773633e-003  0.0000000e+000  0.0000000e+000  0.0000000e+000  5.1947293e-003  0.0000000e+000  0.0000000e+000  1.3271215e+000  1.0000000e+000             Inf
  8.6194616e-001  0.0000000e+000  0.0000000e+000  5.5081711e-002  4.0411048e-002  0.0000000e+000  0.0000000e+000  0.0000000e+000  0.0000000e+000  0.0000000e+000  0.0000000e+000  0.0000000e+000  0.0000000e+000  0.0000000e+000  6.6790127e-001  0.0000000e+000  1.8238342e-001  0.0000000e+000  0.0000000e+000  0.0000000e+000  6.3103891e-002  1.9514288e-001  2.2566422e-002  0.0000000e+000  0.0000000e+000  6.0147967e-002  2.4224709e-002  9.7019679e-002  3.2093858e-002  0.0000000e+000  8.6194616e-001  3.3015387e-001  1.0000000e+000  1.7062516e-001
  8.7636548e-001  1.7388429e-001  0.0000000e+000  0.0000000e+000  2.1064011e-001  0.0000000e+000  8.9648185e-002  4.4421337e-002  1.8902395e-001  0.0000000e+000  0.0000000e+000  0.0000000e+000  0.0000000e+000  0.0000000e+000  4.8418116e-001  0.0000000e+000  1.1758594e-001  0.0000000e+000  0.0000000e+000  0.0000000e+000  3.6436942e-003  0.0000000e+000  5.5374051e-002  0.0000000e+000  0.0000000e+000  0.0000000e+000  0.0000000e+000  0.0000000e+000  0.0000000e+000  0.0000000e+000  8.7636548e-001  3.0729696e-001  1.0000000e+000  1.4546424e-001
  5.5785155e-001  0.0000000e+000  0.0000000e+000  0.0000000e+000  0.0000000e+000  0.0000000e+000  0.0000000e+000  7.7128245e-002  0.0000000e+000  0.0000000e+000  0.0000000e+000  0.0000000e+000  0.0000000e+000  7.2097853e-002  0.0000000e+000  0.0000000e+000  0.0000000e+000  8.0674764e-002  0.0000000e+000  0.0000000e+000  0.0000000e+000  2.6830404e-003  1.3659302e-001  5.9639952e-002  1.6125424e-002  4.1920022e-002  5.7825284e-001  0.0000000e+000  2.2177555e-002  0.0000000e+000  5.5785155e-001  4.7367033e-001  1.0000000e+000  4.8247902e-001
  9.8571612e-001  0.0000000e+000  1.2987061e-002  0.0000000e+000  0.0000000e+000  0.0000000e+000  5.5057266e-001  0.0000000e+000  0.0000000e+000  0.0000000e+000  0.0000000e+000  0.0000000e+000  8.2350452e-002  0.0000000e+000  0.0000000e+000  6.1435263e-002  0.0000000e+000  0.0000000e+000  5.8452105e-001  0.0000000e+000  9.0139398e-002  0.0000000e+000  0.0000000e+000  0.0000000e+000  0.0000000e+000  0.0000000e+000  1.1253381e-001  9.5302234e-002  1.6884724e-004  1.3810420e-001  9.8571612e-001  3.0571533e-001  1.0000000e+000  2.1832853e-001
  1.3293058e-001  8.7746436e-002  3.4430181e-002  0.0000000e+000  6.7917662e-001  0.0000000e+000  2.0664463e-002  5.5143875e-003  0.0000000e+000  0.0000000e+000  0.0000000e+000  2.8915668e-001  0.0000000e+000  8.2460997e-002  3.0386362e-002  1.1014891e-001  3.4452510e-001  0.0000000e+000  0.0000000e+000  0.0000000e+000  1.8478267e-001  1.4540259e-001  0.0000000e+000  0.0000000e+000  0.0000000e+000  1.4376349e-001  0.0000000e+000  0.0000000e+000  0.0000000e+000  6.4807266e-003  1.3293058e-001  1.2003705e+000  1.0000000e+000  1.9625096e-001
  8.0818732e-001  0.0000000e+000  0.0000000e+000  0.0000000e+000  2.1744533e-006  1.5856504e-001  0.0000000e+000  9.5856618e-002  2.3205527e-001  1.5309192e-001  0.0000000e+000  7.4398556e-002  1.9812876e-001  0.0000000e+000  4.3952943e-002  0.0000000e+000  0.0000000e+000  1.1132675e-001  0.0000000e+000  0.0000000e+000  0.0000000e+000  3.2129566e-002  2.4672542e-001  0.0000000e+000  1.6035352e-002  0.0000000e+000  7.5785134e-003  6.3668284e-002  2.6213543e-001  3.5876928e-002  8.0818732e-001  4.2270320e-001  1.0000000e+000  4.3149526e-001
  4.5488231e-001  8.9842369e-002  2.1226852e-002  0.0000000e+000  0.0000000e+000  0.0000000e+000  5.9000234e-002  1.2113071e-002  0.0000000e+000  1.8772184e-001  0.0000000e+000  3.3600012e-002  0.0000000e+000  0.0000000e+000  4.1138427e-001  0.0000000e+000  0.0000000e+000  0.0000000e+000  3.9219298e-001  5.6281502e-002  0.0000000e+000  0.0000000e+000  0.0000000e+000  0.0000000e+000  0.0000000e+000  0.0000000e+000  0.0000000e+000  2.5121102e-002  3.1685816e-001  0.0000000e+000  4.5488231e-001  6.7267407e-001  1.0000000e+000  3.3901560e-001
  1.2898475e-001  3.8532067e-002  8.2657479e-002  0.0000000e+000  0.0000000e+000  0.0000000e+000  0.0000000e+000  8.5159057e-002  2.3639940e-004  1.5282985e-001  0.0000000e+000  3.6922436e-002  0.0000000e+000  5.6846548e-001  0.0000000e+000  1.8729952e-001  4.4988844e-002  0.0000000e+000  4.1831453e-002  0.0000000e+000  5.8422989e-002  3.6798010e-002  1.7349479e-001  4.3337610e-002  0.0000000e+000  0.0000000e+000  4.9380565e-001  1.1410370e-001  0.0000000e+000  5.7476196e-002  1.2898475e-001  1.2212475e+000  1.0000000e+000  2.4544836e-001
  5.5482490e-001  0.0000000e+000  2.7522623e-003  0.0000000e+000  0.0000000e+000  3.3283560e-001  0.0000000e+000  0.0000000e+000  0.0000000e+000  0.0000000e+000  0.0000000e+000  0.0000000e+000  1.3365905e-001  0.0000000e+000  4.1246544e-002  0.0000000e+000  0.0000000e+000  0.0000000e+000  1.5776428e-002  0.0000000e+000  0.0000000e+000  4.5215290e-001  0.0000000e+000  0.0000000e+000  0.0000000e+000  5.2208133e-001  4.5399174e-002  0.0000000e+000  1.7786189e-001  0.0000000e+000  5.5482490e-001  6.1212093e-001  1.0000000e+000  3.0342921e-001
  9.4454476e-001  0.0000000e+000  0.0000000e+000  0.0000000e+000  0.0000000e+000  0.0000000e+000  1.1808269e-001  1.0298497e-002  2.5469310e-001  3.9772863e-001  0.0000000e+000  0.0000000e+000  1.6627002e-001  0.0000000e+000  0.0000000e+000  0.0000000e+000  0.0000000e+000  4.8230359e-002  0.0000000e+000  0.0000000e+000  0.0000000e+000  2.9930926e-001  0.0000000e+000  1.9609350e-001  0.0000000e+000  0.0000000e+000  0.0000000e+000  1.8344779e-001  4.3847241e-001  0.0000000e+000  9.4454476e-001  4.0511132e-001  1.0000000e+000  4.0475421e-001
  5.3437788e-002  0.0000000e+000  0.0000000e+000  0.0000000e+000  0.0000000e+000  4.7723659e-002  3.2701952e-001  7.7942304e-003  0.0000000e+000  0.0000000e+000  2.1253641e-001  0.0000000e+000  0.0000000e+000  0.0000000e+000  0.0000000e+000  0.0000000e+000  0.0000000e+000  7.7033506e-002  3.7422224e-002  0.0000000e+000  0.0000000e+000  4.3488423e-001  0.0000000e+000  9.0528436e-003  0.0000000e+000  3.8119955e-003  3.0838128e-002  6.6155725e-004  0.0000000e+000  0.0000000e+000  5.3437788e-002  1.0984637e+000  1.0000000e+000  4.9553466e-001
  8.6277378e-001  0.0000000e+000  1.2625913e-001  1.3682574e-002  0.0000000e+000  3.9775259e-002  0.0000000e+000  0.0000000e+000  0.0000000e+000  0.0000000e+000  4.6719236e-001  0.0000000e+000  0.0000000e+000  2.9773279e-001  0.0000000e+000  0.0000000e+000  0.0000000e+000  3.6965104e-001  0.0000000e+000  2.3993987e-001  1.0964103e-001  5.5392687e-001  0.0000000e+000  1.3181271e-002  0.0000000e+000  8.9265984e-002  0.0000000e+000  0.0000000e+000  0.0000000e+000  5.1115990e-004  8.6277378e-001  5.0196876e-001  1.0000000e+000  4.8328407e-001
  4.1597129e-001  0.0000000e+000  2.2942132e-001  7.0610771e-002  0.0000000e+000  0.0000000e+000  0.0000000e+000  0.0000000e+000  0.0000000e+000  1.1638214e-002  5.4537514e-002  0.0000000e+000  2.5885129e-001  0.0000000e+000  0.0000000e+000  0.0000000e+000  0.0000000e+000  0.0000000e+000  0.0000000e+000  0.0000000e+000  0.0000000e+000  2.3005948e-001  0.0000000e+000  3.4098849e-001  0.0000000e+000  0.0000000e+000  2.9104547e-003  9.6325504e-002  0.0000000e+000  0.0000000e+000  4.1597129e-001  6.3833227e-001  1.0000000e+000  1.9250374e-001
  3.3567947e-001  0.0000000e+000  8.3092807e-002  0.0000000e+000  0.0000000e+000  1.3796310e-003  0.0000000e+000  1.0020394e-002  2.2573758e-001  1.9447513e-003  0.0000000e+000  4.9560921e-001  0.0000000e+000  4.9170402e-002  0.0000000e+000  2.9908064e-001  0.0000000e+000  0.0000000e+000  2.5540742e-002  0.0000000e+000  0.0000000e+000  0.0000000e+000  6.7068575e-003  0.0000000e+000  0.0000000e+000  0.0000000e+000  3.5393092e-002  0.0000000e+000  0.0000000e+000  0.0000000e+000  3.3567947e-001  7.0154321e-001  1.0000000e+000  4.7733696e-001
  4.1111038e-001  0.0000000e+000  4.2203200e-002  0.0000000e+000  0.0000000e+000  0.0000000e+000  2.3764189e-001  4.1758010e-002  0.0000000e+000  0.0000000e+000  0.0000000e+000  3.8603367e-001  0.0000000e+000  0.0000000e+000  0.0000000e+000  0.0000000e+000  0.0000000e+000  0.0000000e+000  0.0000000e+000  6.1734918e-003  0.0000000e+000  0.0000000e+000  2.0189367e-001  2.0474466e-001  0.0000000e+000  1.5774484e-001  2.3142041e-002  5.3114193e-002  0.0000000e+000  0.0000000e+000  4.1111038e-001  6.5620041e-001  1.0000000e+000  1.5025662e-001
  1.0000000e+000  0.0000000e+000  0.0000000e+000  0.0000000e+000  4.3277029e-001  2.8188852e-001  1.2216262e-001  3.6911895e-001  0.0000000e+000  0.0000000e+000  4.5045121e-002  6.7336515e-002  1.8708537e-002  0.0000000e+000  8.4953005e-003  0.0000000e+000  0.0000000e+000  0.0000000e+000  5.3467952e-002  0.0000000e+000  0.0000000e+000  0.0000000e+000  0.0000000e+000  0.0000000e+000  0.0000000e+000  0.0000000e+000  1.9663573e-002  5.6134965e-002  5.4457773e-002  0.0000000e+000  1.0000000e+000  2.6026589e-001  1.0000000e+000             Inf
  6.2384268e-001  0.0000000e+000  0.0000000e+000  0.0000000e+000  1.0138486e-001  1.0756190e-001  0.0000000e+000  0.0000000e+000  0.0000000e+000  5.2986783e-003  2.4559340e-001  0.0000000e+000  0.0000000e+000  6.1703486e-002  9.4721921e-002  3.2471696e-001  0.0000000e+000  0.0000000e+000  3.1207458e-002  0.0000000e+000  0.0000000e+000  1.6378704e-001  3.8487330e-002  4.7272048e-001  0.0000000e+000  0.0000000e+000  5.5734477e-002  0.0000000e+000  0.0000000e+000  0.0000000e+000  6.2384268e-001  5.5199888e-001  1.0000000e+000  4.2987043e-001
  0.0000000e+000  0.0000000e+000  0.0000000e+000  0.0000000e+000  0.0000000e+000  1.4350180e-002  0.0000000e+000  0.0000000e+000  0.0000000e+000  0.0000000e+000  0.0000000e+000  3.0922511e-001  3.2517137e-002  0.0000000e+000  0.0000000e+000  0.0000000e+000  0.0000000e+000  0.0000000e+000  0.0000000e+000  1.9896169e-002  6.4814868e-002  0.0000000e+000  5.5904415e-002  0.0000000e+000  0.0000000e+000  0.0000000e+000  0.0000000e+000  0.0000000e+000  2.6107304e-002  4.7705321e-003  0.0000000e+000  1.1637335e+000  1.0000000e+000             Inf
  1.0488543e-001  0.0000000e+000  0.0000000e+000  5.8712022e-003  2.3159897e-002  1.2711778e-002  0.0000000e+000  0.0000000e+000  0.0000000e+000  0.0000000e+000  1.8145837e-001  0.0000000e+000  0.0000000e+000  3.9152111e-002  3.4933489e-002  0.0000000e+000  0.0000000e+000  0.0000000e+000  0.0000000e+000  0.0000000e+000  0.0000000e+000  2.9714982e-003  0.0000000e+000  0.0000000e+000  0.0000000e+000  1.0212160e-001  0.0000000e+000  0.0000000e+000  0.0000000e+000  1.1166880e-001  1.0488543e-001  8.1079457e-001  1.0000000e+000  7.2157178e-001
  1.5162567e-001  2.0543145e-002  0.0000000e+000  4.6895578e-002  0.0000000e+000  0.0000000e+000  0.0000000e+000  0.0000000e+000  0.0000000e+000  0.0000000e+000  7.6641105e-003  1.2892908e-001  5.5533961e-002  0.0000000e+000  4.2793040e-002  3.2807358e-001  0.0000000e+000  8.2174531e-002  0.0000000e+000  0.0000000e+000  6.2891811e-002  0.0000000e+000  5.7875583e-002  0.0000000e+000  4.7135375e-002  0.0000000e+000  0.0000000e+000  0.0000000e+000  0.0000000e+000  0.0000000e+000  1.5162567e-001  8.3387669e-001  1.0000000e+000  4.7777665e-001
  3.7440551e-001  6.0580104e-003  0.0000000e+000  9.1780277e-002  0.0000000e+000  0.0000000e+000  0.0000000e+000  0.0000000e+000  9.0472913e-002  0.0000000e+000  0.0000000e+000  0.0000000e+000  0.0000000e+000  4.4363243e-001  2.0977928e-002  1.8795242e-003  0.0000000e+000  1.6480814e-001  0.0000000e+000  5.2647158e-002  1.3074669e-001  0.0000000e+000  1.3009604e-001  2.7370827e-002  0.0000000e+000  4.3624693e-002  0.0000000e+000  0.0000000e+000  0.0000000e+000  0.0000000e+000  3.7440551e-001  6.5652691e-001  1.0000000e+000  5.1545809e-001
  8.1165418e-001  1.1040417e-002  9.2681323e-001  1.6750676e-002  0.0000000e+000  0.0000000e+000  0.0000000e+000  5.2225400e-003  1.8322593e-003  3.8533037e-002  0.0000000e+000  0.0000000e+000  0.0000000e+000  0.0000000e+000  2.2950497e-004  3.9447745e-002  0.0000000e+000  4.4418393e-002  0.0000000e+000  5.8925393e-002  0.0000000e+000  0.0000000e+000  3.1905926e-002  0.0000000e+000  0.0000000e+000  2.0301463e-002  0.0000000e+000  0.0000000e+000  0.0000000e+000  0.0000000e+000  8.1165418e-001  3.1611257e-001  1.0000000e+000  7.1038531e-001
  5.5076811e-001  2.9310660e-002  7.6503967e-001  7.2306402e-003  0.0000000e+000  0.0000000e+000  0.0000000e+000  0.0000000e+000  4.9080749e-004  0.0000000e+000  0.0000000e+000  2.6567127e-001  0.0000000e+000  0.0000000e+000  0.0000000e+000  0.0000000e+000  1.1928267e-002  1.4454830e-001  1.1166288e-001  0.0000000e+000  0.0000000e+000  2.6464604e-003  1.2252545e-001  0.0000000e+000  0.0000000e+000  0.0000000e+000  0.0000000e+000  0.0000000e+000  0.0000000e+000  0.0000000e+000  5.5076811e-001  5.5872220e-001  1.0000000e+000  4.4348726e-001
  2.2070915e-001  1.9365406e-001  0.0000000e+000  0.0000000e+000  0.0000000e+000  0.0000000e+000  0.0000000e+000  1.0232994e-001  6.4673641e-003  0.0000000e+000  0.0000000e+000  1.6637338e-001  0.0000000e+000  4.2428398e-002  0.0000000e+000  0.0000000e+000  0.0000000e+000  1.5262865e-001  5.3368709e-002  0.0000000e+000  0.0000000e+000  0.0000000e+000  0.0000000e+000  0.0000000e+000  7.2588107e-002  2.4070322e-002  0.0000000e+000  0.0000000e+000  2.6409453e-002  0.0000000e+000  2.2070915e-001  7.3327776e-001  1.0000000e+000  3.3652047e-001
  1.9518283e-001  1.7861555e-002  2.8625038e-002  1.0372855e-001  0.0000000e+000  0.0000000e+000  0.0000000e+000  3.1608235e-003  0.0000000e+000  0.0000000e+000  0.0000000e+000  0.0000000e+000  2.2103549e-001  0.0000000e+000  0.0000000e+000  0.0000000e+000  3.4509334e-002  1.1569181e-003  9.4230810e-003  0.0000000e+000  0.0000000e+000  2.4076582e-001  1.6833874e-002  2.3000122e-001  0.0000000e+000  0.0000000e+000  0.0000000e+000  9.2913956e-002  0.0000000e+000  0.0000000e+000  1.9518283e-001  8.0462471e-001  1.0000000e+000  1.7593172e-001
  5.7868720e-001  1.0020700e-001  3.8719022e-002  0.0000000e+000  0.0000000e+000  0.0000000e+000  0.0000000e+000  0.0000000e+000  7.1186373e-003  0.0000000e+000  3.7876224e-003  2.6206601e-001  2.6619460e-001  4.1162436e-002  8.1044407e-002  8.5363784e-003  0.0000000e+000  0.0000000e+000  0.0000000e+000  1.7405034e-002  5.4609117e-002  5.5996521e-003  0.0000000e+000  0.0000000e+000  0.0000000e+000  0.0000000e+000  0.0000000e+000  0.0000000e+000  5.6949729e-002  1.6788434e-002  5.7868720e-001  4.3131193e-001  1.0000000e+000  5.1856687e-001
  9.9155464e-001  1.3277168e-002  0.0000000e+000  1.2256447e-001  0.0000000e+000  0.0000000e+000  0.0000000e+000  1.1846461e-001  0.0000000e+000  4.7793780e-002  0.0000000e+000  0.0000000e+000  1.1980232e-002  2.3358838e-002  0.0000000e+000  0.0000000e+000  0.0000000e+000  1.9705034e-001  0.0000000e+000  6.6416427e-002  3.5211503e-003  0.0000000e+000  0.0000000e+000  3.5091415e-002  0.0000000e+000  0.0000000e+000  0.0000000e+000  0.0000000e+000  2.4991196e-001  0.0000000e+000  9.9155464e-001  1.5119520e-001  1.0000000e+000  3.8689298e-001
  0.0000000e+000  2.7563893e-002  0.0000000e+000  0.0000000e+000  0.0000000e+000  0.0000000e+000  0.0000000e+000  0.0000000e+000  0.0000000e+000  2.7290731e-002  0.0000000e+000  0.0000000e+000  0.0000000e+000  0.0000000e+000  0.0000000e+000  0.0000000e+000  0.0000000e+000  0.0000000e+000  0.0000000e+000  5.7185177e-002  1.5806685e-002  0.0000000e+000  0.0000000e+000  2.9222106e-002  0.0000000e+000  4.9942635e-002  0.0000000e+000  2.0512125e-002  0.0000000e+000  2.5637538e-004  0.0000000e+000  1.0706903e+000  1.0000000e+000             Inf
  1.0000000e+000  0.0000000e+000  0.0000000e+000  0.0000000e+000  0.0000000e+000  0.0000000e+000  8.3953379e-002  0.0000000e+000  0.0000000e+000  3.8864879e-001  0.0000000e+000  0.0000000e+000  0.0000000e+000  0.0000000e+000  0.0000000e+000  4.2747456e-002  0.0000000e+000  1.3009003e-001  4.9772700e-002  4.5842107e-002  0.0000000e+000  7.6318274e-003  0.0000000e+000  0.0000000e+000  3.8894618e-002  0.0000000e+000  0.0000000e+000  0.0000000e+000  0.0000000e+000  1.7097592e-003  1.0000000e+000  1.2917798e-001  1.0000000e+000             Inf
  1.6254272e-001  0.0000000e+000  1.0000000e+000  3.6815939e-002  3.0360983e-001  0.0000000e+000  0.0000000e+000  0.0000000e+000  0.0000000e+000  0.0000000e+000  0.0000000e+000  0.0000000e+000  4.2256725e-002  0.0000000e+000  3.8819575e-002  0.0000000e+000  0.0000000e+000  0.0000000e+000  0.0000000e+000  0.0000000e+000  1.1325416e-001  0.0000000e+000  0.0000000e+000  9.9200411e-002  1.1218765e-001  0.0000000e+000  0.0000000e+000  0.0000000e+000  0.0000000e+000  0.0000000e+000  1.6254272e-001  1.0412815e+000  1.0000000e+000  3.8700435e-001
  4.4502153e-001  0.0000000e+000  0.0000000e+000  0.0000000e+000  1.3732602e-001  0.0000000e+000  0.0000000e+000  2.6489934e-002  0.0000000e+000  0.0000000e+000  3.9689721e-002  0.0000000e+000  4.0374520e-002  3.4328753e-004  0.0000000e+000  0.0000000e+000  0.0000000e+000  0.0000000e+000  4.4634356e-003  8.3370474e-002  0.0000000e+000  0.0000000e+000  1.7062141e-002  0.0000000e+000  0.0000000e+000  3.7274132e-001  0.0000000e+000  0.0000000e+000  3.9297339e-001  6.5517580e-002  4.4502153e-001  5.8654684e-001  1.0000000e+000  3.2111709e-001
  0.0000000e+000  1.1839101e-002  0.0000000e+000  2.2921201e-001  0.0000000e+000  0.0000000e+000  0.0000000e+000  0.0000000e+000  7.0004336e-002  0.0000000e+000  0.0000000e+000  0.0000000e+000  1.5251630e-002  3.3176486e-002  0.0000000e+000  1.5502306e-001  1.0499930e-002  0.0000000e+000  0.0000000e+000  0.0000000e+000  0.0000000e+000  0.0000000e+000  0.0000000e+000  0.0000000e+000  2.8166952e-001  0.0000000e+000  0.0000000e+000  0.0000000e+000  0.0000000e+000  0.0000000e+000  0.0000000e+000  1.2503477e+000  1.0000000e+000             Inf
  6.1470756e-001  0.0000000e+000  1.3178385e-001  0.0000000e+000  0.0000000e+000  0.0000000e+000  0.0000000e+000  6.7856250e-002  2.2590538e-001  0.0000000e+000  0.0000000e+000  0.0000000e+000  8.0753343e-002  0.0000000e+000  0.0000000e+000  4.9922978e-004  0.0000000e+000  1.5774529e-001  0.0000000e+000  0.0000000e+000  0.0000000e+000  6.0322909e-002  2.0312363e-002  1.0384410e-001  0.0000000e+000  0.0000000e+000  0.0000000e+000  5.2675970e-004  3.0815779e-001  2.6253535e-002  6.1470756e-001  4.5060826e-001  1.0000000e+000  6.5565174e-001
  1.7436809e-001  0.0000000e+000  0.0000000e+000  0.0000000e+000  4.6584743e-002  5.3943398e-003  0.0000000e+000  0.0000000e+000  0.0000000e+000  0.0000000e+000  0.0000000e+000  0.0000000e+000  0.0000000e+000  1.9447832e-001  1.8319616e-001  0.0000000e+000  5.0906202e-003  7.5814877e-003  0.0000000e+000  0.0000000e+000  2.0458859e-001  1.8881143e-003  5.9668268e-002  5.6267056e-002  0.0000000e+000  0.0000000e+000  0.0000000e+000  1.1297371e-001  3.0569551e-001  5.2975567e-002  1.7436809e-001  8.9250843e-001  1.0000000e+000  6.5674890e-001
  5.6855059e-001  0.0000000e+000  9.6787591e-002  2.1618936e-001  0.0000000e+000  0.0000000e+000  0.0000000e+000  0.0000000e+000  0.0000000e+000  0.0000000e+000  1.5497128e-002  0.0000000e+000  0.0000000e+000  0.0000000e+000  3.8247186e-003  5.2207190e-001  0.0000000e+000  0.0000000e+000  2.3136808e-002  0.0000000e+000  0.0000000e+000  2.2710565e-003  0.0000000e+000  7.0379957e-002  0.0000000e+000  0.0000000e+000  0.0000000e+000  0.0000000e+000  0.0000000e+000  8.7446347e-002  5.6855059e-001  4.5504784e-001  1.0000000e+000  3.0229114e-001
  4.0612125e-001  0.0000000e+000  0.0000000e+000  1.6141927e-002  0.0000000e+000  0.0000000e+000  0.0000000e+000  0.0000000e+000  0.0000000e+000  0.0000000e+000  1.4028355e-001  0.0000000e+000  9.0158956e-002  0.0000000e+000  0.0000000e+000  3.6910090e-002  0.0000000e+000  7.3701539e-002  7.1058919e-002  0.0000000e+000  0.0000000e+000  0.0000000e+000  0.0000000e+000  1.5779002e-001  0.0000000e+000  5.7799092e-001  0.0000000e+000  0.0000000e+000  0.0000000e+000  0.0000000e+000  4.0612125e-001  6.1772473e-001  1.0000000e+000  5.6911229e-001
  1.0000000e+000  0.0000000e+000  0.0000000e+000  0.0000000e+000  5.4230031e-002  0.0000000e+000  0.0000000e+000  0.0000000e+000  0.0000000e+000  0.0000000e+000  1.9397395e-002  0.0000000e+000  4.3537190e-001  2.6000494e-001  0.0000000e+000  0.0000000e+000  0.0000000e+000  5.5444159e-002  0.0000000e+000  0.0000000e+000  6.5839263e-002  0.0000000e+000  0.0000000e+000  0.0000000e+000  1.9053991e-001  2.5498913e-001  0.0000000e+000  0.0000000e+000  0.0000000e+000  0.0000000e+000  1.0000000e+000  2.2520944e-001  1.0000000e+000             Inf
  1.2815371e-001  0.0000000e+000  0.0000000e+000  0.0000000e+000  3.2568513e-001  0.0000000e+000  0.0000000e+000  2.6418233e-001  1.3763430e-001  0.0000000e+000  4.0370876e-001  0.0000000e+000  3.2017887e-001  0.0000000e+000  6.7179717e-003  0.0000000e+000  0.0000000e+000  1.1878049e-002  1.2508460e-001  0.0000000e+000  0.0000000e+000  5.8218251e-001  5.5636888e-002  0.0000000e+000  0.0000000e+000  0.0000000e+000  0.0000000e+000  1.1114403e-002  4.3745057e-002  0.0000000e+000  1.2815371e-001  1.2418653e+000  1.0000000e+000  3.6648228e-001
  1.1123011e-001  0.0000000e+000  7.6035223e-002  0.0000000e+000  8.0009754e-002  0.0000000e+000  1.3696272e-001  0.0000000e+000  1.6470318e-001  0.0000000e+000  3.9857154e-002  0.0000000e+000  8.7212741e-002  1.9502304e-001  0.0000000e+000  2.8602545e-002  3.3373220e-002  4.0025382e-001  1.0144980e-001  0.0000000e+000  1.1142024e-001  4.7727832e-002  6.8368050e-002  2.2361313e-002  0.0000000e+000  1.6157684e-001  1.4477533e-002  1.9472829e-001  0.0000000e+000  6.4099776e-004  1.1123011e-001  1.1866131e+000  1.0000000e+000  1.4570024e-001
  6.0986654e-001  3.9893136e-003  0.0000000e+000  0.0000000e+000  0.0000000e+000  1.9859519e-002  0.0000000e+000  0.0000000e+000  3.5952272e-001  0.0000000e+000  0.0000000e+000  3.4065335e-001  0.0000000e+000  1.0346478e-001  2.9594082e-001  0.0000000e+000  6.7323597e-003  0.0000000e+000  1.1617419e-001  0.0000000e+000  1.3104342e-001  0.0000000e+000  2.6182461e-003  8.2088354e-002  2.3732802e-001  0.0000000e+000  0.0000000e+000  0.0000000e+000  0.0000000e+000  0.0000000e+000  6.0986654e-001  5.6225547e-001  1.0000000e+000  1.9172807e-001
  1.4352352e-001  1.7362024e-002  6.5287477e-002  0.0000000e+000  1.6437839e-001  0.0000000e+000  1.4609309e-004  1.9968169e-001  0.0000000e+000  0.0000000e+000  0.0000000e+000  0.0000000e+000  1.1653554e-002  1.2180852e-001  1.9531056e-002  2.9854886e-001  0.0000000e+000  0.0000000e+000  0.0000000e+000  0.0000000e+000  2.6949909e-002  1.7960810e-001  0.0000000e+000  0.0000000e+000  1.0822957e-002  3.5343230e-002  0.0000000e+000  0.0000000e+000  4.2665504e-001  6.5359467e-002  1.4352352e-001  1.0444158e+000  1.0000000e+000  6.4304066e-001
  8.7162279e-001  0.0000000e+000  0.0000000e+000  1.1840842e-001  0.0000000e+000  2.5477358e-002  0.0000000e+000  0.0000000e+000  1.7750289e-001  0.0000000e+000  5.5898547e-003  0.0000000e+000  6.8821658e-002  6.4022923e-002  6.7224744e-002  0.0000000e+000  1.7727903e-001  0.0000000e+000  4.2838265e-001  2.2566606e-001  0.0000000e+000  5.4839280e-002  0.0000000e+000  0.0000000e+000  0.0000000e+000  0.0000000e+000  0.0000000e+000  0.0000000e+000  0.0000000e+000  0.0000000e+000  8.7162279e-001  3.1880603e-001  1.0000000e+000  5.3132036e-002
  1.0000000e+000  0.0000000e+000  0.0000000e+000  2.8702407e-003  0.0000000e+000  0.0000000e+000  1.0927648e-002  0.0000000e+000  2.7622080e-001  0.0000000e+000  0.0000000e+000  0.0000000e+000  2.8206360e-002  5.5892532e-002  2.9438710e-001  0.0000000e+000  0.0000000e+000  0.0000000e+000  0.0000000e+000  0.0000000e+000  0.0000000e+000  2.9651507e-002  0.0000000e+000  1.4651662e-001  0.0000000e+000  0.0000000e+000  0.0000000e+000  8.2231563e-002  0.0000000e+000  0.0000000e+000  1.0000000e+000  1.5290891e-001  1.0000000e+000             Inf
  5.1347607e-001  0.0000000e+000  0.0000000e+000  0.0000000e+000  0.0000000e+000  4.1102053e-002  0.0000000e+000  0.0000000e+000  2.7121232e-001  0.0000000e+000  0.0000000e+000  3.3899720e-001  2.8881611e-002  1.4600261e-001  2.3492591e-001  0.0000000e+000  0.0000000e+000  1.5299398e-002  1.5899341e-001  0.0000000e+000  2.7216983e-003  1.5761211e-003  2.7666454e-002  0.0000000e+000  0.0000000e+000  5.2888390e-002  2.0427951e-003  1.0574907e-001  0.0000000e+000  0.0000000e+000  5.1347607e-001  5.8235167e-001  1.0000000e+000  1.8039444e-001
  8.5980514e-001  0.0000000e+000  0.0000000e+000  1.6402233e-001  0.0000000e+000  0.0000000e+000  0.0000000e+000  0.0000000e+000  0.0000000e+000  0.0000000e+000  2.9547609e-002  0.0000000e+000  1.2751713e-001  1.4856132e-001  0.0000000e+000  0.0000000e+000  0.0000000e+000  0.0000000e+000  0.0000000e+000  5.5208144e-003  0.0000000e+000  0.0000000e+000  0.0000000e+000  3.6662721e-001  0.0000000e+000  5.6406850e-002  0.0000000e+000  0.0000000e+000  5.2840349e-001  0.0000000e+000  8.5980514e-001  3.2897376e-001  1.0000000e+000  2.2947031e-001
  0.0000000e+000  0.0000000e+000  2.3493087e-002  0.0000000e+000  0.0000000e+000  0.0000000e+000  2.9627772e-002  1.1051583e-001  0.0000000e+000  0.0000000e+000  0.0000000e+000  1.7108541e-002  3.5960284e-002  5.7116441e-003  2.6169555e-003  2.5560002e-002  0.0000000e+000  0.0000000e+000  0.0000000e+000  0.0000000e+000  0.0000000e+000  0.0000000e+000  0.0000000e+000  4.9042877e-001  0.0000000e+000  8.5631065e-003  3.8460845e-002  0.0000000e+000  0.0000000e+000  0.0000000e+000  0.0000000e+000  1.2445663e+000  1.0000000e+000             Inf
  1.1942184e-001  2.0504882e-001  2.4827283e-002  0.0000000e+000  1.0463099e-001  0.0000000e+000  0.0000000e+000  0.0000000e+000  0.0000000e+000  0.0000000e+000  1.1638548e-001  0.0000000e+000  1.7475642e-001  1.1130158e-001  2.0528078e-001  5.5170420e-004  0.0000000e+000  2.4244779e-001  0.0000000e+000  0.0000000e+000  3.4025160e-001  2.2539548e-002  0.0000000e+000  0.0000000e+000  0.0000000e+000  0.0000000e+000  2.7872862e-002  2.0840354e-001  0.0000000e+000  3.4978621e-002  1.1942184e-001  1.1323443e+000  1.0000000e+000  1.6255158e-001
  4.8065319e-001  2.0212601e-003  0.0000000e+000  0.0000000e+000  0.0000000e+000  1.6866974e-001  0.0000000e+000  1.0835791e-001  0.0000000e+000  0.0000000e+000  0.0000000e+000  1.3346849e-001  1.9328891e-001  6.1247170e-003  0.0000000e+000  1.1469083e-002  0.0000000e+000  5.4435447e-001  1.3851140e-002  0.0000000e+000  6.8114085e-002  0.0000000e+000  8.8702119e-002  0.0000000e+000  1.3480107e-003  0.0000000e+000  0.0000000e+000  0.0000000e+000  0.0000000e+000  1.2362528e-001  4.8065319e-001  6.1812768e-001  1.0000000e+000  2.5482789e-001
  6.2620721e-001  3.3450287e-001  0.0000000e+000  1.5401634e-002  1.6630468e-002  0.0000000e+000  0.0000000e+000  0.0000000e+000  6.4712136e-002  0.0000000e+000  0.0000000e+000  3.0031262e-002  8.6268080e-002  0.0000000e+000  0.0000000e+000  0.0000000e+000  0.0000000e+000  3.0507707e-002  0.0000000e+000  9.5646686e-002  2.3138546e-003  0.0000000e+000  0.0000000e+000  0.0000000e+000  4.9220703e-002  4.4807736e-002  0.0000000e+000  5.8125134e-001  9.3928159e-002  0.0000000e+000  6.2620721e-001  4.9611408e-001  1.0000000e+000  1.4540086e-001
  8.7542672e-001  0.0000000e+000  0.0000000e+000  0.0000000e+000  7.2424716e-002  0.0000000e+000  2.0242994e-001  0.0000000e+000  0.0000000e+000  0.0000000e+000  2.0813310e-001  0.0000000e+000  1.9632507e-002  0.0000000e+000  0.0000000e+000  0.0000000e+000  2.2775468e-001  5.1909190e-002  0.0000000e+000  0.0000000e+000  0.0000000e+000  0.0000000e+000  0.0000000e+000  0.0000000e+000  0.0000000e+000  1.9833944e-001  0.0000000e+000  2.2140886e-001  0.0000000e+000  6.0676287e-002  8.7542672e-001  2.8802519e-001  1.0000000e+000  2.8034533e-001
  6.8938639e-002  0.0000000e+000  1.0000000e+000  0.0000000e+000  1.6170417e-001  0.0000000e+000  1.2462313e-002  0.0000000e+000  5.5305846e-002  0.0000000e+000  0.0000000e+000  0.0000000e+000  0.0000000e+000  9.1253693e-002  0.0000000e+000  7.4943727e-002  3.2786948e-002  0.0000000e+000  0.0000000e+000  0.0000000e+000  7.1378250e-002  0.0000000e+000  1.5129275e-001  0.0000000e+000  1.1537356e-001  0.0000000e+000  0.0000000e+000  0.0000000e+000  5.3165857e-002  0.0000000e+000  6.8938639e-002  1.2362887e+000  1.0000000e+000  1.6431744e-001
  7.4489912e-001  5.6127006e-002  0.0000000e+000  0.0000000e+000  0.0000000e+000  0.0000000e+000  0.0000000e+000  0.0000000e+000  6.6518752e-002  0.0000000e+000  0.0000000e+000  0.0000000e+000  0.0000000e+000  0.0000000e+000  1.2118335e-002  9.9057994e-002  0.0000000e+000  9.5765471e-002  4.3777232e-003  6.0652051e-001  3.2563216e-001  0.0000000e+000  0.0000000e+000  0.0000000e+000  0.0000000e+000  0.0000000e+000  2.8527527e-001  0.0000000e+000  0.0000000e+000  0.0000000e+000  7.4489912e-001  4.3097014e-001  1.0000000e+000  3.1823274e-001
  2.9812362e-001  0.0000000e+000  0.0000000e+000  0.0000000e+000  9.4812930e-002  0.0000000e+000  0.0000000e+000  4.5826633e-005  9.6353907e-003  0.0000000e+000  0.0000000e+000  0.0000000e+000  2.5048874e-003  0.0000000e+000  7.9691246e-003  5.8121797e-004  0.0000000e+000  7.6004884e-002  5.2322460e-003  1.4306742e-001  4.3236685e-002  0.0000000e+000  0.0000000e+000  1.9236907e-001  3.5978911e-003  0.0000000e+000  0.0000000e+000  1.5312356e-001  0.0000000e+000  1.3188388e-002  2.9812362e-001  6.2544532e-001  1.0000000e+000  7.2762593e-001
  6.7531170e-001  0.0000000e+000  2.7431854e-002  0.0000000e+000  7.0223964e-002  1.1577019e-001  1.9594943e-001  4.3418431e-001  1.4742927e-002  0.0000000e+000  5.7812596e-004  1.0257053e-001  4.2611812e-002  9.0788413e-002  0.0000000e+000  3.3979940e-002  4.7881892e-003  0.0000000e+000  0.0000000e+000  7.7640816e-002  0.0000000e+000  0.0000000e+000  0.0000000e+000  1.8698953e-001  7.7711558e-004  0.0000000e+000  0.0000000e+000  0.0000000e+000  1.2184335e-001  0.0000000e+000  6.7531170e-001  4.7497124e-001  1.0000000e+000  1.7836626e-001
  7.5967333e-001  0.0000000e+000  5.6765485e-002  0.0000000e+000  0.0000000e+000  0.0000000e+000  0.0000000e+000  1.2619291e-002  2.8426403e-002  0.0000000e+000  0.0000000e+000  1.7860007e-001  0.0000000e+000  0.0000000e+000  0.0000000e+000  0.0000000e+000  0.0000000e+000  0.0000000e+000  3.3048768e-001  0.0000000e+000  0.0000000e+000  0.0000000e+000  0.0000000e+000  1.0484988e-002  2.9095785e-001  3.5816914e-002  0.0000000e+000  2.1877709e-002  0.0000000e+000  0.0000000e+000  7.5967333e-001  3.0611092e-001  1.0000000e+000  4.2362508e-001
  9.2809239e-001  0.0000000e+000  8.9827022e-004  0.0000000e+000  0.0000000e+000  0.0000000e+000  4.5675537e-002  3.1280470e-001  1.0695544e-001  1.2688261e-002  0.0000000e+000  0.0000000e+000  0.0000000e+000  2.0996500e-001  0.0000000e+000  5.9094748e-002  6.4071427e-002  2.4690189e-001  0.0000000e+000  1.1664771e-001  0.0000000e+000  0.0000000e+000  1.9155336e-002  5.2630560e-002  2.9563237e-002  0.0000000e+000  0.0000000e+000  0.0000000e+000  0.0000000e+000  1.6063681e-002  9.2809239e-001  2.6089660e-001  1.0000000e+000  2.3436516e-001
  9.0536020e-001  0.0000000e+000  0.0000000e+000  0.0000000e+000  0.0000000e+000  0.0000000e+000  0.0000000e+000  1.9133893e-001  1.3491358e-001  0.0000000e+000  0.0000000e+000  3.1262639e-002  4.0712464e-001  1.5101240e-003  2.8120471e-003  1.3028429e-001  4.9773243e-002  0.0000000e+000  1.1267288e-001  1.6424359e-001  1.6806281e-002  2.5368533e-002  0.0000000e+000  0.0000000e+000  0.0000000e+000  1.6070451e-001  0.0000000e+000  0.0000000e+000  0.0000000e+000  0.0000000e+000  9.0536020e-001  3.0026318e-001  1.0000000e+000  2.1074252e-001
  3.8549206e-001  3.1150745e-002  0.0000000e+000  0.0000000e+000  0.0000000e+000  6.6622444e-001  0.0000000e+000  2.1366639e-003  0.0000000e+000  1.3824963e-001  0.0000000e+000  0.0000000e+000  0.0000000e+000  0.0000000e+000  3.4809322e-002  5.2299770e-003  0.0000000e+000  0.0000000e+000  0.0000000e+000  3.0399612e-001  0.0000000e+000  0.0000000e+000  0.0000000e+000  0.0000000e+000  0.0000000e+000  0.0000000e+000  0.0000000e+000  0.0000000e+000  0.0000000e+000  0.0000000e+000  3.8549206e-001  6.4090170e-001  1.0000000e+000  3.5072236e-001
  1.0000000e+000  0.0000000e+000  0.0000000e+000  0.0000000e+000  0.0000000e+000  0.0000000e+000  0.0000000e+000  0.0000000e+000  7.2692839e-002  8.7240473e-002  1.5114274e-001  0.0000000e+000  2.4297336e-001  0.0000000e+000  0.0000000e+000  1.2628791e-001  2.8981998e-002  0.0000000e+000  0.0000000e+000  2.3177859e-003  0.0000000e+000  1.0750945e-001  0.0000000e+000  1.7962042e-002  0.0000000e+000  7.8759347e-002  0.0000000e+000  0.0000000e+000  0.0000000e+000  0.0000000e+000  1.0000000e+000  1.5099401e-001  1.0000000e+000             Inf
  3.6225527e-001  0.0000000e+000  9.1271078e-003  0.0000000e+000  0.0000000e+000  6.7889213e-002  0.0000000e+000  0.0000000e+000  0.0000000e+000  0.0000000e+000  0.0000000e+000  2.9464176e-002  1.0000000e+000  0.0000000e+000  2.3101978e-001  4.6262251e-002  7.8372206e-002  0.0000000e+000  0.0000000e+000  0.0000000e+000  1.9221247e-001  7.3349291e-002  1.4393021e-001  6.5818330e-003  0.0000000e+000  0.0000000e+000  1.1817109e-001  0.0000000e+000  0.0000000e+000  4.1193470e-002  3.6225527e-001  8.6337205e-001  1.0000000e+000  4.0379880e-001
  0.0000000e+000  0.0000000e+000  0.0000000e+000  0.0000000e+000  0.0000000e+000  0.0000000e+000  0.0000000e+000  1.6054988e-001  1.2613853e-002  8.1309594e-002  0.0000000e+000  2.5301248e-002  0.0000000e+000  0.0000000e+000  0.0000000e+000  0.0000000e+000  1.3427532e-001  4.3011973e-002  6.9253255e-002  0.0000000e+000  0.0000000e+000  0.0000000e+000  0.0000000e+000  0.0000000e+000  0.0000000e+000  0.0000000e+000  0.0000000e+000  1.8031190e-001  0.0000000e+000  0.0000000e+000  0.0000000e+000  1.2192980e+000  1.0000000e+000             Inf
  2.6838671e-001  6.6574670e-002  0.0000000e+000  0.0000000e+000  0.0000000e+000  0.0000000e+000  3.5902874e-001  0.0000000e+000  1.0346456e-002  2.6480029e-001  0.0000000e+000  0.0000000e+000  0.0000000e+000  4.6027319e-002  1.1609218e-001  0.0000000e+000  6.0615891e-001  0.0000000e+000  2.1402008e-001  0.0000000e+000  0.0000000e+000  0.0000000e+000  0.0000000e+000  0.0000000e+000  2.0025850e-002  1.6125276e-001  3.8168957e-003  7.5228686e-002  0.0000000e+000  0.0000000e+000  2.6838671e-001  9.4717748e-001  1.0000000e+000  3.0350877e-001
  1.6647821e-001  0.0000000e+000  0.0000000e+000  0.0000000e+000  0.0000000e+000  2.4499849e-001  0.0000000e+000  0.0000000e+000  5.4252311e-003  0.0000000e+000  1.8461836e-001  0.0000000e+000  6.2525073e-002  5.9645584e-002  0.0000000e+000  0.0000000e+000  0.0000000e+000  7.4668008e-002  2.2792837e-001  2.2505778e-001  0.0000000e+000  1.4900466e-001  2.2878439e-001  0.0000000e+000  0.0000000e+000  0.0000000e+000  4.3048854e-003  0.0000000e+000  0.0000000e+000  5.9712887e-002  1.6647821e-001  9.7846227e-001  1.0000000e+000  5.2310873e-001
  4.5659734e-001  8.0598560e-002  2.3692223e-002  0.0000000e+000  0.0000000e+000  2.3106565e-001  2.6752294e-001  5.4492120e-002  3.1953674e-001  0.0000000e+000  0.0000000e+000  0.0000000e+000  9.5663121e-002  0.0000000e+000  3.9446587e-002  0.0000000e+000  0.0000000e+000  0.0000000e+000  0.0000000e+000  2.5347531e-002  0.0000000e+000  0.0000000e+000  0.0000000e+000  3.3879818e-002  4.4936208e-002  0.0000000e+000  2.3053249e-002  0.0000000e+000  0.0000000e+000  0.0000000e+000  4.5659734e-001  5.8947994e-001  1.0000000e+000  4.1510222e-001
  6.5823461e-001  2.6211099e-001  2.6825170e-001  0.0000000e+000  0.0000000e+000  0.0000000e+000  1.1964217e-001  0.0000000e+000  0.0000000e+000  1.9320129e-001  0.0000000e+000  1.5980016e-001  0.0000000e+000  0.0000000e+000  0.0000000e+000  0.0000000e+000  6.7913257e-003  0.0000000e+000  0.0000000e+000  1.5758561e-001  1.5797358e-001  0.0000000e+000  2.4490715e-002  0.0000000e+000  0.0000000e+000  8.3324322e-003  0.0000000e+000  1.6830551e-001  0.0000000e+000  0.0000000e+000  6.5823461e-001  4.8881829e-001  1.0000000e+000  5.6832728e-001
  9.8739948e-001  0.0000000e+000  2.5470278e-002  0.0000000e+000  3.1307880e-002  4.4056241e-002  0.0000000e+000  1.6119328e-001  0.0000000e+000  0.0000000e+000  0.0000000e+000  5.7441633e-004  0.0000000e+000  0.0000000e+000  0.0000000e+000  5.3697064e-002  7.4128135e-002  3.9288033e-002  0.0000000e+000  0.0000000e+000  0.0000000e+000  1.5064559e-001  2.8723419e-001  2.9644262e-001  3.7140787e-001  0.0000000e+000  0.0000000e+000  0.0000000e+000  1.0225513e-002  8.6103810e-002  9.8739948e-001  2.8680997e-001  1.0000000e+000  3.4080924e-001
  2.3406662e-001  0.0000000e+000  5.2785255e-002  0.0000000e+000  0.0000000e+000  2.2944696e-004  0.0000000e+000  1.0573767e-001  9.4276755e-002  6.4483371e-002  0.0000000e+000  0.0000000e+000  0.0000000e+000  0.0000000e+000  0.0000000e+000  1.3310355e-001  0.0000000e+000  1.3101963e-001  5.2028212e-001  0.0000000e+000  0.0000000e+000  0.0000000e+000  0.0000000e+000  0.0000000e+000  0.0000000e+000  8.6132448e-002  0.0000000e+000  0.0000000e+000  1.3883220e-002  0.0000000e+000  2.3406662e-001  8.0611286e-001  1.0000000e+000  5.4049521e-001
  6.7569476e-001  0.0000000e+000  0.0000000e+000  0.0000000e+000  1.8760183e-001  1.5287923e-002  2.7285218e-002  6.7341323e-002  3.6190312e-002  0.0000000e+000  0.0000000e+000  2.5216282e-002  0.0000000e+000  3.5269517e-001  0.0000000e+000  0.0000000e+000  0.0000000e+000  1.5003149e-001  3.1537059e-001  1.9331304e-001  0.0000000e+000  0.0000000e+000  0.0000000e+000  2.7572014e-001  0.0000000e+000  1.2569724e-001  0.0000000e+000  7.6649570e-002  8.8959414e-002  8.0635088e-002  6.7569476e-001  5.7800660e-001  1.0000000e+000  2.7040167e-001
  7.2040708e-002  0.0000000e+000  0.0000000e+000  0.0000000e+000  0.0000000e+000  1.4822041e-001  1.0183675e-001  0.0000000e+000  0.0000000e+000  0.0000000e+000  2.1032657e-002  0.0000000e+000  0.0000000e+000  0.0000000e+000  1.2685298e-002  0.0000000e+000  0.0000000e+000  4.3352984e-001  0.0000000e+000  0.0000000e+000  1.1315800e-001  1.1932874e-001  0.0000000e+000  2.8560896e-001  0.0000000e+000  0.0000000e+000  0.0000000e+000  0.0000000e+000  0.0000000e+000  1.3637280e-001  7.2040708e-002  1.1052387e+000  1.0000000e+000  2.0833367e-001
  0.0000000e+000  0.0000000e+000  2.3747926e-002  0.0000000e+000  0.0000000e+000  0.0000000e+000  0.0000000e+000  8.3134093e-002  0.0000000e+000  6.4198317e-002  1.0818256e-002  0.0000000e+000  0.0000000e+000  0.0000000e+000  0.0000000e+000  0.0000000e+000  1.2401620e-001  0.0000000e+000  2.2057821e-004  0.0000000e+000  0.0000000e+000  0.0000000e+000  4.6675847e-002  0.0000000e+000  3.7133523e-002  0.0000000e+000  0.0000000e+000  0.0000000e+000  8.1511398e-003  0.0000000e+000  0.0000000e+000  1.1235470e+000  1.0000000e+000             Inf
  8.0643913e-001  8.5952081e-002  1.7716506e-002  0.0000000e+000  0.0000000e+000  0.0000000e+000  9.2158138e-002  0.0000000e+000  0.0000000e+000  7.1670079e-001  0.0000000e+000  0.0000000e+000  0.0000000e+000  0.0000000e+000  0.0000000e+000  0.0000000e+000  1.6959618e-002  0.0000000e+000  6.2434325e-002  1.1699136e-002  0.0000000e+000  0.0000000e+000  0.0000000e+000  0.0000000e+000  0.0000000e+000  0.0000000e+000  0.0000000e+000  1.0591706e-001  0.0000000e+000  2.3988365e-001  8.0643913e-001  3.4912967e-001  1.0000000e+000  4.7182360e-001
  7.8899420e-001  5.2239596e-002  1.3165112e-001  0.0000000e+000  4.4200970e-002  7.0548875e-002  3.7960654e-001  0.0000000e+000  0.0000000e+000  3.5330310e-001  0.0000000e+000  1.9536680e-002  0.0000000e+000  1.4207453e-001  3.8369620e-001  1.0572431e-001  3.1833317e-002  0.0000000e+000  1.8496033e-001  3.9209310e-001  0.0000000e+000  8.8642198e-004  0.0000000e+000  0.0000000e+000  0.0000000e+000  0.0000000e+000  0.0000000e+000  5.7826770e-002  2.1789139e-003  0.0000000e+000  7.8899420e-001  5.6171346e-001  1.0000000e+000  1.6053303e-001
  3.3562563e-001  4.4910043e-003  2.2342885e-001  0.0000000e+000  0.0000000e+000  2.2130723e-002  0.0000000e+000  0.0000000e+000  0.0000000e+000  0.0000000e+000  1.0513299e-001  4.8023503e-003  0.0000000e+000  3.6924911e-002  0.0000000e+000  4.0101600e-003  0.0000000e+000  1.0270950e-001  0.0000000e+000  4.4270088e-001  5.9259532e-002  8.5336832e-002  2.8959678e-003  7.0641341e-003  0.0000000e+000  3.8719796e-002  0.0000000e+000  0.0000000e+000  1.5496435e-002  2.2004197e-003  3.3562563e-001  6.8375981e-001  1.0000000e+000  3.7289594e-001
  7.9051772e-001  1.3357941e-001  2.9463349e-002  0.0000000e+000  0.0000000e+000  2.9760635e-005  0.0000000e+000  0.0000000e+000  0.0000000e+000  8.8258730e-001  0.0000000e+000  0.0000000e+000  0.0000000e+000  8.0162063e-003  0.0000000e+000  0.0000000e+000  6.7707011e-001  0.0000000e+000  1.3130282e-002  2.3304602e-002  1.3465812e-001  1.2896249e-001  0.0000000e+000  0.0000000e+000  7.3674349e-002  0.0000000e+000  0.0000000e+000  4.7820659e-002  0.0000000e+000  8.2488561e-002  7.9051772e-001  5.3649548e-001  1.0000000e+000  2.5153212e-001
  1.7285543e-002  0.0000000e+000  1.1196611e-001  0.0000000e+000  0.0000000e+000  0.0000000e+000  0.0000000e+000  0.0000000e+000  0.0000000e+000  0.0000000e+000  0.0000000e+000  0.0000000e+000  0.0000000e+000  1.0257509e-002  0.0000000e+000  2.2980969e-001  0.0000000e+000  3.5278250e-002  0.0000000e+000  3.5752454e-001  0.0000000e+000  0.0000000e+000  0.0000000e+000  0.0000000e+000  0.0000000e+000  0.0000000e+000  0.0000000e+000  0.0000000e+000  0.0000000e+000  1.2534799e-001  1.7285543e-002  1.1218896e+000  1.0000000e+000  7.1069540e-002
  1.6721824e-001  0.0000000e+000  0.0000000e+000  0.0000000e+000  0.0000000e+000  1.5556530e-001  6.4282565e-002  0.0000000e+000  1.9733931e-002  2.7711675e-001  0.0000000e+000  0.0000000e+000  0.0000000e+000  1.2394513e-002  0.0000000e+000  0.0000000e+000  0.0000000e+000  7.3787847e-001  1.3221271e-001  0.0000000e+000  0.0000000e+000  2.3483143e-001  0.0000000e+000  0.0000000e+000  3.0529763e-002  0.0000000e+000  0.0000000e+000  3.3493988e-002  0.0000000e+000  0.0000000e+000  1.6721824e-001  1.0216674e+000  1.0000000e+000  4.9140906e-001
  5.6218649e-002  0.0000000e+000  0.0000000e+000  0.0000000e+000  1.8491919e-001  0.0000000e+000  0.0000000e+000  0.0000000e+000  0.0000000e+000  2.5162230e-001  9.1706035e-002  2.7853334e-002  0.0000000e+000  0.0000000e+000  0.0000000e+000  1.6257070e-001  0.0000000e+000  0.0000000e+000  1.7240436e-001  1.2712702e-001  0.0000000e+000  8.9327906e-002  7.2447660e-003  0.0000000e+000  0.0000000e+000  0.0000000e+000  0.0000000e+000  1.3755789e-001  1.8002495e-003  1.1094630e-003  5.6218649e-002  1.1100603e+000  1.0000000e+000  7.3090346e-002
  5.6761797e-001  0.0000000e+000  4.8616837e-002  0.0000000e+000  0.0000000e+000  8.7752528e-002  4.0122422e-001  2.9450124e-001  0.0000000e+000  0.0000000e+000  6.4328088e-003  1.2967187e-002  0.0000000e+000  3.0464895e-003  0.0000000e+000  0.0000000e+000  0.0000000e+000  8.8806704e-002  1.2332349e-001  1.9007675e-002  1.3496643e-001  1.6382202e-001  0.0000000e+000  2.8158659e-002  2.1453581e-001  0.0000000e+000  0.0000000e+000  0.0000000e+000  0.0000000e+000  1.1832211e-001  5.6761797e-001  6.0623540e-001  1.0000000e+000  3.1991200e-001
  1.0000000e+000  0.0000000e+000  8.4432086e-002  0.0000000e+000  8.5601509e-003  0.0000000e+000  0.0000000e+000  0.0000000e+000  0.0000000e+000  0.0000000e+000  3.6102229e-002  1.4604281e-002  1.8009949e-001  0.0000000e+000  0.0000000e+000  2.2173900e-001  0.0000000e+000  0.0000000e+000  0.0000000e+000  0.0000000e+000  3.3017555e-001  0.0000000e+000  0.0000000e+000  0.0000000e+000  1.1327563e-001  1.4330545e-001  0.0000000e+000  0.0000000e+000  2.3399506e-002  1.2551221e-001  1.0000000e+000  2.1540762e-001  1.0000000e+000             Inf
  3.8819481e-001  2.1199572e-001  0.0000000e+000  0.0000000e+000  1.9458836e-001  3.4378314e-003  0.0000000e+000  0.0000000e+000  9.0453472e-002  0.0000000e+000  0.0000000e+000  0.0000000e+000  0.0000000e+000  0.0000000e+000  0.0000000e+000  0.0000000e+000  0.0000000e+000  0.0000000e+000  2.3506249e-001  0.0000000e+000  0.0000000e+000  2.9915219e-002  0.0000000e+000  9.6094449e-002  0.0000000e+000  0.0000000e+000  0.0000000e+000  1.8403514e-001  0.0000000e+000  0.0000000e+000  3.8819481e-001  6.0744125e-001  1.0000000e+000  3.1735855e-001
  1.0480066e-001  3.1713269e-001  9.3126260e-003  0.0000000e+000  0.0000000e+000  1.3776221e-001  0.0000000e+000  0.0000000e+000  0.0000000e+000  0.0000000e+000  1.2819657e-001  0.0000000e+000  0.0000000e+000  0.0000000e+000  0.0000000e+000  1.9482654e-002  1.1078596e-003  0.0000000e+000  6.8835375e-002  0.0000000e+000  3.9683878e-002  0.0000000e+000  0.0000000e+000  2.3716559e-002  1.3255889e-001  0.0000000e+000  7.8574324e-002  1.0447001e-001  0.0000000e+000  0.0000000e+000  1.0480066e-001  9.5599029e-001  1.0000000e+000  1.9315528e-001
  8.3875337e-001  0.0000000e+000  2.9606902e-002  3.3964329e-001  0.0000000e+000  0.0000000e+000  0.0000000e+000  0.0000000e+000  1.3574512e-001  0.0000000e+000  6.4638062e-002  0.0000000e+000  0.0000000e+000  0.0000000e+000  9.6224788e-003  1.8012308e-001  0.0000000e+000  3.7510402e-002  3.9957670e-002  0.0000000e+000  1.2050706e-001  2.1553744e-001  0.0000000e+000  0.0000000e+000  2.5786841e-001  2.2025693e-001  0.0000000e+000  0.0000000e+000  2.9105168e-002  0.0000000e+000  8.3875337e-001  3.9177396e-001  1.0000000e+000  4.3969267e-001
  8.4203951e-001  0.0000000e+000  1.1670030e-001  4.4959880e-002  0.0000000e+000  0.0000000e+000  0.0000000e+000  0.0000000e+000  0.0000000e+000  4.0052551e-002  3.7498301e-002  0.0000000e+000  2.2550100e-001  1.1174625e-001  0.0000000e+000  0.0000000e+000  1.1681544e-001  0.0000000e+000  1.1811584e-001  0.0000000e+000  0.0000000e+000  0.0000000e+000  0.0000000e+000  1.8319046e-002  0.0000000e+000  5.1625946e-002  0.0000000e+000  0.0000000e+000  0.0000000e+000  0.0000000e+000  8.4203951e-001  2.3797324e-001  1.0000000e+000  4.5839614e-001
  9.6172887e-002  0.0000000e+000  0.0000000e+000  4.2222208e-001  5.5517904e-002  1.2444195e-002  0.0000000e+000  0.0000000e+000  1.3874493e-002  6.7455844e-002  1.2182654e-001  2.1018821e-002  2.8682499e-002  2.6692837e-003  0.0000000e+000  0.0000000e+000  0.0000000e+000  2.9627514e-003  3.6926215e-001  4.3114908e-003  0.0000000e+000  0.0000000e+000  9.5126047e-002  0.0000000e+000  0.0000000e+000  1.2352235e-001  0.0000000e+000  0.0000000e+000  3.3396991e-002  0.0000000e+000  9.6172887e-002  1.0561117e+000  1.0000000e+000  2.6325758e-001
  2.0138162e-001  0.0000000e+000  2.0045327e-002  0.0000000e+000  4.8648740e-002  0.0000000e+000  0.0000000e+000  1.2454405e-002  0.0000000e+000  0.0000000e+000  3.4649663e-002  0.0000000e+000  4.8832922e-002  1.4153339e-001  1.6455264e-003  0.0000000e+000  0.0000000e+000  1.2238915e-001  0.0000000e+000  0.0000000e+000  1.5237485e-002  0.0000000e+000  3.0414598e-003  0.0000000e+000  0.0000000e+000  1.7316930e-001  1.8057161e-001  1.4614165e-001  0.0000000e+000  1.2287182e-001  2.0138162e-001  8.1444447e-001  1.0000000e+000  1.2067850e-001
  1.5255887e-001  2.2939598e-001  3.6477583e-002  3.5121973e-001  0.0000000e+000  1.9985699e-001  0.0000000e+000  0.0000000e+000  1.6821650e-002  0.0000000e+000  3.4887786e-003  3.0339164e-003  0.0000000e+000  0.0000000e+000  0.0000000e+000  0.0000000e+000  2.4715538e-002  0.0000000e+000  2.8103179e-002  5.5185305e-002  3.3779598e-002  0.0000000e+000  0.0000000e+000  4.4811810e-002  0.0000000e+000  1.4188902e-001  0.0000000e+000  0.0000000e+000  2.9374188e-002  0.0000000e+000  1.5255887e-001  9.1436229e-001  1.0000000e+000  1.9437234e-001
  1.9722510e-001  0.0000000e+000  0.0000000e+000  0.0000000e+000  0.0000000e+000  5.2629484e-002  0.0000000e+000  0.0000000e+000  5.5964956e-001  2.2773478e-001  0.0000000e+000  0.0000000e+000  1.5569261e-001  1.1241996e-002  8.1488567e-003  0.0000000e+000  0.0000000e+000  0.0000000e+000  0.0000000e+000  0.0000000e+000  4.7745083e-002  0.0000000e+000  4.9722771e-002  0.0000000e+000  0.0000000e+000  0.0000000e+000  7.6794331e-002  3.4047851e-003  0.0000000e+000  0.0000000e+000  1.9722510e-001  8.5033020e-001  1.0000000e+000  1.4523012e-001
  4.4694554e-001  0.0000000e+000  0.0000000e+000  0.0000000e+000  0.0000000e+000  8.4302636e-002  0.0000000e+000  0.0000000e+000  0.0000000e+000  0.0000000e+000  1.8572821e-002  0.0000000e+000  2.0390667e-002  1.8866074e-001  0.0000000e+000  0.0000000e+000  0.0000000e+000  2.1961023e-003  0.0000000e+000  4.0390359e-002  1.5194153e-001  0.0000000e+000  0.0000000e+000  3.7271771e-002  0.0000000e+000  8.3245990e-002  1.0924767e-001  7.8458672e-002  1.5093141e-002  0.0000000e+000  4.4694554e-001  5.0782159e-001  1.0000000e+000  3.7728298e-001
  2.8392846e-001  0.0000000e+000  0.0000000e+000  1.8293672e-002  0.0000000e+000  0.0000000e+000  0.0000000e+000  0.0000000e+000  8.4621599e-002  0.0000000e+000  9.7968206e-002  0.0000000e+000  1.7261209e-001  0.0000000e+000  0.0000000e+000  0.0000000e+000  0.0000000e+000  0.0000000e+000  0.0000000e+000  0.0000000e+000  0.0000000e+000  0.0000000e+000  3.6298652e-002  0.0000000e+000  0.0000000e+000  1.7823085e-001  2.0078377e-002  0.0000000e+000  0.0000000e+000  0.0000000e+000  2.8392846e-001  6.0776399e-001  1.0000000e+000  2.9800313e-001
  6.1814069e-001  7.4823394e-002  0.0000000e+000  0.0000000e+000  0.0000000e+000  0.0000000e+000  0.0000000e+000  1.4494642e-002  0.0000000e+000  1.7729639e-001  0.0000000e+000  2.2833114e-002  0.0000000e+000  9.7794596e-002  1.8779561e-002  0.0000000e+000  0.0000000e+000  0.0000000e+000  1.0911549e-001  2.6254003e-002  0.0000000e+000  2.0704781e-001  9.3988475e-002  0.0000000e+000  1.3888212e-002  0.0000000e+000  2.2398196e-001  1.2310821e-001  4.6315429e-002  0.0000000e+000  6.1814069e-001  4.6162470e-001  1.0000000e+000  5.0377833e-001
  3.0121077e-001  9.9479036e-003  0.0000000e+000  1.0983958e-003  0.0000000e+000  1.3640040e-002  0.0000000e+000  0.0000000e+000  0.0000000e+000  0.0000000e+000  0.0000000e+000  8.0636944e-002  0.0000000e+000  0.0000000e+000  0.0000000e+000  1.0189144e-002  1.9304642e-003  0.0000000e+000  0.0000000e+000  3.0535649e-002  0.0000000e+000  0.0000000e+000  1.1385924e-002  0.0000000e+000  0.0000000e+000  0.0000000e+000  1.5525346e-001  0.0000000e+000  0.0000000e+000  6.6864168e-003  3.0121077e-001  5.2417536e-001  1.0000000e+000  2.5944817e-001
  1.0000000e+000  8.4230577e-002  0.0000000e+000  0.0000000e+000  4.1185401e-003  2.8333305e-002  0.0000000e+000  4.4264925e-002  0.0000000e+000  0.0000000e+000  0.0000000e+000  0.0000000e+000  3.9872376e-003  5.0054646e-002  0.0000000e+000  0.0000000e+000  0.0000000e+000  1.5765055e-001  0.0000000e+000  1.0167528e-002  0.0000000e+000  0.0000000e+000  6.5688770e-002  1.5956881e-002  0.0000000e+000  4.7342731e-003  1.2013945e-002  3.9389459e-002  0.0000000e+000  0.0000000e+000  1.0000000e+000  8.3804469e-002  1.0000000e+000             Inf
  0.0000000e+000  0.0000000e+000  0.0000000e+000  1.4550411e-003  3.2518393e-002  1.0008596e-001  0.0000000e+000  0.0000000e+000  0.0000000e+000  0.0000000e+000  1.8769829e-001  3.8931198e-002  0.0000000e+000  0.0000000e+000  0.0000000e+000  0.0000000e+000  5.8860477e-003  0.0000000e+000  0.0000000e+000  1.8857265e-003  0.0000000e+000  0.0000000e+000  0.0000000e+000  0.0000000e+000  0.0000000e+000  0.0000000e+000  0.0000000e+000  0.0000000e+000  1.8905344e-002  0.0000000e+000  0.0000000e+000  1.1202170e+000  1.0000000e+000             Inf
  2.7695964e-001  0.0000000e+000  0.0000000e+000  5.8014816e-001  0.0000000e+000  1.3883272e-001  0.0000000e+000  0.0000000e+000  4.4882670e-002  0.0000000e+000  0.0000000e+000  5.5465668e-002  1.9938089e-002  0.0000000e+000  0.0000000e+000  0.0000000e+000  1.6574272e-001  0.0000000e+000  0.0000000e+000  1.1917249e-002  0.0000000e+000  0.0000000e+000  2.9902229e-001  8.9832539e-003  5.1969278e-002  0.0000000e+000  3.0930914e-004  0.0000000e+000  3.8167722e-002  0.0000000e+000  2.7695964e-001  8.0789538e-001  1.0000000e+000  2.8196596e-001
  4.6252588e-001  0.0000000e+000  0.0000000e+000  4.1139788e-001  0.0000000e+000  0.0000000e+000  0.0000000e+000  0.0000000e+000  4.5645481e-002  2.5281256e-002  0.0000000e+000  0.0000000e+000  0.0000000e+000  0.0000000e+000  0.0000000e+000  1.4480348e-002  9.9816371e-002  4.4914457e-001  7.7209498e-001  0.0000000e+000  0.0000000e+000  2.6885237e-001  8.3435848e-002  7.0503045e-003  0.0000000e+000  0.0000000e+000  0.0000000e+000  0.0000000e+000  1.0515281e-002  1.4469864e-001  4.6252588e-001  8.3092108e-001  1.0000000e+000  3.7885878e-001
  2.3853523e-001  5.2986569e-001  0.0000000e+000  0.0000000e+000  0.0000000e+000  0.0000000e+000  6.1537091e-002  0.0000000e+000  1.6573623e-001  0.0000000e+000  2.2205983e-001  2.2950255e-001  0.0000000e+000  3.9690051e-002  0.0000000e+000  2.5404687e-002  1.2306003e-003  0.0000000e+000  0.0000000e+000  1.0844313e-001  0.0000000e+000  0.0000000e+000  2.2551132e-002  0.0000000e+000  0.0000000e+000  0.0000000e+000  1.2312218e-001  1.0000000e+000  0.0000000e+000  1.6275205e-001  2.3853523e-001  1.1737426e+000  1.0000000e+000  6.2454707e-001
  0.0000000e+000  6.8660154e-002  0.0000000e+000  0.0000000e+000  0.0000000e+000  0.0000000e+000  0.0000000e+000  0.0000000e+000  1.1352731e-002  0.0000000e+000  0.0000000e+000  7.1566083e-002  0.0000000e+000  0.0000000e+000  1.1427414e-003  9.0564928e-002  3.4733667e-002  0.0000000e+000  0.0000000e+000  1.0556448e-001  1.8038646e-002  5.2170560e-002  0.0000000e+000  1.8101518e-001  0.0000000e+000  1.7433057e-001  0.0000000e+000  1.4602347e-001  0.0000000e+000  0.0000000e+000  0.0000000e+000  1.2964300e+000  1.0000000e+000             Inf
  1.0000000e+000  0.0000000e+000  1.1825434e-001  0.0000000e+000  0.0000000e+000  0.0000000e+000  0.0000000e+000  0.0000000e+000  0.0000000e+000  0.0000000e+000  0.0000000e+000  0.0000000e+000  0.0000000e+000  0.0000000e+000  1.3149298e-001  4.5211472e-001  0.0000000e+000  0.0000000e+000  0.0000000e+000  1.9061809e-001  0.0000000e+000  0.0000000e+000  0.0000000e+000  0.0000000e+000  6.9132080e-001  7.4539043e-002  0.0000000e+000  0.0000000e+000  0.0000000e+000  0.0000000e+000  1.0000000e+000  2.8394312e-001  1.0000000e+000             Inf
  7.7268742e-001  6.3759740e-002  2.9848811e-001  0.0000000e+000  0.0000000e+000  3.9371711e-002  0.0000000e+000  0.0000000e+000  0.0000000e+000  5.5106393e-002  0.0000000e+000  0.0000000e+000  0.0000000e+000  2.8739762e-003  3.0543627e-001  0.0000000e+000  1.4674103e-001  2.7550932e-001  0.0000000e+000  0.0000000e+000  1.7953823e-001  0.0000000e+000  1.8615035e-002  3.3569198e-002  0.0000000e+000  1.1633161e-001  0.0000000e+000  0.0000000e+000  1.2009941e-002  3.2180081e-002  7.7268742e-001  4.1713899e-001  1.0000000e+000  8.4268543e-001
  5.9343282e-001  2.9501745e-001  7.0244963e-001  9.8327070e-003  3.9501120e-002  0.0000000e+000  0.0000000e+000  0.0000000e+000  2.3574660e-001  1.4229467e-001  0.0000000e+000  0.0000000e+000  8.7901695e-002  0.0000000e+000  0.0000000e+000  0.0000000e+000  4.0119615e-001  3.0274643e-001  0.0000000e+000  0.0000000e+000  0.0000000e+000  1.0955926e-001  0.0000000e+000  0.0000000e+000  0.0000000e+000  3.4129652e-002  0.0000000e+000  0.0000000e+000  3.1637256e-002  0.0000000e+000  5.9343282e-001  7.2550710e-001  1.0000000e+000  6.3772838e-001
  5.2467085e-001  0.0000000e+000  0.0000000e+000  0.0000000e+000  0.0000000e+000  0.0000000e+000  0.0000000e+000  1.6267408e-001  0.0000000e+000  0.0000000e+000  0.0000000e+000  0.0000000e+000  7.0409196e-002  6.4357597e-002  1.9269390e-001  0.0000000e+000  0.0000000e+000  1.0000000e+000  0.0000000e+000  0.0000000e+000  0.0000000e+000  2.4313027e-001  0.0000000e+000  1.5990483e-001  3.8503923e-001  0.0000000e+000  1.0168773e-001  0.0000000e+000  0.0000000e+000  1.2507346e-001  5.2467085e-001  8.1171707e-001  1.0000000e+000  2.3502086e-001
  3.0200850e-001  5.3163757e-003  0.0000000e+000  0.0000000e+000  1.3553528e-001  0.0000000e+000  4.2536122e-002  5.4731817e-002  3.9044680e-001  1.0644840e-002  1.0000000e+000  0.0000000e+000  2.0774477e-001  0.0000000e+000  5.7999140e-002  1.8370701e-001  0.0000000e+000  0.0000000e+000  0.0000000e+000  4.9100862e-003  0.0000000e+000  0.0000000e+000  0.0000000e+000  0.0000000e+000  5.1388403e-002  0.0000000e+000  0.0000000e+000  5.5006462e-002  0.0000000e+000  0.0000000e+000  3.0200850e-001  9.6986390e-001  1.0000000e+000  5.6258425e-001
  1.0808716e-001  1.1901765e-001  0.0000000e+000  3.5543331e-003  0.0000000e+000  0.0000000e+000  0.0000000e+000  1.0548297e-002  0.0000000e+000  0.0000000e+000  0.0000000e+000  0.0000000e+000  0.0000000e+000  0.0000000e+000  1.1548123e-001  0.0000000e+000  0.0000000e+000  2.4171107e-002  0.0000000e+000  0.0000000e+000  0.0000000e+000  0.0000000e+000  5.6902246e-002  4.8011504e-003  4.8823830e-002  0.0000000e+000  3.4246258e-003  1.4989378e-002  0.0000000e+000  2.5246273e-002  1.0808716e-001  7.8263455e-001  1.0000000e+000  4.5145196e-001
  5.9898385e-002  0.0000000e+000  1.4004841e-002  0.0000000e+000  6.4442504e-002  0.0000000e+000  0.0000000e+000  0.0000000e+000  0.0000000e+000  0.0000000e+000  0.0000000e+000  0.0000000e+000  0.0000000e+000  0.0000000e+000  0.0000000e+000  0.0000000e+000  9.3243830e-002  0.0000000e+000  0.0000000e+000  5.1718724e-003  0.0000000e+000  0.0000000e+000  1.8087510e-001  0.0000000e+000  1.8271223e-002  6.7681455e-003  1.6199671e-002  9.3016899e-003  0.0000000e+000  0.0000000e+000  5.9898385e-002  8.6692282e-001  1.0000000e+000  2.1189238e-001
  2.4695982e-001  0.0000000e+000  4.0561099e-002  8.5862925e-005  0.0000000e+000  0.0000000e+000  0.0000000e+000  3.0575249e-003  0.0000000e+000  0.0000000e+000  1.8117511e-002  0.0000000e+000  0.0000000e+000  0.0000000e+000  0.0000000e+000  0.0000000e+000  0.0000000e+000  0.0000000e+000  0.0000000e+000  4.0345028e-003  0.0000000e+000  7.2532626e-002  0.0000000e+000  0.0000000e+000  0.0000000e+000  1.6946127e-002  0.0000000e+000  0.0000000e+000  5.5227712e-002  4.3149519e-002  2.4695982e-001  5.6259397e-001  1.0000000e+000  1.1412476e-001
  0.0000000e+000  0.0000000e+000  1.9453154e-002  6.2574624e-002  0.0000000e+000  0.0000000e+000  5.2633701e-004  2.6313265e-002  0.0000000e+000  0.0000000e+000  0.0000000e+000  1.0208901e-001  0.0000000e+000  9.5111920e-003  0.0000000e+000  6.4327694e-003  0.0000000e+000  0.0000000e+000  0.0000000e+000  1.2646592e-002  5.4781391e-003  0.0000000e+000  0.0000000e+000  0.0000000e+000  0.0000000e+000  0.0000000e+000  0.0000000e+000  9.2785224e-004  0.0000000e+000  0.0000000e+000  0.0000000e+000  1.0763302e+000  1.0000000e+000             Inf
  6.3950568e-001  1.3003306e-001  9.6470379e-002  0.0000000e+000  0.0000000e+000  2.0769163e-002  4.1633472e-002  0.0000000e+000  2.3506105e-001  3.3076780e-003  0.0000000e+000  6.7126385e-003  0.0000000e+000  0.0000000e+000  9.2453569e-003  0.0000000e+000  0.0000000e+000  0.0000000e+000  0.0000000e+000  0.0000000e+000  7.0927856e-002  5.4498797e-002  0.0000000e+000  0.0000000e+000  4.7761294e-002  0.0000000e+000  2.3719291e-001  0.0000000e+000  0.0000000e+000  0.0000000e+000  6.3950568e-001  3.8558277e-001  1.0000000e+000  3.0146774e-001
  2.7621274e-002  4.1221406e-002  3.5887358e-002  0.0000000e+000  3.8135093e-002  0.0000000e+000  4.5060739e-002  0.0000000e+000  0.0000000e+000  7.8309552e-003  0.0000000e+000  4.2276533e-002  0.0000000e+000  0.0000000e+000  7.5373695e-003  0.0000000e+000  0.0000000e+000  6.6205367e-003  0.0000000e+000  0.0000000e+000  1.8148552e-003  9.6723475e-002  7.2505710e-002  0.0000000e+000  0.0000000e+000  0.0000000e+000  9.7224626e-002  0.0000000e+000  2.9115359e-004  0.0000000e+000  2.7621274e-002  9.7457897e-001  1.0000000e+000  2.0849251e-001
  3.5130771e-001  0.0000000e+000  0.0000000e+000  0.0000000e+000  0.0000000e+000  0.0000000e+000  1.1563506e-001  0.0000000e+000  0.0000000e+000  3.5672721e-002  0.0000000e+000  3.9695466e-002  3.1164774e-002  0.0000000e+000  6.4370248e-002  7.0070007e-002  7.2612904e-002  0.0000000e+000  0.0000000e+000  2.7568873e-002  0.0000000e+000  0.0000000e+000  0.0000000e+000  0.0000000e+000  1.4190177e-002  1.3017815e-002  0.0000000e+000  1.8150763e-003  0.0000000e+000  0.0000000e+000  3.5130771e-001  5.1494396e-001  1.0000000e+000  3.2377027e-001
  7.2947439e-001  0.0000000e+000  0.0000000e+000  0.0000000e+000  0.0000000e+000  7.0277186e-002  0.0000000e+000  2.2803729e-002  1.5019173e-002  0.0000000e+000  0.0000000e+000  0.0000000e+000  6.6854459e-002  1.2530812e-001  1.6832543e-001  1.5567327e-002  0.0000000e+000  0.0000000e+000  9.6733057e-004  0.0000000e+000  0.0000000e+000  7.6336821e-002  1.4412356e-001  4.9212157e-002  0.0000000e+000  2.4767425e-001  6.0380214e-002  0.0000000e+000  0.0000000e+000  3.0635904e-002  7.2947439e-001  3.5091082e-001  1.0000000e+000  3.1666512e-001
  8.6479150e-001  1.8180876e-002  0.0000000e+000  1.8244944e-002  7.9074457e-002  2.9554272e-002  0.0000000e+000  0.0000000e+000  0.0000000e+000  0.0000000e+000  0.0000000e+000  0.0000000e+000  0.0000000e+000  9.3745424e-003  0.0000000e+000  0.0000000e+000  0.0000000e+000  0.0000000e+000  0.0000000e+000  0.0000000e+000  0.0000000e+000  0.0000000e+000  1.7156145e-001  0.0000000e+000  0.0000000e+000  2.1286835e-001  2.0760552e-001  1.3379893e-002  0.0000000e+000  1.5352464e-003  8.6479150e-001  2.0230120e-001  1.0000000e+000  2.8030868e-001
  5.1182099e-002  0.0000000e+000  1.1551895e-001  0.0000000e+000  0.0000000e+000  2.8044693e-002  0.0000000e+000  0.0000000e+000  0.0000000e+000  0.0000000e+000  5.5400335e-003  0.0000000e+000  1.5833915e-004  0.0000000e+000  0.0000000e+000  0.0000000e+000  9.6435743e-003  0.0000000e+000  0.0000000e+000  0.0000000e+000  1.3282844e-002  0.0000000e+000  0.0000000e+000  0.0000000e+000  2.7478663e-001  5.3340916e-002  1.0088187e-002  4.2133323e-002  5.5413914e-003  0.0000000e+000  5.1182099e-002  9.2815265e-001  1.0000000e+000  1.4619886e-001
  7.7862219e-001  0.0000000e+000  0.0000000e+000  0.0000000e+000  8.5405689e-002  0.0000000e+000  0.0000000e+000  0.0000000e+000  0.0000000e+000  4.2044775e-002  1.2158978e-003  0.0000000e+000  0.0000000e+000  0.0000000e+000  1.4973138e-001  0.0000000e+000  0.0000000e+000  0.0000000e+000  0.0000000e+000  2.0537746e-001  0.0000000e+000  0.0000000e+000  0.0000000e+000  0.0000000e+000  0.0000000e+000  4.1859651e-002  4.1270776e-003  5.4014539e-002  9.5109147e-004  1.0379369e-002  7.7862219e-001  2.2425895e-001  1.0000000e+000  2.9941251e-001
  4.9617491e-001  0.0000000e+000  0.0000000e+000  0.0000000e+000  0.0000000e+000  1.6667529e-002  0.0000000e+000  0.0000000e+000  3.6778459e-002  0.0000000e+000  6.8299573e-003  5.0676925e-002  0.0000000e+000  0.0000000e+000  0.0000000e+000  0.0000000e+000  0.0000000e+000  0.0000000e+000  0.0000000e+000  0.0000000e+000  0.0000000e+000  0.0000000e+000  2.4586436e-001  0.0000000e+000  2.5361749e-004  1.1833927e-001  0.0000000e+000  0.0000000e+000  1.3566707e-002  1.9032121e-002  4.9617491e-001  3.9976559e-001  1.0000000e+000  2.0326328e-001
  2.3539556e-001  1.3508275e-001  0.0000000e+000  2.0694155e-004  0.0000000e+000  8.2685864e-002  0.0000000e+000  0.0000000e+000  0.0000000e+000  6.2305418e-002  0.0000000e+000  0.0000000e+000  0.0000000e+000  0.0000000e+000  2.4022958e-002  0.0000000e+000  4.8285874e-002  0.0000000e+000  0.0000000e+000  0.0000000e+000  0.0000000e+000  0.0000000e+000  2.8968678e-003  0.0000000e+000  8.3890127e-003  4.5234937e-002  0.0000000e+000  0.0000000e+000  5.4871018e-003  0.0000000e+000  2.3539556e-001  6.1322331e-001  1.0000000e+000  3.7721092e-001
  4.9493909e-001  0.0000000e+000  6.2113299e-003  0.0000000e+000  0.0000000e+000  0.0000000e+000  0.0000000e+000  0.0000000e+000  0.0000000e+000  2.0960634e-003  0.0000000e+000  2.3482585e-002  0.0000000e+000  0.0000000e+000  0.0000000e+000  2.2020792e-002  0.0000000e+000  2.6826188e-002  4.1302397e-001  0.0000000e+000  1.6017235e-002  0.0000000e+000  0.0000000e+000  1.4573081e-002  4.0020495e-004  1.2432554e-001  0.0000000e+000  6.9127375e-003  0.0000000e+000  0.0000000e+000  4.9493909e-001  4.3174571e-001  1.0000000e+000  6.3588018e-002
  9.2995065e-001  3.9866940e-002  0.0000000e+000  1.0049327e-002  2.0671111e-002  0.0000000e+000  0.0000000e+000  0.0000000e+000  5.7921372e-002  0.0000000e+000  1.2539820e-002  2.2140605e-001  0.0000000e+000  5.8175655e-003  0.0000000e+000  0.0000000e+000  0.0000000e+000  0.0000000e+000  0.0000000e+000  0.0000000e+000  1.0611195e-002  0.0000000e+000  4.0126404e-002  6.2251845e-003  0.0000000e+000  0.0000000e+000  0.0000000e+000  9.8096893e-003  1.8147763e-002  0.0000000e+000  9.2995065e-001  1.1072145e-001  1.0000000e+000             Inf
  2.8747978e-001  0.0000000e+000  2.4247382e-002  2.5853358e-001  1.0803524e-003  0.0000000e+000  0.0000000e+000  0.0000000e+000  0.0000000e+000  8.8629413e-003  0.0000000e+000  1.6281592e-002  2.0228002e-002  0.0000000e+000  0.0000000e+000  0.0000000e+000  0.0000000e+000  0.0000000e+000  0.0000000e+000  0.0000000e+000  5.1566735e-003  0.0000000e+000  0.0000000e+000  2.4285713e-002  0.0000000e+000  0.0000000e+000  1.3922047e-003  9.6942673e-003  0.0000000e+000  3.6466427e-002  2.8747978e-001  5.5710479e-001  1.0000000e+000  1.6155511e-001
  4.8108235e-001  1.2368405e-001  0.0000000e+000  0.0000000e+000  0.0000000e+000  0.0000000e+000  0.0000000e+000  0.0000000e+000  3.2713473e-001  0.0000000e+000  0.0000000e+000  0.0000000e+000  1.4914235e-003  0.0000000e+000  0.0000000e+000  0.0000000e+000  0.0000000e+000  5.8279395e-002  0.0000000e+000  0.0000000e+000  4.4015932e-002  3.6155497e-002  0.0000000e+000  5.2267526e-003  0.0000000e+000  0.0000000e+000  0.0000000e+000  0.0000000e+000  5.1545671e-002  2.1868495e-002  4.8108235e-001  4.4549546e-001  1.0000000e+000  2.4061198e-001
  3.9986309e-001  0.0000000e+000  1.2387694e-001  0.0000000e+000  0.0000000e+000  0.0000000e+000  0.0000000e+000  0.0000000e+000  1.8046752e-002  1.1401436e-001  0.0000000e+000  0.0000000e+000  0.0000000e+000  0.0000000e+000  0.0000000e+000  0.0000000e+000  2.2226562e-001  0.0000000e+000  2.2347555e-002  1.5116441e-003  0.0000000e+000  0.0000000e+000  0.0000000e+000  2.8647575e-001  2.1547444e-001  1.2795854e-001  0.0000000e+000  0.0000000e+000  0.0000000e+000  0.0000000e+000  3.9986309e-001  6.1622629e-001  1.0000000e+000  5.3948178e-001
  3.9759502e-001  0.0000000e+000  0.0000000e+000  9.3437335e-002  0.0000000e+000  2.4914271e-001  1.8915926e-003  5.8027965e-001  0.0000000e+000  1.7628552e-002  0.0000000e+000  0.0000000e+000  0.0000000e+000  0.0000000e+000  8.8453220e-002  0.0000000e+000  0.0000000e+000  0.0000000e+000  0.0000000e+000  0.0000000e+000  3.0874034e-003  0.0000000e+000  0.0000000e+000  5.1515869e-003  0.0000000e+000  2.7879858e-001  7.0753225e-001  0.0000000e+000  3.2446950e-002  0.0000000e+000  3.9759502e-001  8.3147744e-001  1.0000000e+000  2.1408107e-001
  6.2806989e-001  0.0000000e+000  0.0000000e+000  0.0000000e+000  0.0000000e+000  1.0488127e-001  5.3851269e-003  2.9778998e-002  1.7925169e-002  0.0000000e+000  0.0000000e+000  1.9892695e-001  7.1275186e-002  0.0000000e+000  0.0000000e+000  1.3388941e-001  0.0000000e+000  0.0000000e+000  0.0000000e+000  1.1854194e-001  7.5092517e-002  5.2842239e-002  0.0000000e+000  9.9905430e-002  0.0000000e+000  6.7851719e-001  0.0000000e+000  5.3881794e-004  0.0000000e+000  1.5713836e-001  6.2806989e-001  5.5750269e-001  1.0000000e+000  6.8215588e-001
  8.4865772e-001  0.0000000e+000  0.0000000e+000  0.0000000e+000  3.5667881e-002  0.0000000e+000  0.0000000e+000  0.0000000e+000  0.0000000e+000  0.0000000e+000  1.0837194e-001  0.0000000e+000  0.0000000e+000  0.0000000e+000  0.0000000e+000  0.0000000e+000  0.0000000e+000  0.0000000e+000  0.0000000e+000  1.0782746e-001  0.0000000e+000  2.9836664e-003  0.0000000e+000  0.0000000e+000  0.0000000e+000  4.2760250e-001  0.0000000e+000  0.0000000e+000  0.0000000e+000  0.0000000e+000  8.4865772e-001  1.9769534e-001  1.0000000e+000             Inf
  3.9756874e-001  0.0000000e+000  0.0000000e+000  5.0861287e-003  0.0000000e+000  4.2495010e-002  1.2692054e-001  3.7215625e-002  1.1365218e-001  0.0000000e+000  0.0000000e+000  1.0000000e+000  0.0000000e+000  0.0000000e+000  2.8266724e-003  9.2978437e-002  2.0747151e-001  0.0000000e+000  0.0000000e+000  0.0000000e+000  0.0000000e+000  1.7648815e-001  0.0000000e+000  0.0000000e+000  0.0000000e+000  9.0954465e-004  2.5560188e-001  0.0000000e+000  0.0000000e+000  0.0000000e+000  3.9756874e-001  8.3239207e-001  1.0000000e+000  3.1360139e-001
  8.1340024e-001  0.0000000e+000  1.0218034e-001  0.0000000e+000  0.0000000e+000  5.7426210e-002  2.5834018e-002  2.0527534e-002  0.0000000e+000  0.0000000e+000  3.6599322e-001  0.0000000e+000  7.9136718e-003  0.0000000e+000  0.0000000e+000  2.3337680e-002  7.7907380e-001  0.0000000e+000  0.0000000e+000  0.0000000e+000  0.0000000e+000  7.4737476e-002  0.0000000e+000  0.0000000e+000  0.0000000e+000  0.0000000e+000  0.0000000e+000  0.0000000e+000  5.1183893e-002  2.1230594e-001  8.1340024e-001  4.1693985e-001  1.0000000e+000  6.1176293e-001
  0.0000000e+000  5.2643851e-002  0.0000000e+000  0.0000000e+000  0.0000000e+000  0.0000000e+000  0.0000000e+000  0.0000000e+000  2.6289266e-001  1.3252253e-001  0.0000000e+000  1.4074480e-001  2.2993284e-002  0.0000000e+000  4.6202222e-003  0.0000000e+000  0.0000000e+000  0.0000000e+000  0.0000000e+000  0.0000000e+000  2.6977061e-002  4.1559273e-003  0.0000000e+000  0.0000000e+000  0.0000000e+000  0.0000000e+000  6.2459250e-002  0.0000000e+000  0.0000000e+000  0.0000000e+000  0.0000000e+000  1.2203478e+000  1.0000000e+000             Inf
  2.0241730e-001  0.0000000e+000  3.0602809e-001  0.0000000e+000  1.7537550e-001  0.0000000e+000  0.0000000e+000  0.0000000e+000  0.0000000e+000  2.1465584e-001  4.2010893e-001  2.2372886e-001  0.0000000e+000  0.0000000e+000  0.0000000e+000  0.0000000e+000  3.2154418e-001  0.0000000e+000  0.0000000e+000  1.3435987e-001  0.0000000e+000  0.0000000e+000  0.0000000e+000  1.7565321e-001  0.0000000e+000  1.2054872e-001  0.0000000e+000  0.0000000e+000  5.4010997e-002  9.5445521e-002  2.0241730e-001  1.1097723e+000  1.0000000e+000  5.3515390e-001
  2.1340740e-001  0.0000000e+000  0.0000000e+000  0.0000000e+000  3.8131967e-003  3.8641824e-001  3.5098044e-001  7.7549466e-002  0.0000000e+000  0.0000000e+000  0.0000000e+000  0.0000000e+000  6.0082611e-002  0.0000000e+000  0.0000000e+000  0.0000000e+000  1.0157294e-002  0.0000000e+000  0.0000000e+000  0.0000000e+000  0.0000000e+000  1.2652290e-001  3.4342130e-001  3.4344916e-002  0.0000000e+000  0.0000000e+000  1.8856500e-001  0.0000000e+000  0.0000000e+000  1.3431200e-002  2.1340740e-001  9.3023228e-001  1.0000000e+000  5.0118910e-001
  1.0000000e+000  0.0000000e+000  1.1819804e-001  0.0000000e+000  0.0000000e+000  0.0000000e+000  0.0000000e+000  0.0000000e+000  2.3404249e-001  9.9861483e-002  0.0000000e+000  1.2829436e-001  0.0000000e+000  4.5782475e-002  3.2878130e-001  5.1742267e-003  1.4389432e-002  0.0000000e+000  0.0000000e+000  0.0000000e+000  0.0000000e+000  8.3793670e-002  0.0000000e+000  0.0000000e+000  1.4130563e-001  0.0000000e+000  0.0000000e+000  1.0504671e-002  3.6488608e-002  1.2230767e-001  1.0000000e+000  2.3117251e-001  1.0000000e+000             Inf
  3.0178451e-001  2.1178118e-001  8.3307368e-002  4.8125632e-002  0.0000000e+000  0.0000000e+000  0.0000000e+000  1.0694457e-001  0.0000000e+000  0.0000000e+000  0.0000000e+000  3.5177335e-002  0.0000000e+000  0.0000000e+000  0.0000000e+000  0.0000000e+000  0.0000000e+000  0.0000000e+000  9.7103680e-002  0.0000000e+000  8.9420567e-002  1.8493149e-003  8.7140797e-002  2.4737347e-001  0.0000000e+000  0.0000000e+000  5.0703627e-002  3.0502034e-002  7.3618520e-002  0.0000000e+000  3.0178451e-001  7.2007748e-001  1.0000000e+000  5.8462569e-001
  3.6002065e-002  0.0000000e+000  0.0000000e+000  0.0000000e+000  0.0000000e+000  0.0000000e+000  0.0000000e+000  0.0000000e+000  0.0000000e+000  0.0000000e+000  0.0000000e+000  9.4955614e-002  0.0000000e+000  0.0000000e+000  0.0000000e+000  0.0000000e+000  0.0000000e+000  9.2962693e-003  0.0000000e+000  0.0000000e+000  0.0000000e+000  1.2319569e-003  0.0000000e+000  2.1679141e-001  4.9536705e-002  0.0000000e+000  9.9448070e-001  0.0000000e+000  0.0000000e+000  0.0000000e+000  3.6002065e-002  1.1975981e+000  1.0000000e+000  1.4353925e-001
  7.6404857e-001  0.0000000e+000  4.3599734e-002  0.0000000e+000  0.0000000e+000  0.0000000e+000  4.4498488e-003  2.9315575e-002  3.6184560e-002  0.0000000e+000  6.4005977e-002  1.5825809e-001  0.0000000e+000  0.0000000e+000  0.0000000e+000  0.0000000e+000  0.0000000e+000  0.0000000e+000  0.0000000e+000  0.0000000e+000  2.5214325e-001  0.0000000e+000  0.0000000e+000  0.0000000e+000  0.0000000e+000  4.5381918e-001  0.0000000e+000  0.0000000e+000  0.0000000e+000  1.1608337e-001  7.6404857e-001  3.4021919e-001  1.0000000e+000  4.0816815e-001
  8.5305387e-002  2.1824919e-003  0.0000000e+000  0.0000000e+000  0.0000000e+000  0.0000000e+000  0.0000000e+000  2.4645843e-003  2.2035537e-001  0.0000000e+000  0.0000000e+000  0.0000000e+000  0.0000000e+000  0.0000000e+000  0.0000000e+000  0.0000000e+000  8.3382835e-003  0.0000000e+000  0.0000000e+000  0.0000000e+000  0.0000000e+000  0.0000000e+000  0.0000000e+000  0.0000000e+000  0.0000000e+000  3.3048730e-001  0.0000000e+000  0.0000000e+000  0.0000000e+000  3.8917759e-002  8.5305387e-002  8.6884130e-001  1.0000000e+000  6.6745824e-001
  6.9032445e-002  0.0000000e+000  0.0000000e+000  1.6245319e-001  1.1476162e-003  0.0000000e+000  0.0000000e+000  0.0000000e+000  2.8178041e-002  0.0000000e+000  0.0000000e+000  0.0000000e+000  0.0000000e+000  0.0000000e+000  9.6326938e-002  0.0000000e+000  3.9561060e-001  0.0000000e+000  2.7172872e-001  0.0000000e+000  4.2417848e-003  3.5954444e-001  0.0000000e+000  1.7836201e-001  0.0000000e+000  0.0000000e+000  0.0000000e+000  2.2894256e-002  0.0000000e+000  0.0000000e+000  6.9032445e-002  1.1531167e+000  1.0000000e+000  3.7932565e-001
  4.9612114e-001  0.0000000e+000  0.0000000e+000  9.9789649e-002  3.8291944e-002  0.0000000e+000  8.5792905e-003  1.5303079e-001  0.0000000e+000  0.0000000e+000  0.0000000e+000  0.0000000e+000  4.2328324e-002  0.0000000e+000  4.5897615e-001  0.0000000e+000  0.0000000e+000  0.0000000e+000  0.0000000e+000  0.0000000e+000  7.1230540e-002  0.0000000e+000  2.1067870e-001  1.3477102e-001  0.0000000e+000  0.0000000e+000  0.0000000e+000  0.0000000e+000  0.0000000e+000  0.0000000e+000  4.9612114e-001  5.5109542e-001  1.0000000e+000  5.6202427e-001
  0.0000000e+000  1.2356228e-002  0.0000000e+000  0.0000000e+000  0.0000000e+000  0.0000000e+000  0.0000000e+000  0.0000000e+000  0.0000000e+000  2.6723277e-001  0.0000000e+000  0.0000000e+000  0.0000000e+000  0.0000000e+000  1.4953032e-001  0.0000000e+000  0.0000000e+000  0.0000000e+000  0.0000000e+000  0.0000000e+000  0.0000000e+000  0.0000000e+000  0.0000000e+000  0.0000000e+000  0.0000000e+000  0.0000000e+000  0.0000000e+000  1.0177124e-002  3.9336918e-002  2.5389947e-001  0.0000000e+000  1.2273378e+000  1.0000000e+000             Inf
  4.3892728e-001  0.0000000e+000  4.1616812e-002  0.0000000e+000  0.0000000e+000  0.0000000e+000  6.7077693e-002  4.9647651e-003  1.0257525e-001  0.0000000e+000  0.0000000e+000  0.0000000e+000  7.2659504e-002  0.0000000e+000  1.7666907e-001  1.2419934e-001  0.0000000e+000  0.0000000e+000  3.1826350e-002  0.0000000e+000  0.0000000e+000  0.0000000e+000  2.7927594e-001  0.0000000e+000  1.9497120e-002  0.0000000e+000  4.6954802e-001  0.0000000e+000  0.0000000e+000  0.0000000e+000  4.3892728e-001  6.3872333e-001  1.0000000e+000  3.6396920e-001
  7.2908352e-001  7.8763996e-002  1.2583931e-001  0.0000000e+000  0.0000000e+000  0.0000000e+000  0.0000000e+000  0.0000000e+000  0.0000000e+000  9.3642293e-002  2.5118295e-001  0.0000000e+000  0.0000000e+000  0.0000000e+000  8.1448562e-002  5.5317674e-002  0.0000000e+000  9.8356848e-002  0.0000000e+000  0.0000000e+000  1.0885159e-001  1.4105622e-001  0.0000000e+000  0.0000000e+000  0.0000000e+000  0.0000000e+000  0.0000000e+000  0.0000000e+000  3.3300809e-002  1.1086143e-001  7.2908352e-001  3.6789785e-001  1.0000000e+000  4.7961541e-001
  9.2212858e-001  0.0000000e+000  0.0000000e+000  0.0000000e+000  0.0000000e+000  8.6136325e-002  0.0000000e+000  0.0000000e+000  1.7084435e-001  6.3712921e-003  9.6618638e-002  0.0000000e+000  0.0000000e+000  0.0000000e+000  0.0000000e+000  0.0000000e+000  0.0000000e+000  0.0000000e+000  8.4360760e-002  0.0000000e+000  4.9821147e-003  0.0000000e+000  4.1263677e-001  2.6984615e-002  2.3555903e-003  0.0000000e+000  1.2772053e-001  0.0000000e+000  1.4527934e-001  0.0000000e+000  9.2212858e-001  2.4091965e-001  1.0000000e+000             Inf
  2.3389868e-001  0.0000000e+000  0.0000000e+000  0.0000000e+000  2.8321624e-003  0.0000000e+000  1.6233277e-001  0.0000000e+000  1.8999842e-002  0.0000000e+000  1.9624582e-001  8.4270476e-003  0.0000000e+000  0.0000000e+000  0.0000000e+000  0.0000000e+000  2.9966618e-001  0.0000000e+000  8.4450946e-001  2.7042210e-002  0.0000000e+000  0.0000000e+000  0.0000000e+000  3.2270482e-001  0.0000000e+000  0.0000000e+000  1.9240505e-001  0.0000000e+000  0.0000000e+000  3.4981830e-001  2.3389868e-001  1.1123262e+000  1.0000000e+000  5.2194510e-001
  5.8015055e-001  0.0000000e+000  0.0000000e+000  0.0000000e+000  0.0000000e+000  1.9867119e-002  0.0000000e+000  0.0000000e+000  0.0000000e+000  4.6705813e-001  0.0000000e+000  4.9126533e-002  0.0000000e+000  0.0000000e+000  0.0000000e+000  5.2861371e-001  0.0000000e+000  0.0000000e+000  0.0000000e+000  0.0000000e+000  0.0000000e+000  4.9319292e-002  0.0000000e+000  0.0000000e+000  0.0000000e+000  0.0000000e+000  7.2137708e-001  0.0000000e+000  1.5231710e-003  0.0000000e+000  5.8015055e-001  6.1566970e-001  1.0000000e+000  6.2004664e-001
  1.5852834e-001  4.9054788e-002  1.5181335e-002  0.0000000e+000  2.9762438e-002  4.0110256e-001  1.9174237e-001  0.0000000e+000  0.0000000e+000  0.0000000e+000  0.0000000e+000  0.0000000e+000  0.0000000e+000  0.0000000e+000  3.9545135e-001  4.5712421e-002  0.0000000e+000  6.7548014e-002  4.8098445e-001  0.0000000e+000  0.0000000e+000  0.0000000e+000  0.0000000e+000  5.0886212e-003  6.6809399e-002  0.0000000e+000  5.3324842e-002  0.0000000e+000  2.5505912e-001  0.0000000e+000  1.5852834e-001  1.1286959e+000  1.0000000e+000  1.9807585e-001
  7.7398573e-001  0.0000000e+000  1.1529931e-002  0.0000000e+000  0.0000000e+000  1.2686395e-001  0.0000000e+000  0.0000000e+000  0.0000000e+000  7.8205617e-002  0.0000000e+000  7.1381666e-002  0.0000000e+000  0.0000000e+000  0.0000000e+000  0.0000000e+000  0.0000000e+000  0.0000000e+000  3.0898277e-001  0.0000000e+000  4.6948959e-002  1.1778158e-001  3.3916395e-002  6.7722414e-003  8.3436192e-003  0.0000000e+000  3.1080643e-001  0.0000000e+000  0.0000000e+000  0.0000000e+000  7.7398573e-001  3.2660190e-001  1.0000000e+000  7.8236136e-001
  4.3792866e-001  0.0000000e+000  0.0000000e+000  0.0000000e+000  0.0000000e+000  0.0000000e+000  0.0000000e+000  0.0000000e+000  0.0000000e+000  1.0000000e+000  0.0000000e+000  2.0664570e-001  0.0000000e+000  0.0000000e+000  1.0445262e-002  0.0000000e+000  0.0000000e+000  9.4335935e-002  0.0000000e+000  4.2085685e-001  0.0000000e+000  8.6299833e-002  0.0000000e+000  0.0000000e+000  0.0000000e+000  0.0000000e+000  1.4362053e-001  0.0000000e+000  0.0000000e+000  2.2969178e-002  4.3792866e-001  7.7482055e-001  1.0000000e+000  2.4590497e-001
  2.8220625e-001  0.0000000e+000  0.0000000e+000  0.0000000e+000  0.0000000e+000  1.5066733e-001  0.0000000e+000  0.0000000e+000  0.0000000e+000  0.0000000e+000  8.7640422e-002  2.2410433e-001  0.0000000e+000  6.4570222e-003  0.0000000e+000  0.0000000e+000  0.0000000e+000  0.0000000e+000  4.7042273e-001  5.0011780e-002  0.0000000e+000  1.3700680e-001  0.0000000e+000  0.0000000e+000  0.0000000e+000  4.8252378e-002  0.0000000e+000  0.0000000e+000  1.3124395e-001  0.0000000e+000  2.8220625e-001  7.7551198e-001  1.0000000e+000  5.9186673e-001
  0.0000000e+000  0.0000000e+000  8.9033085e-002  0.0000000e+000  0.0000000e+000  5.5327097e-002  9.4626494e-002  0.0000000e+000  0.0000000e+000  0.0000000e+000  4.5058877e-002  0.0000000e+000  0.0000000e+000  0.0000000e+000  9.8478849e-003  0.0000000e+000  0.0000000e+000  0.0000000e+000  0.0000000e+000  0.0000000e+000  0.0000000e+000  0.0000000e+000  0.0000000e+000  0.0000000e+000  5.1722707e-002  0.0000000e+000  0.0000000e+000  0.0000000e+000  1.4288294e-001  0.0000000e+000  0.0000000e+000  1.1516032e+000  1.0000000e+000             Inf
  7.3263386e-002  0.0000000e+000  2.3129638e-003  0.0000000e+000  0.0000000e+000  0.0000000e+000  4.3761792e-002  0.0000000e+000  0.0000000e+000  0.0000000e+000  0.0000000e+000  0.0000000e+000  0.0000000e+000  0.0000000e+000  0.0000000e+000  8.1779335e-001  1.3209284e-002  1.2538750e-001  0.0000000e+000  2.2892952e-001  0.0000000e+000  0.0000000e+000  0.0000000e+000  0.0000000e+000  2.5490399e-001  0.0000000e+000  0.0000000e+000  0.0000000e+000  0.0000000e+000  0.0000000e+000  7.3263386e-002  1.1340690e+000  1.0000000e+000  1.9706957e-001
  4.5646089e-001  0.0000000e+000  1.1980397e-001  0.0000000e+000  0.0000000e+000  0.0000000e+000  0.0000000e+000  0.0000000e+000  4.2627034e-002  0.0000000e+000  4.8481808e-001  0.0000000e+000  0.0000000e+000  0.0000000e+000  3.1067866e-002  0.0000000e+000  1.0818350e-001  0.0000000e+000  4.4723642e-002  0.0000000e+000  6.9900608e-003  0.0000000e+000  0.0000000e+000  0.0000000e+000  2.8627643e-001  1.4183755e-002  6.3516672e-001  0.0000000e+000  6.3753300e-002  0.0000000e+000  4.5646089e-001  7.2366224e-001  1.0000000e+000  2.3656787e-001
  5.1439189e-001  0.0000000e+000  0.0000000e+000  0.0000000e+000  0.0000000e+000  3.4062728e-002  0.0000000e+000  0.0000000e+000  0.0000000e+000  0.0000000e+000  0.0000000e+000  6.2851983e-002  0.0000000e+000  6.3238964e-002  4.8780838e-001  1.0065883e-001  2.9246363e-002  0.0000000e+000  0.0000000e+000  0.0000000e+000  0.0000000e+000  0.0000000e+000  1.1416620e-001  0.0000000e+000  0.0000000e+000  5.6958591e-001  1.6759517e-001  0.0000000e+000  4.2404016e-002  0.0000000e+000  5.1439189e-001  6.3489629e-001  1.0000000e+000  2.5271899e-001
  8.9898095e-001  2.4027129e-001  3.4500931e-001  0.0000000e+000  0.0000000e+000  0.0000000e+000  3.9409778e-003  0.0000000e+000  0.0000000e+000  1.6332280e-002  0.0000000e+000  3.1573118e-001  0.0000000e+000  0.0000000e+000  6.8521244e-002  0.0000000e+000  0.0000000e+000  0.0000000e+000  0.0000000e+000  0.0000000e+000  0.0000000e+000  5.6303690e-001  0.0000000e+000  0.0000000e+000  0.0000000e+000  1.9991009e-001  3.7029705e-002  5.4690416e-002  0.0000000e+000  0.0000000e+000  8.9898095e-001  3.8348286e-001  1.0000000e+000  4.2096871e-001
  0.0000000e+000  1.0449324e-002  0.0000000e+000  0.0000000e+000  0.0000000e+000  0.0000000e+000  2.6380820e-002  0.0000000e+000  0.0000000e+000  0.0000000e+000  0.0000000e+000  0.0000000e+000  0.0000000e+000  2.8752871e-002  0.0000000e+000  4.7743681e-001  3.5280468e-002  0.0000000e+000  2.9901632e-003  4.9752908e-002  0.0000000e+000  0.0000000e+000  2.6800132e-002  0.0000000e+000  0.0000000e+000  0.0000000e+000  3.0973797e-002  3.3686980e-002  0.0000000e+000  0.0000000e+000  0.0000000e+000  1.2242255e+000  1.0000000e+000             Inf
  3.3907238e-001  1.9003278e-001  3.0116650e-002  0.0000000e+000  0.0000000e+000  2.6010504e-001  0.0000000e+000  0.0000000e+000  1.9979440e-002  0.0000000e+000  0.0000000e+000  7.8078524e-002  0.0000000e+000  0.0000000e+000  0.0000000e+000  6.7471786e-002  0.0000000e+000  0.0000000e+000  0.0000000e+000  3.1898133e-002  0.0000000e+000  7.7873611e-003  0.0000000e+000  0.0000000e+000  0.0000000e+000  1.5990922e-001  0.0000000e+000  2.4586192e-001  0.0000000e+000  0.0000000e+000  3.3907238e-001  6.6493775e-001  1.0000000e+000  4.3482499e-001
  2.8986068e-001  0.0000000e+000  0.0000000e+000  1.1692475e-001  0.0000000e+000  3.6005834e-001  5.8830793e-002  0.0000000e+000  0.0000000e+000  1.4627234e-002  0.0000000e+000  4.7572400e-002  3.3725519e-001  0.0000000e+000  5.9892229e-001  9.0481314e-003  2.9735506e-002  0.0000000e+000  6.1476971e-002  2.6922549e-001  4.5910589e-002  1.5088193e-001  2.0776114e-001  0.0000000e+000  0.0000000e+000  8.8332488e-003  5.4394245e-001  0.0000000e+000  0.0000000e+000  3.7463973e-002  2.8986068e-001  1.1575026e+000  1.0000000e+000  6.4298748e-001
  4.9452493e-001  0.0000000e+000  0.0000000e+000  0.0000000e+000  1.2558800e-002  8.9399232e-003  0.0000000e+000  0.0000000e+000  4.9998885e-002  0.0000000e+000  1.8355432e-001  4.7240562e-001  0.0000000e+000  0.0000000e+000  0.0000000e+000  4.2716420e-001  0.0000000e+000  1.0558899e-001  0.0000000e+000  1.4258017e-002  3.6902456e-002  4.1867711e-004  0.0000000e+000  0.0000000e+000  0.0000000e+000  2.5590453e-001  0.0000000e+000  0.0000000e+000  2.7158299e-002  0.0000000e+000  4.9452493e-001  6.3513328e-001  1.0000000e+000  6.8618216e-001
  3.0889645e-001  0.0000000e+000  0.0000000e+000  0.0000000e+000  6.1817089e-003  0.0000000e+000  0.0000000e+000  0.0000000e+000  0.0000000e+000  5.0142830e-002  2.4508353e-001  1.1598414e-001  1.1169293e-003  3.0569637e-001  1.3288287e-004  0.0000000e+000  0.0000000e+000  1.1607804e-001  0.0000000e+000  1.5585577e-001  0.0000000e+000  0.0000000e+000  7.1231698e-002  0.0000000e+000  3.6662410e-001  0.0000000e+000  1.8964517e-003  4.5527887e-001  0.0000000e+000  0.0000000e+000  3.0889645e-001  8.8680969e-001  1.0000000e+000  5.3692304e-001
  1.0000000e+000  0.0000000e+000  0.0000000e+000  0.0000000e+000  1.0545059e-002  0.0000000e+000  2.0481790e-002  0.0000000e+000  0.0000000e+000  0.0000000e+000  3.4275389e-001  1.8972229e-002  3.4582453e-002  0.0000000e+000  1.7890592e-001  2.6308045e-001  3.6160336e-002  0.0000000e+000  8.0675726e-002  0.0000000e+000  0.0000000e+000  0.0000000e+000  5.7409449e-002  9.2913134e-003  0.0000000e+000  0.0000000e+000  9.7367297e-003  0.0000000e+000  2.1227790e-001  0.0000000e+000  1.0000000e+000  2.1427387e-001  1.0000000e+000             Inf
  7.7870745e-001  1.5800096e-001  3.9483825e-002  8.8637151e-002  0.0000000e+000  0.0000000e+000  8.2914349e-002  0.0000000e+000  0.0000000e+000  8.3735516e-004  0.0000000e+000  0.0000000e+000  0.0000000e+000  0.0000000e+000  3.2558692e-003  0.0000000e+000  0.0000000e+000  0.0000000e+000  0.0000000e+000  0.0000000e+000  1.6904584e-001  6.3194962e-001  1.8821210e-001  0.0000000e+000  0.0000000e+000  0.0000000e+000  0.0000000e+000  1.4334804e-002  0.0000000e+000  2.1783975e-001  7.7870745e-001  4.1593712e-001  1.0000000e+000  6.5362679e-001
  1.8860321e-001  1.4192525e-001  1.2919847e-001  0.0000000e+000  0.0000000e+000  0.0000000e+000  1.6364061e-002  0.0000000e+000  0.0000000e+000  1.1221283e-002  0.0000000e+000  2.1272139e-001  0.0000000e+000  0.0000000e+000  0.0000000e+000  0.0000000e+000  0.0000000e+000  2.2095875e-002  3.0370964e-001  7.9319327e-001  0.0000000e+000  0.0000000e+000  0.0000000e+000  0.0000000e+000  0.0000000e+000  0.0000000e+000  6.3224706e-002  2.5595552e-005  1.2070659e-001  1.7959483e-002  1.8860321e-001  1.0247342e+000  1.0000000e+000  1.8465005e-001
  1.0859286e-001  0.0000000e+000  0.0000000e+000  0.0000000e+000  0.0000000e+000  0.0000000e+000  0.0000000e+000  0.0000000e+000  0.0000000e+000  0.0000000e+000  3.2070907e-001  1.3202895e-003  5.6046135e-002  0.0000000e+000  0.0000000e+000  0.0000000e+000  4.4947944e-002  4.9160593e-001  0.0000000e+000  1.3375106e-001  0.0000000e+000  6.8476766e-001  4.3345449e-001  0.0000000e+000  0.0000000e+000  0.0000000e+000  7.1712402e-002  0.0000000e+000  0.0000000e+000  2.9458759e-003  1.0859286e-001  1.2664645e+000  1.0000000e+000  3.3618079e-001
  7.5438541e-001  9.8326580e-002  4.2595890e-001  0.0000000e+000  0.0000000e+000  0.0000000e+000  0.0000000e+000  6.7035662e-002  0.0000000e+000  2.1399835e-002  0.0000000e+000  0.0000000e+000  0.0000000e+000  2.4951462e-002  0.0000000e+000  5.4098479e-001  0.0000000e+000  0.0000000e+000  1.5972335e-003  0.0000000e+000  0.0000000e+000  0.0000000e+000  0.0000000e+000  3.6856818e-002  0.0000000e+000  9.2089993e-001  0.0000000e+000  0.0000000e+000  0.0000000e+000  0.0000000e+000  7.5438541e-001  5.4328157e-001  1.0000000e+000  4.0590512e-001
  9.0695010e-001  1.0528644e-001  2.8187932e-002  0.0000000e+000  0.0000000e+000  6.6582787e-001  0.0000000e+000  0.0000000e+000  0.0000000e+000  0.0000000e+000  0.0000000e+000  1.3697299e-001  0.0000000e+000  0.0000000e+000  1.5161176e-002  0.0000000e+000  0.0000000e+000  0.0000000e+000  1.1116857e-002  0.0000000e+000  0.0000000e+000  0.0000000e+000  0.0000000e+000  0.0000000e+000  3.8174084e-002  0.0000000e+000  2.6068067e-001  1.2825317e-001  0.0000000e+000  0.0000000e+000  9.0695010e-001  2.9193477e-001  1.0000000e+000  4.6112668e-001
  8.2040425e-001  1.7642977e-002  0.0000000e+000  3.8030496e-002  0.0000000e+000  0.0000000e+000  2.4800601e-002  0.0000000e+000  0.0000000e+000  3.5578452e-001  4.4495392e-002  0.0000000e+000  0.0000000e+000  1.9711229e-002  0.0000000e+000  3.0138546e-001  3.0963722e-003  3.0966802e-001  3.9927614e-002  0.0000000e+000  0.0000000e+000  0.0000000e+000  0.0000000e+000  3.7510688e-001  1.7490860e-002  3.2464506e-001  2.5943437e-002  7.7867161e-002  7.0011274e-002  0.0000000e+000  8.2040425e-001  4.7672765e-001  1.0000000e+000  3.5847724e-001
  1.0000000e+000  0.0000000e+000  0.0000000e+000  0.0000000e+000  0.0000000e+000  1.3039462e-001  0.0000000e+000  0.0000000e+000  0.0000000e+000  0.0000000e+000  0.0000000e+000  0.0000000e+000  0.0000000e+000  0.0000000e+000  0.0000000e+000  0.0000000e+000  0.0000000e+000  0.0000000e+000  0.0000000e+000  0.0000000e+000  0.0000000e+000  0.0000000e+000  0.0000000e+000  1.3468338e-002  1.3772838e-001  1.1297714e-001  4.1746340e-001  0.0000000e+000  0.0000000e+000  0.0000000e+000  1.0000000e+000  1.3307741e-001  1.0000000e+000             Inf
  1.5484526e-001  0.0000000e+000  0.0000000e+000  0.0000000e+000  0.0000000e+000  0.0000000e+000  0.0000000e+000  5.0175756e-001  0.0000000e+000  2.6484278e-001  3.6113133e-002  0.0000000e+000  0.0000000e+000  0.0000000e+000  0.0000000e+000  0.0000000e+000  0.0000000e+000  0.0000000e+000  8.4422744e-004  0.0000000e+000  0.0000000e+000  3.3403087e-001  0.0000000e+000  0.0000000e+000  3.1171349e-001  2.8151940e-001  4.7052786e-002  6.1145328e-002  0.0000000e+000  2.0915097e-001  1.5484526e-001  1.1323788e+000  1.0000000e+000  2.7804470e-001
  1.9526651e-001  1.3699538e-002  5.4827422e-001  0.0000000e+000  0.0000000e+000  0.0000000e+000  9.2088626e-002  9.9463891e-002  0.0000000e+000  0.0000000e+000  0.0000000e+000  0.0000000e+000  0.0000000e+000  0.0000000e+000  2.5811769e-001  8.2873232e-002  1.2043332e-001  0.0000000e+000  0.0000000e+000  7.8159670e-002  3.5764484e-003  5.6635137e-002  0.0000000e+000  0.0000000e+000  2.7286461e-002  0.0000000e+000  0.0000000e+000  0.0000000e+000  2.2078442e-001  0.0000000e+000  1.9526651e-001  9.5632615e-001  1.0000000e+000  2.9335032e-001
  5.3532785e-001  9.5711490e-002  1.2296211e-003  0.0000000e+000  0.0000000e+000  0.0000000e+000  9.3125584e-002  5.7168466e-002  0.0000000e+000  0.0000000e+000  0.0000000e+000  1.2798832e-003  6.4824238e-002  3.6599329e-001  0.0000000e+000  2.0293837e-001  0.0000000e+000  0.0000000e+000  7.1191489e-002  0.0000000e+000  1.1441761e-001  2.3220495e-001  9.0328368e-002  3.1749538e-002  0.0000000e+000  3.3359993e-002  0.0000000e+000  1.3340724e-001  1.1533221e-001  0.0000000e+000  5.3532785e-001  6.2421703e-001  1.0000000e+000  6.6685563e-001
  0.0000000e+000  0.0000000e+000  0.0000000e+000  0.0000000e+000  0.0000000e+000  0.0000000e+000  2.4188955e-001  0.0000000e+000  0.0000000e+000  0.0000000e+000  1.3675481e-003  0.0000000e+000  9.8090757e-002  0.0000000e+000  0.0000000e+000  0.0000000e+000  6.9313446e-002  0.0000000e+000  0.0000000e+000  0.0000000e+000  0.0000000e+000  2.5251877e-001  0.0000000e+000  1.5965513e-001  0.0000000e+000  2.5595127e-001  1.1733980e-002  0.0000000e+000  4.9262288e-002  0.0000000e+000  0.0000000e+000  1.3537257e+000  1.0000000e+000             Inf
  3.3297972e-001  1.4200395e-003  3.1230655e-001  0.0000000e+000  0.0000000e+000  0.0000000e+000  0.0000000e+000  0.0000000e+000  0.0000000e+000  4.3665409e-002  1.6598062e-001  4.7661800e-002  0.0000000e+000  0.0000000e+000  0.0000000e+000  2.5238784e-003  6.2367606e-002  2.1617292e-003  0.0000000e+000  0.0000000e+000  8.2424119e-001  4.2073237e-003  0.0000000e+000  4.2599748e-003  1.3638032e-001  7.9550171e-002  1.1506251e-003  0.0000000e+000  0.0000000e+000  1.3172072e-001  3.3297972e-001  8.4288961e-001  1.0000000e+000  6.1213736e-001
  8.8121742e-002  0.0000000e+000  0.0000000e+000  0.0000000e+000  0.0000000e+000  2.4827294e-001  0.0000000e+000  7.6653273e-002  0.0000000e+000  0.0000000e+000  0.0000000e+000  3.8478614e-002  7.2247791e-003  0.0000000e+000  1.6096252e-001  2.9402574e-003  4.4619727e-002  0.0000000e+000  4.0697030e-001  0.0000000e+000  0.0000000e+000  2.4184598e-003  0.0000000e+000  0.0000000e+000  0.0000000e+000  0.0000000e+000  0.0000000e+000  0.0000000e+000  0.0000000e+000  1.9734501e-002  8.8121742e-002  9.7277163e-001  1.0000000e+000  6.5614957e-001
  2.1995245e-002  0.0000000e+000  9.0387784e-002  0.0000000e+000  1.4501448e-002  2.1955686e-002  0.0000000e+000  4.8297859e-001  5.2018270e-003  0.0000000e+000  0.0000000e+000  0.0000000e+000  3.5319147e-002  4.6275289e-002  1.4697635e-001  0.0000000e+000  0.0000000e+000  0.0000000e+000  1.4156545e-001  0.0000000e+000  0.0000000e+000  0.0000000e+000  0.0000000e+000  7.7743163e-003  0.0000000e+000  3.0843503e-005  2.6209693e-003  0.0000000e+000  0.0000000e+000  1.3703205e-001  2.1995245e-002  1.1790885e+000  1.0000000e+000  3.0626438e-001
  8.1030894e-001  0.0000000e+000  0.0000000e+000  7.5216205e-002  0.0000000e+000  0.0000000e+000  0.0000000e+000  0.0000000e+000  0.0000000e+000  2.2250834e-002  4.9330753e-002  1.2650508e-001  1.4125826e-001  0.0000000e+000  0.0000000e+000  0.0000000e+000  2.1802745e-002  0.0000000e+000  0.0000000e+000  0.0000000e+000  4.6100222e-001  1.2228705e-001  0.0000000e+000  0.0000000e+000  0.0000000e+000  0.0000000e+000  6.1634374e-002  0.0000000e+000  0.0000000e+000  0.0000000e+000  8.1030894e-001  2.9527111e-001  1.0000000e+000  5.3371729e-001
  1.0000000e+000  0.0000000e+000  1.5828437e-001  0.0000000e+000  6.2023420e-002  1.9859683e-002  0.0000000e+000  1.5764330e-001  0.0000000e+000  0.0000000e+000  0.0000000e+000  7.5508132e-002  2.0304659e-002  0.0000000e+000  0.0000000e+000  0.0000000e+000  0.0000000e+000  0.0000000e+000  3.5498023e-002  4.9474211e-003  0.0000000e+000  0.0000000e+000  9.3739233e-002  0.0000000e+000  1.0128637e-001  0.0000000e+000  0.0000000e+000  9.9742281e-003  0.0000000e+000  1.1064190e-001  1.0000000e+000  1.3955773e-001  1.0000000e+000             Inf
  4.5472190e-001  1.6217568e-001  0.0000000e+000  2.5597519e-002  1.0754327e-001  1.3444833e-002  0.0000000e+000  1.1150900e-002  0.0000000e+000  3.7303048e-002  3.9382786e-002  0.0000000e+000  0.0000000e+000  1.2752779e-003  0.0000000e+000  0.0000000e+000  7.4609183e-002  0.0000000e+000  0.0000000e+000  0.0000000e+000  0.0000000e+000  0.0000000e+000  0.0000000e+000  0.0000000e+000  0.0000000e+000  0.0000000e+000  0.0000000e+000  8.8059791e-003  1.5088337e-001  8.2275380e-002  4.5472190e-001  4.7637602e-001  1.0000000e+000  7.6139833e-001
  3.8034086e-001  0.0000000e+000  1.7342378e-001  0.0000000e+000  5.0735392e-001  0.0000000e+000  0.0000000e+000  0.0000000e+000  2.0830930e-002  0.0000000e+000  2.6663908e-002  0.0000000e+000  7.5885773e-002  0.0000000e+000  0.0000000e+000  0.0000000e+000  8.4363812e-002  0.0000000e+000  1.6314905e-001  0.0000000e+000  2.5153703e-003  2.7863533e-002  0.0000000e+000  0.0000000e+000  1.4156556e-002  0.0000000e+000  0.0000000e+000  2.0807843e-003  2.8249276e-002  6.7090391e-002  3.8034086e-001  6.4847145e-001  1.0000000e+000  4.3597675e-001
  9.0501016e-001  1.1800710e-002  0.0000000e+000  0.0000000e+000  1.3065640e-002  0.0000000e+000  2.2748267e-001  0.0000000e+000  0.0000000e+000  1.0611831e-001  0.0000000e+000  0.0000000e+000  1.0787877e-001  7.8101753e-002  2.6011425e-002  0.0000000e+000  0.0000000e+000  0.0000000e+000  0.0000000e+000  0.0000000e+000  0.0000000e+000  8.4371554e-002  1.0356782e-001  0.0000000e+000  0.0000000e+000  1.4294422e-001  2.3688016e-002  1.9374751e-002  8.9744501e-002  2.9271187e-001  9.0501016e-001  2.8143988e-001  1.0000000e+000  3.2761874e-001
  0.0000000e+000  0.0000000e+000  0.0000000e+000  0.0000000e+000  0.0000000e+000  0.0000000e+000  1.2289060e-001  4.0671687e-002  0.0000000e+000  4.6824367e-002  0.0000000e+000  1.2826374e-002  0.0000000e+000  0.0000000e+000  0.0000000e+000  0.0000000e+000  1.2688255e-002  0.0000000e+000  9.0764863e-002  0.0000000e+000  0.0000000e+000  0.0000000e+000  0.0000000e+000  0.0000000e+000  3.3425409e-001  0.0000000e+000  0.0000000e+000  4.1839942e-004  0.0000000e+000  0.0000000e+000  0.0000000e+000  1.2052430e+000  1.0000000e+000             Inf
  8.1282383e-001  6.2545689e-003  0.0000000e+000  0.0000000e+000  4.7460629e-001  6.5330542e-003  0.0000000e+000  0.0000000e+000  6.9308064e-002  0.0000000e+000  7.2881203e-003  0.0000000e+000  2.9520088e-002  0.0000000e+000  0.0000000e+000  0.0000000e+000  1.5331695e-001  0.0000000e+000  2.0070643e-003  0.0000000e+000  0.0000000e+000  0.0000000e+000  0.0000000e+000  7.6458142e-002  0.0000000e+000  0.0000000e+000  0.0000000e+000  0.0000000e+000  2.3255739e-001  0.0000000e+000  8.1282383e-001  2.8922532e-001  1.0000000e+000  1.0767994e-001
  3.1032605e-001  1.6274554e-001  6.6335135e-002  6.6084095e-002  4.6137338e-001  0.0000000e+000  2.8881185e-001  1.0056915e-001  0.0000000e+000  0.0000000e+000  0.0000000e+000  0.0000000e+000  0.0000000e+000  0.0000000e+000  0.0000000e+000  0.0000000e+000  2.9719482e-002  0.0000000e+000  0.0000000e+000  1.3101981e-001  0.0000000e+000  6.5297270e-002  0.0000000e+000  0.0000000e+000  3.2269369e-002  0.0000000e+000  0.0000000e+000  2.6593504e-002  0.0000000e+000  5.2319579e-002  3.1032605e-001  7.8710950e-001  1.0000000e+000  5.9653051e-001
  4.7343118e-001  3.0860675e-001  0.0000000e+000  0.0000000e+000  0.0000000e+000  5.7470193e-002  0.0000000e+000  0.0000000e+000  0.0000000e+000  0.0000000e+000  1.0000000e+000  0.0000000e+000  5.4361611e-001  0.0000000e+000  2.7603833e-001  0.0000000e+000  0.0000000e+000  0.0000000e+000  0.0000000e+000  1.7594433e-002  0.0000000e+000  0.0000000e+000  3.6876758e-001  0.0000000e+000  0.0000000e+000  0.0000000e+000  0.0000000e+000  4.1163599e-002  0.0000000e+000  3.0040427e-002  4.7343118e-001  8.9200038e-001  1.0000000e+000  6.0741752e-001
  9.1590179e-001  0.0000000e+000  0.0000000e+000  3.6122458e-002  6.2974703e-002  0.0000000e+000  0.0000000e+000  0.0000000e+000  0.0000000e+000  0.0000000e+000  0.0000000e+000  0.0000000e+000  0.0000000e+000  3.3825336e-001  0.0000000e+000  0.0000000e+000  0.0000000e+000  0.0000000e+000  8.8884249e-002  1.7912747e-002  0.0000000e+000  1.5036331e-002  1.5741356e-001  0.0000000e+000  0.0000000e+000  0.0000000e+000  0.0000000e+000  0.0000000e+000  0.0000000e+000  0.0000000e+000  9.1590179e-001  1.6428489e-001  1.0000000e+000             Inf
  0.0000000e+000  0.0000000e+000  0.0000000e+000  0.0000000e+000  0.0000000e+000  0.0000000e+000  0.0000000e+000  0.0000000e+000  0.0000000e+000  0.0000000e+000  1.7311175e-002  0.0000000e+000  0.0000000e+000  1.6361417e-001  0.0000000e+000  0.0000000e+000  0.0000000e+000  0.0000000e+000  0.0000000e+000  0.0000000e+000  1.0863822e-001  0.0000000e+000  0.0000000e+000  2.3814193e-001  0.0000000e+000  0.0000000e+000  0.0000000e+000  0.0000000e+000  6.7515802e-002  0.0000000e+000  0.0000000e+000  1.1847239e+000  1.0000000e+000             Inf
  9.1277370e-001  1.2038647e-001  0.0000000e+000  0.0000000e+000  1.1951289e-001  0.0000000e+000  0.0000000e+000  1.8044560e-001  4.1437740e-001  0.0000000e+000  0.0000000e+000  1.2793430e-001  0.0000000e+000  8.2501308e-002  2.7620484e-001  4.1973964e-002  0.0000000e+000  0.0000000e+000  1.7739119e-001  0.0000000e+000  0.0000000e+000  1.0000000e+000  0.0000000e+000  9.5543002e-002  1.0557220e-002  0.0000000e+000  0.0000000e+000  0.0000000e+000  1.0148375e-002  0.0000000e+000  9.1277370e-001  5.3406444e-001  1.0000000e+000  6.9918520e-001
  3.5331669e-001  0.0000000e+000  2.9267052e-001  0.0000000e+000  0.0000000e+000  0.0000000e+000  1.4827329e-002  0.0000000e+000  1.8532999e-002  0.0000000e+000  7.2760157e-002  0.0000000e+000  0.0000000e+000  0.0000000e+000  0.0000000e+000  0.0000000e+000  0.0000000e+000  4.4557794e-001  0.0000000e+000  0.0000000e+000  1.8442911e-001  2.9378258e-001  1.9698791e-001  6.2231107e-001  0.0000000e+000  8.7095989e-001  0.0000000e+000  2.5299133e-004  5.2928359e-003  1.1439009e-001  3.5331669e-001  1.1374799e+000  1.0000000e+000  6.9339727e-001
  4.5885991e-001  0.0000000e+000  0.0000000e+000  0.0000000e+000  0.0000000e+000  0.0000000e+000  0.0000000e+000  2.5162445e-001  0.0000000e+000  0.0000000e+000  0.0000000e+000  0.0000000e+000  0.0000000e+000  0.0000000e+000  1.0146360e-001  0.0000000e+000  0.0000000e+000  1.2249112e-001  3.9281449e-001  0.0000000e+000  2.8802332e-001  2.2562188e-001  8.9512384e-001  0.0000000e+000  0.0000000e+000  0.0000000e+000  5.1706569e-001  0.0000000e+000  0.0000000e+000  2.0009261e-001  4.5885991e-001  9.8838650e-001  1.0000000e+000  3.7170608e-001
  6.5662539e-001  0.0000000e+000  0.0000000e+000  0.0000000e+000  0.0000000e+000  8.2150717e-001  0.0000000e+000  0.0000000e+000  4.6167001e-003  0.0000000e+000  0.0000000e+000  1.0461572e-001  0.0000000e+000  1.4950581e-003  0.0000000e+000  9.7345035e-002  0.0000000e+000  7.8216572e-001  0.0000000e+000  0.0000000e+000  9.1427135e-002  0.0000000e+000  6.6406032e-002  2.9456449e-002  0.0000000e+000  0.0000000e+000  0.0000000e+000  0.0000000e+000  0.0000000e+000  0.0000000e+000  6.5662539e-001  5.8889159e-001  1.0000000e+000  8.3044963e-001
  7.8030170e-001  0.0000000e+000  0.0000000e+000  0.0000000e+000  1.9199610e-001  0.0000000e+000  4.6812421e-003  3.5416592e-001  0.0000000e+000  0.0000000e+000  0.0000000e+000  7.4855412e-002  2.3994513e-001  1.0379492e-002  0.0000000e+000  2.0781801e-001  0.0000000e+000  0.0000000e+000  0.0000000e+000  0.0000000e+000  0.0000000e+000  0.0000000e+000  0.0000000e+000  0.0000000e+000  1.9352035e-002  3.7372947e-001  3.9953434e-002  0.0000000e+000  1.9802179e-001  5.4159813e-001  7.8030170e-001  5.4844962e-001  1.0000000e+000  1.8394905e-001
  2.4529204e-001  0.0000000e+000  7.4271676e-003  1.6228615e-001  2.8766595e-002  0.0000000e+000  0.0000000e+000  2.7239280e-002  2.8182228e-002  2.5328684e-002  1.3104314e-002  0.0000000e+000  0.0000000e+000  0.0000000e+000  0.0000000e+000  0.0000000e+000  0.0000000e+000  0.0000000e+000  0.0000000e+000  0.0000000e+000  0.0000000e+000  0.0000000e+000  0.0000000e+000  0.0000000e+000  0.0000000e+000  0.0000000e+000  5.8403778e-003  4.4209239e-002  0.0000000e+000  4.5696459e-001  2.4529204e-001  6.9477222e-001  1.0000000e+000  6.4441352e-001
  7.9100190e-001  0.0000000e+000  0.0000000e+000  1.0956851e-001  2.1609232e-001  1.7174572e-001  1.5249264e-001  1.1978626e-002  0.0000000e+000  1.0913561e-002  9.4616551e-002  1.5841650e-002  0.0000000e+000  0.0000000e+000  0.0000000e+000  0.0000000e+000  0.0000000e+000  0.0000000e+000  0.0000000e+000  0.0000000e+000  0.0000000e+000  3.5654903e-001  0.0000000e+000  5.7226726e-001  0.0000000e+000  2.8038715e-001  2.1628921e-002  2.1194231e-002  0.0000000e+000  0.0000000e+000  7.9100190e-001  4.9557920e-001  1.0000000e+000  3.8360421e-001
  2.2941668e-001  0.0000000e+000  3.2403908e-001  0.0000000e+000  0.0000000e+000  0.0000000e+000  0.0000000e+000  2.5352979e-001  0.0000000e+000  0.0000000e+000  0.0000000e+000  8.7682761e-002  3.2703956e-002  0.0000000e+000  3.1977734e-002  6.7601152e-002  0.0000000e+000  1.0403887e-001  4.7698619e-002  1.1793273e-001  2.2471238e-001  0.0000000e+000  0.0000000e+000  0.0000000e+000  2.0095218e-001  1.5402311e-001  0.0000000e+000  0.0000000e+000  4.8755152e-003  3.8855882e-001  2.2941668e-001  1.0210901e+000  1.0000000e+000  6.9273959e-001
  9.5645211e-001  0.0000000e+000  0.0000000e+000  0.0000000e+000  0.0000000e+000  0.0000000e+000  0.0000000e+000  2.5827453e-002  2.8942372e-002  2.2867246e-001  0.0000000e+000  3.7835306e-002  0.0000000e+000  0.0000000e+000  6.0784866e-002  0.0000000e+000  0.0000000e+000  1.3295363e-001  0.0000000e+000  1.1603597e-001  0.0000000e+000  1.4382456e-001  3.6396384e-001  1.1455988e-002  8.1875013e-002  0.0000000e+000  0.0000000e+000  0.0000000e+000  0.0000000e+000  0.0000000e+000  9.5645211e-001  2.3252956e-001  1.0000000e+000  2.4365203e-001
  9.2734245e-001  0.0000000e+000  1.0151195e-002  0.0000000e+000  0.0000000e+000  1.6210717e-001  0.0000000e+000  0.0000000e+000  0.0000000e+000  5.3847273e-003  0.0000000e+000  0.0000000e+000  0.0000000e+000  0.0000000e+000  5.6908926e-001  1.7317636e-001  0.0000000e+000  0.0000000e+000  1.5942893e-001  0.0000000e+000  4.3702061e-001  0.0000000e+000  0.0000000e+000  3.6933782e-002  0.0000000e+000  0.0000000e+000  0.0000000e+000  0.0000000e+000  0.0000000e+000  0.0000000e+000  9.2734245e-001  3.0971935e-001  1.0000000e+000  4.2611230e-001
  6.7072103e-001  0.0000000e+000  0.0000000e+000  0.0000000e+000  0.0000000e+000  3.6260308e-001  0.0000000e+000  5.8794583e-001  3.3367030e-002  0.0000000e+000  3.2850165e-001  7.2970903e-004  0.0000000e+000  0.0000000e+000  0.0000000e+000  4.1569058e-002  0.0000000e+000  0.0000000e+000  9.4997658e-002  5.3820501e-002  3.5412094e-001  0.0000000e+000  0.0000000e+000  0.0000000e+000  0.0000000e+000  0.0000000e+000  3.8575361e-003  3.6430122e-002  0.0000000e+000  1.5187221e-002  6.7072103e-001  5.5983055e-001  1.0000000e+000  3.7482209e-001
  5.2482011e-001  0.0000000e+000  1.7919046e-001  2.5377985e-001  3.3363604e-002  0.0000000e+000  0.0000000e+000  0.0000000e+000  0.0000000e+000  0.0000000e+000  2.3679057e-001  0.0000000e+000  0.0000000e+000  3.5280305e-002  0.0000000e+000  0.0000000e+000  1.3694966e-001  0.0000000e+000  8.9874745e-003  0.0000000e+000  3.7111986e-001  5.3143051e-002  0.0000000e+000  0.0000000e+000  0.0000000e+000  0.0000000e+000  0.0000000e+000  1.2641953e-001  4.5757016e-002  3.8582638e-001  5.2482011e-001  6.6888323e-001  1.0000000e+000  5.5914588e-001
  1.0000000e+000  0.0000000e+000  0.0000000e+000  8.6068489e-002  1.0846881e-001  0.0000000e+000  0.0000000e+000  0.0000000e+000  2.6668356e-001  6.5533244e-002  1.0716391e-001  0.0000000e+000  3.8303147e-002  0.0000000e+000  0.0000000e+000  0.0000000e+000  0.0000000e+000  0.0000000e+000  0.0000000e+000  0.0000000e+000  1.1581934e-001  2.5440123e-002  0.0000000e+000  0.0000000e+000  0.0000000e+000  0.0000000e+000  2.6141740e-003  0.0000000e+000  0.0000000e+000  1.9683120e-002  1.0000000e+000  1.3715863e-001  1.0000000e+000             Inf
  0.0000000e+000  0.0000000e+000  0.0000000e+000  6.7622311e-002  0.0000000e+000  1.3776256e-001  0.0000000e+000  0.0000000e+000  0.0000000e+000  0.0000000e+000  8.4040189e-004  2.0765514e-002  0.0000000e+000  5.4956480e-003  0.0000000e+000  0.0000000e+000  0.0000000e+000  0.0000000e+000  0.0000000e+000  0.0000000e+000  0.0000000e+000  8.8299154e-004  2.3810031e-001  0.0000000e+000  0.0000000e+000  0.0000000e+000  0.0000000e+000  0.0000000e+000  0.0000000e+000  0.0000000e+000  0.0000000e+000  1.1463182e+000  1.0000000e+000             Inf
  1.0000000e+000  0.0000000e+000  0.0000000e+000  0.0000000e+000  0.0000000e+000  0.0000000e+000  0.0000000e+000  0.0000000e+000  0.0000000e+000  0.0000000e+000  0.0000000e+000  0.0000000e+000  0.0000000e+000  0.0000000e+000  0.0000000e+000  0.0000000e+000  0.0000000e+000  0.0000000e+000  0.0000000e+000  0.0000000e+000  0.0000000e+000  0.0000000e+000  0.0000000e+000  0.0000000e+000  0.0000000e+000  0.0000000e+000  0.0000000e+000  0.0000000e+000  0.0000000e+000  0.0000000e+000  1.0000000e+000  0.0000000e+000  1.0000000e+000             Inf
  1.0000000e+000  0.0000000e+000  0.0000000e+000  0.0000000e+000  0.0000000e+000  0.0000000e+000  0.0000000e+000  0.0000000e+000  0.0000000e+000  0.0000000e+000  0.0000000e+000  0.0000000e+000  0.0000000e+000  0.0000000e+000  0.0000000e+000  0.0000000e+000  0.0000000e+000  0.0000000e+000  0.0000000e+000  0.0000000e+000  0.0000000e+000  0.0000000e+000  0.0000000e+000  0.0000000e+000  0.0000000e+000  0.0000000e+000  0.0000000e+000  0.0000000e+000  0.0000000e+000  0.0000000e+000  1.0000000e+000  0.0000000e+000  1.0000000e+000  0.0000000e+000
  0.0000000e+000  0.0000000e+000  0.0000000e+000  0.0000000e+000  0.0000000e+000  0.0000000e+000  0.0000000e+000  0.0000000e+000  0.0000000e+000  0.0000000e+000  0.0000000e+000  0.0000000e+000  0.0000000e+000  0.0000000e+000  0.0000000e+000  0.0000000e+000  0.0000000e+000  0.0000000e+000  0.0000000e+000  0.0000000e+000  0.0000000e+000  0.0000000e+000  0.0000000e+000  0.0000000e+000  0.0000000e+000  0.0000000e+000  0.0000000e+000  0.0000000e+000  0.0000000e+000  0.0000000e+000  0.0000000e+000  1.0000000e+000  1.0000000e+000             Inf
  0.0000000e+000  0.0000000e+000  0.0000000e+000  0.0000000e+000  0.0000000e+000  0.0000000e+000  0.0000000e+000  0.0000000e+000  0.0000000e+000  0.0000000e+000  0.0000000e+000  0.0000000e+000  0.0000000e+000  0.0000000e+000  0.0000000e+000  0.0000000e+000  0.0000000e+000  0.0000000e+000  0.0000000e+000  0.0000000e+000  0.0000000e+000  0.0000000e+000  0.0000000e+000  0.0000000e+000  0.0000000e+000  0.0000000e+000  0.0000000e+000  0.0000000e+000  0.0000000e+000  0.0000000e+000  0.0000000e+000  1.0000000e+000  1.0000000e+000  0.0000000e+000
  0.0000000e+000  0.0000000e+000  0.0000000e+000  0.0000000e+000  0.0000000e+000  0.0000000e+000  0.0000000e+000  0.0000000e+000  0.0000000e+000  0.0000000e+000  0.0000000e+000  0.0000000e+000  0.0000000e+000  0.0000000e+000  0.0000000e+000  0.0000000e+000  0.0000000e+000  0.0000000e+000  0.0000000e+000  0.0000000e+000  0.0000000e+000  0.0000000e+000  0.0000000e+000  0.0000000e+000  0.0000000e+000  0.0000000e+000  0.0000000e+000  0.0000000e+000  0.0000000e+000  0.0000000e+000  0.0000000e+000  1.0000000e+000  1.0000000e+000  0.0000000e+000
  9.7281802e-001  0.0000000e+000  0.0000000e+000  0.0000000e+000  0.0000000e+000  0.0000000e+000  0.0000000e+000  0.0000000e+000  0.0000000e+000  0.0000000e+000  0.0000000e+000  0.0000000e+000  0.0000000e+000  0.0000000e+000  0.0000000e+000  0.0000000e+000  0.0000000e+000  0.0000000e+000  0.0000000e+000  0.0000000e+000  0.0000000e+000  0.0000000e+000  0.0000000e+000  0.0000000e+000  0.0000000e+000  0.0000000e+000  0.0000000e+000  0.0000000e+000  0.0000000e+000  0.0000000e+000  9.7281802e-001  1.3684625e-002  1.0000000e+000  7.1169065e-002
  0.0000000e+000  0.0000000e+000  0.0000000e+000  0.0000000e+000  0.0000000e+000  0.0000000e+000  0.0000000e+000  0.0000000e+000  0.0000000e+000  0.0000000e+000  0.0000000e+000  0.0000000e+000  0.0000000e+000  0.0000000e+000  0.0000000e+000  0.0000000e+000  0.0000000e+000  0.0000000e+000  0.0000000e+000  0.0000000e+000  0.0000000e+000  0.0000000e+000  0.0000000e+000  0.0000000e+000  0.0000000e+000  0.0000000e+000  0.0000000e+000  0.0000000e+000  0.0000000e+000  0.0000000e+000  0.0000000e+000  1.0000000e+000  1.0000000e+000  0.0000000e+000
  0.0000000e+000  0.0000000e+000  0.0000000e+000  0.0000000e+000  0.0000000e+000  0.0000000e+000  0.0000000e+000  0.0000000e+000  0.0000000e+000  0.0000000e+000  0.0000000e+000  0.0000000e+000  0.0000000e+000  0.0000000e+000  0.0000000e+000  0.0000000e+000  0.0000000e+000  0.0000000e+000  0.0000000e+000  0.0000000e+000  0.0000000e+000  0.0000000e+000  0.0000000e+000  0.0000000e+000  0.0000000e+000  0.0000000e+000  0.0000000e+000  0.0000000e+000  0.0000000e+000  0.0000000e+000  0.0000000e+000  1.0000000e+000  1.0000000e+000  0.0000000e+000
  1.3765042e-001  0.0000000e+000  0.0000000e+000  0.0000000e+000  0.0000000e+000  0.0000000e+000  0.0000000e+000  0.0000000e+000  0.0000000e+000  0.0000000e+000  0.0000000e+000  0.0000000e+000  0.0000000e+000  0.0000000e+000  0.0000000e+000  0.0000000e+000  0.0000000e+000  0.0000000e+000  0.0000000e+000  0.0000000e+000  0.0000000e+000  0.0000000e+000  0.0000000e+000  0.0000000e+000  0.0000000e+000  0.0000000e+000  0.0000000e+000  0.0000000e+000  0.0000000e+000  0.0000000e+000  1.3765042e-001  6.2898731e-001  1.0000000e+000  6.2426080e-002
  1.4847104e-001  0.0000000e+000  0.0000000e+000  0.0000000e+000  0.0000000e+000  0.0000000e+000  0.0000000e+000  0.0000000e+000  0.0000000e+000  0.0000000e+000  0.0000000e+000  0.0000000e+000  0.0000000e+000  0.0000000e+000  0.0000000e+000  0.0000000e+000  0.0000000e+000  0.0000000e+000  0.0000000e+000  0.0000000e+000  0.0000000e+000  0.0000000e+000  0.0000000e+000  0.0000000e+000  0.0000000e+000  0.0000000e+000  0.0000000e+000  0.0000000e+000  0.0000000e+000  0.0000000e+000  1.4847104e-001  6.1468059e-001  1.0000000e+000  6.3412361e-002
  2.6307973e-002  0.0000000e+000  0.0000000e+000  0.0000000e+000  0.0000000e+000  0.0000000e+000  0.0000000e+000  0.0000000e+000  0.0000000e+000  0.0000000e+000  0.0000000e+000  0.0000000e+000  0.0000000e+000  0.0000000e+000  0.0000000e+000  0.0000000e+000  0.0000000e+000  0.0000000e+000  0.0000000e+000  0.0000000e+000  0.0000000e+000  0.0000000e+000  0.0000000e+000  0.0000000e+000  0.0000000e+000  0.0000000e+000  0.0000000e+000  0.0000000e+000  0.0000000e+000  0.0000000e+000  2.6307973e-002  8.3780267e-001  1.0000000e+000  1.8137991e-002
  0.0000000e+000  0.0000000e+000  0.0000000e+000  0.0000000e+000  0.0000000e+000  0.0000000e+000  0.0000000e+000  0.0000000e+000  0.0000000e+000  0.0000000e+000  0.0000000e+000  0.0000000e+000  0.0000000e+000  0.0000000e+000  0.0000000e+000  0.0000000e+000  0.0000000e+000  0.0000000e+000  0.0000000e+000  0.0000000e+000  0.0000000e+000  0.0000000e+000  0.0000000e+000  0.0000000e+000  0.0000000e+000  0.0000000e+000  0.0000000e+000  0.0000000e+000  0.0000000e+000  0.0000000e+000  0.0000000e+000  1.0000000e+000  1.0000000e+000  0.0000000e+000
  1.0000000e+000  0.0000000e+000  0.0000000e+000  0.0000000e+000  0.0000000e+000  0.0000000e+000  0.0000000e+000  0.0000000e+000  0.0000000e+000  0.0000000e+000  0.0000000e+000  0.0000000e+000  0.0000000e+000  0.0000000e+000  0.0000000e+000  0.0000000e+000  0.0000000e+000  0.0000000e+000  0.0000000e+000  0.0000000e+000  0.0000000e+000  0.0000000e+000  0.0000000e+000  0.0000000e+000  0.0000000e+000  0.0000000e+000  0.0000000e+000  0.0000000e+000  0.0000000e+000  0.0000000e+000  1.0000000e+000  0.0000000e+000  1.0000000e+000  0.0000000e+000
  8.6458491e-001  0.0000000e+000  0.0000000e+000  0.0000000e+000  0.0000000e+000  0.0000000e+000  0.0000000e+000  0.0000000e+000  0.0000000e+000  0.0000000e+000  0.0000000e+000  0.0000000e+000  0.0000000e+000  0.0000000e+000  0.0000000e+000  0.0000000e+000  0.0000000e+000  0.0000000e+000  0.0000000e+000  0.0000000e+000  0.0000000e+000  0.0000000e+000  0.0000000e+000  0.0000000e+000  0.0000000e+000  0.0000000e+000  0.0000000e+000  0.0000000e+000  0.0000000e+000  0.0000000e+000  8.6458491e-001  7.0169418e-002  1.0000000e+000  6.0868601e-002
  0.0000000e+000  0.0000000e+000  0.0000000e+000  0.0000000e+000  0.0000000e+000  0.0000000e+000  0.0000000e+000  0.0000000e+000  0.0000000e+000  0.0000000e+000  0.0000000e+000  0.0000000e+000  0.0000000e+000  0.0000000e+000  0.0000000e+000  0.0000000e+000  0.0000000e+000  0.0000000e+000  0.0000000e+000  0.0000000e+000  0.0000000e+000  0.0000000e+000  0.0000000e+000  0.0000000e+000  0.0000000e+000  0.0000000e+000  0.0000000e+000  0.0000000e+000  0.0000000e+000  0.0000000e+000  0.0000000e+000  1.0000000e+000  1.0000000e+000  0.0000000e+000
  0.0000000e+000  0.0000000e+000  0.0000000e+000  0.0000000e+000  0.0000000e+000  0.0000000e+000  0.0000000e+000  0.0000000e+000  0.0000000e+000  0.0000000e+000  0.0000000e+000  0.0000000e+000  0.0000000e+000  0.0000000e+000  0.0000000e+000  0.0000000e+000  0.0000000e+000  0.0000000e+000  0.0000000e+000  0.0000000e+000  0.0000000e+000  0.0000000e+000  0.0000000e+000  0.0000000e+000  0.0000000e+000  0.0000000e+000  0.0000000e+000  0.0000000e+000  0.0000000e+000  0.0000000e+000  0.0000000e+000  1.0000000e+000  1.0000000e+000  0.0000000e+000
  2.9743454e-001  0.0000000e+000  0.0000000e+000  0.0000000e+000  0.0000000e+000  0.0000000e+000  0.0000000e+000  0.0000000e+000  0.0000000e+000  0.0000000e+000  0.0000000e+000  0.0000000e+000  0.0000000e+000  0.0000000e+000  0.0000000e+000  0.0000000e+000  0.0000000e+000  0.0000000e+000  0.0000000e+000  0.0000000e+000  0.0000000e+000  0.0000000e+000  0.0000000e+000  0.0000000e+000  0.0000000e+000  0.0000000e+000  0.0000000e+000  0.0000000e+000  0.0000000e+000  0.0000000e+000  2.9743454e-001  4.5462441e-001  1.0000000e+000  1.0107742e-001
  1.0000000e+000  0.0000000e+000  0.0000000e+000  0.0000000e+000  0.0000000e+000  0.0000000e+000  0.0000000e+000  0.0000000e+000  0.0000000e+000  0.0000000e+000  0.0000000e+000  0.0000000e+000  0.0000000e+000  0.0000000e+000  0.0000000e+000  0.0000000e+000  0.0000000e+000  0.0000000e+000  0.0000000e+000  0.0000000e+000  0.0000000e+000  0.0000000e+000  0.0000000e+000  0.0000000e+000  0.0000000e+000  0.0000000e+000  0.0000000e+000  0.0000000e+000  0.0000000e+000  0.0000000e+000  1.0000000e+000  0.0000000e+000  1.0000000e+000  0.0000000e+000
  3.4171042e-001  0.0000000e+000  0.0000000e+000  0.0000000e+000  0.0000000e+000  0.0000000e+000  0.0000000e+000  0.0000000e+000  0.0000000e+000  0.0000000e+000  0.0000000e+000  0.0000000e+000  0.0000000e+000  0.0000000e+000  0.0000000e+000  0.0000000e+000  0.0000000e+000  0.0000000e+000  0.0000000e+000  0.0000000e+000  0.0000000e+000  0.0000000e+000  0.0000000e+000  0.0000000e+000  0.0000000e+000  0.0000000e+000  0.0000000e+000  0.0000000e+000  0.0000000e+000  0.0000000e+000  3.4171042e-001  4.1543998e-001  1.0000000e+000  8.5672012e-002
  8.0722582e-001  0.0000000e+000  0.0000000e+000  0.0000000e+000  0.0000000e+000  0.0000000e+000  0.0000000e+000  0.0000000e+000  0.0000000e+000  0.0000000e+000  0.0000000e+000  0.0000000e+000  0.0000000e+000  0.0000000e+000  0.0000000e+000  0.0000000e+000  0.0000000e+000  0.0000000e+000  0.0000000e+000  0.0000000e+000  0.0000000e+000  0.0000000e+000  0.0000000e+000  0.0000000e+000  0.0000000e+000  0.0000000e+000  0.0000000e+000  0.0000000e+000  0.0000000e+000  0.0000000e+000  8.0722582e-001  1.0154253e-001  1.0000000e+000  5.2122763e-002
  3.8465850e-001  0.0000000e+000  0.0000000e+000  0.0000000e+000  0.0000000e+000  0.0000000e+000  0.0000000e+000  0.0000000e+000  0.0000000e+000  0.0000000e+000  0.0000000e+000  0.0000000e+000  0.0000000e+000  0.0000000e+000  0.0000000e+000  0.0000000e+000  0.0000000e+000  0.0000000e+000  0.0000000e+000  0.0000000e+000  0.0000000e+000  0.0000000e+000  0.0000000e+000  0.0000000e+000  0.0000000e+000  0.0000000e+000  0.0000000e+000  0.0000000e+000  0.0000000e+000  0.0000000e+000  3.8465850e-001  3.7979156e-001  1.0000000e+000  1.4920724e-001
  7.8546912e-001  0.0000000e+000  0.0000000e+000  0.0000000e+000  0.0000000e+000  0.0000000e+000  0.0000000e+000  0.0000000e+000  0.0000000e+000  0.0000000e+000  0.0000000e+000  0.0000000e+000  0.0000000e+000  0.0000000e+000  0.0000000e+000  0.0000000e+000  0.0000000e+000  0.0000000e+000  0.0000000e+000  0.0000000e+000  0.0000000e+000  0.0000000e+000  0.0000000e+000  0.0000000e+000  0.0000000e+000  0.0000000e+000  0.0000000e+000  0.0000000e+000  0.0000000e+000  0.0000000e+000  7.8546912e-001  1.1373304e-001  1.0000000e+000  3.1458979e-002
  9.4606357e-001  0.0000000e+000  0.0000000e+000  0.0000000e+000  0.0000000e+000  0.0000000e+000  0.0000000e+000  0.0000000e+000  0.0000000e+000  0.0000000e+000  0.0000000e+000  0.0000000e+000  0.0000000e+000  0.0000000e+000  0.0000000e+000  0.0000000e+000  0.0000000e+000  0.0000000e+000  0.0000000e+000  0.0000000e+000  0.0000000e+000  0.0000000e+000  0.0000000e+000  0.0000000e+000  0.0000000e+000  0.0000000e+000  0.0000000e+000  0.0000000e+000  0.0000000e+000  0.0000000e+000  9.4606357e-001  2.7342005e-002  1.0000000e+000  6.4831567e-002
  0.0000000e+000  0.0000000e+000  0.0000000e+000  0.0000000e+000  0.0000000e+000  0.0000000e+000  0.0000000e+000  0.0000000e+000  0.0000000e+000  0.0000000e+000  0.0000000e+000  0.0000000e+000  0.0000000e+000  0.0000000e+000  0.0000000e+000  0.0000000e+000  0.0000000e+000  0.0000000e+000  0.0000000e+000  0.0000000e+000  0.0000000e+000  0.0000000e+000  0.0000000e+000  0.0000000e+000  0.0000000e+000  0.0000000e+000  0.0000000e+000  0.0000000e+000  0.0000000e+000  0.0000000e+000  0.0000000e+000  1.0000000e+000  1.0000000e+000  0.0000000e+000
  1.2203265e-001  0.0000000e+000  0.0000000e+000  0.0000000e+000  0.0000000e+000  0.0000000e+000  0.0000000e+000  0.0000000e+000  0.0000000e+000  0.0000000e+000  0.0000000e+000  0.0000000e+000  0.0000000e+000  0.0000000e+000  0.0000000e+000  0.0000000e+000  0.0000000e+000  0.0000000e+000  0.0000000e+000  0.0000000e+000  0.0000000e+000  0.0000000e+000  0.0000000e+000  0.0000000e+000  0.0000000e+000  0.0000000e+000  0.0000000e+000  0.0000000e+000  0.0000000e+000  0.0000000e+000  1.2203265e-001  6.5066828e-001  1.0000000e+000  1.0621200e-001
  0.0000000e+000  0.0000000e+000  0.0000000e+000  0.0000000e+000  0.0000000e+000  0.0000000e+000  0.0000000e+000  0.0000000e+000  0.0000000e+000  0.0000000e+000  0.0000000e+000  0.0000000e+000  0.0000000e+000  0.0000000e+000  0.0000000e+000  0.0000000e+000  0.0000000e+000  0.0000000e+000  0.0000000e+000  0.0000000e+000  0.0000000e+000  0.0000000e+000  0.0000000e+000  0.0000000e+000  0.0000000e+000  0.0000000e+000  0.0000000e+000  0.0000000e+000  0.0000000e+000  0.0000000e+000  0.0000000e+000  1.0000000e+000  1.0000000e+000  0.0000000e+000
  8.6967502e-001  0.0000000e+000  0.0000000e+000  0.0000000e+000  0.0000000e+000  0.0000000e+000  0.0000000e+000  0.0000000e+000  0.0000000e+000  0.0000000e+000  0.0000000e+000  0.0000000e+000  0.0000000e+000  0.0000000e+000  0.0000000e+000  0.0000000e+000  0.0000000e+000  0.0000000e+000  0.0000000e+000  0.0000000e+000  0.0000000e+000  0.0000000e+000  0.0000000e+000  0.0000000e+000  0.0000000e+000  0.0000000e+000  0.0000000e+000  0.0000000e+000  0.0000000e+000  0.0000000e+000  8.6967502e-001  6.7436317e-002  1.0000000e+000  6.8558156e-002
  4.9100867e-001  0.0000000e+000  0.0000000e+000  0.0000000e+000  0.0000000e+000  0.0000000e+000  0.0000000e+000  0.0000000e+000  0.0000000e+000  0.0000000e+000  0.0000000e+000  0.0000000e+000  0.0000000e+000  0.0000000e+000  0.0000000e+000  0.0000000e+000  0.0000000e+000  0.0000000e+000  0.0000000e+000  0.0000000e+000  0.0000000e+000  0.0000000e+000  0.0000000e+000  0.0000000e+000  0.0000000e+000  0.0000000e+000  0.0000000e+000  0.0000000e+000  0.0000000e+000  0.0000000e+000  4.9100867e-001  2.9927989e-001  1.0000000e+000  2.1779171e-002
  2.8461980e-001  0.0000000e+000  0.0000000e+000  0.0000000e+000  0.0000000e+000  0.0000000e+000  0.0000000e+000  0.0000000e+000  0.0000000e+000  0.0000000e+000  0.0000000e+000  0.0000000e+000  0.0000000e+000  0.0000000e+000  0.0000000e+000  0.0000000e+000  0.0000000e+000  0.0000000e+000  0.0000000e+000  0.0000000e+000  0.0000000e+000  0.0000000e+000  0.0000000e+000  0.0000000e+000  0.0000000e+000  0.0000000e+000  0.0000000e+000  0.0000000e+000  0.0000000e+000  0.0000000e+000  2.8461980e-001  4.6650229e-001  1.0000000e+000  6.9692283e-002
  1.6539169e-001  0.0000000e+000  0.0000000e+000  0.0000000e+000  0.0000000e+000  0.0000000e+000  0.0000000e+000  0.0000000e+000  0.0000000e+000  0.0000000e+000  0.0000000e+000  0.0000000e+000  0.0000000e+000  0.0000000e+000  0.0000000e+000  0.0000000e+000  0.0000000e+000  0.0000000e+000  0.0000000e+000  0.0000000e+000  0.0000000e+000  0.0000000e+000  0.0000000e+000  0.0000000e+000  0.0000000e+000  0.0000000e+000  0.0000000e+000  0.0000000e+000  0.0000000e+000  0.0000000e+000  1.6539169e-001  5.9331623e-001  1.0000000e+000  2.3932740e-001
  0.0000000e+000  0.0000000e+000  0.0000000e+000  0.0000000e+000  0.0000000e+000  0.0000000e+000  0.0000000e+000  0.0000000e+000  0.0000000e+000  0.0000000e+000  0.0000000e+000  0.0000000e+000  0.0000000e+000  0.0000000e+000  0.0000000e+000  0.0000000e+000  0.0000000e+000  0.0000000e+000  0.0000000e+000  0.0000000e+000  0.0000000e+000  0.0000000e+000  0.0000000e+000  0.0000000e+000  0.0000000e+000  0.0000000e+000  0.0000000e+000  0.0000000e+000  0.0000000e+000  0.0000000e+000  0.0000000e+000  1.0000000e+000  1.0000000e+000  0.0000000e+000
  2.0694942e-002  0.0000000e+000  0.0000000e+000  0.0000000e+000  0.0000000e+000  0.0000000e+000  0.0000000e+000  0.0000000e+000  0.0000000e+000  0.0000000e+000  0.0000000e+000  0.0000000e+000  0.0000000e+000  0.0000000e+000  0.0000000e+000  0.0000000e+000  0.0000000e+000  0.0000000e+000  0.0000000e+000  0.0000000e+000  0.0000000e+000  0.0000000e+000  0.0000000e+000  0.0000000e+000  0.0000000e+000  0.0000000e+000  0.0000000e+000  0.0000000e+000  0.0000000e+000  0.0000000e+000  2.0694942e-002  8.5614263e-001  1.0000000e+000  1.8815711e-002
  1.7005152e-002  0.0000000e+000  0.0000000e+000  0.0000000e+000  0.0000000e+000  0.0000000e+000  0.0000000e+000  0.0000000e+000  0.0000000e+000  0.0000000e+000  0.0000000e+000  0.0000000e+000  0.0000000e+000  0.0000000e+000  0.0000000e+000  0.0000000e+000  0.0000000e+000  0.0000000e+000  0.0000000e+000  0.0000000e+000  0.0000000e+000  0.0000000e+000  0.0000000e+000  0.0000000e+000  0.0000000e+000  0.0000000e+000  0.0000000e+000  0.0000000e+000  0.0000000e+000  0.0000000e+000  1.7005152e-002  8.6959620e-001  1.0000000e+000  1.2438293e-001
  0.0000000e+000  0.0000000e+000  0.0000000e+000  0.0000000e+000  0.0000000e+000  0.0000000e+000  0.0000000e+000  0.0000000e+000  0.0000000e+000  0.0000000e+000  0.0000000e+000  0.0000000e+000  0.0000000e+000  0.0000000e+000  0.0000000e+000  0.0000000e+000  0.0000000e+000  0.0000000e+000  0.0000000e+000  0.0000000e+000  0.0000000e+000  0.0000000e+000  0.0000000e+000  0.0000000e+000  0.0000000e+000  0.0000000e+000  0.0000000e+000  0.0000000e+000  0.0000000e+000  0.0000000e+000  0.0000000e+000  1.0000000e+000  1.0000000e+000  0.0000000e+000
  0.0000000e+000  0.0000000e+000  0.0000000e+000  0.0000000e+000  0.0000000e+000  0.0000000e+000  0.0000000e+000  0.0000000e+000  0.0000000e+000  0.0000000e+000  0.0000000e+000  0.0000000e+000  0.0000000e+000  0.0000000e+000  0.0000000e+000  0.0000000e+000  0.0000000e+000  0.0000000e+000  0.0000000e+000  0.0000000e+000  0.0000000e+000  0.0000000e+000  0.0000000e+000  0.0000000e+000  0.0000000e+000  0.0000000e+000  0.0000000e+000  0.0000000e+000  0.0000000e+000  0.0000000e+000  0.0000000e+000  1.0000000e+000  1.0000000e+000  0.0000000e+000
  4.2859745e-001  0.0000000e+000  0.0000000e+000  0.0000000e+000  0.0000000e+000  0.0000000e+000  0.0000000e+000  0.0000000e+000  0.0000000e+000  0.0000000e+000  0.0000000e+000  0.0000000e+000  0.0000000e+000  0.0000000e+000  0.0000000e+000  0.0000000e+000  0.0000000e+000  0.0000000e+000  0.0000000e+000  0.0000000e+000  0.0000000e+000  0.0000000e+000  0.0000000e+000  0.0000000e+000  0.0000000e+000  0.0000000e+000  0.0000000e+000  0.0000000e+000  0.0000000e+000  0.0000000e+000  4.2859745e-001  3.4532645e-001  1.0000000e+000  4.5398786e-002
  0.0000000e+000  0.0000000e+000  0.0000000e+000  0.0000000e+000  0.0000000e+000  0.0000000e+000  0.0000000e+000  0.0000000e+000  0.0000000e+000  0.0000000e+000  0.0000000e+000  0.0000000e+000  0.0000000e+000  0.0000000e+000  0.0000000e+000  0.0000000e+000  0.0000000e+000  0.0000000e+000  0.0000000e+000  0.0000000e+000  0.0000000e+000  0.0000000e+000  0.0000000e+000  0.0000000e+000  0.0000000e+000  0.0000000e+000  0.0000000e+000  0.0000000e+000  0.0000000e+000  0.0000000e+000  0.0000000e+000  1.0000000e+000  1.0000000e+000  0.0000000e+000
  1.0000000e+000  0.0000000e+000  0.0000000e+000  0.0000000e+000  0.0000000e+000  0.0000000e+000  0.0000000e+000  0.0000000e+000  0.0000000e+000  0.0000000e+000  0.0000000e+000  0.0000000e+000  0.0000000e+000  0.0000000e+000  0.0000000e+000  0.0000000e+000  0.0000000e+000  0.0000000e+000  0.0000000e+000  0.0000000e+000  0.0000000e+000  0.0000000e+000  0.0000000e+000  0.0000000e+000  0.0000000e+000  0.0000000e+000  0.0000000e+000  0.0000000e+000  0.0000000e+000  0.0000000e+000  1.0000000e+000  0.0000000e+000  1.0000000e+000  0.0000000e+000
  6.6875680e-001  0.0000000e+000  0.0000000e+000  0.0000000e+000  0.0000000e+000  0.0000000e+000  0.0000000e+000  0.0000000e+000  0.0000000e+000  0.0000000e+000  0.0000000e+000  0.0000000e+000  0.0000000e+000  0.0000000e+000  0.0000000e+000  0.0000000e+000  0.0000000e+000  0.0000000e+000  0.0000000e+000  0.0000000e+000  0.0000000e+000  0.0000000e+000  0.0000000e+000  0.0000000e+000  0.0000000e+000  0.0000000e+000  0.0000000e+000  0.0000000e+000  0.0000000e+000  0.0000000e+000  6.6875680e-001  1.8222448e-001  1.0000000e+000  1.1802032e-001
  0.0000000e+000  0.0000000e+000  0.0000000e+000  0.0000000e+000  0.0000000e+000  0.0000000e+000  0.0000000e+000  0.0000000e+000  0.0000000e+000  0.0000000e+000  0.0000000e+000  0.0000000e+000  0.0000000e+000  0.0000000e+000  0.0000000e+000  0.0000000e+000  0.0000000e+000  0.0000000e+000  0.0000000e+000  0.0000000e+000  0.0000000e+000  0.0000000e+000  0.0000000e+000  0.0000000e+000  0.0000000e+000  0.0000000e+000  0.0000000e+000  0.0000000e+000  0.0000000e+000  0.0000000e+000  0.0000000e+000  1.0000000e+000  1.0000000e+000  0.0000000e+000
  0.0000000e+000  0.0000000e+000  0.0000000e+000  0.0000000e+000  0.0000000e+000  0.0000000e+000  0.0000000e+000  0.0000000e+000  0.0000000e+000  0.0000000e+000  0.0000000e+000  0.0000000e+000  0.0000000e+000  0.0000000e+000  0.0000000e+000  0.0000000e+000  0.0000000e+000  0.0000000e+000  0.0000000e+000  0.0000000e+000  0.0000000e+000  0.0000000e+000  0.0000000e+000  0.0000000e+000  0.0000000e+000  0.0000000e+000  0.0000000e+000  0.0000000e+000  0.0000000e+000  0.0000000e+000  0.0000000e+000  1.0000000e+000  1.0000000e+000  0.0000000e+000
  9.1003948e-001  0.0000000e+000  0.0000000e+000  0.0000000e+000  0.0000000e+000  0.0000000e+000  0.0000000e+000  0.0000000e+000  0.0000000e+000  0.0000000e+000  0.0000000e+000  0.0000000e+000  0.0000000e+000  0.0000000e+000  0.0000000e+000  0.0000000e+000  0.0000000e+000  0.0000000e+000  0.0000000e+000  0.0000000e+000  0.0000000e+000  0.0000000e+000  0.0000000e+000  0.0000000e+000  0.0000000e+000  0.0000000e+000  0.0000000e+000  0.0000000e+000  0.0000000e+000  0.0000000e+000  9.1003948e-001  4.6040108e-002  1.0000000e+000  5.5747921e-002
  7.7299962e-001  0.0000000e+000  0.0000000e+000  0.0000000e+000  0.0000000e+000  0.0000000e+000  0.0000000e+000  0.0000000e+000  0.0000000e+000  0.0000000e+000  0.0000000e+000  0.0000000e+000  0.0000000e+000  0.0000000e+000  0.0000000e+000  0.0000000e+000  0.0000000e+000  0.0000000e+000  0.0000000e+000  0.0000000e+000  0.0000000e+000  0.0000000e+000  0.0000000e+000  0.0000000e+000  0.0000000e+000  0.0000000e+000  0.0000000e+000  0.0000000e+000  0.0000000e+000  0.0000000e+000  7.7299962e-001  1.2079603e-001  1.0000000e+000  7.1850773e-002
  2.9633165e-002  0.0000000e+000  0.0000000e+000  0.0000000e+000  0.0000000e+000  0.0000000e+000  0.0000000e+000  0.0000000e+000  0.0000000e+000  0.0000000e+000  0.0000000e+000  0.0000000e+000  0.0000000e+000  0.0000000e+000  0.0000000e+000  0.0000000e+000  0.0000000e+000  0.0000000e+000  0.0000000e+000  0.0000000e+000  0.0000000e+000  0.0000000e+000  0.0000000e+000  0.0000000e+000  0.0000000e+000  0.0000000e+000  0.0000000e+000  0.0000000e+000  0.0000000e+000  0.0000000e+000  2.9633165e-002  8.2785714e-001  1.0000000e+000  1.0566521e-001
  1.4956566e-003  0.0000000e+000  0.0000000e+000  0.0000000e+000  0.0000000e+000  0.0000000e+000  0.0000000e+000  0.0000000e+000  0.0000000e+000  0.0000000e+000  0.0000000e+000  0.0000000e+000  0.0000000e+000  0.0000000e+000  0.0000000e+000  0.0000000e+000  0.0000000e+000  0.0000000e+000  0.0000000e+000  0.0000000e+000  0.0000000e+000  0.0000000e+000  0.0000000e+000  0.0000000e+000  0.0000000e+000  0.0000000e+000  0.0000000e+000  0.0000000e+000  0.0000000e+000  0.0000000e+000  1.4956566e-003  9.6132628e-001  1.0000000e+000  1.4740896e-001
  4.6025976e-001  0.0000000e+000  0.0000000e+000  0.0000000e+000  0.0000000e+000  0.0000000e+000  0.0000000e+000  0.0000000e+000  0.0000000e+000  0.0000000e+000  0.0000000e+000  0.0000000e+000  0.0000000e+000  0.0000000e+000  0.0000000e+000  0.0000000e+000  0.0000000e+000  0.0000000e+000  0.0000000e+000  0.0000000e+000  0.0000000e+000  0.0000000e+000  0.0000000e+000  0.0000000e+000  0.0000000e+000  0.0000000e+000  0.0000000e+000  0.0000000e+000  0.0000000e+000  0.0000000e+000  4.6025976e-001  3.2157553e-001  1.0000000e+000  4.2673574e-002
  0.0000000e+000  0.0000000e+000  0.0000000e+000  0.0000000e+000  0.0000000e+000  0.0000000e+000  0.0000000e+000  0.0000000e+000  0.0000000e+000  0.0000000e+000  0.0000000e+000  0.0000000e+000  0.0000000e+000  0.0000000e+000  0.0000000e+000  0.0000000e+000  0.0000000e+000  0.0000000e+000  0.0000000e+000  0.0000000e+000  0.0000000e+000  0.0000000e+000  0.0000000e+000  0.0000000e+000  0.0000000e+000  0.0000000e+000  0.0000000e+000  0.0000000e+000  0.0000000e+000  0.0000000e+000  0.0000000e+000  1.0000000e+000  1.0000000e+000  0.0000000e+000
  3.3790175e-001  0.0000000e+000  0.0000000e+000  0.0000000e+000  0.0000000e+000  0.0000000e+000  0.0000000e+000  0.0000000e+000  0.0000000e+000  0.0000000e+000  0.0000000e+000  0.0000000e+000  0.0000000e+000  0.0000000e+000  0.0000000e+000  0.0000000e+000  0.0000000e+000  0.0000000e+000  0.0000000e+000  0.0000000e+000  0.0000000e+000  0.0000000e+000  0.0000000e+000  0.0000000e+000  0.0000000e+000  0.0000000e+000  0.0000000e+000  0.0000000e+000  0.0000000e+000  0.0000000e+000  3.3790175e-001  4.1870683e-001  1.0000000e+000  8.3460310e-002
  0.0000000e+000  0.0000000e+000  0.0000000e+000  0.0000000e+000  0.0000000e+000  0.0000000e+000  0.0000000e+000  0.0000000e+000  0.0000000e+000  0.0000000e+000  0.0000000e+000  0.0000000e+000  0.0000000e+000  0.0000000e+000  0.0000000e+000  0.0000000e+000  0.0000000e+000  0.0000000e+000  0.0000000e+000  0.0000000e+000  0.0000000e+000  0.0000000e+000  0.0000000e+000  0.0000000e+000  0.0000000e+000  0.0000000e+000  0.0000000e+000  0.0000000e+000  0.0000000e+000  0.0000000e+000  0.0000000e+000  1.0000000e+000  1.0000000e+000  0.0000000e+000
  5.6491372e-002  0.0000000e+000  0.0000000e+000  0.0000000e+000  0.0000000e+000  0.0000000e+000  0.0000000e+000  0.0000000e+000  0.0000000e+000  0.0000000e+000  0.0000000e+000  0.0000000e+000  0.0000000e+000  0.0000000e+000  0.0000000e+000  0.0000000e+000  0.0000000e+000  0.0000000e+000  0.0000000e+000  0.0000000e+000  0.0000000e+000  0.0000000e+000  0.0000000e+000  0.0000000e+000  0.0000000e+000  0.0000000e+000  0.0000000e+000  0.0000000e+000  0.0000000e+000  0.0000000e+000  5.6491372e-002  7.6232086e-001  1.0000000e+000  2.0067508e-001
  0.0000000e+000  0.0000000e+000  0.0000000e+000  0.0000000e+000  0.0000000e+000  0.0000000e+000  0.0000000e+000  0.0000000e+000  0.0000000e+000  0.0000000e+000  0.0000000e+000  0.0000000e+000  0.0000000e+000  0.0000000e+000  0.0000000e+000  0.0000000e+000  0.0000000e+000  0.0000000e+000  0.0000000e+000  0.0000000e+000  0.0000000e+000  0.0000000e+000  0.0000000e+000  0.0000000e+000  0.0000000e+000  0.0000000e+000  0.0000000e+000  0.0000000e+000  0.0000000e+000  0.0000000e+000  0.0000000e+000  1.0000000e+000  1.0000000e+000  0.0000000e+000
  0.0000000e+000  0.0000000e+000  0.0000000e+000  0.0000000e+000  0.0000000e+000  0.0000000e+000  0.0000000e+000  0.0000000e+000  0.0000000e+000  0.0000000e+000  0.0000000e+000  0.0000000e+000  0.0000000e+000  0.0000000e+000  0.0000000e+000  0.0000000e+000  0.0000000e+000  0.0000000e+000  0.0000000e+000  0.0000000e+000  0.0000000e+000  0.0000000e+000  0.0000000e+000  0.0000000e+000  0.0000000e+000  0.0000000e+000  0.0000000e+000  0.0000000e+000  0.0000000e+000  0.0000000e+000  0.0000000e+000  1.0000000e+000  1.0000000e+000  0.0000000e+000
  2.5126049e-002  0.0000000e+000  0.0000000e+000  0.0000000e+000  0.0000000e+000  0.0000000e+000  0.0000000e+000  0.0000000e+000  0.0000000e+000  0.0000000e+000  0.0000000e+000  0.0000000e+000  0.0000000e+000  0.0000000e+000  0.0000000e+000  0.0000000e+000  0.0000000e+000  0.0000000e+000  0.0000000e+000  0.0000000e+000  0.0000000e+000  0.0000000e+000  0.0000000e+000  0.0000000e+000  0.0000000e+000  0.0000000e+000  0.0000000e+000  0.0000000e+000  0.0000000e+000  0.0000000e+000  2.5126049e-002  8.4148801e-001  1.0000000e+000  2.2280634e-002
  0.0000000e+000  0.0000000e+000  0.0000000e+000  0.0000000e+000  0.0000000e+000  0.0000000e+000  0.0000000e+000  0.0000000e+000  0.0000000e+000  0.0000000e+000  0.0000000e+000  0.0000000e+000  0.0000000e+000  0.0000000e+000  0.0000000e+000  0.0000000e+000  0.0000000e+000  0.0000000e+000  0.0000000e+000  0.0000000e+000  0.0000000e+000  0.0000000e+000  0.0000000e+000  0.0000000e+000  0.0000000e+000  0.0000000e+000  0.0000000e+000  0.0000000e+000  0.0000000e+000  0.0000000e+000  0.0000000e+000  1.0000000e+000  1.0000000e+000  0.0000000e+000
  1.0000000e+000  0.0000000e+000  0.0000000e+000  0.0000000e+000  0.0000000e+000  0.0000000e+000  0.0000000e+000  0.0000000e+000  0.0000000e+000  0.0000000e+000  0.0000000e+000  0.0000000e+000  0.0000000e+000  0.0000000e+000  0.0000000e+000  0.0000000e+000  0.0000000e+000  0.0000000e+000  0.0000000e+000  0.0000000e+000  0.0000000e+000  0.0000000e+000  0.0000000e+000  0.0000000e+000  0.0000000e+000  0.0000000e+000  0.0000000e+000  0.0000000e+000  0.0000000e+000  0.0000000e+000  1.0000000e+000  0.0000000e+000  1.0000000e+000  0.0000000e+000
  1.0000000e+000  0.0000000e+000  0.0000000e+000  0.0000000e+000  0.0000000e+000  0.0000000e+000  0.0000000e+000  0.0000000e+000  0.0000000e+000  0.0000000e+000  0.0000000e+000  0.0000000e+000  0.0000000e+000  0.0000000e+000  0.0000000e+000  0.0000000e+000  0.0000000e+000  0.0000000e+000  0.0000000e+000  0.0000000e+000  0.0000000e+000  0.0000000e+000  0.0000000e+000  0.0000000e+000  0.0000000e+000  0.0000000e+000  0.0000000e+000  0.0000000e+000  0.0000000e+000  0.0000000e+000  1.0000000e+000  0.0000000e+000  1.0000000e+000  0.0000000e+000
  9.5274458e-001  0.0000000e+000  0.0000000e+000  0.0000000e+000  0.0000000e+000  0.0000000e+000  0.0000000e+000  0.0000000e+000  0.0000000e+000  0.0000000e+000  0.0000000e+000  0.0000000e+000  0.0000000e+000  0.0000000e+000  0.0000000e+000  0.0000000e+000  0.0000000e+000  0.0000000e+000  0.0000000e+000  0.0000000e+000  0.0000000e+000  0.0000000e+000  0.0000000e+000  0.0000000e+000  0.0000000e+000  0.0000000e+000  0.0000000e+000  0.0000000e+000  0.0000000e+000  0.0000000e+000  9.5274458e-001  2.3913642e-002  1.0000000e+000  4.0411825e-002
  7.7656124e-001  0.0000000e+000  0.0000000e+000  0.0000000e+000  0.0000000e+000  0.0000000e+000  0.0000000e+000  0.0000000e+000  0.0000000e+000  0.0000000e+000  0.0000000e+000  0.0000000e+000  0.0000000e+000  0.0000000e+000  0.0000000e+000  0.0000000e+000  0.0000000e+000  0.0000000e+000  0.0000000e+000  0.0000000e+000  0.0000000e+000  0.0000000e+000  0.0000000e+000  0.0000000e+000  0.0000000e+000  0.0000000e+000  0.0000000e+000  0.0000000e+000  0.0000000e+000  0.0000000e+000  7.7656124e-001  1.1877288e-001  1.0000000e+000  1.9532484e-002
  0.0000000e+000  0.0000000e+000  0.0000000e+000  0.0000000e+000  0.0000000e+000  0.0000000e+000  0.0000000e+000  0.0000000e+000  0.0000000e+000  0.0000000e+000  0.0000000e+000  0.0000000e+000  0.0000000e+000  0.0000000e+000  0.0000000e+000  0.0000000e+000  0.0000000e+000  0.0000000e+000  0.0000000e+000  0.0000000e+000  0.0000000e+000  0.0000000e+000  0.0000000e+000  0.0000000e+000  0.0000000e+000  0.0000000e+000  0.0000000e+000  0.0000000e+000  0.0000000e+000  0.0000000e+000  0.0000000e+000  1.0000000e+000  1.0000000e+000  0.0000000e+000
  0.0000000e+000  0.0000000e+000  0.0000000e+000  0.0000000e+000  0.0000000e+000  0.0000000e+000  0.0000000e+000  0.0000000e+000  0.0000000e+000  0.0000000e+000  0.0000000e+000  0.0000000e+000  0.0000000e+000  0.0000000e+000  0.0000000e+000  0.0000000e+000  0.0000000e+000  0.0000000e+000  0.0000000e+000  0.0000000e+000  0.0000000e+000  0.0000000e+000  0.0000000e+000  0.0000000e+000  0.0000000e+000  0.0000000e+000  0.0000000e+000  0.0000000e+000  0.0000000e+000  0.0000000e+000  0.0000000e+000  1.0000000e+000  1.0000000e+000  0.0000000e+000
  0.0000000e+000  0.0000000e+000  0.0000000e+000  0.0000000e+000  0.0000000e+000  0.0000000e+000  0.0000000e+000  0.0000000e+000  0.0000000e+000  0.0000000e+000  0.0000000e+000  0.0000000e+000  0.0000000e+000  0.0000000e+000  0.0000000e+000  0.0000000e+000  0.0000000e+000  0.0000000e+000  0.0000000e+000  0.0000000e+000  0.0000000e+000  0.0000000e+000  0.0000000e+000  0.0000000e+000  0.0000000e+000  0.0000000e+000  0.0000000e+000  0.0000000e+000  0.0000000e+000  0.0000000e+000  0.0000000e+000  1.0000000e+000  1.0000000e+000  0.0000000e+000
  1.0000000e+000  0.0000000e+000  0.0000000e+000  0.0000000e+000  0.0000000e+000  0.0000000e+000  0.0000000e+000  0.0000000e+000  0.0000000e+000  0.0000000e+000  0.0000000e+000  0.0000000e+000  0.0000000e+000  0.0000000e+000  0.0000000e+000  0.0000000e+000  0.0000000e+000  0.0000000e+000  0.0000000e+000  0.0000000e+000  0.0000000e+000  0.0000000e+000  0.0000000e+000  0.0000000e+000  0.0000000e+000  0.0000000e+000  0.0000000e+000  0.0000000e+000  0.0000000e+000  0.0000000e+000  1.0000000e+000  0.0000000e+000  1.0000000e+000  0.0000000e+000
  0.0000000e+000  0.0000000e+000  0.0000000e+000  0.0000000e+000  0.0000000e+000  0.0000000e+000  0.0000000e+000  0.0000000e+000  0.0000000e+000  0.0000000e+000  0.0000000e+000  0.0000000e+000  0.0000000e+000  0.0000000e+000  0.0000000e+000  0.0000000e+000  0.0000000e+000  0.0000000e+000  0.0000000e+000  0.0000000e+000  0.0000000e+000  0.0000000e+000  0.0000000e+000  0.0000000e+000  0.0000000e+000  0.0000000e+000  0.0000000e+000  0.0000000e+000  0.0000000e+000  0.0000000e+000  0.0000000e+000  1.0000000e+000  1.0000000e+000  0.0000000e+000
  0.0000000e+000  0.0000000e+000  0.0000000e+000  0.0000000e+000  0.0000000e+000  0.0000000e+000  0.0000000e+000  0.0000000e+000  0.0000000e+000  0.0000000e+000  0.0000000e+000  0.0000000e+000  0.0000000e+000  0.0000000e+000  0.0000000e+000  0.0000000e+000  0.0000000e+000  0.0000000e+000  0.0000000e+000  0.0000000e+000  0.0000000e+000  0.0000000e+000  0.0000000e+000  0.0000000e+000  0.0000000e+000  0.0000000e+000  0.0000000e+000  0.0000000e+000  0.0000000e+000  0.0000000e+000  0.0000000e+000  1.0000000e+000  1.0000000e+000  0.0000000e+000
  0.0000000e+000  0.0000000e+000  0.0000000e+000  0.0000000e+000  0.0000000e+000  0.0000000e+000  0.0000000e+000  0.0000000e+000  0.0000000e+000  0.0000000e+000  0.0000000e+000  0.0000000e+000  0.0000000e+000  0.0000000e+000  0.0000000e+000  0.0000000e+000  0.0000000e+000  0.0000000e+000  0.0000000e+000  0.0000000e+000  0.0000000e+000  0.0000000e+000  0.0000000e+000  0.0000000e+000  0.0000000e+000  0.0000000e+000  0.0000000e+000  0.0000000e+000  0.0000000e+000  0.0000000e+000  0.0000000e+000  1.0000000e+000  1.0000000e+000  0.0000000e+000
  9.0936653e-001  0.0000000e+000  0.0000000e+000  0.0000000e+000  0.0000000e+000  0.0000000e+000  0.0000000e+000  0.0000000e+000  0.0000000e+000  0.0000000e+000  0.0000000e+000  0.0000000e+000  0.0000000e+000  0.0000000e+000  0.0000000e+000  0.0000000e+000  0.0000000e+000  0.0000000e+000  0.0000000e+000  0.0000000e+000  0.0000000e+000  0.0000000e+000  0.0000000e+000  0.0000000e+000  0.0000000e+000  0.0000000e+000  0.0000000e+000  0.0000000e+000  0.0000000e+000  0.0000000e+000  9.0936653e-001  4.6392884e-002  1.0000000e+000  6.1760664e-002
  0.0000000e+000  0.0000000e+000  0.0000000e+000  0.0000000e+000  0.0000000e+000  0.0000000e+000  0.0000000e+000  0.0000000e+000  0.0000000e+000  0.0000000e+000  0.0000000e+000  0.0000000e+000  0.0000000e+000  0.0000000e+000  0.0000000e+000  0.0000000e+000  0.0000000e+000  0.0000000e+000  0.0000000e+000  0.0000000e+000  0.0000000e+000  0.0000000e+000  0.0000000e+000  0.0000000e+000  0.0000000e+000  0.0000000e+000  0.0000000e+000  0.0000000e+000  0.0000000e+000  0.0000000e+000  0.0000000e+000  1.0000000e+000  1.0000000e+000  0.0000000e+000
  4.8525480e-001  0.0000000e+000  0.0000000e+000  0.0000000e+000  0.0000000e+000  0.0000000e+000  0.0000000e+000  0.0000000e+000  0.0000000e+000  0.0000000e+000  0.0000000e+000  0.0000000e+000  0.0000000e+000  0.0000000e+000  0.0000000e+000  0.0000000e+000  0.0000000e+000  0.0000000e+000  0.0000000e+000  0.0000000e+000  0.0000000e+000  0.0000000e+000  0.0000000e+000  0.0000000e+000  0.0000000e+000  0.0000000e+000  0.0000000e+000  0.0000000e+000  0.0000000e+000  0.0000000e+000  4.8525480e-001  3.0339768e-001  1.0000000e+000  1.5415148e-002
  7.3096984e-001  0.0000000e+000  0.0000000e+000  0.0000000e+000  0.0000000e+000  0.0000000e+000  0.0000000e+000  0.0000000e+000  0.0000000e+000  0.0000000e+000  0.0000000e+000  0.0000000e+000  0.0000000e+000  0.0000000e+000  0.0000000e+000  0.0000000e+000  0.0000000e+000  0.0000000e+000  0.0000000e+000  0.0000000e+000  0.0000000e+000  0.0000000e+000  0.0000000e+000  0.0000000e+000  0.0000000e+000  0.0000000e+000  0.0000000e+000  0.0000000e+000  0.0000000e+000  0.0000000e+000  7.3096984e-001  1.4503226e-001  1.0000000e+000  9.6194798e-002
  6.2608842e-001  0.0000000e+000  0.0000000e+000  0.0000000e+000  0.0000000e+000  0.0000000e+000  0.0000000e+000  0.0000000e+000  0.0000000e+000  0.0000000e+000  0.0000000e+000  0.0000000e+000  0.0000000e+000  0.0000000e+000  0.0000000e+000  0.0000000e+000  0.0000000e+000  0.0000000e+000  0.0000000e+000  0.0000000e+000  0.0000000e+000  0.0000000e+000  0.0000000e+000  0.0000000e+000  0.0000000e+000  0.0000000e+000  0.0000000e+000  0.0000000e+000  0.0000000e+000  0.0000000e+000  6.2608842e-001  2.0874251e-001  1.0000000e+000  1.3342260e-001
  1.0000000e+000  0.0000000e+000  0.0000000e+000  0.0000000e+000  0.0000000e+000  0.0000000e+000  0.0000000e+000  0.0000000e+000  0.0000000e+000  0.0000000e+000  0.0000000e+000  0.0000000e+000  0.0000000e+000  0.0000000e+000  0.0000000e+000  0.0000000e+000  0.0000000e+000  0.0000000e+000  0.0000000e+000  0.0000000e+000  0.0000000e+000  0.0000000e+000  0.0000000e+000  0.0000000e+000  0.0000000e+000  0.0000000e+000  0.0000000e+000  0.0000000e+000  0.0000000e+000  0.0000000e+000  1.0000000e+000  0.0000000e+000  1.0000000e+000  0.0000000e+000
  6.3876237e-001  0.0000000e+000  0.0000000e+000  0.0000000e+000  0.0000000e+000  0.0000000e+000  0.0000000e+000  0.0000000e+000  0.0000000e+000  0.0000000e+000  0.0000000e+000  0.0000000e+000  0.0000000e+000  0.0000000e+000  0.0000000e+000  0.0000000e+000  0.0000000e+000  0.0000000e+000  0.0000000e+000  0.0000000e+000  0.0000000e+000  0.0000000e+000  0.0000000e+000  0.0000000e+000  0.0000000e+000  0.0000000e+000  0.0000000e+000  0.0000000e+000  0.0000000e+000  0.0000000e+000  6.3876237e-001  2.0077389e-001  1.0000000e+000  6.9186410e-002
  0.0000000e+000  0.0000000e+000  0.0000000e+000  0.0000000e+000  0.0000000e+000  0.0000000e+000  0.0000000e+000  0.0000000e+000  0.0000000e+000  0.0000000e+000  0.0000000e+000  0.0000000e+000  0.0000000e+000  0.0000000e+000  0.0000000e+000  0.0000000e+000  0.0000000e+000  0.0000000e+000  0.0000000e+000  0.0000000e+000  0.0000000e+000  0.0000000e+000  0.0000000e+000  0.0000000e+000  0.0000000e+000  0.0000000e+000  0.0000000e+000  0.0000000e+000  0.0000000e+000  0.0000000e+000  0.0000000e+000  1.0000000e+000  1.0000000e+000  0.0000000e+000
  4.8202990e-001  0.0000000e+000  0.0000000e+000  0.0000000e+000  0.0000000e+000  0.0000000e+000  0.0000000e+000  0.0000000e+000  0.0000000e+000  0.0000000e+000  0.0000000e+000  0.0000000e+000  0.0000000e+000  0.0000000e+000  0.0000000e+000  0.0000000e+000  0.0000000e+000  0.0000000e+000  0.0000000e+000  0.0000000e+000  0.0000000e+000  0.0000000e+000  0.0000000e+000  0.0000000e+000  0.0000000e+000  0.0000000e+000  0.0000000e+000  0.0000000e+000  0.0000000e+000  0.0000000e+000  4.8202990e-001  3.0571627e-001  1.0000000e+000  6.3672741e-003
  4.8155105e-001  0.0000000e+000  0.0000000e+000  0.0000000e+000  0.0000000e+000  0.0000000e+000  0.0000000e+000  0.0000000e+000  0.0000000e+000  0.0000000e+000  0.0000000e+000  0.0000000e+000  0.0000000e+000  0.0000000e+000  0.0000000e+000  0.0000000e+000  0.0000000e+000  0.0000000e+000  0.0000000e+000  0.0000000e+000  0.0000000e+000  0.0000000e+000  0.0000000e+000  0.0000000e+000  0.0000000e+000  0.0000000e+000  0.0000000e+000  0.0000000e+000  0.0000000e+000  0.0000000e+000  4.8155105e-001  3.0606120e-001  1.0000000e+000  1.2763588e-002
  1.0000000e+000  0.0000000e+000  0.0000000e+000  0.0000000e+000  0.0000000e+000  0.0000000e+000  0.0000000e+000  0.0000000e+000  0.0000000e+000  0.0000000e+000  0.0000000e+000  0.0000000e+000  0.0000000e+000  0.0000000e+000  0.0000000e+000  0.0000000e+000  0.0000000e+000  0.0000000e+000  0.0000000e+000  0.0000000e+000  0.0000000e+000  0.0000000e+000  0.0000000e+000  0.0000000e+000  0.0000000e+000  0.0000000e+000  0.0000000e+000  0.0000000e+000  0.0000000e+000  0.0000000e+000  1.0000000e+000  0.0000000e+000  1.0000000e+000  0.0000000e+000
  5.5774357e-001  0.0000000e+000  0.0000000e+000  0.0000000e+000  0.0000000e+000  0.0000000e+000  0.0000000e+000  0.0000000e+000  0.0000000e+000  0.0000000e+000  0.0000000e+000  0.0000000e+000  0.0000000e+000  0.0000000e+000  0.0000000e+000  0.0000000e+000  0.0000000e+000  0.0000000e+000  0.0000000e+000  0.0000000e+000  0.0000000e+000  0.0000000e+000  0.0000000e+000  0.0000000e+000  0.0000000e+000  0.0000000e+000  0.0000000e+000  0.0000000e+000  0.0000000e+000  0.0000000e+000  5.5774357e-001  2.5317769e-001  1.0000000e+000  2.1370962e-001
  0.0000000e+000  0.0000000e+000  0.0000000e+000  0.0000000e+000  0.0000000e+000  0.0000000e+000  0.0000000e+000  0.0000000e+000  0.0000000e+000  0.0000000e+000  0.0000000e+000  0.0000000e+000  0.0000000e+000  0.0000000e+000  0.0000000e+000  0.0000000e+000  0.0000000e+000  0.0000000e+000  0.0000000e+000  0.0000000e+000  0.0000000e+000  0.0000000e+000  0.0000000e+000  0.0000000e+000  0.0000000e+000  0.0000000e+000  0.0000000e+000  0.0000000e+000  0.0000000e+000  0.0000000e+000  0.0000000e+000  1.0000000e+000  1.0000000e+000  0.0000000e+000
  4.5003213e-001  0.0000000e+000  0.0000000e+000  0.0000000e+000  0.0000000e+000  0.0000000e+000  0.0000000e+000  0.0000000e+000  0.0000000e+000  0.0000000e+000  0.0000000e+000  0.0000000e+000  0.0000000e+000  0.0000000e+000  0.0000000e+000  0.0000000e+000  0.0000000e+000  0.0000000e+000  0.0000000e+000  0.0000000e+000  0.0000000e+000  0.0000000e+000  0.0000000e+000  0.0000000e+000  0.0000000e+000  0.0000000e+000  0.0000000e+000  0.0000000e+000  0.0000000e+000  0.0000000e+000  4.5003213e-001  3.2915566e-001  1.0000000e+000  5.5413228e-002
  0.0000000e+000  0.0000000e+000  0.0000000e+000  0.0000000e+000  0.0000000e+000  0.0000000e+000  0.0000000e+000  0.0000000e+000  0.0000000e+000  0.0000000e+000  0.0000000e+000  0.0000000e+000  0.0000000e+000  0.0000000e+000  0.0000000e+000  0.0000000e+000  0.0000000e+000  0.0000000e+000  0.0000000e+000  0.0000000e+000  0.0000000e+000  0.0000000e+000  0.0000000e+000  0.0000000e+000  0.0000000e+000  0.0000000e+000  0.0000000e+000  0.0000000e+000  0.0000000e+000  0.0000000e+000  0.0000000e+000  1.0000000e+000  1.0000000e+000  0.0000000e+000
  0.0000000e+000  0.0000000e+000  0.0000000e+000  0.0000000e+000  0.0000000e+000  0.0000000e+000  0.0000000e+000  0.0000000e+000  0.0000000e+000  0.0000000e+000  0.0000000e+000  0.0000000e+000  0.0000000e+000  0.0000000e+000  0.0000000e+000  0.0000000e+000  0.0000000e+000  0.0000000e+000  0.0000000e+000  0.0000000e+000  0.0000000e+000  0.0000000e+000  0.0000000e+000  0.0000000e+000  0.0000000e+000  0.0000000e+000  0.0000000e+000  0.0000000e+000  0.0000000e+000  0.0000000e+000  0.0000000e+000  1.0000000e+000  1.0000000e+000  0.0000000e+000
  4.9796789e-001  0.0000000e+000  0.0000000e+000  0.0000000e+000  0.0000000e+000  0.0000000e+000  0.0000000e+000  0.0000000e+000  0.0000000e+000  0.0000000e+000  0.0000000e+000  0.0000000e+000  0.0000000e+000  0.0000000e+000  0.0000000e+000  0.0000000e+000  0.0000000e+000  0.0000000e+000  0.0000000e+000  0.0000000e+000  0.0000000e+000  0.0000000e+000  0.0000000e+000  0.0000000e+000  0.0000000e+000  0.0000000e+000  0.0000000e+000  0.0000000e+000  0.0000000e+000  0.0000000e+000  4.9796789e-001  2.9433160e-001  1.0000000e+000  1.1283710e-001
  1.0000000e+000  0.0000000e+000  0.0000000e+000  0.0000000e+000  0.0000000e+000  0.0000000e+000  0.0000000e+000  0.0000000e+000  0.0000000e+000  0.0000000e+000  0.0000000e+000  0.0000000e+000  0.0000000e+000  0.0000000e+000  0.0000000e+000  0.0000000e+000  0.0000000e+000  0.0000000e+000  0.0000000e+000  0.0000000e+000  0.0000000e+000  0.0000000e+000  0.0000000e+000  0.0000000e+000  0.0000000e+000  0.0000000e+000  0.0000000e+000  0.0000000e+000  0.0000000e+000  0.0000000e+000  1.0000000e+000  0.0000000e+000  1.0000000e+000  0.0000000e+000
  0.0000000e+000  0.0000000e+000  0.0000000e+000  0.0000000e+000  0.0000000e+000  0.0000000e+000  0.0000000e+000  0.0000000e+000  0.0000000e+000  0.0000000e+000  0.0000000e+000  0.0000000e+000  0.0000000e+000  0.0000000e+000  0.0000000e+000  0.0000000e+000  0.0000000e+000  0.0000000e+000  0.0000000e+000  0.0000000e+000  0.0000000e+000  0.0000000e+000  0.0000000e+000  0.0000000e+000  0.0000000e+000  0.0000000e+000  0.0000000e+000  0.0000000e+000  0.0000000e+000  0.0000000e+000  0.0000000e+000  1.0000000e+000  1.0000000e+000  0.0000000e+000
  0.0000000e+000  0.0000000e+000  0.0000000e+000  0.0000000e+000  0.0000000e+000  0.0000000e+000  0.0000000e+000  0.0000000e+000  0.0000000e+000  0.0000000e+000  0.0000000e+000  0.0000000e+000  0.0000000e+000  0.0000000e+000  0.0000000e+000  0.0000000e+000  0.0000000e+000  0.0000000e+000  0.0000000e+000  0.0000000e+000  0.0000000e+000  0.0000000e+000  0.0000000e+000  0.0000000e+000  0.0000000e+000  0.0000000e+000  0.0000000e+000  0.0000000e+000  0.0000000e+000  0.0000000e+000  0.0000000e+000  1.0000000e+000  1.0000000e+000  0.0000000e+000
  1.0000000e+000  0.0000000e+000  0.0000000e+000  0.0000000e+000  0.0000000e+000  0.0000000e+000  0.0000000e+000  0.0000000e+000  0.0000000e+000  0.0000000e+000  0.0000000e+000  0.0000000e+000  0.0000000e+000  0.0000000e+000  0.0000000e+000  0.0000000e+000  0.0000000e+000  0.0000000e+000  0.0000000e+000  0.0000000e+000  0.0000000e+000  0.0000000e+000  0.0000000e+000  0.0000000e+000  0.0000000e+000  0.0000000e+000  0.0000000e+000  0.0000000e+000  0.0000000e+000  0.0000000e+000  1.0000000e+000  0.0000000e+000  1.0000000e+000  0.0000000e+000
  1.0000000e+000  0.0000000e+000  0.0000000e+000  0.0000000e+000  0.0000000e+000  0.0000000e+000  0.0000000e+000  0.0000000e+000  0.0000000e+000  0.0000000e+000  0.0000000e+000  0.0000000e+000  0.0000000e+000  0.0000000e+000  0.0000000e+000  0.0000000e+000  0.0000000e+000  0.0000000e+000  0.0000000e+000  0.0000000e+000  0.0000000e+000  0.0000000e+000  0.0000000e+000  0.0000000e+000  0.0000000e+000  0.0000000e+000  0.0000000e+000  0.0000000e+000  0.0000000e+000  0.0000000e+000  1.0000000e+000  0.0000000e+000  1.0000000e+000  0.0000000e+000
  0.0000000e+000  0.0000000e+000  0.0000000e+000  0.0000000e+000  0.0000000e+000  0.0000000e+000  0.0000000e+000  0.0000000e+000  0.0000000e+000  0.0000000e+000  0.0000000e+000  0.0000000e+000  0.0000000e+000  0.0000000e+000  0.0000000e+000  0.0000000e+000  0.0000000e+000  0.0000000e+000  0.0000000e+000  0.0000000e+000  0.0000000e+000  0.0000000e+000  0.0000000e+000  0.0000000e+000  0.0000000e+000  0.0000000e+000  0.0000000e+000  0.0000000e+000  0.0000000e+000  0.0000000e+000  0.0000000e+000  1.0000000e+000  1.0000000e+000  0.0000000e+000
  1.0000000e+000  0.0000000e+000  0.0000000e+000  0.0000000e+000  0.0000000e+000  0.0000000e+000  0.0000000e+000  0.0000000e+000  0.0000000e+000  0.0000000e+000  0.0000000e+000  0.0000000e+000  0.0000000e+000  0.0000000e+000  0.0000000e+000  0.0000000e+000  0.0000000e+000  0.0000000e+000  0.0000000e+000  0.0000000e+000  0.0000000e+000  0.0000000e+000  0.0000000e+000  0.0000000e+000  0.0000000e+000  0.0000000e+000  0.0000000e+000  0.0000000e+000  0.0000000e+000  0.0000000e+000  1.0000000e+000  0.0000000e+000  1.0000000e+000  0.0000000e+000
  7.1213053e-001  0.0000000e+000  0.0000000e+000  0.0000000e+000  0.0000000e+000  0.0000000e+000  0.0000000e+000  0.0000000e+000  0.0000000e+000  0.0000000e+000  0.0000000e+000  0.0000000e+000  0.0000000e+000  0.0000000e+000  0.0000000e+000  0.0000000e+000  0.0000000e+000  0.0000000e+000  0.0000000e+000  0.0000000e+000  0.0000000e+000  0.0000000e+000  0.0000000e+000  0.0000000e+000  0.0000000e+000  0.0000000e+000  0.0000000e+000  0.0000000e+000  0.0000000e+000  0.0000000e+000  7.1213053e-001  1.5612173e-001  1.0000000e+000  9.9405265e-002
  4.2418377e-001  0.0000000e+000  0.0000000e+000  0.0000000e+000  0.0000000e+000  0.0000000e+000  0.0000000e+000  0.0000000e+000  0.0000000e+000  0.0000000e+000  0.0000000e+000  0.0000000e+000  0.0000000e+000  0.0000000e+000  0.0000000e+000  0.0000000e+000  0.0000000e+000  0.0000000e+000  0.0000000e+000  0.0000000e+000  0.0000000e+000  0.0000000e+000  0.0000000e+000  0.0000000e+000  0.0000000e+000  0.0000000e+000  0.0000000e+000  0.0000000e+000  0.0000000e+000  0.0000000e+000  4.2418377e-001  3.4870608e-001  1.0000000e+000  7.8404055e-002
  2.6162497e-001  0.0000000e+000  0.0000000e+000  0.0000000e+000  0.0000000e+000  0.0000000e+000  0.0000000e+000  0.0000000e+000  0.0000000e+000  0.0000000e+000  0.0000000e+000  0.0000000e+000  0.0000000e+000  0.0000000e+000  0.0000000e+000  0.0000000e+000  0.0000000e+000  0.0000000e+000  0.0000000e+000  0.0000000e+000  0.0000000e+000  0.0000000e+000  0.0000000e+000  0.0000000e+000  0.0000000e+000  0.0000000e+000  0.0000000e+000  0.0000000e+000  0.0000000e+000  0.0000000e+000  2.6162497e-001  4.8850712e-001  1.0000000e+000  2.4604204e-001
  4.7462193e-001  0.0000000e+000  0.0000000e+000  0.0000000e+000  0.0000000e+000  0.0000000e+000  0.0000000e+000  0.0000000e+000  0.0000000e+000  0.0000000e+000  0.0000000e+000  0.0000000e+000  0.0000000e+000  0.0000000e+000  0.0000000e+000  0.0000000e+000  0.0000000e+000  0.0000000e+000  0.0000000e+000  0.0000000e+000  0.0000000e+000  0.0000000e+000  0.0000000e+000  0.0000000e+000  0.0000000e+000  0.0000000e+000  0.0000000e+000  0.0000000e+000  0.0000000e+000  0.0000000e+000  4.7462193e-001  3.1107189e-001  1.0000000e+000  3.6805624e-002
  1.0000000e+000  0.0000000e+000  0.0000000e+000  0.0000000e+000  0.0000000e+000  0.0000000e+000  0.0000000e+000  0.0000000e+000  0.0000000e+000  0.0000000e+000  0.0000000e+000  0.0000000e+000  0.0000000e+000  0.0000000e+000  0.0000000e+000  0.0000000e+000  0.0000000e+000  0.0000000e+000  0.0000000e+000  0.0000000e+000  0.0000000e+000  0.0000000e+000  0.0000000e+000  0.0000000e+000  0.0000000e+000  0.0000000e+000  0.0000000e+000  0.0000000e+000  0.0000000e+000  0.0000000e+000  1.0000000e+000  0.0000000e+000  1.0000000e+000             Inf
  2.1069905e-002  0.0000000e+000  0.0000000e+000  0.0000000e+000  0.0000000e+000  0.0000000e+000  0.0000000e+000  0.0000000e+000  0.0000000e+000  0.0000000e+000  0.0000000e+000  0.0000000e+000  0.0000000e+000  0.0000000e+000  0.0000000e+000  0.0000000e+000  0.0000000e+000  0.0000000e+000  0.0000000e+000  0.0000000e+000  0.0000000e+000  0.0000000e+000  0.0000000e+000  0.0000000e+000  0.0000000e+000  0.0000000e+000  0.0000000e+000  0.0000000e+000  0.0000000e+000  0.0000000e+000  2.1069905e-002  8.5484524e-001  1.0000000e+000  1.9085724e-002
  0.0000000e+000  0.0000000e+000  0.0000000e+000  0.0000000e+000  0.0000000e+000  0.0000000e+000  0.0000000e+000  0.0000000e+000  0.0000000e+000  0.0000000e+000  0.0000000e+000  0.0000000e+000  0.0000000e+000  0.0000000e+000  0.0000000e+000  0.0000000e+000  0.0000000e+000  0.0000000e+000  0.0000000e+000  0.0000000e+000  0.0000000e+000  0.0000000e+000  0.0000000e+000  0.0000000e+000  0.0000000e+000  0.0000000e+000  0.0000000e+000  0.0000000e+000  0.0000000e+000  0.0000000e+000  0.0000000e+000  1.0000000e+000  1.0000000e+000  0.0000000e+000
  0.0000000e+000  0.0000000e+000  0.0000000e+000  0.0000000e+000  0.0000000e+000  0.0000000e+000  0.0000000e+000  0.0000000e+000  0.0000000e+000  0.0000000e+000  0.0000000e+000  0.0000000e+000  0.0000000e+000  0.0000000e+000  0.0000000e+000  0.0000000e+000  0.0000000e+000  0.0000000e+000  0.0000000e+000  0.0000000e+000  0.0000000e+000  0.0000000e+000  0.0000000e+000  0.0000000e+000  0.0000000e+000  0.0000000e+000  0.0000000e+000  0.0000000e+000  0.0000000e+000  0.0000000e+000  0.0000000e+000  1.0000000e+000  1.0000000e+000             Inf
  9.4706648e-002  0.0000000e+000  0.0000000e+000  0.0000000e+000  0.0000000e+000  0.0000000e+000  0.0000000e+000  0.0000000e+000  0.0000000e+000  0.0000000e+000  0.0000000e+000  0.0000000e+000  0.0000000e+000  0.0000000e+000  0.0000000e+000  0.0000000e+000  0.0000000e+000  0.0000000e+000  0.0000000e+000  0.0000000e+000  0.0000000e+000  0.0000000e+000  0.0000000e+000  0.0000000e+000  0.0000000e+000  0.0000000e+000  0.0000000e+000  0.0000000e+000  0.0000000e+000  0.0000000e+000  9.4706648e-002  6.9225555e-001  1.0000000e+000  1.7719386e-001
  8.3021097e-001  0.0000000e+000  0.0000000e+000  0.0000000e+000  0.0000000e+000  0.0000000e+000  0.0000000e+000  0.0000000e+000  0.0000000e+000  0.0000000e+000  0.0000000e+000  0.0000000e+000  0.0000000e+000  0.0000000e+000  0.0000000e+000  0.0000000e+000  0.0000000e+000  0.0000000e+000  0.0000000e+000  0.0000000e+000  0.0000000e+000  0.0000000e+000  0.0000000e+000  0.0000000e+000  0.0000000e+000  0.0000000e+000  0.0000000e+000  0.0000000e+000  0.0000000e+000  0.0000000e+000  8.3021097e-001  8.8840865e-002  1.0000000e+000  8.8732199e-002
  7.9667873e-001  0.0000000e+000  0.0000000e+000  0.0000000e+000  0.0000000e+000  0.0000000e+000  0.0000000e+000  0.0000000e+000  0.0000000e+000  0.0000000e+000  0.0000000e+000  0.0000000e+000  0.0000000e+000  0.0000000e+000  0.0000000e+000  0.0000000e+000  0.0000000e+000  0.0000000e+000  0.0000000e+000  0.0000000e+000  0.0000000e+000  0.0000000e+000  0.0000000e+000  0.0000000e+000  0.0000000e+000  0.0000000e+000  0.0000000e+000  0.0000000e+000  0.0000000e+000  0.0000000e+000  7.9667873e-001  1.0743139e-001  1.0000000e+000  3.3947220e-002
  9.5435649e-002  0.0000000e+000  0.0000000e+000  0.0000000e+000  9.1985519e-002  0.0000000e+000  0.0000000e+000  0.0000000e+000  0.0000000e+000  5.3823150e-002  1.6200480e-001  0.0000000e+000  0.0000000e+000  0.0000000e+000  0.0000000e+000  2.2019131e-003  0.0000000e+000  0.0000000e+000  0.0000000e+000  0.0000000e+000  0.0000000e+000  0.0000000e+000  9.2075608e-003  0.0000000e+000  0.0000000e+000  0.0000000e+000  1.9896765e-002  0.0000000e+000  0.0000000e+000  0.0000000e+000  9.5435649e-002  7.8046769e-001  1.0000000e+000  1.0962250e+000
  1.0000000e+000  5.2276212e-002  0.0000000e+000  0.0000000e+000  0.0000000e+000  1.3322222e-002  0.0000000e+000  0.0000000e+000  0.0000000e+000  0.0000000e+000  0.0000000e+000  0.0000000e+000  3.7754403e-001  0.0000000e+000  5.8114179e-001  1.0224084e-001  0.0000000e+000  1.7447212e-001  0.0000000e+000  0.0000000e+000  0.0000000e+000  0.0000000e+000  0.0000000e+000  1.4213368e-001  5.3484716e-002  0.0000000e+000  1.6461941e-001  0.0000000e+000  0.0000000e+000  0.0000000e+000  1.0000000e+000  2.8447662e-001  1.0000000e+000             Inf
  0.0000000e+000  0.0000000e+000  0.0000000e+000  0.0000000e+000  0.0000000e+000  0.0000000e+000  1.1245111e-001  0.0000000e+000  0.0000000e+000  0.0000000e+000  0.0000000e+000  0.0000000e+000  6.1992184e-003  0.0000000e+000  0.0000000e+000  1.3112711e-001  0.0000000e+000  6.4946601e-002  0.0000000e+000  6.5715421e-003  0.0000000e+000  0.0000000e+000  8.0926367e-002  2.7391275e-002  7.7206199e-003  0.0000000e+000  4.5654557e-002  7.2230656e-003  1.3787279e-001  1.4576750e-001  0.0000000e+000  1.2401609e+000  1.0000000e+000             Inf
  7.6040218e-001  0.0000000e+000  0.0000000e+000  0.0000000e+000  0.0000000e+000  0.0000000e+000  0.0000000e+000  1.0356825e-002  0.0000000e+000  0.0000000e+000  0.0000000e+000  0.0000000e+000  3.2441924e-002  5.5737649e-002  0.0000000e+000  1.5967914e-001  0.0000000e+000  0.0000000e+000  6.7798742e-001  4.5248912e-002  4.4560052e-002  0.0000000e+000  0.0000000e+000  5.5196724e-002  2.3794347e-002  0.0000000e+000  6.8419712e-002  3.7074756e-001  3.1374933e-001  1.5631306e-001  7.6040218e-001  5.1347066e-001  1.0000000e+000  7.2705155e-001
  5.3048758e-001  0.0000000e+000  0.0000000e+000  0.0000000e+000  0.0000000e+000  0.0000000e+000  2.2277408e-004  9.8503892e-003  0.0000000e+000  1.8000351e-001  1.4205264e-001  0.0000000e+000  4.7619171e-003  1.9386919e-001  3.8425886e-002  0.0000000e+000  5.1540273e-002  6.2984138e-002  0.0000000e+000  0.0000000e+000  3.3051605e-002  2.1041556e-001  0.0000000e+000  0.0000000e+000  3.6851911e-001  0.0000000e+000  3.0268760e-001  1.1352012e-001  2.3186922e-001  8.3449892e-002  5.3048758e-001  6.9949457e-001  1.0000000e+000  6.9650332e-001
  5.4905029e-001  0.0000000e+000  1.1130377e-002  0.0000000e+000  0.0000000e+000  2.0947327e-002  4.8490739e-001  0.0000000e+000  9.0306481e-002  0.0000000e+000  0.0000000e+000  4.2533524e-002  0.0000000e+000  5.2718164e-002  0.0000000e+000  0.0000000e+000  0.0000000e+000  1.5424859e-001  0.0000000e+000  0.0000000e+000  0.0000000e+000  4.1419802e-001  1.5839045e-002  7.9954695e-002  0.0000000e+000  0.0000000e+000  3.9421045e-002  0.0000000e+000  0.0000000e+000  0.0000000e+000  5.4905029e-001  5.4834280e-001  1.0000000e+000  4.2456456e-001
  3.4718261e-002  0.0000000e+000  0.0000000e+000  0.0000000e+000  0.0000000e+000  2.0690804e-002  0.0000000e+000  0.0000000e+000  0.0000000e+000  0.0000000e+000  1.0151974e-001  0.0000000e+000  2.5452139e-001  0.0000000e+000  0.0000000e+000  0.0000000e+000  0.0000000e+000  0.0000000e+000  8.8211187e-002  0.0000000e+000  0.0000000e+000  0.0000000e+000  0.0000000e+000  0.0000000e+000  0.0000000e+000  0.0000000e+000  0.0000000e+000  1.4242690e-001  0.0000000e+000  1.5006062e-001  3.4718261e-002  1.0279915e+000  1.0000000e+000  3.6243293e-001
  0.0000000e+000  0.0000000e+000  0.0000000e+000  0.0000000e+000  0.0000000e+000  6.3560320e-002  1.6737233e-001  0.0000000e+000  0.0000000e+000  0.0000000e+000  0.0000000e+000  2.0787607e-002  0.0000000e+000  0.0000000e+000  0.0000000e+000  0.0000000e+000  0.0000000e+000  0.0000000e+000  0.0000000e+000  0.0000000e+000  0.0000000e+000  0.0000000e+000  0.0000000e+000  0.0000000e+000  0.0000000e+000  0.0000000e+000  8.1761901e-002  0.0000000e+000  0.0000000e+000  2.8182995e-002  0.0000000e+000  1.1122409e+000  1.0000000e+000             Inf
  9.8734796e-001  1.8810189e-001  0.0000000e+000  0.0000000e+000  0.0000000e+000  0.0000000e+000  3.5149218e-002  0.0000000e+000  0.0000000e+000  0.0000000e+000  0.0000000e+000  1.2852847e-001  0.0000000e+000  0.0000000e+000  0.0000000e+000  0.0000000e+000  0.0000000e+000  0.0000000e+000  0.0000000e+000  0.0000000e+000  0.0000000e+000  0.0000000e+000  2.3788368e-002  0.0000000e+000  1.5224902e-001  0.0000000e+000  0.0000000e+000  5.2778536e-002  2.4333570e-003  0.0000000e+000  9.8734796e-001  1.0112580e-001  1.0000000e+000             Inf
  3.8911304e-001  7.1135845e-002  0.0000000e+000  0.0000000e+000  0.0000000e+000  0.0000000e+000  0.0000000e+000  0.0000000e+000  0.0000000e+000  0.0000000e+000  5.1535172e-002  0.0000000e+000  0.0000000e+000  0.0000000e+000  0.0000000e+000  0.0000000e+000  0.0000000e+000  0.0000000e+000  0.0000000e+000  0.0000000e+000  3.2421955e-001  1.4630862e-001  0.0000000e+000  1.4221768e-001  0.0000000e+000  1.4104301e-001  0.0000000e+000  0.0000000e+000  0.0000000e+000  0.0000000e+000  3.8911304e-001  5.6847536e-001  1.0000000e+000  6.1663888e-001
  9.3184636e-001  0.0000000e+000  0.0000000e+000  1.5530409e-002  0.0000000e+000  0.0000000e+000  0.0000000e+000  0.0000000e+000  7.9263392e-002  0.0000000e+000  4.3696619e-003  0.0000000e+000  1.1672037e-001  0.0000000e+000  1.4335466e-001  0.0000000e+000  0.0000000e+000  0.0000000e+000  1.8567891e-001  0.0000000e+000  0.0000000e+000  2.3501847e-001  0.0000000e+000  0.0000000e+000  2.9960758e-001  0.0000000e+000  1.7862198e-001  0.0000000e+000  0.0000000e+000  0.0000000e+000  9.3184636e-001  2.5217700e-001  1.0000000e+000  4.2249896e-001
  1.1705194e-001  1.8591818e-001  0.0000000e+000  7.7430675e-003  1.9572768e-001  0.0000000e+000  3.8277092e-002  5.1520563e-003  0.0000000e+000  0.0000000e+000  8.3693762e-002  0.0000000e+000  0.0000000e+000  1.3612639e-001  0.0000000e+000  0.0000000e+000  2.0916361e-002  0.0000000e+000  0.0000000e+000  0.0000000e+000  0.0000000e+000  3.1232345e-002  0.0000000e+000  0.0000000e+000  0.0000000e+000  0.0000000e+000  0.0000000e+000  8.9330095e-002  4.4396107e-003  0.0000000e+000  1.1705194e-001  8.6564907e-001  1.0000000e+000  4.1068611e-001
  5.0738067e-001  0.0000000e+000  0.0000000e+000  1.0427267e-002  4.9512230e-002  0.0000000e+000  0.0000000e+000  1.6965395e-002  0.0000000e+000  0.0000000e+000  0.0000000e+000  9.2942167e-003  3.1817815e-001  0.0000000e+000  5.1206420e-002  0.0000000e+000  0.0000000e+000  0.0000000e+000  0.0000000e+000  0.0000000e+000  3.5879024e-002  0.0000000e+000  2.6097723e-001  1.3515311e-002  1.3236707e-001  0.0000000e+000  0.0000000e+000  0.0000000e+000  0.0000000e+000  0.0000000e+000  5.0738067e-001  4.7328788e-001  1.0000000e+000  4.7074451e-001
  1.6458455e-001  0.0000000e+000  0.0000000e+000  9.4024577e-002  0.0000000e+000  0.0000000e+000  0.0000000e+000  0.0000000e+000  0.0000000e+000  0.0000000e+000  0.0000000e+000  0.0000000e+000  6.9345044e-002  1.9839191e-002  0.0000000e+000  0.0000000e+000  0.0000000e+000  0.0000000e+000  0.0000000e+000  0.0000000e+000  0.0000000e+000  0.0000000e+000  2.0406282e-001  7.2557535e-002  0.0000000e+000  0.0000000e+000  0.0000000e+000  1.4561874e-001  0.0000000e+000  0.0000000e+000  1.6458455e-001  7.4573296e-001  1.0000000e+000  5.6945424e-001
  6.0674218e-001  0.0000000e+000  0.0000000e+000  0.0000000e+000  0.0000000e+000  9.7803719e-005  0.0000000e+000  0.0000000e+000  0.0000000e+000  0.0000000e+000  0.0000000e+000  8.1253952e-002  0.0000000e+000  0.0000000e+000  0.0000000e+000  0.0000000e+000  0.0000000e+000  0.0000000e+000  1.2195291e-001  0.0000000e+000  2.7382903e-002  1.7277049e-002  0.0000000e+000  0.0000000e+000  0.0000000e+000  0.0000000e+000  1.7658637e-001  0.0000000e+000  1.8321539e-002  4.3914850e-002  6.0674218e-001  3.1536631e-001  1.0000000e+000  4.3168964e-001
  7.2496719e-001  0.0000000e+000  0.0000000e+000  7.6404032e-002  0.0000000e+000  0.0000000e+000  0.0000000e+000  0.0000000e+000  5.0387807e-004  0.0000000e+000  8.0098776e-003  0.0000000e+000  0.0000000e+000  0.0000000e+000  0.0000000e+000  0.0000000e+000  0.0000000e+000  0.0000000e+000  0.0000000e+000  0.0000000e+000  1.8180043e-003  0.0000000e+000  2.0254411e-001  4.2442777e-004  3.5248716e-004  0.0000000e+000  2.8255893e-001  2.6826588e-002  4.5675029e-003  0.0000000e+000  7.2496719e-001  2.5962416e-001  1.0000000e+000  3.9176480e-001
  4.0417103e-002  0.0000000e+000  6.3388287e-003  0.0000000e+000  6.3835433e-001  0.0000000e+000  0.0000000e+000  0.0000000e+000  1.4241475e-001  2.2451379e-001  0.0000000e+000  0.0000000e+000  0.0000000e+000  4.5084860e-001  0.0000000e+000  0.0000000e+000  0.0000000e+000  0.0000000e+000  1.1310240e-001  0.0000000e+000  0.0000000e+000  0.0000000e+000  4.2582621e-003  0.0000000e+000  1.3506294e-001  0.0000000e+000  0.0000000e+000  0.0000000e+000  0.0000000e+000  0.0000000e+000  4.0417103e-002  1.2833562e+000  1.0000000e+000  1.4490360e-001
  9.6694387e-001  0.0000000e+000  0.0000000e+000  1.5803588e-001  0.0000000e+000  0.0000000e+000  4.6467376e-002  1.1889533e-001  0.0000000e+000  0.0000000e+000  0.0000000e+000  7.4276526e-003  0.0000000e+000  0.0000000e+000  1.0844683e-001  0.0000000e+000  4.0313605e-003  0.0000000e+000  0.0000000e+000  0.0000000e+000  0.0000000e+000  0.0000000e+000  7.0453216e-002  1.0000000e+000  1.9258362e-001  0.0000000e+000  0.0000000e+000  2.3278706e-002  0.0000000e+000  0.0000000e+000  9.6694387e-001  3.1777137e-001  1.0000000e+000             Inf
  5.6386778e-001  0.0000000e+000  2.8722071e-002  1.2165727e-001  2.8060579e-002  9.4899575e-002  0.0000000e+000  0.0000000e+000  7.8033050e-002  0.0000000e+000  0.0000000e+000  4.5742070e-001  0.0000000e+000  1.0000000e+000  0.0000000e+000  0.0000000e+000  0.0000000e+000  1.2519480e-001  1.4488431e-001  2.0752694e-002  1.1351034e-002  0.0000000e+000  0.0000000e+000  0.0000000e+000  2.9759728e-002  7.1316720e-001  0.0000000e+000  0.0000000e+000  0.0000000e+000  0.0000000e+000  5.6386778e-001  8.5453833e-001  1.0000000e+000  8.3422870e-001
  0.0000000e+000  0.0000000e+000  0.0000000e+000  0.0000000e+000  1.6799299e-002  6.4483107e-002  1.0189619e-002  0.0000000e+000  4.5875440e-002  1.2401737e-001  9.2853199e-002  1.8297221e-001  4.6214450e-002  0.0000000e+000  4.9558284e-002  0.0000000e+000  0.0000000e+000  0.0000000e+000  0.0000000e+000  0.0000000e+000  0.0000000e+000  2.3019281e-002  0.0000000e+000  0.0000000e+000  0.0000000e+000  5.0019029e-002  4.4222899e-001  0.0000000e+000  0.0000000e+000  0.0000000e+000  0.0000000e+000  1.3563473e+000  1.0000000e+000             Inf
  1.6622711e-001  4.4587949e-002  1.6778984e-001  0.0000000e+000  0.0000000e+000  7.8039707e-002  0.0000000e+000  3.9839953e-001  0.0000000e+000  0.0000000e+000  4.8744153e-001  0.0000000e+000  0.0000000e+000  4.5325131e-001  0.0000000e+000  0.0000000e+000  0.0000000e+000  0.0000000e+000  3.7814071e-001  2.0911397e-002  1.8670128e-003  0.0000000e+000  0.0000000e+000  4.6795236e-002  0.0000000e+000  0.0000000e+000  3.0886018e-001  0.0000000e+000  3.3784355e-003  0.0000000e+000  1.6622711e-001  1.2035109e+000  1.0000000e+000  3.4381054e-001
  4.8008794e-002  0.0000000e+000  0.0000000e+000  0.0000000e+000  0.0000000e+000  3.9397645e-002  0.0000000e+000  4.5060948e-002  0.0000000e+000  1.4503192e-001  0.0000000e+000  6.8305279e-002  7.1984184e-004  9.2586352e-002  2.2031947e-002  0.0000000e+000  2.9085568e-002  0.0000000e+000  2.1762488e-001  0.0000000e+000  0.0000000e+000  1.0052803e-001  0.0000000e+000  8.0237333e-002  3.0235108e-002  0.0000000e+000  0.0000000e+000  8.2418880e-001  7.2367635e-003  0.0000000e+000  4.8008794e-002  1.2574193e+000  1.0000000e+000  2.0699060e-001
  6.6610953e-001  5.4550248e-001  0.0000000e+000  0.0000000e+000  0.0000000e+000  0.0000000e+000  7.3252269e-001  5.7271180e-001  0.0000000e+000  0.0000000e+000  0.0000000e+000  0.0000000e+000  6.3325575e-003  0.0000000e+000  1.5131499e-001  0.0000000e+000  0.0000000e+000  0.0000000e+000  0.0000000e+000  0.0000000e+000  0.0000000e+000  3.3637720e-001  0.0000000e+000  7.7826352e-002  0.0000000e+000  1.2189021e-001  0.0000000e+000  0.0000000e+000  0.0000000e+000  0.0000000e+000  6.6610953e-001  6.9782624e-001  1.0000000e+000  9.3368548e-001
  2.9415587e-001  1.0420424e-001  1.0000000e+000  1.5958549e-001  0.0000000e+000  2.7108695e-002  0.0000000e+000  0.0000000e+000  0.0000000e+000  4.2889887e-002  0.0000000e+000  0.0000000e+000  1.5241185e-001  1.9996535e-002  0.0000000e+000  0.0000000e+000  3.0663585e-001  2.2059302e-001  2.7202870e-001  0.0000000e+000  8.5109462e-003  0.0000000e+000  3.5479170e-001  2.6630641e-001  1.3108304e-003  0.0000000e+000  0.0000000e+000  1.3027496e-002  0.0000000e+000  0.0000000e+000  2.9415587e-001  1.1647278e+000  1.0000000e+000  7.4724513e-001
  6.0914352e-001  0.0000000e+000  0.0000000e+000  1.3326873e-002  0.0000000e+000  0.0000000e+000  9.1770363e-001  0.0000000e+000  0.0000000e+000  0.0000000e+000  4.9419027e-004  0.0000000e+000  0.0000000e+000  0.0000000e+000  0.0000000e+000  0.0000000e+000  0.0000000e+000  0.0000000e+000  0.0000000e+000  0.0000000e+000  0.0000000e+000  0.0000000e+000  0.0000000e+000  1.8831361e-001  5.1456798e-002  0.0000000e+000  0.0000000e+000  0.0000000e+000  0.0000000e+000  0.0000000e+000  6.0914352e-001  4.5214898e-001  1.0000000e+000  2.7337835e-001
  3.6572844e-001  0.0000000e+000  2.1835606e-002  0.0000000e+000  0.0000000e+000  3.3529052e-001  0.0000000e+000  1.4191653e-002  0.0000000e+000  0.0000000e+000  1.6394126e-001  8.2081116e-002  0.0000000e+000  0.0000000e+000  0.0000000e+000  0.0000000e+000  4.1671326e-002  0.0000000e+000  3.1658574e-002  0.0000000e+000  3.3916049e-002  0.0000000e+000  0.0000000e+000  1.0306098e-001  0.0000000e+000  0.0000000e+000  0.0000000e+000  0.0000000e+000  0.0000000e+000  0.0000000e+000  3.6572844e-001  5.7886780e-001  1.0000000e+000  3.4436114e-001
  2.2462230e-001  0.0000000e+000  1.4106953e-001  8.2996809e-002  1.6096003e-001  6.1222023e-002  1.8911735e-002  1.5153657e-001  0.0000000e+000  0.0000000e+000  0.0000000e+000  0.0000000e+000  8.1533240e-003  0.0000000e+000  0.0000000e+000  0.0000000e+000  2.5705042e-002  0.0000000e+000  0.0000000e+000  6.7666590e-003  5.0616936e-004  0.0000000e+000  0.0000000e+000  0.0000000e+000  0.0000000e+000  0.0000000e+000  0.0000000e+000  5.7135167e-001  0.0000000e+000  0.0000000e+000  2.2462230e-001  8.2441579e-001  1.0000000e+000  4.3483162e-001
  1.4507706e-001  0.0000000e+000  0.0000000e+000  2.6536846e-001  0.0000000e+000  0.0000000e+000  4.4028909e-002  1.8687395e-002  6.0252299e-002  5.7954465e-002  0.0000000e+000  0.0000000e+000  0.0000000e+000  0.0000000e+000  0.0000000e+000  1.8269419e-001  0.0000000e+000  6.2471422e-002  1.1693582e-002  0.0000000e+000  0.0000000e+000  0.0000000e+000  0.0000000e+000  2.1412257e-001  2.4690833e-002  0.0000000e+000  0.0000000e+000  0.0000000e+000  0.0000000e+000  0.0000000e+000  1.4507706e-001  8.5933488e-001  1.0000000e+000  3.5799014e-001
  1.0000000e+000  0.0000000e+000  0.0000000e+000  2.2490467e-002  0.0000000e+000  0.0000000e+000  1.0021265e-002  0.0000000e+000  0.0000000e+000  1.2614137e-001  0.0000000e+000  1.1309607e-002  0.0000000e+000  1.1346031e-002  0.0000000e+000  0.0000000e+000  0.0000000e+000  4.1546751e-002  0.0000000e+000  1.0784529e-003  8.3377511e-003  0.0000000e+000  0.0000000e+000  0.0000000e+000  7.7447945e-002  0.0000000e+000  1.2663704e-001  0.0000000e+000  0.0000000e+000  6.9870316e-002  1.0000000e+000  8.1416810e-002  1.0000000e+000             Inf
  5.3044941e-002  0.0000000e+000  1.4261271e-001  0.0000000e+000  0.0000000e+000  2.6651993e-002  1.2687756e-002  1.1506644e-001  1.2777799e-001  1.0654998e-001  0.0000000e+000  0.0000000e+000  9.0900592e-002  0.0000000e+000  0.0000000e+000  0.0000000e+000  0.0000000e+000  0.0000000e+000  0.0000000e+000  9.3483394e-002  0.0000000e+000  0.0000000e+000  0.0000000e+000  4.7618355e-002  1.2074462e-002  4.3921521e-004  2.4278640e-002  0.0000000e+000  0.0000000e+000  5.2211951e-002  5.3044941e-002  1.0055320e+000  1.0000000e+000  3.4440966e-001
  7.4041086e-001  0.0000000e+000  1.6550438e-001  0.0000000e+000  9.0327489e-002  7.5134143e-003  0.0000000e+000  0.0000000e+000  0.0000000e+000  0.0000000e+000  0.0000000e+000  5.0781927e-002  0.0000000e+000  0.0000000e+000  0.0000000e+000  0.0000000e+000  0.0000000e+000  4.0444019e-001  0.0000000e+000  0.0000000e+000  1.6605603e-001  0.0000000e+000  6.3326191e-002  0.0000000e+000  4.0177209e-001  0.0000000e+000  2.5936510e-002  0.0000000e+000  0.0000000e+000  8.0525749e-002  7.4041086e-001  4.1508903e-001  1.0000000e+000  4.5531147e-001
  3.1878845e-001  0.0000000e+000  0.0000000e+000  0.0000000e+000  1.7434340e-001  0.0000000e+000  1.0056576e-002  0.0000000e+000  0.0000000e+000  4.1920094e-002  0.0000000e+000  0.0000000e+000  2.6260138e-002  0.0000000e+000  0.0000000e+000  0.0000000e+000  0.0000000e+000  1.8105894e-001  1.1648072e-001  0.0000000e+000  0.0000000e+000  0.0000000e+000  0.0000000e+000  5.8087001e-002  0.0000000e+000  1.4077225e-001  0.0000000e+000  0.0000000e+000  0.0000000e+000  0.0000000e+000  3.1878845e-001  6.0563385e-001  1.0000000e+000  3.9383490e-001
  0.0000000e+000  0.0000000e+000  0.0000000e+000  0.0000000e+000  0.0000000e+000  0.0000000e+000  0.0000000e+000  7.2895481e-003  0.0000000e+000  5.4885245e-003  2.6799934e-002  2.4392994e-002  0.0000000e+000  3.4520824e-004  0.0000000e+000  0.0000000e+000  0.0000000e+000  0.0000000e+000  4.4650587e-002  3.2670447e-002  0.0000000e+000  0.0000000e+000  0.0000000e+000  2.2131804e-002  0.0000000e+000  0.0000000e+000  0.0000000e+000  0.0000000e+000  7.0211687e-003  0.0000000e+000  0.0000000e+000  1.0530039e+000  1.0000000e+000             Inf
  5.1689960e-001  0.0000000e+000  0.0000000e+000  0.0000000e+000  3.5580916e-002  0.0000000e+000  0.0000000e+000  0.0000000e+000  0.0000000e+000  0.0000000e+000  2.1270063e-002  0.0000000e+000  1.2890069e-002  0.0000000e+000  0.0000000e+000  0.0000000e+000  4.5851505e-003  1.2624451e-002  0.0000000e+000  0.0000000e+000  1.6826383e-001  0.0000000e+000  8.4005715e-002  0.0000000e+000  0.0000000e+000  0.0000000e+000  2.2285323e-001  0.0000000e+000  3.2572212e-001  0.0000000e+000  5.1689960e-001  4.6353926e-001  1.0000000e+000  3.7383964e-001
  8.1997209e-001  0.0000000e+000  2.5753121e-001  1.0372016e-001  0.0000000e+000  0.0000000e+000  6.9730540e-003  0.0000000e+000  3.9514524e-003  1.0106464e-002  6.9589029e-002  0.0000000e+000  0.0000000e+000  0.0000000e+000  0.0000000e+000  1.9866348e-001  0.0000000e+000  0.0000000e+000  0.0000000e+000  0.0000000e+000  0.0000000e+000  0.0000000e+000  0.0000000e+000  0.0000000e+000  3.8913723e-003  0.0000000e+000  2.6007295e-002  0.0000000e+000  0.0000000e+000  0.0000000e+000  8.1997209e-001  2.1461255e-001  1.0000000e+000  6.0301922e-001
  3.5943609e-001  0.0000000e+000  0.0000000e+000  0.0000000e+000  0.0000000e+000  0.0000000e+000  0.0000000e+000  0.0000000e+000  0.0000000e+000  0.0000000e+000  0.0000000e+000  0.0000000e+000  0.0000000e+000  0.0000000e+000  0.0000000e+000  6.0254839e-008  0.0000000e+000  0.0000000e+000  0.0000000e+000  0.0000000e+000  0.0000000e+000  0.0000000e+000  0.0000000e+000  0.0000000e+000  0.0000000e+000  0.0000000e+000  0.0000000e+000  0.0000000e+000  0.0000000e+000  0.0000000e+000  3.5943609e-001  4.0047012e-001  1.0000000e+000  2.3188906e-002
  1.9095545e-001  0.0000000e+000  0.0000000e+000  0.0000000e+000  0.0000000e+000  0.0000000e+000  0.0000000e+000  0.0000000e+000  0.0000000e+000  0.0000000e+000  0.0000000e+000  0.0000000e+000  0.0000000e+000  0.0000000e+000  0.0000000e+000  0.0000000e+000  1.2008898e-009  0.0000000e+000  0.0000000e+000  0.0000000e+000  0.0000000e+000  0.0000000e+000  0.0000000e+000  0.0000000e+000  0.0000000e+000  0.0000000e+000  0.0000000e+000  0.0000000e+000  0.0000000e+000  0.0000000e+000  1.9095545e-001  5.6301550e-001  1.0000000e+000  7.1996281e-002
  1.0000000e+000  0.0000000e+000  0.0000000e+000  0.0000000e+000  0.0000000e+000  0.0000000e+000  0.0000000e+000  0.0000000e+000  0.0000000e+000  0.0000000e+000  0.0000000e+000  0.0000000e+000  0.0000000e+000  0.0000000e+000  0.0000000e+000  0.0000000e+000  0.0000000e+000  0.0000000e+000  0.0000000e+000  0.0000000e+000  0.0000000e+000  0.0000000e+000  0.0000000e+000  0.0000000e+000  0.0000000e+000  0.0000000e+000  0.0000000e+000  0.0000000e+000  0.0000000e+000  0.0000000e+000  1.0000000e+000  0.0000000e+000  1.0000000e+000             Inf
  3.8072288e-001  0.0000000e+000  0.0000000e+000  0.0000000e+000  0.0000000e+000  0.0000000e+000  0.0000000e+000  0.0000000e+000  0.0000000e+000  0.0000000e+000  0.0000000e+000  0.0000000e+000  0.0000000e+000  0.0000000e+000  0.0000000e+000  3.7141778e-008  0.0000000e+000  0.0000000e+000  0.0000000e+000  0.0000000e+000  0.0000000e+000  0.0000000e+000  0.0000000e+000  0.0000000e+000  0.0000000e+000  0.0000000e+000  0.0000000e+000  0.0000000e+000  0.0000000e+000  0.0000000e+000  3.8072288e-001  3.8297255e-001  1.0000000e+000  1.4960092e-002
  8.1116497e-001  0.0000000e+000  0.0000000e+000  0.0000000e+000  0.0000000e+000  0.0000000e+000  0.0000000e+000  0.0000000e+000  0.0000000e+000  0.0000000e+000  0.0000000e+000  0.0000000e+000  0.0000000e+000  0.0000000e+000  0.0000000e+000  3.3107940e-007  0.0000000e+000  0.0000000e+000  0.0000000e+000  0.0000000e+000  0.0000000e+000  0.0000000e+000  0.0000000e+000  0.0000000e+000  0.0000000e+000  0.0000000e+000  0.0000000e+000  0.0000000e+000  0.0000000e+000  0.0000000e+000  8.1116497e-001  9.9353084e-002  1.0000000e+000  6.8659082e-002
  1.0000000e+000  0.0000000e+000  0.0000000e+000  0.0000000e+000  0.0000000e+000  0.0000000e+000  0.0000000e+000  0.0000000e+000  0.0000000e+000  0.0000000e+000  0.0000000e+000  0.0000000e+000  0.0000000e+000  0.0000000e+000  0.0000000e+000  0.0000000e+000  0.0000000e+000  0.0000000e+000  0.0000000e+000  0.0000000e+000  0.0000000e+000  0.0000000e+000  0.0000000e+000  0.0000000e+000  0.0000000e+000  0.0000000e+000  0.0000000e+000  0.0000000e+000  0.0000000e+000  0.0000000e+000  1.0000000e+000  0.0000000e+000  1.0000000e+000  0.0000000e+000
  1.0000000e+000  0.0000000e+000  0.0000000e+000  0.0000000e+000  0.0000000e+000  0.0000000e+000  0.0000000e+000  0.0000000e+000  0.0000000e+000  0.0000000e+000  0.0000000e+000  0.0000000e+000  0.0000000e+000  0.0000000e+000  0.0000000e+000  0.0000000e+000  0.0000000e+000  0.0000000e+000  0.0000000e+000  0.0000000e+000  0.0000000e+000  0.0000000e+000  0.0000000e+000  0.0000000e+000  0.0000000e+000  0.0000000e+000  0.0000000e+000  0.0000000e+000  0.0000000e+000  0.0000000e+000  1.0000000e+000  0.0000000e+000  1.0000000e+000  0.0000000e+000
  3.7093423e-001  0.0000000e+000  0.0000000e+000  0.0000000e+000  0.0000000e+000  0.0000000e+000  0.0000000e+000  0.0000000e+000  0.0000000e+000  0.0000000e+000  0.0000000e+000  0.0000000e+000  0.0000000e+000  0.0000000e+000  0.0000000e+000  0.0000000e+000  2.2663328e-009  0.0000000e+000  0.0000000e+000  0.0000000e+000  0.0000000e+000  0.0000000e+000  0.0000000e+000  3.8090287e-009  0.0000000e+000  0.0000000e+000  0.0000000e+000  0.0000000e+000  0.0000000e+000  0.0000000e+000  3.7093423e-001  3.9095630e-001  1.0000000e+000  1.5951803e-002
  1.3972952e-001  0.0000000e+000  0.0000000e+000  0.0000000e+000  0.0000000e+000  0.0000000e+000  0.0000000e+000  0.0000000e+000  0.0000000e+000  0.0000000e+000  0.0000000e+000  0.0000000e+000  0.0000000e+000  0.0000000e+000  0.0000000e+000  0.0000000e+000  0.0000000e+000  0.0000000e+000  0.0000000e+000  0.0000000e+000  0.0000000e+000  0.0000000e+000  0.0000000e+000  0.0000000e+000  0.0000000e+000  0.0000000e+000  0.0000000e+000  0.0000000e+000  0.0000000e+000  0.0000000e+000  1.3972952e-001  6.2619589e-001  1.0000000e+000  5.1869297e-002
  5.4697776e-001  0.0000000e+000  0.0000000e+000  0.0000000e+000  0.0000000e+000  0.0000000e+000  0.0000000e+000  0.0000000e+000  0.0000000e+000  0.0000000e+000  0.0000000e+000  0.0000000e+000  0.0000000e+000  0.0000000e+000  0.0000000e+000  0.0000000e+000  3.2134518e-010  0.0000000e+000  0.0000000e+000  0.0000000e+000  0.0000000e+000  0.0000000e+000  0.0000000e+000  0.0000000e+000  0.0000000e+000  0.0000000e+000  0.0000000e+000  0.0000000e+000  0.0000000e+000  0.0000000e+000  5.4697776e-001  2.6042055e-001  1.0000000e+000  1.9065860e-001
  9.8172517e-001  0.0000000e+000  0.0000000e+000  0.0000000e+000  0.0000000e+000  0.0000000e+000  0.0000000e+000  0.0000000e+000  0.0000000e+000  0.0000000e+000  0.0000000e+000  0.0000000e+000  0.0000000e+000  0.0000000e+000  0.0000000e+000  0.0000000e+000  0.0000000e+000  0.0000000e+000  0.0000000e+000  0.0000000e+000  0.0000000e+000  0.0000000e+000  0.0000000e+000  0.0000000e+000  0.0000000e+000  0.0000000e+000  0.0000000e+000  0.0000000e+000  0.0000000e+000  0.0000000e+000  9.8172517e-001  9.1795487e-003  1.0000000e+000  1.3259263e-002
  7.4551148e-001  0.0000000e+000  0.0000000e+000  0.0000000e+000  0.0000000e+000  0.0000000e+000  0.0000000e+000  0.0000000e+000  0.0000000e+000  0.0000000e+000  0.0000000e+000  0.0000000e+000  0.0000000e+000  0.0000000e+000  0.0000000e+000  0.0000000e+000  3.1289508e-008  0.0000000e+000  0.0000000e+000  0.0000000e+000  0.0000000e+000  0.0000000e+000  0.0000000e+000  7.9230288e-009  0.0000000e+000  0.0000000e+000  0.0000000e+000  0.0000000e+000  0.0000000e+000  0.0000000e+000  7.4551148e-001  1.3656994e-001  1.0000000e+000  1.5712595e-002
  2.3083577e-001  0.0000000e+000  0.0000000e+000  0.0000000e+000  0.0000000e+000  0.0000000e+000  0.0000000e+000  0.0000000e+000  0.0000000e+000  0.0000000e+000  0.0000000e+000  0.0000000e+000  0.0000000e+000  0.0000000e+000  0.0000000e+000  1.0122915e-007  0.0000000e+000  0.0000000e+000  0.0000000e+000  0.0000000e+000  0.0000000e+000  0.0000000e+000  0.0000000e+000  0.0000000e+000  0.0000000e+000  0.0000000e+000  0.0000000e+000  0.0000000e+000  0.0000000e+000  0.0000000e+000  2.3083577e-001  5.1954631e-001  1.0000000e+000  1.2146792e-001
  6.8406570e-003  0.0000000e+000  0.0000000e+000  0.0000000e+000  0.0000000e+000  0.0000000e+000  0.0000000e+000  0.0000000e+000  0.0000000e+000  0.0000000e+000  0.0000000e+000  0.0000000e+000  0.0000000e+000  0.0000000e+000  0.0000000e+000  0.0000000e+000  0.0000000e+000  0.0000000e+000  0.0000000e+000  0.0000000e+000  0.0000000e+000  0.0000000e+000  0.0000000e+000  0.0000000e+000  0.0000000e+000  0.0000000e+000  0.0000000e+000  0.0000000e+000  0.0000000e+000  0.0000000e+000  6.8406570e-003  9.1729174e-001  1.0000000e+000  3.2165995e-001
  5.1693145e-001  0.0000000e+000  0.0000000e+000  0.0000000e+000  0.0000000e+000  0.0000000e+000  0.0000000e+000  0.0000000e+000  0.0000000e+000  0.0000000e+000  0.0000000e+000  0.0000000e+000  0.0000000e+000  0.0000000e+000  0.0000000e+000  2.4005244e-007  1.0471894e-011  0.0000000e+000  0.0000000e+000  0.0000000e+000  0.0000000e+000  0.0000000e+000  0.0000000e+000  0.0000000e+000  0.0000000e+000  0.0000000e+000  0.0000000e+000  0.0000000e+000  0.0000000e+000  0.0000000e+000  5.1693145e-001  2.8102060e-001  1.0000000e+000  5.7265632e-002
  1.0000000e+000  0.0000000e+000  0.0000000e+000  0.0000000e+000  0.0000000e+000  0.0000000e+000  0.0000000e+000  0.0000000e+000  0.0000000e+000  0.0000000e+000  0.0000000e+000  0.0000000e+000  0.0000000e+000  0.0000000e+000  0.0000000e+000  0.0000000e+000  0.0000000e+000  0.0000000e+000  0.0000000e+000  0.0000000e+000  0.0000000e+000  0.0000000e+000  0.0000000e+000  0.0000000e+000  0.0000000e+000  0.0000000e+000  0.0000000e+000  0.0000000e+000  0.0000000e+000  0.0000000e+000  1.0000000e+000  0.0000000e+000  1.0000000e+000  0.0000000e+000
  7.3818996e-001  0.0000000e+000  0.0000000e+000  0.0000000e+000  0.0000000e+000  0.0000000e+000  0.0000000e+000  0.0000000e+000  0.0000000e+000  0.0000000e+000  0.0000000e+000  0.0000000e+000  0.0000000e+000  0.0000000e+000  0.0000000e+000  0.0000000e+000  8.7905357e-009  0.0000000e+000  0.0000000e+000  0.0000000e+000  0.0000000e+000  0.0000000e+000  0.0000000e+000  0.0000000e+000  0.0000000e+000  0.0000000e+000  0.0000000e+000  0.0000000e+000  0.0000000e+000  0.0000000e+000  7.3818996e-001  1.4082018e-001  1.0000000e+000  1.8674227e-002
  1.0078096e-001  0.0000000e+000  0.0000000e+000  0.0000000e+000  0.0000000e+000  0.0000000e+000  0.0000000e+000  0.0000000e+000  0.0000000e+000  0.0000000e+000  0.0000000e+000  0.0000000e+000  0.0000000e+000  0.0000000e+000  0.0000000e+000  3.2846819e-007  0.0000000e+000  0.0000000e+000  0.0000000e+000  0.0000000e+000  0.0000000e+000  0.0000000e+000  0.0000000e+000  2.2790775e-007  0.0000000e+000  0.0000000e+000  0.0000000e+000  0.0000000e+000  0.0000000e+000  0.0000000e+000  1.0078096e-001  6.8253998e-001  1.0000000e+000  9.8915736e-002
  7.0255068e-001  0.0000000e+000  0.0000000e+000  0.0000000e+000  0.0000000e+000  0.0000000e+000  0.0000000e+000  0.0000000e+000  0.0000000e+000  0.0000000e+000  0.0000000e+000  0.0000000e+000  0.0000000e+000  0.0000000e+000  0.0000000e+000  0.0000000e+000  5.5336411e-011  0.0000000e+000  0.0000000e+000  0.0000000e+000  0.0000000e+000  0.0000000e+000  0.0000000e+000  0.0000000e+000  0.0000000e+000  0.0000000e+000  0.0000000e+000  0.0000000e+000  0.0000000e+000  0.0000000e+000  7.0255068e-001  1.6181704e-001  1.0000000e+000  7.4674501e-002
  4.5616374e-001  0.0000000e+000  0.0000000e+000  0.0000000e+000  0.0000000e+000  0.0000000e+000  0.0000000e+000  0.0000000e+000  0.0000000e+000  0.0000000e+000  0.0000000e+000  0.0000000e+000  0.0000000e+000  0.0000000e+000  0.0000000e+000  5.4390310e-007  6.0908660e-011  0.0000000e+000  0.0000000e+000  0.0000000e+000  0.0000000e+000  0.0000000e+000  0.0000000e+000  4.1133689e-009  0.0000000e+000  0.0000000e+000  0.0000000e+000  0.0000000e+000  0.0000000e+000  0.0000000e+000  4.5616374e-001  3.2460116e-001  1.0000000e+000  3.1252004e-002
  1.0000000e+000  0.0000000e+000  0.0000000e+000  0.0000000e+000  0.0000000e+000  0.0000000e+000  0.0000000e+000  0.0000000e+000  0.0000000e+000  0.0000000e+000  0.0000000e+000  0.0000000e+000  0.0000000e+000  0.0000000e+000  0.0000000e+000  0.0000000e+000  0.0000000e+000  0.0000000e+000  0.0000000e+000  0.0000000e+000  0.0000000e+000  0.0000000e+000  0.0000000e+000  0.0000000e+000  0.0000000e+000  0.0000000e+000  0.0000000e+000  0.0000000e+000  0.0000000e+000  0.0000000e+000  1.0000000e+000  0.0000000e+000  1.0000000e+000  0.0000000e+000
  1.0000000e+000  0.0000000e+000  0.0000000e+000  0.0000000e+000  0.0000000e+000  0.0000000e+000  0.0000000e+000  0.0000000e+000  0.0000000e+000  0.0000000e+000  0.0000000e+000  0.0000000e+000  0.0000000e+000  0.0000000e+000  0.0000000e+000  0.0000000e+000  0.0000000e+000  0.0000000e+000  0.0000000e+000  0.0000000e+000  0.0000000e+000  0.0000000e+000  0.0000000e+000  0.0000000e+000  0.0000000e+000  0.0000000e+000  0.0000000e+000  0.0000000e+000  0.0000000e+000  0.0000000e+000  1.0000000e+000  0.0000000e+000  1.0000000e+000  0.0000000e+000
  6.5682033e-001  0.0000000e+000  0.0000000e+000  0.0000000e+000  0.0000000e+000  0.0000000e+000  0.0000000e+000  0.0000000e+000  0.0000000e+000  0.0000000e+000  0.0000000e+000  0.0000000e+000  0.0000000e+000  0.0000000e+000  0.0000000e+000  0.0000000e+000  2.8554253e-013  0.0000000e+000  0.0000000e+000  0.0000000e+000  0.0000000e+000  0.0000000e+000  0.0000000e+000  0.0000000e+000  0.0000000e+000  0.0000000e+000  0.0000000e+000  0.0000000e+000  0.0000000e+000  0.0000000e+000  6.5682033e-001  1.8955547e-001  1.0000000e+000  4.3089128e-002
  1.0000000e+000  0.0000000e+000  0.0000000e+000  0.0000000e+000  0.0000000e+000  0.0000000e+000  0.0000000e+000  0.0000000e+000  0.0000000e+000  0.0000000e+000  0.0000000e+000  0.0000000e+000  0.0000000e+000  0.0000000e+000  0.0000000e+000  0.0000000e+000  0.0000000e+000  0.0000000e+000  0.0000000e+000  0.0000000e+000  0.0000000e+000  0.0000000e+000  0.0000000e+000  0.0000000e+000  0.0000000e+000  0.0000000e+000  0.0000000e+000  0.0000000e+000  0.0000000e+000  0.0000000e+000  1.0000000e+000  0.0000000e+000  1.0000000e+000  0.0000000e+000
  1.0000000e+000  0.0000000e+000  0.0000000e+000  0.0000000e+000  0.0000000e+000  0.0000000e+000  0.0000000e+000  0.0000000e+000  0.0000000e+000  0.0000000e+000  0.0000000e+000  0.0000000e+000  0.0000000e+000  0.0000000e+000  0.0000000e+000  0.0000000e+000  0.0000000e+000  0.0000000e+000  0.0000000e+000  0.0000000e+000  0.0000000e+000  0.0000000e+000  0.0000000e+000  0.0000000e+000  0.0000000e+000  0.0000000e+000  0.0000000e+000  0.0000000e+000  0.0000000e+000  0.0000000e+000  1.0000000e+000  0.0000000e+000  1.0000000e+000  0.0000000e+000
  1.8165975e-001  0.0000000e+000  0.0000000e+000  0.0000000e+000  0.0000000e+000  0.0000000e+000  0.0000000e+000  0.0000000e+000  0.0000000e+000  0.0000000e+000  0.0000000e+000  0.0000000e+000  0.0000000e+000  0.0000000e+000  0.0000000e+000  0.0000000e+000  7.8254860e-010  0.0000000e+000  0.0000000e+000  0.0000000e+000  0.0000000e+000  0.0000000e+000  0.0000000e+000  0.0000000e+000  0.0000000e+000  0.0000000e+000  0.0000000e+000  0.0000000e+000  0.0000000e+000  0.0000000e+000  1.8165975e-001  5.7378438e-001  1.0000000e+000  4.4600739e-002
  7.3370279e-001  0.0000000e+000  0.0000000e+000  0.0000000e+000  0.0000000e+000  0.0000000e+000  0.0000000e+000  0.0000000e+000  0.0000000e+000  0.0000000e+000  0.0000000e+000  0.0000000e+000  0.0000000e+000  0.0000000e+000  0.0000000e+000  0.0000000e+000  0.0000000e+000  0.0000000e+000  0.0000000e+000  0.0000000e+000  0.0000000e+000  0.0000000e+000  0.0000000e+000  0.0000000e+000  0.0000000e+000  0.0000000e+000  0.0000000e+000  0.0000000e+000  0.0000000e+000  0.0000000e+000  7.3370279e-001  1.4343548e-001  1.0000000e+000  5.6636128e-002
  0.0000000e+000  0.0000000e+000  0.0000000e+000  0.0000000e+000  0.0000000e+000  0.0000000e+000  0.0000000e+000  0.0000000e+000  0.0000000e+000  0.0000000e+000  0.0000000e+000  0.0000000e+000  0.0000000e+000  0.0000000e+000  0.0000000e+000  0.0000000e+000  0.0000000e+000  0.0000000e+000  0.0000000e+000  0.0000000e+000  0.0000000e+000  0.0000000e+000  0.0000000e+000  0.0000000e+000  0.0000000e+000  0.0000000e+000  0.0000000e+000  0.0000000e+000  0.0000000e+000  0.0000000e+000  0.0000000e+000  1.0000000e+000  1.0000000e+000             Inf
  6.6248743e-001  0.0000000e+000  0.0000000e+000  0.0000000e+000  0.0000000e+000  0.0000000e+000  0.0000000e+000  0.0000000e+000  0.0000000e+000  0.0000000e+000  0.0000000e+000  0.0000000e+000  0.0000000e+000  0.0000000e+000  0.0000000e+000  0.0000000e+000  2.8845443e-008  0.0000000e+000  0.0000000e+000  0.0000000e+000  0.0000000e+000  0.0000000e+000  0.0000000e+000  0.0000000e+000  0.0000000e+000  0.0000000e+000  0.0000000e+000  0.0000000e+000  0.0000000e+000  0.0000000e+000  6.6248743e-001  1.8606670e-001  1.0000000e+000  4.5344905e-002
  1.8207687e-001  0.0000000e+000  0.0000000e+000  0.0000000e+000  0.0000000e+000  0.0000000e+000  0.0000000e+000  0.0000000e+000  0.0000000e+000  0.0000000e+000  0.0000000e+000  0.0000000e+000  0.0000000e+000  0.0000000e+000  0.0000000e+000  6.3330753e-007  0.0000000e+000  0.0000000e+000  0.0000000e+000  0.0000000e+000  0.0000000e+000  0.0000000e+000  0.0000000e+000  0.0000000e+000  0.0000000e+000  0.0000000e+000  0.0000000e+000  0.0000000e+000  0.0000000e+000  0.0000000e+000  1.8207687e-001  5.7329549e-001  1.0000000e+000  2.0064582e-002
  0.0000000e+000  0.0000000e+000  0.0000000e+000  0.0000000e+000  0.0000000e+000  0.0000000e+000  0.0000000e+000  0.0000000e+000  0.0000000e+000  0.0000000e+000  0.0000000e+000  0.0000000e+000  0.0000000e+000  0.0000000e+000  0.0000000e+000  0.0000000e+000  0.0000000e+000  0.0000000e+000  0.0000000e+000  0.0000000e+000  0.0000000e+000  0.0000000e+000  0.0000000e+000  0.0000000e+000  0.0000000e+000  0.0000000e+000  0.0000000e+000  0.0000000e+000  0.0000000e+000  0.0000000e+000  0.0000000e+000  1.0000000e+000  1.0000000e+000  0.0000000e+000
  1.2848745e-001  0.0000000e+000  0.0000000e+000  0.0000000e+000  0.0000000e+000  0.0000000e+000  0.0000000e+000  0.0000000e+000  0.0000000e+000  0.0000000e+000  0.0000000e+000  0.0000000e+000  0.0000000e+000  0.0000000e+000  0.0000000e+000  7.1798568e-007  1.7226724e-008  0.0000000e+000  0.0000000e+000  0.0000000e+000  0.0000000e+000  0.0000000e+000  0.0000000e+000  0.0000000e+000  0.0000000e+000  0.0000000e+000  0.0000000e+000  0.0000000e+000  0.0000000e+000  0.0000000e+000  1.2848745e-001  6.4154872e-001  1.0000000e+000  9.5292644e-002
  3.8601551e-001  0.0000000e+000  0.0000000e+000  0.0000000e+000  0.0000000e+000  0.0000000e+000  0.0000000e+000  0.0000000e+000  0.0000000e+000  0.0000000e+000  0.0000000e+000  0.0000000e+000  0.0000000e+000  0.0000000e+000  0.0000000e+000  0.0000000e+000  0.0000000e+000  0.0000000e+000  0.0000000e+000  0.0000000e+000  0.0000000e+000  0.0000000e+000  0.0000000e+000  0.0000000e+000  0.0000000e+000  0.0000000e+000  0.0000000e+000  0.0000000e+000  0.0000000e+000  0.0000000e+000  3.8601551e-001  3.7869854e-001  1.0000000e+000  1.0315680e-001
  0.0000000e+000  0.0000000e+000  0.0000000e+000  0.0000000e+000  0.0000000e+000  0.0000000e+000  0.0000000e+000  0.0000000e+000  0.0000000e+000  0.0000000e+000  0.0000000e+000  0.0000000e+000  0.0000000e+000  0.0000000e+000  0.0000000e+000  0.0000000e+000  0.0000000e+000  0.0000000e+000  0.0000000e+000  0.0000000e+000  0.0000000e+000  0.0000000e+000  0.0000000e+000  0.0000000e+000  0.0000000e+000  0.0000000e+000  0.0000000e+000  0.0000000e+000  0.0000000e+000  0.0000000e+000  0.0000000e+000  1.0000000e+000  1.0000000e+000  0.0000000e+000
  7.8609474e-001  0.0000000e+000  0.0000000e+000  0.0000000e+000  0.0000000e+000  0.0000000e+000  0.0000000e+000  0.0000000e+000  0.0000000e+000  0.0000000e+000  0.0000000e+000  0.0000000e+000  0.0000000e+000  0.0000000e+000  0.0000000e+000  0.0000000e+000  0.0000000e+000  0.0000000e+000  0.0000000e+000  0.0000000e+000  0.0000000e+000  0.0000000e+000  0.0000000e+000  0.0000000e+000  0.0000000e+000  0.0000000e+000  0.0000000e+000  0.0000000e+000  0.0000000e+000  0.0000000e+000  7.8609474e-001  1.1338016e-001  1.0000000e+000  7.1486392e-002
  3.5432207e-001  0.0000000e+000  0.0000000e+000  0.0000000e+000  0.0000000e+000  0.0000000e+000  0.0000000e+000  0.0000000e+000  0.0000000e+000  0.0000000e+000  0.0000000e+000  0.0000000e+000  0.0000000e+000  0.0000000e+000  0.0000000e+000  0.0000000e+000  0.0000000e+000  0.0000000e+000  0.0000000e+000  0.0000000e+000  0.0000000e+000  0.0000000e+000  0.0000000e+000  0.0000000e+000  0.0000000e+000  0.0000000e+000  0.0000000e+000  0.0000000e+000  0.0000000e+000  0.0000000e+000  3.5432207e-001  4.0475042e-001  1.0000000e+000  1.2532108e-001
  8.6071091e-001  0.0000000e+000  0.0000000e+000  0.0000000e+000  0.0000000e+000  0.0000000e+000  0.0000000e+000  0.0000000e+000  0.0000000e+000  0.0000000e+000  0.0000000e+000  0.0000000e+000  0.0000000e+000  0.0000000e+000  0.0000000e+000  1.8362435e-006  0.0000000e+000  0.0000000e+000  0.0000000e+000  0.0000000e+000  0.0000000e+000  0.0000000e+000  0.0000000e+000  0.0000000e+000  0.0000000e+000  0.0000000e+000  0.0000000e+000  0.0000000e+000  0.0000000e+000  0.0000000e+000  8.6071091e-001  7.2255235e-002  1.0000000e+000  9.9311741e-002
  3.5630415e-001  0.0000000e+000  0.0000000e+000  0.0000000e+000  0.0000000e+000  0.0000000e+000  0.0000000e+000  0.0000000e+000  0.0000000e+000  0.0000000e+000  0.0000000e+000  0.0000000e+000  0.0000000e+000  0.0000000e+000  0.0000000e+000  7.5119541e-007  0.0000000e+000  0.0000000e+000  0.0000000e+000  0.0000000e+000  0.0000000e+000  0.0000000e+000  0.0000000e+000  0.0000000e+000  0.0000000e+000  0.0000000e+000  0.0000000e+000  0.0000000e+000  0.0000000e+000  0.0000000e+000  3.5630415e-001  4.0308798e-001  1.0000000e+000  9.3943241e-003
  7.9953950e-001  0.0000000e+000  0.0000000e+000  0.0000000e+000  0.0000000e+000  0.0000000e+000  0.0000000e+000  0.0000000e+000  0.0000000e+000  0.0000000e+000  0.0000000e+000  0.0000000e+000  0.0000000e+000  0.0000000e+000  0.0000000e+000  0.0000000e+000  0.0000000e+000  0.0000000e+000  0.0000000e+000  0.0000000e+000  0.0000000e+000  0.0000000e+000  0.0000000e+000  1.1514646e-007  0.0000000e+000  0.0000000e+000  0.0000000e+000  0.0000000e+000  0.0000000e+000  0.0000000e+000  7.9953950e-001  1.0583029e-001  1.0000000e+000  2.7243123e-002
  3.7774624e-001  0.0000000e+000  0.0000000e+000  0.0000000e+000  0.0000000e+000  0.0000000e+000  0.0000000e+000  0.0000000e+000  0.0000000e+000  0.0000000e+000  0.0000000e+000  0.0000000e+000  0.0000000e+000  0.0000000e+000  0.0000000e+000  0.0000000e+000  3.6617841e-011  0.0000000e+000  0.0000000e+000  0.0000000e+000  0.0000000e+000  0.0000000e+000  0.0000000e+000  0.0000000e+000  0.0000000e+000  0.0000000e+000  0.0000000e+000  0.0000000e+000  0.0000000e+000  0.0000000e+000  3.7774624e-001  3.8538936e-001  1.0000000e+000  1.7772408e-002
  0.0000000e+000  0.0000000e+000  0.0000000e+000  0.0000000e+000  0.0000000e+000  0.0000000e+000  0.0000000e+000  0.0000000e+000  0.0000000e+000  0.0000000e+000  0.0000000e+000  0.0000000e+000  0.0000000e+000  0.0000000e+000  0.0000000e+000  0.0000000e+000  0.0000000e+000  0.0000000e+000  0.0000000e+000  0.0000000e+000  0.0000000e+000  0.0000000e+000  0.0000000e+000  0.0000000e+000  0.0000000e+000  0.0000000e+000  0.0000000e+000  0.0000000e+000  0.0000000e+000  0.0000000e+000  0.0000000e+000  1.0000000e+000  1.0000000e+000  0.0000000e+000
  0.0000000e+000  0.0000000e+000  0.0000000e+000  0.0000000e+000  0.0000000e+000  0.0000000e+000  0.0000000e+000  0.0000000e+000  0.0000000e+000  0.0000000e+000  0.0000000e+000  0.0000000e+000  0.0000000e+000  0.0000000e+000  0.0000000e+000  0.0000000e+000  0.0000000e+000  0.0000000e+000  0.0000000e+000  0.0000000e+000  0.0000000e+000  0.0000000e+000  0.0000000e+000  0.0000000e+000  0.0000000e+000  0.0000000e+000  0.0000000e+000  0.0000000e+000  0.0000000e+000  0.0000000e+000  0.0000000e+000  1.0000000e+000  1.0000000e+000  0.0000000e+000
  1.0000000e+000  0.0000000e+000  0.0000000e+000  0.0000000e+000  0.0000000e+000  0.0000000e+000  0.0000000e+000  0.0000000e+000  0.0000000e+000  0.0000000e+000  0.0000000e+000  0.0000000e+000  0.0000000e+000  0.0000000e+000  0.0000000e+000  0.0000000e+000  0.0000000e+000  0.0000000e+000  0.0000000e+000  0.0000000e+000  0.0000000e+000  0.0000000e+000  0.0000000e+000  0.0000000e+000  0.0000000e+000  0.0000000e+000  0.0000000e+000  0.0000000e+000  0.0000000e+000  0.0000000e+000  1.0000000e+000  0.0000000e+000  1.0000000e+000  0.0000000e+000
  7.4813462e-001  0.0000000e+000  0.0000000e+000  0.0000000e+000  0.0000000e+000  0.0000000e+000  0.0000000e+000  0.0000000e+000  0.0000000e+000  0.0000000e+000  0.0000000e+000  0.0000000e+000  0.0000000e+000  0.0000000e+000  0.0000000e+000  0.0000000e+000  3.2400522e-010  0.0000000e+000  0.0000000e+000  0.0000000e+000  0.0000000e+000  0.0000000e+000  0.0000000e+000  0.0000000e+000  0.0000000e+000  0.0000000e+000  0.0000000e+000  0.0000000e+000  0.0000000e+000  0.0000000e+000  7.4813462e-001  1.3505225e-001  1.0000000e+000  6.3773045e-002
  9.0851795e-001  0.0000000e+000  0.0000000e+000  0.0000000e+000  0.0000000e+000  0.0000000e+000  0.0000000e+000  0.0000000e+000  0.0000000e+000  0.0000000e+000  0.0000000e+000  0.0000000e+000  0.0000000e+000  0.0000000e+000  0.0000000e+000  0.0000000e+000  0.0000000e+000  0.0000000e+000  0.0000000e+000  0.0000000e+000  0.0000000e+000  0.0000000e+000  0.0000000e+000  0.0000000e+000  0.0000000e+000  0.0000000e+000  0.0000000e+000  0.0000000e+000  0.0000000e+000  0.0000000e+000  9.0851795e-001  4.6837920e-002  1.0000000e+000  1.3991113e-001
  8.4378862e-001  0.0000000e+000  0.0000000e+000  0.0000000e+000  0.0000000e+000  0.0000000e+000  0.0000000e+000  0.0000000e+000  0.0000000e+000  0.0000000e+000  0.0000000e+000  0.0000000e+000  0.0000000e+000  0.0000000e+000  0.0000000e+000  0.0000000e+000  0.0000000e+000  0.0000000e+000  0.0000000e+000  0.0000000e+000  0.0000000e+000  0.0000000e+000  0.0000000e+000  0.0000000e+000  0.0000000e+000  0.0000000e+000  0.0000000e+000  0.0000000e+000  0.0000000e+000  0.0000000e+000  8.4378862e-001  8.1420326e-002  1.0000000e+000  7.6643794e-002
  3.6897333e-001  0.0000000e+000  0.0000000e+000  0.0000000e+000  0.0000000e+000  0.0000000e+000  0.0000000e+000  0.0000000e+000  0.0000000e+000  0.0000000e+000  0.0000000e+000  0.0000000e+000  0.0000000e+000  0.0000000e+000  0.0000000e+000  0.0000000e+000  5.4745249e-009  0.0000000e+000  0.0000000e+000  0.0000000e+000  0.0000000e+000  0.0000000e+000  0.0000000e+000  0.0000000e+000  0.0000000e+000  0.0000000e+000  0.0000000e+000  0.0000000e+000  0.0000000e+000  0.0000000e+000  3.6897333e-001  3.9256825e-001  1.0000000e+000  2.1011952e-002
  9.5243768e-001  0.0000000e+000  0.0000000e+000  0.0000000e+000  0.0000000e+000  0.0000000e+000  0.0000000e+000  0.0000000e+000  0.0000000e+000  0.0000000e+000  0.0000000e+000  0.0000000e+000  0.0000000e+000  0.0000000e+000  0.0000000e+000  0.0000000e+000  8.3609005e-008  0.0000000e+000  0.0000000e+000  0.0000000e+000  0.0000000e+000  0.0000000e+000  0.0000000e+000  0.0000000e+000  0.0000000e+000  0.0000000e+000  0.0000000e+000  0.0000000e+000  0.0000000e+000  0.0000000e+000  9.5243768e-001  2.4070876e-002  1.0000000e+000  1.0639250e-001
  1.0000000e+000  0.0000000e+000  0.0000000e+000  0.0000000e+000  0.0000000e+000  0.0000000e+000  0.0000000e+000  0.0000000e+000  0.0000000e+000  0.0000000e+000  0.0000000e+000  0.0000000e+000  0.0000000e+000  0.0000000e+000  0.0000000e+000  0.0000000e+000  0.0000000e+000  0.0000000e+000  0.0000000e+000  0.0000000e+000  0.0000000e+000  0.0000000e+000  0.0000000e+000  0.0000000e+000  0.0000000e+000  0.0000000e+000  0.0000000e+000  0.0000000e+000  0.0000000e+000  0.0000000e+000  1.0000000e+000  0.0000000e+000  1.0000000e+000  0.0000000e+000
  1.0000000e+000  0.0000000e+000  0.0000000e+000  0.0000000e+000  0.0000000e+000  0.0000000e+000  0.0000000e+000  0.0000000e+000  0.0000000e+000  0.0000000e+000  0.0000000e+000  0.0000000e+000  0.0000000e+000  0.0000000e+000  0.0000000e+000  0.0000000e+000  0.0000000e+000  0.0000000e+000  0.0000000e+000  0.0000000e+000  0.0000000e+000  0.0000000e+000  0.0000000e+000  0.0000000e+000  0.0000000e+000  0.0000000e+000  0.0000000e+000  0.0000000e+000  0.0000000e+000  0.0000000e+000  1.0000000e+000  0.0000000e+000  1.0000000e+000  0.0000000e+000
  2.8967783e-001  0.0000000e+000  0.0000000e+000  0.0000000e+000  0.0000000e+000  0.0000000e+000  0.0000000e+000  0.0000000e+000  0.0000000e+000  0.0000000e+000  0.0000000e+000  0.0000000e+000  0.0000000e+000  0.0000000e+000  0.0000000e+000  0.0000000e+000  6.0515640e-010  0.0000000e+000  0.0000000e+000  0.0000000e+000  0.0000000e+000  0.0000000e+000  0.0000000e+000  0.0000000e+000  0.0000000e+000  0.0000000e+000  0.0000000e+000  0.0000000e+000  0.0000000e+000  0.0000000e+000  2.8967783e-001  4.6178273e-001  1.0000000e+000  2.3828219e-001
  4.5128028e-001  0.0000000e+000  0.0000000e+000  0.0000000e+000  0.0000000e+000  0.0000000e+000  0.0000000e+000  0.0000000e+000  0.0000000e+000  0.0000000e+000  0.0000000e+000  0.0000000e+000  0.0000000e+000  0.0000000e+000  0.0000000e+000  0.0000000e+000  2.7550194e-009  0.0000000e+000  0.0000000e+000  0.0000000e+000  0.0000000e+000  0.0000000e+000  0.0000000e+000  5.2516790e-008  0.0000000e+000  0.0000000e+000  0.0000000e+000  0.0000000e+000  0.0000000e+000  0.0000000e+000  4.5128028e-001  3.2822603e-001  1.0000000e+000  3.0655450e-002
  1.0000000e+000  0.0000000e+000  0.0000000e+000  0.0000000e+000  0.0000000e+000  0.0000000e+000  0.0000000e+000  0.0000000e+000  0.0000000e+000  0.0000000e+000  0.0000000e+000  0.0000000e+000  0.0000000e+000  0.0000000e+000  0.0000000e+000  0.0000000e+000  0.0000000e+000  0.0000000e+000  0.0000000e+000  0.0000000e+000  0.0000000e+000  0.0000000e+000  0.0000000e+000  0.0000000e+000  0.0000000e+000  0.0000000e+000  0.0000000e+000  0.0000000e+000  0.0000000e+000  0.0000000e+000  1.0000000e+000  0.0000000e+000  1.0000000e+000  0.0000000e+000
  4.6927198e-001  0.0000000e+000  0.0000000e+000  0.0000000e+000  0.0000000e+000  0.0000000e+000  0.0000000e+000  0.0000000e+000  0.0000000e+000  0.0000000e+000  0.0000000e+000  0.0000000e+000  0.0000000e+000  0.0000000e+000  0.0000000e+000  3.2496801e-008  7.8920589e-009  0.0000000e+000  0.0000000e+000  0.0000000e+000  0.0000000e+000  0.0000000e+000  0.0000000e+000  0.0000000e+000  0.0000000e+000  0.0000000e+000  0.0000000e+000  0.0000000e+000  0.0000000e+000  0.0000000e+000  4.6927198e-001  3.1496572e-001  1.0000000e+000  6.2514445e-002
  6.8683672e-001  0.0000000e+000  0.0000000e+000  0.0000000e+000  0.0000000e+000  0.0000000e+000  0.0000000e+000  0.0000000e+000  0.0000000e+000  0.0000000e+000  0.0000000e+000  0.0000000e+000  0.0000000e+000  0.0000000e+000  0.0000000e+000  1.8244936e-007  2.9531188e-009  0.0000000e+000  0.0000000e+000  0.0000000e+000  0.0000000e+000  0.0000000e+000  0.0000000e+000  0.0000000e+000  0.0000000e+000  0.0000000e+000  0.0000000e+000  0.0000000e+000  0.0000000e+000  0.0000000e+000  6.8683672e-001  1.7124391e-001  1.0000000e+000  2.8123889e-002
  1.0000000e+000  0.0000000e+000  0.0000000e+000  0.0000000e+000  0.0000000e+000  0.0000000e+000  0.0000000e+000  0.0000000e+000  0.0000000e+000  0.0000000e+000  0.0000000e+000  0.0000000e+000  0.0000000e+000  0.0000000e+000  0.0000000e+000  0.0000000e+000  0.0000000e+000  0.0000000e+000  0.0000000e+000  0.0000000e+000  0.0000000e+000  0.0000000e+000  0.0000000e+000  0.0000000e+000  0.0000000e+000  0.0000000e+000  0.0000000e+000  0.0000000e+000  0.0000000e+000  0.0000000e+000  1.0000000e+000  0.0000000e+000  1.0000000e+000  0.0000000e+000
  2.7847492e-003  0.0000000e+000  0.0000000e+000  0.0000000e+000  0.0000000e+000  0.0000000e+000  0.0000000e+000  0.0000000e+000  0.0000000e+000  0.0000000e+000  0.0000000e+000  0.0000000e+000  0.0000000e+000  0.0000000e+000  0.0000000e+000  0.0000000e+000  0.0000000e+000  0.0000000e+000  0.0000000e+000  0.0000000e+000  0.0000000e+000  0.0000000e+000  0.0000000e+000  9.7854977e-008  0.0000000e+000  0.0000000e+000  0.0000000e+000  0.0000000e+000  0.0000000e+000  0.0000000e+000  2.7847492e-003  9.4722931e-001  1.0000000e+000  6.6363052e-002
  7.9368104e-001  0.0000000e+000  0.0000000e+000  0.0000000e+000  0.0000000e+000  0.0000000e+000  0.0000000e+000  0.0000000e+000  0.0000000e+000  0.0000000e+000  0.0000000e+000  0.0000000e+000  0.0000000e+000  0.0000000e+000  0.0000000e+000  3.7811969e-007  0.0000000e+000  0.0000000e+000  0.0000000e+000  0.0000000e+000  0.0000000e+000  0.0000000e+000  0.0000000e+000  0.0000000e+000  0.0000000e+000  0.0000000e+000  0.0000000e+000  0.0000000e+000  0.0000000e+000  0.0000000e+000  7.9368104e-001  1.0911228e-001  1.0000000e+000  2.0994627e-002
  1.0000000e+000  0.0000000e+000  0.0000000e+000  0.0000000e+000  0.0000000e+000  0.0000000e+000  0.0000000e+000  0.0000000e+000  0.0000000e+000  0.0000000e+000  0.0000000e+000  0.0000000e+000  0.0000000e+000  0.0000000e+000  0.0000000e+000  0.0000000e+000  0.0000000e+000  0.0000000e+000  0.0000000e+000  0.0000000e+000  0.0000000e+000  0.0000000e+000  0.0000000e+000  0.0000000e+000  0.0000000e+000  0.0000000e+000  0.0000000e+000  0.0000000e+000  0.0000000e+000  0.0000000e+000  1.0000000e+000  0.0000000e+000  1.0000000e+000  0.0000000e+000
  3.9014516e-003  0.0000000e+000  0.0000000e+000  0.0000000e+000  0.0000000e+000  0.0000000e+000  0.0000000e+000  0.0000000e+000  0.0000000e+000  0.0000000e+000  0.0000000e+000  0.0000000e+000  0.0000000e+000  0.0000000e+000  0.0000000e+000  0.0000000e+000  1.9461114e-009  0.0000000e+000  0.0000000e+000  0.0000000e+000  0.0000000e+000  0.0000000e+000  0.0000000e+000  0.0000000e+000  0.0000000e+000  0.0000000e+000  0.0000000e+000  0.0000000e+000  0.0000000e+000  0.0000000e+000  3.9014516e-003  9.3753840e-001  1.0000000e+000  3.3993479e-002
  5.1303027e-001  0.0000000e+000  0.0000000e+000  0.0000000e+000  0.0000000e+000  0.0000000e+000  0.0000000e+000  0.0000000e+000  0.0000000e+000  0.0000000e+000  0.0000000e+000  0.0000000e+000  0.0000000e+000  0.0000000e+000  0.0000000e+000  0.0000000e+000  0.0000000e+000  0.0000000e+000  0.0000000e+000  0.0000000e+000  0.0000000e+000  0.0000000e+000  0.0000000e+000  2.0913482e-008  0.0000000e+000  0.0000000e+000  0.0000000e+000  0.0000000e+000  0.0000000e+000  0.0000000e+000  5.1303027e-001  2.8373869e-001  1.0000000e+000  4.1833825e-002
  6.3174535e-001  0.0000000e+000  0.0000000e+000  0.0000000e+000  0.0000000e+000  0.0000000e+000  0.0000000e+000  0.0000000e+000  0.0000000e+000  0.0000000e+000  0.0000000e+000  0.0000000e+000  0.0000000e+000  0.0000000e+000  0.0000000e+000  0.0000000e+000  0.0000000e+000  0.0000000e+000  0.0000000e+000  0.0000000e+000  0.0000000e+000  0.0000000e+000  0.0000000e+000  0.0000000e+000  0.0000000e+000  0.0000000e+000  0.0000000e+000  0.0000000e+000  0.0000000e+000  0.0000000e+000  6.3174535e-001  2.0517590e-001  1.0000000e+000  1.4677439e-001
  6.8497662e-001  0.0000000e+000  0.0000000e+000  0.0000000e+000  0.0000000e+000  0.0000000e+000  0.0000000e+000  0.0000000e+000  0.0000000e+000  0.0000000e+000  0.0000000e+000  0.0000000e+000  0.0000000e+000  0.0000000e+000  0.0000000e+000  0.0000000e+000  0.0000000e+000  0.0000000e+000  0.0000000e+000  0.0000000e+000  0.0000000e+000  0.0000000e+000  0.0000000e+000  0.0000000e+000  0.0000000e+000  0.0000000e+000  0.0000000e+000  0.0000000e+000  0.0000000e+000  0.0000000e+000  6.8497662e-001  1.7236686e-001  1.0000000e+000  3.9172083e-002
  0.0000000e+000  0.0000000e+000  0.0000000e+000  0.0000000e+000  0.0000000e+000  0.0000000e+000  0.0000000e+000  0.0000000e+000  0.0000000e+000  0.0000000e+000  0.0000000e+000  0.0000000e+000  0.0000000e+000  0.0000000e+000  0.0000000e+000  0.0000000e+000  0.0000000e+000  0.0000000e+000  0.0000000e+000  0.0000000e+000  0.0000000e+000  0.0000000e+000  0.0000000e+000  0.0000000e+000  0.0000000e+000  0.0000000e+000  0.0000000e+000  0.0000000e+000  0.0000000e+000  0.0000000e+000  0.0000000e+000  1.0000000e+000  1.0000000e+000             Inf
  1.0000000e+000  0.0000000e+000  0.0000000e+000  0.0000000e+000  0.0000000e+000  0.0000000e+000  0.0000000e+000  0.0000000e+000  0.0000000e+000  0.0000000e+000  0.0000000e+000  0.0000000e+000  0.0000000e+000  0.0000000e+000  0.0000000e+000  0.0000000e+000  0.0000000e+000  0.0000000e+000  0.0000000e+000  0.0000000e+000  0.0000000e+000  0.0000000e+000  0.0000000e+000  0.0000000e+000  0.0000000e+000  0.0000000e+000  0.0000000e+000  0.0000000e+000  0.0000000e+000  0.0000000e+000  1.0000000e+000  0.0000000e+000  1.0000000e+000  0.0000000e+000
  2.1600948e-001  0.0000000e+000  0.0000000e+000  0.0000000e+000  0.0000000e+000  0.0000000e+000  0.0000000e+000  0.0000000e+000  0.0000000e+000  0.0000000e+000  0.0000000e+000  0.0000000e+000  0.0000000e+000  0.0000000e+000  0.0000000e+000  0.0000000e+000  0.0000000e+000  0.0000000e+000  0.0000000e+000  0.0000000e+000  0.0000000e+000  0.0000000e+000  0.0000000e+000  0.0000000e+000  0.0000000e+000  0.0000000e+000  0.0000000e+000  0.0000000e+000  0.0000000e+000  0.0000000e+000  2.1600948e-001  5.3523181e-001  1.0000000e+000  7.8487223e-002
  4.9237946e-001  0.0000000e+000  0.0000000e+000  0.0000000e+000  0.0000000e+000  0.0000000e+000  0.0000000e+000  0.0000000e+000  0.0000000e+000  0.0000000e+000  0.0000000e+000  0.0000000e+000  0.0000000e+000  0.0000000e+000  0.0000000e+000  0.0000000e+000  0.0000000e+000  0.0000000e+000  0.0000000e+000  0.0000000e+000  0.0000000e+000  0.0000000e+000  0.0000000e+000  0.0000000e+000  0.0000000e+000  0.0000000e+000  0.0000000e+000  0.0000000e+000  0.0000000e+000  0.0000000e+000  4.9237946e-001  2.9830244e-001  1.0000000e+000  7.4985324e-002
  9.8756749e-001  0.0000000e+000  0.0000000e+000  0.0000000e+000  0.0000000e+000  0.0000000e+000  0.0000000e+000  0.0000000e+000  0.0000000e+000  0.0000000e+000  0.0000000e+000  0.0000000e+000  0.0000000e+000  0.0000000e+000  0.0000000e+000  0.0000000e+000  0.0000000e+000  0.0000000e+000  0.0000000e+000  0.0000000e+000  0.0000000e+000  0.0000000e+000  0.0000000e+000  0.0000000e+000  0.0000000e+000  0.0000000e+000  0.0000000e+000  0.0000000e+000  0.0000000e+000  0.0000000e+000  9.8756749e-001  6.2356963e-003  1.0000000e+000  2.7454382e-002
  6.3589890e-001  0.0000000e+000  0.0000000e+000  0.0000000e+000  0.0000000e+000  0.0000000e+000  0.0000000e+000  0.0000000e+000  0.0000000e+000  0.0000000e+000  0.0000000e+000  0.0000000e+000  0.0000000e+000  0.0000000e+000  0.0000000e+000  0.0000000e+000  5.0552333e-010  0.0000000e+000  0.0000000e+000  0.0000000e+000  0.0000000e+000  0.0000000e+000  0.0000000e+000  0.0000000e+000  0.0000000e+000  0.0000000e+000  0.0000000e+000  0.0000000e+000  0.0000000e+000  0.0000000e+000  6.3589890e-001  2.0256730e-001  1.0000000e+000  4.0695407e-002
  9.7875338e-001  0.0000000e+000  0.0000000e+000  0.0000000e+000  0.0000000e+000  0.0000000e+000  0.0000000e+000  0.0000000e+000  0.0000000e+000  0.0000000e+000  0.0000000e+000  0.0000000e+000  0.0000000e+000  0.0000000e+000  0.0000000e+000  0.0000000e+000  0.0000000e+000  0.0000000e+000  0.0000000e+000  0.0000000e+000  0.0000000e+000  0.0000000e+000  0.0000000e+000  3.1979060e-006  0.0000000e+000  0.0000000e+000  0.0000000e+000  0.0000000e+000  0.0000000e+000  0.0000000e+000  9.7875338e-001  1.0680847e-002  1.0000000e+000  4.4178813e-002
  4.3862182e-001  0.0000000e+000  0.0000000e+000  0.0000000e+000  0.0000000e+000  0.0000000e+000  0.0000000e+000  0.0000000e+000  0.0000000e+000  0.0000000e+000  0.0000000e+000  0.0000000e+000  0.0000000e+000  0.0000000e+000  0.0000000e+000  0.0000000e+000  0.0000000e+000  0.0000000e+000  0.0000000e+000  0.0000000e+000  0.0000000e+000  0.0000000e+000  0.0000000e+000  0.0000000e+000  0.0000000e+000  0.0000000e+000  0.0000000e+000  0.0000000e+000  0.0000000e+000  0.0000000e+000  4.3862182e-001  3.3771470e-001  1.0000000e+000  1.1573728e-001
  1.6186106e-001  0.0000000e+000  0.0000000e+000  0.0000000e+000  0.0000000e+000  0.0000000e+000  0.0000000e+000  0.0000000e+000  0.0000000e+000  0.0000000e+000  0.0000000e+000  0.0000000e+000  0.0000000e+000  0.0000000e+000  0.0000000e+000  0.0000000e+000  0.0000000e+000  0.0000000e+000  0.0000000e+000  0.0000000e+000  0.0000000e+000  0.0000000e+000  0.0000000e+000  0.0000000e+000  0.0000000e+000  0.0000000e+000  0.0000000e+000  0.0000000e+000  0.0000000e+000  0.0000000e+000  1.6186106e-001  5.9768041e-001  1.0000000e+000  6.9067338e-002
  1.0000000e+000  0.0000000e+000  0.0000000e+000  0.0000000e+000  0.0000000e+000  0.0000000e+000  0.0000000e+000  0.0000000e+000  0.0000000e+000  0.0000000e+000  0.0000000e+000  0.0000000e+000  0.0000000e+000  0.0000000e+000  0.0000000e+000  0.0000000e+000  0.0000000e+000  0.0000000e+000  0.0000000e+000  0.0000000e+000  0.0000000e+000  0.0000000e+000  0.0000000e+000  0.0000000e+000  0.0000000e+000  0.0000000e+000  0.0000000e+000  0.0000000e+000  0.0000000e+000  0.0000000e+000  1.0000000e+000  0.0000000e+000  1.0000000e+000  0.0000000e+000
  1.5065938e-001  0.0000000e+000  0.0000000e+000  0.0000000e+000  0.0000000e+000  0.0000000e+000  0.0000000e+000  0.0000000e+000  0.0000000e+000  0.0000000e+000  0.0000000e+000  0.0000000e+000  0.0000000e+000  0.0000000e+000  0.0000000e+000  0.0000000e+000  0.0000000e+000  0.0000000e+000  0.0000000e+000  0.0000000e+000  0.0000000e+000  0.0000000e+000  0.0000000e+000  0.0000000e+000  0.0000000e+000  0.0000000e+000  0.0000000e+000  0.0000000e+000  0.0000000e+000  0.0000000e+000  1.5065938e-001  6.1185135e-001  1.0000000e+000  5.0647021e-002
  8.9259580e-002  0.0000000e+000  0.0000000e+000  0.0000000e+000  0.0000000e+000  0.0000000e+000  0.0000000e+000  0.0000000e+000  0.0000000e+000  0.0000000e+000  0.0000000e+000  0.0000000e+000  0.0000000e+000  0.0000000e+000  0.0000000e+000  0.0000000e+000  0.0000000e+000  0.0000000e+000  0.0000000e+000  0.0000000e+000  0.0000000e+000  0.0000000e+000  0.0000000e+000  0.0000000e+000  0.0000000e+000  0.0000000e+000  0.0000000e+000  0.0000000e+000  0.0000000e+000  0.0000000e+000  8.9259580e-002  7.0123658e-001  1.0000000e+000  3.2869206e-001
  2.2845626e-001  0.0000000e+000  0.0000000e+000  0.0000000e+000  0.0000000e+000  0.0000000e+000  0.0000000e+000  0.0000000e+000  0.0000000e+000  0.0000000e+000  0.0000000e+000  0.0000000e+000  0.0000000e+000  0.0000000e+000  0.0000000e+000  2.9542194e-007  0.0000000e+000  0.0000000e+000  0.0000000e+000  0.0000000e+000  0.0000000e+000  0.0000000e+000  0.0000000e+000  0.0000000e+000  0.0000000e+000  0.0000000e+000  0.0000000e+000  0.0000000e+000  0.0000000e+000  0.0000000e+000  2.2845626e-001  5.2202909e-001  1.0000000e+000  3.0511789e-002
  1.0000000e+000  0.0000000e+000  0.0000000e+000  0.0000000e+000  0.0000000e+000  0.0000000e+000  0.0000000e+000  0.0000000e+000  0.0000000e+000  0.0000000e+000  0.0000000e+000  0.0000000e+000  0.0000000e+000  0.0000000e+000  0.0000000e+000  0.0000000e+000  0.0000000e+000  0.0000000e+000  0.0000000e+000  0.0000000e+000  0.0000000e+000  0.0000000e+000  0.0000000e+000  0.0000000e+000  0.0000000e+000  0.0000000e+000  0.0000000e+000  0.0000000e+000  0.0000000e+000  0.0000000e+000  1.0000000e+000  0.0000000e+000  1.0000000e+000             Inf
  5.2196181e-001  0.0000000e+000  0.0000000e+000  0.0000000e+000  0.0000000e+000  0.0000000e+000  0.0000000e+000  0.0000000e+000  6.7676097e-006  0.0000000e+000  0.0000000e+000  0.0000000e+000  0.0000000e+000  0.0000000e+000  0.0000000e+000  0.0000000e+000  0.0000000e+000  0.0000000e+000  1.6767431e-005  0.0000000e+000  0.0000000e+000  0.0000000e+000  1.9175151e-004  0.0000000e+000  0.0000000e+000  0.0000000e+000  0.0000000e+000  0.0000000e+000  0.0000000e+000  0.0000000e+000  5.2196181e-001  2.7757343e-001  1.0000000e+000  8.5944059e-002
  7.6362845e-001  0.0000000e+000  0.0000000e+000  0.0000000e+000  0.0000000e+000  0.0000000e+000  0.0000000e+000  0.0000000e+000  0.0000000e+000  0.0000000e+000  0.0000000e+000  0.0000000e+000  0.0000000e+000  0.0000000e+000  0.0000000e+000  0.0000000e+000  0.0000000e+000  0.0000000e+000  0.0000000e+000  0.0000000e+000  0.0000000e+000  0.0000000e+000  0.0000000e+000  0.0000000e+000  0.0000000e+000  0.0000000e+000  0.0000000e+000  0.0000000e+000  0.0000000e+000  0.0000000e+000  7.6362845e-001  1.2614163e-001  1.0000000e+000  9.4569306e-003
  6.5316673e-001  0.0000000e+000  0.0000000e+000  0.0000000e+000  7.8181650e-003  0.0000000e+000  0.0000000e+000  0.0000000e+000  0.0000000e+000  0.0000000e+000  0.0000000e+000  0.0000000e+000  0.0000000e+000  0.0000000e+000  0.0000000e+000  0.0000000e+000  0.0000000e+000  0.0000000e+000  0.0000000e+000  0.0000000e+000  0.0000000e+000  0.0000000e+000  5.7941175e-005  0.0000000e+000  0.0000000e+000  0.0000000e+000  0.0000000e+000  0.0000000e+000  0.0000000e+000  0.0000000e+000  6.5316673e-001  1.9326987e-001  1.0000000e+000  1.1554538e-001
  6.9002582e-001  0.0000000e+000  0.0000000e+000  0.0000000e+000  1.6124123e-003  0.0000000e+000  0.0000000e+000  0.0000000e+000  0.0000000e+000  0.0000000e+000  0.0000000e+000  0.0000000e+000  0.0000000e+000  0.0000000e+000  0.0000000e+000  0.0000000e+000  0.0000000e+000  0.0000000e+000  9.6584966e-006  0.0000000e+000  0.0000000e+000  0.0000000e+000  1.0518028e-004  0.0000000e+000  0.0000000e+000  0.0000000e+000  0.0000000e+000  0.0000000e+000  0.0000000e+000  0.0000000e+000  6.9002582e-001  1.6963551e-001  1.0000000e+000  1.2198180e-001
  3.5106820e-002  0.0000000e+000  0.0000000e+000  0.0000000e+000  1.7436136e-003  0.0000000e+000  0.0000000e+000  0.0000000e+000  0.0000000e+000  0.0000000e+000  0.0000000e+000  0.0000000e+000  0.0000000e+000  0.0000000e+000  0.0000000e+000  0.0000000e+000  0.0000000e+000  0.0000000e+000  7.2925456e-005  0.0000000e+000  0.0000000e+000  0.0000000e+000  0.0000000e+000  0.0000000e+000  0.0000000e+000  0.0000000e+000  0.0000000e+000  0.0000000e+000  0.0000000e+000  0.0000000e+000  3.5106820e-002  8.1314281e-001  1.0000000e+000  2.1783434e-002
  8.3635259e-001  0.0000000e+000  0.0000000e+000  0.0000000e+000  0.0000000e+000  0.0000000e+000  0.0000000e+000  0.0000000e+000  0.0000000e+000  0.0000000e+000  0.0000000e+000  0.0000000e+000  0.0000000e+000  0.0000000e+000  0.0000000e+000  0.0000000e+000  0.0000000e+000  0.0000000e+000  0.0000000e+000  0.0000000e+000  0.0000000e+000  0.0000000e+000  1.0057922e-003  0.0000000e+000  0.0000000e+000  0.0000000e+000  0.0000000e+000  0.0000000e+000  0.0000000e+000  0.0000000e+000  8.3635259e-001  8.5646272e-002  1.0000000e+000  4.1647139e-002
  7.6722091e-001  0.0000000e+000  0.0000000e+000  0.0000000e+000  0.0000000e+000  0.0000000e+000  0.0000000e+000  0.0000000e+000  0.0000000e+000  0.0000000e+000  0.0000000e+000  0.0000000e+000  0.0000000e+000  0.0000000e+000  0.0000000e+000  0.0000000e+000  0.0000000e+000  0.0000000e+000  0.0000000e+000  0.0000000e+000  0.0000000e+000  0.0000000e+000  0.0000000e+000  0.0000000e+000  0.0000000e+000  0.0000000e+000  0.0000000e+000  0.0000000e+000  0.0000000e+000  0.0000000e+000  7.6722091e-001  1.2408852e-001  1.0000000e+000  4.6424209e-002
  3.8469691e-002  0.0000000e+000  0.0000000e+000  0.0000000e+000  4.6081549e-004  0.0000000e+000  0.0000000e+000  0.0000000e+000  0.0000000e+000  0.0000000e+000  0.0000000e+000  0.0000000e+000  0.0000000e+000  0.0000000e+000  4.6421111e-004  0.0000000e+000  0.0000000e+000  0.0000000e+000  1.1335470e-004  0.0000000e+000  0.0000000e+000  0.0000000e+000  2.6683761e-004  0.0000000e+000  0.0000000e+000  0.0000000e+000  0.0000000e+000  0.0000000e+000  0.0000000e+000  0.0000000e+000  3.8469691e-002  8.0422843e-001  1.0000000e+000  2.6800291e-001
  4.4273622e-001  0.0000000e+000  0.0000000e+000  0.0000000e+000  3.5328809e-004  0.0000000e+000  0.0000000e+000  0.0000000e+000  3.7378743e-003  0.0000000e+000  0.0000000e+000  0.0000000e+000  0.0000000e+000  0.0000000e+000  0.0000000e+000  0.0000000e+000  0.0000000e+000  0.0000000e+000  8.3135180e-005  0.0000000e+000  0.0000000e+000  0.0000000e+000  1.7312540e-003  0.0000000e+000  0.0000000e+000  0.0000000e+000  0.0000000e+000  0.0000000e+000  0.0000000e+000  0.0000000e+000  4.4273622e-001  3.3583903e-001  1.0000000e+000  2.1781139e-002
  1.5936790e-001  0.0000000e+000  0.0000000e+000  0.0000000e+000  0.0000000e+000  0.0000000e+000  0.0000000e+000  0.0000000e+000  7.8718594e-005  0.0000000e+000  0.0000000e+000  0.0000000e+000  0.0000000e+000  0.0000000e+000  0.0000000e+000  0.0000000e+000  0.0000000e+000  0.0000000e+000  0.0000000e+000  0.0000000e+000  0.0000000e+000  0.0000000e+000  4.7411975e-004  0.0000000e+000  0.0000000e+000  0.0000000e+000  0.0000000e+000  0.0000000e+000  0.0000000e+000  0.0000000e+000  1.5936790e-001  6.0092824e-001  1.0000000e+000  1.3100931e-001
  8.6677312e-001  0.0000000e+000  0.0000000e+000  0.0000000e+000  3.5802741e-005  0.0000000e+000  0.0000000e+000  0.0000000e+000  2.7547458e-003  0.0000000e+000  0.0000000e+000  0.0000000e+000  0.0000000e+000  0.0000000e+000  2.5089988e-003  0.0000000e+000  0.0000000e+000  0.0000000e+000  2.6583656e-005  0.0000000e+000  0.0000000e+000  0.0000000e+000  1.4525491e-004  0.0000000e+000  0.0000000e+000  0.0000000e+000  0.0000000e+000  0.0000000e+000  0.0000000e+000  0.0000000e+000  8.6677312e-001  6.9901411e-002  1.0000000e+000  3.6531723e-002
  4.8673693e-001  0.0000000e+000  0.0000000e+000  0.0000000e+000  0.0000000e+000  0.0000000e+000  0.0000000e+000  0.0000000e+000  0.0000000e+000  0.0000000e+000  0.0000000e+000  0.0000000e+000  0.0000000e+000  0.0000000e+000  0.0000000e+000  0.0000000e+000  0.0000000e+000  0.0000000e+000  5.7230166e-006  0.0000000e+000  0.0000000e+000  0.0000000e+000  7.2155952e-004  0.0000000e+000  0.0000000e+000  0.0000000e+000  0.0000000e+000  0.0000000e+000  0.0000000e+000  0.0000000e+000  4.8673693e-001  3.0248164e-001  1.0000000e+000  9.6719621e-002
  0.0000000e+000  0.0000000e+000  0.0000000e+000  0.0000000e+000  0.0000000e+000  0.0000000e+000  0.0000000e+000  0.0000000e+000  0.0000000e+000  0.0000000e+000  0.0000000e+000  0.0000000e+000  0.0000000e+000  0.0000000e+000  0.0000000e+000  0.0000000e+000  0.0000000e+000  0.0000000e+000  0.0000000e+000  0.0000000e+000  0.0000000e+000  0.0000000e+000  0.0000000e+000  0.0000000e+000  0.0000000e+000  0.0000000e+000  0.0000000e+000  0.0000000e+000  0.0000000e+000  0.0000000e+000  0.0000000e+000  1.0000000e+000  1.0000000e+000             Inf
  5.6661519e-001  0.0000000e+000  0.0000000e+000  0.0000000e+000  5.3748553e-004  0.0000000e+000  0.0000000e+000  0.0000000e+000  0.0000000e+000  0.0000000e+000  0.0000000e+000  0.0000000e+000  0.0000000e+000  0.0000000e+000  0.0000000e+000  0.0000000e+000  0.0000000e+000  0.0000000e+000  6.7211972e-005  0.0000000e+000  0.0000000e+000  0.0000000e+000  0.0000000e+000  0.0000000e+000  0.0000000e+000  0.0000000e+000  0.0000000e+000  0.0000000e+000  0.0000000e+000  0.0000000e+000  5.6661519e-001  2.4737858e-001  1.0000000e+000  6.8185729e-002
  9.6857144e-001  0.0000000e+000  0.0000000e+000  0.0000000e+000  0.0000000e+000  0.0000000e+000  0.0000000e+000  0.0000000e+000  0.0000000e+000  0.0000000e+000  0.0000000e+000  0.0000000e+000  0.0000000e+000  0.0000000e+000  0.0000000e+000  0.0000000e+000  0.0000000e+000  0.0000000e+000  0.0000000e+000  0.0000000e+000  0.0000000e+000  0.0000000e+000  4.0867759e-004  0.0000000e+000  0.0000000e+000  0.0000000e+000  0.0000000e+000  0.0000000e+000  0.0000000e+000  0.0000000e+000  9.6857144e-001  1.5904150e-002  1.0000000e+000  2.5367697e-002
  5.3881705e-001  0.0000000e+000  0.0000000e+000  0.0000000e+000  1.5869066e-005  0.0000000e+000  0.0000000e+000  0.0000000e+000  0.0000000e+000  0.0000000e+000  0.0000000e+000  0.0000000e+000  0.0000000e+000  0.0000000e+000  0.0000000e+000  0.0000000e+000  0.0000000e+000  0.0000000e+000  2.3165505e-005  0.0000000e+000  0.0000000e+000  0.0000000e+000  0.0000000e+000  0.0000000e+000  0.0000000e+000  0.0000000e+000  0.0000000e+000  0.0000000e+000  0.0000000e+000  0.0000000e+000  5.3881705e-001  2.6596608e-001  1.0000000e+000  4.9037255e-002
  2.3365658e-001  0.0000000e+000  0.0000000e+000  0.0000000e+000  2.4384784e-004  0.0000000e+000  0.0000000e+000  0.0000000e+000  0.0000000e+000  0.0000000e+000  0.0000000e+000  0.0000000e+000  0.0000000e+000  0.0000000e+000  0.0000000e+000  0.0000000e+000  0.0000000e+000  0.0000000e+000  4.0754568e-005  0.0000000e+000  0.0000000e+000  0.0000000e+000  2.7347483e-005  0.0000000e+000  0.0000000e+000  0.0000000e+000  0.0000000e+000  0.0000000e+000  0.0000000e+000  0.0000000e+000  2.3365658e-001  5.1669305e-001  1.0000000e+000  2.9319320e-001
  3.7934059e-001  0.0000000e+000  0.0000000e+000  0.0000000e+000  0.0000000e+000  0.0000000e+000  0.0000000e+000  0.0000000e+000  1.6310504e-004  0.0000000e+000  0.0000000e+000  0.0000000e+000  0.0000000e+000  0.0000000e+000  0.0000000e+000  0.0000000e+000  0.0000000e+000  0.0000000e+000  0.0000000e+000  0.0000000e+000  0.0000000e+000  0.0000000e+000  0.0000000e+000  0.0000000e+000  0.0000000e+000  0.0000000e+000  0.0000000e+000  0.0000000e+000  0.0000000e+000  0.0000000e+000  3.7934059e-001  3.8412872e-001  1.0000000e+000  1.0258002e-001
  4.0908857e-001  0.0000000e+000  0.0000000e+000  0.0000000e+000  0.0000000e+000  0.0000000e+000  0.0000000e+000  0.0000000e+000  0.0000000e+000  0.0000000e+000  0.0000000e+000  0.0000000e+000  0.0000000e+000  0.0000000e+000  3.1089450e-003  0.0000000e+000  0.0000000e+000  0.0000000e+000  0.0000000e+000  0.0000000e+000  0.0000000e+000  0.0000000e+000  0.0000000e+000  0.0000000e+000  0.0000000e+000  0.0000000e+000  0.0000000e+000  0.0000000e+000  0.0000000e+000  0.0000000e+000  4.0908857e-001  3.6105604e-001  1.0000000e+000  4.3185230e-002
  1.0000000e+000  0.0000000e+000  0.0000000e+000  0.0000000e+000  0.0000000e+000  0.0000000e+000  0.0000000e+000  0.0000000e+000  0.0000000e+000  0.0000000e+000  0.0000000e+000  0.0000000e+000  0.0000000e+000  0.0000000e+000  0.0000000e+000  0.0000000e+000  0.0000000e+000  0.0000000e+000  0.0000000e+000  0.0000000e+000  0.0000000e+000  0.0000000e+000  0.0000000e+000  0.0000000e+000  0.0000000e+000  0.0000000e+000  0.0000000e+000  0.0000000e+000  0.0000000e+000  0.0000000e+000  1.0000000e+000  0.0000000e+000  1.0000000e+000             Inf
  1.0000000e+000  0.0000000e+000  0.0000000e+000  0.0000000e+000  0.0000000e+000  0.0000000e+000  0.0000000e+000  0.0000000e+000  0.0000000e+000  0.0000000e+000  0.0000000e+000  0.0000000e+000  0.0000000e+000  0.0000000e+000  0.0000000e+000  0.0000000e+000  0.0000000e+000  0.0000000e+000  0.0000000e+000  0.0000000e+000  0.0000000e+000  0.0000000e+000  0.0000000e+000  0.0000000e+000  0.0000000e+000  0.0000000e+000  0.0000000e+000  0.0000000e+000  0.0000000e+000  0.0000000e+000  1.0000000e+000  0.0000000e+000  1.0000000e+000  0.0000000e+000
  6.1149894e-001  0.0000000e+000  0.0000000e+000  0.0000000e+000  0.0000000e+000  0.0000000e+000  0.0000000e+000  0.0000000e+000  0.0000000e+000  0.0000000e+000  0.0000000e+000  0.0000000e+000  0.0000000e+000  0.0000000e+000  2.4383058e-002  0.0000000e+000  0.0000000e+000  0.0000000e+000  1.2850601e-005  0.0000000e+000  0.0000000e+000  0.0000000e+000  0.0000000e+000  0.0000000e+000  0.0000000e+000  0.0000000e+000  0.0000000e+000  0.0000000e+000  0.0000000e+000  0.0000000e+000  6.1149894e-001  2.2263249e-001  1.0000000e+000  5.4780197e-002
  4.2149799e-001  0.0000000e+000  0.0000000e+000  0.0000000e+000  1.9387535e-004  0.0000000e+000  0.0000000e+000  0.0000000e+000  0.0000000e+000  0.0000000e+000  0.0000000e+000  0.0000000e+000  0.0000000e+000  0.0000000e+000  0.0000000e+000  0.0000000e+000  0.0000000e+000  0.0000000e+000  0.0000000e+000  0.0000000e+000  0.0000000e+000  0.0000000e+000  0.0000000e+000  0.0000000e+000  0.0000000e+000  0.0000000e+000  0.0000000e+000  0.0000000e+000  0.0000000e+000  0.0000000e+000  4.2149799e-001  3.5081187e-001  1.0000000e+000  4.4692560e-002
  4.3457721e-001  0.0000000e+000  0.0000000e+000  0.0000000e+000  1.2449734e-004  0.0000000e+000  0.0000000e+000  0.0000000e+000  0.0000000e+000  0.0000000e+000  0.0000000e+000  0.0000000e+000  0.0000000e+000  0.0000000e+000  5.0502878e-003  0.0000000e+000  0.0000000e+000  0.0000000e+000  0.0000000e+000  0.0000000e+000  0.0000000e+000  0.0000000e+000  0.0000000e+000  0.0000000e+000  0.0000000e+000  0.0000000e+000  0.0000000e+000  0.0000000e+000  0.0000000e+000  0.0000000e+000  4.3457721e-001  3.4185213e-001  1.0000000e+000  3.6211076e-002
  9.7991996e-001  0.0000000e+000  0.0000000e+000  0.0000000e+000  0.0000000e+000  0.0000000e+000  0.0000000e+000  0.0000000e+000  0.0000000e+000  0.0000000e+000  0.0000000e+000  0.0000000e+000  0.0000000e+000  0.0000000e+000  0.0000000e+000  0.0000000e+000  0.0000000e+000  0.0000000e+000  4.2391623e-005  0.0000000e+000  0.0000000e+000  0.0000000e+000  3.7496389e-004  0.0000000e+000  0.0000000e+000  0.0000000e+000  0.0000000e+000  0.0000000e+000  0.0000000e+000  0.0000000e+000  9.7991996e-001  1.0156350e-002  1.0000000e+000  4.7332710e-002
  1.0000000e+000  0.0000000e+000  0.0000000e+000  0.0000000e+000  0.0000000e+000  0.0000000e+000  0.0000000e+000  0.0000000e+000  0.0000000e+000  0.0000000e+000  0.0000000e+000  0.0000000e+000  0.0000000e+000  0.0000000e+000  0.0000000e+000  0.0000000e+000  0.0000000e+000  0.0000000e+000  0.0000000e+000  0.0000000e+000  0.0000000e+000  0.0000000e+000  0.0000000e+000  0.0000000e+000  0.0000000e+000  0.0000000e+000  0.0000000e+000  0.0000000e+000  0.0000000e+000  0.0000000e+000  1.0000000e+000  0.0000000e+000  1.0000000e+000  0.0000000e+000
  3.9131934e-001  0.0000000e+000  0.0000000e+000  0.0000000e+000  5.6446529e-004  0.0000000e+000  0.0000000e+000  0.0000000e+000  0.0000000e+000  0.0000000e+000  0.0000000e+000  0.0000000e+000  0.0000000e+000  0.0000000e+000  0.0000000e+000  0.0000000e+000  0.0000000e+000  0.0000000e+000  2.2112697e-005  0.0000000e+000  0.0000000e+000  0.0000000e+000  0.0000000e+000  0.0000000e+000  0.0000000e+000  0.0000000e+000  0.0000000e+000  0.0000000e+000  0.0000000e+000  0.0000000e+000  3.9131934e-001  3.7456988e-001  1.0000000e+000  3.2289012e-002
  8.7120527e-001  0.0000000e+000  0.0000000e+000  0.0000000e+000  0.0000000e+000  0.0000000e+000  0.0000000e+000  0.0000000e+000  7.4864971e-005  0.0000000e+000  0.0000000e+000  0.0000000e+000  0.0000000e+000  0.0000000e+000  1.3833832e-003  0.0000000e+000  0.0000000e+000  0.0000000e+000  0.0000000e+000  0.0000000e+000  0.0000000e+000  0.0000000e+000  5.0146413e-005  0.0000000e+000  0.0000000e+000  0.0000000e+000  0.0000000e+000  0.0000000e+000  0.0000000e+000  0.0000000e+000  8.7120527e-001  6.6865902e-002  1.0000000e+000  3.6393602e-002
  8.4753257e-001  0.0000000e+000  0.0000000e+000  0.0000000e+000  0.0000000e+000  0.0000000e+000  0.0000000e+000  0.0000000e+000  6.3805532e-005  0.0000000e+000  0.0000000e+000  0.0000000e+000  0.0000000e+000  0.0000000e+000  0.0000000e+000  0.0000000e+000  0.0000000e+000  0.0000000e+000  7.4385661e-006  0.0000000e+000  0.0000000e+000  0.0000000e+000  1.9599004e-003  0.0000000e+000  0.0000000e+000  0.0000000e+000  0.0000000e+000  0.0000000e+000  0.0000000e+000  0.0000000e+000  8.4753257e-001  7.9724922e-002  1.0000000e+000  3.9982329e-002
  1.0000000e+000  0.0000000e+000  0.0000000e+000  0.0000000e+000  0.0000000e+000  0.0000000e+000  0.0000000e+000  0.0000000e+000  0.0000000e+000  0.0000000e+000  0.0000000e+000  0.0000000e+000  0.0000000e+000  0.0000000e+000  0.0000000e+000  0.0000000e+000  0.0000000e+000  0.0000000e+000  0.0000000e+000  0.0000000e+000  0.0000000e+000  0.0000000e+000  0.0000000e+000  0.0000000e+000  0.0000000e+000  0.0000000e+000  0.0000000e+000  0.0000000e+000  0.0000000e+000  0.0000000e+000  1.0000000e+000  0.0000000e+000  1.0000000e+000             Inf
  7.4332215e-001  0.0000000e+000  0.0000000e+000  0.0000000e+000  3.6356033e-004  0.0000000e+000  0.0000000e+000  0.0000000e+000  0.0000000e+000  0.0000000e+000  0.0000000e+000  0.0000000e+000  0.0000000e+000  0.0000000e+000  9.6477526e-003  0.0000000e+000  0.0000000e+000  0.0000000e+000  0.0000000e+000  0.0000000e+000  0.0000000e+000  0.0000000e+000  0.0000000e+000  0.0000000e+000  0.0000000e+000  0.0000000e+000  0.0000000e+000  0.0000000e+000  0.0000000e+000  0.0000000e+000  7.4332215e-001  1.3960732e-001  1.0000000e+000  5.0269175e-002
  6.1360695e-001  0.0000000e+000  0.0000000e+000  0.0000000e+000  1.8415604e-003  0.0000000e+000  0.0000000e+000  0.0000000e+000  0.0000000e+000  0.0000000e+000  0.0000000e+000  0.0000000e+000  0.0000000e+000  0.0000000e+000  4.0929674e-003  0.0000000e+000  0.0000000e+000  0.0000000e+000  0.0000000e+000  0.0000000e+000  0.0000000e+000  0.0000000e+000  0.0000000e+000  0.0000000e+000  0.0000000e+000  0.0000000e+000  0.0000000e+000  0.0000000e+000  0.0000000e+000  0.0000000e+000  6.1360695e-001  2.1779005e-001  1.0000000e+000  1.5978477e-002
  8.4045800e-001  0.0000000e+000  0.0000000e+000  0.0000000e+000  1.3502097e-003  0.0000000e+000  0.0000000e+000  0.0000000e+000  0.0000000e+000  0.0000000e+000  0.0000000e+000  0.0000000e+000  0.0000000e+000  0.0000000e+000  0.0000000e+000  0.0000000e+000  0.0000000e+000  0.0000000e+000  0.0000000e+000  0.0000000e+000  0.0000000e+000  0.0000000e+000  6.3407904e-004  0.0000000e+000  0.0000000e+000  0.0000000e+000  0.0000000e+000  0.0000000e+000  0.0000000e+000  0.0000000e+000  8.4045800e-001  8.3568617e-002  1.0000000e+000  1.7101328e-002
  4.4652256e-001  0.0000000e+000  0.0000000e+000  0.0000000e+000  0.0000000e+000  0.0000000e+000  0.0000000e+000  0.0000000e+000  0.0000000e+000  0.0000000e+000  0.0000000e+000  0.0000000e+000  0.0000000e+000  0.0000000e+000  1.7742674e-005  0.0000000e+000  0.0000000e+000  0.0000000e+000  5.1260254e-006  0.0000000e+000  0.0000000e+000  0.0000000e+000  1.1373830e-003  0.0000000e+000  0.0000000e+000  0.0000000e+000  0.0000000e+000  0.0000000e+000  0.0000000e+000  0.0000000e+000  4.4652256e-001  3.3201634e-001  1.0000000e+000  4.0771562e-002
  7.2842566e-001  0.0000000e+000  0.0000000e+000  0.0000000e+000  9.6065106e-005  0.0000000e+000  0.0000000e+000  0.0000000e+000  2.4024728e-005  0.0000000e+000  0.0000000e+000  0.0000000e+000  0.0000000e+000  0.0000000e+000  0.0000000e+000  0.0000000e+000  0.0000000e+000  0.0000000e+000  2.3635611e-005  0.0000000e+000  0.0000000e+000  0.0000000e+000  0.0000000e+000  0.0000000e+000  0.0000000e+000  0.0000000e+000  0.0000000e+000  0.0000000e+000  0.0000000e+000  0.0000000e+000  7.2842566e-001  1.4654701e-001  1.0000000e+000  8.3324517e-002
  7.9330107e-001  0.0000000e+000  0.0000000e+000  0.0000000e+000  0.0000000e+000  0.0000000e+000  0.0000000e+000  0.0000000e+000  3.7500013e-004  0.0000000e+000  0.0000000e+000  0.0000000e+000  0.0000000e+000  0.0000000e+000  0.0000000e+000  0.0000000e+000  0.0000000e+000  0.0000000e+000  0.0000000e+000  0.0000000e+000  0.0000000e+000  0.0000000e+000  0.0000000e+000  0.0000000e+000  0.0000000e+000  0.0000000e+000  0.0000000e+000  0.0000000e+000  0.0000000e+000  0.0000000e+000  7.9330107e-001  1.0939005e-001  1.0000000e+000  7.2109852e-002
  0.0000000e+000  0.0000000e+000  0.0000000e+000  0.0000000e+000  0.0000000e+000  0.0000000e+000  0.0000000e+000  0.0000000e+000  0.0000000e+000  0.0000000e+000  0.0000000e+000  0.0000000e+000  0.0000000e+000  0.0000000e+000  0.0000000e+000  0.0000000e+000  0.0000000e+000  0.0000000e+000  0.0000000e+000  0.0000000e+000  0.0000000e+000  0.0000000e+000  0.0000000e+000  0.0000000e+000  0.0000000e+000  0.0000000e+000  0.0000000e+000  0.0000000e+000  0.0000000e+000  0.0000000e+000  0.0000000e+000  1.0000000e+000  1.0000000e+000             Inf
  5.3723947e-001  0.0000000e+000  0.0000000e+000  0.0000000e+000  0.0000000e+000  0.0000000e+000  0.0000000e+000  0.0000000e+000  3.2205671e-005  0.0000000e+000  0.0000000e+000  0.0000000e+000  0.0000000e+000  0.0000000e+000  0.0000000e+000  0.0000000e+000  0.0000000e+000  0.0000000e+000  0.0000000e+000  0.0000000e+000  0.0000000e+000  0.0000000e+000  0.0000000e+000  0.0000000e+000  0.0000000e+000  0.0000000e+000  0.0000000e+000  0.0000000e+000  0.0000000e+000  0.0000000e+000  5.3723947e-001  2.6704012e-001  1.0000000e+000  2.8462597e-002
  4.6549603e-001  0.0000000e+000  0.0000000e+000  0.0000000e+000  0.0000000e+000  0.0000000e+000  0.0000000e+000  0.0000000e+000  1.0591128e-004  0.0000000e+000  0.0000000e+000  0.0000000e+000  0.0000000e+000  0.0000000e+000  7.5359574e-006  0.0000000e+000  0.0000000e+000  0.0000000e+000  0.0000000e+000  0.0000000e+000  0.0000000e+000  0.0000000e+000  3.7547434e-004  0.0000000e+000  0.0000000e+000  0.0000000e+000  0.0000000e+000  0.0000000e+000  0.0000000e+000  0.0000000e+000  4.6549603e-001  3.1782728e-001  1.0000000e+000  6.9749074e-002
  3.9724363e-001  0.0000000e+000  0.0000000e+000  0.0000000e+000  0.0000000e+000  0.0000000e+000  0.0000000e+000  0.0000000e+000  2.1159099e-005  0.0000000e+000  0.0000000e+000  0.0000000e+000  0.0000000e+000  0.0000000e+000  0.0000000e+000  0.0000000e+000  0.0000000e+000  0.0000000e+000  0.0000000e+000  0.0000000e+000  0.0000000e+000  0.0000000e+000  5.1332417e-005  0.0000000e+000  0.0000000e+000  0.0000000e+000  0.0000000e+000  0.0000000e+000  0.0000000e+000  0.0000000e+000  3.9724363e-001  3.6974274e-001  1.0000000e+000  3.1283060e-002
  1.3011429e-001  0.0000000e+000  0.0000000e+000  0.0000000e+000  4.6535203e-005  0.0000000e+000  0.0000000e+000  0.0000000e+000  5.0119717e-004  0.0000000e+000  0.0000000e+000  0.0000000e+000  0.0000000e+000  0.0000000e+000  2.8367281e-003  0.0000000e+000  0.0000000e+000  0.0000000e+000  0.0000000e+000  0.0000000e+000  0.0000000e+000  0.0000000e+000  0.0000000e+000  0.0000000e+000  0.0000000e+000  0.0000000e+000  0.0000000e+000  0.0000000e+000  0.0000000e+000  0.0000000e+000  1.3011429e-001  6.4014737e-001  1.0000000e+000  3.2419840e-001
  7.6041855e-001  0.0000000e+000  0.0000000e+000  0.0000000e+000  0.0000000e+000  0.0000000e+000  0.0000000e+000  0.0000000e+000  0.0000000e+000  0.0000000e+000  0.0000000e+000  0.0000000e+000  0.0000000e+000  0.0000000e+000  0.0000000e+000  0.0000000e+000  0.0000000e+000  0.0000000e+000  0.0000000e+000  0.0000000e+000  0.0000000e+000  0.0000000e+000  1.6597170e-003  0.0000000e+000  0.0000000e+000  0.0000000e+000  0.0000000e+000  0.0000000e+000  0.0000000e+000  0.0000000e+000  7.6041855e-001  1.2827072e-001  1.0000000e+000  2.9960631e-002
  8.9465613e-001  0.0000000e+000  0.0000000e+000  0.0000000e+000  7.0644337e-004  0.0000000e+000  0.0000000e+000  0.0000000e+000  5.5705500e-004  0.0000000e+000  0.0000000e+000  0.0000000e+000  0.0000000e+000  0.0000000e+000  7.8701401e-005  0.0000000e+000  0.0000000e+000  0.0000000e+000  2.6488047e-005  0.0000000e+000  0.0000000e+000  0.0000000e+000  1.9202857e-005  0.0000000e+000  0.0000000e+000  0.0000000e+000  0.0000000e+000  0.0000000e+000  0.0000000e+000  0.0000000e+000  8.9465613e-001  5.4364407e-002  1.0000000e+000  9.9975250e-002
  7.6125741e-001  0.0000000e+000  0.0000000e+000  0.0000000e+000  0.0000000e+000  0.0000000e+000  0.0000000e+000  0.0000000e+000  1.7296610e-004  0.0000000e+000  0.0000000e+000  0.0000000e+000  0.0000000e+000  0.0000000e+000  2.7042154e-004  0.0000000e+000  0.0000000e+000  0.0000000e+000  2.8831194e-005  0.0000000e+000  0.0000000e+000  0.0000000e+000  0.0000000e+000  0.0000000e+000  0.0000000e+000  0.0000000e+000  0.0000000e+000  0.0000000e+000  0.0000000e+000  0.0000000e+000  7.6125741e-001  1.2758195e-001  1.0000000e+000  5.3389899e-003
  8.9005782e-001  0.0000000e+000  0.0000000e+000  0.0000000e+000  1.3163343e-003  0.0000000e+000  0.0000000e+000  0.0000000e+000  0.0000000e+000  0.0000000e+000  0.0000000e+000  0.0000000e+000  0.0000000e+000  0.0000000e+000  0.0000000e+000  0.0000000e+000  0.0000000e+000  0.0000000e+000  3.3163985e-005  0.0000000e+000  0.0000000e+000  0.0000000e+000  0.0000000e+000  0.0000000e+000  0.0000000e+000  0.0000000e+000  0.0000000e+000  0.0000000e+000  0.0000000e+000  0.0000000e+000  8.9005782e-001  5.6792513e-002  1.0000000e+000  3.5952349e-002
  8.1338284e-001  0.0000000e+000  0.0000000e+000  0.0000000e+000  0.0000000e+000  0.0000000e+000  0.0000000e+000  0.0000000e+000  0.0000000e+000  0.0000000e+000  0.0000000e+000  0.0000000e+000  0.0000000e+000  0.0000000e+000  0.0000000e+000  0.0000000e+000  0.0000000e+000  0.0000000e+000  2.4105806e-005  0.0000000e+000  0.0000000e+000  0.0000000e+000  8.1550713e-005  0.0000000e+000  0.0000000e+000  0.0000000e+000  0.0000000e+000  0.0000000e+000  0.0000000e+000  0.0000000e+000  8.1338284e-001  9.8140604e-002  1.0000000e+000  6.6795299e-002
  9.6359060e-001  0.0000000e+000  0.0000000e+000  0.0000000e+000  4.5363520e-005  0.0000000e+000  0.0000000e+000  0.0000000e+000  0.0000000e+000  0.0000000e+000  0.0000000e+000  0.0000000e+000  0.0000000e+000  0.0000000e+000  0.0000000e+000  0.0000000e+000  0.0000000e+000  0.0000000e+000  0.0000000e+000  0.0000000e+000  0.0000000e+000  0.0000000e+000  5.1492204e-003  0.0000000e+000  0.0000000e+000  0.0000000e+000  0.0000000e+000  0.0000000e+000  0.0000000e+000  0.0000000e+000  9.6359060e-001  1.9194680e-002  1.0000000e+000  1.9426730e-002
  3.3527246e-001  0.0000000e+000  0.0000000e+000  0.0000000e+000  0.0000000e+000  0.0000000e+000  0.0000000e+000  0.0000000e+000  0.0000000e+000  0.0000000e+000  0.0000000e+000  0.0000000e+000  0.0000000e+000  0.0000000e+000  0.0000000e+000  0.0000000e+000  0.0000000e+000  0.0000000e+000  0.0000000e+000  0.0000000e+000  0.0000000e+000  0.0000000e+000  5.9044300e-004  0.0000000e+000  0.0000000e+000  0.0000000e+000  0.0000000e+000  0.0000000e+000  0.0000000e+000  0.0000000e+000  3.3527246e-001  4.2110302e-001  1.0000000e+000  2.7824834e-001
  5.7967486e-001  0.0000000e+000  0.0000000e+000  0.0000000e+000  0.0000000e+000  0.0000000e+000  0.0000000e+000  0.0000000e+000  0.0000000e+000  0.0000000e+000  0.0000000e+000  0.0000000e+000  0.0000000e+000  0.0000000e+000  0.0000000e+000  0.0000000e+000  0.0000000e+000  0.0000000e+000  1.0257834e-005  0.0000000e+000  0.0000000e+000  0.0000000e+000  0.0000000e+000  0.0000000e+000  0.0000000e+000  0.0000000e+000  0.0000000e+000  0.0000000e+000  0.0000000e+000  0.0000000e+000  5.7967486e-001  2.3863816e-001  1.0000000e+000  6.9629843e-002
  1.8776218e-001  0.0000000e+000  0.0000000e+000  0.0000000e+000  0.0000000e+000  0.0000000e+000  0.0000000e+000  0.0000000e+000  6.2747228e-005  0.0000000e+000  0.0000000e+000  0.0000000e+000  0.0000000e+000  0.0000000e+000  0.0000000e+000  0.0000000e+000  0.0000000e+000  0.0000000e+000  0.0000000e+000  0.0000000e+000  0.0000000e+000  0.0000000e+000  3.5388969e-004  0.0000000e+000  0.0000000e+000  0.0000000e+000  0.0000000e+000  0.0000000e+000  0.0000000e+000  0.0000000e+000  1.8776218e-001  5.6678595e-001  1.0000000e+000  1.5852388e-001
  3.2448089e-002  0.0000000e+000  0.0000000e+000  0.0000000e+000  9.9749536e-007  0.0000000e+000  0.0000000e+000  0.0000000e+000  4.3736664e-004  0.0000000e+000  0.0000000e+000  0.0000000e+000  0.0000000e+000  0.0000000e+000  0.0000000e+000  0.0000000e+000  0.0000000e+000  0.0000000e+000  0.0000000e+000  0.0000000e+000  0.0000000e+000  0.0000000e+000  0.0000000e+000  0.0000000e+000  0.0000000e+000  0.0000000e+000  0.0000000e+000  0.0000000e+000  0.0000000e+000  0.0000000e+000  3.2448089e-002  8.1999026e-001  1.0000000e+000  2.2196401e-001
  6.1925002e-001  0.0000000e+000  0.0000000e+000  0.0000000e+000  7.0604119e-003  0.0000000e+000  0.0000000e+000  0.0000000e+000  0.0000000e+000  0.0000000e+000  0.0000000e+000  0.0000000e+000  0.0000000e+000  0.0000000e+000  0.0000000e+000  0.0000000e+000  0.0000000e+000  0.0000000e+000  0.0000000e+000  0.0000000e+000  0.0000000e+000  0.0000000e+000  0.0000000e+000  0.0000000e+000  0.0000000e+000  0.0000000e+000  0.0000000e+000  0.0000000e+000  0.0000000e+000  0.0000000e+000  6.1925002e-001  2.1440509e-001  1.0000000e+000  6.4079953e-002
  9.5578290e-001  0.0000000e+000  0.0000000e+000  0.0000000e+000  0.0000000e+000  0.0000000e+000  0.0000000e+000  0.0000000e+000  0.0000000e+000  0.0000000e+000  0.0000000e+000  0.0000000e+000  0.0000000e+000  0.0000000e+000  0.0000000e+000  0.0000000e+000  0.0000000e+000  0.0000000e+000  1.3606439e-005  0.0000000e+000  0.0000000e+000  0.0000000e+000  1.1451657e-003  0.0000000e+000  0.0000000e+000  0.0000000e+000  0.0000000e+000  0.0000000e+000  0.0000000e+000  0.0000000e+000  9.5578290e-001  2.2542344e-002  1.0000000e+000  1.0410419e-001
  2.5823933e-001  2.8648558e-002  0.0000000e+000  0.0000000e+000  0.0000000e+000  0.0000000e+000  0.0000000e+000  2.8795146e-002  0.0000000e+000  0.0000000e+000  0.0000000e+000  4.9613580e-002  0.0000000e+000  0.0000000e+000  0.0000000e+000  0.0000000e+000  0.0000000e+000  0.0000000e+000  0.0000000e+000  2.8592931e-002  1.5537541e-003  0.0000000e+000  0.0000000e+000  2.3501053e-002  3.2808177e-003  0.0000000e+000  0.0000000e+000  0.0000000e+000  0.0000000e+000  0.0000000e+000  2.5823933e-001  5.2994908e-001  1.0000000e+000  1.0418061e-001
  7.7219994e-001  0.0000000e+000  0.0000000e+000  0.0000000e+000  0.0000000e+000  1.7133422e-001  0.0000000e+000  4.9122041e-003  0.0000000e+000  0.0000000e+000  0.0000000e+000  9.1067254e-002  2.1796182e-003  0.0000000e+000  0.0000000e+000  0.0000000e+000  0.0000000e+000  0.0000000e+000  0.0000000e+000  0.0000000e+000  1.1331047e-004  0.0000000e+000  0.0000000e+000  0.0000000e+000  0.0000000e+000  0.0000000e+000  0.0000000e+000  0.0000000e+000  0.0000000e+000  1.0179857e-002  7.7219994e-001  1.7072424e-001  1.0000000e+000  2.1947045e-001
  6.9549509e-001  5.4571877e-003  0.0000000e+000  0.0000000e+000  2.2970545e-003  0.0000000e+000  0.0000000e+000  0.0000000e+000  0.0000000e+000  0.0000000e+000  0.0000000e+000  9.2681523e-002  0.0000000e+000  0.0000000e+000  0.0000000e+000  0.0000000e+000  0.0000000e+000  0.0000000e+000  0.0000000e+000  0.0000000e+000  0.0000000e+000  5.1813494e-004  6.2813040e-002  0.0000000e+000  0.0000000e+000  0.0000000e+000  0.0000000e+000  0.0000000e+000  0.0000000e+000  0.0000000e+000  6.9549509e-001  1.9593061e-001  1.0000000e+000  2.4966463e-001
  2.4160876e-001  3.6192335e-002  0.0000000e+000  0.0000000e+000  9.2977215e-003  0.0000000e+000  3.3996733e-002  1.6539414e-002  0.0000000e+000  0.0000000e+000  0.0000000e+000  0.0000000e+000  0.0000000e+000  0.0000000e+000  0.0000000e+000  0.0000000e+000  0.0000000e+000  0.0000000e+000  0.0000000e+000  0.0000000e+000  5.4912196e-002  0.0000000e+000  0.0000000e+000  1.1281942e-002  1.3556127e-002  0.0000000e+000  0.0000000e+000  0.0000000e+000  0.0000000e+000  0.0000000e+000  2.4160876e-001  5.4978520e-001  1.0000000e+000  1.6748402e-001
  4.2968284e-001  0.0000000e+000  0.0000000e+000  0.0000000e+000  1.1557006e-002  0.0000000e+000  0.0000000e+000  8.6011671e-002  8.9157209e-003  0.0000000e+000  0.0000000e+000  1.5961802e-001  0.0000000e+000  0.0000000e+000  0.0000000e+000  0.0000000e+000  0.0000000e+000  0.0000000e+000  0.0000000e+000  0.0000000e+000  0.0000000e+000  0.0000000e+000  0.0000000e+000  9.3696962e-002  0.0000000e+000  0.0000000e+000  0.0000000e+000  0.0000000e+000  0.0000000e+000  2.7672523e-002  4.2968284e-001  4.2645443e-001  1.0000000e+000  1.3458551e-001
  9.8919874e-001  0.0000000e+000  0.0000000e+000  0.0000000e+000  0.0000000e+000  0.0000000e+000  0.0000000e+000  6.8639704e-004  3.3826114e-002  0.0000000e+000  0.0000000e+000  0.0000000e+000  0.0000000e+000  0.0000000e+000  0.0000000e+000  0.0000000e+000  0.0000000e+000  0.0000000e+000  0.0000000e+000  0.0000000e+000  0.0000000e+000  0.0000000e+000  1.9004938e-003  4.1917020e-002  0.0000000e+000  0.0000000e+000  0.0000000e+000  0.0000000e+000  0.0000000e+000  0.0000000e+000  9.8919874e-001  1.7708362e-002  1.0000000e+000  9.2419782e-002
  0.0000000e+000  0.0000000e+000  0.0000000e+000  0.0000000e+000  0.0000000e+000  9.5036638e-003  0.0000000e+000  1.7693223e-003  0.0000000e+000  0.0000000e+000  0.0000000e+000  2.2897783e-002  1.6879793e-002  0.0000000e+000  0.0000000e+000  0.0000000e+000  0.0000000e+000  0.0000000e+000  0.0000000e+000  0.0000000e+000  0.0000000e+000  0.0000000e+000  2.8516453e-005  1.1119545e-003  0.0000000e+000  0.0000000e+000  0.0000000e+000  0.0000000e+000  0.0000000e+000  0.0000000e+000  0.0000000e+000  1.0161972e+000  1.0000000e+000             Inf
  2.9183155e-001  0.0000000e+000  0.0000000e+000  0.0000000e+000  6.7649601e-002  0.0000000e+000  1.0479466e-003  0.0000000e+000  0.0000000e+000  0.0000000e+000  0.0000000e+000  0.0000000e+000  0.0000000e+000  0.0000000e+000  0.0000000e+000  0.0000000e+000  0.0000000e+000  0.0000000e+000  0.0000000e+000  0.0000000e+000  0.0000000e+000  1.0424059e-002  0.0000000e+000  4.3300594e-002  0.0000000e+000  0.0000000e+000  0.0000000e+000  0.0000000e+000  0.0000000e+000  3.3280989e-002  2.9183155e-001  4.9520926e-001  1.0000000e+000  1.6581109e-001
  9.4051346e-002  0.0000000e+000  0.0000000e+000  0.0000000e+000  1.2216383e-001  0.0000000e+000  0.0000000e+000  0.0000000e+000  0.0000000e+000  0.0000000e+000  0.0000000e+000  0.0000000e+000  0.0000000e+000  0.0000000e+000  0.0000000e+000  0.0000000e+000  0.0000000e+000  0.0000000e+000  0.0000000e+000  2.1593954e-003  9.9543486e-003  1.7129039e-002  1.0143405e-002  3.4153019e-002  0.0000000e+000  0.0000000e+000  0.0000000e+000  0.0000000e+000  0.0000000e+000  3.1642959e-002  9.4051346e-002  7.5324319e-001  1.0000000e+000  3.9939949e-001
  4.8508079e-001  0.0000000e+000  0.0000000e+000  0.0000000e+000  2.4975322e-002  7.7383583e-002  0.0000000e+000  0.0000000e+000  0.0000000e+000  0.0000000e+000  0.0000000e+000  2.1624449e-002  0.0000000e+000  0.0000000e+000  0.0000000e+000  0.0000000e+000  0.0000000e+000  0.0000000e+000  0.0000000e+000  0.0000000e+000  1.7284568e-003  0.0000000e+000  0.0000000e+000  8.0067702e-003  0.0000000e+000  0.0000000e+000  0.0000000e+000  0.0000000e+000  0.0000000e+000  2.7045580e-004  4.8508079e-001  3.3077213e-001  1.0000000e+000  1.6375762e-001
  5.8497576e-001  2.1987438e-003  0.0000000e+000  0.0000000e+000  0.0000000e+000  1.6280132e-001  0.0000000e+000  0.0000000e+000  0.0000000e+000  0.0000000e+000  0.0000000e+000  0.0000000e+000  6.2497283e-003  0.0000000e+000  0.0000000e+000  0.0000000e+000  0.0000000e+000  0.0000000e+000  0.0000000e+000  6.4619696e-002  0.0000000e+000  7.5104109e-002  0.0000000e+000  1.4431363e-002  0.0000000e+000  0.0000000e+000  0.0000000e+000  0.0000000e+000  0.0000000e+000  0.0000000e+000  5.8497576e-001  2.9845978e-001  1.0000000e+000  4.3506539e-002
  8.3858999e-001  0.0000000e+000  0.0000000e+000  0.0000000e+000  7.0308066e-002  0.0000000e+000  7.7046607e-003  4.0452703e-002  1.5631572e-002  0.0000000e+000  0.0000000e+000  0.0000000e+000  0.0000000e+000  0.0000000e+000  0.0000000e+000  0.0000000e+000  0.0000000e+000  0.0000000e+000  0.0000000e+000  0.0000000e+000  0.0000000e+000  6.7924154e-002  0.0000000e+000  0.0000000e+000  0.0000000e+000  0.0000000e+000  0.0000000e+000  0.0000000e+000  0.0000000e+000  0.0000000e+000  8.3858999e-001  1.1868011e-001  1.0000000e+000  2.0910814e-001
  1.2392659e-001  6.5754253e-002  0.0000000e+000  0.0000000e+000  7.1646601e-002  0.0000000e+000  0.0000000e+000  0.0000000e+000  6.9057825e-003  0.0000000e+000  0.0000000e+000  0.0000000e+000  1.5354078e-003  0.0000000e+000  0.0000000e+000  0.0000000e+000  0.0000000e+000  0.0000000e+000  0.0000000e+000  8.9573401e-003  3.9001595e-002  8.1483103e-002  0.0000000e+000  4.7703674e-002  5.1913332e-003  0.0000000e+000  0.0000000e+000  0.0000000e+000  0.0000000e+000  2.0297255e-002  1.2392659e-001  7.3756857e-001  1.0000000e+000  1.8545845e-001
  3.4768356e-001  2.4634938e-002  0.0000000e+000  0.0000000e+000  0.0000000e+000  9.1459292e-002  0.0000000e+000  1.8612163e-002  0.0000000e+000  0.0000000e+000  0.0000000e+000  0.0000000e+000  3.8844883e-002  0.0000000e+000  0.0000000e+000  0.0000000e+000  0.0000000e+000  0.0000000e+000  0.0000000e+000  0.0000000e+000  3.0117785e-003  1.4150133e-003  0.0000000e+000  1.4389450e-002  0.0000000e+000  0.0000000e+000  0.0000000e+000  0.0000000e+000  0.0000000e+000  0.0000000e+000  3.4768356e-001  4.5270738e-001  1.0000000e+000  1.1669619e-001
  8.9433259e-001  0.0000000e+000  0.0000000e+000  0.0000000e+000  5.3412773e-002  0.0000000e+000  1.2161553e-002  0.0000000e+000  0.0000000e+000  0.0000000e+000  0.0000000e+000  0.0000000e+000  0.0000000e+000  0.0000000e+000  0.0000000e+000  0.0000000e+000  0.0000000e+000  0.0000000e+000  0.0000000e+000  0.0000000e+000  7.0807987e-004  1.7715323e-002  0.0000000e+000  5.3923192e-002  0.0000000e+000  0.0000000e+000  0.0000000e+000  0.0000000e+000  0.0000000e+000  3.3939928e-002  8.9433259e-001  8.2752372e-002  1.0000000e+000  1.8163839e-001
  6.0372053e-001  2.2592197e-004  0.0000000e+000  0.0000000e+000  5.8375528e-002  0.0000000e+000  0.0000000e+000  0.0000000e+000  0.0000000e+000  0.0000000e+000  0.0000000e+000  3.9941610e-002  2.1075978e-002  0.0000000e+000  0.0000000e+000  0.0000000e+000  0.0000000e+000  0.0000000e+000  0.0000000e+000  1.7349361e-003  0.0000000e+000  0.0000000e+000  1.0388467e-002  0.0000000e+000  0.0000000e+000  0.0000000e+000  0.0000000e+000  0.0000000e+000  0.0000000e+000  2.4291709e-002  6.0372053e-001  2.5283949e-001  1.0000000e+000  2.0435459e-001
  1.0000000e+000  0.0000000e+000  0.0000000e+000  0.0000000e+000  0.0000000e+000  0.0000000e+000  0.0000000e+000  3.9146802e-003  0.0000000e+000  0.0000000e+000  0.0000000e+000  0.0000000e+000  2.1975459e-003  0.0000000e+000  0.0000000e+000  0.0000000e+000  0.0000000e+000  0.0000000e+000  0.0000000e+000  8.2483689e-003  0.0000000e+000  0.0000000e+000  0.0000000e+000  5.3623360e-004  1.5587661e-002  0.0000000e+000  0.0000000e+000  0.0000000e+000  0.0000000e+000  0.0000000e+000  1.0000000e+000  4.7414874e-003  1.0000000e+000             Inf
  4.3509874e-001  0.0000000e+000  0.0000000e+000  0.0000000e+000  0.0000000e+000  1.1773372e-001  0.0000000e+000  6.6709176e-003  1.7070226e-002  0.0000000e+000  0.0000000e+000  0.0000000e+000  0.0000000e+000  0.0000000e+000  0.0000000e+000  0.0000000e+000  0.0000000e+000  0.0000000e+000  0.0000000e+000  0.0000000e+000  0.0000000e+000  0.0000000e+000  3.0157967e-002  6.2227477e-003  3.9531720e-002  0.0000000e+000  0.0000000e+000  0.0000000e+000  0.0000000e+000  0.0000000e+000  4.3509874e-001  3.8595737e-001  1.0000000e+000  8.2106412e-002
  9.5830219e-001  0.0000000e+000  0.0000000e+000  0.0000000e+000  0.0000000e+000  0.0000000e+000  0.0000000e+000  0.0000000e+000  0.0000000e+000  0.0000000e+000  0.0000000e+000  0.0000000e+000  8.1468307e-003  0.0000000e+000  0.0000000e+000  0.0000000e+000  0.0000000e+000  0.0000000e+000  0.0000000e+000  1.3715268e-001  0.0000000e+000  0.0000000e+000  0.0000000e+000  3.3012756e-002  0.0000000e+000  0.0000000e+000  0.0000000e+000  0.0000000e+000  0.0000000e+000  3.9022486e-002  9.5830219e-001  5.6044521e-002  1.0000000e+000  1.5917347e-001
  1.6358761e-001  0.0000000e+000  0.0000000e+000  0.0000000e+000  5.8785608e-002  0.0000000e+000  0.0000000e+000  0.0000000e+000  5.7754678e-003  0.0000000e+000  0.0000000e+000  0.0000000e+000  1.2075153e-002  0.0000000e+000  0.0000000e+000  0.0000000e+000  0.0000000e+000  0.0000000e+000  0.0000000e+000  0.0000000e+000  2.4197801e-002  0.0000000e+000  1.6886648e-002  1.7207937e-002  0.0000000e+000  0.0000000e+000  0.0000000e+000  0.0000000e+000  0.0000000e+000  2.7952251e-002  1.6358761e-001  6.3599303e-001  1.0000000e+000  1.7209671e-001
  1.8812172e-001  0.0000000e+000  0.0000000e+000  0.0000000e+000  1.6857867e-002  0.0000000e+000  3.3651214e-002  9.9371232e-002  0.0000000e+000  0.0000000e+000  0.0000000e+000  0.0000000e+000  0.0000000e+000  0.0000000e+000  0.0000000e+000  0.0000000e+000  0.0000000e+000  0.0000000e+000  0.0000000e+000  4.6499376e-003  4.7066520e-003  5.9195896e-003  8.7104851e-002  0.0000000e+000  0.0000000e+000  0.0000000e+000  0.0000000e+000  0.0000000e+000  0.0000000e+000  2.1623124e-003  1.8812172e-001  6.2843089e-001  1.0000000e+000  1.6325259e-001
  5.8745513e-001  0.0000000e+000  0.0000000e+000  0.0000000e+000  3.2001498e-003  5.1470991e-002  0.0000000e+000  0.0000000e+000  0.0000000e+000  0.0000000e+000  0.0000000e+000  7.8690875e-002  0.0000000e+000  0.0000000e+000  0.0000000e+000  0.0000000e+000  0.0000000e+000  0.0000000e+000  0.0000000e+000  0.0000000e+000  2.7960978e-002  0.0000000e+000  0.0000000e+000  2.6100243e-002  0.0000000e+000  0.0000000e+000  0.0000000e+000  0.0000000e+000  0.0000000e+000  1.2064822e-001  5.8745513e-001  2.9334859e-001  1.0000000e+000  6.3848359e-002
  5.7562975e-001  0.0000000e+000  0.0000000e+000  0.0000000e+000  1.1336304e-002  0.0000000e+000  0.0000000e+000  1.0756457e-002  0.0000000e+000  0.0000000e+000  0.0000000e+000  4.7181472e-002  0.0000000e+000  0.0000000e+000  0.0000000e+000  0.0000000e+000  0.0000000e+000  0.0000000e+000  0.0000000e+000  3.3476208e-002  0.0000000e+000  2.7396530e-003  1.6409901e-001  0.0000000e+000  8.7983775e-004  0.0000000e+000  0.0000000e+000  0.0000000e+000  0.0000000e+000  1.5795930e-001  5.7562975e-001  3.2539268e-001  1.0000000e+000  1.3184136e-001
  4.6070366e-001  0.0000000e+000  0.0000000e+000  0.0000000e+000  1.4336004e-001  0.0000000e+000  0.0000000e+000  0.0000000e+000  0.0000000e+000  0.0000000e+000  0.0000000e+000  1.1687983e-002  1.3048187e-004  0.0000000e+000  0.0000000e+000  0.0000000e+000  0.0000000e+000  0.0000000e+000  0.0000000e+000  0.0000000e+000  0.0000000e+000  0.0000000e+000  4.3979828e-002  4.1806716e-002  0.0000000e+000  0.0000000e+000  0.0000000e+000  0.0000000e+000  0.0000000e+000  1.7592220e-002  4.6070366e-001  3.7478362e-001  1.0000000e+000  1.0454226e-001
  3.6307877e-001  0.0000000e+000  0.0000000e+000  0.0000000e+000  6.1150784e-002  6.3567146e-002  0.0000000e+000  0.0000000e+000  0.0000000e+000  0.0000000e+000  0.0000000e+000  0.0000000e+000  0.0000000e+000  0.0000000e+000  0.0000000e+000  0.0000000e+000  0.0000000e+000  0.0000000e+000  0.0000000e+000  3.5361434e-003  0.0000000e+000  6.8904675e-002  0.0000000e+000  3.9907683e-002  0.0000000e+000  0.0000000e+000  0.0000000e+000  0.0000000e+000  0.0000000e+000  0.0000000e+000  3.6307877e-001  4.4923964e-001  1.0000000e+000  1.0795489e-001
  3.0201566e-001  1.8837292e-002  7.7507086e-001  0.0000000e+000  0.0000000e+000  0.0000000e+000  5.8330326e-001  0.0000000e+000  0.0000000e+000  0.0000000e+000  1.8036398e-001  0.0000000e+000  1.4864918e-001  2.6638956e-003  1.1399786e-001  1.4482860e-001  1.7663099e-002  0.0000000e+000  0.0000000e+000  0.0000000e+000  0.0000000e+000  0.0000000e+000  8.8852746e-001  3.4888330e-001  1.1737535e-001  0.0000000e+000  0.0000000e+000  2.5303515e-002  0.0000000e+000  1.5111592e-001  3.0201566e-001  1.2966073e+000  1.0000000e+000  5.7008920e-001
  1.8324478e-001  0.0000000e+000  0.0000000e+000  0.0000000e+000  4.7313911e-002  0.0000000e+000  5.2028124e-001  0.0000000e+000  0.0000000e+000  0.0000000e+000  0.0000000e+000  3.1590754e-002  2.6731333e-002  1.0000000e+000  0.0000000e+000  1.3594974e-001  9.4002967e-002  0.0000000e+000  6.1581026e-002  2.7443710e-001  0.0000000e+000  2.4285575e-003  1.2767466e-002  0.0000000e+000  0.0000000e+000  1.4188319e-001  0.0000000e+000  4.4020903e-001  6.5166764e-002  1.1694841e-002  1.8324478e-001  1.3010438e+000  1.0000000e+000  4.7885239e-001
  3.9235656e-001  1.0139932e-002  7.8160330e-002  1.1813006e-001  0.0000000e+000  0.0000000e+000  0.0000000e+000  0.0000000e+000  5.1404346e-002  0.0000000e+000  0.0000000e+000  1.2587899e-002  0.0000000e+000  0.0000000e+000  1.9158123e-001  6.0097070e-002  1.3511061e-001  9.8177962e-002  0.0000000e+000  0.0000000e+000  7.0043870e-002  1.3861745e-001  7.4277612e-002  0.0000000e+000  8.0618880e-002  0.0000000e+000  0.0000000e+000  5.9421782e-001  0.0000000e+000  4.4478446e-001  3.9235656e-001  8.6031298e-001  1.0000000e+000  1.6548777e-001
  6.1448676e-001  3.8466493e-001  5.5063832e-001  9.1869811e-002  0.0000000e+000  2.7814411e-002  0.0000000e+000  0.0000000e+000  2.5057224e-002  0.0000000e+000  1.5728499e-001  0.0000000e+000  1.6539085e-001  0.0000000e+000  0.0000000e+000  4.6298517e-002  0.0000000e+000  0.0000000e+000  0.0000000e+000  0.0000000e+000  2.3792937e-001  0.0000000e+000  1.0322946e-001  0.0000000e+000  0.0000000e+000  0.0000000e+000  5.5649080e-002  0.0000000e+000  0.0000000e+000  0.0000000e+000  6.1448676e-001  5.8974006e-001  1.0000000e+000  7.1565271e-001
  0.0000000e+000  9.2722654e-002  0.0000000e+000  0.0000000e+000  0.0000000e+000  0.0000000e+000  0.0000000e+000  0.0000000e+000  0.0000000e+000  0.0000000e+000  0.0000000e+000  9.6047661e-004  0.0000000e+000  0.0000000e+000  1.5005462e-002  3.8061952e-001  1.7884463e-001  0.0000000e+000  0.0000000e+000  0.0000000e+000  0.0000000e+000  0.0000000e+000  3.7919750e-001  0.0000000e+000  0.0000000e+000  0.0000000e+000  0.0000000e+000  0.0000000e+000  2.6296205e-001  0.0000000e+000  0.0000000e+000  1.4066486e+000  1.0000000e+000             Inf
  3.5084711e-001  0.0000000e+000  0.0000000e+000  0.0000000e+000  1.6201467e-002  0.0000000e+000  0.0000000e+000  0.0000000e+000  0.0000000e+000  4.4894643e-004  0.0000000e+000  0.0000000e+000  0.0000000e+000  0.0000000e+000  0.0000000e+000  0.0000000e+000  0.0000000e+000  0.0000000e+000  2.8171274e-001  7.2431144e-001  0.0000000e+000  4.0934710e-001  0.0000000e+000  0.0000000e+000  0.0000000e+000  2.5107655e-001  9.5433100e-002  1.2611777e-001  1.4831606e-001  1.8496057e-001  3.5084711e-001  9.2347713e-001  1.0000000e+000  5.3113341e-001
  6.3932553e-001  3.2050518e-002  0.0000000e+000  0.0000000e+000  4.2839598e-003  8.0656408e-002  2.1769921e-001  0.0000000e+000  0.0000000e+000  0.0000000e+000  0.0000000e+000  0.0000000e+000  2.1750488e-002  3.7722654e-002  0.0000000e+000  0.0000000e+000  0.0000000e+000  2.3443671e-001  0.0000000e+000  0.0000000e+000  0.0000000e+000  0.0000000e+000  0.0000000e+000  0.0000000e+000  3.8289240e-002  0.0000000e+000  3.3826619e-004  0.0000000e+000  3.0773647e-005  2.4653488e-001  6.3932553e-001  3.7770329e-001  1.0000000e+000  4.5546210e-001
  3.9412197e-001  5.6361956e-001  3.8717768e-001  4.9564471e-002  0.0000000e+000  1.7889449e-001  4.5994807e-002  1.8025420e-002  0.0000000e+000  0.0000000e+000  6.8989350e-002  0.0000000e+000  9.7614325e-003  0.0000000e+000  0.0000000e+000  0.0000000e+000  3.0842667e-001  3.6402345e-002  0.0000000e+000  0.0000000e+000  1.8063839e-002  2.2787110e-002  2.7058560e-003  0.0000000e+000  1.4154724e-001  0.0000000e+000  1.1500053e-002  7.4453237e-002  0.0000000e+000  0.0000000e+000  3.9412197e-001  8.0696857e-001  1.0000000e+000  5.3455210e-001
  8.0961836e-001  8.0823505e-002  1.3008704e-002  3.5042427e-001  0.0000000e+000  0.0000000e+000  3.8607887e-002  0.0000000e+000  8.8670513e-002  0.0000000e+000  0.0000000e+000  0.0000000e+000  1.7988995e-001  2.8905185e-003  1.5275656e-001  1.3875736e-002  0.0000000e+000  0.0000000e+000  0.0000000e+000  2.4453056e-001  0.0000000e+000  3.6252017e-003  0.0000000e+000  2.7432976e-001  0.0000000e+000  7.6312723e-003  0.0000000e+000  0.0000000e+000  0.0000000e+000  8.6456291e-005  8.0961836e-001  3.6673556e-001  1.0000000e+000             Inf
  8.0923643e-001  1.2291598e-002  1.3797594e-001  0.0000000e+000  0.0000000e+000  4.5508600e-002  0.0000000e+000  5.7322388e-002  2.3917818e-002  0.0000000e+000  0.0000000e+000  0.0000000e+000  0.0000000e+000  0.0000000e+000  0.0000000e+000  0.0000000e+000  0.0000000e+000  0.0000000e+000  0.0000000e+000  3.7168398e-001  0.0000000e+000  4.2273654e-002  0.0000000e+000  0.0000000e+000  0.0000000e+000  0.0000000e+000  0.0000000e+000  0.0000000e+000  0.0000000e+000  0.0000000e+000  8.0923643e-001  2.2309301e-001  1.0000000e+000  3.1500862e-001
  7.2211388e-002  0.0000000e+000  2.2755855e-001  0.0000000e+000  1.3055482e-001  8.2918586e-002  2.3523142e-002  6.5360818e-004  7.2604360e-002  0.0000000e+000  2.0893572e-001  0.0000000e+000  0.0000000e+000  1.7379210e-001  0.0000000e+000  0.0000000e+000  3.8770180e-002  1.4815604e-001  0.0000000e+000  0.0000000e+000  0.0000000e+000  0.0000000e+000  2.5841987e-002  0.0000000e+000  2.9694187e-002  0.0000000e+000  0.0000000e+000  1.7525634e-001  1.7945586e-002  0.0000000e+000  7.2211388e-002  1.1005718e+000  1.0000000e+000  3.3120773e-001
  5.5765035e-001  0.0000000e+000  0.0000000e+000  1.2640617e-002  0.0000000e+000  9.0475403e-002  4.2631160e-002  0.0000000e+000  2.8448656e-004  0.0000000e+000  1.7742923e-002  0.0000000e+000  0.0000000e+000  9.7893716e-002  0.0000000e+000  0.0000000e+000  0.0000000e+000  0.0000000e+000  0.0000000e+000  0.0000000e+000  2.4571060e-001  0.0000000e+000  1.3165007e-002  0.0000000e+000  0.0000000e+000  4.9604425e-002  0.0000000e+000  0.0000000e+000  0.0000000e+000  9.8474674e-002  5.5765035e-001  3.8691558e-001  1.0000000e+000  6.8898891e-001
  1.4429767e-001  0.0000000e+000  0.0000000e+000  0.0000000e+000  2.3519817e-002  0.0000000e+000  0.0000000e+000  0.0000000e+000  0.0000000e+000  0.0000000e+000  0.0000000e+000  0.0000000e+000  0.0000000e+000  1.5935642e-002  0.0000000e+000  0.0000000e+000  1.8807744e-001  0.0000000e+000  0.0000000e+000  0.0000000e+000  8.1921225e-002  2.0411625e-002  2.1019450e-001  0.0000000e+000  0.0000000e+000  0.0000000e+000  0.0000000e+000  0.0000000e+000  0.0000000e+000  3.6429074e-002  1.4429767e-001  7.6646165e-001  1.0000000e+000  5.2376165e-001
  1.0000000e+000  0.0000000e+000  0.0000000e+000  0.0000000e+000  0.0000000e+000  0.0000000e+000  1.4589674e-001  0.0000000e+000  7.1840354e-002  0.0000000e+000  2.2077905e-003  0.0000000e+000  0.0000000e+000  0.0000000e+000  0.0000000e+000  0.0000000e+000  0.0000000e+000  3.7395718e-002  5.7643771e-002  4.1095868e-002  0.0000000e+000  2.4754660e-001  0.0000000e+000  0.0000000e+000  0.0000000e+000  0.0000000e+000  7.9669925e-002  0.0000000e+000  0.0000000e+000  3.4381118e-002  1.0000000e+000  1.1695747e-001  1.0000000e+000             Inf
  0.0000000e+000  8.7681672e-003  0.0000000e+000  8.0340022e-002  0.0000000e+000  0.0000000e+000  0.0000000e+000  0.0000000e+000  0.0000000e+000  0.0000000e+000  1.3078968e-001  6.5924454e-002  0.0000000e+000  0.0000000e+000  3.3682572e-002  0.0000000e+000  0.0000000e+000  0.0000000e+000  0.0000000e+000  1.1981197e-001  0.0000000e+000  0.0000000e+000  0.0000000e+000  0.0000000e+000  0.0000000e+000  0.0000000e+000  5.4731239e-002  0.0000000e+000  0.0000000e+000  0.0000000e+000  0.0000000e+000  1.1533253e+000  1.0000000e+000             Inf
  8.9474076e-001  0.0000000e+000  0.0000000e+000  0.0000000e+000  6.8409221e-002  0.0000000e+000  0.0000000e+000  6.9872617e-002  4.8432177e-002  0.0000000e+000  0.0000000e+000  0.0000000e+000  0.0000000e+000  9.9435926e-002  0.0000000e+000  0.0000000e+000  2.7316781e-002  0.0000000e+000  1.8856211e-001  0.0000000e+000  0.0000000e+000  0.0000000e+000  0.0000000e+000  0.0000000e+000  0.0000000e+000  0.0000000e+000  2.7585709e-002  3.4445076e-003  5.5787123e-002  0.0000000e+000  8.9474076e-001  1.5403234e-001  1.0000000e+000  2.9317464e-001
  2.9397678e-001  0.0000000e+000  2.5496860e-003  4.7049909e-003  0.0000000e+000  5.3937045e-002  0.0000000e+000  3.4921693e-002  0.0000000e+000  0.0000000e+000  5.8697223e-002  0.0000000e+000  0.0000000e+000  0.0000000e+000  0.0000000e+000  0.0000000e+000  1.1399028e-001  0.0000000e+000  0.0000000e+000  4.5373746e-002  0.0000000e+000  0.0000000e+000  0.0000000e+000  0.0000000e+000  0.0000000e+000  1.2962685e-001  3.9271407e-002  1.3878741e-002  0.0000000e+000  9.1526963e-004  2.9397678e-001  5.7193060e-001  1.0000000e+000  7.7957987e-001
  7.5628339e-001  0.0000000e+000  0.0000000e+000  1.3739730e-001  0.0000000e+000  1.0519099e-002  2.1237764e-001  1.5811859e-001  5.1262362e-002  0.0000000e+000  4.8453299e-003  0.0000000e+000  0.0000000e+000  4.6459711e-002  0.0000000e+000  0.0000000e+000  9.8524039e-002  1.0609725e-001  0.0000000e+000  6.8470954e-002  8.0817207e-002  6.0386438e-003  1.6559870e-002  0.0000000e+000  0.0000000e+000  0.0000000e+000  0.0000000e+000  1.7442912e-003  2.3708869e-002  9.1654731e-002  7.5628339e-001  3.3700438e-001  1.0000000e+000  4.0965985e-001
  1.2446263e-001  0.0000000e+000  0.0000000e+000  0.0000000e+000  0.0000000e+000  0.0000000e+000  0.0000000e+000  6.7358897e-002  2.4520858e-001  0.0000000e+000  0.0000000e+000  0.0000000e+000  0.0000000e+000  0.0000000e+000  2.4588639e-001  1.5445021e-001  0.0000000e+000  1.5847624e-001  0.0000000e+000  0.0000000e+000  6.9906077e-002  0.0000000e+000  0.0000000e+000  0.0000000e+000  8.7687798e-002  3.4096364e-002  0.0000000e+000  6.0791353e-002  0.0000000e+000  0.0000000e+000  1.2446263e-001  9.3906130e-001  1.0000000e+000  3.9447203e-001
  1.0672321e-001  0.0000000e+000  0.0000000e+000  2.1968993e-001  0.0000000e+000  2.9817332e-001  0.0000000e+000  0.0000000e+000  0.0000000e+000  1.4029373e-002  0.0000000e+000  3.9933746e-001  4.2754445e-003  5.9103663e-002  0.0000000e+000  8.7604155e-003  0.0000000e+000  1.8406753e-001  0.0000000e+000  0.0000000e+000  8.0072073e-002  0.0000000e+000  0.0000000e+000  5.2279866e-003  0.0000000e+000  9.2458884e-002  0.0000000e+000  0.0000000e+000  4.9737225e-002  0.0000000e+000  1.0672321e-001  1.0472152e+000  1.0000000e+000  6.2890950e-001
  6.2120403e-001  1.6790828e-002  0.0000000e+000  0.0000000e+000  0.0000000e+000  6.8250506e-001  7.5869033e-002  0.0000000e+000  0.0000000e+000  0.0000000e+000  0.0000000e+000  0.0000000e+000  0.0000000e+000  0.0000000e+000  0.0000000e+000  4.1754420e-002  1.5876701e-002  1.6219388e-001  0.0000000e+000  0.0000000e+000  0.0000000e+000  3.1800108e-001  0.0000000e+000  0.0000000e+000  7.2654411e-002  0.0000000e+000  1.5822807e-001  0.0000000e+000  0.0000000e+000  3.2154655e-002  6.2120403e-001  5.2732089e-001  1.0000000e+000  3.5911686e-001
  7.1951167e-001  0.0000000e+000  6.0355756e-002  0.0000000e+000  0.0000000e+000  0.0000000e+000  0.0000000e+000  0.0000000e+000  1.5117857e-001  8.7369324e-002  1.1388247e-001  0.0000000e+000  1.3849269e-001  0.0000000e+000  0.0000000e+000  0.0000000e+000  0.0000000e+000  7.4121593e-002  0.0000000e+000  0.0000000e+000  0.0000000e+000  8.8150404e-002  1.0314764e-001  0.0000000e+000  7.7367836e-002  0.0000000e+000  4.0490285e-001  0.0000000e+000  0.0000000e+000  0.0000000e+000  7.1951167e-001  3.9835613e-001  1.0000000e+000  4.1575412e-001
  0.0000000e+000  3.8800144e-005  0.0000000e+000  0.0000000e+000  0.0000000e+000  0.0000000e+000  0.0000000e+000  0.0000000e+000  0.0000000e+000  0.0000000e+000  0.0000000e+000  0.0000000e+000  2.8099405e-002  0.0000000e+000  1.5534124e-002  4.3027869e-002  0.0000000e+000  0.0000000e+000  1.6946740e-001  2.4760409e-001  3.9443023e-002  1.4088979e-001  0.0000000e+000  0.0000000e+000  3.0194415e-001  1.3448404e-002  4.1301266e-002  0.0000000e+000  0.0000000e+000  0.0000000e+000  0.0000000e+000  1.3230064e+000  1.0000000e+000             Inf
  9.4503883e-001  2.1534860e-001  0.0000000e+000  0.0000000e+000  0.0000000e+000  0.0000000e+000  0.0000000e+000  0.0000000e+000  0.0000000e+000  0.0000000e+000  0.0000000e+000  0.0000000e+000  2.1277951e-001  0.0000000e+000  0.0000000e+000  0.0000000e+000  1.8145973e-001  4.1505474e-003  0.0000000e+000  3.2609973e-002  4.3424973e-002  0.0000000e+000  0.0000000e+000  1.8657894e-002  1.3771662e-001  0.0000000e+000  1.9915381e-001  2.3227125e-002  0.0000000e+000  0.0000000e+000  9.4503883e-001  2.0981676e-001  1.0000000e+000             Inf
  4.7933156e-001  1.7125568e-002  0.0000000e+000  0.0000000e+000  0.0000000e+000  0.0000000e+000  0.0000000e+000  1.9891086e-001  0.0000000e+000  0.0000000e+000  1.3020961e-001  0.0000000e+000  2.0255825e-003  2.1479374e-001  9.3839149e-004  2.9243048e-001  1.9844120e-002  0.0000000e+000  7.3824654e-002  0.0000000e+000  0.0000000e+000  0.0000000e+000  0.0000000e+000  1.9121432e-003  3.0015027e-001  4.3478273e-003  0.0000000e+000  7.7637242e-001  1.7552113e-001  0.0000000e+000  4.7933156e-001  7.8656292e-001  1.0000000e+000  1.9744259e-001
  3.2664033e-001  0.0000000e+000  4.1146965e-003  3.6534140e-001  3.4118407e-002  2.5650782e-001  3.7768465e-002  0.0000000e+000  5.4791783e-002  0.0000000e+000  0.0000000e+000  4.3690423e-001  0.0000000e+000  9.4779244e-003  7.8638360e-002  0.0000000e+000  3.2018835e-002  0.0000000e+000  0.0000000e+000  1.1097129e-001  7.2893868e-002  4.0007239e-002  0.0000000e+000  0.0000000e+000  0.0000000e+000  0.0000000e+000  0.0000000e+000  2.3083216e-003  0.0000000e+000  3.1740544e-001  3.2664033e-001  8.5785988e-001  1.0000000e+000  2.4477911e-001
  6.0491705e-001  0.0000000e+000  0.0000000e+000  2.1373871e-001  0.0000000e+000  4.1706380e-002  1.5902150e-002  7.6209021e-002  0.0000000e+000  5.3162013e-001  0.0000000e+000  0.0000000e+000  0.0000000e+000  0.0000000e+000  3.9672676e-001  1.1077701e-002  0.0000000e+000  0.0000000e+000  0.0000000e+000  0.0000000e+000  0.0000000e+000  2.1426944e-001  6.5848517e-003  0.0000000e+000  6.8872447e-002  0.0000000e+000  0.0000000e+000  1.9771772e-001  2.9200096e-001  8.4301072e-002  6.0491705e-001  6.6313684e-001  1.0000000e+000  3.0098038e-001
  8.2642294e-001  0.0000000e+000  0.0000000e+000  0.0000000e+000  4.3481651e-002  3.0662310e-002  0.0000000e+000  2.1507261e-002  0.0000000e+000  0.0000000e+000  0.0000000e+000  6.4810583e-003  0.0000000e+000  0.0000000e+000  0.0000000e+000  0.0000000e+000  0.0000000e+000  1.3527311e-001  8.3181236e-002  0.0000000e+000  2.4679917e-002  1.6261037e-001  2.5354011e-001  7.8701976e-002  3.0626750e-001  0.0000000e+000  4.7362552e-002  0.0000000e+000  0.0000000e+000  0.0000000e+000  8.2642294e-001  3.0624124e-001  1.0000000e+000  4.0801188e-001
  2.4936825e-001  2.7384163e-003  0.0000000e+000  0.0000000e+000  0.0000000e+000  0.0000000e+000  0.0000000e+000  1.6521196e-001  4.6360443e-002  0.0000000e+000  0.0000000e+000  7.6982335e-002  4.3148105e-001  0.0000000e+000  0.0000000e+000  0.0000000e+000  1.2663296e-002  0.0000000e+000  0.0000000e+000  0.0000000e+000  0.0000000e+000  0.0000000e+000  3.1317806e-001  1.4459478e-001  2.6146463e-002  1.3406522e-002  3.7533062e-001  0.0000000e+000  1.1717341e-001  0.0000000e+000  2.4936825e-001  9.1664921e-001  1.0000000e+000  4.0280854e-001
  5.0519324e-001  3.1469386e-002  4.4482157e-001  0.0000000e+000  3.0520247e-001  0.0000000e+000  0.0000000e+000  2.2768642e-001  6.0777137e-003  2.6575422e-002  0.0000000e+000  1.4422187e-001  0.0000000e+000  0.0000000e+000  6.7387402e-003  0.0000000e+000  7.9524949e-003  0.0000000e+000  1.0873690e-001  0.0000000e+000  0.0000000e+000  0.0000000e+000  0.0000000e+000  0.0000000e+000  0.0000000e+000  0.0000000e+000  7.3465098e-001  0.0000000e+000  0.0000000e+000  0.0000000e+000  5.0519324e-001  7.2571652e-001  1.0000000e+000  2.4376530e-001
  4.1361866e-001  0.0000000e+000  0.0000000e+000  0.0000000e+000  7.8207275e-002  0.0000000e+000  9.4626596e-001  3.9813459e-002  0.0000000e+000  0.0000000e+000  0.0000000e+000  0.0000000e+000  0.0000000e+000  2.5434379e-001  1.7105484e-002  0.0000000e+000  1.2844156e-001  0.0000000e+000  0.0000000e+000  0.0000000e+000  3.4156769e-001  6.5728340e-002  1.7263167e-002  4.4820326e-002  0.0000000e+000  0.0000000e+000  0.0000000e+000  1.2152232e-001  2.8874655e-002  6.9566883e-002  4.1361866e-001  8.3763913e-001  1.0000000e+000  2.2561883e-001
  0.0000000e+000  2.2565428e-001  0.0000000e+000  0.0000000e+000  0.0000000e+000  0.0000000e+000  7.0937862e-002  0.0000000e+000  0.0000000e+000  2.9355481e-002  0.0000000e+000  1.3329874e-001  0.0000000e+000  0.0000000e+000  1.1172506e-003  0.0000000e+000  6.1252363e-002  1.5899771e-002  0.0000000e+000  0.0000000e+000  0.0000000e+000  0.0000000e+000  0.0000000e+000  2.1126201e-001  0.0000000e+000  0.0000000e+000  5.4182519e-002  0.0000000e+000  0.0000000e+000  0.0000000e+000  0.0000000e+000  1.2491946e+000  1.0000000e+000             Inf
  3.8972409e-001  0.0000000e+000  0.0000000e+000  1.9397042e-001  0.0000000e+000  1.4719102e-001  0.0000000e+000  7.6254585e-003  0.0000000e+000  5.0511243e-002  8.2805081e-002  2.6771211e-001  0.0000000e+000  2.7509505e-002  0.0000000e+000  4.3503178e-002  0.0000000e+000  0.0000000e+000  6.3733293e-002  1.2557362e-001  0.0000000e+000  0.0000000e+000  0.0000000e+000  0.0000000e+000  0.0000000e+000  3.3239801e-001  0.0000000e+000  0.0000000e+000  0.0000000e+000  2.1123178e-002  3.8972409e-001  6.7845082e-001  1.0000000e+000  5.3293637e-001
  3.6488478e-001  6.4369524e-003  0.0000000e+000  0.0000000e+000  2.7576078e-002  8.2985630e-002  0.0000000e+000  9.3150446e-002  0.0000000e+000  0.0000000e+000  1.6075914e-001  2.5810058e-002  0.0000000e+000  0.0000000e+000  0.0000000e+000  0.0000000e+000  5.9183238e-003  2.0721026e-001  0.0000000e+000  5.5752715e-001  0.0000000e+000  3.7905816e-001  1.6464130e-001  0.0000000e+000  0.0000000e+000  8.5965678e-002  4.0359845e-002  0.0000000e+000  0.0000000e+000  0.0000000e+000  3.6488478e-001  8.1329133e-001  1.0000000e+000  3.0016287e-001
  2.8652631e-001  0.0000000e+000  0.0000000e+000  5.8343796e-001  2.8427757e-002  0.0000000e+000  2.8627132e-002  4.9640901e-002  0.0000000e+000  0.0000000e+000  0.0000000e+000  0.0000000e+000  0.0000000e+000  9.6524579e-002  0.0000000e+000  0.0000000e+000  0.0000000e+000  2.2676586e-002  0.0000000e+000  4.9696326e-002  0.0000000e+000  4.7791222e-001  6.2143662e-002  0.0000000e+000  0.0000000e+000  0.0000000e+000  1.6502520e-001  3.7033027e-003  1.0009534e-001  5.7751896e-002  2.8652631e-001  8.7224395e-001  1.0000000e+000  2.2548353e-001
  7.6949148e-001  0.0000000e+000  7.5379171e-002  0.0000000e+000  5.0497576e-002  0.0000000e+000  0.0000000e+000  2.2221499e-001  1.4986483e-002  4.7901495e-002  0.0000000e+000  1.1438099e-002  3.2250771e-002  0.0000000e+000  4.8000066e-001  2.3933671e-001  2.1766814e-002  4.9571024e-002  0.0000000e+000  0.0000000e+000  4.1113955e-005  5.0867008e-002  2.4928256e-002  5.0700755e-002  0.0000000e+000  1.8610804e-001  1.4487295e-001  0.0000000e+000  1.7586928e-001  0.0000000e+000  7.6949148e-001  4.7935756e-001  1.0000000e+000  3.7792908e-001
  6.9383507e-001  0.0000000e+000  1.1729104e-001  2.5090628e-001  2.5050112e-002  0.0000000e+000  5.9019183e-002  7.1154934e-003  0.0000000e+000  3.1359458e-002  0.0000000e+000  1.6555303e-001  2.6156206e-001  1.1167265e-002  0.0000000e+000  1.8622856e-001  0.0000000e+000  0.0000000e+000  8.4791531e-002  2.9993370e-001  3.8527662e-002  0.0000000e+000  0.0000000e+000  0.0000000e+000  0.0000000e+000  0.0000000e+000  0.0000000e+000  0.0000000e+000  4.1631027e-001  2.9433399e-001  6.9383507e-001  6.1259027e-001  1.0000000e+000  5.8211934e-001
  1.9704169e-001  0.0000000e+000  0.0000000e+000  2.7689837e-001  0.0000000e+000  0.0000000e+000  2.5560889e-002  2.7173365e-002  0.0000000e+000  0.0000000e+000  0.0000000e+000  3.2337403e-002  6.0673789e-001  0.0000000e+000  0.0000000e+000  8.3504365e-002  9.1748307e-003  0.0000000e+000  0.0000000e+000  0.0000000e+000  9.9703898e-002  0.0000000e+000  9.0723304e-002  2.8024261e-001  0.0000000e+000  0.0000000e+000  7.4609349e-001  0.0000000e+000  2.1782176e-001  7.2065291e-002  1.9704169e-001  1.2019314e+000  1.0000000e+000  5.8243924e-001
  1.0000000e+000  0.0000000e+000  8.3162650e-002  1.0849182e-001  2.9938604e-001  0.0000000e+000  0.0000000e+000  0.0000000e+000  0.0000000e+000  0.0000000e+000  8.1496391e-002  0.0000000e+000  0.0000000e+000  0.0000000e+000  3.3206160e-002  0.0000000e+000  8.2563788e-002  0.0000000e+000  1.9568372e-002  2.4818596e-001  1.2263104e-002  1.3962848e-001  0.0000000e+000  0.0000000e+000  3.9140476e-002  0.0000000e+000  0.0000000e+000  0.0000000e+000  4.0969699e-001  0.0000000e+000  1.0000000e+000  2.6529871e-001  1.0000000e+000             Inf
  2.8253688e-001  3.6846918e-001  4.4270823e-001  0.0000000e+000  1.0569334e-002  6.3674300e-002  0.0000000e+000  2.8829875e-002  0.0000000e+000  0.0000000e+000  0.0000000e+000  0.0000000e+000  6.2163235e-001  0.0000000e+000  3.0412618e-002  0.0000000e+000  0.0000000e+000  0.0000000e+000  0.0000000e+000  4.4649411e-002  6.6867524e-002  8.0950125e-003  0.0000000e+000  0.0000000e+000  1.7372452e-001  7.9829501e-002  1.0172417e-001  0.0000000e+000  0.0000000e+000  0.0000000e+000  2.8253688e-001  9.5412188e-001  1.0000000e+000  4.2456832e-001
  8.6536866e-001  1.5981994e-001  0.0000000e+000  9.5441486e-001  0.0000000e+000  4.7208837e-003  0.0000000e+000  0.0000000e+000  0.0000000e+000  0.0000000e+000  1.3131218e-001  0.0000000e+000  6.6982719e-002  7.1397279e-004  0.0000000e+000  5.3087300e-002  0.0000000e+000  0.0000000e+000  1.3246236e-001  0.0000000e+000  0.0000000e+000  0.0000000e+000  0.0000000e+000  0.0000000e+000  0.0000000e+000  0.0000000e+000  0.0000000e+000  7.4584958e-002  0.0000000e+000  2.8478968e-001  8.6536866e-001  4.0951861e-001  1.0000000e+000  4.4807103e-001
  4.0908448e-001  1.3614184e-001  0.0000000e+000  0.0000000e+000  0.0000000e+000  3.0996657e-001  0.0000000e+000  0.0000000e+000  0.0000000e+000  0.0000000e+000  0.0000000e+000  3.6801212e-003  0.0000000e+000  0.0000000e+000  2.8341318e-001  7.1820361e-003  0.0000000e+000  7.9733594e-001  1.1377107e-003  0.0000000e+000  0.0000000e+000  0.0000000e+000  2.0491498e-001  0.0000000e+000  0.0000000e+000  0.0000000e+000  0.0000000e+000  0.0000000e+000  5.8317557e-002  0.0000000e+000  4.0908448e-001  7.6059986e-001  1.0000000e+000  4.6443516e-001
  0.0000000e+000  3.5162519e-002  5.8586533e-002  4.3964902e-001  0.0000000e+000  0.0000000e+000  1.6209368e-002  0.0000000e+000  0.0000000e+000  0.0000000e+000  0.0000000e+000  7.6082448e-002  0.0000000e+000  0.0000000e+000  0.0000000e+000  0.0000000e+000  0.0000000e+000  0.0000000e+000  2.6016394e-002  0.0000000e+000  2.2424620e-002  0.0000000e+000  0.0000000e+000  9.7464267e-003  0.0000000e+000  0.0000000e+000  9.5353950e-002  0.0000000e+000  0.0000000e+000  2.4522175e-002  0.0000000e+000  1.2494407e+000  1.0000000e+000             Inf
  8.5073731e-002  0.0000000e+000  0.0000000e+000  6.9383440e-002  0.0000000e+000  0.0000000e+000  3.7320507e-001  2.3757135e-002  1.3228130e-003  1.2130769e-001  0.0000000e+000  3.5539844e-002  0.0000000e+000  0.0000000e+000  0.0000000e+000  4.7723899e-003  2.2764191e-001  1.4208642e-001  0.0000000e+000  1.5301729e-001  1.2624387e-001  0.0000000e+000  0.0000000e+000  0.0000000e+000  1.1223929e-001  0.0000000e+000  2.0964673e-002  4.1075609e-002  4.4013476e-001  9.6684157e-003  8.5073731e-002  1.2225560e+000  1.0000000e+000  4.0085903e-001
  9.0147495e-001  0.0000000e+000  1.9172283e-001  1.8505061e-002  0.0000000e+000  6.2371878e-001  8.5591435e-002  0.0000000e+000  0.0000000e+000  3.8180182e-002  1.2114477e-002  2.8496473e-001  0.0000000e+000  0.0000000e+000  1.1045051e-001  5.0834543e-002  0.0000000e+000  4.2015972e-001  0.0000000e+000  4.8534459e-002  0.0000000e+000  1.6782616e-001  0.0000000e+000  1.9211959e-002  0.0000000e+000  6.7510542e-003  0.0000000e+000  0.0000000e+000  9.8926327e-002  2.0252213e-001  9.0147495e-001  4.8669583e-001  1.0000000e+000  7.6338022e-001
  5.0353450e-001  0.0000000e+000  1.8471285e-002  0.0000000e+000  3.9045058e-001  0.0000000e+000  4.6817274e-002  0.0000000e+000  6.8661679e-003  0.0000000e+000  1.3337527e-001  7.5327220e-001  0.0000000e+000  2.0710738e-001  0.0000000e+000  0.0000000e+000  0.0000000e+000  0.0000000e+000  0.0000000e+000  0.0000000e+000  1.0336762e-002  0.0000000e+000  1.0731423e-001  0.0000000e+000  0.0000000e+000  0.0000000e+000  1.0660391e-003  1.6955705e-003  0.0000000e+000  1.3079698e-002  5.0353450e-001  6.4830535e-001  1.0000000e+000  7.8181045e-001
  1.0000000e+000  3.4883397e-002  0.0000000e+000  9.6412005e-001  1.0785918e-001  3.0634645e-002  9.8936871e-002  4.8272850e-003  1.9584964e-002  0.0000000e+000  0.0000000e+000  2.3206462e-002  0.0000000e+000  0.0000000e+000  0.0000000e+000  0.0000000e+000  0.0000000e+000  0.0000000e+000  0.0000000e+000  2.4332215e-001  5.3397814e-003  0.0000000e+000  4.4819936e-002  1.5338309e-001  0.0000000e+000  0.0000000e+000  3.0752950e-002  0.0000000e+000  0.0000000e+000  0.0000000e+000  1.0000000e+000  3.0305125e-001  1.0000000e+000             Inf
  2.5951922e-001  0.0000000e+000  0.0000000e+000  1.5657646e-001  3.6917610e-002  0.0000000e+000  2.1958585e-002  0.0000000e+000  0.0000000e+000  0.0000000e+000  0.0000000e+000  0.0000000e+000  0.0000000e+000  0.0000000e+000  0.0000000e+000  7.6176787e-002  7.1727361e-001  4.8263712e-002  5.1679259e-002  0.0000000e+000  0.0000000e+000  1.2197973e-001  0.0000000e+000  0.0000000e+000  7.2077842e-002  2.3013643e-001  0.0000000e+000  0.0000000e+000  0.0000000e+000  0.0000000e+000  2.5951922e-001  8.5690841e-001  1.0000000e+000  3.3316490e-001
  9.1848847e-001  6.8840317e-002  0.0000000e+000  0.0000000e+000  7.6672705e-002  1.0433782e-003  0.0000000e+000  0.0000000e+000  0.0000000e+000  0.0000000e+000  0.0000000e+000  0.0000000e+000  8.8085654e-002  4.4676256e-001  3.5147982e-002  0.0000000e+000  3.8236513e-001  1.8414208e-002  1.9543470e-001  0.0000000e+000  0.0000000e+000  9.7682606e-002  0.0000000e+000  1.5486147e-001  0.0000000e+000  0.0000000e+000  2.2230728e-003  2.9071726e-003  0.0000000e+000  0.0000000e+000  9.1848847e-001  3.1855841e-001  1.0000000e+000  2.9257262e-001
  1.4965082e-001  3.7691281e-002  0.0000000e+000  0.0000000e+000  0.0000000e+000  0.0000000e+000  0.0000000e+000  4.6021472e-002  3.3688727e-002  4.9267949e-002  0.0000000e+000  5.4864984e-002  0.0000000e+000  0.0000000e+000  2.4017798e-001  0.0000000e+000  0.0000000e+000  0.0000000e+000  0.0000000e+000  0.0000000e+000  0.0000000e+000  0.0000000e+000  0.0000000e+000  9.8961585e-001  0.0000000e+000  9.6848703e-002  0.0000000e+000  0.0000000e+000  0.0000000e+000  7.3775386e-003  1.4965082e-001  1.0116999e+000  1.0000000e+000  4.7897061e-001
  2.4228418e-001  0.0000000e+000  0.0000000e+000  0.0000000e+000  0.0000000e+000  0.0000000e+000  0.0000000e+000  0.0000000e+000  2.8299702e-002  0.0000000e+000  1.1144649e-001  1.4086659e-001  0.0000000e+000  7.3232857e-002  5.5270608e-001  2.0219514e-002  0.0000000e+000  1.1980893e-001  0.0000000e+000  0.0000000e+000  0.0000000e+000  2.0804829e-001  0.0000000e+000  0.0000000e+000  0.0000000e+000  0.0000000e+000  0.0000000e+000  1.0935843e-003  8.1490509e-002  3.5806366e-001  2.4228418e-001  9.1804556e-001  1.0000000e+000  2.7342845e-001
  1.2658778e-001  0.0000000e+000  0.0000000e+000  4.9688840e-002  0.0000000e+000  0.0000000e+000  0.0000000e+000  0.0000000e+000  0.0000000e+000  0.0000000e+000  2.2032260e-001  0.0000000e+000  6.2917365e-002  0.0000000e+000  0.0000000e+000  0.0000000e+000  0.0000000e+000  0.0000000e+000  3.4700435e-001  3.0776124e-002  0.0000000e+000  1.2795224e-001  7.9948323e-002  0.0000000e+000  0.0000000e+000  4.6660497e-001  3.5931516e-001  0.0000000e+000  5.7899169e-002  0.0000000e+000  1.2658778e-001  1.1150799e+000  1.0000000e+000  4.1207952e-001
  3.8665260e-002  0.0000000e+000  0.0000000e+000  0.0000000e+000  0.0000000e+000  5.1540262e-002  0.0000000e+000  6.4858362e-002  0.0000000e+000  1.6947131e-002  3.5830781e-001  1.1708867e-001  0.0000000e+000  1.6388235e-002  0.0000000e+000  8.6556803e-005  0.0000000e+000  1.0000000e+000  5.9416412e-002  0.0000000e+000  0.0000000e+000  0.0000000e+000  2.7265860e-001  1.8305836e-002  0.0000000e+000  3.6371464e-002  0.0000000e+000  5.4010180e-002  0.0000000e+000  0.0000000e+000  3.8665260e-002  1.3892611e+000  1.0000000e+000  2.3798485e-001
  3.4111618e-001  0.0000000e+000  0.0000000e+000  0.0000000e+000  0.0000000e+000  0.0000000e+000  0.0000000e+000  9.3483513e-002  7.0038711e-002  2.3804686e-001  1.3621183e-001  0.0000000e+000  2.2990081e-001  0.0000000e+000  0.0000000e+000  0.0000000e+000  0.0000000e+000  5.0402318e-002  2.2516723e-001  0.0000000e+000  0.0000000e+000  1.1721862e-002  7.9199278e-002  0.0000000e+000  0.0000000e+000  0.0000000e+000  1.2023796e-001  1.9221373e-002  0.0000000e+000  3.6274657e-002  3.4111618e-001  7.1385562e-001  1.0000000e+000  5.8828553e-001
  2.7612065e-001  0.0000000e+000  0.0000000e+000  8.7301299e-002  0.0000000e+000  1.2787423e-002  0.0000000e+000  1.5910383e-001  0.0000000e+000  0.0000000e+000  3.9735206e-001  0.0000000e+000  0.0000000e+000  0.0000000e+000  0.0000000e+000  4.5202791e-004  0.0000000e+000  0.0000000e+000  0.0000000e+000  0.0000000e+000  2.3897068e-001  0.0000000e+000  3.2614490e-001  0.0000000e+000  0.0000000e+000  0.0000000e+000  3.4002740e-001  0.0000000e+000  0.0000000e+000  2.3838206e-001  2.7612065e-001  9.0272462e-001  1.0000000e+000  5.5976086e-001
  1.0000000e+000  0.0000000e+000  0.0000000e+000  1.3894497e-001  0.0000000e+000  7.2148433e-003  0.0000000e+000  0.0000000e+000  5.6019296e-003  5.0034269e-001  0.0000000e+000  2.3136236e-001  0.0000000e+000  0.0000000e+000  0.0000000e+000  0.0000000e+000  0.0000000e+000  2.2454898e-001  1.6481168e-002  9.4568327e-002  0.0000000e+000  1.5295098e-001  0.0000000e+000  0.0000000e+000  0.0000000e+000  1.8459702e-002  0.0000000e+000  2.3398684e-002  0.0000000e+000  0.0000000e+000  1.0000000e+000  2.3929350e-001  1.0000000e+000             Inf
  9.1409720e-001  0.0000000e+000  5.4320224e-002  0.0000000e+000  7.7442142e-001  0.0000000e+000  1.4173917e-002  0.0000000e+000  0.0000000e+000  0.0000000e+000  0.0000000e+000  0.0000000e+000  1.8518856e-002  2.3009875e-001  0.0000000e+000  0.0000000e+000  0.0000000e+000  3.7943613e-001  0.0000000e+000  0.0000000e+000  0.0000000e+000  0.0000000e+000  0.0000000e+000  0.0000000e+000  0.0000000e+000  2.6681951e-001  0.0000000e+000  0.0000000e+000  7.2142001e-002  0.0000000e+000  9.1409720e-001  3.6690225e-001  1.0000000e+000  4.8388013e-001
  6.4293642e-001  0.0000000e+000  1.4296151e-001  0.0000000e+000  0.0000000e+000  0.0000000e+000  2.3315495e-003  1.3338622e-002  3.2157188e-001  1.9561854e-001  0.0000000e+000  0.0000000e+000  5.2935035e-001  0.0000000e+000  7.6580696e-002  2.8125536e-004  5.8705471e-002  0.0000000e+000  0.0000000e+000  6.5959649e-002  3.5254380e-001  0.0000000e+000  0.0000000e+000  0.0000000e+000  0.0000000e+000  0.0000000e+000  0.0000000e+000  2.1854326e-001  1.5447636e-001  8.0439465e-002  6.4293642e-001  6.4533561e-001  1.0000000e+000  5.8333952e-001
  8.6140454e-001  5.9759618e-001  0.0000000e+000  0.0000000e+000  4.9786181e-002  9.3721245e-002  8.9308565e-002  0.0000000e+000  4.1551610e-001  0.0000000e+000  0.0000000e+000  0.0000000e+000  5.6821638e-001  0.0000000e+000  1.3649117e-001  0.0000000e+000  5.2938662e-002  0.0000000e+000  0.0000000e+000  0.0000000e+000  0.0000000e+000  9.8362777e-002  2.2643746e-001  1.4520538e-001  0.0000000e+000  6.8230908e-002  4.0095924e-001  5.3714143e-002  0.0000000e+000  0.0000000e+000  8.6140454e-001  6.4057846e-001  1.0000000e+000  5.1073809e-001
  0.0000000e+000  0.0000000e+000  0.0000000e+000  1.7745215e-002  8.5679931e-002  0.0000000e+000  0.0000000e+000  4.3851132e-002  1.8467531e-001  7.4103359e-002  0.0000000e+000  0.0000000e+000  6.8533416e-002  0.0000000e+000  0.0000000e+000  0.0000000e+000  0.0000000e+000  3.6778849e-002  2.0657304e-001  0.0000000e+000  4.4557556e-003  1.3402560e-001  0.0000000e+000  5.2003148e-002  0.0000000e+000  0.0000000e+000  1.6112516e-001  0.0000000e+000  2.1551290e-001  8.5927971e-003  0.0000000e+000  1.4014793e+000  1.0000000e+000             Inf
  6.3531420e-002  0.0000000e+000  3.9212314e-001  8.4184373e-002  0.0000000e+000  1.1169218e-001  0.0000000e+000  6.7007624e-002  8.7308633e-002  9.2883703e-002  1.9196787e-001  0.0000000e+000  0.0000000e+000  0.0000000e+000  0.0000000e+000  1.6355417e-003  0.0000000e+000  0.0000000e+000  1.6362121e-001  0.0000000e+000  0.0000000e+000  0.0000000e+000  0.0000000e+000  0.0000000e+000  0.0000000e+000  0.0000000e+000  0.0000000e+000  4.4500060e-001  0.0000000e+000  3.8491574e-004  6.3531420e-002  1.1987320e+000  1.0000000e+000  2.4401501e-001
  1.0880557e-001  0.0000000e+000  3.2193089e-001  0.0000000e+000  7.5662632e-003  0.0000000e+000  0.0000000e+000  1.3978635e-002  1.7416188e-001  0.0000000e+000  0.0000000e+000  0.0000000e+000  1.5016778e-001  0.0000000e+000  0.0000000e+000  5.3211006e-004  0.0000000e+000  0.0000000e+000  9.7734611e-001  0.0000000e+000  0.0000000e+000  0.0000000e+000  0.0000000e+000  2.2468768e-001  0.0000000e+000  0.0000000e+000  3.5735747e-002  1.8763203e-003  4.1747863e-002  0.0000000e+000  1.0880557e-001  1.1871864e+000  1.0000000e+000  1.3503464e-001
  6.2609909e-001  0.0000000e+000  0.0000000e+000  0.0000000e+000  0.0000000e+000  0.0000000e+000  0.0000000e+000  2.7173126e-002  9.1075077e-003  0.0000000e+000  0.0000000e+000  0.0000000e+000  0.0000000e+000  7.9788027e-003  0.0000000e+000  0.0000000e+000  1.3377465e-001  0.0000000e+000  0.0000000e+000  0.0000000e+000  5.0651514e-001  4.2475227e-002  0.0000000e+000  0.0000000e+000  0.0000000e+000  0.0000000e+000  6.2222865e-002  1.8639818e-001  0.0000000e+000  0.0000000e+000  6.2609909e-001  3.9964011e-001  1.0000000e+000  6.3968731e-001
  2.7940373e-001  1.8125048e-002  0.0000000e+000  0.0000000e+000  0.0000000e+000  0.0000000e+000  0.0000000e+000  1.0000000e+000  1.7842933e-001  2.1457222e-001  0.0000000e+000  0.0000000e+000  1.1253656e-001  0.0000000e+000  0.0000000e+000  0.0000000e+000  0.0000000e+000  0.0000000e+000  0.0000000e+000  2.6949017e-001  0.0000000e+000  0.0000000e+000  0.0000000e+000  0.0000000e+000  0.0000000e+000  1.3989703e-002  0.0000000e+000  1.1942221e-001  0.0000000e+000  3.9168198e-002  2.7940373e-001  9.3934258e-001  1.0000000e+000  3.8853795e-001
  5.7586427e-001  1.1945407e-001  2.4663687e-001  9.2604671e-002  0.0000000e+000  0.0000000e+000  0.0000000e+000  5.4001369e-002  0.0000000e+000  0.0000000e+000  0.0000000e+000  0.0000000e+000  9.4781383e-001  0.0000000e+000  0.0000000e+000  5.3566696e-002  2.0207736e-002  0.0000000e+000  0.0000000e+000  0.0000000e+000  1.0023949e-001  6.3328260e-002  0.0000000e+000  3.9736534e-001  0.0000000e+000  2.4551597e-002  0.0000000e+000  0.0000000e+000  0.0000000e+000  0.0000000e+000  5.7586427e-001  6.8077103e-001  1.0000000e+000  4.1314781e-001
  5.1155134e-001  9.4867554e-004  0.0000000e+000  1.4445749e-001  6.2739170e-002  0.0000000e+000  2.5637767e-001  0.0000000e+000  0.0000000e+000  9.7012051e-002  8.0976291e-002  2.7779371e-001  0.0000000e+000  2.6633689e-003  0.0000000e+000  3.0331636e-001  0.0000000e+000  0.0000000e+000  5.8569649e-003  8.9180541e-002  2.2245020e-001  0.0000000e+000  0.0000000e+000  4.9228703e-001  5.3039680e-003  0.0000000e+000  2.6384622e-001  1.1678466e-002  6.2618242e-002  0.0000000e+000  5.1155134e-001  7.9543232e-001  1.0000000e+000  3.3220356e-001
  4.3055919e-001  8.0202903e-003  0.0000000e+000  0.0000000e+000  0.0000000e+000  0.0000000e+000  2.6871708e-004  4.6618409e-002  0.0000000e+000  1.3680715e-001  0.0000000e+000  0.0000000e+000  0.0000000e+000  1.4714668e-001  7.8288738e-001  0.0000000e+000  0.0000000e+000  1.5926589e-001  0.0000000e+000  0.0000000e+000  9.1276153e-001  0.0000000e+000  1.1328973e-001  0.0000000e+000  6.9319302e-002  0.0000000e+000  2.1242550e-001  0.0000000e+000  2.6687082e-002  0.0000000e+000  4.3055919e-001  9.2850362e-001  1.0000000e+000  3.4071876e-001
  1.7615897e-001  0.0000000e+000  0.0000000e+000  4.8307059e-001  1.0230112e-001  0.0000000e+000  0.0000000e+000  0.0000000e+000  0.0000000e+000  4.7834273e-002  5.6016984e-001  0.0000000e+000  5.2828621e-001  0.0000000e+000  0.0000000e+000  3.8677285e-002  0.0000000e+000  0.0000000e+000  0.0000000e+000  1.0000000e+000  0.0000000e+000  0.0000000e+000  0.0000000e+000  0.0000000e+000  0.0000000e+000  0.0000000e+000  0.0000000e+000  3.0370811e-002  0.0000000e+000  0.0000000e+000  1.7615897e-001  1.2927351e+000  1.0000000e+000  4.3688848e-001
  0.0000000e+000  1.6883953e-002  8.1358434e-002  0.0000000e+000  0.0000000e+000  2.5425696e-002  0.0000000e+000  4.8161982e-001  0.0000000e+000  7.8171034e-003  0.0000000e+000  1.1240400e-001  0.0000000e+000  2.3540012e-002  0.0000000e+000  0.0000000e+000  0.0000000e+000  0.0000000e+000  0.0000000e+000  0.0000000e+000  0.0000000e+000  9.2670649e-002  0.0000000e+000  6.1439380e-001  0.0000000e+000  0.0000000e+000  0.0000000e+000  0.0000000e+000  0.0000000e+000  0.0000000e+000  0.0000000e+000  1.4518973e+000  1.0000000e+000             Inf
  8.8186798e-001  6.3662135e-002  0.0000000e+000  2.2468703e-001  0.0000000e+000  0.0000000e+000  0.0000000e+000  0.0000000e+000  0.0000000e+000  0.0000000e+000  8.2608217e-002  1.5853872e-002  0.0000000e+000  5.6259790e-002  0.0000000e+000  3.6994432e-001  5.3384795e-002  0.0000000e+000  3.3831177e-004  0.0000000e+000  0.0000000e+000  0.0000000e+000  0.0000000e+000  0.0000000e+000  0.0000000e+000  0.0000000e+000  0.0000000e+000  1.5016710e-001  0.0000000e+000  0.0000000e+000  8.8186798e-001  2.3847583e-001  1.0000000e+000  5.8003977e-001
  1.0000000e+000  0.0000000e+000  0.0000000e+000  0.0000000e+000  0.0000000e+000  1.1348866e-001  3.3163148e-002  6.3928913e-003  0.0000000e+000  2.9742652e-002  1.3501828e-001  3.8817055e-004  5.6003859e-002  7.3212415e-003  0.0000000e+000  3.3225786e-002  0.0000000e+000  2.2477208e-001  0.0000000e+000  4.5698026e-002  0.0000000e+000  0.0000000e+000  1.2749055e-002  0.0000000e+000  0.0000000e+000  0.0000000e+000  1.3370140e-002  5.3852113e-002  0.0000000e+000  7.8980985e-003  1.0000000e+000  1.2640453e-001  1.0000000e+000             Inf
  2.5385959e-001  0.0000000e+000  0.0000000e+000  1.3105480e-001  7.5879488e-002  4.9155898e-002  0.0000000e+000  1.3686551e-001  0.0000000e+000  0.0000000e+000  0.0000000e+000  0.0000000e+000  0.0000000e+000  1.4896903e-001  0.0000000e+000  0.0000000e+000  9.6259698e-002  2.5019643e-001  1.5947354e-002  3.2855710e-002  0.0000000e+000  4.7186269e-001  2.7517159e-001  2.8277759e-001  0.0000000e+000  0.0000000e+000  0.0000000e+000  3.6466999e-001  1.7602200e-001  4.0727699e-001  2.5385959e-001  1.2092938e+000  1.0000000e+000  3.6985695e-001
  9.8653903e-001  0.0000000e+000  2.8880835e-002  0.0000000e+000  0.0000000e+000  0.0000000e+000  0.0000000e+000  0.0000000e+000  0.0000000e+000  0.0000000e+000  0.0000000e+000  0.0000000e+000  0.0000000e+000  0.0000000e+000  1.6875510e-001  4.5706858e-001  3.3439662e-002  0.0000000e+000  2.9723105e-001  0.0000000e+000  0.0000000e+000  0.0000000e+000  0.0000000e+000  8.8891482e-002  0.0000000e+000  0.0000000e+000  0.0000000e+000  2.5607046e-002  0.0000000e+000  0.0000000e+000  9.8653903e-001  1.9099914e-001  1.0000000e+000             Inf
  1.7080760e-001  0.0000000e+000  0.0000000e+000  0.0000000e+000  4.0816897e-001  4.0933340e-001  6.3695491e-002  3.3908104e-002  0.0000000e+000  0.0000000e+000  1.1560147e-001  8.6601763e-002  3.0749954e-002  0.0000000e+000  9.8729727e-002  0.0000000e+000  3.2625486e-002  0.0000000e+000  2.6029319e-001  0.0000000e+000  8.0051649e-003  0.0000000e+000  0.0000000e+000  1.1026807e-001  2.3795293e-001  0.0000000e+000  0.0000000e+000  3.2932415e-001  4.8584806e-002  1.6162613e-001  1.7080760e-001  1.2081948e+000  1.0000000e+000  5.3958575e-001
  6.9886095e-001  0.0000000e+000  1.6146344e-001  3.8524009e-002  0.0000000e+000  5.6901882e-002  5.1685270e-001  0.0000000e+000  0.0000000e+000  2.2066428e-001  0.0000000e+000  0.0000000e+000  0.0000000e+000  1.3343223e-001  0.0000000e+000  0.0000000e+000  0.0000000e+000  5.6703480e-002  1.8630270e-001  0.0000000e+000  0.0000000e+000  8.7351681e-002  0.0000000e+000  2.8896825e-002  0.0000000e+000  0.0000000e+000  0.0000000e+000  2.9892403e-001  0.0000000e+000  0.0000000e+000  6.9886095e-001  5.1205934e-001  1.0000000e+000  4.5847948e-001
  8.8424259e-001  0.0000000e+000  0.0000000e+000  0.0000000e+000  0.0000000e+000  1.9157084e-002  0.0000000e+000  0.0000000e+000  0.0000000e+000  0.0000000e+000  0.0000000e+000  0.0000000e+000  0.0000000e+000  2.3955068e-001  2.7069807e-001  5.8660177e-001  0.0000000e+000  0.0000000e+000  0.0000000e+000  0.0000000e+000  0.0000000e+000  3.1374512e-002  0.0000000e+000  1.9927767e-002  7.2231291e-002  0.0000000e+000  0.0000000e+000  2.8811407e-001  0.0000000e+000  0.0000000e+000  8.8424259e-001  3.3240734e-001  1.0000000e+000  6.0098265e-001
  6.1007950e-001  0.0000000e+000  3.6981136e-002  2.2780537e-002  0.0000000e+000  0.0000000e+000  0.0000000e+000  0.0000000e+000  0.0000000e+000  0.0000000e+000  3.4352983e-003  0.0000000e+000  0.0000000e+000  9.5358115e-002  0.0000000e+000  0.0000000e+000  0.0000000e+000  5.0486734e-001  0.0000000e+000  0.0000000e+000  0.0000000e+000  5.5322833e-001  4.4983155e-002  1.5388356e-002  0.0000000e+000  0.0000000e+000  2.2080067e-002  0.0000000e+000  2.0014866e-001  0.0000000e+000  6.1007950e-001  5.1980067e-001  1.0000000e+000  4.9663148e-001
  1.7555990e-001  0.0000000e+000  0.0000000e+000  0.0000000e+000  0.0000000e+000  0.0000000e+000  0.0000000e+000  1.5797572e-002  0.0000000e+000  1.0435916e-001  0.0000000e+000  3.0951665e-001  5.4504308e-002  0.0000000e+000  9.8788858e-002  0.0000000e+000  0.0000000e+000  0.0000000e+000  2.5454283e-002  0.0000000e+000  2.9128855e-003  1.1820625e-001  8.7974378e-002  2.2990207e-001  0.0000000e+000  0.0000000e+000  4.2225559e-002  0.0000000e+000  0.0000000e+000  0.0000000e+000  1.7555990e-001  8.5347096e-001  1.0000000e+000  7.0943541e-001
  0.0000000e+000  1.3810436e-001  2.3553660e-003  0.0000000e+000  0.0000000e+000  8.1094831e-002  0.0000000e+000  0.0000000e+000  0.0000000e+000  5.8678955e-003  0.0000000e+000  0.0000000e+000  0.0000000e+000  0.0000000e+000  3.6344390e-002  9.8500206e-002  1.8436964e-002  0.0000000e+000  9.5282271e-002  0.0000000e+000  0.0000000e+000  0.0000000e+000  0.0000000e+000  1.3325186e-001  0.0000000e+000  0.0000000e+000  0.0000000e+000  0.0000000e+000  6.7325813e-003  1.2112887e-001  0.0000000e+000  1.2287550e+000  1.0000000e+000             Inf
  3.5902793e-001  0.0000000e+000  0.0000000e+000  0.0000000e+000  1.5633106e-004  0.0000000e+000  0.0000000e+000  0.0000000e+000  0.0000000e+000  5.3897933e-002  9.8530086e-003  0.0000000e+000  0.0000000e+000  0.0000000e+000  3.6304616e-003  1.3060414e-001  5.7538106e-002  1.8688475e-001  2.6190431e-001  0.0000000e+000  4.5173792e-002  0.0000000e+000  0.0000000e+000  0.0000000e+000  0.0000000e+000  0.0000000e+000  4.4728499e-002  0.0000000e+000  4.0347634e-001  0.0000000e+000  3.5902793e-001  6.6996591e-001  1.0000000e+000  7.6197908e-001
  8.2350062e-001  2.4463956e-001  4.4069643e-003  3.3949396e-001  0.0000000e+000  0.0000000e+000  0.0000000e+000  0.0000000e+000  0.0000000e+000  8.8319904e-003  4.7467592e-002  0.0000000e+000  0.0000000e+000  5.5705060e-002  0.0000000e+000  0.0000000e+000  0.0000000e+000  4.3037975e-002  1.1374305e-001  0.0000000e+000  2.7675974e-002  0.0000000e+000  1.7923695e-001  0.0000000e+000  0.0000000e+000  0.0000000e+000  1.5832944e-001  0.0000000e+000  0.0000000e+000  0.0000000e+000  8.2350062e-001  3.1360759e-001  1.0000000e+000  4.8951907e-001
  1.0000000e+000  2.6782720e-004  8.1944964e-002  0.0000000e+000  0.0000000e+000  0.0000000e+000  0.0000000e+000  2.3659375e-001  0.0000000e+000  0.0000000e+000  9.5598563e-003  1.1524343e-001  0.0000000e+000  7.0733196e-002  0.0000000e+000  0.0000000e+000  1.8084252e-002  9.7897755e-003  0.0000000e+000  0.0000000e+000  0.0000000e+000  1.2690385e-001  0.0000000e+000  0.0000000e+000  2.4934456e-001  0.0000000e+000  0.0000000e+000  7.6621937e-002  1.7359847e-001  0.0000000e+000  1.0000000e+000  1.9535007e-001  1.0000000e+000             Inf
  1.2898016e-001  0.0000000e+000  1.2940630e-001  0.0000000e+000  0.0000000e+000  1.8894045e-001  1.1992204e-002  0.0000000e+000  2.6919637e-001  0.0000000e+000  0.0000000e+000  1.4184989e-001  0.0000000e+000  1.2825608e-001  0.0000000e+000  6.3285086e-002  0.0000000e+000  3.3392346e-002  0.0000000e+000  0.0000000e+000  0.0000000e+000  0.0000000e+000  6.2721340e-002  0.0000000e+000  1.6148580e-002  0.0000000e+000  1.8201205e-001  0.0000000e+000  0.0000000e+000  0.0000000e+000  1.2898016e-001  9.5883293e-001  1.0000000e+000  3.2237011e-001
  3.9008128e-001  0.0000000e+000  0.0000000e+000  0.0000000e+000  5.0606211e-002  5.3116006e-002  0.0000000e+000  0.0000000e+000  1.7606889e-001  0.0000000e+000  4.2119961e-001  0.0000000e+000  0.0000000e+000  2.4803538e-002  6.6689154e-003  0.0000000e+000  4.5202613e-002  0.0000000e+000  0.0000000e+000  9.2738850e-003  0.0000000e+000  5.0384429e-002  0.0000000e+000  0.0000000e+000  0.0000000e+000  0.0000000e+000  0.0000000e+000  0.0000000e+000  3.1224246e-002  0.0000000e+000  3.9008128e-001  5.6582547e-001  1.0000000e+000  4.5555168e-001
  7.4386505e-001  5.3092215e-002  0.0000000e+000  2.0680786e-002  0.0000000e+000  0.0000000e+000  1.2551667e-002  9.3202190e-002  2.2770883e-001  2.1802569e-001  3.0263773e-002  0.0000000e+000  6.3550700e-002  3.4609145e-002  0.0000000e+000  0.0000000e+000  0.0000000e+000  0.0000000e+000  0.0000000e+000  0.0000000e+000  2.7385365e-002  0.0000000e+000  4.3318496e-001  0.0000000e+000  2.1933838e-001  6.9878817e-002  3.9365778e-002  0.0000000e+000  0.0000000e+000  0.0000000e+000  7.4386505e-001  4.2998565e-001  1.0000000e+000  6.2001487e-001
  0.0000000e+000  2.0517902e-001  0.0000000e+000  6.1099030e-002  0.0000000e+000  0.0000000e+000  0.0000000e+000  0.0000000e+000  0.0000000e+000  1.2095227e-002  0.0000000e+000  0.0000000e+000  7.1839664e-004  1.0764755e-003  0.0000000e+000  0.0000000e+000  0.0000000e+000  2.3470611e-001  0.0000000e+000  5.3945636e-002  9.5159531e-003  0.0000000e+000  0.0000000e+000  0.0000000e+000  0.0000000e+000  0.0000000e+000  0.0000000e+000  0.0000000e+000  6.8403787e-002  0.0000000e+000  0.0000000e+000  1.2007123e+000  1.0000000e+000             Inf
  4.0803785e-001  1.2544204e-001  1.9611638e-002  0.0000000e+000  0.0000000e+000  0.0000000e+000  0.0000000e+000  7.5854815e-002  0.0000000e+000  0.0000000e+000  2.9059125e-002  0.0000000e+000  0.0000000e+000  0.0000000e+000  8.9632650e-002  2.1624811e-002  0.0000000e+000  0.0000000e+000  4.6155436e-002  0.0000000e+000  0.0000000e+000  0.0000000e+000  9.1906989e-002  1.3522672e-001  0.0000000e+000  0.0000000e+000  0.0000000e+000  9.6167673e-002  0.0000000e+000  0.0000000e+000  4.0803785e-001  5.1925654e-001  1.0000000e+000  4.8889907e-001
  1.9695396e-001  0.0000000e+000  0.0000000e+000  0.0000000e+000  0.0000000e+000  6.9552459e-002  5.1866435e-002  0.0000000e+000  0.0000000e+000  0.0000000e+000  2.2619207e-001  0.0000000e+000  5.4828462e-003  6.3029482e-002  0.0000000e+000  0.0000000e+000  4.1652408e-001  0.0000000e+000  2.9679692e-001  0.0000000e+000  0.0000000e+000  0.0000000e+000  7.7882017e-002  0.0000000e+000  0.0000000e+000  0.0000000e+000  0.0000000e+000  0.0000000e+000  0.0000000e+000  0.0000000e+000  1.9695396e-001  8.5435091e-001  1.0000000e+000  2.6073786e-001
  2.6308215e-001  0.0000000e+000  0.0000000e+000  5.9235452e-003  0.0000000e+000  9.3465451e-003  0.0000000e+000  0.0000000e+000  0.0000000e+000  1.1969532e-003  0.0000000e+000  0.0000000e+000  0.0000000e+000  0.0000000e+000  2.7469735e-001  1.9938689e-003  0.0000000e+000  1.1913283e-001  0.0000000e+000  4.6215111e-002  0.0000000e+000  2.5715115e-001  5.1972825e-001  6.8280375e-003  1.3527815e-001  0.0000000e+000  6.9027476e-002  0.0000000e+000  0.0000000e+000  0.0000000e+000  2.6308215e-001  8.3151801e-001  1.0000000e+000  4.8011388e-001
  9.8092374e-002  2.5184418e-001  2.0159289e-003  9.8002084e-004  0.0000000e+000  0.0000000e+000  7.1203065e-002  0.0000000e+000  1.1536963e-001  0.0000000e+000  6.2511553e-002  0.0000000e+000  0.0000000e+000  0.0000000e+000  1.6614744e-001  0.0000000e+000  0.0000000e+000  0.0000000e+000  2.2984226e-002  2.1877757e-001  0.0000000e+000  0.0000000e+000  3.5790796e-002  0.0000000e+000  0.0000000e+000  0.0000000e+000  1.4547449e-001  1.0448903e-001  2.7536133e-001  0.0000000e+000  9.8092374e-002  1.0790579e+000  1.0000000e+000  3.6956944e-001
  9.2323020e-001  0.0000000e+000  0.0000000e+000  2.4612701e-002  0.0000000e+000  0.0000000e+000  0.0000000e+000  0.0000000e+000  3.6265262e-001  6.5938738e-002  0.0000000e+000  3.6636143e-002  1.3890416e-003  0.0000000e+000  1.9583761e-001  0.0000000e+000  0.0000000e+000  0.0000000e+000  2.8026627e-002  0.0000000e+000  0.0000000e+000  0.0000000e+000  2.4161493e-002  0.0000000e+000  0.0000000e+000  0.0000000e+000  4.9754704e-003  0.0000000e+000  0.0000000e+000  1.6590239e-001  9.2323020e-001  1.9433682e-001  1.0000000e+000             Inf
  3.1478491e-001  4.1185385e-001  1.1121329e-001  2.5314459e-002  0.0000000e+000  2.0766297e-001  1.5167971e-001  8.7717315e-002  9.1819499e-002  0.0000000e+000  7.3586557e-002  0.0000000e+000  0.0000000e+000  5.5861611e-002  0.0000000e+000  7.4697644e-003  0.0000000e+000  0.0000000e+000  0.0000000e+000  0.0000000e+000  0.0000000e+000  0.0000000e+000  2.0783738e-002  2.0972391e-001  0.0000000e+000  0.0000000e+000  0.0000000e+000  0.0000000e+000  0.0000000e+000  3.3441181e-003  3.1478491e-001  7.7630989e-001  1.0000000e+000  7.0203721e-001
  9.4877936e-002  8.3082034e-002  0.0000000e+000  1.9354453e-005  0.0000000e+000  0.0000000e+000  0.0000000e+000  1.1658638e-001  0.0000000e+000  0.0000000e+000  3.7022709e-002  0.0000000e+000  0.0000000e+000  4.0860098e-002  8.4859909e-002  0.0000000e+000  0.0000000e+000  1.7539495e-001  1.4007096e-003  1.3266171e-001  1.5803067e-001  0.0000000e+000  0.0000000e+000  3.8827223e-003  2.5425777e-001  0.0000000e+000  0.0000000e+000  0.0000000e+000  0.0000000e+000  0.0000000e+000  9.4877936e-002  9.8142119e-001  1.0000000e+000  5.8616888e-001
  6.6047753e-001  0.0000000e+000  0.0000000e+000  0.0000000e+000  0.0000000e+000  0.0000000e+000  0.0000000e+000  1.7061892e-001  0.0000000e+000  6.3537590e-004  0.0000000e+000  0.0000000e+000  2.1807503e-001  1.5563446e-001  8.6408891e-002  0.0000000e+000  1.1192336e-001  0.0000000e+000  0.0000000e+000  0.0000000e+000  4.1328578e-001  1.5736721e-002  0.0000000e+000  1.7012979e-001  0.0000000e+000  0.0000000e+000  0.0000000e+000  0.0000000e+000  0.0000000e+000  0.0000000e+000  6.6047753e-001  4.4933346e-001  1.0000000e+000  6.6243827e-001
  8.4838522e-001  3.9965319e-002  4.8521404e-001  2.9232567e-002  0.0000000e+000  0.0000000e+000  1.5021765e-001  0.0000000e+000  3.1111258e-001  0.0000000e+000  1.7149309e-003  0.0000000e+000  2.1201725e-002  6.9958268e-002  1.4735545e-001  0.0000000e+000  0.0000000e+000  3.7361230e-002  2.5196748e-001  0.0000000e+000  2.4730088e-001  2.5908595e-002  0.0000000e+000  0.0000000e+000  1.2700728e-002  1.1933181e-001  0.0000000e+000  0.0000000e+000  0.0000000e+000  0.0000000e+000  8.4838522e-001  4.3831591e-001  1.0000000e+000  3.3359564e-001
  5.5763976e-002  2.0633961e-001  1.0113546e-002  0.0000000e+000  0.0000000e+000  0.0000000e+000  0.0000000e+000  1.4050329e-001  0.0000000e+000  2.1794618e-001  0.0000000e+000  0.0000000e+000  0.0000000e+000  4.3529321e-002  0.0000000e+000  3.9566228e-003  0.0000000e+000  0.0000000e+000  0.0000000e+000  0.0000000e+000  0.0000000e+000  2.1289498e-002  2.5982376e-001  1.1278661e-001  0.0000000e+000  0.0000000e+000  7.6444380e-002  0.0000000e+000  0.0000000e+000  4.7210559e-002  5.5763976e-002  1.0790176e+000  1.0000000e+000  3.0813807e-001
  4.3350917e-001  3.1773203e-002  4.6777604e-001  0.0000000e+000  0.0000000e+000  0.0000000e+000  0.0000000e+000  4.4398348e-002  0.0000000e+000  7.3809994e-002  4.8712946e-002  2.9880273e-002  0.0000000e+000  4.8059276e-002  0.0000000e+000  0.0000000e+000  0.0000000e+000  6.9340193e-003  2.5499033e-001  1.4796208e-002  0.0000000e+000  8.4663375e-002  0.0000000e+000  0.0000000e+000  0.0000000e+000  2.1289383e-001  6.1274348e-003  1.0815381e-002  7.9721156e-002  0.0000000e+000  4.3350917e-001  6.4935673e-001  1.0000000e+000  7.0454896e-001
  9.0351231e-001  8.9352790e-002  3.3954795e-001  2.3250070e-002  0.0000000e+000  0.0000000e+000  8.3479555e-002  0.0000000e+000  1.5948526e-001  3.5505228e-002  0.0000000e+000  2.7703207e-001  1.4507097e-001  0.0000000e+000  2.2809386e-002  6.9963198e-002  0.0000000e+000  0.0000000e+000  3.4456435e-001  0.0000000e+000  0.0000000e+000  0.0000000e+000  5.2182803e-002  0.0000000e+000  1.2732822e-001  0.0000000e+000  2.5383533e-004  2.3610586e-003  6.7925374e-002  0.0000000e+000  9.0351231e-001  3.7964977e-001  1.0000000e+000  3.2738645e-001
  0.0000000e+000  2.0680009e-001  0.0000000e+000  0.0000000e+000  0.0000000e+000  0.0000000e+000  0.0000000e+000  0.0000000e+000  0.0000000e+000  0.0000000e+000  0.0000000e+000  0.0000000e+000  0.0000000e+000  2.1276658e-001  0.0000000e+000  0.0000000e+000  0.0000000e+000  0.0000000e+000  0.0000000e+000  0.0000000e+000  0.0000000e+000  1.2317099e-001  0.0000000e+000  0.0000000e+000  0.0000000e+000  0.0000000e+000  0.0000000e+000  0.0000000e+000  5.2864092e-002  0.0000000e+000  0.0000000e+000  1.1848419e+000  1.0000000e+000             Inf
  7.7654054e-001  0.0000000e+000  1.3177735e-002  0.0000000e+000  0.0000000e+000  0.0000000e+000  0.0000000e+000  0.0000000e+000  1.8725324e-001  0.0000000e+000  7.1643759e-002  1.7358721e-001  3.9336186e-002  0.0000000e+000  0.0000000e+000  0.0000000e+000  1.8656415e-002  0.0000000e+000  8.6631162e-002  0.0000000e+000  0.0000000e+000  0.0000000e+000  0.0000000e+000  0.0000000e+000  0.0000000e+000  0.0000000e+000  4.0225496e-001  0.0000000e+000  2.1117126e-002  0.0000000e+000  7.7654054e-001  3.0422345e-001  1.0000000e+000  1.5594448e-001
  6.8043212e-001  1.1429708e-001  0.0000000e+000  1.0551051e-001  3.2259772e-002  0.0000000e+000  0.0000000e+000  5.1152986e-002  0.0000000e+000  0.0000000e+000  0.0000000e+000  4.9840754e-002  0.0000000e+000  0.0000000e+000  8.7188935e-003  0.0000000e+000  6.8484121e-002  4.9756470e-002  4.0873357e-002  0.0000000e+000  0.0000000e+000  1.6902604e-001  0.0000000e+000  0.0000000e+000  0.0000000e+000  2.0258163e-001  0.0000000e+000  0.0000000e+000  0.0000000e+000  0.0000000e+000  6.8043212e-001  3.4483498e-001  1.0000000e+000  2.4639311e-001
  7.7516630e-001  0.0000000e+000  1.0153146e-001  0.0000000e+000  0.0000000e+000  0.0000000e+000  0.0000000e+000  0.0000000e+000  0.0000000e+000  0.0000000e+000  4.0732990e-001  0.0000000e+000  0.0000000e+000  0.0000000e+000  6.7151257e-002  3.2790574e-002  9.4869123e-002  0.0000000e+000  0.0000000e+000  1.7137829e-001  0.0000000e+000  0.0000000e+000  0.0000000e+000  2.4492505e-001  5.0517449e-002  0.0000000e+000  0.0000000e+000  0.0000000e+000  0.0000000e+000  0.0000000e+000  7.7516630e-001  3.3527278e-001  1.0000000e+000  1.3353044e-001
  9.6117400e-001  0.0000000e+000  1.7911043e-002  7.5605733e-002  0.0000000e+000  0.0000000e+000  7.8014268e-002  1.0155906e-001  0.0000000e+000  6.4529048e-002  0.0000000e+000  1.3657804e-001  0.0000000e+000  0.0000000e+000  1.0349497e-002  0.0000000e+000  0.0000000e+000  0.0000000e+000  8.6128363e-002  0.0000000e+000  7.0996024e-003  0.0000000e+000  0.0000000e+000  4.7068839e-002  0.0000000e+000  4.0062403e-002  0.0000000e+000  0.0000000e+000  5.6570464e-001  7.9529218e-002  9.6117400e-001  2.4384721e-001  1.0000000e+000  1.1367094e-001
  3.7207639e-001  0.0000000e+000  0.0000000e+000  8.2868485e-002  0.0000000e+000  0.0000000e+000  0.0000000e+000  0.0000000e+000  9.2242291e-002  6.1737373e-002  0.0000000e+000  0.0000000e+000  0.0000000e+000  0.0000000e+000  0.0000000e+000  1.7169790e-001  0.0000000e+000  0.0000000e+000  5.5266881e-002  0.0000000e+000  0.0000000e+000  0.0000000e+000  0.0000000e+000  7.7440780e-003  0.0000000e+000  6.3332140e-002  4.5321783e-002  1.6442879e-001  0.0000000e+000  0.0000000e+000  3.7207639e-001  5.5429274e-001  1.0000000e+000  4.8796459e-001
  9.1224605e-003  0.0000000e+000  0.0000000e+000  0.0000000e+000  2.1361308e-001  0.0000000e+000  0.0000000e+000  0.0000000e+000  2.4085197e-002  0.0000000e+000  0.0000000e+000  0.0000000e+000  1.8260384e-001  0.0000000e+000  0.0000000e+000  0.0000000e+000  4.6476652e-002  0.0000000e+000  2.0337656e-002  0.0000000e+000  1.4590990e-003  6.7253705e-003  0.0000000e+000  0.0000000e+000  1.3228167e-001  0.0000000e+000  0.0000000e+000  2.9045219e-002  0.0000000e+000  0.0000000e+000  9.1224605e-003  1.0989886e+000  1.0000000e+000  1.7662731e-001
  1.3325676e-002  0.0000000e+000  0.0000000e+000  0.0000000e+000  1.0884382e-002  0.0000000e+000  2.9893010e-001  4.4583864e-002  0.0000000e+000  1.6141190e-002  3.4950039e-003  0.0000000e+000  0.0000000e+000  3.3456113e-002  0.0000000e+000  0.0000000e+000  0.0000000e+000  0.0000000e+000  0.0000000e+000  5.2239390e-002  1.0157713e-001  0.0000000e+000  0.0000000e+000  0.0000000e+000  1.3470926e-001  0.0000000e+000  0.0000000e+000  2.6382025e-003  0.0000000e+000  3.1442074e-003  1.3325676e-002  1.0904105e+000  1.0000000e+000  3.8410506e-001
  9.4580997e-001  0.0000000e+000  2.2411036e-002  0.0000000e+000  0.0000000e+000  0.0000000e+000  0.0000000e+000  6.3527674e-001  0.0000000e+000  0.0000000e+000  0.0000000e+000  0.0000000e+000  4.8070775e-002  0.0000000e+000  0.0000000e+000  1.2655743e-003  0.0000000e+000  1.1936320e-002  4.5166355e-001  0.0000000e+000  0.0000000e+000  0.0000000e+000  0.0000000e+000  0.0000000e+000  0.0000000e+000  0.0000000e+000  9.4849167e-002  0.0000000e+000  0.0000000e+000  1.0610565e-002  9.4580997e-001  2.4695014e-001  1.0000000e+000  1.1430851e-001
  3.1477614e-001  8.6057633e-004  1.2748792e-001  0.0000000e+000  0.0000000e+000  0.0000000e+000  4.9108568e-001  0.0000000e+000  0.0000000e+000  7.4140503e-003  0.0000000e+000  0.0000000e+000  0.0000000e+000  0.0000000e+000  0.0000000e+000  0.0000000e+000  0.0000000e+000  0.0000000e+000  0.0000000e+000  0.0000000e+000  0.0000000e+000  2.2109513e-001  0.0000000e+000  0.0000000e+000  0.0000000e+000  0.0000000e+000  0.0000000e+000  0.0000000e+000  0.0000000e+000  0.0000000e+000  3.1477614e-001  6.3259080e-001  1.0000000e+000  4.8076598e-001
  1.0000000e+000  1.2381519e-001  0.0000000e+000  0.0000000e+000  5.7601089e-004  0.0000000e+000  1.3691971e-001  3.2387153e-001  1.8918186e-001  0.0000000e+000  3.5129816e-002  0.0000000e+000  0.0000000e+000  0.0000000e+000  1.4975591e-001  0.0000000e+000  7.0830736e-006  0.0000000e+000  2.6167313e-002  0.0000000e+000  2.9841450e-002  0.0000000e+000  0.0000000e+000  0.0000000e+000  0.0000000e+000  0.0000000e+000  0.0000000e+000  0.0000000e+000  8.0195046e-002  0.0000000e+000  1.0000000e+000  1.8239962e-001  1.0000000e+000             Inf
  1.4861832e-001  2.6122438e-003  0.0000000e+000  2.9590347e-002  0.0000000e+000  0.0000000e+000  3.8129736e-004  0.0000000e+000  0.0000000e+000  4.0131990e-001  0.0000000e+000  0.0000000e+000  0.0000000e+000  0.0000000e+000  2.8237813e-004  0.0000000e+000  0.0000000e+000  2.3256989e-002  0.0000000e+000  5.9940541e-002  0.0000000e+000  0.0000000e+000  0.0000000e+000  2.0700472e-001  0.0000000e+000  0.0000000e+000  0.0000000e+000  0.0000000e+000  1.3775670e-001  0.0000000e+000  1.4861832e-001  8.3353120e-001  1.0000000e+000  7.2331432e-001
  8.6751013e-001  0.0000000e+000  0.0000000e+000  0.0000000e+000  0.0000000e+000  0.0000000e+000  1.1410790e-001  7.5355480e-002  2.0978458e-002  0.0000000e+000  0.0000000e+000  2.3714798e-001  0.0000000e+000  0.0000000e+000  0.0000000e+000  0.0000000e+000  2.7953474e-001  0.0000000e+000  0.0000000e+000  1.7272072e-002  0.0000000e+000  0.0000000e+000  0.0000000e+000  1.3904158e-001  0.0000000e+000  9.7883800e-002  1.5086219e-002  0.0000000e+000  1.2299390e-001  0.0000000e+000  8.6751013e-001  2.6625140e-001  1.0000000e+000  2.2204466e-001
  5.6193659e-001  3.5515291e-002  0.0000000e+000  2.4279146e-002  0.0000000e+000  0.0000000e+000  0.0000000e+000  0.0000000e+000  0.0000000e+000  0.0000000e+000  0.0000000e+000  0.0000000e+000  0.0000000e+000  0.0000000e+000  0.0000000e+000  0.0000000e+000  2.5916526e-004  0.0000000e+000  2.3796745e-001  0.0000000e+000  0.0000000e+000  0.0000000e+000  0.0000000e+000  0.0000000e+000  3.4541188e-002  0.0000000e+000  9.1316108e-002  9.5634065e-002  0.0000000e+000  8.7831048e-002  5.6193659e-001  3.7126273e-001  1.0000000e+000  5.0136330e-001
  0.0000000e+000  1.2027587e-001  0.0000000e+000  2.5550545e-002  0.0000000e+000  0.0000000e+000  5.6951620e-002  0.0000000e+000  5.0081504e-002  4.5756045e-003  5.3355971e-002  0.0000000e+000  5.9222512e-002  0.0000000e+000  2.7273959e-005  0.0000000e+000  0.0000000e+000  5.9886338e-002  1.9025553e-002  1.3545565e-002  0.0000000e+000  0.0000000e+000  0.0000000e+000  0.0000000e+000  3.2350946e-003  0.0000000e+000  0.0000000e+000  0.0000000e+000  3.8629906e-001  1.0332199e-002  0.0000000e+000  1.2676304e+000  1.0000000e+000             Inf
  7.3765810e-001  0.0000000e+000  0.0000000e+000  2.0291526e-001  0.0000000e+000  0.0000000e+000  1.3732065e-001  1.4798419e-001  0.0000000e+000  0.0000000e+000  1.1089416e-001  0.0000000e+000  2.0906333e-001  4.3865797e-003  0.0000000e+000  0.0000000e+000  6.7530613e-002  5.1573177e-004  0.0000000e+000  2.4851301e-001  8.9209892e-003  3.8019594e-001  0.0000000e+000  0.0000000e+000  0.0000000e+000  0.0000000e+000  0.0000000e+000  0.0000000e+000  0.0000000e+000  0.0000000e+000  7.3765810e-001  4.2943606e-001  1.0000000e+000  3.3257537e-001
  4.4086901e-001  3.6819590e-001  0.0000000e+000  5.9257872e-002  7.2188331e-002  0.0000000e+000  0.0000000e+000  0.0000000e+000  0.0000000e+000  9.2100461e-002  0.0000000e+000  0.0000000e+000  0.0000000e+000  2.2700391e-002  0.0000000e+000  0.0000000e+000  0.0000000e+000  0.0000000e+000  0.0000000e+000  0.0000000e+000  1.4100347e-003  0.0000000e+000  3.3882902e-002  0.0000000e+000  0.0000000e+000  0.0000000e+000  0.0000000e+000  0.0000000e+000  1.8123706e-002  8.9227174e-003  4.4086901e-001  4.7964741e-001  1.0000000e+000  5.6119611e-001
  0.0000000e+000  0.0000000e+000  0.0000000e+000  1.0877091e-001  4.4655542e-002  0.0000000e+000  7.3637759e-002  0.0000000e+000  0.0000000e+000  0.0000000e+000  0.0000000e+000  1.4403104e-001  0.0000000e+000  1.7788624e-002  0.0000000e+000  1.7300262e-001  1.6574064e-001  0.0000000e+000  0.0000000e+000  0.0000000e+000  0.0000000e+000  0.0000000e+000  3.2531640e-002  4.0255518e-002  0.0000000e+000  0.0000000e+000  6.1303269e-004  0.0000000e+000  0.0000000e+000  0.0000000e+000  0.0000000e+000  1.2485947e+000  1.0000000e+000             Inf
  3.3249127e-001  9.5153898e-003  0.0000000e+000  0.0000000e+000  9.0249124e-002  0.0000000e+000  0.0000000e+000  0.0000000e+000  4.6349093e-002  0.0000000e+000  0.0000000e+000  1.3929328e-001  0.0000000e+000  9.2897427e-002  0.0000000e+000  0.0000000e+000  4.4437086e-003  0.0000000e+000  1.4589802e-002  0.0000000e+000  0.0000000e+000  5.9596543e-001  0.0000000e+000  0.0000000e+000  0.0000000e+000  0.0000000e+000  7.7126617e-002  1.7850952e-001  1.9395724e-001  4.7546519e-003  3.3249127e-001  7.5510253e-001  1.0000000e+000  3.1435463e-001
  9.1939081e-001  0.0000000e+000  0.0000000e+000  1.1640999e-002  1.6230191e-003  0.0000000e+000  2.7154721e-002  5.1856709e-002  4.9450857e-002  0.0000000e+000  0.0000000e+000  0.0000000e+000  0.0000000e+000  0.0000000e+000  0.0000000e+000  1.0782495e-001  0.0000000e+000  0.0000000e+000  0.0000000e+000  4.1968072e-002  2.3294658e-001  0.0000000e+000  4.9541488e-002  0.0000000e+000  1.1014375e-002  2.3741630e-001  5.5112380e-002  3.1590135e-002  2.5974601e-001  2.3003001e-002  9.1939081e-001  2.4763544e-001  1.0000000e+000  3.0689225e-001
  8.2493394e-002  0.0000000e+000  1.6773120e-001  1.2185849e-001  0.0000000e+000  0.0000000e+000  0.0000000e+000  0.0000000e+000  1.5299252e-001  5.7373034e-002  0.0000000e+000  6.8555327e-002  0.0000000e+000  1.1832561e-002  0.0000000e+000  0.0000000e+000  0.0000000e+000  0.0000000e+000  2.4253219e-002  7.1137597e-002  5.0280549e-002  0.0000000e+000  0.0000000e+000  2.3543002e-001  1.3215001e-001  0.0000000e+000  0.0000000e+000  3.6674314e-001  0.0000000e+000  0.0000000e+000  8.2493394e-002  1.1069712e+000  1.0000000e+000  4.8498164e-001
  1.0685078e-001  0.0000000e+000  0.0000000e+000  3.8151820e-003  0.0000000e+000  0.0000000e+000  4.8809795e-002  0.0000000e+000  0.0000000e+000  0.0000000e+000  0.0000000e+000  1.6385397e-001  0.0000000e+000  0.0000000e+000  0.0000000e+000  0.0000000e+000  0.0000000e+000  6.9721377e-002  0.0000000e+000  1.5694822e-001  0.0000000e+000  0.0000000e+000  0.0000000e+000  1.0995642e-001  0.0000000e+000  1.6124987e-002  0.0000000e+000  0.0000000e+000  0.0000000e+000  3.6073466e-002  1.0685078e-001  8.3159025e-001  1.0000000e+000  5.6906500e-001
  1.0000000e+000  5.5544165e-002  1.4527143e-002  0.0000000e+000  6.2164161e-002  0.0000000e+000  0.0000000e+000  0.0000000e+000  5.0884105e-002  8.1704195e-002  0.0000000e+000  3.4471499e-002  0.0000000e+000  4.9984655e-002  0.0000000e+000  2.2149580e-001  0.0000000e+000  0.0000000e+000  0.0000000e+000  0.0000000e+000  4.0595051e-002  0.0000000e+000  1.2793720e-001  0.0000000e+000  7.0247502e-003  2.0729252e-003  1.0155656e-001  0.0000000e+000  3.5854520e-002  0.0000000e+000  1.0000000e+000  1.4579012e-001  1.0000000e+000             Inf
  8.7434665e-001  3.2555123e-003  0.0000000e+000  2.0733318e-001  3.8032829e-002  2.9523832e-001  1.2116572e-001  1.5443000e-002  2.9828249e-002  7.3474584e-002  0.0000000e+000  0.0000000e+000  0.0000000e+000  0.0000000e+000  0.0000000e+000  9.9422405e-002  0.0000000e+000  0.0000000e+000  0.0000000e+000  1.1645981e-001  0.0000000e+000  9.2942299e-002  9.8835069e-002  3.6910715e-002  2.4518091e-001  6.2297409e-003  8.3740912e-002  0.0000000e+000  0.0000000e+000  0.0000000e+000  8.7434665e-001  3.4566120e-001  1.0000000e+000  3.4658570e-001
  3.3936392e-001  3.2449860e-002  0.0000000e+000  0.0000000e+000  1.6304391e-001  0.0000000e+000  7.4011804e-002  0.0000000e+000  8.0446418e-002  0.0000000e+000  0.0000000e+000  1.1219499e-001  0.0000000e+000  2.2517965e-002  0.0000000e+000  2.0071665e-001  0.0000000e+000  1.8067947e-002  0.0000000e+000  0.0000000e+000  2.6006256e-001  8.4767379e-003  0.0000000e+000  7.5153808e-003  0.0000000e+000  0.0000000e+000  1.1451890e-003  4.2871730e-002  3.3998832e-001  5.5946780e-002  3.3936392e-001  7.4133507e-001  1.0000000e+000  3.5815464e-001
  6.3453014e-001  3.6198594e-001  0.0000000e+000  0.0000000e+000  5.6139067e-002  1.8689768e-002  0.0000000e+000  0.0000000e+000  0.0000000e+000  0.0000000e+000  0.0000000e+000  0.0000000e+000  1.1107919e-001  0.0000000e+000  0.0000000e+000  2.2401179e-001  0.0000000e+000  0.0000000e+000  0.0000000e+000  0.0000000e+000  0.0000000e+000  0.0000000e+000  0.0000000e+000  0.0000000e+000  0.0000000e+000  2.7148131e-001  1.1581874e-002  7.2275162e-002  1.1531977e-001  0.0000000e+000  6.3453014e-001  4.4795610e-001  1.0000000e+000  3.4231969e-001
  5.7963915e-001  0.0000000e+000  1.6093834e-001  0.0000000e+000  2.3679745e-001  1.3354460e-001  1.4442626e-002  2.4909729e-002  0.0000000e+000  3.8847465e-002  0.0000000e+000  0.0000000e+000  0.0000000e+000  0.0000000e+000  1.2322913e-001  0.0000000e+000  7.4008438e-001  0.0000000e+000  0.0000000e+000  0.0000000e+000  0.0000000e+000  8.0228367e-004  0.0000000e+000  0.0000000e+000  2.7351115e-001  1.4009801e-001  3.2391773e-001  0.0000000e+000  0.0000000e+000  0.0000000e+000  5.7963915e-001  6.9757834e-001  1.0000000e+000  4.1865999e-001
  8.8111669e-001  0.0000000e+000  0.0000000e+000  4.5617595e-002  1.1016989e-002  0.0000000e+000  0.0000000e+000  1.4964401e-001  5.7118380e-002  9.6068490e-002  0.0000000e+000  0.0000000e+000  1.8665555e-001  2.1817901e-002  0.0000000e+000  1.1712598e-001  0.0000000e+000  5.8917344e-003  0.0000000e+000  0.0000000e+000  1.2516289e-001  0.0000000e+000  0.0000000e+000  4.0237352e-002  4.7667739e-003  0.0000000e+000  7.7128893e-002  0.0000000e+000  7.7591596e-002  0.0000000e+000  8.8111669e-001  2.3874013e-001  1.0000000e+000  8.0110776e-001
  6.3133515e-001  3.1753352e-002  1.2675610e-001  1.9290583e-001  1.4885609e-001  7.6211083e-004  4.3227850e-001  0.0000000e+000  8.5766251e-002  0.0000000e+000  9.7719679e-002  6.4605892e-003  6.6936933e-002  2.4018058e-002  0.0000000e+000  4.2822149e-002  0.0000000e+000  0.0000000e+000  0.0000000e+000  0.0000000e+000  0.0000000e+000  0.0000000e+000  0.0000000e+000  0.0000000e+000  2.2964183e-001  1.6828621e-002  0.0000000e+000  0.0000000e+000  6.1763466e-002  2.0538400e-001  6.3133515e-001  5.6044183e-001  1.0000000e+000  7.5484021e-001
  3.3823645e-001  1.0679966e-001  2.8030308e-003  0.0000000e+000  5.8078146e-002  5.9705673e-002  0.0000000e+000  8.0608744e-004  0.0000000e+000  0.0000000e+000  0.0000000e+000  4.5526515e-002  5.9642585e-002  0.0000000e+000  4.5080975e-002  0.0000000e+000  0.0000000e+000  3.1238327e-001  0.0000000e+000  3.6514432e-001  0.0000000e+000  3.2262393e-002  0.0000000e+000  5.1048713e-002  0.0000000e+000  1.6603108e-003  2.2188535e-001  0.0000000e+000  0.0000000e+000  1.5246426e-001  3.3823645e-001  7.6507031e-001  1.0000000e+000  1.6306091e-001
  1.0163510e-001  0.0000000e+000  0.0000000e+000  0.0000000e+000  0.0000000e+000  0.0000000e+000  0.0000000e+000  0.0000000e+000  0.0000000e+000  0.0000000e+000  6.7220084e-001  0.0000000e+000  2.0746655e-001  0.0000000e+000  0.0000000e+000  0.0000000e+000  0.0000000e+000  2.7290481e-002  0.0000000e+000  0.0000000e+000  0.0000000e+000  2.2565300e-002  0.0000000e+000  1.0782593e-001  1.6608756e-002  0.0000000e+000  1.1008605e-001  0.0000000e+000  0.0000000e+000  3.3419680e-002  1.0163510e-001  9.9825629e-001  1.0000000e+000  4.7373390e-001
  3.5989290e-001  9.3847331e-002  0.0000000e+000  0.0000000e+000  1.8977152e-002  0.0000000e+000  0.0000000e+000  0.0000000e+000  0.0000000e+000  2.3971555e-001  2.8784538e-002  1.6527080e-001  7.3466750e-002  0.0000000e+000  0.0000000e+000  0.0000000e+000  2.2730874e-001  0.0000000e+000  6.6313018e-002  7.4871644e-002  0.0000000e+000  3.6888505e-002  0.0000000e+000  0.0000000e+000  0.0000000e+000  5.5658117e-003  0.0000000e+000  0.0000000e+000  2.7632433e-001  6.4568552e-002  3.5989290e-001  7.0943761e-001  1.0000000e+000  3.0808926e-001
  1.0000000e+000  0.0000000e+000  0.0000000e+000  1.7870865e-002  0.0000000e+000  0.0000000e+000  1.2515017e-001  0.0000000e+000  0.0000000e+000  0.0000000e+000  0.0000000e+000  1.6223471e-002  6.5502883e-002  0.0000000e+000  0.0000000e+000  0.0000000e+000  0.0000000e+000  0.0000000e+000  0.0000000e+000  2.7427257e-002  0.0000000e+000  0.0000000e+000  0.0000000e+000  0.0000000e+000  0.0000000e+000  0.0000000e+000  4.9966621e-001  0.0000000e+000  0.0000000e+000  0.0000000e+000  1.0000000e+000  1.2277604e-001  1.0000000e+000             Inf
  0.0000000e+000  0.0000000e+000  0.0000000e+000  0.0000000e+000  1.0258528e-002  0.0000000e+000  0.0000000e+000  0.0000000e+000  0.0000000e+000  0.0000000e+000  0.0000000e+000  0.0000000e+000  1.5650204e-001  1.8838038e-002  0.0000000e+000  0.0000000e+000  0.0000000e+000  0.0000000e+000  7.3591017e-002  0.0000000e+000  0.0000000e+000  0.0000000e+000  0.0000000e+000  1.2109308e-002  1.3314044e-001  0.0000000e+000  0.0000000e+000  0.0000000e+000  3.0089028e-002  0.0000000e+000  0.0000000e+000  1.1348536e+000  1.0000000e+000             Inf
  2.6668722e-001  1.0922434e-003  1.0252187e-001  0.0000000e+000  4.2358928e-002  0.0000000e+000  5.5133281e-002  0.0000000e+000  1.0303625e-002  0.0000000e+000  0.0000000e+000  6.9801806e-002  3.6922340e-002  0.0000000e+000  0.0000000e+000  1.7021087e-001  7.4897215e-002  0.0000000e+000  0.0000000e+000  0.0000000e+000  1.4992694e-001  3.8146762e-001  0.0000000e+000  0.0000000e+000  1.1805708e-001  3.9727884e-002  0.0000000e+000  5.2796908e-005  0.0000000e+000  0.0000000e+000  2.6668722e-001  7.8013652e-001  1.0000000e+000  2.2987308e-001
  2.1844654e-001  1.5295425e-001  0.0000000e+000  0.0000000e+000  7.3088417e-002  9.6443320e-002  3.5092486e-003  0.0000000e+000  0.0000000e+000  0.0000000e+000  0.0000000e+000  0.0000000e+000  2.1055873e-001  0.0000000e+000  0.0000000e+000  0.0000000e+000  1.6069290e-001  0.0000000e+000  0.0000000e+000  1.2885365e-002  0.0000000e+000  0.0000000e+000  0.0000000e+000  0.0000000e+000  0.0000000e+000  3.7083334e-001  1.2723307e-001  1.9894251e-001  0.0000000e+000  0.0000000e+000  2.1844654e-001  8.7648302e-001  1.0000000e+000  3.8056896e-001
  3.4487954e-001  2.7010417e-001  0.0000000e+000  2.0400813e-001  0.0000000e+000  0.0000000e+000  0.0000000e+000  1.0579568e-001  5.5396819e-001  0.0000000e+000  1.7886269e-003  0.0000000e+000  0.0000000e+000  0.0000000e+000  7.5072225e-002  0.0000000e+000  2.1718629e-002  3.1324795e-001  0.0000000e+000  0.0000000e+000  7.5767501e-002  0.0000000e+000  0.0000000e+000  0.0000000e+000  0.0000000e+000  1.3801179e-002  0.0000000e+000  6.6898673e-002  5.0172821e-003  0.0000000e+000  3.4487954e-001  8.0345446e-001  1.0000000e+000  4.1333228e-001
  9.6922623e-001  9.9689602e-002  0.0000000e+000  0.0000000e+000  0.0000000e+000  1.6546419e-002  0.0000000e+000  4.0076348e-003  0.0000000e+000  0.0000000e+000  4.9820279e-002  7.6773663e-002  0.0000000e+000  0.0000000e+000  0.0000000e+000  0.0000000e+000  5.2196402e-003  0.0000000e+000  4.9155360e-001  0.0000000e+000  0.0000000e+000  0.0000000e+000  0.0000000e+000  3.3147568e-002  0.0000000e+000  0.0000000e+000  2.3268163e-003  9.9693896e-003  5.8718683e-002  0.0000000e+000  9.6922623e-001  1.5665203e-001  1.0000000e+000             Inf
  6.7433644e-001  6.8674379e-001  1.7940908e-003  1.4003476e-001  0.0000000e+000  0.0000000e+000  0.0000000e+000  0.0000000e+000  0.0000000e+000  0.0000000e+000  2.4603088e-001  0.0000000e+000  0.0000000e+000  0.0000000e+000  1.0025777e-001  0.0000000e+000  0.0000000e+000  0.0000000e+000  0.0000000e+000  0.0000000e+000  2.6532091e-002  3.0683707e-002  0.0000000e+000  1.4514067e-001  8.0980578e-002  0.0000000e+000  0.0000000e+000  0.0000000e+000  0.0000000e+000  0.0000000e+000  6.7433644e-001  4.6284559e-001  1.0000000e+000  4.0990998e-001
  4.7976139e-001  2.5678331e-001  0.0000000e+000  0.0000000e+000  0.0000000e+000  1.5665294e-001  8.5777436e-002  0.0000000e+000  1.0521880e-001  3.3147238e-001  2.7840894e-001  0.0000000e+000  1.8801109e-001  0.0000000e+000  4.0233005e-002  0.0000000e+000  0.0000000e+000  0.0000000e+000  0.0000000e+000  2.8305054e-002  7.9577962e-002  0.0000000e+000  0.0000000e+000  2.3464423e-001  0.0000000e+000  0.0000000e+000  0.0000000e+000  0.0000000e+000  2.1522715e-001  0.0000000e+000  4.7976139e-001  7.3897547e-001  1.0000000e+000  4.2185858e-001
  1.5695161e-001  0.0000000e+000  0.0000000e+000  0.0000000e+000  2.6500432e-001  0.0000000e+000  3.6620477e-001  0.0000000e+000  0.0000000e+000  0.0000000e+000  0.0000000e+000  4.5572559e-001  5.6127455e-002  0.0000000e+000  0.0000000e+000  0.0000000e+000  3.0945393e-001  0.0000000e+000  0.0000000e+000  1.9808265e-001  0.0000000e+000  4.5530469e-002  8.5477568e-002  5.6139807e-002  0.0000000e+000  1.9107157e-001  0.0000000e+000  0.0000000e+000  0.0000000e+000  0.0000000e+000  1.5695161e-001  1.1238926e+000  1.0000000e+000  3.3332834e-001
  5.7084081e-001  0.0000000e+000  1.9833656e-003  0.0000000e+000  2.2127998e-001  0.0000000e+000  0.0000000e+000  0.0000000e+000  0.0000000e+000  0.0000000e+000  1.0061549e-001  2.7935541e-002  0.0000000e+000  0.0000000e+000  1.4805905e-001  0.0000000e+000  1.3124716e-003  5.0079416e-001  0.0000000e+000  0.0000000e+000  0.0000000e+000  7.6021267e-002  1.5806032e-001  0.0000000e+000  0.0000000e+000  1.7742525e-003  7.7526948e-002  4.1133626e-001  0.0000000e+000  4.1914484e-002  5.7084081e-001  6.0858015e-001  1.0000000e+000  4.6816645e-001
  1.8203201e-001  2.6503111e-002  2.2137177e-002  0.0000000e+000  0.0000000e+000  6.8211444e-002  7.6797408e-002  0.0000000e+000  0.0000000e+000  0.0000000e+000  3.0833786e-002  4.0095902e-002  9.9283922e-003  0.0000000e+000  0.0000000e+000  0.0000000e+000  0.0000000e+000  2.0561109e-001  0.0000000e+000  1.8657358e-001  0.0000000e+000  0.0000000e+000  8.0438384e-002  0.0000000e+000  0.0000000e+000  0.0000000e+000  0.0000000e+000  0.0000000e+000  1.0000000e+000  1.0344105e-001  1.8203201e-001  1.0389875e+000  1.0000000e+000  2.9249367e-001
  7.6353077e-001  0.0000000e+000  0.0000000e+000  7.4446575e-003  0.0000000e+000  0.0000000e+000  1.4083256e-001  4.2780057e-001  3.8990548e-002  0.0000000e+000  2.3417415e-001  0.0000000e+000  0.0000000e+000  0.0000000e+000  0.0000000e+000  0.0000000e+000  8.9626327e-003  1.9448068e-002  0.0000000e+000  0.0000000e+000  0.0000000e+000  8.3428765e-002  8.4662628e-002  0.0000000e+000  0.0000000e+000  0.0000000e+000  0.0000000e+000  0.0000000e+000  1.9399542e-001  1.7378215e-001  7.6353077e-001  3.9059727e-001  1.0000000e+000  6.0078092e-001
  2.3598197e-001  0.0000000e+000  2.2745351e-003  1.9281084e-001  0.0000000e+000  0.0000000e+000  4.3744398e-001  0.0000000e+000  1.0475028e-001  0.0000000e+000  0.0000000e+000  0.0000000e+000  0.0000000e+000  2.4431731e-002  6.9858915e-002  0.0000000e+000  1.8042068e-002  1.0059640e-002  0.0000000e+000  0.0000000e+000  3.6184300e-002  0.0000000e+000  0.0000000e+000  0.0000000e+000  9.4797930e-002  0.0000000e+000  0.0000000e+000  6.1001239e-001  1.4538820e-002  0.0000000e+000  2.3598197e-001  9.0606245e-001  1.0000000e+000  3.9611620e-001
  0.0000000e+000  2.1052475e-001  0.0000000e+000  0.0000000e+000  0.0000000e+000  0.0000000e+000  0.0000000e+000  0.0000000e+000  0.0000000e+000  0.0000000e+000  0.0000000e+000  8.0586354e-002  0.0000000e+000  0.0000000e+000  6.1027954e-002  0.0000000e+000  0.0000000e+000  0.0000000e+000  0.0000000e+000  6.4405027e-002  5.0592612e-002  0.0000000e+000  0.0000000e+000  8.1966134e-002  0.0000000e+000  0.0000000e+000  6.0694160e-002  0.0000000e+000  0.0000000e+000  0.0000000e+000  0.0000000e+000  1.1892473e+000  1.0000000e+000             Inf
  1.3055191e-001  0.0000000e+000  2.8557453e-002  3.2617072e-001  5.2402913e-002  0.0000000e+000  4.6200221e-003  5.5845646e-002  0.0000000e+000  0.0000000e+000  0.0000000e+000  7.2565581e-002  0.0000000e+000  0.0000000e+000  0.0000000e+000  0.0000000e+000  4.6846869e-003  0.0000000e+000  3.3611138e-002  0.0000000e+000  0.0000000e+000  0.0000000e+000  0.0000000e+000  0.0000000e+000  6.7801752e-002  2.8713189e-001  5.3920429e-002  3.5711253e-001  9.7293241e-001  2.5160029e-001  1.3055191e-001  1.3128702e+000  1.0000000e+000  5.7215886e-001
  4.5738246e-001  0.0000000e+000  0.0000000e+000  0.0000000e+000  0.0000000e+000  1.1113562e-001  5.1946522e-003  0.0000000e+000  0.0000000e+000  0.0000000e+000  0.0000000e+000  0.0000000e+000  0.0000000e+000  0.0000000e+000  3.9288696e-002  0.0000000e+000  1.5197195e-001  0.0000000e+000  0.0000000e+000  1.0000000e+000  0.0000000e+000  1.4936653e-001  0.0000000e+000  0.0000000e+000  2.7915396e-001  0.0000000e+000  8.3685690e-002  3.9640157e-001  8.6921324e-003  0.0000000e+000  4.5738246e-001  8.1116690e-001  1.0000000e+000  2.4684808e-001
  1.0000000e+000  2.2955727e-002  0.0000000e+000  1.0326002e-001  3.6713844e-002  9.9523265e-002  0.0000000e+000  0.0000000e+000  0.0000000e+000  0.0000000e+000  0.0000000e+000  4.0823129e-002  0.0000000e+000  0.0000000e+000  0.0000000e+000  2.0341798e-001  0.0000000e+000  0.0000000e+000  0.0000000e+000  0.0000000e+000  1.8891072e-001  0.0000000e+000  0.0000000e+000  5.0594127e-003  0.0000000e+000  0.0000000e+000  0.0000000e+000  1.4643398e-001  3.7275735e-001  5.4147764e-002  1.0000000e+000  2.1411814e-001  1.0000000e+000             Inf
  6.4723577e-001  0.0000000e+000  0.0000000e+000  0.0000000e+000  8.4293253e-002  0.0000000e+000  0.0000000e+000  4.1800493e-001  5.3203432e-003  1.9937430e-001  0.0000000e+000  7.2702336e-003  0.0000000e+000  1.2590459e-001  0.0000000e+000  1.5683910e-001  0.0000000e+000  0.0000000e+000  1.1047519e-001  1.3707212e-003  1.0000000e+000  0.0000000e+000  9.3012856e-002  0.0000000e+000  0.0000000e+000  0.0000000e+000  2.3007908e-002  0.0000000e+000  1.6496912e-001  0.0000000e+000  6.4723577e-001  6.7994342e-001  1.0000000e+000  3.2564904e-001
  4.3044162e-001  6.6462096e-001  8.2240500e-001  3.9636944e-001  7.7754208e-002  0.0000000e+000  9.8733020e-002  0.0000000e+000  0.0000000e+000  0.0000000e+000  0.0000000e+000  0.0000000e+000  5.4602605e-002  0.0000000e+000  0.0000000e+000  1.5391533e-001  0.0000000e+000  0.0000000e+000  0.0000000e+000  0.0000000e+000  1.1387451e-001  0.0000000e+000  0.0000000e+000  0.0000000e+000  2.2820421e-001  0.0000000e+000  1.0663950e-002  0.0000000e+000  0.0000000e+000  0.0000000e+000  4.3044162e-001  9.2994939e-001  1.0000000e+000  1.6075010e-001
  6.7761456e-001  1.6404431e-001  0.0000000e+000  9.0089881e-002  4.5822894e-002  0.0000000e+000  6.5177109e-002  0.0000000e+000  0.0000000e+000  0.0000000e+000  1.3804837e-002  1.0819153e-001  0.0000000e+000  0.0000000e+000  6.7604873e-002  1.2516261e-001  0.0000000e+000  3.6465751e-001  7.8492694e-003  0.0000000e+000  1.4466459e-001  0.0000000e+000  0.0000000e+000  0.0000000e+000  0.0000000e+000  4.2025830e-001  1.2691233e-001  0.0000000e+000  5.0501892e-003  0.0000000e+000  6.7761456e-001  5.2039596e-001  1.0000000e+000  3.8414446e-001
  4.9251496e-001  3.3544538e-001  6.1065276e-003  6.0371037e-001  0.0000000e+000  0.0000000e+000  0.0000000e+000  5.1215736e-002  6.5051354e-002  0.0000000e+000  0.0000000e+000  0.0000000e+000  1.9820357e-002  8.1956715e-003  1.4956987e-001  0.0000000e+000  0.0000000e+000  0.0000000e+000  0.0000000e+000  6.2528607e-002  4.1400698e-002  1.1935572e-001  1.5426512e-004  1.5009972e-001  0.0000000e+000  0.0000000e+000  8.8300046e-002  0.0000000e+000  0.0000000e+000  2.5985239e-001  4.9251496e-001  7.1845699e-001  1.0000000e+000  1.4862114e-001
  3.9975205e-001  1.2023848e-001  0.0000000e+000  3.1917650e-001  0.0000000e+000  0.0000000e+000  1.2103688e-001  8.5258120e-002  0.0000000e+000  1.7403252e-002  0.0000000e+000  0.0000000e+000  0.0000000e+000  2.1709419e-002  0.0000000e+000  0.0000000e+000  0.0000000e+000  6.0054212e-001  2.1049016e-002  2.4901925e-002  0.0000000e+000  3.3201954e-002  0.0000000e+000  8.6906195e-001  0.0000000e+000  1.8680976e-001  9.8570852e-002  1.0309595e-001  0.0000000e+000  0.0000000e+000  3.9975205e-001  9.6224471e-001  1.0000000e+000  2.0284944e-001
  7.7069871e-001  0.0000000e+000  6.0196818e-003  0.0000000e+000  0.0000000e+000  2.0609306e-003  6.4975432e-003  0.0000000e+000  0.0000000e+000  0.0000000e+000  1.0066901e-001  3.4755535e-002  7.2576820e-002  0.0000000e+000  0.0000000e+000  1.5419222e-001  1.4235786e-001  0.0000000e+000  0.0000000e+000  0.0000000e+000  0.0000000e+000  0.0000000e+000  0.0000000e+000  0.0000000e+000  3.3728838e-001  0.0000000e+000  0.0000000e+000  2.5220938e-001  0.0000000e+000  2.8393951e-001  7.7069871e-001  3.8156842e-001  1.0000000e+000  4.5571708e-001
  2.4177524e-001  0.0000000e+000  9.8223770e-001  0.0000000e+000  0.0000000e+000  0.0000000e+000  1.0909500e-001  1.5146002e-001  0.0000000e+000  0.0000000e+000  1.3793713e-002  0.0000000e+000  1.5873161e-001  0.0000000e+000  2.6259350e-001  0.0000000e+000  3.0751587e-002  0.0000000e+000  0.0000000e+000  0.0000000e+000  0.0000000e+000  1.6668153e-001  0.0000000e+000  0.0000000e+000  4.2217728e-002  0.0000000e+000  1.5796929e-002  0.0000000e+000  0.0000000e+000  1.0064784e-002  2.4177524e-001  9.8055830e-001  1.0000000e+000  5.7553138e-001
  9.8846063e-001  1.1179129e-001  0.0000000e+000  0.0000000e+000  5.7501240e-001  0.0000000e+000  3.2030685e-001  0.0000000e+000  0.0000000e+000  0.0000000e+000  2.4021842e-001  0.0000000e+000  0.0000000e+000  0.0000000e+000  6.6424287e-002  1.8296398e-001  0.0000000e+000  2.1238596e-001  1.4406349e-001  0.0000000e+000  0.0000000e+000  3.3901284e-002  1.4934794e-002  0.0000000e+000  9.5798672e-002  0.0000000e+000  0.0000000e+000  0.0000000e+000  0.0000000e+000  0.0000000e+000  9.8846063e-001  3.5457719e-001  1.0000000e+000  3.7559771e-001
  5.2483346e-001  0.0000000e+000  0.0000000e+000  1.1268500e-001  0.0000000e+000  3.7245305e-001  0.0000000e+000  0.0000000e+000  0.0000000e+000  0.0000000e+000  0.0000000e+000  0.0000000e+000  0.0000000e+000  1.5066725e-001  9.6150454e-002  6.5538683e-002  0.0000000e+000  1.8339496e-001  0.0000000e+000  0.0000000e+000  1.4610993e-001  2.8074483e-001  1.5526928e-001  0.0000000e+000  4.6574187e-001  2.6295821e-002  0.0000000e+000  0.0000000e+000  0.0000000e+000  3.4177123e-002  5.2483346e-001  7.1825990e-001  1.0000000e+000  1.8836899e-001
  4.0241441e-001  0.0000000e+000  0.0000000e+000  0.0000000e+000  0.0000000e+000  1.0000000e+000  0.0000000e+000  1.6567246e-001  0.0000000e+000  1.3496432e-001  0.0000000e+000  7.9807234e-002  0.0000000e+000  1.8960657e-002  1.4845823e-002  0.0000000e+000  7.8741715e-002  3.1800452e-002  8.9547851e-003  0.0000000e+000  4.7838297e-002  4.8378771e-003  0.0000000e+000  0.0000000e+000  2.6521060e-001  4.3291649e-002  3.6160225e-001  1.3608883e-001  1.1474836e-001  0.0000000e+000  4.0241441e-001  9.3224460e-001  1.0000000e+000  5.8905044e-002
  0.0000000e+000  0.0000000e+000  0.0000000e+000  0.0000000e+000  0.0000000e+000  0.0000000e+000  0.0000000e+000  0.0000000e+000  4.5564273e-002  0.0000000e+000  0.0000000e+000  1.0365606e-002  4.9166254e-001  1.1178543e-001  0.0000000e+000  1.1309340e-002  0.0000000e+000  0.0000000e+000  0.0000000e+000  2.1320169e-001  2.3537517e-001  0.0000000e+000  0.0000000e+000  0.0000000e+000  0.0000000e+000  0.0000000e+000  0.0000000e+000  0.0000000e+000  3.6592262e-002  0.0000000e+000  0.0000000e+000  1.3587140e+000  1.0000000e+000             Inf
  8.7265431e-001  4.2584099e-002  0.0000000e+000  0.0000000e+000  2.7754569e-001  2.7879023e-001  0.0000000e+000  4.4734727e-002  0.0000000e+000  1.3736665e-001  0.0000000e+000  0.0000000e+000  6.9312617e-003  4.1361832e-002  0.0000000e+000  2.3498399e-001  8.2147533e-002  0.0000000e+000  2.4924272e-001  1.4999499e-001  0.0000000e+000  3.6327633e-002  0.0000000e+000  0.0000000e+000  0.0000000e+000  0.0000000e+000  0.0000000e+000  0.0000000e+000  0.0000000e+000  0.0000000e+000  8.7265431e-001  3.5031109e-001  1.0000000e+000  7.0331911e-001
  1.0000000e+000  7.7304020e-002  0.0000000e+000  1.8696718e-001  1.4200068e-001  3.3465835e-003  0.0000000e+000  2.6886409e-002  1.8386378e-002  2.3931833e-006  0.0000000e+000  0.0000000e+000  2.9284941e-002  0.0000000e+000  0.0000000e+000  0.0000000e+000  0.0000000e+000  0.0000000e+000  8.7844342e-002  7.6256392e-002  0.0000000e+000  0.0000000e+000  0.0000000e+000  0.0000000e+000  1.3791670e-001  0.0000000e+000  0.0000000e+000  0.0000000e+000  1.9179121e-003  0.0000000e+000  1.0000000e+000  1.2897645e-001  1.0000000e+000             Inf
  1.7338372e-001  7.4461591e-002  4.4116646e-002  0.0000000e+000  4.9426294e-002  0.0000000e+000  0.0000000e+000  1.5590556e-001  1.3200284e-001  3.1386374e-001  0.0000000e+000  1.3643685e-003  4.7743899e-002  1.3444087e-001  0.0000000e+000  0.0000000e+000  0.0000000e+000  0.0000000e+000  4.7846584e-002  0.0000000e+000  0.0000000e+000  1.5635133e-001  0.0000000e+000  0.0000000e+000  1.3163320e-001  2.4224843e-001  0.0000000e+000  0.0000000e+000  0.0000000e+000  0.0000000e+000  1.7338372e-001  9.6951012e-001  1.0000000e+000  3.1790814e-001
  5.8931240e-002  0.0000000e+000  0.0000000e+000  0.0000000e+000  0.0000000e+000  3.0292458e-001  0.0000000e+000  0.0000000e+000  1.9250232e-002  0.0000000e+000  0.0000000e+000  0.0000000e+000  1.6706965e-001  1.2452939e-002  2.0090103e-001  7.0488050e-002  2.1440452e-001  0.0000000e+000  4.0653074e-003  0.0000000e+000  4.4759571e-002  5.0598794e-002  0.0000000e+000  0.0000000e+000  5.3367007e-002  2.3778007e-002  0.0000000e+000  1.7732183e-001  2.6497614e-002  0.0000000e+000  5.8931240e-002  1.1347757e+000  1.0000000e+000  2.6322381e-001
  2.5494378e-001  0.0000000e+000  0.0000000e+000  9.0494120e-002  1.2155579e-001  0.0000000e+000  1.8895451e-001  2.9732034e-001  8.5944339e-002  0.0000000e+000  0.0000000e+000  0.0000000e+000  0.0000000e+000  0.0000000e+000  0.0000000e+000  4.3460014e-002  0.0000000e+000  0.0000000e+000  0.0000000e+000  1.1325087e-001  0.0000000e+000  0.0000000e+000  0.0000000e+000  0.0000000e+000  2.8381592e-001  0.0000000e+000  0.0000000e+000  1.2408250e-001  5.6489403e-002  0.0000000e+000  2.5494378e-001  8.3105594e-001  1.0000000e+000  4.3693370e-001
  7.9552848e-002  2.6214414e-002  1.9600526e-001  0.0000000e+000  0.0000000e+000  0.0000000e+000  0.0000000e+000  1.8868479e-001  3.3213421e-004  3.5052813e-002  0.0000000e+000  1.2579511e-002  0.0000000e+000  2.0779538e-003  0.0000000e+000  0.0000000e+000  3.9205666e-002  1.9378383e-001  0.0000000e+000  0.0000000e+000  0.0000000e+000  0.0000000e+000  9.4731407e-002  0.0000000e+000  0.0000000e+000  0.0000000e+000  0.0000000e+000  1.7340222e-001  8.7875710e-003  0.0000000e+000  7.9552848e-002  9.7955201e-001  1.0000000e+000  2.7306404e-001
  4.7614581e-001  7.7898594e-004  0.0000000e+000  4.8854083e-001  0.0000000e+000  0.0000000e+000  2.4872472e-001  0.0000000e+000  0.0000000e+000  1.1367333e-002  0.0000000e+000  1.7376637e-001  1.1200173e-001  1.9737885e-001  0.0000000e+000  2.1137325e-001  1.4116251e-002  0.0000000e+000  5.6378674e-003  1.2459674e-001  0.0000000e+000  5.8680430e-003  0.0000000e+000  0.0000000e+000  3.7755903e-002  0.0000000e+000  0.0000000e+000  0.0000000e+000  0.0000000e+000  0.0000000e+000  4.7614581e-001  6.5952311e-001  1.0000000e+000  4.9305493e-001
  0.0000000e+000  2.1309469e-002  1.9666698e-001  0.0000000e+000  1.8636616e-002  0.0000000e+000  0.0000000e+000  0.0000000e+000  1.4265200e-002  8.6216482e-003  0.0000000e+000  0.0000000e+000  0.0000000e+000  0.0000000e+000  9.3298300e-002  0.0000000e+000  1.9071650e-002  0.0000000e+000  0.0000000e+000  2.8225505e-003  1.2146035e-002  1.6393055e-001  0.0000000e+000  0.0000000e+000  0.0000000e+000  0.0000000e+000  0.0000000e+000  0.0000000e+000  0.0000000e+000  0.0000000e+000  0.0000000e+000  1.1709283e+000  1.0000000e+000             Inf
  3.3094321e-001  2.3968285e-002  1.2130194e-001  0.0000000e+000  0.0000000e+000  0.0000000e+000  5.3396541e-002  3.7668167e-002  4.1503260e-002  0.0000000e+000  0.0000000e+000  0.0000000e+000  0.0000000e+000  0.0000000e+000  1.3204449e-003  0.0000000e+000  1.3530302e-001  1.3707356e-001  1.4136589e-001  2.8214295e-002  0.0000000e+000  1.2516304e-001  0.0000000e+000  0.0000000e+000  1.4365250e-001  1.8706965e-003  0.0000000e+000  1.2238336e-001  0.0000000e+000  0.0000000e+000  3.3094321e-001  6.7841563e-001  1.0000000e+000  3.8582847e-001
  6.1997692e-001  1.5156324e-002  0.0000000e+000  0.0000000e+000  6.0363050e-003  4.9410604e-001  3.4672846e-001  1.2282383e-002  0.0000000e+000  0.0000000e+000  0.0000000e+000  1.2385361e-001  0.0000000e+000  0.0000000e+000  0.0000000e+000  4.6013641e-002  0.0000000e+000  0.0000000e+000  0.0000000e+000  0.0000000e+000  0.0000000e+000  0.0000000e+000  6.8756702e-003  0.0000000e+000  9.0479551e-002  1.3519917e-001  0.0000000e+000  0.0000000e+000  0.0000000e+000  0.0000000e+000  6.1997692e-001  4.6583535e-001  1.0000000e+000  6.9327079e-001
  6.5254691e-001  0.0000000e+000  1.2483879e-002  5.6803586e-002  0.0000000e+000  0.0000000e+000  3.5618696e-001  0.0000000e+000  0.0000000e+000  9.0122182e-002  0.0000000e+000  4.4795593e-002  0.0000000e+000  6.8973931e-002  0.0000000e+000  3.1851450e-001  0.0000000e+000  0.0000000e+000  8.7258967e-002  0.0000000e+000  1.1141622e-002  0.0000000e+000  1.7421295e-001  1.2565255e-001  2.9067122e-002  1.0904729e-001  0.0000000e+000  0.0000000e+000  0.0000000e+000  1.0086921e-001  6.5254691e-001  5.0524613e-001  1.0000000e+000  5.0255667e-001
  8.2097168e-001  0.0000000e+000  0.0000000e+000  0.0000000e+000  0.0000000e+000  0.0000000e+000  0.0000000e+000  0.0000000e+000  0.0000000e+000  5.5996995e-001  0.0000000e+000  8.3256086e-003  2.2470389e-002  0.0000000e+000  0.0000000e+000  0.0000000e+000  4.2031261e-001  0.0000000e+000  5.1154821e-002  1.2134535e-001  0.0000000e+000  0.0000000e+000  3.9833515e-002  2.0486842e-001  6.0627321e-003  2.7618210e-001  0.0000000e+000  2.1536712e-002  0.0000000e+000  0.0000000e+000  8.2097168e-001  4.1402688e-001  1.0000000e+000  5.7223294e-001
  1.9619743e-001  1.6546739e-001  0.0000000e+000  0.0000000e+000  1.4705474e-002  0.0000000e+000  1.9406164e-001  3.2728075e-003  3.5491766e-002  7.4840730e-002  0.0000000e+000  9.8084089e-002  4.1708735e-003  0.0000000e+000  0.0000000e+000  3.3158523e-002  0.0000000e+000  1.8480542e-001  0.0000000e+000  2.1256583e-002  2.2881195e-002  5.9421959e-002  0.0000000e+000  1.2849705e-002  0.0000000e+000  0.0000000e+000  0.0000000e+000  3.3825908e-002  1.8857305e-001  0.0000000e+000  1.9619743e-001  8.4014442e-001  1.0000000e+000  2.4866223e-001
  1.8798437e-001  0.0000000e+000  0.0000000e+000  8.2627480e-002  0.0000000e+000  0.0000000e+000  2.2257432e-002  1.2338315e-001  0.0000000e+000  1.6055687e-001  4.2314027e-002  9.3503236e-002  1.8314472e-001  0.0000000e+000  0.0000000e+000  0.0000000e+000  3.2184401e-002  8.4265584e-002  1.0367623e-002  3.4426844e-002  1.9268000e-003  5.9780821e-004  0.0000000e+000  0.0000000e+000  3.9535054e-001  2.4986099e-001  1.7300731e-001  0.0000000e+000  0.0000000e+000  7.2506992e-002  1.8798437e-001  1.0076601e+000  1.0000000e+000  3.8517554e-001
  2.3711642e-001  3.9375728e-003  0.0000000e+000  0.0000000e+000  0.0000000e+000  0.0000000e+000  0.0000000e+000  0.0000000e+000  7.8279909e-002  0.0000000e+000  0.0000000e+000  0.0000000e+000  1.7575365e-001  2.3817761e-001  0.0000000e+000  2.8288975e-001  0.0000000e+000  0.0000000e+000  1.7968557e-002  0.0000000e+000  9.3569293e-003  3.3155359e-002  2.3199802e-001  0.0000000e+000  8.8481862e-002  5.0160914e-002  0.0000000e+000  6.1766801e-002  2.4681394e-002  0.0000000e+000  2.3711642e-001  8.2574064e-001  1.0000000e+000  2.1106507e-001
  1.8723410e-002  4.3309231e-002  0.0000000e+000  2.5506354e-002  0.0000000e+000  2.9424604e-001  0.0000000e+000  0.0000000e+000  0.0000000e+000  1.1782180e-001  0.0000000e+000  0.0000000e+000  4.0434309e-002  0.0000000e+000  0.0000000e+000  0.0000000e+000  0.0000000e+000  0.0000000e+000  0.0000000e+000  0.0000000e+000  0.0000000e+000  0.0000000e+000  0.0000000e+000  0.0000000e+000  0.0000000e+000  2.3179040e-002  0.0000000e+000  0.0000000e+000  0.0000000e+000  1.3345407e-002  1.8723410e-002  1.0249179e+000  1.0000000e+000  3.9915886e-001
  2.7090085e-001  0.0000000e+000  6.8305544e-003  6.7258620e-002  0.0000000e+000  0.0000000e+000  0.0000000e+000  0.0000000e+000  0.0000000e+000  0.0000000e+000  0.0000000e+000  0.0000000e+000  0.0000000e+000  6.5190115e-002  0.0000000e+000  0.0000000e+000  0.0000000e+000  0.0000000e+000  6.4564859e-002  7.5796382e-002  6.0046637e-002  0.0000000e+000  0.0000000e+000  1.4926289e-001  2.9366651e-001  1.4915193e-001  0.0000000e+000  5.1061918e-002  2.8702737e-002  0.0000000e+000  2.7090085e-001  7.1731437e-001  1.0000000e+000  5.5154566e-001
  0.0000000e+000  0.0000000e+000  9.0440161e-002  0.0000000e+000  4.5216468e-002  0.0000000e+000  0.0000000e+000  0.0000000e+000  2.4657856e-002  2.6740045e-002  4.4936428e-002  0.0000000e+000  0.0000000e+000  9.0548754e-002  5.3108229e-002  0.0000000e+000  0.0000000e+000  0.0000000e+000  0.0000000e+000  0.0000000e+000  1.8771989e-001  0.0000000e+000  0.0000000e+000  0.0000000e+000  6.5655205e-002  0.0000000e+000  0.0000000e+000  0.0000000e+000  0.0000000e+000  1.1208117e-004  0.0000000e+000  1.1952488e+000  1.0000000e+000             Inf
  5.9493497e-001  4.2089103e-001  1.9429653e-001  1.4545956e-002  0.0000000e+000  1.0752591e-001  1.0739591e-001  3.6005783e-002  8.9588728e-003  3.0000455e-001  0.0000000e+000  0.0000000e+000  0.0000000e+000  0.0000000e+000  0.0000000e+000  8.2853008e-002  0.0000000e+000  0.0000000e+000  3.8359103e-001  6.4948904e-002  0.0000000e+000  5.4076429e-002  4.7604088e-002  0.0000000e+000  2.1914303e-001  4.2182087e-003  1.8962009e-002  0.0000000e+000  8.7809555e-003  2.6045013e-002  5.9493497e-001  6.6039460e-001  1.0000000e+000  6.2706124e-001
  9.6198660e-001  0.0000000e+000  0.0000000e+000  1.7322610e-002  2.4763495e-001  0.0000000e+000  0.0000000e+000  0.0000000e+000  0.0000000e+000  0.0000000e+000  2.8774308e-003  5.6852454e-002  8.9636012e-002  2.0401118e-001  0.0000000e+000  2.9955296e-001  0.0000000e+000  1.0389408e-001  2.8895776e-002  9.6715092e-003  6.9177180e-002  0.0000000e+000  0.0000000e+000  0.0000000e+000  0.0000000e+000  0.0000000e+000  8.3621403e-002  0.0000000e+000  2.6726937e-001  0.0000000e+000  9.6198660e-001  2.7455093e-001  1.0000000e+000             Inf
  4.9714965e-001  0.0000000e+000  0.0000000e+000  3.4694442e-002  9.7952024e-003  1.9639433e-001  0.0000000e+000  0.0000000e+000  0.0000000e+000  0.0000000e+000  0.0000000e+000  2.1315339e-001  0.0000000e+000  0.0000000e+000  5.5071895e-002  2.2398694e-002  2.5059171e-001  9.3571774e-004  0.0000000e+000  0.0000000e+000  3.9686728e-002  0.0000000e+000  4.4152072e-001  4.2473923e-001  0.0000000e+000  2.3460268e-001  0.0000000e+000  0.0000000e+000  0.0000000e+000  2.9248454e-002  4.9714965e-001  7.1249249e-001  1.0000000e+000  5.4922831e-001
  5.6983804e-001  0.0000000e+000  0.0000000e+000  0.0000000e+000  7.4482976e-001  8.1313884e-002  0.0000000e+000  2.0139788e-001  0.0000000e+000  0.0000000e+000  0.0000000e+000  3.4837218e-001  1.0610253e-002  0.0000000e+000  0.0000000e+000  0.0000000e+000  0.0000000e+000  1.1780621e-003  0.0000000e+000  1.8818048e-001  0.0000000e+000  0.0000000e+000  1.7680602e-001  0.0000000e+000  0.0000000e+000  0.0000000e+000  0.0000000e+000  1.2466747e-003  0.0000000e+000  0.0000000e+000  5.6983804e-001  6.0623358e-001  1.0000000e+000  7.9843220e-001
  1.8791034e-001  0.0000000e+000  1.1324559e-001  1.1929730e-001  0.0000000e+000  3.1579179e-002  0.0000000e+000  0.0000000e+000  0.0000000e+000  0.0000000e+000  0.0000000e+000  0.0000000e+000  1.1842992e-002  3.1348644e-001  0.0000000e+000  1.0510907e-002  0.0000000e+000  1.0745718e-002  1.6253734e-001  4.3213688e-002  0.0000000e+000  0.0000000e+000  4.5569222e-001  6.6726124e-002  6.2611745e-001  0.0000000e+000  0.0000000e+000  0.0000000e+000  0.0000000e+000  0.0000000e+000  1.8791034e-001  1.0598233e+000  1.0000000e+000  2.9345663e-001
  2.5301162e-001  1.5337773e-001  0.0000000e+000  0.0000000e+000  4.3676325e-001  0.0000000e+000  2.0303517e-001  0.0000000e+000  3.9345719e-002  8.6158083e-002  1.3366896e-001  7.0232001e-002  1.7209654e-001  4.7984856e-002  0.0000000e+000  1.9985827e-001  1.5482021e-001  0.0000000e+000  0.0000000e+000  0.0000000e+000  1.5140999e-001  0.0000000e+000  0.0000000e+000  0.0000000e+000  0.0000000e+000  0.0000000e+000  0.0000000e+000  2.0628390e-001  1.1264320e-001  0.0000000e+000  2.5301162e-001  1.0221744e+000  1.0000000e+000  3.3466280e-001
  8.5221443e-001  2.7430609e-001  0.0000000e+000  0.0000000e+000  1.4425377e-001  1.1096925e-003  0.0000000e+000  1.2112955e-001  4.2428928e-002  0.0000000e+000  9.3754717e-002  1.8203011e-004  0.0000000e+000  0.0000000e+000  0.0000000e+000  0.0000000e+000  0.0000000e+000  6.1582108e-002  0.0000000e+000  2.2780428e-001  0.0000000e+000  3.5049902e-001  0.0000000e+000  0.0000000e+000  1.0576005e-002  0.0000000e+000  0.0000000e+000  0.0000000e+000  0.0000000e+000  0.0000000e+000  8.5221443e-001  3.1505088e-001  1.0000000e+000             Inf
  9.3408889e-002  0.0000000e+000  2.4189505e-002  0.0000000e+000  0.0000000e+000  0.0000000e+000  9.6425036e-002  0.0000000e+000  0.0000000e+000  0.0000000e+000  1.7450575e-002  0.0000000e+000  1.1328049e-001  3.9421154e-002  0.0000000e+000  2.3239357e-002  8.8279905e-001  0.0000000e+000  6.3645360e-002  2.7668772e-001  0.0000000e+000  0.0000000e+000  4.8094388e-003  0.0000000e+000  0.0000000e+000  0.0000000e+000  0.0000000e+000  0.0000000e+000  0.0000000e+000  9.5001895e-002  9.3408889e-002  1.1327025e+000  1.0000000e+000  5.0504574e-001
  2.6518746e-001  0.0000000e+000  0.0000000e+000  0.0000000e+000  3.8966356e-002  3.8092083e-003  9.4516612e-002  0.0000000e+000  5.2002510e-002  0.0000000e+000  0.0000000e+000  0.0000000e+000  0.0000000e+000  1.2580799e-001  0.0000000e+000  0.0000000e+000  2.2514374e-002  5.7867054e-002  1.1314645e-001  0.0000000e+000  0.0000000e+000  0.0000000e+000  2.0823235e-001  1.0641415e-001  0.0000000e+000  0.0000000e+000  0.0000000e+000  0.0000000e+000  0.0000000e+000  5.2795624e-001  2.6518746e-001  8.0583921e-001  1.0000000e+000  5.8396462e-001
  0.0000000e+000  0.0000000e+000  0.0000000e+000  0.0000000e+000  0.0000000e+000  0.0000000e+000  3.3515627e-003  0.0000000e+000  1.3923761e-001  5.4746723e-002  5.9200605e-003  1.4949663e-001  4.8540588e-001  0.0000000e+000  8.5516035e-002  0.0000000e+000  3.3290616e-003  4.0456586e-002  1.6091344e-001  0.0000000e+000  0.0000000e+000  0.0000000e+000  0.0000000e+000  0.0000000e+000  0.0000000e+000  0.0000000e+000  0.0000000e+000  0.0000000e+000  0.0000000e+000  1.8848106e-002  0.0000000e+000  1.3560343e+000  1.0000000e+000             Inf
  9.8439119e-002  0.0000000e+000  0.0000000e+000  0.0000000e+000  0.0000000e+000  5.0741562e-003  6.0374567e-002  0.0000000e+000  0.0000000e+000  1.2163633e-002  1.0133796e-003  0.0000000e+000  0.0000000e+000  0.0000000e+000  5.5388166e-004  0.0000000e+000  0.0000000e+000  0.0000000e+000  0.0000000e+000  3.5352589e-003  0.0000000e+000  6.5296851e-003  0.0000000e+000  0.0000000e+000  5.1080321e-003  0.0000000e+000  3.2155155e-002  0.0000000e+000  0.0000000e+000  0.0000000e+000  9.8439119e-002  7.1941115e-001  1.0000000e+000  4.7767864e-002
  8.0092870e-001  5.2616950e-004  0.0000000e+000  0.0000000e+000  0.0000000e+000  1.6324873e-002  1.5288048e-005  0.0000000e+000  0.0000000e+000  0.0000000e+000  0.0000000e+000  0.0000000e+000  0.0000000e+000  0.0000000e+000  0.0000000e+000  0.0000000e+000  1.7508017e-002  0.0000000e+000  0.0000000e+000  0.0000000e+000  0.0000000e+000  4.3973263e-003  0.0000000e+000  0.0000000e+000  9.9044470e-004  0.0000000e+000  0.0000000e+000  0.0000000e+000  0.0000000e+000  0.0000000e+000  8.0092870e-001  1.1188890e-001  1.0000000e+000  1.9603994e-001
  5.6364529e-001  0.0000000e+000  0.0000000e+000  0.0000000e+000  3.3756691e-003  7.9381899e-003  4.6469929e-002  0.0000000e+000  0.0000000e+000  0.0000000e+000  0.0000000e+000  0.0000000e+000  0.0000000e+000  0.0000000e+000  0.0000000e+000  0.0000000e+000  0.0000000e+000  0.0000000e+000  0.0000000e+000  0.0000000e+000  0.0000000e+000  0.0000000e+000  0.0000000e+000  0.0000000e+000  0.0000000e+000  0.0000000e+000  0.0000000e+000  0.0000000e+000  0.0000000e+000  0.0000000e+000  5.6364529e-001  2.6046799e-001  1.0000000e+000  8.3900003e-002
  3.4152744e-001  0.0000000e+000  0.0000000e+000  0.0000000e+000  0.0000000e+000  7.8320224e-003  2.0648632e-002  0.0000000e+000  0.0000000e+000  0.0000000e+000  4.5944566e-003  0.0000000e+000  0.0000000e+000  0.0000000e+000  0.0000000e+000  0.0000000e+000  0.0000000e+000  0.0000000e+000  0.0000000e+000  0.0000000e+000  0.0000000e+000  0.0000000e+000  0.0000000e+000  0.0000000e+000  0.0000000e+000  0.0000000e+000  1.4851528e-003  0.0000000e+000  0.0000000e+000  0.0000000e+000  3.4152744e-001  4.2319643e-001  1.0000000e+000  1.3089288e-001
  8.8856403e-001  0.0000000e+000  0.0000000e+000  0.0000000e+000  2.5024126e-003  1.0875243e-004  0.0000000e+000  0.0000000e+000  0.0000000e+000  2.0230972e-002  0.0000000e+000  0.0000000e+000  0.0000000e+000  0.0000000e+000  1.3096782e-003  0.0000000e+000  0.0000000e+000  0.0000000e+000  0.0000000e+000  2.2436560e-002  0.0000000e+000  2.5332772e-002  0.0000000e+000  0.0000000e+000  0.0000000e+000  0.0000000e+000  0.0000000e+000  0.0000000e+000  0.0000000e+000  0.0000000e+000  8.8856403e-001  6.9221676e-002  1.0000000e+000  6.9179380e-002
  6.4058781e-001  0.0000000e+000  0.0000000e+000  0.0000000e+000  0.0000000e+000  9.4309405e-004  2.7752992e-003  0.0000000e+000  0.0000000e+000  0.0000000e+000  0.0000000e+000  0.0000000e+000  0.0000000e+000  0.0000000e+000  0.0000000e+000  0.0000000e+000  0.0000000e+000  0.0000000e+000  0.0000000e+000  4.4619327e-004  0.0000000e+000  0.0000000e+000  0.0000000e+000  0.0000000e+000  7.9228592e-003  0.0000000e+000  1.5497985e-002  0.0000000e+000  0.0000000e+000  0.0000000e+000  6.4058781e-001  2.0477503e-001  1.0000000e+000  1.6131829e-001
  1.8994256e-001  0.0000000e+000  0.0000000e+000  0.0000000e+000  2.1810755e-003  2.0285365e-004  8.3768369e-003  0.0000000e+000  0.0000000e+000  0.0000000e+000  0.0000000e+000  0.0000000e+000  0.0000000e+000  0.0000000e+000  0.0000000e+000  0.0000000e+000  0.0000000e+000  0.0000000e+000  0.0000000e+000  9.4752492e-003  0.0000000e+000  0.0000000e+000  0.0000000e+000  0.0000000e+000  0.0000000e+000  0.0000000e+000  8.9915825e-002  0.0000000e+000  0.0000000e+000  0.0000000e+000  1.8994256e-001  5.9097432e-001  1.0000000e+000  1.2981939e-001
  6.9627080e-001  5.8521711e-003  0.0000000e+000  0.0000000e+000  0.0000000e+000  4.9582214e-003  6.1369696e-003  0.0000000e+000  0.0000000e+000  9.1027872e-003  1.0487820e-002  0.0000000e+000  0.0000000e+000  0.0000000e+000  2.3497917e-003  0.0000000e+000  0.0000000e+000  0.0000000e+000  0.0000000e+000  0.0000000e+000  0.0000000e+000  0.0000000e+000  0.0000000e+000  0.0000000e+000  7.1104467e-003  0.0000000e+000  0.0000000e+000  0.0000000e+000  0.0000000e+000  0.0000000e+000  6.9627080e-001  1.7391213e-001  1.0000000e+000  2.1290624e-001
  2.1455170e-001  2.4841887e-002  0.0000000e+000  0.0000000e+000  4.4460945e-003  0.0000000e+000  0.0000000e+000  0.0000000e+000  0.0000000e+000  1.0440068e-002  0.0000000e+000  0.0000000e+000  0.0000000e+000  0.0000000e+000  9.3268305e-003  0.0000000e+000  6.4357088e-003  0.0000000e+000  0.0000000e+000  0.0000000e+000  0.0000000e+000  0.0000000e+000  0.0000000e+000  0.0000000e+000  0.0000000e+000  0.0000000e+000  0.0000000e+000  0.0000000e+000  0.0000000e+000  0.0000000e+000  2.1455170e-001  5.5005257e-001  1.0000000e+000  1.8135087e-001
  3.9247413e-001  1.9617322e-002  0.0000000e+000  0.0000000e+000  1.6755548e-002  0.0000000e+000  2.6753142e-003  0.0000000e+000  0.0000000e+000  1.8821555e-002  0.0000000e+000  0.0000000e+000  0.0000000e+000  0.0000000e+000  0.0000000e+000  0.0000000e+000  0.0000000e+000  0.0000000e+000  0.0000000e+000  0.0000000e+000  0.0000000e+000  0.0000000e+000  0.0000000e+000  0.0000000e+000  0.0000000e+000  0.0000000e+000  2.7909480e-002  0.0000000e+000  0.0000000e+000  0.0000000e+000  3.9247413e-001  3.9185958e-001  1.0000000e+000  9.2461173e-002
  3.0776506e-001  1.9943977e-002  0.0000000e+000  0.0000000e+000  0.0000000e+000  2.7255318e-002  0.0000000e+000  0.0000000e+000  0.0000000e+000  5.6674133e-002  1.1049435e-004  0.0000000e+000  0.0000000e+000  0.0000000e+000  0.0000000e+000  0.0000000e+000  0.0000000e+000  0.0000000e+000  0.0000000e+000  0.0000000e+000  0.0000000e+000  5.4569510e-004  0.0000000e+000  0.0000000e+000  0.0000000e+000  0.0000000e+000  5.4501178e-003  0.0000000e+000  0.0000000e+000  0.0000000e+000  3.0776506e-001  4.6997777e-001  1.0000000e+000  7.2198902e-002
  1.2592301e-002  0.0000000e+000  0.0000000e+000  0.0000000e+000  0.0000000e+000  6.5202972e-003  6.3775706e-004  0.0000000e+000  0.0000000e+000  5.0475736e-003  6.0920705e-003  0.0000000e+000  0.0000000e+000  0.0000000e+000  0.0000000e+000  0.0000000e+000  9.1386623e-003  0.0000000e+000  0.0000000e+000  9.6625952e-004  0.0000000e+000  2.9764593e-003  0.0000000e+000  0.0000000e+000  0.0000000e+000  0.0000000e+000  0.0000000e+000  0.0000000e+000  0.0000000e+000  0.0000000e+000  1.2592301e-002  8.9697784e-001  1.0000000e+000  1.4785476e-001
  4.4870509e-001  8.3466002e-004  0.0000000e+000  0.0000000e+000  0.0000000e+000  0.0000000e+000  0.0000000e+000  0.0000000e+000  0.0000000e+000  0.0000000e+000  2.9261415e-003  0.0000000e+000  0.0000000e+000  0.0000000e+000  4.8702869e-003  0.0000000e+000  0.0000000e+000  0.0000000e+000  0.0000000e+000  0.0000000e+000  0.0000000e+000  5.8918961e-004  0.0000000e+000  0.0000000e+000  0.0000000e+000  0.0000000e+000  3.6959290e-003  0.0000000e+000  0.0000000e+000  0.0000000e+000  4.4870509e-001  3.3281274e-001  1.0000000e+000  1.5838472e-001
  2.7284111e-001  0.0000000e+000  0.0000000e+000  0.0000000e+000  0.0000000e+000  5.1019503e-003  2.8829367e-003  0.0000000e+000  0.0000000e+000  0.0000000e+000  0.0000000e+000  0.0000000e+000  0.0000000e+000  0.0000000e+000  5.9727915e-003  0.0000000e+000  0.0000000e+000  0.0000000e+000  0.0000000e+000  0.0000000e+000  0.0000000e+000  4.4627321e-003  0.0000000e+000  0.0000000e+000  2.9176155e-002  0.0000000e+000  1.6044592e-002  0.0000000e+000  0.0000000e+000  0.0000000e+000  2.7284111e-001  4.9227567e-001  1.0000000e+000  1.3262883e-001
  1.6456384e-001  0.0000000e+000  0.0000000e+000  0.0000000e+000  3.9163278e-002  0.0000000e+000  0.0000000e+000  0.0000000e+000  0.0000000e+000  1.9771451e-002  2.5447216e-002  0.0000000e+000  0.0000000e+000  0.0000000e+000  3.5550504e-002  0.0000000e+000  0.0000000e+000  0.0000000e+000  0.0000000e+000  1.0153455e-002  0.0000000e+000  1.0826398e-003  0.0000000e+000  0.0000000e+000  1.1916962e-003  0.0000000e+000  1.1737551e-002  0.0000000e+000  0.0000000e+000  0.0000000e+000  1.6456384e-001  6.3008385e-001  1.0000000e+000  1.0133835e-001
  1.0858814e-001  2.5695605e-002  0.0000000e+000  0.0000000e+000  0.0000000e+000  0.0000000e+000  7.8193172e-002  0.0000000e+000  0.0000000e+000  0.0000000e+000  0.0000000e+000  0.0000000e+000  0.0000000e+000  0.0000000e+000  3.0145954e-004  0.0000000e+000  0.0000000e+000  0.0000000e+000  0.0000000e+000  0.0000000e+000  0.0000000e+000  0.0000000e+000  0.0000000e+000  0.0000000e+000  0.0000000e+000  0.0000000e+000  0.0000000e+000  0.0000000e+000  0.0000000e+000  0.0000000e+000  1.0858814e-001  6.9752253e-001  1.0000000e+000  7.6042746e-002
  8.6191656e-001  0.0000000e+000  0.0000000e+000  0.0000000e+000  2.3944610e-003  1.5893448e-003  1.0008471e-002  0.0000000e+000  0.0000000e+000  9.4643852e-003  2.6874852e-003  0.0000000e+000  0.0000000e+000  0.0000000e+000  0.0000000e+000  0.0000000e+000  0.0000000e+000  0.0000000e+000  0.0000000e+000  3.1317091e-003  0.0000000e+000  0.0000000e+000  0.0000000e+000  0.0000000e+000  2.5656437e-003  0.0000000e+000  1.0294171e-002  0.0000000e+000  0.0000000e+000  0.0000000e+000  8.6191656e-001  7.8631570e-002  1.0000000e+000  1.0068246e-001
  8.4251968e-002  3.7008950e-004  0.0000000e+000  0.0000000e+000  0.0000000e+000  1.4561787e-002  0.0000000e+000  0.0000000e+000  0.0000000e+000  0.0000000e+000  1.5629072e-002  0.0000000e+000  0.0000000e+000  0.0000000e+000  0.0000000e+000  0.0000000e+000  0.0000000e+000  0.0000000e+000  0.0000000e+000  6.7602664e-003  0.0000000e+000  3.1524643e-004  0.0000000e+000  0.0000000e+000  1.0879417e-003  0.0000000e+000  3.7494436e-003  0.0000000e+000  0.0000000e+000  0.0000000e+000  8.4251968e-002  7.2101286e-001  1.0000000e+000  2.3296872e-001
  6.7214873e-001  0.0000000e+000  0.0000000e+000  0.0000000e+000  5.4171728e-003  7.6178887e-003  1.0231630e-002  0.0000000e+000  0.0000000e+000  3.0151328e-004  1.4775718e-003  0.0000000e+000  0.0000000e+000  0.0000000e+000  0.0000000e+000  0.0000000e+000  0.0000000e+000  0.0000000e+000  0.0000000e+000  7.1401324e-003  0.0000000e+000  1.5591198e-002  0.0000000e+000  0.0000000e+000  1.2427514e-002  0.0000000e+000  2.7156002e-002  0.0000000e+000  0.0000000e+000  0.0000000e+000  6.7214873e-001  1.9622566e-001  1.0000000e+000  8.6468868e-002
  9.0551911e-001  5.7399484e-003  0.0000000e+000  0.0000000e+000  0.0000000e+000  2.6454026e-003  2.3349211e-003  0.0000000e+000  0.0000000e+000  0.0000000e+000  0.0000000e+000  0.0000000e+000  0.0000000e+000  0.0000000e+000  6.0478791e-004  0.0000000e+000  0.0000000e+000  0.0000000e+000  0.0000000e+000  0.0000000e+000  0.0000000e+000  1.1872451e-002  0.0000000e+000  0.0000000e+000  4.8900700e-003  0.0000000e+000  0.0000000e+000  0.0000000e+000  0.0000000e+000  0.0000000e+000  9.0551911e-001  5.2990740e-002  1.0000000e+000  1.8048488e-001
  1.2398948e-001  0.0000000e+000  0.0000000e+000  0.0000000e+000  4.6815588e-003  0.0000000e+000  5.3211670e-003  0.0000000e+000  0.0000000e+000  1.6361926e-002  7.5954788e-003  0.0000000e+000  0.0000000e+000  0.0000000e+000  4.6378786e-002  0.0000000e+000  0.0000000e+000  0.0000000e+000  0.0000000e+000  0.0000000e+000  0.0000000e+000  0.0000000e+000  0.0000000e+000  0.0000000e+000  0.0000000e+000  0.0000000e+000  1.3406673e-003  0.0000000e+000  0.0000000e+000  0.0000000e+000  1.2398948e-001  6.6879243e-001  1.0000000e+000  8.6298365e-002
  3.1640252e-001  0.0000000e+000  0.0000000e+000  0.0000000e+000  0.0000000e+000  3.1652305e-003  1.5966184e-003  0.0000000e+000  0.0000000e+000  3.2859413e-002  0.0000000e+000  0.0000000e+000  0.0000000e+000  0.0000000e+000  0.0000000e+000  0.0000000e+000  0.0000000e+000  0.0000000e+000  0.0000000e+000  2.3693243e-003  0.0000000e+000  3.2013810e-004  0.0000000e+000  0.0000000e+000  0.0000000e+000  0.0000000e+000  1.3953862e-003  0.0000000e+000  0.0000000e+000  0.0000000e+000  3.1640252e-001  4.4681802e-001  1.0000000e+000  8.0426960e-002
  1.0000000e+000  0.0000000e+000  0.0000000e+000  0.0000000e+000  0.0000000e+000  0.0000000e+000  0.0000000e+000  0.0000000e+000  0.0000000e+000  0.0000000e+000  0.0000000e+000  0.0000000e+000  0.0000000e+000  0.0000000e+000  0.0000000e+000  0.0000000e+000  0.0000000e+000  0.0000000e+000  0.0000000e+000  0.0000000e+000  0.0000000e+000  0.0000000e+000  0.0000000e+000  0.0000000e+000  0.0000000e+000  0.0000000e+000  0.0000000e+000  0.0000000e+000  0.0000000e+000  0.0000000e+000  1.0000000e+000  0.0000000e+000  1.0000000e+000             Inf
  0.0000000e+000  0.0000000e+000  0.0000000e+000  0.0000000e+000  0.0000000e+000  6.8346981e-004  0.0000000e+000  0.0000000e+000  0.0000000e+000  8.9269314e-004  0.0000000e+000  0.0000000e+000  0.0000000e+000  0.0000000e+000  0.0000000e+000  0.0000000e+000  0.0000000e+000  0.0000000e+000  0.0000000e+000  0.0000000e+000  0.0000000e+000  3.1633289e-003  0.0000000e+000  0.0000000e+000  3.3226833e-003  0.0000000e+000  0.0000000e+000  0.0000000e+000  0.0000000e+000  0.0000000e+000  0.0000000e+000  1.0025021e+000  1.0000000e+000             Inf
  8.2621916e-001  3.5595842e-003  0.0000000e+000  0.0000000e+000  0.0000000e+000  9.7449832e-003  5.5982084e-002  0.0000000e+000  0.0000000e+000  0.0000000e+000  0.0000000e+000  0.0000000e+000  0.0000000e+000  0.0000000e+000  2.1206319e-002  0.0000000e+000  0.0000000e+000  0.0000000e+000  0.0000000e+000  7.0776223e-003  0.0000000e+000  0.0000000e+000  0.0000000e+000  0.0000000e+000  0.0000000e+000  0.0000000e+000  0.0000000e+000  0.0000000e+000  0.0000000e+000  0.0000000e+000  8.2621916e-001  1.0765519e-001  1.0000000e+000  9.4162191e-002
  4.8995425e-001  0.0000000e+000  0.0000000e+000  0.0000000e+000  0.0000000e+000  0.0000000e+000  1.8610654e-003  0.0000000e+000  0.0000000e+000  1.2320561e-002  0.0000000e+000  0.0000000e+000  0.0000000e+000  0.0000000e+000  2.7487979e-004  0.0000000e+000  4.0047984e-002  0.0000000e+000  0.0000000e+000  1.9555822e-003  0.0000000e+000  5.2340431e-004  0.0000000e+000  0.0000000e+000  2.3838350e-002  0.0000000e+000  2.0321363e-002  0.0000000e+000  0.0000000e+000  0.0000000e+000  4.8995425e-001  3.2052109e-001  1.0000000e+000  1.1447154e-001
  2.7832128e-001  0.0000000e+000  0.0000000e+000  0.0000000e+000  0.0000000e+000  0.0000000e+000  5.8959385e-003  0.0000000e+000  0.0000000e+000  9.1805697e-003  0.0000000e+000  0.0000000e+000  0.0000000e+000  0.0000000e+000  0.0000000e+000  0.0000000e+000  9.7745037e-004  0.0000000e+000  0.0000000e+000  1.5907313e-002  0.0000000e+000  4.0378592e-004  0.0000000e+000  0.0000000e+000  4.7684685e-003  0.0000000e+000  3.9150987e-004  0.0000000e+000  0.0000000e+000  0.0000000e+000  2.7832128e-001  4.8102104e-001  1.0000000e+000  5.7166189e-002
  1.3947876e-001  0.0000000e+000  0.0000000e+000  0.0000000e+000  0.0000000e+000  1.3067229e-002  2.1006992e-002  0.0000000e+000  0.0000000e+000  1.9904393e-002  0.0000000e+000  0.0000000e+000  0.0000000e+000  0.0000000e+000  0.0000000e+000  0.0000000e+000  0.0000000e+000  0.0000000e+000  0.0000000e+000  0.0000000e+000  0.0000000e+000  0.0000000e+000  0.0000000e+000  0.0000000e+000  0.0000000e+000  0.0000000e+000  7.1486260e-003  0.0000000e+000  0.0000000e+000  0.0000000e+000  1.3947876e-001  6.4197616e-001  1.0000000e+000  7.9186338e-002
  1.9664418e-002  2.6045651e-004  0.0000000e+000  0.0000000e+000  0.0000000e+000  0.0000000e+000  3.1424940e-002  0.0000000e+000  0.0000000e+000  9.3290748e-005  0.0000000e+000  0.0000000e+000  0.0000000e+000  0.0000000e+000  1.7024751e-003  0.0000000e+000  9.4059428e-003  0.0000000e+000  0.0000000e+000  0.0000000e+000  0.0000000e+000  1.3920959e-004  0.0000000e+000  0.0000000e+000  6.2374358e-003  0.0000000e+000  0.0000000e+000  0.0000000e+000  0.0000000e+000  0.0000000e+000  1.9664418e-002  8.7399097e-001  1.0000000e+000  2.4718548e-001
  5.7017646e-001  0.0000000e+000  0.0000000e+000  0.0000000e+000  0.0000000e+000  5.4206419e-003  0.0000000e+000  0.0000000e+000  0.0000000e+000  0.0000000e+000  5.9400648e-004  0.0000000e+000  0.0000000e+000  0.0000000e+000  7.3773459e-003  0.0000000e+000  2.7119479e-002  0.0000000e+000  0.0000000e+000  0.0000000e+000  0.0000000e+000  2.6641149e-003  0.0000000e+000  0.0000000e+000  0.0000000e+000  0.0000000e+000  1.2692797e-002  0.0000000e+000  0.0000000e+000  0.0000000e+000  5.7017646e-001  2.5572016e-001  1.0000000e+000  1.3249648e-001
  5.2003077e-001  3.5129727e-003  0.0000000e+000  0.0000000e+000  0.0000000e+000  0.0000000e+000  2.2477681e-003  0.0000000e+000  0.0000000e+000  0.0000000e+000  0.0000000e+000  0.0000000e+000  0.0000000e+000  0.0000000e+000  5.6239997e-003  0.0000000e+000  1.7964708e-002  0.0000000e+000  0.0000000e+000  2.1951956e-003  0.0000000e+000  0.0000000e+000  0.0000000e+000  0.0000000e+000  2.8723837e-003  0.0000000e+000  1.9329028e-002  0.0000000e+000  0.0000000e+000  0.0000000e+000  5.2003077e-001  2.8955893e-001  1.0000000e+000  1.3359426e-001
  3.9511832e-001  0.0000000e+000  0.0000000e+000  0.0000000e+000  4.0004842e-003  0.0000000e+000  3.2126663e-002  0.0000000e+000  0.0000000e+000  0.0000000e+000  1.2086783e-002  0.0000000e+000  0.0000000e+000  0.0000000e+000  0.0000000e+000  0.0000000e+000  4.4831635e-003  0.0000000e+000  0.0000000e+000  4.5865384e-003  0.0000000e+000  2.8001805e-003  0.0000000e+000  0.0000000e+000  0.0000000e+000  0.0000000e+000  0.0000000e+000  0.0000000e+000  0.0000000e+000  0.0000000e+000  3.9511832e-001  3.8422888e-001  1.0000000e+000  1.1513043e-001
  8.5548882e-002  0.0000000e+000  0.0000000e+000  2.8605860e-001  4.2406935e-002  0.0000000e+000  3.5077322e-001  0.0000000e+000  0.0000000e+000  0.0000000e+000  0.0000000e+000  1.0677066e-001  0.0000000e+000  0.0000000e+000  5.6899642e-002  0.0000000e+000  2.2700589e-002  3.3239371e-001  2.8202444e-001  6.1697026e-004  8.3558641e-002  0.0000000e+000  1.0897756e-002  0.0000000e+000  1.0238280e-001  0.0000000e+000  0.0000000e+000  2.4983008e-002  0.0000000e+000  0.0000000e+000  8.5548882e-002  1.1667598e+000  1.0000000e+000  6.6209755e-001
  3.6669220e-001  0.0000000e+000  8.4159201e-003  1.9597764e-001  3.4037569e-003  0.0000000e+000  6.3340296e-002  1.2267882e-001  0.0000000e+000  6.2849163e-002  0.0000000e+000  0.0000000e+000  0.0000000e+000  1.5862368e-001  0.0000000e+000  0.0000000e+000  0.0000000e+000  0.0000000e+000  0.0000000e+000  1.6786189e-001  9.5743052e-004  0.0000000e+000  1.5602843e-001  0.0000000e+000  0.0000000e+000  0.0000000e+000  2.0022859e-001  0.0000000e+000  0.0000000e+000  1.3835608e-001  3.6669220e-001  6.8115476e-001  1.0000000e+000  8.1321319e-001
  1.0000000e+000  4.9296620e-002  2.5823164e-001  0.0000000e+000  0.0000000e+000  1.9427440e-002  0.0000000e+000  0.0000000e+000  1.2702342e-001  0.0000000e+000  0.0000000e+000  3.5280495e-002  4.4790602e-002  0.0000000e+000  0.0000000e+000  0.0000000e+000  4.2519265e-001  2.2080899e-001  1.2256795e-001  0.0000000e+000  1.6039803e-001  4.9089576e-002  4.3322266e-002  0.0000000e+000  0.0000000e+000  9.4958114e-002  0.0000000e+000  0.0000000e+000  0.0000000e+000  2.6872475e-001  1.0000000e+000  3.3242132e-001  1.0000000e+000             Inf
[truncated: 14,716 more chars]
