# Supplementary material for: An evolutionary algorithm for multi-objective optimization of freshwater consumption in textile dyeing industry
Source: PeerJ Comput Sci. 2022 Mar 22;8:e932. doi: 10.7717/peerj-cs.932 (PMC9044317; doi:10.7717/peerj-cs.932)
Supplement: Supplemental Information 1 — The data was collected manually from the Sitara Textile mills to conduct the thesis. [file peerj-cs-08-932-s001.zip › Code-and-Dataset/Algorithm Work/AMOCLPSO-matlab/Graphs/AMOCLPSO_ZDT1_50.txt]

  3.4818099e-001  0.0000000e+000  0.0000000e+000  6.8678543e-002  0.0000000e+000  0.0000000e+000  6.2150505e-001  2.3558769e-001  0.0000000e+000  0.0000000e+000  9.4258164e-002  0.0000000e+000  0.0000000e+000  0.0000000e+000  1.9087776e-001  0.0000000e+000  6.8014046e-001  0.0000000e+000  0.0000000e+000  0.0000000e+000  0.0000000e+000  0.0000000e+000  3.4998204e-001  5.6717350e-003  2.0524247e-002  1.4526826e-001  0.0000000e+000  0.0000000e+000  7.5378554e-002  3.9240590e-002  3.4818099e-001  9.9608161e-001  1.0000000e+000  3.2397627e-001
  2.9251000e-001  0.0000000e+000  0.0000000e+000  0.0000000e+000  0.0000000e+000  0.0000000e+000  6.6348989e-001  1.3970211e-002  0.0000000e+000  0.0000000e+000  2.8664930e-001  3.9678610e-002  0.0000000e+000  0.0000000e+000  0.0000000e+000  0.0000000e+000  1.2060763e-002  2.5696620e-001  1.0555669e-001  0.0000000e+000  3.0524058e-002  0.0000000e+000  1.0287647e-001  0.0000000e+000  9.6716661e-001  1.0098266e-001  0.0000000e+000  0.0000000e+000  1.6021777e-001  0.0000000e+000  2.9251000e-001  1.1146863e+000  1.0000000e+000  4.4215813e-001
  5.7028761e-001  6.4968275e-003  0.0000000e+000  0.0000000e+000  3.7014641e-001  0.0000000e+000  0.0000000e+000  3.6018033e-002  0.0000000e+000  0.0000000e+000  0.0000000e+000  1.4207847e-001  0.0000000e+000  3.1435906e-003  0.0000000e+000  1.8151339e-001  0.0000000e+000  0.0000000e+000  0.0000000e+000  4.6682395e-001  0.0000000e+000  0.0000000e+000  0.0000000e+000  2.6281935e-001  7.3703607e-001  0.0000000e+000  4.7428542e-001  4.0747040e-003  1.8145115e-002  2.8624361e-002  5.7028761e-001  8.2113016e-001  1.0000000e+000  1.0534119e+000
  1.0000000e+000  0.0000000e+000  0.0000000e+000  2.1582692e-002  0.0000000e+000  0.0000000e+000  0.0000000e+000  0.0000000e+000  1.5396588e-001  9.6700785e-003  0.0000000e+000  0.0000000e+000  0.0000000e+000  4.1401611e-001  6.3112702e-002  3.0764745e-001  0.0000000e+000  0.0000000e+000  0.0000000e+000  0.0000000e+000  0.0000000e+000  0.0000000e+000  3.0162364e-001  0.0000000e+000  9.4986177e-002  0.0000000e+000  2.3274233e-001  0.0000000e+000  0.0000000e+000  0.0000000e+000  1.0000000e+000  2.7309560e-001  1.0000000e+000             Inf
  8.2624654e-002  0.0000000e+000  0.0000000e+000  2.8263173e-001  0.0000000e+000  0.0000000e+000  0.0000000e+000  0.0000000e+000  0.0000000e+000  1.2654643e-001  0.0000000e+000  0.0000000e+000  2.1979837e-001  3.6972789e-002  3.4843928e-001  4.6717918e-003  1.2133837e-001  4.0618932e-001  0.0000000e+000  0.0000000e+000  0.0000000e+000  0.0000000e+000  0.0000000e+000  0.0000000e+000  2.7665036e-002  8.1153348e-002  0.0000000e+000  0.0000000e+000  1.3695312e-001  0.0000000e+000  8.2624654e-002  1.1976626e+000  1.0000000e+000  5.5520624e-001
  0.0000000e+000  4.0096743e-003  0.0000000e+000  0.0000000e+000  1.2995010e-001  0.0000000e+000  0.0000000e+000  0.0000000e+000  0.0000000e+000  0.0000000e+000  7.5572905e-001  0.0000000e+000  0.0000000e+000  2.6676862e-003  0.0000000e+000  0.0000000e+000  0.0000000e+000  0.0000000e+000  0.0000000e+000  0.0000000e+000  0.0000000e+000  3.0042154e-001  0.0000000e+000  0.0000000e+000  0.0000000e+000  2.5533819e-002  5.7922909e-002  0.0000000e+000  5.9502931e-002  0.0000000e+000  0.0000000e+000  1.4145393e+000  1.0000000e+000             Inf
  4.4293424e-001  3.8512009e-002  8.3892115e-002  8.5934806e-001  0.0000000e+000  0.0000000e+000  0.0000000e+000  0.0000000e+000  0.0000000e+000  9.5975483e-001  0.0000000e+000  0.0000000e+000  0.0000000e+000  1.9841039e-001  0.0000000e+000  2.2391307e-001  0.0000000e+000  0.0000000e+000  1.3678676e-002  0.0000000e+000  0.0000000e+000  7.6760036e-002  0.0000000e+000  7.8835726e-002  1.5115850e-003  0.0000000e+000  8.3814640e-002  0.0000000e+000  0.0000000e+000  0.0000000e+000  4.4293424e-001  9.1658646e-001  1.0000000e+000  2.3180320e-001
  4.8865528e-001  6.6973180e-001  0.0000000e+000  0.0000000e+000  0.0000000e+000  9.5272873e-004  2.8648620e-001  1.7497848e-001  0.0000000e+000  0.0000000e+000  0.0000000e+000  5.6748934e-002  0.0000000e+000  0.0000000e+000  0.0000000e+000  5.0171091e-001  0.0000000e+000  0.0000000e+000  1.0000000e+000  4.6164698e-003  0.0000000e+000  0.0000000e+000  0.0000000e+000  0.0000000e+000  0.0000000e+000  0.0000000e+000  0.0000000e+000  0.0000000e+000  0.0000000e+000  1.1689404e-002  4.8865528e-001  8.9183480e-001  1.0000000e+000  2.1098107e-001
  0.0000000e+000  0.0000000e+000  0.0000000e+000  0.0000000e+000  0.0000000e+000  0.0000000e+000  2.4066283e-001  0.0000000e+000  8.8791954e-003  0.0000000e+000  0.0000000e+000  7.6031335e-002  0.0000000e+000  0.0000000e+000  0.0000000e+000  0.0000000e+000  0.0000000e+000  9.0406286e-004  0.0000000e+000  1.5010856e-001  0.0000000e+000  0.0000000e+000  1.0395590e-001  0.0000000e+000  2.0674535e-001  0.0000000e+000  1.4594401e-002  0.0000000e+000  0.0000000e+000  0.0000000e+000  0.0000000e+000  1.2488598e+000  1.0000000e+000             Inf
  9.9369895e-001  0.0000000e+000  7.9919605e-002  6.3582431e-002  0.0000000e+000  2.9118775e-001  0.0000000e+000  0.0000000e+000  8.6649714e-002  1.5594496e-001  0.0000000e+000  0.0000000e+000  1.3007310e-001  6.6660205e-002  2.6535611e-001  1.5962266e-001  1.1693049e-001  4.5675376e-001  0.0000000e+000  7.1547727e-001  0.0000000e+000  7.1597142e-001  0.0000000e+000  0.0000000e+000  0.0000000e+000  0.0000000e+000  2.4332569e-001  2.2074949e-003  5.4887839e-002  0.0000000e+000  9.9369895e-001  6.6768707e-001  1.0000000e+000             Inf
  1.4057468e-001  0.0000000e+000  1.0847610e-001  0.0000000e+000  0.0000000e+000  0.0000000e+000  2.3204985e-002  0.0000000e+000  0.0000000e+000  0.0000000e+000  0.0000000e+000  1.0000000e+000  0.0000000e+000  0.0000000e+000  0.0000000e+000  0.0000000e+000  1.0468626e-001  2.7919117e-001  0.0000000e+000  0.0000000e+000  0.0000000e+000  9.8291422e-002  0.0000000e+000  0.0000000e+000  3.2177217e-001  2.2546581e-002  0.0000000e+000  2.7953542e-001  0.0000000e+000  1.5416179e-002  1.4057468e-001  1.2105002e+000  1.0000000e+000  7.4051040e-001
  1.3258970e-001  2.8878748e-001  2.0655555e-001  0.0000000e+000  0.0000000e+000  2.9698896e-001  0.0000000e+000  0.0000000e+000  2.5578899e-001  0.0000000e+000  1.4684129e-001  0.0000000e+000  3.5657131e-001  1.4940756e-001  0.0000000e+000  0.0000000e+000  0.0000000e+000  0.0000000e+000  5.5444759e-001  0.0000000e+000  0.0000000e+000  0.0000000e+000  6.7892234e-003  0.0000000e+000  2.4606908e-003  0.0000000e+000  2.4760246e-002  0.0000000e+000  3.9093237e-002  0.0000000e+000  1.3258970e-001  1.2447195e+000  1.0000000e+000  2.0746986e-001
  1.8510065e-001  0.0000000e+000  4.6977394e-002  0.0000000e+000  0.0000000e+000  0.0000000e+000  2.2342948e-001  0.0000000e+000  3.1694455e-001  0.0000000e+000  6.5034349e-002  0.0000000e+000  0.0000000e+000  0.0000000e+000  3.6110445e-002  0.0000000e+000  0.0000000e+000  0.0000000e+000  5.5321076e-002  0.0000000e+000  0.0000000e+000  1.2998521e-001  0.0000000e+000  0.0000000e+000  0.0000000e+000  0.0000000e+000  0.0000000e+000  0.0000000e+000  2.3400981e-001  0.0000000e+000  1.8510065e-001  8.4506646e-001  1.0000000e+000  1.7925301e+000
  8.6677557e-001  0.0000000e+000  0.0000000e+000  1.1535274e-001  1.0000000e+000  0.0000000e+000  0.0000000e+000  0.0000000e+000  8.1826148e-002  3.6231645e-001  0.0000000e+000  0.0000000e+000  5.2658939e-002  0.0000000e+000  0.0000000e+000  0.0000000e+000  1.6419662e-001  4.5270112e-002  0.0000000e+000  0.0000000e+000  0.0000000e+000  2.4236243e-001  0.0000000e+000  1.1526526e-001  0.0000000e+000  0.0000000e+000  0.0000000e+000  0.0000000e+000  0.0000000e+000  0.0000000e+000  8.6677557e-001  4.7091740e-001  1.0000000e+000             Inf
  6.6873597e-001  0.0000000e+000  0.0000000e+000  0.0000000e+000  4.6221681e-001  5.8479875e-002  0.0000000e+000  1.5487095e-001  0.0000000e+000  0.0000000e+000  4.6476094e-001  0.0000000e+000  4.2041918e-001  1.1784494e-001  0.0000000e+000  0.0000000e+000  3.0130443e-001  0.0000000e+000  2.5975372e-001  0.0000000e+000  2.1192067e-002  3.9441392e-002  0.0000000e+000  2.2372284e-002  7.0466991e-001  0.0000000e+000  0.0000000e+000  0.0000000e+000  0.0000000e+000  0.0000000e+000  6.6873597e-001  8.0064571e-001  1.0000000e+000  4.6060669e-001
  0.0000000e+000  0.0000000e+000  5.1187033e-002  3.2716606e-002  0.0000000e+000  0.0000000e+000  0.0000000e+000  0.0000000e+000  8.0004570e-002  0.0000000e+000  1.0630125e-001  0.0000000e+000  0.0000000e+000  2.9726724e-001  0.0000000e+000  4.8003057e-002  6.0101913e-002  0.0000000e+000  0.0000000e+000  0.0000000e+000  1.9052198e-001  0.0000000e+000  0.0000000e+000  0.0000000e+000  0.0000000e+000  0.0000000e+000  0.0000000e+000  0.0000000e+000  0.0000000e+000  0.0000000e+000  0.0000000e+000  1.2687908e+000  1.0000000e+000             Inf
  7.2001802e-001  0.0000000e+000  2.6343404e-001  0.0000000e+000  0.0000000e+000  4.8122565e-003  0.0000000e+000  4.2892465e-002  9.9086619e-002  4.5907606e-004  4.9662428e-001  6.4030321e-001  3.5606117e-001  0.0000000e+000  0.0000000e+000  0.0000000e+000  0.0000000e+000  0.0000000e+000  0.0000000e+000  0.0000000e+000  8.2174127e-002  0.0000000e+000  7.2912452e-002  3.0647289e-001  0.0000000e+000  0.0000000e+000  0.0000000e+000  5.0524429e-001  0.0000000e+000  0.0000000e+000  7.2001802e-001  7.2403125e-001  1.0000000e+000  3.4637829e-001
  3.4087079e-001  0.0000000e+000  2.1641598e-001  0.0000000e+000  0.0000000e+000  0.0000000e+000  0.0000000e+000  0.0000000e+000  0.0000000e+000  2.0106229e-001  0.0000000e+000  0.0000000e+000  1.9690143e-002  0.0000000e+000  0.0000000e+000  0.0000000e+000  0.0000000e+000  0.0000000e+000  0.0000000e+000  0.0000000e+000  0.0000000e+000  8.4806122e-002  6.6830247e-001  0.0000000e+000  3.5195509e-002  0.0000000e+000  0.0000000e+000  0.0000000e+000  6.2902130e-001  4.1587364e-002  3.4087079e-001  8.5260446e-001  1.0000000e+000  4.1608734e-001
  1.9380715e-001  0.0000000e+000  0.0000000e+000  5.8820521e-001  0.0000000e+000  7.5759810e-002  2.4774519e-002  2.1645896e-001  3.7145505e-002  0.0000000e+000  1.2052213e-002  0.0000000e+000  3.4576913e-001  0.0000000e+000  0.0000000e+000  0.0000000e+000  8.6558484e-002  6.2159158e-002  9.0568554e-003  4.3758680e-002  1.9011681e-002  0.0000000e+000  5.1421222e-003  0.0000000e+000  0.0000000e+000  0.0000000e+000  0.0000000e+000  0.0000000e+000  0.0000000e+000  0.0000000e+000  1.9380715e-001  9.3914104e-001  1.0000000e+000  9.1488255e-001
  8.5840333e-001  1.7019980e-001  0.0000000e+000  0.0000000e+000  0.0000000e+000  0.0000000e+000  0.0000000e+000  0.0000000e+000  7.7158412e-002  0.0000000e+000  0.0000000e+000  0.0000000e+000  1.0000000e+000  6.1555300e-002  0.0000000e+000  5.9663607e-001  0.0000000e+000  0.0000000e+000  1.8969080e-001  1.4636079e-001  0.0000000e+000  0.0000000e+000  0.0000000e+000  0.0000000e+000  7.6060407e-002  0.0000000e+000  0.0000000e+000  0.0000000e+000  0.0000000e+000  1.3609363e-001  8.5840333e-001  5.3184107e-001  1.0000000e+000  2.9535918e-001
  7.4659921e-001  0.0000000e+000  1.8582928e-001  1.5000803e-002  0.0000000e+000  0.0000000e+000  0.0000000e+000  9.5594984e-002  0.0000000e+000  4.9363944e-001  4.7406164e-002  0.0000000e+000  0.0000000e+000  0.0000000e+000  0.0000000e+000  0.0000000e+000  0.0000000e+000  2.1488290e-001  1.8680674e-001  0.0000000e+000  7.2545394e-001  0.0000000e+000  7.5086737e-002  2.6045554e-001  0.0000000e+000  6.3801827e-002  0.0000000e+000  0.0000000e+000  0.0000000e+000  0.0000000e+000  7.4659921e-001  5.9595339e-001  1.0000000e+000  4.0053334e-001
  4.0513457e-001  0.0000000e+000  0.0000000e+000  0.0000000e+000  0.0000000e+000  0.0000000e+000  3.1366432e-002  6.9098004e-003  1.4192047e-001  0.0000000e+000  0.0000000e+000  0.0000000e+000  0.0000000e+000  0.0000000e+000  0.0000000e+000  0.0000000e+000  0.0000000e+000  9.0866982e-001  0.0000000e+000  0.0000000e+000  0.0000000e+000  7.7455039e-002  0.0000000e+000  5.1484742e-002  2.8965662e-001  7.6789554e-003  0.0000000e+000  0.0000000e+000  0.0000000e+000  4.4746634e-001  4.0513457e-001  8.0168449e-001  1.0000000e+000  4.4337999e-001
  0.0000000e+000  0.0000000e+000  0.0000000e+000  0.0000000e+000  0.0000000e+000  0.0000000e+000  2.9625799e-001  0.0000000e+000  0.0000000e+000  0.0000000e+000  0.0000000e+000  4.9423028e-002  9.5701656e-002  0.0000000e+000  0.0000000e+000  0.0000000e+000  0.0000000e+000  1.6843548e-001  0.0000000e+000  6.0529226e-002  0.0000000e+000  0.0000000e+000  0.0000000e+000  4.0388463e-002  0.0000000e+000  0.0000000e+000  0.0000000e+000  0.0000000e+000  2.2149026e-002  1.0187824e-001  0.0000000e+000  1.2590644e+000  1.0000000e+000             Inf
  3.2752629e-001  0.0000000e+000  6.6312990e-002  0.0000000e+000  0.0000000e+000  0.0000000e+000  0.0000000e+000  1.0567277e-001  0.0000000e+000  8.0891018e-003  0.0000000e+000  6.5426632e-002  0.0000000e+000  4.6684259e-001  5.9966108e-002  0.0000000e+000  0.0000000e+000  6.6600061e-003  1.5107531e-002  1.5979264e-002  7.8561693e-003  0.0000000e+000  0.0000000e+000  0.0000000e+000  0.0000000e+000  0.0000000e+000  2.2782394e-002  0.0000000e+000  0.0000000e+000  3.4912968e-002  3.2752629e-001  6.2635040e-001  1.0000000e+000  5.3448082e-001
  1.0440704e-001  0.0000000e+000  0.0000000e+000  0.0000000e+000  0.0000000e+000  1.4181666e-001  1.5197078e-001  0.0000000e+000  3.6683199e-003  0.0000000e+000  1.6467643e-001  0.0000000e+000  2.4100665e-001  0.0000000e+000  0.0000000e+000  2.4882018e-001  0.0000000e+000  0.0000000e+000  9.6991258e-002  1.1987757e-001  0.0000000e+000  0.0000000e+000  1.0065659e-001  1.2172180e-001  0.0000000e+000  3.6483738e-001  1.1595654e-001  0.0000000e+000  0.0000000e+000  1.4444996e-001  1.0440704e-001  1.2137943e+000  1.0000000e+000  3.3899252e-001
  1.0000000e+000  0.0000000e+000  0.0000000e+000  0.0000000e+000  0.0000000e+000  0.0000000e+000  0.0000000e+000  0.0000000e+000  0.0000000e+000  0.0000000e+000  0.0000000e+000  4.7270235e-002  1.8707103e-001  0.0000000e+000  1.0488764e-001  0.0000000e+000  0.0000000e+000  2.7550334e-001  0.0000000e+000  2.2130445e-001  0.0000000e+000  3.3090980e-001  0.0000000e+000  0.0000000e+000  2.1000660e-002  0.0000000e+000  0.0000000e+000  0.0000000e+000  1.2510721e-002  5.6476656e-002  1.0000000e+000  2.1106526e-001  1.0000000e+000             Inf
  2.7065503e-001  0.0000000e+000  0.0000000e+000  0.0000000e+000  3.1896719e-002  0.0000000e+000  0.0000000e+000  0.0000000e+000  0.0000000e+000  0.0000000e+000  0.0000000e+000  0.0000000e+000  9.6877709e-002  0.0000000e+000  7.4926286e-001  0.0000000e+000  1.0523693e-001  1.1970127e-001  0.0000000e+000  1.1333751e-001  0.0000000e+000  0.0000000e+000  4.5597231e-003  0.0000000e+000  0.0000000e+000  0.0000000e+000  0.0000000e+000  0.0000000e+000  2.2790246e-003  0.0000000e+000  2.7065503e-001  7.6853797e-001  1.0000000e+000  5.9226901e-001
  5.1306271e-001  1.6607604e-001  7.2938796e-002  0.0000000e+000  0.0000000e+000  0.0000000e+000  0.0000000e+000  0.0000000e+000  0.0000000e+000  0.0000000e+000  0.0000000e+000  2.7439354e-002  4.8640745e-004  0.0000000e+000  3.4677990e-001  0.0000000e+000  0.0000000e+000  0.0000000e+000  0.0000000e+000  0.0000000e+000  1.1063243e-001  2.9209112e-002  0.0000000e+000  0.0000000e+000  0.0000000e+000  0.0000000e+000  0.0000000e+000  1.1481585e-001  0.0000000e+000  0.0000000e+000  5.1306271e-001  4.6244556e-001  1.0000000e+000  5.6939198e-001
  1.4424464e-001  0.0000000e+000  9.5081075e-003  0.0000000e+000  6.6653163e-003  0.0000000e+000  2.1707612e-002  0.0000000e+000  0.0000000e+000  8.2174672e-002  2.1329162e-001  0.0000000e+000  0.0000000e+000  2.7802063e-001  7.7359544e-003  4.2318555e-002  0.0000000e+000  0.0000000e+000  0.0000000e+000  1.0395548e-001  3.5132347e-002  7.4083464e-001  0.0000000e+000  0.0000000e+000  0.0000000e+000  1.5196159e-002  7.9175691e-003  0.0000000e+000  1.2333034e-001  0.0000000e+000  1.4424464e-001  1.0549688e+000  1.0000000e+000  5.9111128e-001
  7.9291647e-001  0.0000000e+000  0.0000000e+000  6.0462132e-002  0.0000000e+000  0.0000000e+000  6.3651493e-002  0.0000000e+000  0.0000000e+000  0.0000000e+000  0.0000000e+000  0.0000000e+000  0.0000000e+000  0.0000000e+000  6.4934151e-002  0.0000000e+000  8.1520577e-003  5.4101429e-002  0.0000000e+000  0.0000000e+000  3.1562840e-001  0.0000000e+000  0.0000000e+000  6.7460622e-002  0.0000000e+000  2.7071098e-001  1.0558714e-002  0.0000000e+000  1.1183163e-001  2.5311479e-001  7.9291647e-001  3.4479245e-001  1.0000000e+000  4.9934650e-001
  6.5540078e-001  1.9284700e-003  0.0000000e+000  0.0000000e+000  5.8311415e-002  0.0000000e+000  0.0000000e+000  1.3965604e-001  0.0000000e+000  0.0000000e+000  0.0000000e+000  1.6697473e-001  3.7853798e-002  0.0000000e+000  0.0000000e+000  0.0000000e+000  0.0000000e+000  1.0472168e-001  0.0000000e+000  1.4107869e-002  1.3381584e-001  0.0000000e+000  0.0000000e+000  4.7456447e-002  1.3537443e-001  0.0000000e+000  0.0000000e+000  5.3353466e-002  0.0000000e+000  5.4567161e-002  6.5540078e-001  3.7324027e-001  1.0000000e+000  3.9211827e-001
  0.0000000e+000  0.0000000e+000  0.0000000e+000  0.0000000e+000  0.0000000e+000  0.0000000e+000  0.0000000e+000  0.0000000e+000  1.4667963e-001  0.0000000e+000  0.0000000e+000  0.0000000e+000  0.0000000e+000  0.0000000e+000  0.0000000e+000  2.4259519e-002  0.0000000e+000  0.0000000e+000  0.0000000e+000  0.0000000e+000  0.0000000e+000  0.0000000e+000  0.0000000e+000  0.0000000e+000  0.0000000e+000  0.0000000e+000  0.0000000e+000  0.0000000e+000  0.0000000e+000  3.0399120e-001  0.0000000e+000  1.1473922e+000  1.0000000e+000             Inf
  6.3608233e-001  0.0000000e+000  0.0000000e+000  0.0000000e+000  8.6461146e-002  1.6144040e-001  0.0000000e+000  1.8332844e-001  0.0000000e+000  5.4275201e-001  0.0000000e+000  0.0000000e+000  0.0000000e+000  0.0000000e+000  0.0000000e+000  0.0000000e+000  9.0933412e-002  0.0000000e+000  0.0000000e+000  0.0000000e+000  1.8974417e-001  0.0000000e+000  0.0000000e+000  0.0000000e+000  0.0000000e+000  3.8293384e-001  0.0000000e+000  0.0000000e+000  3.2220501e-001  0.0000000e+000  6.3608233e-001  5.9680040e-001  1.0000000e+000  7.8224392e-001
  5.0466275e-001  0.0000000e+000  0.0000000e+000  0.0000000e+000  0.0000000e+000  8.7007202e-002  0.0000000e+000  1.5934521e-002  0.0000000e+000  3.1639976e-002  0.0000000e+000  0.0000000e+000  0.0000000e+000  0.0000000e+000  1.1035849e-001  5.1856382e-002  0.0000000e+000  4.1548963e-001  0.0000000e+000  2.1207656e-002  7.8570316e-001  0.0000000e+000  0.0000000e+000  0.0000000e+000  1.8873693e-001  0.0000000e+000  1.8908800e-002  0.0000000e+000  0.0000000e+000  1.9403445e-001  5.0466275e-001  6.9863248e-001  1.0000000e+000  4.6441490e-001
  7.2823842e-001  0.0000000e+000  0.0000000e+000  1.0040257e-002  2.4444770e-004  2.0861091e-001  0.0000000e+000  6.9852173e-002  0.0000000e+000  2.5334089e-001  0.0000000e+000  0.0000000e+000  0.0000000e+000  0.0000000e+000  0.0000000e+000  0.0000000e+000  1.1195231e-002  0.0000000e+000  1.6224019e-001  3.3249213e-003  0.0000000e+000  0.0000000e+000  6.0879970e-002  0.0000000e+000  0.0000000e+000  6.6591093e-003  0.0000000e+000  0.0000000e+000  0.0000000e+000  0.0000000e+000  7.2823842e-001  2.9222897e-001  1.0000000e+000             Inf
  3.8660981e-001  0.0000000e+000  1.8233386e-001  5.5654488e-002  0.0000000e+000  0.0000000e+000  0.0000000e+000  6.3801330e-002  0.0000000e+000  5.7015394e-002  1.7730739e-002  0.0000000e+000  1.5779241e-001  0.0000000e+000  0.0000000e+000  0.0000000e+000  0.0000000e+000  9.8918424e-002  0.0000000e+000  1.2748141e-001  1.7217108e-001  0.0000000e+000  0.0000000e+000  0.0000000e+000  1.2246867e-001  3.4414265e-002  0.0000000e+000  0.0000000e+000  2.8986774e-001  6.9131959e-002  3.8660981e-001  7.0099782e-001  1.0000000e+000  6.4202911e-001
  2.5590580e-001  0.0000000e+000  0.0000000e+000  0.0000000e+000  0.0000000e+000  3.5080595e-001  1.8646944e-002  3.5536948e-001  0.0000000e+000  7.7000516e-003  5.0025514e-003  0.0000000e+000  0.0000000e+000  0.0000000e+000  0.0000000e+000  0.0000000e+000  0.0000000e+000  0.0000000e+000  0.0000000e+000  1.0000000e+000  1.4806206e-001  3.0871386e-004  0.0000000e+000  0.0000000e+000  0.0000000e+000  0.0000000e+000  0.0000000e+000  2.9073926e-002  0.0000000e+000  0.0000000e+000  2.5590580e-001  9.5555931e-001  1.0000000e+000  1.0528826e+000
  1.4633350e-001  0.0000000e+000  5.4650791e-004  0.0000000e+000  2.0352473e-001  0.0000000e+000  0.0000000e+000  5.1235967e-002  8.6005504e-002  0.0000000e+000  4.9664832e-002  9.0630416e-002  0.0000000e+000  8.9426847e-002  1.2336563e-001  7.1553933e-002  0.0000000e+000  0.0000000e+000  9.7334279e-002  0.0000000e+000  0.0000000e+000  0.0000000e+000  0.0000000e+000  0.0000000e+000  0.0000000e+000  2.6833008e-001  0.0000000e+000  0.0000000e+000  5.2290286e-002  6.6773861e-002  1.4633350e-001  9.3744149e-001  1.0000000e+000  4.1111069e-001
  8.8512584e-002  3.2600487e-002  0.0000000e+000  0.0000000e+000  9.5771273e-002  6.5641683e-001  0.0000000e+000  0.0000000e+000  0.0000000e+000  0.0000000e+000  0.0000000e+000  0.0000000e+000  1.6190032e-001  0.0000000e+000  5.1820568e-002  0.0000000e+000  0.0000000e+000  0.0000000e+000  1.6252994e-001  0.0000000e+000  0.0000000e+000  0.0000000e+000  1.3800666e-001  3.3706191e-001  0.0000000e+000  2.0346797e-002  5.1481491e-002  6.4487616e-002  0.0000000e+000  0.0000000e+000  8.8512584e-002  1.1796573e+000  1.0000000e+000  4.3737012e-001
  4.9143686e-001  0.0000000e+000  3.1679638e-001  0.0000000e+000  9.4223544e-003  1.0000000e+000  0.0000000e+000  2.6328054e-001  0.0000000e+000  0.0000000e+000  0.0000000e+000  3.1117160e-001  0.0000000e+000  0.0000000e+000  0.0000000e+000  2.2610354e-001  0.0000000e+000  0.0000000e+000  2.5881390e-002  0.0000000e+000  0.0000000e+000  0.0000000e+000  0.0000000e+000  9.0861651e-002  2.3942042e-002  7.8434796e-002  5.6976834e-002  0.0000000e+000  0.0000000e+000  0.0000000e+000  4.9143686e-001  8.1948406e-001  1.0000000e+000  6.2633916e-001
  9.8748302e-001  0.0000000e+000  1.1704838e-001  1.2936821e-002  3.7418901e-002  0.0000000e+000  0.0000000e+000  0.0000000e+000  0.0000000e+000  1.0537589e-002  4.5420779e-002  0.0000000e+000  6.5811068e-002  0.0000000e+000  0.0000000e+000  1.0009014e-001  8.1574872e-002  0.0000000e+000  0.0000000e+000  7.3076579e-003  0.0000000e+000  3.8034339e-003  1.9772676e-001  0.0000000e+000  8.2396326e-002  9.6841456e-003  0.0000000e+000  0.0000000e+000  0.0000000e+000  0.0000000e+000  9.8748302e-001  1.3316731e-001  1.0000000e+000             Inf
  2.4425847e-001  0.0000000e+000  8.1016517e-002  1.7486574e-001  0.0000000e+000  0.0000000e+000  1.5279988e-001  3.3537587e-002  2.5042793e-002  1.1904465e-001  0.0000000e+000  0.0000000e+000  1.1247639e-001  0.0000000e+000  0.0000000e+000  0.0000000e+000  0.0000000e+000  3.9236464e-003  3.0360349e-001  0.0000000e+000  0.0000000e+000  0.0000000e+000  0.0000000e+000  0.0000000e+000  0.0000000e+000  1.9346269e-001  2.1236051e-001  0.0000000e+000  0.0000000e+000  1.9191829e-001  2.4425847e-001  8.9295179e-001  1.0000000e+000  4.5372866e-001
  5.3495588e-001  0.0000000e+000  0.0000000e+000  5.8357889e-003  2.1292842e-001  0.0000000e+000  0.0000000e+000  2.0583950e-002  3.0356353e-002  0.0000000e+000  0.0000000e+000  0.0000000e+000  1.2088526e-002  0.0000000e+000  0.0000000e+000  1.0285616e-002  7.0304330e-002  0.0000000e+000  1.5548177e-002  6.1321564e-002  0.0000000e+000  0.0000000e+000  0.0000000e+000  0.0000000e+000  7.2848481e-001  1.2237249e-002  2.7176972e-002  0.0000000e+000  1.1850159e-003  0.0000000e+000  5.3495588e-001  5.1735026e-001  1.0000000e+000  4.0132211e-001
  7.5197418e-001  0.0000000e+000  0.0000000e+000  0.0000000e+000  2.9813764e-001  1.5012281e-001  0.0000000e+000  3.0307742e-001  0.0000000e+000  0.0000000e+000  0.0000000e+000  0.0000000e+000  0.0000000e+000  0.0000000e+000  0.0000000e+000  0.0000000e+000  0.0000000e+000  0.0000000e+000  0.0000000e+000  0.0000000e+000  0.0000000e+000  0.0000000e+000  7.3635120e-002  0.0000000e+000  4.5331437e-001  0.0000000e+000  7.8096495e-002  3.7849336e-003  5.2142023e-004  0.0000000e+000  7.5197418e-001  3.8810706e-001  1.0000000e+000  5.8501241e-001
  8.9554739e-001  0.0000000e+000  0.0000000e+000  0.0000000e+000  0.0000000e+000  0.0000000e+000  0.0000000e+000  0.0000000e+000  8.1564568e-003  0.0000000e+000  0.0000000e+000  1.9455090e-001  0.0000000e+000  0.0000000e+000  0.0000000e+000  0.0000000e+000  0.0000000e+000  0.0000000e+000  0.0000000e+000  1.8632211e-001  0.0000000e+000  0.0000000e+000  2.7672430e-002  0.0000000e+000  2.4462255e-001  1.0495663e-003  0.0000000e+000  0.0000000e+000  0.0000000e+000  0.0000000e+000  8.9554739e-001  1.6650708e-001  1.0000000e+000  4.6381004e-001
  0.0000000e+000  6.3272641e-001  1.6725989e-003  0.0000000e+000  1.2232975e-001  0.0000000e+000  0.0000000e+000  0.0000000e+000  0.0000000e+000  6.7800620e-002  0.0000000e+000  0.0000000e+000  0.0000000e+000  0.0000000e+000  0.0000000e+000  1.4066225e-004  0.0000000e+000  0.0000000e+000  0.0000000e+000  0.0000000e+000  0.0000000e+000  0.0000000e+000  0.0000000e+000  0.0000000e+000  0.0000000e+000  1.3181390e-002  1.3294943e-002  0.0000000e+000  0.0000000e+000  1.5949821e-003  0.0000000e+000  1.2646439e+000  1.0000000e+000             Inf
  6.0234481e-001  7.0163423e-002  0.0000000e+000  8.2956699e-002  0.0000000e+000  2.0889430e-001  0.0000000e+000  0.0000000e+000  0.0000000e+000  0.0000000e+000  2.3744451e-001  6.8732173e-003  0.0000000e+000  0.0000000e+000  0.0000000e+000  2.8522209e-001  0.0000000e+000  0.0000000e+000  4.9369511e-002  0.0000000e+000  1.1107504e-001  2.9369053e-003  0.0000000e+000  0.0000000e+000  1.0035486e-001  0.0000000e+000  1.0836692e-001  6.6763501e-002  0.0000000e+000  1.0093870e-002  6.0234481e-001  4.9247790e-001  1.0000000e+000  3.3399440e-001
  8.4207843e-001  0.0000000e+000  0.0000000e+000  0.0000000e+000  0.0000000e+000  0.0000000e+000  0.0000000e+000  0.0000000e+000  3.2254510e-001  1.4816507e-001  3.1685225e-002  7.1041223e-002  0.0000000e+000  5.0971838e-002  0.0000000e+000  2.1155375e-001  0.0000000e+000  9.9046936e-002  0.0000000e+000  0.0000000e+000  0.0000000e+000  0.0000000e+000  1.4308710e-001  0.0000000e+000  0.0000000e+000  0.0000000e+000  0.0000000e+000  0.0000000e+000  0.0000000e+000  0.0000000e+000  8.4207843e-001  2.7447670e-001  1.0000000e+000             Inf
  2.5189623e-001  0.0000000e+000  0.0000000e+000  0.0000000e+000  0.0000000e+000  0.0000000e+000  1.1868820e-001  0.0000000e+000  1.6285407e-002  7.5493545e-002  7.9066024e-002  6.3168835e-002  0.0000000e+000  2.9904337e-001  0.0000000e+000  3.5424498e-002  0.0000000e+000  0.0000000e+000  0.0000000e+000  3.3521374e-002  7.7248544e-003  7.1399028e-002  1.4926350e-001  0.0000000e+000  9.0702675e-002  0.0000000e+000  0.0000000e+000  5.2450248e-001  0.0000000e+000  7.9861230e-002  2.5189623e-001  8.9346445e-001  1.0000000e+000  4.5676285e-001
  2.3501511e-002  0.0000000e+000  0.0000000e+000  4.6975496e-001  1.8986148e-003  3.6809541e-002  0.0000000e+000  0.0000000e+000  0.0000000e+000  0.0000000e+000  0.0000000e+000  0.0000000e+000  0.0000000e+000  0.0000000e+000  0.0000000e+000  0.0000000e+000  0.0000000e+000  0.0000000e+000  4.3081657e-002  0.0000000e+000  0.0000000e+000  0.0000000e+000  0.0000000e+000  0.0000000e+000  1.3270897e-002  0.0000000e+000  0.0000000e+000  0.0000000e+000  0.0000000e+000  0.0000000e+000  2.3501511e-002  1.0090918e+000  1.0000000e+000  6.4148310e-001
  7.0287850e-001  0.0000000e+000  0.0000000e+000  0.0000000e+000  0.0000000e+000  0.0000000e+000  5.3285987e-002  4.0076767e-002  0.0000000e+000  0.0000000e+000  0.0000000e+000  9.3134942e-002  3.1169683e-001  0.0000000e+000  0.0000000e+000  0.0000000e+000  1.7464427e-001  0.0000000e+000  0.0000000e+000  0.0000000e+000  0.0000000e+000  0.0000000e+000  0.0000000e+000  0.0000000e+000  0.0000000e+000  3.8055209e-001  0.0000000e+000  1.0000000e+000  0.0000000e+000  0.0000000e+000  7.0287850e-001  5.6450842e-001  1.0000000e+000  6.9537491e-001
  2.1423585e-001  1.0933884e-002  0.0000000e+000  3.6356599e-001  2.3783295e-002  0.0000000e+000  2.0828025e-003  0.0000000e+000  0.0000000e+000  0.0000000e+000  0.0000000e+000  0.0000000e+000  9.4607942e-002  4.1007212e-001  3.7556537e-002  2.3670921e-001  0.0000000e+000  0.0000000e+000  4.1305087e-002  1.3807760e-001  0.0000000e+000  0.0000000e+000  0.0000000e+000  2.7161697e-002  3.5133763e-001  1.8105054e-002  0.0000000e+000  0.0000000e+000  0.0000000e+000  0.0000000e+000  2.1423585e-001  9.6947374e-001  1.0000000e+000  3.7320121e-001
  7.5290604e-001  0.0000000e+000  3.4340094e-002  2.0842672e-004  0.0000000e+000  2.7291128e-002  8.9288781e-002  0.0000000e+000  0.0000000e+000  1.1817973e-001  0.0000000e+000  0.0000000e+000  1.8064038e-001  2.2900921e-001  0.0000000e+000  8.9007747e-002  0.0000000e+000  0.0000000e+000  0.0000000e+000  1.2480544e-002  0.0000000e+000  0.0000000e+000  0.0000000e+000  0.0000000e+000  2.7431285e-001  3.1073097e-001  0.0000000e+000  0.0000000e+000  0.0000000e+000  0.0000000e+000  7.5290604e-001  3.8841428e-001  1.0000000e+000  4.2108924e-001
  0.0000000e+000  1.3784760e-001  0.0000000e+000  0.0000000e+000  0.0000000e+000  0.0000000e+000  0.0000000e+000  0.0000000e+000  0.0000000e+000  0.0000000e+000  0.0000000e+000  3.9930521e-001  0.0000000e+000  0.0000000e+000  0.0000000e+000  0.0000000e+000  9.2325283e-002  0.0000000e+000  0.0000000e+000  5.5039464e-002  0.0000000e+000  0.0000000e+000  0.0000000e+000  3.0309560e-001  3.1171463e-001  0.0000000e+000  0.0000000e+000  0.0000000e+000  1.6529655e-002  0.0000000e+000  0.0000000e+000  1.4083695e+000  1.0000000e+000             Inf
  4.2828591e-001  1.1552007e-001  0.0000000e+000  0.0000000e+000  0.0000000e+000  0.0000000e+000  0.0000000e+000  0.0000000e+000  0.0000000e+000  0.0000000e+000  0.0000000e+000  0.0000000e+000  8.6850355e-001  4.6308756e-001  0.0000000e+000  3.8790717e-002  0.0000000e+000  0.0000000e+000  0.0000000e+000  0.0000000e+000  3.0618592e-001  0.0000000e+000  0.0000000e+000  0.0000000e+000  0.0000000e+000  0.0000000e+000  0.0000000e+000  0.0000000e+000  0.0000000e+000  0.0000000e+000  4.2828591e-001  7.3978071e-001  1.0000000e+000  8.2567060e-001
  3.7930200e-001  4.3339669e-002  0.0000000e+000  0.0000000e+000  0.0000000e+000  4.6586689e-001  0.0000000e+000  1.0000000e+000  7.5711356e-002  7.0214993e-002  0.0000000e+000  0.0000000e+000  0.0000000e+000  0.0000000e+000  1.3377510e-001  0.0000000e+000  0.0000000e+000  3.8143590e-001  0.0000000e+000  0.0000000e+000  6.6039361e-002  3.2808950e-001  0.0000000e+000  0.0000000e+000  0.0000000e+000  0.0000000e+000  0.0000000e+000  0.0000000e+000  2.6986321e-002  0.0000000e+000  3.7930200e-001  9.7698896e-001  1.0000000e+000  1.8749695e-001
  1.0000000e+000  0.0000000e+000  6.0401209e-002  1.9717005e-002  0.0000000e+000  0.0000000e+000  0.0000000e+000  5.3051590e-002  0.0000000e+000  0.0000000e+000  0.0000000e+000  0.0000000e+000  1.5527478e-001  1.6988884e-003  2.3084170e-001  0.0000000e+000  1.6359097e-001  0.0000000e+000  0.0000000e+000  0.0000000e+000  0.0000000e+000  6.5016667e-002  0.0000000e+000  0.0000000e+000  0.0000000e+000  3.7612069e-002  3.4839373e-003  0.0000000e+000  0.0000000e+000  3.6501023e-001  1.0000000e+000  1.9304726e-001  1.0000000e+000             Inf
  2.2093048e-001  0.0000000e+000  8.6228202e-002  0.0000000e+000  0.0000000e+000  6.3122376e-001  8.1704113e-003  0.0000000e+000  0.0000000e+000  2.1560192e-001  0.0000000e+000  4.4337813e-002  7.0702115e-002  1.3786654e-002  0.0000000e+000  0.0000000e+000  0.0000000e+000  0.0000000e+000  0.0000000e+000  0.0000000e+000  0.0000000e+000  0.0000000e+000  0.0000000e+000  5.7816546e-003  0.0000000e+000  0.0000000e+000  0.0000000e+000  0.0000000e+000  1.0000000e+000  0.0000000e+000  2.2093048e-001  1.0415140e+000  1.0000000e+000  6.3353617e-001
  3.4733825e-001  3.7955448e-002  2.0624968e-001  1.1704262e-001  0.0000000e+000  0.0000000e+000  3.5316969e-001  1.0000000e+000  1.1814038e-001  0.0000000e+000  0.0000000e+000  0.0000000e+000  0.0000000e+000  7.8696738e-002  0.0000000e+000  0.0000000e+000  6.0816577e-002  9.4351441e-003  0.0000000e+000  2.9475859e-001  0.0000000e+000  0.0000000e+000  0.0000000e+000  0.0000000e+000  0.0000000e+000  0.0000000e+000  0.0000000e+000  0.0000000e+000  0.0000000e+000  1.8927553e-001  3.4733825e-001  9.8215413e-001  1.0000000e+000  2.0399070e-001
  4.6504759e-002  0.0000000e+000  3.6837055e-001  0.0000000e+000  0.0000000e+000  0.0000000e+000  0.0000000e+000  0.0000000e+000  2.8489088e-002  0.0000000e+000  0.0000000e+000  2.4092343e-001  0.0000000e+000  1.2056366e-001  0.0000000e+000  4.1143160e-001  0.0000000e+000  0.0000000e+000  0.0000000e+000  2.9087581e-001  3.0154174e-002  0.0000000e+000  4.2490664e-001  0.0000000e+000  0.0000000e+000  0.0000000e+000  0.0000000e+000  4.5890303e-001  0.0000000e+000  0.0000000e+000  4.6504759e-002  1.4527384e+000  1.0000000e+000  5.3416843e-001
  8.9418462e-001  2.2574400e-001  0.0000000e+000  0.0000000e+000  2.2512746e-002  0.0000000e+000  0.0000000e+000  2.9521458e-002  1.0822193e-001  4.3645184e-002  0.0000000e+000  4.2567683e-001  0.0000000e+000  4.5327065e-002  0.0000000e+000  0.0000000e+000  0.0000000e+000  1.6942131e-001  0.0000000e+000  0.0000000e+000  8.5441788e-002  0.0000000e+000  1.0000000e+000  0.0000000e+000  0.0000000e+000  2.7589342e-001  1.4172230e-001  0.0000000e+000  0.0000000e+000  3.5404047e-001  8.9418462e-001  6.0210462e-001  1.0000000e+000  5.6271374e-001
  4.4295254e-001  0.0000000e+000  0.0000000e+000  1.6435439e-002  0.0000000e+000  0.0000000e+000  0.0000000e+000  0.0000000e+000  6.8409247e-001  2.1261655e-001  0.0000000e+000  0.0000000e+000  0.0000000e+000  4.3410798e-001  0.0000000e+000  0.0000000e+000  0.0000000e+000  1.7584289e-001  0.0000000e+000  0.0000000e+000  4.7445319e-003  0.0000000e+000  7.7574062e-002  0.0000000e+000  2.9609651e-001  0.0000000e+000  0.0000000e+000  0.0000000e+000  0.0000000e+000  0.0000000e+000  4.4295254e-001  7.5086864e-001  1.0000000e+000  4.6034892e-001
  8.2758875e-001  0.0000000e+000  2.4653772e-002  1.9331668e-002  3.5577892e-003  0.0000000e+000  0.0000000e+000  2.2119448e-002  6.0081334e-002  4.2907139e-002  0.0000000e+000  0.0000000e+000  0.0000000e+000  0.0000000e+000  0.0000000e+000  6.4019245e-003  0.0000000e+000  0.0000000e+000  0.0000000e+000  0.0000000e+000  1.0000000e+000  0.0000000e+000  0.0000000e+000  0.0000000e+000  9.4076177e-001  1.9310179e-003  8.2421568e-004  2.4953018e-001  0.0000000e+000  1.0000000e+000  8.2758875e-001  7.4510239e-001  1.0000000e+000  5.5640812e-001
  4.3494087e-001  0.0000000e+000  0.0000000e+000  0.0000000e+000  2.7335825e-002  4.3939142e-001  1.7021254e-001  5.4663826e-002  0.0000000e+000  0.0000000e+000  1.6077737e-001  0.0000000e+000  1.0124849e-001  0.0000000e+000  0.0000000e+000  0.0000000e+000  0.0000000e+000  0.0000000e+000  0.0000000e+000  0.0000000e+000  4.3164097e-002  1.0000000e+000  0.0000000e+000  0.0000000e+000  0.0000000e+000  0.0000000e+000  2.6197113e-001  0.0000000e+000  0.0000000e+000  0.0000000e+000  4.3494087e-001  8.4086069e-001  1.0000000e+000  2.2351740e-001
  2.7601631e-002  0.0000000e+000  5.9125621e-002  5.9474654e-002  0.0000000e+000  7.2706055e-001  0.0000000e+000  2.5475923e-002  0.0000000e+000  0.0000000e+000  0.0000000e+000  2.6099313e-001  0.0000000e+000  1.3779879e-002  0.0000000e+000  0.0000000e+000  0.0000000e+000  0.0000000e+000  0.0000000e+000  1.2461912e-002  0.0000000e+000  0.0000000e+000  0.0000000e+000  0.0000000e+000  0.0000000e+000  0.0000000e+000  4.0186339e-001  6.9182148e-001  0.0000000e+000  1.4187065e-001  2.7601631e-002  1.5236074e+000  1.0000000e+000  1.5590423e-001
  0.0000000e+000  1.6075397e-002  2.2544309e-001  1.4911606e-002  0.0000000e+000  0.0000000e+000  0.0000000e+000  1.5441079e-001  0.0000000e+000  5.4788598e-001  3.1229705e-002  1.9590179e-001  0.0000000e+000  0.0000000e+000  0.0000000e+000  0.0000000e+000  0.0000000e+000  8.0156099e-002  3.8804826e-002  1.2420222e-001  1.6206577e-001  0.0000000e+000  1.8515530e-001  0.0000000e+000  0.0000000e+000  0.0000000e+000  1.0634064e-001  0.0000000e+000  7.4840022e-002  0.0000000e+000  0.0000000e+000  1.6074762e+000  1.0000000e+000             Inf
  9.7134510e-001  3.6847662e-002  4.7426178e-001  1.7208651e-002  4.4050030e-004  0.0000000e+000  0.0000000e+000  0.0000000e+000  2.1988219e-002  0.0000000e+000  0.0000000e+000  0.0000000e+000  0.0000000e+000  0.0000000e+000  0.0000000e+000  0.0000000e+000  0.0000000e+000  0.0000000e+000  0.0000000e+000  0.0000000e+000  9.7017071e-002  0.0000000e+000  0.0000000e+000  2.1551472e-002  1.2298611e-002  0.0000000e+000  1.9131121e-001  0.0000000e+000  5.6580985e-002  2.9151717e-002  9.7134510e-001  1.7486837e-001  1.0000000e+000             Inf
  9.2759335e-001  4.5133731e-002  0.0000000e+000  0.0000000e+000  0.0000000e+000  3.0514408e-001  0.0000000e+000  0.0000000e+000  1.9717373e-001  0.0000000e+000  0.0000000e+000  2.2616067e-001  2.6987041e-001  9.6891800e-002  1.3702701e-001  0.0000000e+000  5.7679258e-002  6.8324807e-001  0.0000000e+000  1.3086410e-003  0.0000000e+000  0.0000000e+000  0.0000000e+000  1.0961512e-001  1.1492448e-001  0.0000000e+000  1.3583071e-001  0.0000000e+000  0.0000000e+000  1.8886094e-002  9.2759335e-001  4.7241038e-001  1.0000000e+000  5.6942935e-001
  2.7809255e-001  0.0000000e+000  0.0000000e+000  3.2515357e-002  0.0000000e+000  0.0000000e+000  0.0000000e+000  3.3089761e-001  0.0000000e+000  0.0000000e+000  0.0000000e+000  3.4465543e-001  0.0000000e+000  0.0000000e+000  0.0000000e+000  0.0000000e+000  0.0000000e+000  2.6533674e-002  3.8139866e-002  0.0000000e+000  0.0000000e+000  1.0668388e-001  0.0000000e+000  2.1386318e-001  0.0000000e+000  1.4692581e-001  0.0000000e+000  0.0000000e+000  0.0000000e+000  1.1419908e-001  2.7809255e-001  7.9185728e-001  1.0000000e+000  1.1515744e+000
  6.7620657e-001  0.0000000e+000  1.5301586e-001  4.6880941e-001  0.0000000e+000  0.0000000e+000  1.1946034e-002  0.0000000e+000  0.0000000e+000  1.7744513e-001  7.0287444e-002  0.0000000e+000  0.0000000e+000  0.0000000e+000  0.0000000e+000  9.7384240e-002  8.0209487e-002  0.0000000e+000  0.0000000e+000  0.0000000e+000  0.0000000e+000  1.4947794e-001  0.0000000e+000  3.9172643e-003  0.0000000e+000  0.0000000e+000  0.0000000e+000  3.3649510e-001  0.0000000e+000  0.0000000e+000  6.7620657e-001  4.8008416e-001  1.0000000e+000  9.4662861e-001
  0.0000000e+000  0.0000000e+000  0.0000000e+000  0.0000000e+000  6.0370761e-001  0.0000000e+000  0.0000000e+000  0.0000000e+000  3.3060550e-003  0.0000000e+000  0.0000000e+000  0.0000000e+000  1.5195077e-001  0.0000000e+000  0.0000000e+000  0.0000000e+000  0.0000000e+000  1.8756562e-001  0.0000000e+000  0.0000000e+000  0.0000000e+000  0.0000000e+000  0.0000000e+000  6.2067433e-002  0.0000000e+000  0.0000000e+000  3.6025753e-003  0.0000000e+000  0.0000000e+000  3.2098796e-002  0.0000000e+000  1.3240927e+000  1.0000000e+000             Inf
  1.3387632e-001  1.0311418e-001  8.8793796e-003  2.5984644e-002  5.6519946e-003  0.0000000e+000  0.0000000e+000  3.1006416e-001  0.0000000e+000  0.0000000e+000  0.0000000e+000  0.0000000e+000  0.0000000e+000  0.0000000e+000  0.0000000e+000  0.0000000e+000  0.0000000e+000  0.0000000e+000  0.0000000e+000  0.0000000e+000  0.0000000e+000  1.3820066e-001  0.0000000e+000  0.0000000e+000  3.7033511e-002  9.9673895e-001  3.0055910e-001  3.0976576e-001  0.0000000e+000  0.0000000e+000  1.3387632e-001  1.2177176e+000  1.0000000e+000  2.7899629e-001
  1.7669496e-001  8.4521191e-002  0.0000000e+000  0.0000000e+000  0.0000000e+000  1.9568460e-001  4.7875776e-001  2.4943806e-001  0.0000000e+000  4.5122843e-002  1.3114321e-001  0.0000000e+000  0.0000000e+000  2.3118482e-001  0.0000000e+000  0.0000000e+000  6.9612021e-001  2.9554288e-001  0.0000000e+000  0.0000000e+000  0.0000000e+000  0.0000000e+000  0.0000000e+000  0.0000000e+000  9.9694041e-003  0.0000000e+000  6.4726896e-002  4.2487036e-003  0.0000000e+000  1.3721887e-003  1.7669496e-001  1.2125159e+000  1.0000000e+000  5.1903392e-001
  3.6671631e-001  0.0000000e+000  0.0000000e+000  1.5868603e-001  2.7583341e-001  3.8876049e-001  6.5019835e-002  0.0000000e+000  0.0000000e+000  0.0000000e+000  0.0000000e+000  0.0000000e+000  2.1052139e-001  0.0000000e+000  0.0000000e+000  0.0000000e+000  0.0000000e+000  1.8601146e-001  2.1262875e-003  4.8090170e-002  0.0000000e+000  0.0000000e+000  2.5966532e-001  0.0000000e+000  1.8677753e-001  0.0000000e+000  0.0000000e+000  1.2703705e-002  0.0000000e+000  0.0000000e+000  3.6671631e-001  8.0123278e-001  1.0000000e+000  7.3170727e-001
  6.9023998e-001  0.0000000e+000  0.0000000e+000  1.8070417e-001  0.0000000e+000  1.9799131e-002  0.0000000e+000  0.0000000e+000  0.0000000e+000  0.0000000e+000  0.0000000e+000  0.0000000e+000  9.2386947e-003  0.0000000e+000  0.0000000e+000  1.6486238e-001  0.0000000e+000  0.0000000e+000  0.0000000e+000  0.0000000e+000  0.0000000e+000  0.0000000e+000  2.4544684e-001  2.2857647e-003  0.0000000e+000  0.0000000e+000  0.0000000e+000  2.5102714e-002  4.7089939e-001  0.0000000e+000  6.9023998e-001  3.8280829e-001  1.0000000e+000  7.3165505e-001
  0.0000000e+000  0.0000000e+000  5.0289408e-001  0.0000000e+000  0.0000000e+000  0.0000000e+000  0.0000000e+000  1.0983614e-001  0.0000000e+000  7.1870015e-002  5.6710924e-002  1.9583895e-001  3.6468334e-002  0.0000000e+000  0.0000000e+000  0.0000000e+000  0.0000000e+000  0.0000000e+000  0.0000000e+000  0.0000000e+000  0.0000000e+000  1.0986180e-001  0.0000000e+000  1.5203069e-001  0.0000000e+000  0.0000000e+000  1.7226174e-002  0.0000000e+000  0.0000000e+000  0.0000000e+000  0.0000000e+000  1.3887805e+000  1.0000000e+000             Inf
  6.6338178e-001  0.0000000e+000  3.2075695e-002  0.0000000e+000  0.0000000e+000  8.3757360e-003  0.0000000e+000  0.0000000e+000  0.0000000e+000  0.0000000e+000  0.0000000e+000  0.0000000e+000  7.9085437e-002  0.0000000e+000  2.5326326e-001  0.0000000e+000  2.4224712e-002  0.0000000e+000  2.8336141e-001  0.0000000e+000  0.0000000e+000  5.7260374e-002  3.4961102e-001  0.0000000e+000  5.8216968e-002  0.0000000e+000  3.2048107e-001  0.0000000e+000  0.0000000e+000  9.6078616e-001  6.6338178e-001  6.7470554e-001  1.0000000e+000  6.7801225e-001
  1.0000000e+000  0.0000000e+000  2.2747133e-001  0.0000000e+000  0.0000000e+000  0.0000000e+000  0.0000000e+000  6.3803600e-002  0.0000000e+000  0.0000000e+000  6.5879852e-001  0.0000000e+000  0.0000000e+000  0.0000000e+000  0.0000000e+000  0.0000000e+000  0.0000000e+000  0.0000000e+000  0.0000000e+000  0.0000000e+000  0.0000000e+000  0.0000000e+000  0.0000000e+000  0.0000000e+000  0.0000000e+000  0.0000000e+000  4.6917964e-002  0.0000000e+000  2.4513104e-001  0.0000000e+000  1.0000000e+000  2.0841947e-001  1.0000000e+000             Inf
  1.1594161e-001  0.0000000e+000  0.0000000e+000  0.0000000e+000  0.0000000e+000  6.1236600e-001  0.0000000e+000  0.0000000e+000  0.0000000e+000  0.0000000e+000  0.0000000e+000  9.2363189e-002  1.3656727e-001  1.6143384e-004  0.0000000e+000  0.0000000e+000  0.0000000e+000  8.7329449e-002  3.9482002e-001  0.0000000e+000  3.0306677e-001  6.9366751e-002  4.0887577e-002  0.0000000e+000  0.0000000e+000  1.3533691e-001  0.0000000e+000  0.0000000e+000  0.0000000e+000  0.0000000e+000  1.1594161e-001  1.1529016e+000  1.0000000e+000  5.3663768e-001
  2.0154123e-001  5.4219752e-002  0.0000000e+000  1.3425373e-001  0.0000000e+000  0.0000000e+000  0.0000000e+000  3.1965579e-001  0.0000000e+000  0.0000000e+000  0.0000000e+000  0.0000000e+000  0.0000000e+000  0.0000000e+000  0.0000000e+000  8.4678953e-002  0.0000000e+000  0.0000000e+000  3.6377874e-001  0.0000000e+000  0.0000000e+000  0.0000000e+000  0.0000000e+000  0.0000000e+000  1.2501314e-001  2.0291780e-001  0.0000000e+000  0.0000000e+000  4.9620737e-001  0.0000000e+000  2.0154123e-001  9.9324569e-001  1.0000000e+000  5.4870797e-001
  1.7591039e-001  2.7943159e-001  0.0000000e+000  2.5523698e-001  4.9413304e-001  0.0000000e+000  0.0000000e+000  5.4620467e-003  1.8800969e-001  0.0000000e+000  0.0000000e+000  6.6640255e-002  0.0000000e+000  0.0000000e+000  0.0000000e+000  0.0000000e+000  8.9973142e-002  0.0000000e+000  2.7327120e-001  0.0000000e+000  0.0000000e+000  1.2347206e-001  0.0000000e+000  0.0000000e+000  0.0000000e+000  0.0000000e+000  6.1068462e-001  0.0000000e+000  0.0000000e+000  1.0000000e+000  1.7591039e-001  1.4502764e+000  1.0000000e+000  4.2171569e-001
  5.8578095e-001  1.9437085e-001  4.4093813e-001  0.0000000e+000  4.8777345e-003  4.8137357e-002  0.0000000e+000  0.0000000e+000  0.0000000e+000  0.0000000e+000  9.3379339e-002  7.5784408e-001  0.0000000e+000  0.0000000e+000  0.0000000e+000  1.2809484e-001  0.0000000e+000  2.2522027e-001  0.0000000e+000  3.5694782e-002  7.2016518e-001  9.0342525e-002  0.0000000e+000  0.0000000e+000  0.0000000e+000  2.8850529e-001  0.0000000e+000  0.0000000e+000  0.0000000e+000  6.5799283e-002  5.8578095e-001  8.8849960e-001  1.0000000e+000  4.9294826e-001
  7.5165635e-001  0.0000000e+000  3.2883792e-001  0.0000000e+000  0.0000000e+000  1.7961723e-001  0.0000000e+000  0.0000000e+000  9.0896033e-002  0.0000000e+000  5.9183477e-002  1.4358238e-002  8.8825151e-002  0.0000000e+000  0.0000000e+000  0.0000000e+000  0.0000000e+000  2.9045679e-001  0.0000000e+000  0.0000000e+000  2.3646259e-001  0.0000000e+000  0.0000000e+000  0.0000000e+000  4.3818181e-002  3.3304215e-001  0.0000000e+000  0.0000000e+000  0.0000000e+000  1.7065834e-001  7.5165635e-001  4.8357208e-001  1.0000000e+000  4.4021597e-001
  6.1796975e-001  0.0000000e+000  0.0000000e+000  0.0000000e+000  2.3669500e-003  5.7108116e-005  8.0131621e-002  1.3662068e-001  2.1468433e-001  0.0000000e+000  1.3903633e-001  0.0000000e+000  0.0000000e+000  0.0000000e+000  3.0100981e-001  0.0000000e+000  4.3549981e-001  6.2894652e-002  3.2888956e-002  8.0564368e-004  0.0000000e+000  0.0000000e+000  0.0000000e+000  2.3607111e-001  0.0000000e+000  4.7956652e-002  0.0000000e+000  0.0000000e+000  1.0000000e+000  6.8371276e-002  6.1796975e-001  7.8507975e-001  1.0000000e+000  4.8511313e-001
  1.7617364e-001  0.0000000e+000  0.0000000e+000  0.0000000e+000  0.0000000e+000  0.0000000e+000  7.7639078e-001  0.0000000e+000  1.9922555e-001  0.0000000e+000  7.3833481e-002  0.0000000e+000  0.0000000e+000  2.6562681e-001  0.0000000e+000  0.0000000e+000  3.5424407e-001  0.0000000e+000  0.0000000e+000  7.8316672e-002  9.6079650e-002  8.4209618e-002  2.3451763e-001  0.0000000e+000  1.9054086e-001  3.9060765e-001  0.0000000e+000  0.0000000e+000  0.0000000e+000  2.8210116e-003  1.7617364e-001  1.2810800e+000  1.0000000e+000  4.7354042e-001
  2.4286053e-001  0.0000000e+000  6.7660195e-002  1.2577072e-002  0.0000000e+000  0.0000000e+000  0.0000000e+000  0.0000000e+000  9.0783838e-003  3.2311001e-002  2.8011562e-001  4.9608333e-001  0.0000000e+000  0.0000000e+000  0.0000000e+000  2.5267640e-002  2.0098434e-001  0.0000000e+000  0.0000000e+000  0.0000000e+000  0.0000000e+000  3.4361402e-002  0.0000000e+000  0.0000000e+000  0.0000000e+000  3.1008482e-001  2.9602931e-001  0.0000000e+000  0.0000000e+000  0.0000000e+000  2.4286053e-001  9.3454914e-001  1.0000000e+000  7.1911077e-001
  0.0000000e+000  1.4051336e-002  0.0000000e+000  1.4025836e-001  0.0000000e+000  0.0000000e+000  0.0000000e+000  9.8222469e-002  6.3740840e-001  0.0000000e+000  1.2777636e-002  3.9252108e-002  1.7818098e-001  3.4962799e-002  1.0070668e-001  0.0000000e+000  0.0000000e+000  1.5482617e-002  2.0955933e-001  0.0000000e+000  1.3419366e-001  0.0000000e+000  7.3310160e-003  1.3164996e-003  0.0000000e+000  1.2307391e-003  2.8433003e-001  0.0000000e+000  0.0000000e+000  0.0000000e+000  0.0000000e+000  1.5925304e+000  1.0000000e+000             Inf
  1.0000000e+000  7.0875022e-002  6.3839386e-002  4.6763345e-003  0.0000000e+000  0.0000000e+000  0.0000000e+000  2.7972644e-001  0.0000000e+000  0.0000000e+000  0.0000000e+000  0.0000000e+000  0.0000000e+000  0.0000000e+000  1.7009278e-001  0.0000000e+000  0.0000000e+000  0.0000000e+000  0.0000000e+000  0.0000000e+000  0.0000000e+000  9.2483392e-003  0.0000000e+000  1.9995308e-001  5.1102855e-001  1.9751700e-001  0.0000000e+000  0.0000000e+000  5.2165062e-002  3.1560295e-001  1.0000000e+000  3.2411043e-001  1.0000000e+000             Inf
  7.8143188e-001  6.0851049e-001  0.0000000e+000  0.0000000e+000  8.4567536e-002  0.0000000e+000  0.0000000e+000  0.0000000e+000  0.0000000e+000  0.0000000e+000  2.0009838e-002  0.0000000e+000  0.0000000e+000  0.0000000e+000  0.0000000e+000  1.0092961e-001  8.4474234e-002  2.8980615e-002  1.7173855e-001  7.9794288e-002  1.2387896e-001  0.0000000e+000  3.9220612e-001  0.0000000e+000  0.0000000e+000  0.0000000e+000  0.0000000e+000  0.0000000e+000  0.0000000e+000  0.0000000e+000  7.8143188e-001  4.3403965e-001  1.0000000e+000  3.7406041e-001
  1.0000000e+000  0.0000000e+000  5.0037257e-002  0.0000000e+000  0.0000000e+000  4.8671015e-001  0.0000000e+000  0.0000000e+000  4.1168577e-002  0.0000000e+000  2.6656655e-001  3.0085902e-002  0.0000000e+000  0.0000000e+000  0.0000000e+000  7.9574319e-002  0.0000000e+000  0.0000000e+000  6.3047871e-003  0.0000000e+000  8.9759882e-002  4.6491366e-002  1.0264386e-001  2.1020407e-001  7.9619841e-004  0.0000000e+000  0.0000000e+000  0.0000000e+000  0.0000000e+000  1.6286472e-001  1.0000000e+000  2.6830372e-001  1.0000000e+000             Inf
  6.8639698e-001  1.7996960e-001  0.0000000e+000  4.6855628e-001  2.4599569e-002  0.0000000e+000  0.0000000e+000  5.0293780e-001  0.0000000e+000  0.0000000e+000  0.0000000e+000  0.0000000e+000  0.0000000e+000  0.0000000e+000  2.1702598e-002  1.4617922e-001  1.3792593e-001  0.0000000e+000  0.0000000e+000  7.2739198e-002  0.0000000e+000  0.0000000e+000  0.0000000e+000  0.0000000e+000  4.4301772e-001  0.0000000e+000  9.7522800e-002  2.6348172e-001  0.0000000e+000  6.3111627e-001  6.8639698e-001  7.7751723e-001  1.0000000e+000  9.1985822e-001
  2.5906478e-001  0.0000000e+000  0.0000000e+000  0.0000000e+000  3.8756755e-001  1.0706815e-001  0.0000000e+000  6.1489495e-002  0.0000000e+000  2.4950631e-001  2.6684742e-001  0.0000000e+000  2.1886412e-001  0.0000000e+000  0.0000000e+000  2.0685788e-001  0.0000000e+000  0.0000000e+000  0.0000000e+000  0.0000000e+000  0.0000000e+000  1.5505612e-001  0.0000000e+000  8.2163688e-002  0.0000000e+000  0.0000000e+000  8.4576831e-002  0.0000000e+000  0.0000000e+000  1.1334024e-001  2.5906478e-001  9.5618153e-001  1.0000000e+000  7.9397469e-001
  5.7447298e-002  5.4960974e-002  1.2235856e-001  0.0000000e+000  6.7913602e-003  0.0000000e+000  0.0000000e+000  0.0000000e+000  0.0000000e+000  1.9756293e-002  5.1696713e-001  0.0000000e+000  0.0000000e+000  0.0000000e+000  0.0000000e+000  0.0000000e+000  0.0000000e+000  0.0000000e+000  0.0000000e+000  0.0000000e+000  0.0000000e+000  8.6411198e-001  5.2469892e-002  0.0000000e+000  0.0000000e+000  0.0000000e+000  0.0000000e+000  1.7340869e-001  0.0000000e+000  0.0000000e+000  5.7447298e-002  1.2624279e+000  1.0000000e+000  5.0444660e-001
  9.0394927e-001  0.0000000e+000  1.5899804e-001  0.0000000e+000  0.0000000e+000  1.2844825e-001  0.0000000e+000  8.4160982e-001  0.0000000e+000  0.0000000e+000  9.2759929e-003  0.0000000e+000  0.0000000e+000  1.0000000e+000  0.0000000e+000  0.0000000e+000  2.1612881e-001  0.0000000e+000  0.0000000e+000  0.0000000e+000  0.0000000e+000  0.0000000e+000  0.0000000e+000  0.0000000e+000  0.0000000e+000  0.0000000e+000  4.2183051e-001  1.5230380e-001  0.0000000e+000  0.0000000e+000  9.0394927e-001  5.9528174e-001  1.0000000e+000  7.0157870e-001
  0.0000000e+000  4.2379163e-002  0.0000000e+000  1.4128769e-001  0.0000000e+000  0.0000000e+000  1.6945257e-001  0.0000000e+000  1.6877243e-001  4.6484218e-001  0.0000000e+000  0.0000000e+000  3.1111758e-002  0.0000000e+000  0.0000000e+000  9.8931330e-002  1.9790819e-001  0.0000000e+000  1.3332622e-001  0.0000000e+000  0.0000000e+000  2.4582753e-002  0.0000000e+000  0.0000000e+000  1.3679415e-001  4.7975532e-002  3.9429116e-002  1.7464758e-001  0.0000000e+000  0.0000000e+000  0.0000000e+000  1.5807919e+000  1.0000000e+000             Inf
  1.8101979e-001  0.0000000e+000  0.0000000e+000  0.0000000e+000  0.0000000e+000  0.0000000e+000  0.0000000e+000  2.6044703e-002  1.0000000e+000  0.0000000e+000  0.0000000e+000  0.0000000e+000  0.0000000e+000  0.0000000e+000  1.3676282e-001  0.0000000e+000  0.0000000e+000  1.1547764e-001  0.0000000e+000  3.9745530e-001  0.0000000e+000  2.3082029e-001  2.1993994e-002  0.0000000e+000  5.8878522e-002  0.0000000e+000  1.9542397e-001  1.1517404e-001  0.0000000e+000  0.0000000e+000  1.8101979e-001  1.1562980e+000  1.0000000e+000  4.3495016e-001
  6.2466178e-002  1.4029348e-002  0.0000000e+000  0.0000000e+000  0.0000000e+000  1.3084592e-001  8.7169974e-003  1.4878765e-002  0.0000000e+000  0.0000000e+000  0.0000000e+000  1.3544371e-001  0.0000000e+000  7.0089595e-001  1.3782306e-001  0.0000000e+000  0.0000000e+000  2.0678459e-003  1.5325337e-001  0.0000000e+000  6.5804042e-004  0.0000000e+000  0.0000000e+000  0.0000000e+000  0.0000000e+000  0.0000000e+000  0.0000000e+000  0.0000000e+000  9.5514683e-002  0.0000000e+000  6.2466178e-002  1.1335068e+000  1.0000000e+000  5.8909809e-001
  1.0000000e+000  0.0000000e+000  1.0072116e-001  0.0000000e+000  4.7040518e-004  0.0000000e+000  7.2569735e-002  0.0000000e+000  0.0000000e+000  7.1607608e-002  0.0000000e+000  1.3629782e-001  4.7987370e-002  0.0000000e+000  2.8797739e-003  0.0000000e+000  2.2257086e-001  9.8314694e-002  0.0000000e+000  0.0000000e+000  0.0000000e+000  1.1823593e-001  6.6342657e-003  0.0000000e+000  5.7134638e-001  0.0000000e+000  0.0000000e+000  0.0000000e+000  0.0000000e+000  7.6377893e-002  1.0000000e+000  2.5967515e-001  1.0000000e+000             Inf
  3.5949947e-001  0.0000000e+000  2.2802168e-001  0.0000000e+000  7.4830843e-001  0.0000000e+000  2.4359748e-003  0.0000000e+000  0.0000000e+000  0.0000000e+000  0.0000000e+000  4.2157313e-002  0.0000000e+000  0.0000000e+000  0.0000000e+000  0.0000000e+000  0.0000000e+000  1.1146488e-001  9.5851997e-003  2.5127003e-002  0.0000000e+000  0.0000000e+000  0.0000000e+000  2.1967051e-001  2.9281584e-001  1.5338390e-001  5.8315641e-002  2.6416097e-003  4.6256942e-001  0.0000000e+000  3.5949947e-001  9.4239645e-001  1.0000000e+000  8.3073821e-001
  8.0074979e-001  6.8221657e-002  8.9922039e-003  7.3635122e-003  0.0000000e+000  0.0000000e+000  0.0000000e+000  0.0000000e+000  0.0000000e+000  5.4880185e-004  0.0000000e+000  0.0000000e+000  1.8679242e-001  5.4360750e-002  0.0000000e+000  2.0542069e-001  0.0000000e+000  0.0000000e+000  9.0820399e-002  0.0000000e+000  0.0000000e+000  3.2276138e-001  0.0000000e+000  0.0000000e+000  0.0000000e+000  0.0000000e+000  1.9882427e-001  0.0000000e+000  3.1482772e-001  2.2122902e-001  8.0074979e-001  4.1767053e-001  1.0000000e+000  5.8016370e-001
  6.0797671e-001  1.5316492e-001  0.0000000e+000  0.0000000e+000  0.0000000e+000  0.0000000e+000  0.0000000e+000  0.0000000e+000  0.0000000e+000  0.0000000e+000  4.6217469e-001  0.0000000e+000  0.0000000e+000  8.3438841e-002  0.0000000e+000  1.1772243e-002  8.9697681e-002  0.0000000e+000  0.0000000e+000  0.0000000e+000  0.0000000e+000  0.0000000e+000  0.0000000e+000  0.0000000e+000  2.3730297e-001  8.0553807e-002  0.0000000e+000  9.6855307e-002  0.0000000e+000  1.3082144e-001  6.0797671e-001  4.8926962e-001  1.0000000e+000  8.7123519e-001
  0.0000000e+000  0.0000000e+000  1.8180134e-001  8.2050599e-003  0.0000000e+000  3.5616196e-002  0.0000000e+000  0.0000000e+000  2.0319243e-001  0.0000000e+000  1.1613169e-001  0.0000000e+000  0.0000000e+000  0.0000000e+000  0.0000000e+000  0.0000000e+000  0.0000000e+000  0.0000000e+000  0.0000000e+000  1.2411280e-001  5.0831637e-001  0.0000000e+000  0.0000000e+000  0.0000000e+000  3.4320670e-002  1.1781351e-001  0.0000000e+000  2.1719181e-001  0.0000000e+000  0.0000000e+000  0.0000000e+000  1.4800109e+000  1.0000000e+000             Inf
  2.4115509e-001  0.0000000e+000  0.0000000e+000  0.0000000e+000  1.8187354e-001  0.0000000e+000  0.0000000e+000  0.0000000e+000  0.0000000e+000  0.0000000e+000  3.8630724e-001  1.4223722e-002  5.9613754e-003  0.0000000e+000  0.0000000e+000  0.0000000e+000  1.4782023e-001  0.0000000e+000  1.5553728e-001  6.9446540e-002  0.0000000e+000  0.0000000e+000  1.8528293e-001  0.0000000e+000  0.0000000e+000  3.5584851e-003  0.0000000e+000  8.8422023e-002  1.0000000e+000  0.0000000e+000  2.4115509e-001  1.0554036e+000  1.0000000e+000  4.5363803e-001
  8.4674710e-001  0.0000000e+000  0.0000000e+000  2.9068544e-001  0.0000000e+000  0.0000000e+000  4.7010685e-002  0.0000000e+000  0.0000000e+000  1.0000000e+000  0.0000000e+000  0.0000000e+000  0.0000000e+000  3.1392242e-002  0.0000000e+000  0.0000000e+000  0.0000000e+000  0.0000000e+000  0.0000000e+000  0.0000000e+000  0.0000000e+000  5.5300778e-001  0.0000000e+000  0.0000000e+000  0.0000000e+000  6.2040290e-002  0.0000000e+000  0.0000000e+000  0.0000000e+000  0.0000000e+000  8.4674710e-001  4.4608893e-001  1.0000000e+000  6.0623929e-001
  6.6815142e-001  0.0000000e+000  0.0000000e+000  0.0000000e+000  0.0000000e+000  0.0000000e+000  6.0916659e-001  2.0652453e-003  0.0000000e+000  3.7536438e-002  0.0000000e+000  0.0000000e+000  0.0000000e+000  0.0000000e+000  0.0000000e+000  0.0000000e+000  0.0000000e+000  0.0000000e+000  0.0000000e+000  0.0000000e+000  0.0000000e+000  0.0000000e+000  1.8826892e-001  1.7353759e-002  6.5497988e-001  0.0000000e+000  2.0450625e-002  0.0000000e+000  4.4496265e-001  0.0000000e+000  6.6815142e-001  5.7477088e-001  1.0000000e+000  4.3561393e-001
  3.2987074e-001  0.0000000e+000  0.0000000e+000  7.5138319e-001  0.0000000e+000  0.0000000e+000  2.1074466e-002  3.5267504e-001  3.4811412e-002  0.0000000e+000  0.0000000e+000  0.0000000e+000  9.4789290e-003  1.8131975e-001  0.0000000e+000  0.0000000e+000  7.5515981e-002  0.0000000e+000  1.1246088e-001  1.7625532e-001  5.1015035e-002  0.0000000e+000  4.3373419e-001  6.2954364e-004  1.0574115e-001  0.0000000e+000  0.0000000e+000  1.4898359e-002  3.4403954e-001  0.0000000e+000  3.2987074e-001  1.0507416e+000  1.0000000e+000  3.1262396e-001
  0.0000000e+000  6.6995189e-002  0.0000000e+000  1.5217048e-001  6.4480970e-001  6.5134458e-002  0.0000000e+000  0.0000000e+000  0.0000000e+000  0.0000000e+000  0.0000000e+000  0.0000000e+000  2.2754790e-003  0.0000000e+000  0.0000000e+000  0.0000000e+000  3.3532823e-003  0.0000000e+000  0.0000000e+000  0.0000000e+000  0.0000000e+000  1.2877951e-001  9.7634240e-004  0.0000000e+000  0.0000000e+000  0.0000000e+000  0.0000000e+000  0.0000000e+000  0.0000000e+000  0.0000000e+000  0.0000000e+000  1.3303603e+000  1.0000000e+000             Inf
  3.5712409e-001  0.0000000e+000  0.0000000e+000  0.0000000e+000  0.0000000e+000  1.0000000e+000  0.0000000e+000  1.7335685e-001  0.0000000e+000  0.0000000e+000  0.0000000e+000  0.0000000e+000  0.0000000e+000  0.0000000e+000  1.4566081e-001  0.0000000e+000  0.0000000e+000  0.0000000e+000  0.0000000e+000  5.1244957e-002  0.0000000e+000  6.7335028e-001  0.0000000e+000  2.0832888e-001  2.0633259e-004  2.4654511e-002  0.0000000e+000  0.0000000e+000  0.0000000e+000  1.5454444e-001  3.5712409e-001  9.6297895e-001  1.0000000e+000  4.0394053e-001
  1.4544004e-001  0.0000000e+000  0.0000000e+000  0.0000000e+000  0.0000000e+000  6.1631636e-002  0.0000000e+000  4.0896974e-001  0.0000000e+000  7.7862947e-002  2.8838165e-001  0.0000000e+000  0.0000000e+000  0.0000000e+000  7.0181525e-004  0.0000000e+000  0.0000000e+000  0.0000000e+000  5.0009361e-002  9.3263452e-002  0.0000000e+000  7.1542713e-001  0.0000000e+000  5.4641447e-003  5.5783836e-004  0.0000000e+000  4.2868131e-002  0.0000000e+000  1.0046432e-005  0.0000000e+000  1.4544004e-001  1.0680894e+000  1.0000000e+000  5.4088975e-001
  1.0000000e+000  0.0000000e+000  0.0000000e+000  1.1279512e-001  3.1323627e-003  9.9273161e-002  0.0000000e+000  2.2634817e-001  0.0000000e+000  0.0000000e+000  6.9921429e-002  0.0000000e+000  0.0000000e+000  0.0000000e+000  0.0000000e+000  2.0067427e-002  0.0000000e+000  2.1257359e-002  0.0000000e+000  0.0000000e+000  3.8656943e-002  0.0000000e+000  0.0000000e+000  4.4302631e-001  3.3711924e-001  2.6511401e-001  0.0000000e+000  6.5253785e-003  4.2291410e-002  4.6290104e-004  1.0000000e+000  2.8904310e-001  1.0000000e+000             Inf
  5.8697906e-001  3.4185137e-002  0.0000000e+000  0.0000000e+000  1.2564465e-001  0.0000000e+000  9.6252443e-003  0.0000000e+000  0.0000000e+000  0.0000000e+000  1.5773401e-003  0.0000000e+000  3.3204431e-001  0.0000000e+000  0.0000000e+000  0.0000000e+000  4.7132918e-003  1.8106959e-001  0.0000000e+000  0.0000000e+000  1.8419863e-001  0.0000000e+000  1.0656452e-001  1.3183267e-001  1.5247267e-001  0.0000000e+000  0.0000000e+000  6.6157576e-001  0.0000000e+000  0.0000000e+000  5.8697906e-001  6.2920027e-001  1.0000000e+000  3.9142539e-001
  5.4194338e-001  2.9083758e-003  1.0406336e-001  1.3569546e-001  1.7061870e-001  0.0000000e+000  0.0000000e+000  3.9510002e-001  0.0000000e+000  0.0000000e+000  2.6996910e-001  0.0000000e+000  0.0000000e+000  0.0000000e+000  0.0000000e+000  1.0842656e-002  0.0000000e+000  0.0000000e+000  1.9410417e-001  0.0000000e+000  0.0000000e+000  0.0000000e+000  0.0000000e+000  0.0000000e+000  0.0000000e+000  0.0000000e+000  5.7338950e-001  0.0000000e+000  0.0000000e+000  8.9210534e-001  5.4194338e-001  8.5094627e-001  1.0000000e+000  5.5039002e-001
  1.7871917e-002  4.2779232e-003  2.2236877e-003  0.0000000e+000  0.0000000e+000  0.0000000e+000  0.0000000e+000  3.2393663e-002  5.5541595e-002  1.0000000e+000  0.0000000e+000  0.0000000e+000  0.0000000e+000  0.0000000e+000  0.0000000e+000  2.3964166e-002  0.0000000e+000  0.0000000e+000  0.0000000e+000  9.6567088e-003  0.0000000e+000  0.0000000e+000  2.2064894e-002  0.0000000e+000  0.0000000e+000  2.4118332e-001  5.4970547e-002  3.9582251e-003  0.0000000e+000  0.0000000e+000  1.7871917e-002  1.2890897e+000  1.0000000e+000  3.9730461e-001
  8.4494125e-001  1.8950346e-001  1.7411836e-002  5.2028751e-002  0.0000000e+000  0.0000000e+000  0.0000000e+000  0.0000000e+000  1.5442408e-002  0.0000000e+000  0.0000000e+000  5.3715548e-001  0.0000000e+000  0.0000000e+000  0.0000000e+000  8.2001200e-002  5.1360754e-002  2.9544707e-002  0.0000000e+000  0.0000000e+000  0.0000000e+000  1.3448283e-001  0.0000000e+000  5.7494859e-002  0.0000000e+000  0.0000000e+000  0.0000000e+000  0.0000000e+000  0.0000000e+000  0.0000000e+000  8.4494125e-001  2.8923847e-001  1.0000000e+000             Inf
  3.3579882e-001  1.7288746e-001  0.0000000e+000  8.3252740e-002  6.0097653e-001  1.7507288e-001  0.0000000e+000  3.3475959e-001  0.0000000e+000  0.0000000e+000  0.0000000e+000  0.0000000e+000  0.0000000e+000  0.0000000e+000  0.0000000e+000  0.0000000e+000  0.0000000e+000  0.0000000e+000  0.0000000e+000  7.5283551e-001  0.0000000e+000  0.0000000e+000  0.0000000e+000  0.0000000e+000  0.0000000e+000  1.8149322e-001  1.3756233e-001  0.0000000e+000  0.0000000e+000  9.1921435e-002  3.3579882e-001  1.0111103e+000  1.0000000e+000  4.8390626e-001
  0.0000000e+000  0.0000000e+000  0.0000000e+000  1.2253558e-001  0.0000000e+000  2.4211391e-001  0.0000000e+000  4.2500676e-001  0.0000000e+000  0.0000000e+000  0.0000000e+000  0.0000000e+000  0.0000000e+000  0.0000000e+000  0.0000000e+000  0.0000000e+000  4.3542089e-002  5.2429138e-002  0.0000000e+000  2.3820520e-001  0.0000000e+000  0.0000000e+000  0.0000000e+000  0.0000000e+000  0.0000000e+000  0.0000000e+000  0.0000000e+000  1.0103309e-001  0.0000000e+000  1.1090222e-001  0.0000000e+000  1.4145487e+000  1.0000000e+000             Inf
  2.7885660e-001  0.0000000e+000  0.0000000e+000  0.0000000e+000  0.0000000e+000  0.0000000e+000  2.1438267e-001  0.0000000e+000  4.4057254e-001  0.0000000e+000  0.0000000e+000  3.3323606e-002  1.7120346e-001  1.1570559e-001  0.0000000e+000  6.1694807e-001  3.3885368e-002  8.4908522e-002  0.0000000e+000  1.7016922e-002  4.1580211e-001  0.0000000e+000  3.9826550e-001  0.0000000e+000  4.5122568e-002  9.9122531e-002  2.1273746e-001  0.0000000e+000  0.0000000e+000  5.3730297e-002  2.7885660e-001  1.1853433e+000  1.0000000e+000  3.7852104e-001
  1.6330466e-001  0.0000000e+000  0.0000000e+000  0.0000000e+000  0.0000000e+000  0.0000000e+000  1.8985862e-001  1.1165072e-001  0.0000000e+000  0.0000000e+000  0.0000000e+000  0.0000000e+000  2.7725552e-002  1.2797318e-002  0.0000000e+000  0.0000000e+000  0.0000000e+000  1.6141404e-001  0.0000000e+000  0.0000000e+000  7.8939698e-001  0.0000000e+000  0.0000000e+000  0.0000000e+000  1.5968169e-001  3.0770437e-001  6.2569884e-001  0.0000000e+000  0.0000000e+000  0.0000000e+000  1.6330466e-001  1.2073326e+000  1.0000000e+000  5.3371267e-001
  3.8084531e-001  5.4685277e-001  3.8586692e-002  0.0000000e+000  0.0000000e+000  0.0000000e+000  0.0000000e+000  2.0999865e-002  0.0000000e+000  0.0000000e+000  8.2897139e-003  7.6704504e-002  0.0000000e+000  0.0000000e+000  8.5954143e-002  1.0203644e-002  0.0000000e+000  8.0002056e-003  0.0000000e+000  6.6107501e-002  0.0000000e+000  1.3527591e-001  2.7596569e-001  3.1698636e-001  0.0000000e+000  0.0000000e+000  0.0000000e+000  0.0000000e+000  1.6063565e-001  0.0000000e+000  3.8084531e-001  7.7662937e-001  1.0000000e+000  9.3034097e-001
  7.2597823e-001  1.1127979e-001  0.0000000e+000  2.4655358e-003  0.0000000e+000  0.0000000e+000  0.0000000e+000  6.7330637e-003  1.1645163e-002  9.7072980e-001  0.0000000e+000  2.3549719e-001  0.0000000e+000  0.0000000e+000  0.0000000e+000  0.0000000e+000  0.0000000e+000  0.0000000e+000  0.0000000e+000  0.0000000e+000  0.0000000e+000  2.3912989e-002  0.0000000e+000  0.0000000e+000  0.0000000e+000  3.8360084e-001  0.0000000e+000  0.0000000e+000  0.0000000e+000  0.0000000e+000  7.2597823e-001  4.8383712e-001  1.0000000e+000  9.8238108e-001
  7.0943279e-001  0.0000000e+000  1.7589529e-001  0.0000000e+000  0.0000000e+000  1.2160529e-001  0.0000000e+000  3.5668392e-002  0.0000000e+000  0.0000000e+000  0.0000000e+000  0.0000000e+000  0.0000000e+000  1.9199268e-001  0.0000000e+000  1.9937858e-001  9.5375571e-002  0.0000000e+000  0.0000000e+000  5.1898826e-001  0.0000000e+000  4.8480183e-001  0.0000000e+000  0.0000000e+000  0.0000000e+000  0.0000000e+000  0.0000000e+000  0.0000000e+000  0.0000000e+000  0.0000000e+000  7.0943279e-001  5.1195875e-001  1.0000000e+000  4.6727700e-001
  4.2204771e-001  0.0000000e+000  3.6790171e-001  0.0000000e+000  0.0000000e+000  0.0000000e+000  0.0000000e+000  2.6340104e-001  0.0000000e+000  0.0000000e+000  1.2903988e-001  3.6004298e-002  0.0000000e+000  3.8527300e-002  1.1047567e-001  0.0000000e+000  0.0000000e+000  0.0000000e+000  2.5542556e-001  0.0000000e+000  2.3007561e-001  0.0000000e+000  0.0000000e+000  0.0000000e+000  0.0000000e+000  8.2593695e-001  1.0890750e-001  1.4586525e-002  2.2955248e-001  0.0000000e+000  4.2204771e-001  9.3594368e-001  1.0000000e+000  7.2412365e-001
  1.0000000e+000  0.0000000e+000  0.0000000e+000  1.5585272e-002  0.0000000e+000  4.7536581e-003  0.0000000e+000  0.0000000e+000  0.0000000e+000  3.7303820e-001  2.5375048e-002  0.0000000e+000  7.1611532e-001  1.9978770e-001  0.0000000e+000  0.0000000e+000  0.0000000e+000  0.0000000e+000  4.5429229e-001  4.5814950e-001  5.1495888e-002  0.0000000e+000  3.4369892e-001  0.0000000e+000  8.2975135e-003  0.0000000e+000  0.0000000e+000  0.0000000e+000  1.8772089e-001  0.0000000e+000  1.0000000e+000  5.0941226e-001  1.0000000e+000             Inf
  6.4566642e-001  3.2274922e-001  0.0000000e+000  0.0000000e+000  1.8763235e-002  5.3804507e-002  0.0000000e+000  0.0000000e+000  0.0000000e+000  3.9513715e-001  0.0000000e+000  0.0000000e+000  0.0000000e+000  2.5837057e-001  4.2612070e-002  0.0000000e+000  1.5441751e-001  2.6346859e-001  0.0000000e+000  0.0000000e+000  1.8562426e-001  6.0242793e-002  2.3212574e-001  0.0000000e+000  4.3023256e-002  0.0000000e+000  0.0000000e+000  5.2512743e-003  0.0000000e+000  0.0000000e+000  6.4566642e-001  6.0530592e-001  1.0000000e+000  7.8675393e-001
  3.3334942e-001  0.0000000e+000  3.9931903e-001  0.0000000e+000  1.5892393e-001  0.0000000e+000  0.0000000e+000  1.0000000e+000  3.7023603e-001  0.0000000e+000  0.0000000e+000  0.0000000e+000  0.0000000e+000  0.0000000e+000  2.1604348e-002  0.0000000e+000  0.0000000e+000  0.0000000e+000  8.3196906e-003  0.0000000e+000  5.1551814e-002  7.6456807e-002  1.6224771e-001  7.6103169e-005  3.8829655e-002  0.0000000e+000  0.0000000e+000  0.0000000e+000  0.0000000e+000  0.0000000e+000  3.3334942e-001  9.5494690e-001  1.0000000e+000  9.1967961e-001
  0.0000000e+000  0.0000000e+000  1.8017529e-001  1.4131640e-002  0.0000000e+000  3.8435193e-002  0.0000000e+000  0.0000000e+000  0.0000000e+000  0.0000000e+000  0.0000000e+000  5.0792385e-001  3.1214997e-002  0.0000000e+000  0.0000000e+000  3.8313704e-001  0.0000000e+000  0.0000000e+000  0.0000000e+000  0.0000000e+000  0.0000000e+000  0.0000000e+000  0.0000000e+000  0.0000000e+000  0.0000000e+000  0.0000000e+000  0.0000000e+000  0.0000000e+000  0.0000000e+000  0.0000000e+000  0.0000000e+000  1.3584539e+000  1.0000000e+000             Inf
  1.6422556e-001  4.3065694e-002  4.4828716e-002  0.0000000e+000  1.9340622e-002  6.5768242e-001  0.0000000e+000  1.0447371e-001  3.2001364e-003  3.6983352e-003  2.3755004e-001  0.0000000e+000  0.0000000e+000  4.4622972e-003  5.3777286e-001  0.0000000e+000  2.7749979e-001  0.0000000e+000  1.7817603e-001  2.7414225e-001  7.8639255e-001  0.0000000e+000  1.2432537e-001  3.2972213e-003  2.3720112e-001  0.0000000e+000  0.0000000e+000  0.0000000e+000  4.1568111e-002  3.1290173e-002  1.6422556e-001  1.5302388e+000  1.0000000e+000  7.1630291e-001
  2.4601763e-001  0.0000000e+000  1.5988614e-001  0.0000000e+000  1.1829969e-001  2.1480739e-001  0.0000000e+000  1.0605050e-001  0.0000000e+000  0.0000000e+000  0.0000000e+000  0.0000000e+000  4.1395321e-002  0.0000000e+000  0.0000000e+000  0.0000000e+000  5.2773104e-002  0.0000000e+000  3.3298359e-002  1.5040974e-001  0.0000000e+000  0.0000000e+000  3.2918465e-002  3.1685373e-002  0.0000000e+000  1.3173808e-001  3.4053516e-001  0.0000000e+000  0.0000000e+000  9.8887862e-002  2.4601763e-001  8.6819568e-001  1.0000000e+000  1.1726588e+000
  7.0983994e-001  0.0000000e+000  3.1928692e-002  0.0000000e+000  2.6195681e-001  0.0000000e+000  0.0000000e+000  1.4553660e-001  0.0000000e+000  0.0000000e+000  0.0000000e+000  0.0000000e+000  0.0000000e+000  0.0000000e+000  0.0000000e+000  0.0000000e+000  0.0000000e+000  0.0000000e+000  0.0000000e+000  0.0000000e+000  2.1303898e-003  0.0000000e+000  0.0000000e+000  0.0000000e+000  0.0000000e+000  0.0000000e+000  6.9612225e-002  8.1743485e-002  2.3470839e-001  4.4637883e-001  7.0983994e-001  4.0014176e-001  1.0000000e+000             Inf
  1.3931311e-001  1.9073427e-001  0.0000000e+000  0.0000000e+000  0.0000000e+000  9.5704591e-002  0.0000000e+000  0.0000000e+000  0.0000000e+000  0.0000000e+000  4.8695736e-001  0.0000000e+000  0.0000000e+000  5.5424921e-001  0.0000000e+000  3.0887558e-001  1.8853750e-001  2.0307842e-001  0.0000000e+000  3.4215331e-001  1.9236613e-001  0.0000000e+000  0.0000000e+000  1.0000000e+000  0.0000000e+000  0.0000000e+000  0.0000000e+000  0.0000000e+000  0.0000000e+000  1.8950163e-002  1.3931311e-001  1.5691640e+000  1.0000000e+000  3.1888448e-001
  5.6563519e-001  2.1965742e-001  0.0000000e+000  0.0000000e+000  0.0000000e+000  0.0000000e+000  0.0000000e+000  1.5728540e-001  0.0000000e+000  0.0000000e+000  0.0000000e+000  0.0000000e+000  5.7385404e-001  0.0000000e+000  0.0000000e+000  8.9065526e-002  0.0000000e+000  3.7511666e-001  2.4870116e-001  4.0998272e-001  0.0000000e+000  0.0000000e+000  1.8544631e-002  0.0000000e+000  0.0000000e+000  0.0000000e+000  0.0000000e+000  0.0000000e+000  0.0000000e+000  4.2863030e-001  5.6563519e-001  7.7826326e-001  1.0000000e+000  1.0313377e+000
  0.0000000e+000  0.0000000e+000  4.3137200e-002  1.6524177e-001  0.0000000e+000  3.6568128e-002  0.0000000e+000  0.0000000e+000  0.0000000e+000  0.0000000e+000  0.0000000e+000  4.2515383e-001  0.0000000e+000  0.0000000e+000  1.3417919e-001  0.0000000e+000  0.0000000e+000  0.0000000e+000  0.0000000e+000  0.0000000e+000  0.0000000e+000  0.0000000e+000  1.1450751e-002  0.0000000e+000  0.0000000e+000  2.1011044e-001  3.6414615e-001  6.6786313e-001  0.0000000e+000  0.0000000e+000  0.0000000e+000  1.6386433e+000  1.0000000e+000             Inf
  0.0000000e+000  0.0000000e+000  0.0000000e+000  1.9582062e-002  5.9708489e-002  9.1125966e-003  1.2298939e-001  0.0000000e+000  0.0000000e+000  0.0000000e+000  1.8388194e-002  0.0000000e+000  0.0000000e+000  0.0000000e+000  2.3249047e-001  1.1681247e-002  0.0000000e+000  2.4077205e-001  0.0000000e+000  8.3394149e-001  0.0000000e+000  0.0000000e+000  0.0000000e+000  0.0000000e+000  0.0000000e+000  0.0000000e+000  2.7672656e-002  0.0000000e+000  6.0483803e-002  7.4899619e-002  0.0000000e+000  1.5312241e+000  1.0000000e+000             Inf
  9.0246124e-001  0.0000000e+000  1.2159201e-001  0.0000000e+000  4.1657570e-002  0.0000000e+000  0.0000000e+000  1.8174129e-001  8.6723092e-002  0.0000000e+000  0.0000000e+000  4.1937164e-002  0.0000000e+000  8.9816734e-001  0.0000000e+000  0.0000000e+000  2.9025090e-001  0.0000000e+000  0.0000000e+000  1.0277812e-001  0.0000000e+000  2.1636437e-001  6.0135596e-001  0.0000000e+000  3.4735409e-002  0.0000000e+000  3.4110914e-001  0.0000000e+000  0.0000000e+000  0.0000000e+000  9.0246124e-001  6.0243950e-001  1.0000000e+000  7.3343732e-001
  2.5199478e-001  4.8054375e-001  0.0000000e+000  0.0000000e+000  0.0000000e+000  0.0000000e+000  0.0000000e+000  7.4348604e-001  2.6755541e-003  1.9180901e-001  2.4421190e-002  3.3235264e-003  1.0459588e-001  0.0000000e+000  0.0000000e+000  0.0000000e+000  0.0000000e+000  0.0000000e+000  0.0000000e+000  5.0326889e-003  0.0000000e+000  0.0000000e+000  4.1815599e-001  0.0000000e+000  1.3929734e-002  2.5768428e-001  0.0000000e+000  0.0000000e+000  0.0000000e+000  1.7607240e-001  2.5199478e-001  1.0872019e+000  1.0000000e+000  8.3607088e-001
  1.7374831e-001  2.3299876e-002  0.0000000e+000  0.0000000e+000  1.4920085e-001  5.3289595e-001  0.0000000e+000  1.6625218e-001  7.6720076e-003  0.0000000e+000  0.0000000e+000  0.0000000e+000  0.0000000e+000  0.0000000e+000  0.0000000e+000  0.0000000e+000  0.0000000e+000  2.4050454e-001  9.4743418e-001  4.0698578e-002  0.0000000e+000  0.0000000e+000  0.0000000e+000  2.7218767e-001  0.0000000e+000  0.0000000e+000  0.0000000e+000  0.0000000e+000  1.0000000e+000  0.0000000e+000  1.7374831e-001  1.4523432e+000  1.0000000e+000  6.2754384e-001
  1.0000000e+000  0.0000000e+000  0.0000000e+000  0.0000000e+000  1.8661989e-001  0.0000000e+000  3.1910186e-001  0.0000000e+000  0.0000000e+000  0.0000000e+000  1.6740952e-001  4.5842100e-001  0.0000000e+000  5.3072297e-001  0.0000000e+000  1.2872158e-002  5.2925310e-002  0.0000000e+000  7.4923320e-003  0.0000000e+000  0.0000000e+000  0.0000000e+000  0.0000000e+000  0.0000000e+000  1.0547343e-002  2.4363003e-001  1.6992034e-002  0.0000000e+000  0.0000000e+000  0.0000000e+000  1.0000000e+000  3.4889596e-001  1.0000000e+000             Inf
  6.9803856e-001  0.0000000e+000  1.0773643e-002  0.0000000e+000  2.4683412e-001  1.0602723e-001  2.4087344e-001  0.0000000e+000  1.3056267e-001  0.0000000e+000  0.0000000e+000  9.2256166e-003  0.0000000e+000  0.0000000e+000  9.5260785e-001  0.0000000e+000  4.8833119e-001  0.0000000e+000  0.0000000e+000  2.1091450e-001  0.0000000e+000  7.9045378e-001  0.0000000e+000  0.0000000e+000  0.0000000e+000  7.4936970e-002  0.0000000e+000  0.0000000e+000  1.4579370e-001  0.0000000e+000  6.9803856e-001  8.5904204e-001  1.0000000e+000  6.1148120e-001
  5.9919031e-001  0.0000000e+000  5.3146810e-001  0.0000000e+000  1.2064040e-001  5.3263613e-001  0.0000000e+000  0.0000000e+000  1.8710129e-001  3.8789003e-001  0.0000000e+000  0.0000000e+000  0.0000000e+000  3.5288815e-001  5.2970735e-001  7.9909792e-002  0.0000000e+000  0.0000000e+000  0.0000000e+000  0.0000000e+000  0.0000000e+000  0.0000000e+000  2.5574909e-001  0.0000000e+000  2.1095019e-001  0.0000000e+000  2.6929815e-001  3.5985339e-002  0.0000000e+000  0.0000000e+000  5.9919031e-001  9.6684517e-001  1.0000000e+000  6.3901884e-001
  2.8522652e-001  0.0000000e+000  4.5116201e-002  0.0000000e+000  0.0000000e+000  0.0000000e+000  0.0000000e+000  4.0327796e-002  0.0000000e+000  0.0000000e+000  2.3663489e-001  7.3798022e-002  0.0000000e+000  7.4774844e-003  5.5307728e-002  0.0000000e+000  0.0000000e+000  0.0000000e+000  0.0000000e+000  0.0000000e+000  1.2744755e-001  3.5503171e-001  0.0000000e+000  0.0000000e+000  0.0000000e+000  0.0000000e+000  0.0000000e+000  0.0000000e+000  0.0000000e+000  4.2764173e-005  2.8522652e-001  6.8501766e-001  1.0000000e+000  5.2670630e-001
  8.6485840e-001  0.0000000e+000  1.2407094e-001  3.5705926e-002  0.0000000e+000  0.0000000e+000  1.3624124e-001  0.0000000e+000  0.0000000e+000  0.0000000e+000  0.0000000e+000  1.7817807e-002  1.3042816e-001  0.0000000e+000  0.0000000e+000  0.0000000e+000  0.0000000e+000  1.1669589e-001  1.0873995e-002  0.0000000e+000  4.6110924e-002  4.4767387e-001  0.0000000e+000  2.0668529e-002  0.0000000e+000  8.1966990e-003  3.7228947e-001  0.0000000e+000  0.0000000e+000  0.0000000e+000  8.6485840e-001  3.3335586e-001  1.0000000e+000  5.3662796e-001
  0.0000000e+000  0.0000000e+000  1.3634797e-001  1.8931642e-001  0.0000000e+000  0.0000000e+000  1.1878743e-001  0.0000000e+000  1.8428357e-001  0.0000000e+000  0.0000000e+000  0.0000000e+000  0.0000000e+000  0.0000000e+000  0.0000000e+000  0.0000000e+000  1.4309064e-002  0.0000000e+000  0.0000000e+000  0.0000000e+000  0.0000000e+000  0.0000000e+000  0.0000000e+000  4.5006030e-002  8.6611908e-003  2.1488404e-002  0.0000000e+000  0.0000000e+000  0.0000000e+000  0.0000000e+000  0.0000000e+000  1.2228897e+000  1.0000000e+000             Inf
  1.5415538e-001  0.0000000e+000  0.0000000e+000  0.0000000e+000  2.4853091e-002  0.0000000e+000  0.0000000e+000  0.0000000e+000  0.0000000e+000  0.0000000e+000  0.0000000e+000  0.0000000e+000  0.0000000e+000  0.0000000e+000  0.0000000e+000  0.0000000e+000  1.7484984e-001  0.0000000e+000  7.0740992e-003  0.0000000e+000  0.0000000e+000  5.7861707e-002  0.0000000e+000  0.0000000e+000  0.0000000e+000  5.2220493e-001  1.5009847e-001  1.4864392e-001  1.6679634e-001  0.0000000e+000  1.5415538e-001  9.2599231e-001  1.0000000e+000  5.1365449e-001
  1.4472854e-001  0.0000000e+000  0.0000000e+000  0.0000000e+000  0.0000000e+000  1.0000000e+000  0.0000000e+000  0.0000000e+000  0.0000000e+000  0.0000000e+000  0.0000000e+000  0.0000000e+000  0.0000000e+000  0.0000000e+000  0.0000000e+000  9.8417999e-002  1.3755818e-001  0.0000000e+000  0.0000000e+000  3.4534181e-002  6.0252224e-006  8.3607754e-002  0.0000000e+000  6.2310343e-002  0.0000000e+000  0.0000000e+000  6.7825506e-002  0.0000000e+000  1.6353931e-001  0.0000000e+000  1.4472854e-001  1.0436888e+000  1.0000000e+000  4.6520243e-001
  4.0815033e-001  4.0791617e-002  4.6751571e-002  0.0000000e+000  0.0000000e+000  7.5523643e-002  0.0000000e+000  0.0000000e+000  3.9361537e-001  2.7562252e-001  0.0000000e+000  4.4996569e-003  0.0000000e+000  1.7684781e-002  0.0000000e+000  0.0000000e+000  0.0000000e+000  2.7114922e-003  0.0000000e+000  0.0000000e+000  0.0000000e+000  0.0000000e+000  2.7098262e-002  0.0000000e+000  0.0000000e+000  5.1489251e-001  0.0000000e+000  1.4126211e-002  0.0000000e+000  0.0000000e+000  4.0815033e-001  6.7234463e-001  1.0000000e+000  4.4597619e-001
  6.4318901e-001  1.2944185e-002  8.3098082e-002  0.0000000e+000  0.0000000e+000  1.4361015e-001  8.0062963e-002  0.0000000e+000  0.0000000e+000  0.0000000e+000  0.0000000e+000  0.0000000e+000  2.8254268e-002  0.0000000e+000  1.4250874e-003  0.0000000e+000  3.0735721e-001  4.0417455e-002  0.0000000e+000  0.0000000e+000  4.0921231e-002  0.0000000e+000  5.5789474e-004  2.8960969e-002  4.4309176e-001  1.0556917e-001  0.0000000e+000  1.6657736e-001  6.0594772e-001  0.0000000e+000  6.4318901e-001  6.1861866e-001  1.0000000e+000  4.7146330e-001
  7.2900287e-001  0.0000000e+000  0.0000000e+000  0.0000000e+000  1.5746948e-001  0.0000000e+000  6.0529979e-002  0.0000000e+000  6.1589130e-001  0.0000000e+000  2.4738474e-001  0.0000000e+000  0.0000000e+000  0.0000000e+000  1.1999992e-002  0.0000000e+000  1.1926140e-002  0.0000000e+000  0.0000000e+000  1.3008487e-001  1.2967154e-001  5.8482991e-002  2.0828285e-003  0.0000000e+000  1.1545287e-001  0.0000000e+000  0.0000000e+000  5.0092439e-001  0.0000000e+000  0.0000000e+000  7.2900287e-001  5.4237901e-001  1.0000000e+000  5.2472262e-001
  9.4604205e-001  0.0000000e+000  1.8320564e-001  0.0000000e+000  0.0000000e+000  0.0000000e+000  0.0000000e+000  5.8815303e-002  0.0000000e+000  1.4166844e-001  0.0000000e+000  0.0000000e+000  0.0000000e+000  0.0000000e+000  9.6655043e-002  1.5644609e-001  0.0000000e+000  0.0000000e+000  4.9784766e-001  0.0000000e+000  0.0000000e+000  8.4019131e-002  0.0000000e+000  0.0000000e+000  0.0000000e+000  0.0000000e+000  0.0000000e+000  9.6254967e-003  0.0000000e+000  1.3831285e-002  9.4604205e-001  2.4061434e-001  1.0000000e+000             Inf
  0.0000000e+000  0.0000000e+000  0.0000000e+000  9.6997862e-003  0.0000000e+000  0.0000000e+000  0.0000000e+000  0.0000000e+000  0.0000000e+000  0.0000000e+000  0.0000000e+000  0.0000000e+000  0.0000000e+000  0.0000000e+000  6.2650486e-002  0.0000000e+000  0.0000000e+000  0.0000000e+000  0.0000000e+000  0.0000000e+000  0.0000000e+000  0.0000000e+000  2.4409691e-001  0.0000000e+000  3.3628551e-001  0.0000000e+000  4.6089340e-001  0.0000000e+000  5.2060826e-002  0.0000000e+000  0.0000000e+000  1.3617649e+000  1.0000000e+000             Inf
  6.3893822e-001  0.0000000e+000  0.0000000e+000  0.0000000e+000  0.0000000e+000  0.0000000e+000  0.0000000e+000  4.4275313e-001  0.0000000e+000  0.0000000e+000  2.6697306e-002  0.0000000e+000  0.0000000e+000  0.0000000e+000  0.0000000e+000  0.0000000e+000  5.5750143e-002  1.0837864e-001  0.0000000e+000  0.0000000e+000  9.1732379e-002  5.2197541e-002  5.9347859e-001  0.0000000e+000  0.0000000e+000  1.7929928e-001  3.1469137e-001  3.6245723e-003  3.0053242e-001  0.0000000e+000  6.3893822e-001  6.3922704e-001  1.0000000e+000  5.2536582e-001
  1.0000000e+000  0.0000000e+000  0.0000000e+000  2.5660150e-001  0.0000000e+000  0.0000000e+000  0.0000000e+000  0.0000000e+000  1.3784990e-001  5.8261845e-002  0.0000000e+000  1.1807586e-001  0.0000000e+000  0.0000000e+000  0.0000000e+000  0.0000000e+000  1.2335334e-001  0.0000000e+000  0.0000000e+000  0.0000000e+000  0.0000000e+000  1.1791282e-003  0.0000000e+000  0.0000000e+000  0.0000000e+000  0.0000000e+000  6.7204048e-001  8.3601053e-004  0.0000000e+000  0.0000000e+000  1.0000000e+000  2.3104158e-001  1.0000000e+000             Inf
  3.5355105e-001  4.9181366e-001  0.0000000e+000  0.0000000e+000  2.4493132e-001  0.0000000e+000  0.0000000e+000  1.0760153e-001  0.0000000e+000  0.0000000e+000  0.0000000e+000  0.0000000e+000  0.0000000e+000  3.5476212e-002  0.0000000e+000  0.0000000e+000  0.0000000e+000  6.4564760e-002  0.0000000e+000  5.0021613e-002  9.5468375e-002  0.0000000e+000  0.0000000e+000  0.0000000e+000  0.0000000e+000  0.0000000e+000  0.0000000e+000  1.0707738e-001  1.8863033e-002  2.0620433e-001  3.5355105e-001  7.2746906e-001  1.0000000e+000  7.9003592e-001
  2.3597939e-001  9.8969366e-002  3.0849051e-002  2.5434535e-002  2.0273384e-001  2.2637364e-002  2.9402435e-003  7.2884835e-002  3.5108710e-001  2.9224815e-001  6.2713207e-002  0.0000000e+000  0.0000000e+000  0.0000000e+000  7.0361087e-002  0.0000000e+000  0.0000000e+000  0.0000000e+000  0.0000000e+000  1.5780670e-001  7.2413601e-002  0.0000000e+000  0.0000000e+000  1.0000000e+000  0.0000000e+000  0.0000000e+000  0.0000000e+000  1.0581401e-001  7.7906514e-002  2.7588480e-001  2.3597939e-001  1.2362031e+000  1.0000000e+000  4.8790730e-001
  6.9478961e-001  2.7523925e-001  0.0000000e+000  0.0000000e+000  3.7946903e-002  0.0000000e+000  0.0000000e+000  0.0000000e+000  0.0000000e+000  1.2620544e-002  0.0000000e+000  0.0000000e+000  2.2652330e-001  0.0000000e+000  0.0000000e+000  4.5337108e-002  6.0885051e-001  3.9424477e-002  8.9940853e-002  1.7063727e-002  1.2164206e-001  1.8262638e-001  0.0000000e+000  9.8297713e-002  5.0690311e-002  0.0000000e+000  0.0000000e+000  0.0000000e+000  0.0000000e+000  0.0000000e+000  6.9478961e-001  5.1927206e-001  1.0000000e+000  7.2205678e-001
  2.5070725e-001  1.9116496e-001  7.9565851e-003  9.3148006e-001  5.6105224e-001  0.0000000e+000  0.0000000e+000  1.0393565e-002  0.0000000e+000  0.0000000e+000  3.8491201e-002  0.0000000e+000  3.4360345e-001  0.0000000e+000  0.0000000e+000  1.9838888e-002  0.0000000e+000  1.0995184e-001  0.0000000e+000  0.0000000e+000  0.0000000e+000  0.0000000e+000  0.0000000e+000  1.3812723e-001  8.8169094e-002  0.0000000e+000  0.0000000e+000  0.0000000e+000  0.0000000e+000  0.0000000e+000  2.5070725e-001  1.0935573e+000  1.0000000e+000  5.6749078e-001
  1.0000000e+000  3.5566134e-002  2.8220732e-001  0.0000000e+000  0.0000000e+000  4.0890169e-001  0.0000000e+000  0.0000000e+000  0.0000000e+000  7.9007898e-001  0.0000000e+000  0.0000000e+000  0.0000000e+000  0.0000000e+000  0.0000000e+000  0.0000000e+000  2.4622125e-001  0.0000000e+000  2.3912933e-002  1.3803610e-001  0.0000000e+000  0.0000000e+000  2.3795107e-001  3.3154241e-002  0.0000000e+000  0.0000000e+000  0.0000000e+000  1.0917388e-001  6.0857113e-002  3.6619151e-003  1.0000000e+000  4.1807352e-001  1.0000000e+000             Inf
  0.0000000e+000  3.8911274e-002  0.0000000e+000  0.0000000e+000  0.0000000e+000  0.0000000e+000  0.0000000e+000  2.0275202e-001  0.0000000e+000  0.0000000e+000  0.0000000e+000  4.6406321e-002  0.0000000e+000  0.0000000e+000  0.0000000e+000  0.0000000e+000  0.0000000e+000  4.0792607e-004  5.1258862e-001  2.5685122e-001  3.4716555e-001  0.0000000e+000  0.0000000e+000  0.0000000e+000  0.0000000e+000  0.0000000e+000  0.0000000e+000  0.0000000e+000  2.1790825e-002  1.0044735e-002  0.0000000e+000  1.4459402e+000  1.0000000e+000             Inf
  1.3165341e-001  0.0000000e+000  0.0000000e+000  0.0000000e+000  0.0000000e+000  0.0000000e+000  0.0000000e+000  1.2664768e-001  5.4045990e-001  0.0000000e+000  0.0000000e+000  0.0000000e+000  0.0000000e+000  1.7827326e-001  0.0000000e+000  2.8649395e-002  0.0000000e+000  0.0000000e+000  0.0000000e+000  0.0000000e+000  4.9585708e-001  3.3928608e-001  5.2463810e-001  0.0000000e+000  7.9728988e-002  0.0000000e+000  0.0000000e+000  2.7140983e-002  0.0000000e+000  0.0000000e+000  1.3165341e-001  1.2496702e+000  1.0000000e+000  1.9269024e-001
  2.0492179e-001  0.0000000e+000  9.9474102e-003  0.0000000e+000  0.0000000e+000  0.0000000e+000  2.9882208e-001  0.0000000e+000  2.8677203e-002  0.0000000e+000  0.0000000e+000  7.0246229e-002  0.0000000e+000  0.0000000e+000  0.0000000e+000  1.7511869e-001  0.0000000e+000  3.0129727e-001  8.1895059e-001  0.0000000e+000  5.7317012e-002  0.0000000e+000  0.0000000e+000  0.0000000e+000  3.4674483e-002  1.9566314e-001  3.5345873e-001  0.0000000e+000  4.3061609e-002  0.0000000e+000  2.0492179e-001  1.1435876e+000  1.0000000e+000  8.2173351e-001
  3.7638293e-001  0.0000000e+000  0.0000000e+000  0.0000000e+000  0.0000000e+000  4.3005778e-001  5.0061697e-002  0.0000000e+000  0.0000000e+000  1.9339823e-001  1.1611694e-001  0.0000000e+000  0.0000000e+000  0.0000000e+000  0.0000000e+000  0.0000000e+000  5.5523564e-002  0.0000000e+000  0.0000000e+000  0.0000000e+000  0.0000000e+000  0.0000000e+000  0.0000000e+000  6.3852433e-002  2.2934075e-001  0.0000000e+000  0.0000000e+000  0.0000000e+000  0.0000000e+000  0.0000000e+000  3.7638293e-001  6.3959243e-001  1.0000000e+000  1.5009227e+000
  1.4092295e-001  7.3963490e-002  0.0000000e+000  5.6856600e-002  4.4478173e-001  0.0000000e+000  1.8693379e-002  8.8455130e-002  0.0000000e+000  0.0000000e+000  0.0000000e+000  1.4899582e-001  0.0000000e+000  1.1139904e-001  0.0000000e+000  0.0000000e+000  0.0000000e+000  0.0000000e+000  0.0000000e+000  6.8124060e-004  4.6935131e-001  1.0190014e-001  0.0000000e+000  8.6923860e-002  9.0633156e-003  0.0000000e+000  0.0000000e+000  0.0000000e+000  7.1393697e-001  4.9622169e-002  1.4092295e-001  1.2422035e+000  1.0000000e+000  1.7647494e-001
  3.6181148e-002  5.6470868e-002  3.1428648e-002  2.8371458e-002  0.0000000e+000  1.9307213e-001  0.0000000e+000  0.0000000e+000  0.0000000e+000  0.0000000e+000  0.0000000e+000  1.9017664e-001  7.1517342e-002  8.4391110e-002  0.0000000e+000  6.9357822e-002  0.0000000e+000  1.6397852e-001  0.0000000e+000  0.0000000e+000  0.0000000e+000  0.0000000e+000  3.2845579e-001  0.0000000e+000  1.2887294e-001  0.0000000e+000  8.1894585e-002  0.0000000e+000  4.1195465e-001  0.0000000e+000  3.6181148e-002  1.3326027e+000  1.0000000e+000  3.2260235e-001
  5.3653594e-001  0.0000000e+000  1.2617003e-001  0.0000000e+000  0.0000000e+000  1.5249941e-002  0.0000000e+000  4.3253005e-003  0.0000000e+000  2.4876934e-001  0.0000000e+000  6.3542177e-002  0.0000000e+000  0.0000000e+000  0.0000000e+000  3.0502638e-002  2.4911360e-001  2.4585879e-001  0.0000000e+000  0.0000000e+000  2.8798655e-002  0.0000000e+000  2.4331193e-001  0.0000000e+000  0.0000000e+000  9.4378349e-003  0.0000000e+000  0.0000000e+000  1.4628564e-001  5.1962053e-002  5.3653594e-001  5.7084901e-001  1.0000000e+000  2.8974245e-001
  1.1599520e-001  2.0369821e-001  0.0000000e+000  0.0000000e+000  1.8863451e-001  0.0000000e+000  4.2975592e-002  1.0907985e-001  0.0000000e+000  0.0000000e+000  3.1305749e-002  0.0000000e+000  0.0000000e+000  0.0000000e+000  0.0000000e+000  0.0000000e+000  1.1402638e-001  1.0000000e+000  0.0000000e+000  9.0694959e-002  0.0000000e+000  0.0000000e+000  1.7730668e-001  0.0000000e+000  9.4656210e-002  0.0000000e+000  2.2002476e-002  0.0000000e+000  1.1898523e-001  0.0000000e+000  1.1599520e-001  1.2391648e+000  1.0000000e+000  6.0614450e-001
  5.3672382e-001  0.0000000e+000  0.0000000e+000  0.0000000e+000  9.1223621e-002  0.0000000e+000  0.0000000e+000  1.4920409e-001  0.0000000e+000  0.0000000e+000  0.0000000e+000  0.0000000e+000  0.0000000e+000  3.8524259e-002  0.0000000e+000  0.0000000e+000  0.0000000e+000  1.9347767e-001  0.0000000e+000  0.0000000e+000  4.0424897e-002  4.5077003e-002  2.1064800e-001  2.6786029e-001  0.0000000e+000  3.4049217e-004  0.0000000e+000  0.0000000e+000  0.0000000e+000  0.0000000e+000  5.3672382e-001  4.7948882e-001  1.0000000e+000  4.6622210e-001
  0.0000000e+000  0.0000000e+000  0.0000000e+000  0.0000000e+000  1.7892193e-002  0.0000000e+000  0.0000000e+000  2.1215328e-001  0.0000000e+000  0.0000000e+000  0.0000000e+000  5.5432922e-001  0.0000000e+000  1.2043659e-003  0.0000000e+000  7.1926813e-002  0.0000000e+000  0.0000000e+000  0.0000000e+000  0.0000000e+000  0.0000000e+000  1.4421215e-001  3.5693747e-001  0.0000000e+000  0.0000000e+000  0.0000000e+000  0.0000000e+000  0.0000000e+000  0.0000000e+000  0.0000000e+000  0.0000000e+000  1.4216517e+000  1.0000000e+000             Inf
  1.0000000e+000  0.0000000e+000  0.0000000e+000  8.2106238e-002  0.0000000e+000  2.8744850e-001  0.0000000e+000  8.1656518e-002  4.6428241e-004  0.0000000e+000  0.0000000e+000  0.0000000e+000  0.0000000e+000  6.8222199e-002  0.0000000e+000  0.0000000e+000  1.8113634e-001  0.0000000e+000  6.0518748e-001  0.0000000e+000  0.0000000e+000  2.1609517e-001  2.0511182e-001  0.0000000e+000  0.0000000e+000  2.8397568e-002  0.0000000e+000  0.0000000e+000  2.7744033e-001  0.0000000e+000  1.0000000e+000  3.5390225e-001  1.0000000e+000             Inf
  5.1045469e-001  2.1215016e-001  0.0000000e+000  9.2403495e-002  0.0000000e+000  0.0000000e+000  0.0000000e+000  9.5103354e-002  0.0000000e+000  0.0000000e+000  0.0000000e+000  6.5576265e-001  1.2422171e-001  2.4466022e-002  0.0000000e+000  0.0000000e+000  2.4465656e-002  0.0000000e+000  0.0000000e+000  3.6253412e-001  0.0000000e+000  2.9067543e-001  0.0000000e+000  0.0000000e+000  1.7864701e-002  0.0000000e+000  3.2196098e-001  0.0000000e+000  0.0000000e+000  0.0000000e+000  5.1045469e-001  7.6081231e-001  1.0000000e+000  5.3852412e-001
  8.7479042e-001  0.0000000e+000  0.0000000e+000  0.0000000e+000  2.0383026e-002  5.2448751e-001  0.0000000e+000  0.0000000e+000  0.0000000e+000  2.4807648e-003  0.0000000e+000  0.0000000e+000  0.0000000e+000  0.0000000e+000  0.0000000e+000  6.5664092e-001  3.4724681e-001  0.0000000e+000  0.0000000e+000  0.0000000e+000  1.1206388e-001  0.0000000e+000  5.3907196e-002  0.0000000e+000  1.8297759e-001  0.0000000e+000  1.2129704e-001  0.0000000e+000  0.0000000e+000  0.0000000e+000  8.7479042e-001  4.3421166e-001  1.0000000e+000  5.8089420e-001
  2.4336313e-001  1.8372453e-002  0.0000000e+000  0.0000000e+000  4.6373691e-001  0.0000000e+000  0.0000000e+000  1.9896393e-001  0.0000000e+000  0.0000000e+000  0.0000000e+000  0.0000000e+000  0.0000000e+000  9.2808041e-001  0.0000000e+000  0.0000000e+000  0.0000000e+000  0.0000000e+000  0.0000000e+000  2.5553828e-001  0.0000000e+000  1.7650443e-001  0.0000000e+000  1.2159703e-001  0.0000000e+000  0.0000000e+000  0.0000000e+000  0.0000000e+000  0.0000000e+000  3.2634302e-003  2.4336313e-001  1.0342921e+000  1.0000000e+000  5.0792731e-001
  3.5442862e-001  0.0000000e+000  0.0000000e+000  0.0000000e+000  0.0000000e+000  0.0000000e+000  5.8360901e-004  0.0000000e+000  7.2526593e-002  3.4083362e-002  0.0000000e+000  3.1895321e-005  4.6573765e-001  0.0000000e+000  0.0000000e+000  8.5249453e-002  0.0000000e+000  1.7993407e-001  0.0000000e+000  0.0000000e+000  0.0000000e+000  1.3131789e-001  0.0000000e+000  0.0000000e+000  0.0000000e+000  0.0000000e+000  0.0000000e+000  4.0132455e-001  1.0000000e+000  0.0000000e+000  3.5442862e-001  9.5141286e-001  1.0000000e+000  5.2321885e-001
  1.0000000e+000  0.0000000e+000  0.0000000e+000  7.6810795e-003  0.0000000e+000  1.0000000e+000  0.0000000e+000  1.4317971e-003  0.0000000e+000  0.0000000e+000  0.0000000e+000  0.0000000e+000  1.6150698e-001  0.0000000e+000  1.9244848e-001  0.0000000e+000  0.0000000e+000  3.2614443e-002  0.0000000e+000  4.1349199e-002  0.0000000e+000  1.0839801e-001  2.7512395e-001  0.0000000e+000  0.0000000e+000  0.0000000e+000  0.0000000e+000  0.0000000e+000  0.0000000e+000  0.0000000e+000  1.0000000e+000  3.1400010e-001  1.0000000e+000             Inf
  6.7161327e-001  1.4914188e-002  0.0000000e+000  9.2381777e-003  0.0000000e+000  2.1078025e-001  0.0000000e+000  7.8282428e-001  0.0000000e+000  0.0000000e+000  1.0000000e+000  0.0000000e+000  0.0000000e+000  7.4719554e-002  0.0000000e+000  0.0000000e+000  0.0000000e+000  0.0000000e+000  0.0000000e+000  0.0000000e+000  2.6215086e-001  0.0000000e+000  0.0000000e+000  3.6837560e-001  1.0969669e-001  6.2961053e-001  2.4110971e-001  9.1297190e-002  0.0000000e+000  3.0442032e-001  6.7161327e-001  1.0368310e+000  1.0000000e+000  5.0934341e-001
  8.1119559e-002  1.2839459e-002  0.0000000e+000  0.0000000e+000  8.0550610e-002  5.0285672e-002  3.9694009e-002  8.4202555e-003  1.8472184e-002  0.0000000e+000  0.0000000e+000  8.6242719e-003  0.0000000e+000  0.0000000e+000  2.9470409e-001  0.0000000e+000  0.0000000e+000  1.8396308e-001  6.8357381e-003  9.5647504e-002  0.0000000e+000  0.0000000e+000  0.0000000e+000  1.0000000e+000  1.7985068e-001  0.0000000e+000  8.2598414e-002  7.9375967e-002  0.0000000e+000  0.0000000e+000  8.1119559e-002  1.2972365e+000  1.0000000e+000  7.4720839e-001
  8.9506103e-001  1.7959173e-001  0.0000000e+000  0.0000000e+000  1.0000000e+000  3.2169617e-003  5.9596961e-002  0.0000000e+000  3.1977481e-001  0.0000000e+000  0.0000000e+000  0.0000000e+000  0.0000000e+000  3.7840716e-001  0.0000000e+000  0.0000000e+000  1.7408410e-001  0.0000000e+000  0.0000000e+000  0.0000000e+000  0.0000000e+000  0.0000000e+000  0.0000000e+000  0.0000000e+000  4.3433870e-001  2.1383079e-001  0.0000000e+000  8.7137755e-001  1.7435724e-002  0.0000000e+000  8.9506103e-001  7.5145852e-001  1.0000000e+000  9.1933212e-001
  3.6807091e-001  0.0000000e+000  0.0000000e+000  0.0000000e+000  1.1048776e-001  0.0000000e+000  0.0000000e+000  1.4464355e-002  2.0229249e-001  0.0000000e+000  0.0000000e+000  0.0000000e+000  0.0000000e+000  0.0000000e+000  2.9586593e-001  3.3655403e-001  3.6110145e-001  0.0000000e+000  2.0554582e-002  2.0687431e-001  0.0000000e+000  7.7488304e-002  1.9168133e-001  4.2520129e-002  2.0565047e-001  0.0000000e+000  3.9652267e-002  4.5721218e-001  0.0000000e+000  3.7760410e-001  3.6807091e-001  1.0734249e+000  1.0000000e+000  7.5079511e-001
  0.0000000e+000  0.0000000e+000  0.0000000e+000  4.7780161e-002  4.9725628e-002  0.0000000e+000  0.0000000e+000  0.0000000e+000  0.0000000e+000  0.0000000e+000  1.8378226e-002  8.0474407e-002  0.0000000e+000  0.0000000e+000  4.5431496e-001  0.0000000e+000  6.7455448e-002  0.0000000e+000  1.1047903e-001  2.3718536e-002  2.8397801e-001  6.9436907e-002  0.0000000e+000  0.0000000e+000  0.0000000e+000  0.0000000e+000  4.6226117e-001  0.0000000e+000  0.0000000e+000  6.2901714e-002  0.0000000e+000  1.5371772e+000  1.0000000e+000             Inf
  6.4127291e-001  2.8273138e-001  0.0000000e+000  1.4900568e-002  0.0000000e+000  4.4253844e-001  3.0370923e-002  0.0000000e+000  0.0000000e+000  1.0767142e-001  2.7721167e-003  0.0000000e+000  5.1389808e-001  0.0000000e+000  0.0000000e+000  0.0000000e+000  0.0000000e+000  0.0000000e+000  6.3848301e-001  8.3185306e-003  0.0000000e+000  0.0000000e+000  0.0000000e+000  1.3232549e-002  5.2446381e-001  2.7827906e-001  1.6746654e-001  7.7816980e-002  9.9176909e-001  0.0000000e+000  6.4127291e-001  1.0640479e+000  1.0000000e+000  3.3345948e-001
  8.5869238e-001  2.9468611e-002  0.0000000e+000  0.0000000e+000  0.0000000e+000  0.0000000e+000  0.0000000e+000  0.0000000e+000  0.0000000e+000  0.0000000e+000  0.0000000e+000  0.0000000e+000  0.0000000e+000  0.0000000e+000  0.0000000e+000  5.3239323e-001  3.9132127e-001  0.0000000e+000  8.3590108e-002  1.0839202e-001  0.0000000e+000  0.0000000e+000  0.0000000e+000  0.0000000e+000  0.0000000e+000  0.0000000e+000  0.0000000e+000  2.4644777e-002  5.2211566e-004  0.0000000e+000  8.5869238e-001  2.8127536e-001  1.0000000e+000  6.6718075e-001
  7.0694267e-001  1.5673767e-002  0.0000000e+000  1.0602629e-001  0.0000000e+000  0.0000000e+000  1.1215399e-002  1.7929681e-001  1.9242779e-001  0.0000000e+000  0.0000000e+000  3.1948244e-002  3.9168565e-001  0.0000000e+000  3.6909623e-001  3.7037218e-001  3.3478363e-001  0.0000000e+000  1.0119054e-002  1.7152962e-001  0.0000000e+000  2.0101767e-002  1.2684243e-001  0.0000000e+000  4.6524892e-002  3.4855639e-002  2.2827253e-003  0.0000000e+000  8.0398633e-002  2.6188739e-001  7.0694267e-001  7.1028932e-001  1.0000000e+000  6.7763723e-001
  6.6212107e-002  0.0000000e+000  0.0000000e+000  0.0000000e+000  4.8567645e-001  0.0000000e+000  0.0000000e+000  0.0000000e+000  2.8997457e-001  0.0000000e+000  0.0000000e+000  0.0000000e+000  0.0000000e+000  0.0000000e+000  0.0000000e+000  0.0000000e+000  0.0000000e+000  1.2030013e-001  0.0000000e+000  0.0000000e+000  0.0000000e+000  0.0000000e+000  0.0000000e+000  2.4131348e-001  0.0000000e+000  0.0000000e+000  0.0000000e+000  0.0000000e+000  1.2265127e-001  0.0000000e+000  6.6212107e-002  1.0875259e+000  1.0000000e+000  4.8665100e-001
  0.0000000e+000  0.0000000e+000  0.0000000e+000  0.0000000e+000  0.0000000e+000  2.5704753e-001  0.0000000e+000  0.0000000e+000  6.0339085e-002  0.0000000e+000  0.0000000e+000  0.0000000e+000  9.7112599e-002  5.0359126e-003  0.0000000e+000  0.0000000e+000  3.0923579e-001  0.0000000e+000  7.2849889e-003  0.0000000e+000  0.0000000e+000  0.0000000e+000  0.0000000e+000  1.4518077e-002  0.0000000e+000  0.0000000e+000  3.3311867e-002  0.0000000e+000  0.0000000e+000  0.0000000e+000  0.0000000e+000  1.2432749e+000  1.0000000e+000             Inf
  6.1236844e-001  0.0000000e+000  0.0000000e+000  0.0000000e+000  6.4795504e-001  0.0000000e+000  6.7707563e-003  0.0000000e+000  8.5413765e-001  0.0000000e+000  6.0248064e-001  0.0000000e+000  0.0000000e+000  1.0653095e-001  0.0000000e+000  0.0000000e+000  6.8911101e-002  9.0117018e-004  0.0000000e+000  0.0000000e+000  0.0000000e+000  1.1396519e-001  0.0000000e+000  2.6220297e-002  0.0000000e+000  0.0000000e+000  0.0000000e+000  0.0000000e+000  2.4669492e-002  0.0000000e+000  6.1236844e-001  7.2264320e-001  1.0000000e+000  4.1091136e-001
  9.0653294e-001  0.0000000e+000  1.3596232e-002  0.0000000e+000  0.0000000e+000  0.0000000e+000  5.9694783e-002  6.3807322e-001  0.0000000e+000  0.0000000e+000  0.0000000e+000  0.0000000e+000  0.0000000e+000  0.0000000e+000  0.0000000e+000  0.0000000e+000  0.0000000e+000  0.0000000e+000  0.0000000e+000  0.0000000e+000  0.0000000e+000  2.0904645e-001  2.0743752e-002  0.0000000e+000  1.2128566e-001  0.0000000e+000  0.0000000e+000  0.0000000e+000  0.0000000e+000  0.0000000e+000  9.0653294e-001  2.3179861e-001  1.0000000e+000  2.0122284e-001
  3.8125227e-001  0.0000000e+000  0.0000000e+000  4.4669120e-002  2.4469326e-001  0.0000000e+000  0.0000000e+000  2.2509519e-001  0.0000000e+000  0.0000000e+000  0.0000000e+000  0.0000000e+000  0.0000000e+000  0.0000000e+000  0.0000000e+000  1.0487210e-001  0.0000000e+000  0.0000000e+000  0.0000000e+000  1.4441771e-001  4.7226144e-001  0.0000000e+000  1.0171479e-001  0.0000000e+000  1.4667394e-003  1.8743824e-001  3.1502929e-001  0.0000000e+000  0.0000000e+000  0.0000000e+000  3.8125227e-001  7.9749691e-001  1.0000000e+000  6.3448893e-001
  2.8104117e-001  9.3101528e-004  0.0000000e+000  0.0000000e+000  5.8476499e-001  0.0000000e+000  0.0000000e+000  0.0000000e+000  5.0661804e-001  1.8774042e-001  2.7778250e-001  3.2228644e-001  0.0000000e+000  3.8688710e-002  2.1452581e-002  0.0000000e+000  0.0000000e+000  4.1463644e-002  0.0000000e+000  0.0000000e+000  0.0000000e+000  0.0000000e+000  0.0000000e+000  1.0655922e-001  7.3377098e-002  0.0000000e+000  1.8532161e-001  0.0000000e+000  0.0000000e+000  5.8546765e-003  2.8104117e-001  1.0328720e+000  1.0000000e+000  5.9846219e-001
  1.0000000e+000  3.6392259e-003  1.7449457e-002  0.0000000e+000  0.0000000e+000  0.0000000e+000  6.1116015e-002  1.3991824e-001  0.0000000e+000  0.0000000e+000  2.3041266e-001  3.5108212e-002  0.0000000e+000  0.0000000e+000  0.0000000e+000  1.4465720e-001  0.0000000e+000  1.0208579e-001  0.0000000e+000  0.0000000e+000  0.0000000e+000  0.0000000e+000  0.0000000e+000  1.2544682e-001  1.1950943e-001  0.0000000e+000  0.0000000e+000  0.0000000e+000  0.0000000e+000  3.2727517e-001  1.0000000e+000  2.1996342e-001  1.0000000e+000             Inf
  0.0000000e+000  3.9500469e-002  0.0000000e+000  0.0000000e+000  0.0000000e+000  3.3654866e-002  0.0000000e+000  0.0000000e+000  3.0665309e-001  0.0000000e+000  0.0000000e+000  0.0000000e+000  0.0000000e+000  0.0000000e+000  0.0000000e+000  0.0000000e+000  0.0000000e+000  0.0000000e+000  0.0000000e+000  0.0000000e+000  0.0000000e+000  0.0000000e+000  0.0000000e+000  0.0000000e+000  0.0000000e+000  0.0000000e+000  0.0000000e+000  0.0000000e+000  0.0000000e+000  0.0000000e+000  0.0000000e+000  1.1178716e+000  1.0000000e+000             Inf
  6.6910974e-001  0.0000000e+000  0.0000000e+000  0.0000000e+000  4.5169138e-003  8.7923279e-003  0.0000000e+000  0.0000000e+000  0.0000000e+000  0.0000000e+000  0.0000000e+000  0.0000000e+000  0.0000000e+000  0.0000000e+000  0.0000000e+000  1.0978326e-001  0.0000000e+000  1.8653162e-001  6.0802256e-001  0.0000000e+000  3.5702628e-001  0.0000000e+000  0.0000000e+000  1.0352744e-002  7.6208481e-002  0.0000000e+000  0.0000000e+000  0.0000000e+000  9.6917394e-003  7.1127008e-003  6.6910974e-001  4.5029006e-001  1.0000000e+000  8.5654191e-001
  7.9985216e-002  1.2394690e-002  0.0000000e+000  5.6628401e-003  0.0000000e+000  0.0000000e+000  4.3513244e-002  0.0000000e+000  0.0000000e+000  0.0000000e+000  1.7799982e-001  0.0000000e+000  0.0000000e+000  0.0000000e+000  0.0000000e+000  1.6630656e-002  1.6227150e-002  2.6390819e-001  0.0000000e+000  0.0000000e+000  5.6702618e-002  0.0000000e+000  0.0000000e+000  0.0000000e+000  0.0000000e+000  0.0000000e+000  0.0000000e+000  2.6440845e-002  0.0000000e+000  0.0000000e+000  7.9985216e-002  8.8344413e-001  1.0000000e+000  9.1768288e-001
  3.9268433e-001  0.0000000e+000  0.0000000e+000  1.5583522e-002  0.0000000e+000  0.0000000e+000  0.0000000e+000  0.0000000e+000  0.0000000e+000  0.0000000e+000  0.0000000e+000  0.0000000e+000  0.0000000e+000  6.3503369e-001  1.4674941e-004  0.0000000e+000  0.0000000e+000  4.6285588e-002  0.0000000e+000  0.0000000e+000  9.4656194e-003  0.0000000e+000  0.0000000e+000  0.0000000e+000  4.3681730e-001  0.0000000e+000  0.0000000e+000  3.0949274e-001  0.0000000e+000  0.0000000e+000  3.9268433e-001  6.9606782e-001  1.0000000e+000  7.8748429e-001
  4.5834371e-001  1.5241667e-001  1.5513023e-002  0.0000000e+000  0.0000000e+000  0.0000000e+000  0.0000000e+000  5.5288389e-002  0.0000000e+000  0.0000000e+000  0.0000000e+000  0.0000000e+000  0.0000000e+000  0.0000000e+000  3.1107532e-001  0.0000000e+000  0.0000000e+000  8.6352129e-002  0.0000000e+000  0.0000000e+000  1.3591847e-004  0.0000000e+000  1.0162781e-001  0.0000000e+000  0.0000000e+000  0.0000000e+000  7.9715049e-002  3.1933915e-001  0.0000000e+000  0.0000000e+000  4.5834371e-001  5.6199596e-001  1.0000000e+000  5.8777154e-001
  8.9748918e-001  0.0000000e+000  0.0000000e+000  0.0000000e+000  1.1371113e-001  0.0000000e+000  0.0000000e+000  0.0000000e+000  0.0000000e+000  3.0166790e-002  0.0000000e+000  0.0000000e+000  1.9526544e-001  0.0000000e+000  8.2928735e-002  3.5430807e-001  7.4976808e-002  2.6395483e-002  0.0000000e+000  0.0000000e+000  0.0000000e+000  0.0000000e+000  0.0000000e+000  7.3401925e-002  5.9824413e-003  1.0923418e-001  0.0000000e+000  2.4440754e-004  0.0000000e+000  7.2631083e-003  8.9748918e-001  2.3938153e-001  1.0000000e+000             Inf
  2.4781712e-001  4.5412826e-001  5.4653689e-003  1.9500282e-002  6.6332826e-002  6.6893643e-003  0.0000000e+000  0.0000000e+000  4.5953810e-001  8.2076593e-001  0.0000000e+000  4.0549542e-001  0.0000000e+000  0.0000000e+000  0.0000000e+000  1.2025384e-001  0.0000000e+000  1.6601353e-001  2.2205158e-001  7.9696258e-002  0.0000000e+000  6.0391082e-002  0.0000000e+000  0.0000000e+000  0.0000000e+000  8.7445669e-003  0.0000000e+000  0.0000000e+000  1.4004959e-001  1.1359226e-001  2.4781712e-001  1.2771993e+000  1.0000000e+000  5.0655205e-001
  2.1318147e-001  2.5631075e-002  0.0000000e+000  0.0000000e+000  3.7560085e-002  0.0000000e+000  9.9327899e-002  0.0000000e+000  1.5737568e-001  0.0000000e+000  0.0000000e+000  0.0000000e+000  1.1160778e-002  4.2696653e-002  6.8251850e-001  0.0000000e+000  8.9744997e-001  0.0000000e+000  0.0000000e+000  0.0000000e+000  1.1427206e-002  0.0000000e+000  0.0000000e+000  0.0000000e+000  0.0000000e+000  0.0000000e+000  1.0331394e-001  9.0181925e-001  0.0000000e+000  5.7488671e-001  2.1318147e-001  1.4310990e+000  1.0000000e+000  2.0471567e-001
  0.0000000e+000  0.0000000e+000  4.3185969e-002  0.0000000e+000  0.0000000e+000  0.0000000e+000  0.0000000e+000  5.1644459e-002  0.0000000e+000  0.0000000e+000  9.3542856e-003  8.6917424e-001  0.0000000e+000  0.0000000e+000  0.0000000e+000  0.0000000e+000  7.2297828e-003  0.0000000e+000  1.4103333e-001  0.0000000e+000  0.0000000e+000  0.0000000e+000  1.6469672e-001  0.0000000e+000  2.6133111e-001  0.0000000e+000  0.0000000e+000  5.6050019e-001  0.0000000e+000  0.0000000e+000  0.0000000e+000  1.6542535e+000  1.0000000e+000             Inf
  7.9633682e-001  1.4951445e-001  0.0000000e+000  0.0000000e+000  0.0000000e+000  1.3543713e-001  0.0000000e+000  0.0000000e+000  0.0000000e+000  1.3939476e-002  0.0000000e+000  0.0000000e+000  0.0000000e+000  0.0000000e+000  0.0000000e+000  0.0000000e+000  0.0000000e+000  6.7491276e-002  1.3869910e-001  0.0000000e+000  1.0000000e+000  0.0000000e+000  3.2376138e-001  8.5077528e-003  0.0000000e+000  3.8351695e-001  0.0000000e+000  1.3023380e-001  0.0000000e+000  0.0000000e+000  7.9633682e-001  5.5603137e-001  1.0000000e+000  3.7333750e-001
  4.7193274e-001  0.0000000e+000  5.7045426e-001  0.0000000e+000  9.4092447e-002  0.0000000e+000  2.9185113e-002  0.0000000e+000  0.0000000e+000  8.0653705e-001  1.5630953e-002  3.9625786e-002  1.1855823e-001  7.8321228e-001  0.0000000e+000  8.7338938e-002  0.0000000e+000  0.0000000e+000  0.0000000e+000  3.9486242e-001  0.0000000e+000  0.0000000e+000  1.2262981e-001  0.0000000e+000  8.0979099e-002  0.0000000e+000  1.7756142e-001  1.7190315e-001  0.0000000e+000  6.7049036e-002  4.7193274e-001  1.1080746e+000  1.0000000e+000  2.0879503e-001
  4.6931977e-001  9.2069363e-002  2.1821788e-001  1.9702640e-002  2.3060128e-001  9.0092796e-003  0.0000000e+000  0.0000000e+000  0.0000000e+000  0.0000000e+000  0.0000000e+000  0.0000000e+000  8.0753687e-003  8.9940638e-001  2.4948857e-001  0.0000000e+000  0.0000000e+000  0.0000000e+000  1.0000000e+000  9.0401348e-002  0.0000000e+000  0.0000000e+000  2.3748966e-001  0.0000000e+000  4.8495685e-002  0.0000000e+000  0.0000000e+000  6.3925701e-001  0.0000000e+000  0.0000000e+000  4.6931977e-001  1.1542141e+000  1.0000000e+000  3.7707147e-001
  2.1137864e-001  0.0000000e+000  6.5438765e-002  1.1683236e-001  1.7356438e-001  5.7406302e-001  0.0000000e+000  5.7537212e-001  0.0000000e+000  0.0000000e+000  0.0000000e+000  6.1903394e-001  0.0000000e+000  5.9368048e-001  0.0000000e+000  2.0602412e-001  3.5169834e-002  7.9705580e-003  1.6071106e-002  1.4847210e-001  0.0000000e+000  0.0000000e+000  1.4198680e-001  0.0000000e+000  0.0000000e+000  5.7789884e-003  2.5411321e-001  0.0000000e+000  1.2383701e-001  0.0000000e+000  2.1137864e-001  1.4632650e+000  1.0000000e+000  1.4948220e-001
  1.0000000e+000  2.0480163e-001  0.0000000e+000  4.1009795e-001  0.0000000e+000  8.6396406e-001  0.0000000e+000  0.0000000e+000  0.0000000e+000  0.0000000e+000  1.3602778e-001  1.8298256e-001  0.0000000e+000  6.3515087e-002  0.0000000e+000  0.0000000e+000  2.0882443e-001  0.0000000e+000  0.0000000e+000  1.9154904e-001  6.8038070e-001  0.0000000e+000  0.0000000e+000  0.0000000e+000  0.0000000e+000  0.0000000e+000  0.0000000e+000  8.4070771e-002  9.6245000e-003  0.0000000e+000  1.0000000e+000  5.4854393e-001  1.0000000e+000             Inf
  6.7236716e-001  1.7711768e-001  0.0000000e+000  6.2899412e-001  0.0000000e+000  0.0000000e+000  0.0000000e+000  0.0000000e+000  0.0000000e+000  0.0000000e+000  0.0000000e+000  0.0000000e+000  0.0000000e+000  0.0000000e+000  6.8668132e-002  0.0000000e+000  0.0000000e+000  2.6326357e-001  0.0000000e+000  5.3405009e-001  2.0558396e-001  0.0000000e+000  0.0000000e+000  1.1201186e-001  0.0000000e+000  6.5989452e-001  2.9071163e-003  1.6287014e-001  0.0000000e+000  0.0000000e+000  6.7236716e-001  7.5130845e-001  1.0000000e+000  4.9631377e-001
  5.2313400e-001  0.0000000e+000  0.0000000e+000  0.0000000e+000  0.0000000e+000  4.8431831e-001  0.0000000e+000  0.0000000e+000  5.1535382e-001  0.0000000e+000  0.0000000e+000  0.0000000e+000  5.3530834e-002  5.5216319e-002  0.0000000e+000  0.0000000e+000  8.8662859e-002  0.0000000e+000  0.0000000e+000  1.1970911e-001  6.8813977e-001  3.9724052e-001  4.8860210e-002  0.0000000e+000  9.8597702e-003  1.7107967e-001  4.0257841e-001  0.0000000e+000  2.1244006e-001  0.0000000e+000  5.2313400e-001  9.8285034e-001  1.0000000e+000  5.2309255e-001
  7.5346977e-001  0.0000000e+000  1.0725285e-001  0.0000000e+000  1.4730612e-001  0.0000000e+000  0.0000000e+000  0.0000000e+000  0.0000000e+000  0.0000000e+000  0.0000000e+000  9.9960597e-002  6.1737704e-003  4.9589415e-001  2.0062272e-001  0.0000000e+000  2.3794571e-002  0.0000000e+000  1.0000000e+000  0.0000000e+000  0.0000000e+000  0.0000000e+000  0.0000000e+000  8.0701389e-002  0.0000000e+000  0.0000000e+000  0.0000000e+000  6.6882189e-001  0.0000000e+000  0.0000000e+000  7.5346977e-001  6.8875593e-001  1.0000000e+000  3.0057759e-001
  1.3831455e-001  4.8139215e-002  0.0000000e+000  0.0000000e+000  6.2801418e-001  0.0000000e+000  8.7901675e-003  1.7918598e-001  2.7464655e-001  0.0000000e+000  0.0000000e+000  0.0000000e+000  0.0000000e+000  3.2457729e-001  0.0000000e+000  0.0000000e+000  5.1362192e-001  0.0000000e+000  3.3950422e-003  1.6985403e-001  0.0000000e+000  0.0000000e+000  2.3882655e-002  2.4311876e-002  4.0024590e-001  1.2533717e-001  0.0000000e+000  4.6280726e-001  2.5298916e-002  1.5674854e-001  1.3831455e-001  1.5136018e+000  1.0000000e+000  3.8410793e-001
  1.0000000e+000  8.8455133e-002  0.0000000e+000  0.0000000e+000  1.0000000e+000  2.2400809e-003  4.9555902e-002  0.0000000e+000  0.0000000e+000  3.9637115e-002  2.4958260e-002  8.5705852e-003  1.0000000e+000  0.0000000e+000  4.0109642e-002  1.1513802e-001  0.0000000e+000  0.0000000e+000  0.0000000e+000  2.6268027e-001  0.0000000e+000  0.0000000e+000  1.9858927e-001  0.0000000e+000  2.4057735e-001  0.0000000e+000  3.9059927e-001  0.0000000e+000  0.0000000e+000  0.0000000e+000  1.0000000e+000  6.3395112e-001  1.0000000e+000             Inf
  1.4148762e-001  0.0000000e+000  8.5450096e-001  0.0000000e+000  0.0000000e+000  1.8288746e-002  0.0000000e+000  6.4674776e-002  1.7461116e-001  4.5980368e-002  1.0604736e-001  5.7765745e-001  0.0000000e+000  0.0000000e+000  2.0326602e-002  1.8648904e-001  2.7533131e-002  0.0000000e+000  0.0000000e+000  0.0000000e+000  0.0000000e+000  6.1179575e-001  0.0000000e+000  0.0000000e+000  5.5556400e-002  0.0000000e+000  0.0000000e+000  9.5089494e-002  0.0000000e+000  0.0000000e+000  1.4148762e-001  1.3650535e+000  1.0000000e+000  5.4981716e-001
  7.4113140e-001  1.5812665e-001  0.0000000e+000  0.0000000e+000  2.0285378e-001  0.0000000e+000  0.0000000e+000  0.0000000e+000  1.3580592e-001  1.0000000e+000  7.6241598e-002  1.4659107e-001  0.0000000e+000  0.0000000e+000  0.0000000e+000  1.1009445e-001  2.0973587e-002  1.0067819e-001  0.0000000e+000  0.0000000e+000  0.0000000e+000  0.0000000e+000  1.5483081e-001  0.0000000e+000  4.0852616e-003  1.9316051e-001  3.6565017e-001  4.7915744e-002  8.4839685e-002  0.0000000e+000  7.4113140e-001  6.9243481e-001  1.0000000e+000  3.3434973e-001
  6.5702194e-001  0.0000000e+000  0.0000000e+000  1.7777371e-001  0.0000000e+000  1.3452695e-001  0.0000000e+000  3.5661494e-002  0.0000000e+000  3.6217922e-002  4.6943911e-003  7.5339613e-001  0.0000000e+000  0.0000000e+000  2.3207459e-003  5.0323889e-002  1.6982059e-001  6.3180031e-001  0.0000000e+000  0.0000000e+000  4.0512972e-001  0.0000000e+000  1.2296817e-001  7.2838970e-002  3.2930694e-001  0.0000000e+000  0.0000000e+000  3.4857692e-001  5.1980732e-002  0.0000000e+000  6.5702194e-001  8.7699349e-001  1.0000000e+000  4.9680380e-001
  6.6261145e-001  0.0000000e+000  3.4458745e-001  0.0000000e+000  2.2480619e-001  0.0000000e+000  0.0000000e+000  2.5404114e-001  0.0000000e+000  1.9396624e-001  3.9985781e-002  0.0000000e+000  1.2344323e-001  0.0000000e+000  0.0000000e+000  0.0000000e+000  9.2043024e-001  3.3637401e-001  0.0000000e+000  0.0000000e+000  7.9593887e-003  0.0000000e+000  1.3640479e-001  6.3433172e-001  9.6911946e-002  0.0000000e+000  0.0000000e+000  0.0000000e+000  0.0000000e+000  0.0000000e+000  6.6261145e-001  8.6896327e-001  1.0000000e+000  2.7633543e-001
  0.0000000e+000  2.1495063e-001  0.0000000e+000  0.0000000e+000  5.3009391e-001  0.0000000e+000  0.0000000e+000  0.0000000e+000  0.0000000e+000  0.0000000e+000  0.0000000e+000  0.0000000e+000  1.0000000e+000  4.0333724e-002  0.0000000e+000  0.0000000e+000  0.0000000e+000  0.0000000e+000  0.0000000e+000  0.0000000e+000  0.0000000e+000  7.2445259e-002  0.0000000e+000  0.0000000e+000  0.0000000e+000  0.0000000e+000  0.0000000e+000  0.0000000e+000  5.6383670e-002  0.0000000e+000  0.0000000e+000  1.5940643e+000  1.0000000e+000             Inf
  8.5866396e-001  0.0000000e+000  0.0000000e+000  5.2160253e-001  0.0000000e+000  1.4528900e-001  2.2150790e-002  0.0000000e+000  8.2091484e-002  0.0000000e+000  0.0000000e+000  1.0000000e+000  2.6340487e-003  0.0000000e+000  0.0000000e+000  0.0000000e+000  0.0000000e+000  0.0000000e+000  1.6752934e-001  5.7047034e-001  0.0000000e+000  1.7681730e-001  0.0000000e+000  3.0063387e-001  0.0000000e+000  0.0000000e+000  0.0000000e+000  0.0000000e+000  0.0000000e+000  0.0000000e+000  8.5866396e-001  6.4112854e-001  1.0000000e+000  2.4781428e-001
  3.0235817e-001  2.3091075e-002  7.5354861e-003  0.0000000e+000  0.0000000e+000  0.0000000e+000  9.1235661e-002  0.0000000e+000  7.0882276e-002  0.0000000e+000  4.1765331e-003  2.0938388e-002  0.0000000e+000  1.4838695e-001  5.3212074e-001  0.0000000e+000  0.0000000e+000  0.0000000e+000  1.8773317e-001  0.0000000e+000  2.1381213e-001  0.0000000e+000  0.0000000e+000  1.0000000e+000  1.1386114e-001  3.8136747e-001  0.0000000e+000  1.2750330e-001  0.0000000e+000  0.0000000e+000  3.0235817e-001  1.1476822e+000  1.0000000e+000  3.7121502e-001
  4.1949065e-001  0.0000000e+000  0.0000000e+000  0.0000000e+000  1.1356851e-001  0.0000000e+000  6.6201077e-001  0.0000000e+000  0.0000000e+000  4.3682559e-001  0.0000000e+000  0.0000000e+000  0.0000000e+000  5.1695957e-001  0.0000000e+000  0.0000000e+000  2.4098012e-001  0.0000000e+000  1.2206268e-002  2.8632767e-001  0.0000000e+000  3.0073905e-002  0.0000000e+000  0.0000000e+000  3.3251306e-001  0.0000000e+000  0.0000000e+000  7.0964842e-001  0.0000000e+000  0.0000000e+000  4.1949065e-001  1.1125277e+000  1.0000000e+000  6.3659794e-001
  2.7997007e-001  0.0000000e+000  0.0000000e+000  0.0000000e+000  0.0000000e+000  1.9873927e-002  3.0806001e-001  1.7177908e-001  1.3504378e-001  0.0000000e+000  0.0000000e+000  0.0000000e+000  0.0000000e+000  4.0095464e-001  0.0000000e+000  1.0000000e+000  0.0000000e+000  0.0000000e+000  8.5591313e-002  0.0000000e+000  0.0000000e+000  9.6461289e-002  6.2630154e-002  1.0000000e+000  0.0000000e+000  0.0000000e+000  8.0054819e-003  2.6294714e-001  0.0000000e+000  0.0000000e+000  2.7997007e-001  1.3349805e+000  1.0000000e+000  3.8727229e-001
  7.9362732e-001  0.0000000e+000  0.0000000e+000  0.0000000e+000  2.1272018e-001  1.4949031e-002  1.1875399e-001  0.0000000e+000  1.5840561e-001  8.8136297e-001  7.0455836e-002  0.0000000e+000  1.4706799e-002  0.0000000e+000  4.6325470e-002  2.3035359e-001  4.4871605e-001  0.0000000e+000  7.6986311e-002  0.0000000e+000  0.0000000e+000  0.0000000e+000  0.0000000e+000  0.0000000e+000  0.0000000e+000  0.0000000e+000  7.1635353e-002  0.0000000e+000  4.9974710e-002  5.1275654e-001  7.9362732e-001  6.7373975e-001  1.0000000e+000  1.7097030e-001
  7.2437583e-001  3.0564274e-002  7.5763297e-002  1.6056694e-001  0.0000000e+000  0.0000000e+000  0.0000000e+000  0.0000000e+000  0.0000000e+000  0.0000000e+000  4.6269826e-001  0.0000000e+000  0.0000000e+000  0.0000000e+000  4.4625645e-001  0.0000000e+000  8.7434518e-001  0.0000000e+000  0.0000000e+000  0.0000000e+000  0.0000000e+000  0.0000000e+000  0.0000000e+000  1.0000000e+000  2.4254644e-001  0.0000000e+000  0.0000000e+000  0.0000000e+000  0.0000000e+000  2.7329181e-002  7.2437583e-001  8.1762237e-001  1.0000000e+000  8.3342272e-001
  6.3837225e-002  0.0000000e+000  2.9813879e-001  0.0000000e+000  0.0000000e+000  2.5585905e-001  0.0000000e+000  0.0000000e+000  0.0000000e+000  3.1361371e-001  0.0000000e+000  0.0000000e+000  3.8158582e-002  0.0000000e+000  0.0000000e+000  0.0000000e+000  1.1253919e-002  7.2410133e-002  0.0000000e+000  0.0000000e+000  1.0000000e+000  0.0000000e+000  6.2205589e-003  3.3167664e-001  2.0356592e-001  0.0000000e+000  0.0000000e+000  0.0000000e+000  0.0000000e+000  0.0000000e+000  6.3837225e-002  1.4478443e+000  1.0000000e+000  2.7208552e-001
  5.4118099e-001  3.7834773e-001  0.0000000e+000  5.6232334e-001  1.8638525e-001  3.0528751e-001  0.0000000e+000  2.2814043e-001  0.0000000e+000  1.7464221e-001  7.1377912e-002  0.0000000e+000  0.0000000e+000  0.0000000e+000  0.0000000e+000  0.0000000e+000  1.6606158e-001  0.0000000e+000  5.2668815e-001  0.0000000e+000  0.0000000e+000  0.0000000e+000  3.7668560e-001  0.0000000e+000  4.0133122e-001  3.9362798e-001  3.2463134e-002  0.0000000e+000  3.8417627e-001  0.0000000e+000  5.4118099e-001  1.1840140e+000  1.0000000e+000  3.5121039e-001
  9.3331187e-001  0.0000000e+000  1.9524119e-001  0.0000000e+000  0.0000000e+000  3.0627116e-001  2.4200022e-001  0.0000000e+000  0.0000000e+000  0.0000000e+000  2.1851173e-001  0.0000000e+000  0.0000000e+000  0.0000000e+000  0.0000000e+000  3.3462896e-001  3.3303419e-001  8.4868015e-001  0.0000000e+000  0.0000000e+000  0.0000000e+000  9.8882027e-003  0.0000000e+000  9.3782176e-002  1.8759699e-001  0.0000000e+000  2.6212786e-001  0.0000000e+000  2.9884995e-001  0.0000000e+000  9.3331187e-001  6.5595238e-001  1.0000000e+000  5.6976171e-001
  1.4017439e-001  0.0000000e+000  1.4664690e-001  5.8294604e-001  5.4205409e-002  0.0000000e+000  0.0000000e+000  0.0000000e+000  0.0000000e+000  0.0000000e+000  0.0000000e+000  1.6356747e-001  6.3784233e-001  0.0000000e+000  0.0000000e+000  0.0000000e+000  0.0000000e+000  0.0000000e+000  1.1285609e-001  0.0000000e+000  0.0000000e+000  2.4703765e-002  0.0000000e+000  1.7392674e-001  1.2294705e-001  4.4532249e-001  0.0000000e+000  0.0000000e+000  0.0000000e+000  0.0000000e+000  1.4017439e-001  1.2675894e+000  1.0000000e+000  3.4285417e-001
  2.8626993e-001  0.0000000e+000  3.2926820e-001  7.5154126e-002  0.0000000e+000  1.0000000e+000  2.7123813e-001  2.6114802e-003  0.0000000e+000  0.0000000e+000  0.0000000e+000  2.8639630e-002  0.0000000e+000  0.0000000e+000  4.4083586e-002  0.0000000e+000  3.2298077e-001  0.0000000e+000  2.4565308e-001  4.1873495e-001  1.7181253e-001  0.0000000e+000  0.0000000e+000  1.3080487e-001  0.0000000e+000  0.0000000e+000  0.0000000e+000  0.0000000e+000  0.0000000e+000  0.0000000e+000  2.8626993e-001  1.1978051e+000  1.0000000e+000  4.8392475e-001
  6.1902763e-001  0.0000000e+000  2.1092149e-001  7.3708614e-002  0.0000000e+000  0.0000000e+000  9.3444423e-002  0.0000000e+000  7.5725918e-001  0.0000000e+000  0.0000000e+000  0.0000000e+000  0.0000000e+000  0.0000000e+000  6.3632266e-001  5.0467137e-002  1.5528255e-001  0.0000000e+000  3.1462522e-001  0.0000000e+000  6.8732264e-001  2.6765191e-001  0.0000000e+000  1.6865770e-001  0.0000000e+000  0.0000000e+000  0.0000000e+000  8.7177274e-002  0.0000000e+000  1.0000000e+000  6.1902763e-001  1.1792062e+000  1.0000000e+000  5.4670484e-001
  0.0000000e+000  1.3886404e-001  0.0000000e+000  1.2929735e-001  0.0000000e+000  0.0000000e+000  1.0717582e-001  0.0000000e+000  0.0000000e+000  0.0000000e+000  0.0000000e+000  0.0000000e+000  2.9764568e-001  0.0000000e+000  9.0415563e-002  1.8683930e-002  2.8018229e-001  0.0000000e+000  2.9859109e-001  0.0000000e+000  0.0000000e+000  0.0000000e+000  0.0000000e+000  1.0311829e-001  0.0000000e+000  5.8925453e-003  0.0000000e+000  2.3494777e-001  0.0000000e+000  0.0000000e+000  0.0000000e+000  1.5290803e+000  1.0000000e+000             Inf
  1.0931979e-001  0.0000000e+000  2.6169025e-001  4.5328580e-002  1.7041226e-002  1.2009473e-001  1.8590588e-002  0.0000000e+000  2.9557169e-001  6.9041597e-003  0.0000000e+000  0.0000000e+000  0.0000000e+000  0.0000000e+000  0.0000000e+000  0.0000000e+000  0.0000000e+000  3.9643635e-001  0.0000000e+000  0.0000000e+000  3.1020945e-001  0.0000000e+000  6.3627182e-002  4.6269973e-001  1.6741886e-002  0.0000000e+000  0.0000000e+000  9.6744198e-002  3.8473764e-001  1.1302684e-001  1.0931979e-001  1.3650243e+000  1.0000000e+000  2.5517433e-001
  1.0000000e+000  1.0765154e-001  5.6171918e-002  0.0000000e+000  0.0000000e+000  1.0000000e+000  0.0000000e+000  7.1500471e-002  2.0027223e-001  2.7101223e-002  0.0000000e+000  6.9515869e-002  0.0000000e+000  0.0000000e+000  7.6361365e-002  4.6705195e-001  0.0000000e+000  1.1507189e-001  3.4730530e-002  4.7354535e-002  0.0000000e+000  0.0000000e+000  0.0000000e+000  0.0000000e+000  0.0000000e+000  0.0000000e+000  0.0000000e+000  0.0000000e+000  6.2101980e-001  3.9617696e-003  1.0000000e+000  5.2115315e-001  1.0000000e+000             Inf
  4.2573652e-001  0.0000000e+000  2.5143468e-001  4.5137400e-001  0.0000000e+000  0.0000000e+000  5.9863884e-002  0.0000000e+000  0.0000000e+000  5.9013190e-002  0.0000000e+000  0.0000000e+000  1.7435482e-001  0.0000000e+000  1.9944929e-001  0.0000000e+000  0.0000000e+000  0.0000000e+000  0.0000000e+000  2.7116011e-001  0.0000000e+000  1.0299219e-001  0.0000000e+000  1.8870008e-001  0.0000000e+000  0.0000000e+000  0.0000000e+000  0.0000000e+000  3.0185866e-001  3.2921133e-001  4.2573652e-001  8.8047384e-001  1.0000000e+000  4.6414110e-001
  1.0000000e+000  6.2487587e-002  0.0000000e+000  1.6876371e-001  0.0000000e+000  1.5923574e-001  0.0000000e+000  0.0000000e+000  1.2919829e-003  0.0000000e+000  1.2759368e-001  0.0000000e+000  1.9846257e-003  0.0000000e+000  0.0000000e+000  0.0000000e+000  0.0000000e+000  0.0000000e+000  2.1135504e-001  0.0000000e+000  1.1987098e-001  0.0000000e+000  1.7079658e-003  0.0000000e+000  0.0000000e+000  0.0000000e+000  0.0000000e+000  0.0000000e+000  4.5580087e-002  0.0000000e+000  1.0000000e+000  1.4822206e-001  1.0000000e+000             Inf
  7.6054333e-001  0.0000000e+000  1.9135640e-001  0.0000000e+000  0.0000000e+000  0.0000000e+000  0.0000000e+000  5.2843286e-002  6.3941169e-002  8.3855065e-002  0.0000000e+000  0.0000000e+000  1.0000000e+000  1.2615781e-001  4.5077522e-001  3.6960854e-002  1.7625714e-001  0.0000000e+000  0.0000000e+000  1.6476392e-001  0.0000000e+000  0.0000000e+000  0.0000000e+000  0.0000000e+000  0.0000000e+000  0.0000000e+000  3.2563920e-001  0.0000000e+000  0.0000000e+000  4.1264225e-002  7.6054333e-001  6.5854311e-001  1.0000000e+000  6.8173053e-001
  0.0000000e+000  0.0000000e+000  0.0000000e+000  0.0000000e+000  0.0000000e+000  0.0000000e+000  0.0000000e+000  2.4084281e-001  0.0000000e+000  3.8407348e-003  2.6220647e-001  0.0000000e+000  0.0000000e+000  0.0000000e+000  0.0000000e+000  4.9794225e-006  0.0000000e+000  0.0000000e+000  3.0126847e-002  0.0000000e+000  4.9925709e-002  0.0000000e+000  0.0000000e+000  7.0238383e-002  1.1596073e-001  0.0000000e+000  0.0000000e+000  0.0000000e+000  0.0000000e+000  3.6073545e-002  0.0000000e+000  1.2511373e+000  1.0000000e+000             Inf
  8.3723588e-001  0.0000000e+000  2.3384373e-001  0.0000000e+000  1.2678115e-001  1.3101556e-001  3.3479319e-002  4.3966025e-002  0.0000000e+000  5.8111794e-003  0.0000000e+000  0.0000000e+000  0.0000000e+000  1.3863614e-001  1.0398429e-001  0.0000000e+000  9.2396406e-002  0.0000000e+000  1.3530470e-001  0.0000000e+000  0.0000000e+000  0.0000000e+000  0.0000000e+000  1.8742112e-001  0.0000000e+000  4.8829343e-001  0.0000000e+000  0.0000000e+000  0.0000000e+000  7.5130424e-002  8.3723588e-001  4.1551008e-001  1.0000000e+000  7.0215863e-001
  1.1017726e-001  0.0000000e+000  0.0000000e+000  0.0000000e+000  0.0000000e+000  0.0000000e+000  0.0000000e+000  0.0000000e+000  0.0000000e+000  0.0000000e+000  0.0000000e+000  3.7062472e-002  0.0000000e+000  2.3069041e-001  0.0000000e+000  0.0000000e+000  0.0000000e+000  0.0000000e+000  0.0000000e+000  6.6141505e-002  0.0000000e+000  1.8167838e-002  1.9952217e-001  1.0000000e+000  0.0000000e+000  3.5042221e-001  0.0000000e+000  0.0000000e+000  0.0000000e+000  5.8580836e-002  1.1017726e-001  1.1874884e+000  1.0000000e+000  4.4901742e-001
  4.5378861e-001  0.0000000e+000  0.0000000e+000  0.0000000e+000  0.0000000e+000  0.0000000e+000  5.3638027e-003  1.2395031e-001  0.0000000e+000  1.8336805e-001  1.5015724e-001  0.0000000e+000  8.2469282e-002  0.0000000e+000  0.0000000e+000  0.0000000e+000  0.0000000e+000  4.0686573e-002  2.4541932e-001  6.3854082e-002  1.7041996e-001  0.0000000e+000  6.8485408e-001  1.5560174e-003  9.8249171e-002  0.0000000e+000  4.3407159e-002  1.3621510e-002  1.0950184e-002  0.0000000e+000  4.5378861e-001  7.4449122e-001  1.0000000e+000  5.3602874e-001
  2.6709590e-001  0.0000000e+000  0.0000000e+000  0.0000000e+000  4.0601114e-001  6.8685884e-001  0.0000000e+000  8.6311452e-002  0.0000000e+000  0.0000000e+000  0.0000000e+000  0.0000000e+000  0.0000000e+000  4.9164009e-001  0.0000000e+000  3.1851317e-002  1.5417989e-001  0.0000000e+000  0.0000000e+000  1.9624606e-001  3.0014576e-001  0.0000000e+000  0.0000000e+000  0.0000000e+000  0.0000000e+000  0.0000000e+000  0.0000000e+000  0.0000000e+000  0.0000000e+000  0.0000000e+000  2.6709590e-001  1.0504933e+000  1.0000000e+000  5.9392572e-001
  3.0640659e-001  0.0000000e+000  0.0000000e+000  4.2802570e-001  0.0000000e+000  2.1765330e-001  5.4069345e-001  0.0000000e+000  1.2204628e-002  0.0000000e+000  2.3802181e-002  0.0000000e+000  0.0000000e+000  2.8387689e-002  0.0000000e+000  0.0000000e+000  3.6122738e-002  1.6434188e-001  3.1833270e-002  0.0000000e+000  0.0000000e+000  1.9258817e-003  0.0000000e+000  0.0000000e+000  0.0000000e+000  8.1809880e-002  1.0944069e-001  0.0000000e+000  0.0000000e+000  1.3504746e-001  3.0640659e-001  8.7028226e-001  1.0000000e+000  3.7705321e-001
  8.7795658e-001  0.0000000e+000  0.0000000e+000  0.0000000e+000  0.0000000e+000  0.0000000e+000  6.7692842e-001  6.6317178e-002  0.0000000e+000  0.0000000e+000  6.0834548e-002  0.0000000e+000  0.0000000e+000  0.0000000e+000  0.0000000e+000  0.0000000e+000  0.0000000e+000  1.0000000e+000  4.8643742e-002  0.0000000e+000  0.0000000e+000  0.0000000e+000  0.0000000e+000  0.0000000e+000  0.0000000e+000  9.6328178e-002  0.0000000e+000  0.0000000e+000  9.9006998e-002  1.0000000e+000  8.7795658e-001  6.3886902e-001  1.0000000e+000  1.0198761e+000
  0.0000000e+000  0.0000000e+000  4.1364579e-001  0.0000000e+000  0.0000000e+000  0.0000000e+000  1.4229574e-001  0.0000000e+000  0.0000000e+000  4.0895471e-002  0.0000000e+000  0.0000000e+000  0.0000000e+000  7.2701169e-002  0.0000000e+000  0.0000000e+000  0.0000000e+000  1.5578964e-001  0.0000000e+000  1.3910549e-001  1.0317046e-001  5.1067313e-002  0.0000000e+000  0.0000000e+000  0.0000000e+000  2.4946069e-001  0.0000000e+000  0.0000000e+000  0.0000000e+000  1.9274737e-001  0.0000000e+000  1.4844108e+000  1.0000000e+000             Inf
  2.8693895e-001  0.0000000e+000  3.4424189e-002  0.0000000e+000  0.0000000e+000  0.0000000e+000  3.6797323e-001  3.0820306e-002  1.9306995e-001  3.2829548e-001  0.0000000e+000  2.5397679e-001  0.0000000e+000  2.3958405e-002  0.0000000e+000  5.7088449e-001  0.0000000e+000  1.0238891e-001  0.0000000e+000  0.0000000e+000  0.0000000e+000  0.0000000e+000  2.4503678e-002  3.1612363e-002  0.0000000e+000  0.0000000e+000  0.0000000e+000  0.0000000e+000  0.0000000e+000  6.2400879e-001  2.8693895e-001  1.0833493e+000  1.0000000e+000  4.2640627e-001
  1.7139957e-001  0.0000000e+000  0.0000000e+000  2.4925328e-001  1.7533885e-002  0.0000000e+000  0.0000000e+000  1.0091327e-001  1.5956004e-003  0.0000000e+000  4.5851700e-001  4.9119082e-002  0.0000000e+000  0.0000000e+000  1.8993293e-001  0.0000000e+000  1.9615001e-001  0.0000000e+000  2.4750729e-003  1.0935677e-001  3.9847090e-001  2.4760688e-001  0.0000000e+000  1.1853300e-001  0.0000000e+000  3.4084192e-001  0.0000000e+000  0.0000000e+000  7.9994432e-002  0.0000000e+000  1.7139957e-001  1.2399667e+000  1.0000000e+000  4.8937218e-001
  1.0000000e+000  4.4209501e-002  0.0000000e+000  0.0000000e+000  0.0000000e+000  0.0000000e+000  0.0000000e+000  0.0000000e+000  3.2604745e-001  0.0000000e+000  3.8640056e-002  0.0000000e+000  0.0000000e+000  6.9045792e-002  0.0000000e+000  0.0000000e+000  1.3931884e-001  0.0000000e+000  0.0000000e+000  4.5806204e-001  0.0000000e+000  0.0000000e+000  1.5205432e-001  0.0000000e+000  0.0000000e+000  0.0000000e+000  0.0000000e+000  0.0000000e+000  5.5783309e-002  0.0000000e+000  1.0000000e+000  2.1575790e-001  1.0000000e+000             Inf
  8.6129356e-002  0.0000000e+000  1.0204349e-001  0.0000000e+000  4.3132064e-002  0.0000000e+000  0.0000000e+000  0.0000000e+000  0.0000000e+000  4.9643054e-002  0.0000000e+000  4.4878276e-001  1.0198217e-001  0.0000000e+000  0.0000000e+000  1.2119231e-001  0.0000000e+000  2.9742061e-002  0.0000000e+000  0.0000000e+000  0.0000000e+000  2.5506914e-001  4.2538031e-001  0.0000000e+000  0.0000000e+000  1.1159011e-001  0.0000000e+000  3.7765589e-001  0.0000000e+000  6.6764890e-001  8.6129356e-002  1.4494351e+000  1.0000000e+000  3.6407956e-001
  4.8487981e-001  0.0000000e+000  0.0000000e+000  1.2260630e-001  5.6164302e-002  0.0000000e+000  0.0000000e+000  1.0596043e-001  8.4194922e-003  0.0000000e+000  0.0000000e+000  1.1680973e-001  0.0000000e+000  4.9120884e-001  2.1628947e-001  0.0000000e+000  0.0000000e+000  0.0000000e+000  0.0000000e+000  1.8660731e-001  5.3819916e-001  0.0000000e+000  0.0000000e+000  2.3208388e-001  6.6403824e-002  0.0000000e+000  4.7409861e-002  9.7590973e-003  2.9584801e-001  4.1975880e-002  4.8487981e-001  8.5611792e-001  1.0000000e+000  7.5395862e-001
  0.0000000e+000  0.0000000e+000  0.0000000e+000  7.6868039e-002  4.1043320e-003  0.0000000e+000  0.0000000e+000  4.6552335e-002  1.3315024e-001  0.0000000e+000  0.0000000e+000  0.0000000e+000  0.0000000e+000  0.0000000e+000  0.0000000e+000  0.0000000e+000  0.0000000e+000  0.0000000e+000  0.0000000e+000  0.0000000e+000  0.0000000e+000  0.0000000e+000  9.8806208e-002  0.0000000e+000  0.0000000e+000  0.0000000e+000  0.0000000e+000  2.7753935e-002  0.0000000e+000  2.6049247e-002  0.0000000e+000  1.1282607e+000  1.0000000e+000             Inf
  4.3993841e-001  2.0450753e-002  0.0000000e+000  2.3785951e-002  0.0000000e+000  8.0346089e-002  3.9186036e-001  4.7293289e-002  0.0000000e+000  0.0000000e+000  0.0000000e+000  0.0000000e+000  6.3884652e-002  7.7440448e-002  0.0000000e+000  0.0000000e+000  0.0000000e+000  1.3906234e-002  6.3861647e-002  0.0000000e+000  0.0000000e+000  0.0000000e+000  0.0000000e+000  0.0000000e+000  6.9077264e-002  1.1573457e-002  0.0000000e+000  1.2241545e-002  0.0000000e+000  0.0000000e+000  4.3993841e-001  5.2377638e-001  1.0000000e+000  3.7262748e-001
  9.8469157e-001  0.0000000e+000  0.0000000e+000  3.4647076e-002  0.0000000e+000  0.0000000e+000  3.1393088e-002  0.0000000e+000  2.8030500e-002  0.0000000e+000  0.0000000e+000  0.0000000e+000  0.0000000e+000  4.3995113e-001  0.0000000e+000  0.0000000e+000  0.0000000e+000  9.1254163e-004  0.0000000e+000  0.0000000e+000  0.0000000e+000  0.0000000e+000  5.2084499e-001  0.0000000e+000  0.0000000e+000  4.7425692e-001  2.2657730e-001  2.7256001e-003  2.1024172e-002  0.0000000e+000  9.8469157e-001  3.1609628e-001  1.0000000e+000  2.4517520e-001
  1.9995535e-001  0.0000000e+000  0.0000000e+000  3.7284645e-002  0.0000000e+000  0.0000000e+000  8.5228637e-002  6.4732370e-002  4.4066232e-002  2.3320549e-003  0.0000000e+000  0.0000000e+000  1.8864080e-002  0.0000000e+000  2.1670651e-002  0.0000000e+000  0.0000000e+000  0.0000000e+000  8.4881176e-002  0.0000000e+000  3.3053933e-003  4.0270014e-002  1.5762558e-001  0.0000000e+000  0.0000000e+000  4.2113344e-001  3.3421728e-001  0.0000000e+000  1.1216686e-003  0.0000000e+000  1.9995535e-001  8.7791978e-001  1.0000000e+000  1.3051873e-001
  9.7846571e-001  7.6387409e-002  2.4755124e-002  1.0096926e-002  5.3166018e-001  5.1453869e-003  0.0000000e+000  0.0000000e+000  0.0000000e+000  2.1725301e-002  2.3533310e-001  0.0000000e+000  4.8565862e-001  0.0000000e+000  0.0000000e+000  2.4312355e-001  4.2904464e-001  1.4802459e-002  0.0000000e+000  7.7591536e-002  0.0000000e+000  0.0000000e+000  0.0000000e+000  0.0000000e+000  2.1261752e-001  8.4855408e-002  0.0000000e+000  4.2174411e-002  0.0000000e+000  2.3384635e-002  9.7846571e-001  4.6125802e-001  1.0000000e+000  6.0933388e-001
  4.1625642e-001  0.0000000e+000  0.0000000e+000  0.0000000e+000  6.6960747e-002  0.0000000e+000  0.0000000e+000  3.2186390e-002  0.0000000e+000  0.0000000e+000  0.0000000e+000  4.6513859e-002  3.5935184e-002  1.8228072e-001  1.6419658e-001  0.0000000e+000  0.0000000e+000  0.0000000e+000  0.0000000e+000  3.4268731e-004  0.0000000e+000  0.0000000e+000  6.9561915e-001  0.0000000e+000  1.2765102e-002  5.0473309e-001  9.0434804e-002  1.0006867e-002  0.0000000e+000  0.0000000e+000  4.1625642e-001  7.6281599e-001  1.0000000e+000  5.6084547e-001
  5.0065541e-001  0.0000000e+000  0.0000000e+000  0.0000000e+000  6.5951191e-002  7.3749317e-002  0.0000000e+000  9.7665152e-003  0.0000000e+000  6.9279862e-002  0.0000000e+000  0.0000000e+000  0.0000000e+000  0.0000000e+000  0.0000000e+000  0.0000000e+000  0.0000000e+000  0.0000000e+000  0.0000000e+000  0.0000000e+000  0.0000000e+000  0.0000000e+000  0.0000000e+000  2.1131741e-001  1.5529243e-001  5.4356414e-002  1.5193308e-001  0.0000000e+000  0.0000000e+000  2.7724746e-001  5.0065541e-001  5.1518681e-001  1.0000000e+000  1.7714895e-001
  1.0000000e+000  0.0000000e+000  1.4050835e-001  0.0000000e+000  7.3621150e-002  4.4454591e-001  5.9587462e-002  0.0000000e+000  0.0000000e+000  1.8520412e-001  0.0000000e+000  0.0000000e+000  0.0000000e+000  2.1330191e-002  4.9677357e-002  0.0000000e+000  0.0000000e+000  0.0000000e+000  0.0000000e+000  0.0000000e+000  1.2999502e-001  0.0000000e+000  0.0000000e+000  3.9757916e-001  0.0000000e+000  0.0000000e+000  7.0852496e-002  0.0000000e+000  4.7557845e-003  0.0000000e+000  1.0000000e+000  2.6911874e-001  1.0000000e+000             Inf
  5.9053573e-001  0.0000000e+000  5.8306436e-002  3.2966605e-003  4.4753492e-002  0.0000000e+000  0.0000000e+000  1.8226010e-001  0.0000000e+000  2.4828692e-001  0.0000000e+000  0.0000000e+000  0.0000000e+000  0.0000000e+000  1.4696526e-001  1.0773579e-002  0.0000000e+000  0.0000000e+000  0.0000000e+000  0.0000000e+000  2.4472319e-002  2.2788281e-001  0.0000000e+000  2.2732044e-001  0.0000000e+000  0.0000000e+000  0.0000000e+000  6.9969090e-003  0.0000000e+000  1.5629166e-001  5.9053573e-001  5.0096476e-001  1.0000000e+000  5.4058083e-001
  2.1127673e-001  0.0000000e+000  0.0000000e+000  0.0000000e+000  1.9419524e-001  0.0000000e+000  1.5663615e-002  1.5253347e-003  2.1371903e-001  5.5068937e-004  7.3975867e-003  3.7744510e-001  0.0000000e+000  7.9975314e-002  0.0000000e+000  0.0000000e+000  0.0000000e+000  0.0000000e+000  0.0000000e+000  0.0000000e+000  0.0000000e+000  0.0000000e+000  0.0000000e+000  0.0000000e+000  8.3387153e-002  0.0000000e+000  1.4997856e-003  1.2522581e-001  0.0000000e+000  0.0000000e+000  2.1127673e-001  8.0916939e-001  1.0000000e+000  3.5027636e-001
  1.8513748e-001  0.0000000e+000  0.0000000e+000  0.0000000e+000  0.0000000e+000  0.0000000e+000  2.3851745e-002  1.0784388e-002  0.0000000e+000  0.0000000e+000  0.0000000e+000  0.0000000e+000  0.0000000e+000  2.2247293e-001  0.0000000e+000  0.0000000e+000  3.9297797e-002  3.6753440e-001  0.0000000e+000  0.0000000e+000  8.2593847e-003  0.0000000e+000  0.0000000e+000  2.7556766e-002  4.1793231e-001  9.9966143e-003  1.9252233e-001  0.0000000e+000  0.0000000e+000  0.0000000e+000  1.8513748e-001  8.9884618e-001  1.0000000e+000  4.9134013e-001
  1.5524208e-001  0.0000000e+000  0.0000000e+000  3.8210227e-001  0.0000000e+000  0.0000000e+000  0.0000000e+000  0.0000000e+000  0.0000000e+000  1.9045961e-001  0.0000000e+000  0.0000000e+000  0.0000000e+000  0.0000000e+000  0.0000000e+000  2.1018345e-001  0.0000000e+000  1.3051537e-001  0.0000000e+000  0.0000000e+000  0.0000000e+000  0.0000000e+000  0.0000000e+000  3.4740590e-001  0.0000000e+000  0.0000000e+000  4.8907750e-002  0.0000000e+000  0.0000000e+000  6.6750154e-002  1.5524208e-001  9.5644268e-001  1.0000000e+000  5.2331147e-001
  0.0000000e+000  0.0000000e+000  3.9885724e-002  4.3450711e-002  0.0000000e+000  0.0000000e+000  0.0000000e+000  0.0000000e+000  0.0000000e+000  0.0000000e+000  0.0000000e+000  2.9166525e-002  7.3921440e-002  0.0000000e+000  0.0000000e+000  4.9825869e-001  0.0000000e+000  2.8056701e-002  0.0000000e+000  0.0000000e+000  0.0000000e+000  0.0000000e+000  0.0000000e+000  0.0000000e+000  1.0730671e-001  1.6846577e-002  1.5687467e-001  0.0000000e+000  0.0000000e+000  2.5535551e-002  0.0000000e+000  1.3163355e+000  1.0000000e+000             Inf
  8.7288134e-001  7.4879580e-001  7.2176590e-001  0.0000000e+000  0.0000000e+000  1.0411956e-001  0.0000000e+000  0.0000000e+000  0.0000000e+000  0.0000000e+000  0.0000000e+000  0.0000000e+000  0.0000000e+000  2.5494453e-001  1.5725109e-001  0.0000000e+000  2.1774149e-001  0.0000000e+000  0.0000000e+000  3.3256059e-002  6.6456084e-002  6.9288140e-001  0.0000000e+000  0.0000000e+000  1.8461850e-001  0.0000000e+000  0.0000000e+000  4.4340454e-003  0.0000000e+000  5.4040804e-003  8.7288134e-001  6.7238055e-001  1.0000000e+000  1.0598600e+000
  2.8485783e-001  1.6889135e-001  0.0000000e+000  0.0000000e+000  2.1208085e-001  0.0000000e+000  0.0000000e+000  6.0559691e-002  0.0000000e+000  0.0000000e+000  0.0000000e+000  0.0000000e+000  0.0000000e+000  0.0000000e+000  0.0000000e+000  0.0000000e+000  0.0000000e+000  1.5466700e-001  0.0000000e+000  0.0000000e+000  0.0000000e+000  0.0000000e+000  0.0000000e+000  0.0000000e+000  0.0000000e+000  0.0000000e+000  3.2571769e-001  0.0000000e+000  0.0000000e+000  1.2550920e-001  2.8485783e-001  7.1068982e-001  1.0000000e+000  1.0249820e+000
  5.8072362e-002  0.0000000e+000  0.0000000e+000  0.0000000e+000  0.0000000e+000  0.0000000e+000  0.0000000e+000  0.0000000e+000  2.4466137e-002  1.7094354e-002  2.7451529e-002  0.0000000e+000  0.0000000e+000  0.0000000e+000  0.0000000e+000  2.0473073e-001  0.0000000e+000  0.0000000e+000  0.0000000e+000  0.0000000e+000  0.0000000e+000  2.1522813e-001  0.0000000e+000  6.8660382e-002  0.0000000e+000  1.0864447e-003  2.3632296e-002  2.2566772e-001  0.0000000e+000  1.2634283e-002  5.8072362e-002  9.8475451e-001  1.0000000e+000  5.4463038e-001
  1.0000000e+000  0.0000000e+000  1.4293970e-001  0.0000000e+000  4.8898929e-002  0.0000000e+000  0.0000000e+000  1.3416970e-001  9.1765540e-002  6.2625087e-002  0.0000000e+000  1.5525216e-001  0.0000000e+000  3.2854168e-002  0.0000000e+000  4.6724376e-003  0.0000000e+000  1.1984034e-002  3.7841569e-001  1.0000000e+000  0.0000000e+000  4.1550633e-002  0.0000000e+000  0.0000000e+000  5.2701775e-002  0.0000000e+000  0.0000000e+000  0.0000000e+000  2.1720974e-002  5.4689711e-002  1.0000000e+000  3.9208372e-001  1.0000000e+000             Inf
  5.8762297e-001  0.0000000e+000  0.0000000e+000  1.7128807e-001  2.3205831e-001  0.0000000e+000  0.0000000e+000  6.5487940e-002  2.0348315e-001  0.0000000e+000  0.0000000e+000  0.0000000e+000  0.0000000e+000  0.0000000e+000  0.0000000e+000  0.0000000e+000  0.0000000e+000  0.0000000e+000  0.0000000e+000  4.3757501e-001  1.0166356e-001  2.6824157e-003  8.3038360e-002  0.0000000e+000  8.6884356e-002  0.0000000e+000  1.0427588e-001  0.0000000e+000  1.3687690e-001  1.6635466e-001  5.8762297e-001  5.9981233e-001  1.0000000e+000  7.9133855e-001
  3.0269355e-001  2.6894323e-001  0.0000000e+000  1.3465651e-001  1.2748768e-001  0.0000000e+000  0.0000000e+000  0.0000000e+000  0.0000000e+000  1.7482095e-001  0.0000000e+000  0.0000000e+000  0.0000000e+000  5.8798687e-002  0.0000000e+000  0.0000000e+000  0.0000000e+000  0.0000000e+000  0.0000000e+000  4.2913141e-002  0.0000000e+000  7.1654560e-003  1.4331797e-001  0.0000000e+000  0.0000000e+000  0.0000000e+000  0.0000000e+000  0.0000000e+000  0.0000000e+000  0.0000000e+000  3.0269355e-001  6.7068693e-001  1.0000000e+000  1.0070125e+000
  1.0000000e+000  6.9613054e-002  3.6959385e-002  4.9213243e-002  0.0000000e+000  6.4648465e-002  0.0000000e+000  3.0394619e-002  3.9826019e-001  0.0000000e+000  0.0000000e+000  7.2248339e-002  0.0000000e+000  5.3265265e-002  6.3895101e-002  1.5105780e-001  0.0000000e+000  0.0000000e+000  3.0321884e-002  0.0000000e+000  9.3371267e-003  3.0458920e-001  0.0000000e+000  4.2338788e-002  1.6157092e-001  0.0000000e+000  0.0000000e+000  2.1335457e-001  5.3481030e-002  0.0000000e+000  1.0000000e+000  3.1101986e-001  1.0000000e+000             Inf
  1.2426797e-001  0.0000000e+000  0.0000000e+000  0.0000000e+000  1.2731768e-001  0.0000000e+000  0.0000000e+000  9.7102181e-002  0.0000000e+000  0.0000000e+000  4.8248925e-001  0.0000000e+000  0.0000000e+000  1.3835076e-001  0.0000000e+000  0.0000000e+000  4.3717093e-002  8.8153908e-002  0.0000000e+000  0.0000000e+000  0.0000000e+000  3.1068361e-001  0.0000000e+000  0.0000000e+000  1.2364829e-001  0.0000000e+000  5.6385985e-001  0.0000000e+000  0.0000000e+000  0.0000000e+000  1.2426797e-001  1.1653168e+000  1.0000000e+000  9.5692141e-001
  8.5425667e-001  4.6344049e-003  2.1964708e-001  0.0000000e+000  0.0000000e+000  0.0000000e+000  0.0000000e+000  0.0000000e+000  4.3069512e-002  2.3782299e-001  1.5224165e-001  0.0000000e+000  0.0000000e+000  0.0000000e+000  0.0000000e+000  2.7554480e-002  0.0000000e+000  3.3874087e-004  1.1102775e-003  5.1429613e-001  0.0000000e+000  6.9707305e-002  1.3240086e-001  0.0000000e+000  0.0000000e+000  2.8082550e-003  4.7880716e-001  0.0000000e+000  0.0000000e+000  0.0000000e+000  8.5425667e-001  4.2127608e-001  1.0000000e+000  6.9001264e-001
  0.0000000e+000  6.2847187e-002  0.0000000e+000  1.9301489e-001  0.0000000e+000  0.0000000e+000  0.0000000e+000  1.5887317e-001  1.6892298e-001  0.0000000e+000  0.0000000e+000  6.9953470e-002  0.0000000e+000  0.0000000e+000  8.0773549e-003  0.0000000e+000  4.5227778e-002  3.0806215e-002  1.1005445e-001  0.0000000e+000  0.0000000e+000  3.7137144e-002  0.0000000e+000  0.0000000e+000  7.8767147e-002  0.0000000e+000  0.0000000e+000  1.6797914e-001  0.0000000e+000  0.0000000e+000  0.0000000e+000  1.3512051e+000  1.0000000e+000             Inf
  8.6868363e-001  0.0000000e+000  1.4628112e-003  0.0000000e+000  0.0000000e+000  0.0000000e+000  0.0000000e+000  0.0000000e+000  0.0000000e+000  2.8305015e-001  8.1684099e-002  7.7325244e-002  0.0000000e+000  0.0000000e+000  0.0000000e+000  0.0000000e+000  0.0000000e+000  0.0000000e+000  9.7118144e-003  0.0000000e+000  0.0000000e+000  7.8069093e-002  3.6072093e-002  1.9601345e-004  0.0000000e+000  0.0000000e+000  0.0000000e+000  0.0000000e+000  0.0000000e+000  0.0000000e+000  8.6868363e-001  1.6535302e-001  1.0000000e+000             Inf
  0.0000000e+000  0.0000000e+000  0.0000000e+000  0.0000000e+000  0.0000000e+000  0.0000000e+000  0.0000000e+000  3.2708947e-003  0.0000000e+000  0.0000000e+000  0.0000000e+000  8.4204399e-002  1.2030633e-001  0.0000000e+000  1.3803530e-001  0.0000000e+000  0.0000000e+000  0.0000000e+000  0.0000000e+000  6.3243323e-002  0.0000000e+000  9.2248012e-002  1.2659107e-001  1.0571827e-001  0.0000000e+000  0.0000000e+000  0.0000000e+000  0.0000000e+000  7.6090382e-002  0.0000000e+000  0.0000000e+000  1.2512887e+000  1.0000000e+000             Inf
  6.7036527e-001  0.0000000e+000  0.0000000e+000  0.0000000e+000  0.0000000e+000  2.4698739e-001  0.0000000e+000  0.0000000e+000  9.5753089e-003  5.3902679e-001  0.0000000e+000  3.2684231e-001  2.1679744e-002  1.0340800e-001  0.0000000e+000  0.0000000e+000  8.0696818e-002  0.0000000e+000  0.0000000e+000  6.4488992e-003  0.0000000e+000  0.0000000e+000  0.0000000e+000  0.0000000e+000  0.0000000e+000  3.6540455e-002  1.9967043e-002  1.9023918e-002  0.0000000e+000  0.0000000e+000  6.7036527e-001  4.5594017e-001  1.0000000e+000  1.0572476e+000
  6.9999064e-002  0.0000000e+000  0.0000000e+000  0.0000000e+000  2.8146800e-002  6.1305049e-003  1.2788336e-001  5.8524512e-002  0.0000000e+000  9.6378367e-003  0.0000000e+000  0.0000000e+000  0.0000000e+000  0.0000000e+000  4.7096200e-001  0.0000000e+000  3.6972751e-002  6.2535947e-002  0.0000000e+000  0.0000000e+000  0.0000000e+000  0.0000000e+000  0.0000000e+000  0.0000000e+000  0.0000000e+000  3.9197108e-001  0.0000000e+000  1.1596411e-001  0.0000000e+000  0.0000000e+000  6.9999064e-002  1.0924222e+000  1.0000000e+000  4.8337061e-001
  2.8676633e-001  3.1478461e-001  0.0000000e+000  4.6447771e-002  2.4394666e-002  0.0000000e+000  0.0000000e+000  1.3298790e-001  3.0293830e-001  0.0000000e+000  0.0000000e+000  4.2858415e-003  0.0000000e+000  0.0000000e+000  0.0000000e+000  0.0000000e+000  0.0000000e+000  3.2095073e-001  6.6474264e-004  0.0000000e+000  0.0000000e+000  7.5029298e-002  0.0000000e+000  0.0000000e+000  0.0000000e+000  4.9492948e-003  0.0000000e+000  0.0000000e+000  0.0000000e+000  0.0000000e+000  2.8676633e-001  7.5163943e-001  1.0000000e+000  4.5938183e-001
  3.3478811e-001  0.0000000e+000  1.1296019e-001  0.0000000e+000  0.0000000e+000  4.1175117e-002  0.0000000e+000  0.0000000e+000  2.1266009e-001  0.0000000e+000  0.0000000e+000  0.0000000e+000  0.0000000e+000  0.0000000e+000  6.3557899e-002  1.5505431e-001  0.0000000e+000  2.4672644e-001  0.0000000e+000  2.5869899e-002  0.0000000e+000  0.0000000e+000  7.6723812e-002  0.0000000e+000  0.0000000e+000  0.0000000e+000  0.0000000e+000  0.0000000e+000  5.6762860e-002  0.0000000e+000  3.3478811e-001  6.4603659e-001  1.0000000e+000  7.1388553e-001
  2.0941469e-001  1.6490737e-001  0.0000000e+000  2.4381805e-001  7.4445278e-003  0.0000000e+000  0.0000000e+000  0.0000000e+000  7.2703215e-002  0.0000000e+000  0.0000000e+000  9.4563258e-002  4.3707244e-003  0.0000000e+000  6.3282371e-002  1.4796834e-001  0.0000000e+000  0.0000000e+000  0.0000000e+000  1.1161162e-001  0.0000000e+000  1.1656322e-001  0.0000000e+000  0.0000000e+000  0.0000000e+000  4.7948566e-001  1.7979621e-001  0.0000000e+000  0.0000000e+000  1.1687470e-001  2.0941469e-001  9.8816721e-001  1.0000000e+000  5.6335020e-001
  1.6832741e-001  0.0000000e+000  0.0000000e+000  1.3856559e-001  0.0000000e+000  0.0000000e+000  6.5040213e-002  0.0000000e+000  0.0000000e+000  0.0000000e+000  0.0000000e+000  6.2088812e-003  0.0000000e+000  0.0000000e+000  0.0000000e+000  0.0000000e+000  0.0000000e+000  5.2789323e-002  2.5301770e-002  0.0000000e+000  0.0000000e+000  1.7654273e-002  3.5798919e-002  2.4329953e-001  0.0000000e+000  3.7476131e-001  1.2077861e-003  0.0000000e+000  0.0000000e+000  0.0000000e+000  1.6832741e-001  8.3067511e-001  1.0000000e+000  4.1461069e-001
  1.4945700e-001  0.0000000e+000  0.0000000e+000  0.0000000e+000  0.0000000e+000  6.9317865e-002  0.0000000e+000  3.3363235e-002  0.0000000e+000  0.0000000e+000  6.7812737e-002  0.0000000e+000  3.8165684e-002  0.0000000e+000  0.0000000e+000  1.4087337e-001  1.4096763e-003  0.0000000e+000  0.0000000e+000  0.0000000e+000  0.0000000e+000  1.1079871e-001  0.0000000e+000  0.0000000e+000  0.0000000e+000  9.1092120e-002  0.0000000e+000  0.0000000e+000  6.6228462e-001  0.0000000e+000  1.4945700e-001  9.2343383e-001  1.0000000e+000  2.0054659e-001
  6.1030098e-001  1.5108437e-003  0.0000000e+000  0.0000000e+000  0.0000000e+000  0.0000000e+000  0.0000000e+000  1.0784221e-002  4.0326192e-002  0.0000000e+000  0.0000000e+000  5.9084606e-005  7.2063914e-001  0.0000000e+000  0.0000000e+000  0.0000000e+000  0.0000000e+000  3.5289862e-002  0.0000000e+000  0.0000000e+000  0.0000000e+000  0.0000000e+000  0.0000000e+000  0.0000000e+000  2.5178429e-001  0.0000000e+000  0.0000000e+000  1.9044292e-002  3.4713656e-001  1.8039041e-001  6.1030098e-001  5.4233143e-001  1.0000000e+000  7.5659532e-001
  6.7436998e-001  0.0000000e+000  4.9747028e-003  0.0000000e+000  0.0000000e+000  0.0000000e+000  8.2525549e-002  0.0000000e+000  4.2629665e-002  0.0000000e+000  1.2823453e-001  0.0000000e+000  0.0000000e+000  0.0000000e+000  0.0000000e+000  5.6757325e-002  0.0000000e+000  0.0000000e+000  0.0000000e+000  0.0000000e+000  0.0000000e+000  0.0000000e+000  0.0000000e+000  0.0000000e+000  8.0684644e-002  1.5259670e-001  8.7673668e-002  0.0000000e+000  0.0000000e+000  0.0000000e+000  6.7436998e-001  2.9879715e-001  1.0000000e+000  6.5553650e-001
  3.5916767e-002  1.2668377e-001  2.0785237e-001  0.0000000e+000  0.0000000e+000  0.0000000e+000  0.0000000e+000  0.0000000e+000  1.2011544e-002  0.0000000e+000  8.8441700e-003  1.2624011e-003  0.0000000e+000  1.4022231e-002  1.2910129e-001  0.0000000e+000  0.0000000e+000  2.8160308e-001  0.0000000e+000  0.0000000e+000  5.6594089e-002  0.0000000e+000  5.9496723e-002  0.0000000e+000  0.0000000e+000  0.0000000e+000  0.0000000e+000  0.0000000e+000  1.8370021e-002  3.9390725e-002  3.5916767e-002  1.0806637e+000  1.0000000e+000  2.6409238e-001
  0.0000000e+000  2.5408739e-002  0.0000000e+000  1.4371026e-002  0.0000000e+000  1.1785148e-003  2.7805313e-003  0.0000000e+000  0.0000000e+000  9.1111425e-003  0.0000000e+000  0.0000000e+000  0.0000000e+000  0.0000000e+000  0.0000000e+000  5.8647843e-002  0.0000000e+000  9.7950409e-002  0.0000000e+000  0.0000000e+000  0.0000000e+000  1.4848186e-002  1.0245268e-001  0.0000000e+000  0.0000000e+000  0.0000000e+000  0.0000000e+000  0.0000000e+000  4.7528835e-002  2.9080144e-003  0.0000000e+000  1.1170577e+000  1.0000000e+000             Inf
  2.8695572e-001  3.8726477e-003  0.0000000e+000  4.6532982e-002  0.0000000e+000  0.0000000e+000  5.4931575e-002  0.0000000e+000  0.0000000e+000  0.0000000e+000  8.9734965e-003  1.7355628e-001  0.0000000e+000  0.0000000e+000  0.0000000e+000  0.0000000e+000  0.0000000e+000  0.0000000e+000  2.3424930e-001  0.0000000e+000  0.0000000e+000  9.6728736e-002  0.0000000e+000  0.0000000e+000  2.0175449e-001  0.0000000e+000  0.0000000e+000  0.0000000e+000  0.0000000e+000  4.0961297e-003  2.8695572e-001  6.5560748e-001  1.0000000e+000  7.4031421e-001
  1.3839039e-001  1.0893476e-001  0.0000000e+000  0.0000000e+000  1.1908506e-001  0.0000000e+000  0.0000000e+000  3.8803708e-003  0.0000000e+000  0.0000000e+000  5.1570856e-001  0.0000000e+000  3.6933949e-001  2.4961900e-002  0.0000000e+000  3.4617929e-002  5.3930171e-002  0.0000000e+000  0.0000000e+000  0.0000000e+000  0.0000000e+000  0.0000000e+000  0.0000000e+000  3.2979301e-002  0.0000000e+000  0.0000000e+000  0.0000000e+000  0.0000000e+000  0.0000000e+000  1.6188278e-001  1.3839039e-001  9.9556780e-001  1.0000000e+000  2.7622132e-001
  8.7483667e-001  0.0000000e+000  0.0000000e+000  2.4558693e-001  0.0000000e+000  0.0000000e+000  0.0000000e+000  2.8135579e-002  4.0716426e-002  0.0000000e+000  0.0000000e+000  0.0000000e+000  0.0000000e+000  0.0000000e+000  0.0000000e+000  5.0076121e-002  0.0000000e+000  0.0000000e+000  0.0000000e+000  0.0000000e+000  5.3889144e-002  2.9898245e-002  0.0000000e+000  0.0000000e+000  0.0000000e+000  0.0000000e+000  0.0000000e+000  0.0000000e+000  0.0000000e+000  1.3428704e-001  8.7483667e-001  1.6443248e-001  1.0000000e+000  4.7900013e-001
  1.0000000e+000  2.3851791e-001  0.0000000e+000  0.0000000e+000  0.0000000e+000  0.0000000e+000  2.1461025e-002  0.0000000e+000  0.0000000e+000  0.0000000e+000  0.0000000e+000  1.0786184e-001  0.0000000e+000  0.0000000e+000  0.0000000e+000  2.6531895e-003  3.6761023e-003  0.0000000e+000  0.0000000e+000  0.0000000e+000  5.6959386e-003  0.0000000e+000  0.0000000e+000  7.3282619e-002  7.5729341e-002  0.0000000e+000  0.0000000e+000  1.2483328e-001  2.5968978e-001  0.0000000e+000  1.0000000e+000  1.5056625e-001  1.0000000e+000             Inf
  6.8060662e-002  2.6939625e-002  0.0000000e+000  0.0000000e+000  0.0000000e+000  0.0000000e+000  2.8597750e-002  0.0000000e+000  0.0000000e+000  0.0000000e+000  7.3143956e-002  1.2288949e-001  9.0171112e-003  0.0000000e+000  9.1287079e-002  0.0000000e+000  0.0000000e+000  2.2208035e-003  2.5114569e-002  2.1086590e-001  0.0000000e+000  2.1192572e-001  7.6944724e-002  0.0000000e+000  0.0000000e+000  0.0000000e+000  0.0000000e+000  2.5117435e-001  2.2212648e-002  2.1949334e-001  6.8060662e-002  1.1142322e+000  1.0000000e+000  5.7042967e-001
  4.1294197e-001  0.0000000e+000  0.0000000e+000  2.3357874e-001  0.0000000e+000  0.0000000e+000  1.5387104e-001  0.0000000e+000  7.5507947e-002  0.0000000e+000  4.0692028e-001  0.0000000e+000  0.0000000e+000  7.0447213e-002  0.0000000e+000  0.0000000e+000  0.0000000e+000  7.4355018e-002  5.7303940e-003  0.0000000e+000  2.7035833e-003  0.0000000e+000  0.0000000e+000  0.0000000e+000  4.0369524e-001  2.3185636e-001  0.0000000e+000  1.4883098e-001  0.0000000e+000  1.5554668e-001  4.1294197e-001  7.9404272e-001  1.0000000e+000  8.7431510e-001
  2.1010744e-001  2.7250748e-002  0.0000000e+000  1.6648636e-002  0.0000000e+000  0.0000000e+000  4.8248636e-001  0.0000000e+000  0.0000000e+000  0.0000000e+000  9.4659661e-002  3.0973872e-003  9.6641515e-003  0.0000000e+000  0.0000000e+000  0.0000000e+000  0.0000000e+000  3.2367240e-001  0.0000000e+000  3.7941358e-002  7.3121367e-003  0.0000000e+000  6.9104538e-002  0.0000000e+000  0.0000000e+000  4.3187953e-001  0.0000000e+000  0.0000000e+000  0.0000000e+000  5.4868946e-002  2.1010744e-001  9.2536563e-001  1.0000000e+000  6.9576860e-001
  5.6304824e-001  0.0000000e+000  0.0000000e+000  9.0978055e-004  1.1151564e-001  1.3834669e-001  3.8596199e-001  3.2757440e-002  1.6016542e-001  0.0000000e+000  0.0000000e+000  9.4687687e-004  0.0000000e+000  1.2469680e-002  0.0000000e+000  0.0000000e+000  1.1163507e-002  0.0000000e+000  0.0000000e+000  0.0000000e+000  0.0000000e+000  0.0000000e+000  0.0000000e+000  0.0000000e+000  1.4810828e-003  8.8251511e-002  8.0585520e-003  0.0000000e+000  3.9366287e-002  0.0000000e+000  5.6304824e-001  4.4960444e-001  1.0000000e+000  7.5807297e-001
  1.0000000e+000  0.0000000e+000  0.0000000e+000  1.3843828e-001  0.0000000e+000  0.0000000e+000  1.5813454e-001  0.0000000e+000  0.0000000e+000  0.0000000e+000  0.0000000e+000  0.0000000e+000  0.0000000e+000  0.0000000e+000  8.0065847e-001  3.3305719e-002  0.0000000e+000  0.0000000e+000  0.0000000e+000  0.0000000e+000  0.0000000e+000  0.0000000e+000  0.0000000e+000  6.4867106e-001  1.8443084e-001  0.0000000e+000  0.0000000e+000  0.0000000e+000  4.6212436e-003  0.0000000e+000  1.0000000e+000  3.4165089e-001  1.0000000e+000             Inf
  0.0000000e+000  0.0000000e+000  0.0000000e+000  0.0000000e+000  0.0000000e+000  0.0000000e+000  0.0000000e+000  0.0000000e+000  0.0000000e+000  0.0000000e+000  3.6376560e-001  1.9066292e-001  0.0000000e+000  0.0000000e+000  0.0000000e+000  0.0000000e+000  0.0000000e+000  0.0000000e+000  1.3918944e-001  0.0000000e+000  0.0000000e+000  0.0000000e+000  0.0000000e+000  0.0000000e+000  0.0000000e+000  0.0000000e+000  0.0000000e+000  0.0000000e+000  1.2535685e-001  0.0000000e+000  0.0000000e+000  1.2541646e+000  1.0000000e+000             Inf
  7.6364287e-001  1.9542883e-001  0.0000000e+000  0.0000000e+000  0.0000000e+000  0.0000000e+000  0.0000000e+000  0.0000000e+000  4.1216727e-001  0.0000000e+000  4.3793457e-001  0.0000000e+000  0.0000000e+000  0.0000000e+000  0.0000000e+000  0.0000000e+000  7.9570660e-002  0.0000000e+000  0.0000000e+000  0.0000000e+000  2.5679655e-001  0.0000000e+000  0.0000000e+000  1.6638752e-001  0.0000000e+000  0.0000000e+000  2.5585432e-002  0.0000000e+000  0.0000000e+000  0.0000000e+000  7.6364287e-001  4.2231012e-001  1.0000000e+000  5.5525524e-001
  8.4386062e-001  0.0000000e+000  0.0000000e+000  0.0000000e+000  0.0000000e+000  6.0551650e-003  1.0553109e-001  1.0899018e-001  0.0000000e+000  0.0000000e+000  2.0196899e-001  6.2667923e-001  0.0000000e+000  0.0000000e+000  0.0000000e+000  0.0000000e+000  0.0000000e+000  0.0000000e+000  1.5197100e-001  0.0000000e+000  4.3301358e-001  0.0000000e+000  3.5180429e-002  9.9578913e-002  1.1494130e-001  9.4465136e-002  5.5411983e-002  1.0972368e-001  0.0000000e+000  8.4090819e-003  8.4386062e-001  4.8148894e-001  1.0000000e+000  4.6738150e-001
  5.9238917e-001  2.1401947e-003  0.0000000e+000  0.0000000e+000  0.0000000e+000  0.0000000e+000  0.0000000e+000  0.0000000e+000  0.0000000e+000  0.0000000e+000  5.8202378e-001  0.0000000e+000  0.0000000e+000  0.0000000e+000  0.0000000e+000  3.0537730e-002  0.0000000e+000  4.4905040e-002  0.0000000e+000  0.0000000e+000  1.0000000e+000  1.2342496e-001  0.0000000e+000  0.0000000e+000  0.0000000e+000  0.0000000e+000  7.0119421e-003  0.0000000e+000  0.0000000e+000  0.0000000e+000  5.9238917e-001  5.9559350e-001  1.0000000e+000  7.0197080e-001
  8.6258033e-001  4.8937903e-002  3.7760173e-001  1.5445532e-001  4.9946714e-002  0.0000000e+000  0.0000000e+000  0.0000000e+000  3.5756206e-001  9.6684148e-002  0.0000000e+000  0.0000000e+000  0.0000000e+000  0.0000000e+000  1.0857841e-001  0.0000000e+000  0.0000000e+000  0.0000000e+000  5.0017699e-003  0.0000000e+000  0.0000000e+000  4.5157121e-002  0.0000000e+000  4.8644914e-002  6.8653489e-002  0.0000000e+000  0.0000000e+000  0.0000000e+000  0.0000000e+000  4.2922346e-001  8.6258033e-001  3.9726130e-001  1.0000000e+000  3.5841538e-001
  1.0000000e+000  0.0000000e+000  4.2135536e-002  0.0000000e+000  1.2956291e-002  0.0000000e+000  0.0000000e+000  0.0000000e+000  1.1383581e-001  1.5441188e-002  5.7806795e-002  1.3886678e-002  1.8867850e-001  4.7306464e-001  2.0790281e-002  0.0000000e+000  2.4939349e-001  1.6558085e-001  0.0000000e+000  7.7044157e-003  0.0000000e+000  0.0000000e+000  1.6760736e-001  5.0286627e-002  2.7865450e-002  0.0000000e+000  0.0000000e+000  0.0000000e+000  1.9242133e-002  0.0000000e+000  1.0000000e+000  2.7804163e-001  1.0000000e+000             Inf
  8.8226680e-002  8.9618403e-002  3.6682674e-001  0.0000000e+000  0.0000000e+000  2.7023607e-001  0.0000000e+000  0.0000000e+000  0.0000000e+000  5.2746420e-002  0.0000000e+000  0.0000000e+000  0.0000000e+000  0.0000000e+000  0.0000000e+000  0.0000000e+000  3.3787821e-002  0.0000000e+000  9.8236814e-002  0.0000000e+000  0.0000000e+000  0.0000000e+000  0.0000000e+000  2.7444460e-002  0.0000000e+000  0.0000000e+000  0.0000000e+000  2.1584884e-001  1.4178795e-001  2.6353290e-003  8.8226680e-002  1.0513398e+000  1.0000000e+000  9.3961382e-001
  5.4015443e-001  0.0000000e+000  5.2532617e-001  0.0000000e+000  0.0000000e+000  1.1519851e-001  0.0000000e+000  0.0000000e+000  4.4161594e-001  2.3220244e-001  6.6290895e-001  0.0000000e+000  0.0000000e+000  2.8505837e-001  0.0000000e+000  0.0000000e+000  0.0000000e+000  0.0000000e+000  0.0000000e+000  3.4466967e-001  4.8508011e-002  0.0000000e+000  0.0000000e+000  2.2306995e-001  0.0000000e+000  0.0000000e+000  0.0000000e+000  0.0000000e+000  0.0000000e+000  0.0000000e+000  5.4015443e-001  8.8205977e-001  1.0000000e+000  9.5728486e-001
  0.0000000e+000  0.0000000e+000  1.4523525e-001  2.0221004e-001  0.0000000e+000  0.0000000e+000  0.0000000e+000  0.0000000e+000  0.0000000e+000  4.5354015e-002  9.8328779e-002  0.0000000e+000  5.6691167e-002  0.0000000e+000  0.0000000e+000  0.0000000e+000  0.0000000e+000  0.0000000e+000  0.0000000e+000  0.0000000e+000  0.0000000e+000  0.0000000e+000  0.0000000e+000  0.0000000e+000  0.0000000e+000  1.5578108e-001  1.4007962e-001  7.0890789e-002  0.0000000e+000  0.0000000e+000  0.0000000e+000  1.2838323e+000  1.0000000e+000             Inf
  0.0000000e+000  0.0000000e+000  0.0000000e+000  0.0000000e+000  8.4632238e-002  0.0000000e+000  0.0000000e+000  5.7162922e-001  1.0000000e+000  4.0621956e-002  0.0000000e+000  0.0000000e+000  0.0000000e+000  0.0000000e+000  0.0000000e+000  0.0000000e+000  0.0000000e+000  0.0000000e+000  0.0000000e+000  1.4404615e-002  0.0000000e+000  0.0000000e+000  8.7977441e-002  0.0000000e+000  0.0000000e+000  0.0000000e+000  3.3215027e-002  0.0000000e+000  0.0000000e+000  0.0000000e+000  0.0000000e+000  1.5687008e+000  1.0000000e+000             Inf
  2.0368534e-001  0.0000000e+000  0.0000000e+000  0.0000000e+000  0.0000000e+000  0.0000000e+000  0.0000000e+000  0.0000000e+000  0.0000000e+000  0.0000000e+000  0.0000000e+000  0.0000000e+000  1.4551498e-001  1.2996204e-001  0.0000000e+000  0.0000000e+000  1.9231546e-002  0.0000000e+000  6.4254533e-003  0.0000000e+000  0.0000000e+000  0.0000000e+000  0.0000000e+000  0.0000000e+000  0.0000000e+000  0.0000000e+000  0.0000000e+000  0.0000000e+000  5.2948816e-003  1.0728795e-001  2.0368534e-001  6.4898119e-001  1.0000000e+000  1.2799849e+000
  9.0091249e-002  2.7471756e-002  1.0491874e-001  0.0000000e+000  2.4458531e-002  7.9555345e-003  2.5457379e-001  0.0000000e+000  2.7458841e-002  5.3930176e-002  0.0000000e+000  0.0000000e+000  2.0277391e-001  0.0000000e+000  0.0000000e+000  0.0000000e+000  0.0000000e+000  6.1436235e-002  6.0009165e-002  0.0000000e+000  0.0000000e+000  3.1968499e-001  4.1648174e-002  1.6740244e-001  0.0000000e+000  0.0000000e+000  1.4884866e-002  0.0000000e+000  0.0000000e+000  8.2683554e-002  9.0091249e-002  1.0889197e+000  1.0000000e+000  1.0153726e+000
  1.0000000e+000  4.1327730e-002  5.6707018e-002  0.0000000e+000  0.0000000e+000  0.0000000e+000  0.0000000e+000  8.9397004e-002  9.4904798e-003  2.3565036e-001  0.0000000e+000  5.0430126e-001  0.0000000e+000  3.6647001e-002  1.0000000e+000  0.0000000e+000  0.0000000e+000  0.0000000e+000  2.1251129e-001  0.0000000e+000  0.0000000e+000  0.0000000e+000  7.0207534e-002  0.0000000e+000  0.0000000e+000  0.0000000e+000  6.8978610e-002  7.6694948e-002  5.8631136e-002  0.0000000e+000  1.0000000e+000  4.3560471e-001  1.0000000e+000             Inf
  9.1125840e-001  0.0000000e+000  8.4025444e-002  0.0000000e+000  0.0000000e+000  4.2411985e-003  2.9605039e-001  3.4473924e-002  4.7670834e-002  6.6006942e-003  0.0000000e+000  0.0000000e+000  6.8202555e-001  1.8338281e-001  0.0000000e+000  8.1360008e-002  0.0000000e+000  0.0000000e+000  1.0000000e+000  0.0000000e+000  0.0000000e+000  0.0000000e+000  0.0000000e+000  4.5532796e-002  0.0000000e+000  0.0000000e+000  2.5210898e-002  0.0000000e+000  0.0000000e+000  3.3467117e-001  9.1125840e-001  5.6903507e-001  1.0000000e+000  8.8137426e-001
  9.8489464e-001  3.5131214e-001  7.5106680e-002  0.0000000e+000  0.0000000e+000  3.7173563e-002  0.0000000e+000  0.0000000e+000  3.6089930e-001  0.0000000e+000  1.4467015e-001  0.0000000e+000  5.8917551e-002  5.2146400e-004  0.0000000e+000  0.0000000e+000  9.0959152e-003  6.6396122e-001  9.6660562e-002  0.0000000e+000  0.0000000e+000  0.0000000e+000  0.0000000e+000  4.9572759e-001  0.0000000e+000  0.0000000e+000  2.0834059e-002  2.2868117e-002  5.7956024e-001  0.0000000e+000  9.8489464e-001  5.3548466e-001  1.0000000e+000  2.0649892e-001
  1.0000000e+000  0.0000000e+000  0.0000000e+000  0.0000000e+000  0.0000000e+000  8.3790816e-002  0.0000000e+000  0.0000000e+000  0.0000000e+000  8.8505359e-003  4.6687892e-002  0.0000000e+000  1.0000000e+000  7.4528626e-003  1.6863837e-002  1.0212034e-001  0.0000000e+000  0.0000000e+000  0.0000000e+000  8.7023169e-003  0.0000000e+000  2.9658027e-001  1.2355942e-002  0.0000000e+000  1.4327230e-001  2.6501791e-002  0.0000000e+000  0.0000000e+000  0.0000000e+000  0.0000000e+000  1.0000000e+000  3.0147582e-001  1.0000000e+000             Inf
  2.1016524e-001  0.0000000e+000  0.0000000e+000  1.7241288e-002  2.0366739e-001  0.0000000e+000  0.0000000e+000  4.8643395e-002  5.6226065e-002  0.0000000e+000  2.1883650e-001  0.0000000e+000  0.0000000e+000  2.9781883e-001  0.0000000e+000  0.0000000e+000  0.0000000e+000  1.6091948e-002  4.7498041e-001  3.0724286e-002  0.0000000e+000  4.3014936e-001  6.1247851e-002  0.0000000e+000  0.0000000e+000  5.2802274e-002  0.0000000e+000  0.0000000e+000  0.0000000e+000  0.0000000e+000  2.1016524e-001  1.0137904e+000  1.0000000e+000  2.2945621e-001
  1.3923470e-001  2.9071792e-001  1.5125575e-002  0.0000000e+000  0.0000000e+000  2.6282579e-002  0.0000000e+000  0.0000000e+000  2.6426196e-001  0.0000000e+000  0.0000000e+000  1.2166043e-002  0.0000000e+000  0.0000000e+000  0.0000000e+000  3.1002617e-001  3.3420286e-001  8.0305915e-001  0.0000000e+000  0.0000000e+000  0.0000000e+000  8.4621051e-003  0.0000000e+000  1.4133523e-003  4.6457693e-002  0.0000000e+000  0.0000000e+000  0.0000000e+000  1.4260560e-001  0.0000000e+000  1.3923470e-001  1.2132768e+000  1.0000000e+000  3.7589159e-001
  6.2804963e-001  0.0000000e+000  3.8426533e-001  0.0000000e+000  1.8136233e-001  1.6225260e-003  2.7986308e-001  0.0000000e+000  4.1959671e-002  0.0000000e+000  0.0000000e+000  2.4980266e-001  0.0000000e+000  0.0000000e+000  1.7205546e-001  3.0429077e-002  0.0000000e+000  0.0000000e+000  0.0000000e+000  0.0000000e+000  0.0000000e+000  0.0000000e+000  0.0000000e+000  0.0000000e+000  0.0000000e+000  0.0000000e+000  0.0000000e+000  1.0084963e-001  0.0000000e+000  1.6096473e-001  6.2804963e-001  5.2772894e-001  1.0000000e+000  8.5407787e-001
  5.7918553e-001  0.0000000e+000  0.0000000e+000  0.0000000e+000  4.7201146e-001  0.0000000e+000  0.0000000e+000  4.7250235e-002  2.7566869e-001  0.0000000e+000  0.0000000e+000  8.5631549e-003  0.0000000e+000  0.0000000e+000  0.0000000e+000  7.7044067e-001  1.5619642e-002  5.0419558e-003  0.0000000e+000  1.1586527e-001  0.0000000e+000  0.0000000e+000  0.0000000e+000  1.1492992e-002  0.0000000e+000  0.0000000e+000  9.0555353e-001  0.0000000e+000  0.0000000e+000  0.0000000e+000  5.7918553e-001  7.9001994e-001  1.0000000e+000  4.9384264e-001
  0.0000000e+000  0.0000000e+000  0.0000000e+000  4.1215562e-002  0.0000000e+000  7.6251838e-002  0.0000000e+000  8.9117002e-002  1.0156775e-002  6.0557183e-003  0.0000000e+000  0.0000000e+000  0.0000000e+000  0.0000000e+000  0.0000000e+000  0.0000000e+000  0.0000000e+000  4.8469895e-001  4.4420431e-001  1.2512670e-001  0.0000000e+000  0.0000000e+000  0.0000000e+000  0.0000000e+000  0.0000000e+000  6.7403308e-002  3.8320103e-002  0.0000000e+000  0.0000000e+000  0.0000000e+000  0.0000000e+000  1.4290673e+000  1.0000000e+000             Inf
  3.3791473e-001  0.0000000e+000  0.0000000e+000  0.0000000e+000  0.0000000e+000  0.0000000e+000  0.0000000e+000  2.2794119e-001  1.6572464e-001  6.3620785e-003  0.0000000e+000  6.6564466e-002  1.0000000e+000  2.0886865e-002  3.0063848e-002  1.0418228e-001  0.0000000e+000  3.9004991e-002  0.0000000e+000  7.9258992e-002  0.0000000e+000  5.2503392e-002  0.0000000e+000  0.0000000e+000  0.0000000e+000  0.0000000e+000  6.0978110e-001  0.0000000e+000  0.0000000e+000  0.0000000e+000  3.3791473e-001  9.7752193e-001  1.0000000e+000  3.5510342e-001
  4.4418321e-001  0.0000000e+000  6.4515518e-001  2.9510475e-001  0.0000000e+000  0.0000000e+000  3.8750542e-002  0.0000000e+000  1.7523345e-001  0.0000000e+000  0.0000000e+000  0.0000000e+000  0.0000000e+000  0.0000000e+000  0.0000000e+000  0.0000000e+000  0.0000000e+000  4.8048109e-001  9.7281529e-002  6.2741531e-001  0.0000000e+000  0.0000000e+000  0.0000000e+000  0.0000000e+000  0.0000000e+000  0.0000000e+000  5.0309366e-003  0.0000000e+000  9.0583872e-002  0.0000000e+000  4.4418321e-001  8.7725550e-001  1.0000000e+000  4.0755618e-001
  1.4413224e-001  8.2157642e-002  0.0000000e+000  4.2698003e-002  0.0000000e+000  0.0000000e+000  4.6722096e-002  6.0190383e-002  0.0000000e+000  0.0000000e+000  0.0000000e+000  0.0000000e+000  5.4147695e-001  1.0299267e-002  0.0000000e+000  0.0000000e+000  0.0000000e+000  6.6167303e-002  2.8935894e-001  0.0000000e+000  2.5447956e-001  1.0255185e-001  1.9353623e-003  8.0806264e-003  0.0000000e+000  2.8326035e-002  1.0727732e-002  0.0000000e+000  0.0000000e+000  0.0000000e+000  1.4413224e-001  1.0177473e+000  1.0000000e+000  2.4784425e-001
  4.6683150e-003  0.0000000e+000  0.0000000e+000  0.0000000e+000  0.0000000e+000  1.4661516e-001  0.0000000e+000  8.9821286e-002  5.0317285e-001  8.9533470e-002  0.0000000e+000  0.0000000e+000  0.0000000e+000  4.0520158e-002  2.5579663e-001  0.0000000e+000  0.0000000e+000  0.0000000e+000  0.0000000e+000  0.0000000e+000  0.0000000e+000  0.0000000e+000  0.0000000e+000  0.0000000e+000  0.0000000e+000  1.6925430e-002  3.0962818e-002  0.0000000e+000  0.0000000e+000  0.0000000e+000  4.6683150e-003  1.2843411e+000  1.0000000e+000  3.3060765e-001
  1.9334489e-001  2.9815677e-001  0.0000000e+000  2.2577666e-004  1.9673533e-001  0.0000000e+000  0.0000000e+000  0.0000000e+000  4.8371582e-001  6.9755908e-002  0.0000000e+000  2.3348051e-001  0.0000000e+000  4.6184408e-002  0.0000000e+000  0.0000000e+000  0.0000000e+000  2.7977481e-001  0.0000000e+000  0.0000000e+000  1.0041476e-002  0.0000000e+000  0.0000000e+000  0.0000000e+000  0.0000000e+000  0.0000000e+000  0.0000000e+000  0.0000000e+000  2.0447759e-002  4.0294591e-002  1.9334489e-001  9.7871982e-001  1.0000000e+000  9.7545318e-001
  0.0000000e+000  0.0000000e+000  4.3606489e-001  0.0000000e+000  0.0000000e+000  9.8830528e-003  0.0000000e+000  0.0000000e+000  7.4638087e-002  1.2092086e-002  0.0000000e+000  0.0000000e+000  2.1806702e-001  1.1316299e-001  0.0000000e+000  5.0012540e-002  0.0000000e+000  0.0000000e+000  0.0000000e+000  0.0000000e+000  1.9187256e-002  0.0000000e+000  1.2249032e-001  0.0000000e+000  4.1345292e-002  0.0000000e+000  1.3661688e-001  0.0000000e+000  0.0000000e+000  0.0000000e+000  0.0000000e+000  1.3828291e+000  1.0000000e+000             Inf
  3.5843482e-001  1.2206481e-001  1.5783795e-002  0.0000000e+000  3.3544504e-002  0.0000000e+000  0.0000000e+000  1.8569467e-002  6.0695715e-002  9.6350933e-002  5.2740131e-001  0.0000000e+000  0.0000000e+000  0.0000000e+000  6.0810284e-001  0.0000000e+000  0.0000000e+000  0.0000000e+000  0.0000000e+000  0.0000000e+000  0.0000000e+000  0.0000000e+000  2.9431600e-002  3.7011242e-002  0.0000000e+000  0.0000000e+000  0.0000000e+000  7.1505545e-002  0.0000000e+000  0.0000000e+000  3.5843482e-001  7.6894527e-001  1.0000000e+000  1.1302652e+000
  9.9013949e-001  0.0000000e+000  0.0000000e+000  0.0000000e+000  0.0000000e+000  0.0000000e+000  0.0000000e+000  0.0000000e+000  0.0000000e+000  0.0000000e+000  0.0000000e+000  0.0000000e+000  8.9922343e-001  1.6931650e-001  0.0000000e+000  7.9067509e-001  2.6653018e-001  0.0000000e+000  0.0000000e+000  0.0000000e+000  6.6889596e-002  0.0000000e+000  0.0000000e+000  1.7319021e-001  0.0000000e+000  9.0885241e-001  2.1533469e-001  0.0000000e+000  0.0000000e+000  0.0000000e+000  9.9013949e-001  6.4694332e-001  1.0000000e+000  1.0245468e+000
  1.0000000e+000  0.0000000e+000  0.0000000e+000  0.0000000e+000  0.0000000e+000  0.0000000e+000  4.4643128e-001  5.8921889e-002  0.0000000e+000  4.3450275e-002  2.3895382e-002  1.7513350e-001  0.0000000e+000  1.3359503e-001  0.0000000e+000  2.5101983e-002  0.0000000e+000  9.4745289e-002  0.0000000e+000  0.0000000e+000  0.0000000e+000  1.1575532e-001  9.5085557e-002  1.0000000e+000  0.0000000e+000  0.0000000e+000  0.0000000e+000  0.0000000e+000  2.6684963e-004  0.0000000e+000  1.0000000e+000  3.8790923e-001  1.0000000e+000             Inf
  0.0000000e+000  0.0000000e+000  0.0000000e+000  1.9340955e-002  2.8157966e-001  0.0000000e+000  0.0000000e+000  0.0000000e+000  3.3907378e-003  0.0000000e+000  1.0510790e-001  0.0000000e+000  0.0000000e+000  1.2863980e-001  0.0000000e+000  0.0000000e+000  1.8712668e-001  1.0270707e-001  0.0000000e+000  3.0582910e-003  2.9019379e-002  0.0000000e+000  4.7521567e-002  4.9633190e-002  0.0000000e+000  0.0000000e+000  1.2676103e-001  4.5210416e-002  0.0000000e+000  0.0000000e+000  0.0000000e+000  1.3504093e+000  1.0000000e+000             Inf
  2.7467233e-001  0.0000000e+000  7.8078882e-002  0.0000000e+000  0.0000000e+000  0.0000000e+000  4.8861282e-001  0.0000000e+000  1.0000000e+000  5.9239851e-001  0.0000000e+000  0.0000000e+000  2.4555722e-002  3.5704423e-002  0.0000000e+000  0.0000000e+000  0.0000000e+000  0.0000000e+000  3.8527847e-001  0.0000000e+000  5.8927136e-002  0.0000000e+000  9.2790111e-002  7.0584408e-003  0.0000000e+000  1.1810150e-001  0.0000000e+000  0.0000000e+000  0.0000000e+000  5.3347947e-001  2.7467233e-001  1.3076420e+000  1.0000000e+000  5.6965160e-001
  3.1099881e-001  0.0000000e+000  7.4910757e-002  0.0000000e+000  5.6698387e-001  0.0000000e+000  0.0000000e+000  0.0000000e+000  0.0000000e+000  6.1796262e-001  0.0000000e+000  0.0000000e+000  0.0000000e+000  0.0000000e+000  3.3067159e-001  4.3927228e-002  3.7031317e-002  2.8058457e-001  0.0000000e+000  0.0000000e+000  0.0000000e+000  8.0266240e-003  8.7361630e-002  1.0177794e-002  4.7617930e-003  3.9975600e-001  0.0000000e+000  1.6797706e-001  0.0000000e+000  0.0000000e+000  3.1099881e-001  1.0646824e+000  1.0000000e+000  5.7667781e-001
  7.4566692e-001  0.0000000e+000  0.0000000e+000  7.7111101e-002  0.0000000e+000  0.0000000e+000  0.0000000e+000  0.0000000e+000  0.0000000e+000  0.0000000e+000  0.0000000e+000  0.0000000e+000  0.0000000e+000  0.0000000e+000  7.0470008e-002  0.0000000e+000  0.0000000e+000  0.0000000e+000  1.0851838e-001  0.0000000e+000  6.0397913e-001  0.0000000e+000  2.9711378e-001  0.0000000e+000  4.5542365e-002  0.0000000e+000  5.1370716e-001  0.0000000e+000  0.0000000e+000  0.0000000e+000  7.4566692e-001  4.6363537e-001  1.0000000e+000  7.0192249e-001
  6.9787380e-001  1.0525696e-001  0.0000000e+000  1.2652700e-001  6.6036233e-002  0.0000000e+000  0.0000000e+000  0.0000000e+000  0.0000000e+000  0.0000000e+000  3.1951254e-001  0.0000000e+000  0.0000000e+000  2.1870040e-001  6.5091800e-001  0.0000000e+000  0.0000000e+000  0.0000000e+000  1.5380613e-002  0.0000000e+000  0.0000000e+000  0.0000000e+000  0.0000000e+000  0.0000000e+000  2.6277842e-001  0.0000000e+000  0.0000000e+000  2.3526234e-001  5.4779876e-001  6.7811050e-002  6.9787380e-001  6.8738015e-001  1.0000000e+000  6.5834940e-001
  3.7098661e-001  0.0000000e+000  2.4280218e-001  5.3220258e-002  6.1014553e-002  0.0000000e+000  0.0000000e+000  0.0000000e+000  5.1635630e-001  3.2124264e-002  0.0000000e+000  4.6184169e-002  0.0000000e+000  0.0000000e+000  0.0000000e+000  0.0000000e+000  0.0000000e+000  8.3422503e-002  0.0000000e+000  0.0000000e+000  0.0000000e+000  0.0000000e+000  0.0000000e+000  3.4217488e-002  2.9873912e-001  0.0000000e+000  0.0000000e+000  0.0000000e+000  3.4138858e-001  0.0000000e+000  3.7098661e-001  7.7699710e-001  1.0000000e+000  7.2842591e-001
  1.0000000e+000  1.9642410e-001  1.2073795e-001  0.0000000e+000  0.0000000e+000  3.5110811e-001  6.1883441e-002  8.0081359e-002  1.4752272e-001  0.0000000e+000  0.0000000e+000  7.7672431e-003  0.0000000e+000  2.4761058e-001  4.7117321e-002  0.0000000e+000  7.5635941e-002  0.0000000e+000  5.1907951e-002  2.2673300e-003  2.5381237e-002  0.0000000e+000  0.0000000e+000  0.0000000e+000  0.0000000e+000  0.0000000e+000  1.4578490e-004  0.0000000e+000  3.3831620e-002  0.0000000e+000  1.0000000e+000  2.4573577e-001  1.0000000e+000             Inf
  2.8283688e-001  0.0000000e+000  0.0000000e+000  0.0000000e+000  6.0202806e-002  0.0000000e+000  0.0000000e+000  6.5219154e-003  0.0000000e+000  4.8792028e-002  0.0000000e+000  9.1463535e-002  5.4222307e-001  2.9179388e-001  0.0000000e+000  0.0000000e+000  0.0000000e+000  3.5268709e-002  0.0000000e+000  3.7436721e-002  2.6573702e-002  0.0000000e+000  1.6707636e-001  0.0000000e+000  3.6775675e-001  0.0000000e+000  2.7695155e-001  0.0000000e+000  0.0000000e+000  5.1563826e-002  2.8283688e-001  9.4453403e-001  1.0000000e+000  1.1503963e+000
  1.0000000e+000  2.7654366e-001  1.0886628e-001  3.7213151e-003  1.7781723e-002  1.3045100e-001  0.0000000e+000  1.4134572e-001  1.0880780e-001  0.0000000e+000  0.0000000e+000  0.0000000e+000  0.0000000e+000  0.0000000e+000  0.0000000e+000  5.9483636e-002  0.0000000e+000  4.2586923e-001  1.7575515e-001  0.0000000e+000  1.4888060e-001  0.0000000e+000  3.8575017e-002  0.0000000e+000  2.2761784e-001  0.0000000e+000  0.0000000e+000  0.0000000e+000  3.8770213e-001  1.1454656e-001  1.0000000e+000  4.1734671e-001  1.0000000e+000             Inf
  8.4387097e-001  0.0000000e+000  0.0000000e+000  0.0000000e+000  0.0000000e+000  0.0000000e+000  0.0000000e+000  1.7417005e-001  1.4964237e-001  2.0404095e-001  2.6060393e-002  0.0000000e+000  0.0000000e+000  1.4176759e-001  0.0000000e+000  0.0000000e+000  1.0000000e+000  0.0000000e+000  1.3083408e-001  0.0000000e+000  0.0000000e+000  0.0000000e+000  0.0000000e+000  0.0000000e+000  1.7248103e-002  0.0000000e+000  0.0000000e+000  7.1204560e-002  0.0000000e+000  0.0000000e+000  8.4387097e-001  4.3439361e-001  1.0000000e+000  6.2941467e-001
  6.2612715e-001  1.9928686e-001  5.0077317e-003  0.0000000e+000  0.0000000e+000  0.0000000e+000  0.0000000e+000  1.2459803e-001  5.1495520e-002  0.0000000e+000  0.0000000e+000  0.0000000e+000  1.7345848e-001  0.0000000e+000  2.7632200e-002  1.2557614e-002  6.3567739e-001  0.0000000e+000  4.3810188e-002  8.9474166e-002  5.0275385e-001  0.0000000e+000  0.0000000e+000  0.0000000e+000  0.0000000e+000  0.0000000e+000  0.0000000e+000  0.0000000e+000  0.0000000e+000  0.0000000e+000  6.2612715e-001  5.8470695e-001  1.0000000e+000  6.6744586e-001
  0.0000000e+000  0.0000000e+000  0.0000000e+000  0.0000000e+000  0.0000000e+000  0.0000000e+000  0.0000000e+000  0.0000000e+000  0.0000000e+000  0.0000000e+000  0.0000000e+000  4.9009828e-002  0.0000000e+000  0.0000000e+000  0.0000000e+000  1.0002351e-001  0.0000000e+000  0.0000000e+000  0.0000000e+000  0.0000000e+000  0.0000000e+000  5.2602091e-002  0.0000000e+000  0.0000000e+000  1.7883064e-002  0.0000000e+000  0.0000000e+000  0.0000000e+000  1.3350875e-002  0.0000000e+000  0.0000000e+000  1.0722698e+000  1.0000000e+000             Inf
  6.1696814e-001  0.0000000e+000  0.0000000e+000  6.9386843e-002  0.0000000e+000  0.0000000e+000  0.0000000e+000  0.0000000e+000  0.0000000e+000  3.8790311e-001  0.0000000e+000  1.0179170e-002  0.0000000e+000  0.0000000e+000  0.0000000e+000  0.0000000e+000  3.2199834e-001  9.1362584e-002  0.0000000e+000  9.5207131e-003  0.0000000e+000  0.0000000e+000  1.3482750e-001  1.5784475e-001  3.3870346e-001  0.0000000e+000  0.0000000e+000  0.0000000e+000  0.0000000e+000  9.4987142e-001  6.1696814e-001  7.2291541e-001  1.0000000e+000  8.9270911e-001
  0.0000000e+000  0.0000000e+000  0.0000000e+000  1.1653769e-001  0.0000000e+000  0.0000000e+000  0.0000000e+000  1.2922837e-001  0.0000000e+000  3.0798753e-001  0.0000000e+000  0.0000000e+000  0.0000000e+000  9.6429566e-002  0.0000000e+000  0.0000000e+000  4.5616035e-002  0.0000000e+000  0.0000000e+000  2.1109379e-001  0.0000000e+000  3.7045084e-001  8.0250878e-002  1.7682800e-001  0.0000000e+000  0.0000000e+000  0.0000000e+000  0.0000000e+000  9.5882959e-002  0.0000000e+000  0.0000000e+000  1.5059569e+000  1.0000000e+000             Inf
  7.4259579e-001  3.3440600e-001  0.0000000e+000  0.0000000e+000  0.0000000e+000  0.0000000e+000  0.0000000e+000  0.0000000e+000  0.0000000e+000  0.0000000e+000  3.6389096e-002  2.4726158e-002  0.0000000e+000  0.0000000e+000  0.0000000e+000  0.0000000e+000  0.0000000e+000  3.7928635e-002  0.0000000e+000  3.3086391e-001  0.0000000e+000  0.0000000e+000  0.0000000e+000  1.0000000e+000  1.8709666e-002  0.0000000e+000  0.0000000e+000  0.0000000e+000  0.0000000e+000  1.9364786e-002  7.4259579e-001  4.8326914e-001  1.0000000e+000  4.7824553e-001
  3.9880008e-001  0.0000000e+000  0.0000000e+000  0.0000000e+000  4.6353502e-002  0.0000000e+000  0.0000000e+000  0.0000000e+000  2.0157115e-002  0.0000000e+000  2.4052601e-001  2.8366305e-001  9.7080580e-004  8.1557048e-002  0.0000000e+000  0.0000000e+000  1.9700778e-001  1.1319931e-001  0.0000000e+000  0.0000000e+000  0.0000000e+000  0.0000000e+000  6.4962992e-003  0.0000000e+000  0.0000000e+000  2.4844787e-001  4.4595082e-001  0.0000000e+000  1.6963263e-001  5.3063832e-001  3.9880008e-001  9.0702297e-001  1.0000000e+000  2.7336140e-001
  5.8687057e-001  0.0000000e+000  0.0000000e+000  0.0000000e+000  0.0000000e+000  2.7438467e-001  0.0000000e+000  0.0000000e+000  3.5286829e-001  0.0000000e+000  0.0000000e+000  4.9910631e-001  0.0000000e+000  3.5951365e-001  1.2255114e-001  0.0000000e+000  1.3147025e-001  0.0000000e+000  2.2940042e-001  0.0000000e+000  6.9445409e-002  0.0000000e+000  0.0000000e+000  1.9518833e-001  0.0000000e+000  0.0000000e+000  0.0000000e+000  0.0000000e+000  0.0000000e+000  2.7450919e-001  5.8687057e-001  7.5684571e-001  1.0000000e+000  3.5819644e-001
  7.3504156e-001  4.8083514e-001  6.6521265e-002  0.0000000e+000  0.0000000e+000  0.0000000e+000  2.1736556e-001  1.7448566e-001  3.9022363e-004  6.4661234e-001  3.2719331e-001  4.7382629e-003  0.0000000e+000  0.0000000e+000  0.0000000e+000  1.2177693e-003  0.0000000e+000  0.0000000e+000  1.7962109e-002  0.0000000e+000  8.4257429e-003  4.9134462e-002  0.0000000e+000  0.0000000e+000  1.4525638e-001  0.0000000e+000  8.0105069e-001  7.6050347e-002  0.0000000e+000  0.0000000e+000  7.3504156e-001  7.4335351e-001  1.0000000e+000  4.2613449e-001
  9.0134971e-001  0.0000000e+000  0.0000000e+000  0.0000000e+000  6.3875715e-002  0.0000000e+000  0.0000000e+000  2.0092614e-002  1.0000000e+000  5.9468916e-001  0.0000000e+000  0.0000000e+000  2.4231702e-001  0.0000000e+000  0.0000000e+000  9.1376667e-002  0.0000000e+000  0.0000000e+000  0.0000000e+000  0.0000000e+000  1.2454607e-002  0.0000000e+000  0.0000000e+000  4.7678599e-002  0.0000000e+000  0.0000000e+000  0.0000000e+000  0.0000000e+000  0.0000000e+000  0.0000000e+000  9.0134971e-001  4.2618680e-001  1.0000000e+000             Inf
  2.9603938e-001  0.0000000e+000  0.0000000e+000  3.8877222e-002  0.0000000e+000  0.0000000e+000  0.0000000e+000  3.3426152e-002  3.5023475e-001  1.8219097e-001  0.0000000e+000  3.4870441e-001  2.5223208e-001  7.2144101e-001  0.0000000e+000  0.0000000e+000  0.0000000e+000  0.0000000e+000  0.0000000e+000  5.4977885e-002  5.3653213e-002  1.9461762e-001  0.0000000e+000  0.0000000e+000  1.4559133e-002  0.0000000e+000  0.0000000e+000  0.0000000e+000  0.0000000e+000  0.0000000e+000  2.9603938e-001  9.8797387e-001  1.0000000e+000  6.7045554e-001
  5.0412042e-001  0.0000000e+000  6.5036658e-001  0.0000000e+000  0.0000000e+000  0.0000000e+000  0.0000000e+000  0.0000000e+000  0.0000000e+000  0.0000000e+000  0.0000000e+000  1.7400677e-001  0.0000000e+000  7.6316729e-001  0.0000000e+000  4.5941591e-001  5.1155110e-002  0.0000000e+000  0.0000000e+000  0.0000000e+000  0.0000000e+000  0.0000000e+000  1.2131710e-001  0.0000000e+000  0.0000000e+000  0.0000000e+000  3.1444576e-001  5.1601429e-004  0.0000000e+000  6.9999290e-002  5.0412042e-001  8.5349180e-001  1.0000000e+000  2.6335359e-001
  1.6062244e-001  0.0000000e+000  3.7609635e-002  1.7828562e-002  1.0645658e-002  3.2692973e-001  4.6929899e-002  0.0000000e+000  1.7497667e-002  0.0000000e+000  0.0000000e+000  0.0000000e+000  6.6036865e-001  0.0000000e+000  8.5024982e-002  0.0000000e+000  2.7372172e-001  2.4247828e-001  1.7101655e-005  0.0000000e+000  0.0000000e+000  2.3876020e-002  3.3348521e-001  1.4458253e-001  0.0000000e+000  0.0000000e+000  2.3341195e-002  0.0000000e+000  4.7958358e-001  1.6880154e-001  1.6062244e-001  1.3456364e+000  1.0000000e+000  7.1822912e-001
  2.4727908e-002  0.0000000e+000  0.0000000e+000  5.6884952e-002  5.9342807e-002  0.0000000e+000  0.0000000e+000  0.0000000e+000  2.3070062e-002  2.1396131e-001  0.0000000e+000  3.8593790e-001  1.2144267e-001  0.0000000e+000  0.0000000e+000  0.0000000e+000  1.1781197e-001  4.5305641e-002  0.0000000e+000  3.3593405e-002  0.0000000e+000  0.0000000e+000  1.6738751e-001  3.7327885e-002  0.0000000e+000  0.0000000e+000  0.0000000e+000  0.0000000e+000  7.9051450e-001  9.1569654e-003  2.4727908e-002  1.4384792e+000  1.0000000e+000  3.2667868e-001
  4.3204111e-001  0.0000000e+000  0.0000000e+000  0.0000000e+000  1.9192709e-003  0.0000000e+000  0.0000000e+000  2.4257910e-001  0.0000000e+000  0.0000000e+000  7.3162784e-001  0.0000000e+000  2.2625039e-001  2.1229294e-001  0.0000000e+000  0.0000000e+000  0.0000000e+000  3.2596774e-001  0.0000000e+000  0.0000000e+000  5.1662633e-001  4.7600866e-002  5.5376232e-003  0.0000000e+000  0.0000000e+000  0.0000000e+000  0.0000000e+000  0.0000000e+000  0.0000000e+000  0.0000000e+000  4.3204111e-001  8.5572940e-001  1.0000000e+000  1.6642382e-001
  4.5621990e-001  1.8377529e-002  0.0000000e+000  7.4111270e-002  0.0000000e+000  0.0000000e+000  0.0000000e+000  0.0000000e+000  0.0000000e+000  2.9462018e-001  1.1658991e-002  0.0000000e+000  0.0000000e+000  1.4586033e-001  2.2776733e-002  1.5774778e-001  3.1279278e-002  1.7837630e-002  1.7816560e-002  0.0000000e+000  2.7694750e-001  0.0000000e+000  2.5623103e-001  0.0000000e+000  0.0000000e+000  1.5500828e-001  0.0000000e+000  8.1282266e-002  0.0000000e+000  7.3395318e-003  4.5621990e-001  6.6327675e-001  1.0000000e+000  5.1269327e-001
  7.1606767e-001  0.0000000e+000  0.0000000e+000  0.0000000e+000  0.0000000e+000  0.0000000e+000  3.5976014e-002  2.5086387e-002  0.0000000e+000  0.0000000e+000  0.0000000e+000  5.9796265e-002  0.0000000e+000  1.5041643e-003  0.0000000e+000  5.9603020e-002  0.0000000e+000  0.0000000e+000  4.9219444e-001  6.8482650e-002  1.9696317e-001  1.1462153e-001  0.0000000e+000  9.5563109e-002  8.4300099e-003  0.0000000e+000  0.0000000e+000  7.6624492e-001  0.0000000e+000  3.4402720e-002  7.1606767e-001  5.3489957e-001  1.0000000e+000  4.8404081e-001
  2.5275745e-001  0.0000000e+000  0.0000000e+000  0.0000000e+000  0.0000000e+000  0.0000000e+000  1.6513345e-001  3.2867167e-002  2.6792886e-001  0.0000000e+000  7.7419822e-002  0.0000000e+000  0.0000000e+000  0.0000000e+000  0.0000000e+000  0.0000000e+000  0.0000000e+000  1.0250528e-001  8.4296046e-002  0.0000000e+000  0.0000000e+000  2.3550853e-001  1.3648969e-001  6.3454708e-002  3.9517399e-003  0.0000000e+000  0.0000000e+000  1.6190979e-001  0.0000000e+000  0.0000000e+000  2.5275745e-001  8.1555103e-001  1.0000000e+000  4.6564243e-001
  1.0000000e+000  3.2375867e-002  0.0000000e+000  0.0000000e+000  0.0000000e+000  1.1920209e-001  3.0740687e-001  0.0000000e+000  7.7224860e-003  0.0000000e+000  0.0000000e+000  0.0000000e+000  0.0000000e+000  0.0000000e+000  0.0000000e+000  7.6342634e-002  0.0000000e+000  0.0000000e+000  2.6560514e-002  0.0000000e+000  1.3379767e-001  0.0000000e+000  0.0000000e+000  0.0000000e+000  6.0141586e-004  2.7466448e-002  0.0000000e+000  1.4871331e-001  0.0000000e+000  0.0000000e+000  1.0000000e+000  1.4481730e-001  1.0000000e+000             Inf
  2.3436754e-001  4.7337708e-003  1.6324581e-001  0.0000000e+000  0.0000000e+000  0.0000000e+000  2.2444072e-001  0.0000000e+000  0.0000000e+000  0.0000000e+000  0.0000000e+000  0.0000000e+000  0.0000000e+000  3.2891764e-003  7.1950452e-002  0.0000000e+000  4.1477855e-001  7.0183173e-002  0.0000000e+000  1.9340419e-001  6.3800658e-002  4.6071499e-001  4.5508519e-002  0.0000000e+000  9.2177135e-003  0.0000000e+000  0.0000000e+000  4.1299164e-001  3.6043928e-001  0.0000000e+000  2.3436754e-001  1.1303925e+000  1.0000000e+000  5.0050861e-001
  8.2768011e-002  0.0000000e+000  9.6023919e-002  0.0000000e+000  0.0000000e+000  2.8223073e-002  0.0000000e+000  0.0000000e+000  0.0000000e+000  9.9434586e-001  0.0000000e+000  0.0000000e+000  1.1910711e-001  1.5733698e-002  0.0000000e+000  0.0000000e+000  0.0000000e+000  0.0000000e+000  7.4865096e-002  0.0000000e+000  1.3566178e-001  0.0000000e+000  0.0000000e+000  0.0000000e+000  7.9056934e-002  0.0000000e+000  0.0000000e+000  3.0217142e-001  0.0000000e+000  0.0000000e+000  8.2768011e-002  1.2118614e+000  1.0000000e+000  3.2032837e-001
  0.0000000e+000  0.0000000e+000  1.5845942e-001  0.0000000e+000  0.0000000e+000  0.0000000e+000  0.0000000e+000  0.0000000e+000  0.0000000e+000  9.7849967e-003  5.1761066e-001  0.0000000e+000  3.1385262e-002  1.2132415e-001  3.8441056e-002  0.0000000e+000  0.0000000e+000  0.0000000e+000  0.0000000e+000  0.0000000e+000  0.0000000e+000  0.0000000e+000  0.0000000e+000  0.0000000e+000  0.0000000e+000  0.0000000e+000  5.1559505e-002  4.2158804e-002  1.3730627e-001  0.0000000e+000  0.0000000e+000  1.3438714e+000  1.0000000e+000             Inf
  7.6227689e-001  0.0000000e+000  0.0000000e+000  5.3140145e-001  1.2563910e-002  0.0000000e+000  0.0000000e+000  0.0000000e+000  5.2333783e-001  0.0000000e+000  3.2144222e-001  0.0000000e+000  0.0000000e+000  1.2839768e-002  0.0000000e+000  0.0000000e+000  0.0000000e+000  0.0000000e+000  0.0000000e+000  2.0821254e-002  0.0000000e+000  2.5612022e-002  0.0000000e+000  0.0000000e+000  0.0000000e+000  0.0000000e+000  1.0495241e-001  0.0000000e+000  0.0000000e+000  1.5386407e-001  7.6227689e-001  4.4986454e-001  1.0000000e+000  6.0925732e-001
  3.1292355e-001  0.0000000e+000  2.1542040e-001  4.4849903e-002  3.7073828e-002  0.0000000e+000  9.8740983e-002  0.0000000e+000  0.0000000e+000  0.0000000e+000  1.3013502e-001  0.0000000e+000  1.1917306e-001  0.0000000e+000  1.9010143e-001  6.0767969e-002  0.0000000e+000  0.0000000e+000  0.0000000e+000  0.0000000e+000  0.0000000e+000  4.4315449e-002  0.0000000e+000  0.0000000e+000  0.0000000e+000  4.3435202e-002  0.0000000e+000  0.0000000e+000  0.0000000e+000  0.0000000e+000  3.1292355e-001  6.6625494e-001  1.0000000e+000  3.3045778e-001
  6.8756169e-002  0.0000000e+000  1.0187531e-001  2.6602122e-001  0.0000000e+000  8.2182606e-003  0.0000000e+000  0.0000000e+000  5.9701858e-002  4.7806813e-002  1.0147696e-002  2.4101877e-001  8.5753418e-002  4.5028082e-002  0.0000000e+000  1.0631763e-001  0.0000000e+000  0.0000000e+000  2.8869711e-001  0.0000000e+000  1.8168679e-002  6.9767586e-002  0.0000000e+000  0.0000000e+000  0.0000000e+000  1.0275162e-001  0.0000000e+000  0.0000000e+000  6.5295388e-001  0.0000000e+000  6.8756169e-002  1.3159065e+000  1.0000000e+000  1.9286314e-001
  2.0703989e-001  0.0000000e+000  2.5967496e-001  0.0000000e+000  3.8478674e-001  0.0000000e+000  1.1245848e-002  2.8785444e-002  0.0000000e+000  4.1514468e-003  0.0000000e+000  0.0000000e+000  3.1374356e-001  4.9603227e-001  0.0000000e+000  0.0000000e+000  2.9487074e-003  0.0000000e+000  0.0000000e+000  0.0000000e+000  0.0000000e+000  0.0000000e+000  0.0000000e+000  0.0000000e+000  0.0000000e+000  0.0000000e+000  0.0000000e+000  0.0000000e+000  4.5542327e-001  0.0000000e+000  2.0703989e-001  1.0304172e+000  1.0000000e+000  4.0323647e-001
  3.0188419e-001  0.0000000e+000  0.0000000e+000  2.6897029e-002  0.0000000e+000  1.2493307e-001  0.0000000e+000  0.0000000e+000  8.4020441e-003  0.0000000e+000  0.0000000e+000  0.0000000e+000  0.0000000e+000  0.0000000e+000  0.0000000e+000  0.0000000e+000  0.0000000e+000  0.0000000e+000  1.5412332e-002  0.0000000e+000  3.9740880e-001  2.4276981e-001  1.4111015e-003  3.7079803e-001  0.0000000e+000  0.0000000e+000  0.0000000e+000  0.0000000e+000  0.0000000e+000  0.0000000e+000  3.0188419e-001  7.2590203e-001  1.0000000e+000  3.7523685e-001
  1.6731449e-001  0.0000000e+000  2.9039925e-003  5.6686766e-001  0.0000000e+000  0.0000000e+000  4.3657281e-001  2.4484334e-003  2.2784227e-002  0.0000000e+000  1.0813374e-001  0.0000000e+000  0.0000000e+000  1.5563093e-002  0.0000000e+000  0.0000000e+000  0.0000000e+000  0.0000000e+000  7.2597036e-002  2.1116580e-001  0.0000000e+000  0.0000000e+000  5.6640543e-002  1.0931889e-001  2.1055870e-001  4.6161722e-001  0.0000000e+000  0.0000000e+000  1.1632664e-003  0.0000000e+000  1.6731449e-001  1.1726377e+000  1.0000000e+000  4.8252077e-001
  5.8085016e-001  0.0000000e+000  1.9449514e-002  2.2077955e-001  0.0000000e+000  4.4870333e-002  0.0000000e+000  4.8931172e-004  0.0000000e+000  0.0000000e+000  4.2274702e-002  0.0000000e+000  2.1122061e-001  0.0000000e+000  1.4348025e-002  0.0000000e+000  6.9246018e-001  0.0000000e+000  0.0000000e+000  0.0000000e+000  0.0000000e+000  0.0000000e+000  0.0000000e+000  3.6855965e-002  0.0000000e+000  0.0000000e+000  3.0984576e-003  5.7183980e-001  0.0000000e+000  0.0000000e+000  5.8085016e-001  6.1958877e-001  1.0000000e+000  3.9172677e-001
  0.0000000e+000  0.0000000e+000  0.0000000e+000  0.0000000e+000  0.0000000e+000  4.7328608e-002  2.4356145e-001  0.0000000e+000  0.0000000e+000  0.0000000e+000  0.0000000e+000  0.0000000e+000  0.0000000e+000  0.0000000e+000  0.0000000e+000  0.0000000e+000  2.5943255e-002  0.0000000e+000  0.0000000e+000  4.5055523e-002  4.6251749e-001  0.0000000e+000  0.0000000e+000  0.0000000e+000  0.0000000e+000  0.0000000e+000  0.0000000e+000  5.5351022e-002  0.0000000e+000  0.0000000e+000  0.0000000e+000  1.2730281e+000  1.0000000e+000             Inf
  8.3611072e-001  1.4397661e-002  0.0000000e+000  3.5480068e-001  0.0000000e+000  0.0000000e+000  0.0000000e+000  0.0000000e+000  0.0000000e+000  0.0000000e+000  1.1226841e-001  0.0000000e+000  0.0000000e+000  0.0000000e+000  6.2280980e-003  0.0000000e+000  0.0000000e+000  0.0000000e+000  5.4590070e-002  5.4448273e-001  1.6189243e-002  0.0000000e+000  2.6944868e-001  1.1092059e-002  1.9555988e-002  8.0404058e-001  2.2009783e-002  4.1406611e-001  0.0000000e+000  3.1751847e-002  8.3611072e-001  5.9313302e-001  1.0000000e+000  6.7717996e-001
  2.8205737e-001  0.0000000e+000  1.2274748e-002  1.4592396e-002  0.0000000e+000  0.0000000e+000  0.0000000e+000  3.4055393e-002  1.5759711e-001  0.0000000e+000  0.0000000e+000  0.0000000e+000  6.5099970e-002  2.5529468e-001  9.9940311e-002  0.0000000e+000  0.0000000e+000  0.0000000e+000  0.0000000e+000  0.0000000e+000  0.0000000e+000  0.0000000e+000  5.4961821e-002  0.0000000e+000  1.2887501e-001  0.0000000e+000  0.0000000e+000  5.0370893e-001  0.0000000e+000  0.0000000e+000  2.8205737e-001  7.8063921e-001  1.0000000e+000  2.3859438e-001
  2.3879683e-001  0.0000000e+000  0.0000000e+000  0.0000000e+000  0.0000000e+000  4.2576350e-004  0.0000000e+000  0.0000000e+000  0.0000000e+000  0.0000000e+000  7.7235599e-002  0.0000000e+000  0.0000000e+000  0.0000000e+000  1.1589043e-003  0.0000000e+000  0.0000000e+000  0.0000000e+000  1.7741382e-001  0.0000000e+000  0.0000000e+000  0.0000000e+000  0.0000000e+000  0.0000000e+000  8.9280303e-002  1.0000000e+000  1.1095741e-001  0.0000000e+000  6.9862630e-002  0.0000000e+000  2.3879683e-001  8.8046787e-001  1.0000000e+000  3.5863630e-001
  4.8321308e-001  0.0000000e+000  3.6157165e-002  0.0000000e+000  0.0000000e+000  0.0000000e+000  0.0000000e+000  0.0000000e+000  1.6096043e-001  0.0000000e+000  1.0605762e-001  8.8128543e-003  0.0000000e+000  0.0000000e+000  2.7937487e-001  0.0000000e+000  0.0000000e+000  0.0000000e+000  3.9976051e-003  1.2763177e-001  8.0661527e-003  1.0134127e-001  5.8518182e-001  0.0000000e+000  0.0000000e+000  0.0000000e+000  1.2824504e-002  0.0000000e+000  0.0000000e+000  8.4652172e-002  4.8321308e-001  6.2732912e-001  1.0000000e+000  3.9968296e-001
  1.0000000e+000  3.5128306e-002  0.0000000e+000  0.0000000e+000  0.0000000e+000  0.0000000e+000  8.3843785e-001  0.0000000e+000  3.3370452e-001  0.0000000e+000  1.1863935e-001  4.8241768e-001  0.0000000e+000  0.0000000e+000  0.0000000e+000  0.0000000e+000  0.0000000e+000  0.0000000e+000  0.0000000e+000  0.0000000e+000  0.0000000e+000  5.4488013e-002  0.0000000e+000  0.0000000e+000  0.0000000e+000  0.0000000e+000  0.0000000e+000  3.7279898e-001  0.0000000e+000  0.0000000e+000  1.0000000e+000  3.9234634e-001  1.0000000e+000             Inf
  1.0000000e+000  2.5507122e-001  4.2117622e-001  0.0000000e+000  1.6939961e-002  0.0000000e+000  0.0000000e+000  0.0000000e+000  0.0000000e+000  0.0000000e+000  0.0000000e+000  0.0000000e+000  0.0000000e+000  0.0000000e+000  2.7108178e-001  0.0000000e+000  1.8402065e-004  2.3460538e-002  0.0000000e+000  0.0000000e+000  0.0000000e+000  0.0000000e+000  1.4619070e-001  0.0000000e+000  0.0000000e+000  3.0899906e-002  0.0000000e+000  0.0000000e+000  0.0000000e+000  0.0000000e+000  1.0000000e+000  1.9469701e-001  1.0000000e+000             Inf
  1.3062143e-001  0.0000000e+000  2.2126298e-001  0.0000000e+000  3.8357558e-002  0.0000000e+000  0.0000000e+000  9.6400667e-003  0.0000000e+000  1.5705116e-003  0.0000000e+000  0.0000000e+000  8.7635998e-002  3.1263561e-002  0.0000000e+000  0.0000000e+000  0.0000000e+000  0.0000000e+000  0.0000000e+000  0.0000000e+000  0.0000000e+000  0.0000000e+000  0.0000000e+000  0.0000000e+000  0.0000000e+000  3.6538641e-002  1.0467942e-001  0.0000000e+000  0.0000000e+000  8.2438581e-003  1.3062143e-001  7.7684998e-001  1.0000000e+000  1.0549656e+000
  7.5019596e-001  0.0000000e+000  0.0000000e+000  1.4429693e-001  1.2930325e-001  0.0000000e+000  0.0000000e+000  7.6971121e-002  3.2641894e-002  0.0000000e+000  0.0000000e+000  0.0000000e+000  0.0000000e+000  0.0000000e+000  0.0000000e+000  0.0000000e+000  0.0000000e+000  0.0000000e+000  6.0887300e-003  0.0000000e+000  0.0000000e+000  0.0000000e+000  2.8606195e-002  0.0000000e+000  0.0000000e+000  2.6530338e-001  9.9802414e-002  6.4046204e-001  1.1928424e-001  0.0000000e+000  7.5019596e-001  4.2551630e-001  1.0000000e+000  5.5885817e-001
  7.2253519e-001  6.3739539e-001  2.9953557e-002  0.0000000e+000  0.0000000e+000  0.0000000e+000  3.5586104e-001  0.0000000e+000  0.0000000e+000  0.0000000e+000  0.0000000e+000  0.0000000e+000  0.0000000e+000  0.0000000e+000  0.0000000e+000  6.2507831e-002  8.1567009e-002  0.0000000e+000  6.9439676e-001  0.0000000e+000  5.2058332e-002  6.9581824e-002  0.0000000e+000  4.9639347e-002  0.0000000e+000  0.0000000e+000  1.2752715e-003  0.0000000e+000  0.0000000e+000  0.0000000e+000  7.2253519e-001  5.4564337e-001  1.0000000e+000  4.1051897e-001
  0.0000000e+000  0.0000000e+000  3.9012847e-003  1.1954971e-001  0.0000000e+000  3.6468285e-001  1.7922232e-001  0.0000000e+000  0.0000000e+000  0.0000000e+000  0.0000000e+000  0.0000000e+000  0.0000000e+000  0.0000000e+000  2.0430050e-001  4.5285025e-002  0.0000000e+000  0.0000000e+000  0.0000000e+000  1.2921015e-001  9.8388895e-002  0.0000000e+000  0.0000000e+000  0.0000000e+000  0.0000000e+000  2.7926453e-001  0.0000000e+000  0.0000000e+000  0.0000000e+000  0.0000000e+000  0.0000000e+000  1.4418706e+000  1.0000000e+000             Inf
  6.0377947e-001  0.0000000e+000  0.0000000e+000  8.8809194e-001  3.6177569e-002  7.0598415e-001  4.7106237e-003  7.4491681e-002  0.0000000e+000  1.5161542e-002  0.0000000e+000  0.0000000e+000  0.0000000e+000  0.0000000e+000  0.0000000e+000  2.6856340e-001  0.0000000e+000  0.0000000e+000  2.1766827e-001  0.0000000e+000  1.4735519e-003  0.0000000e+000  0.0000000e+000  0.0000000e+000  0.0000000e+000  0.0000000e+000  1.8830011e-001  0.0000000e+000  1.6534339e-001  0.0000000e+000  6.0377947e-001  7.5489793e-001  1.0000000e+000  7.7729823e-001
  7.7903972e-002  0.0000000e+000  0.0000000e+000  3.8775922e-001  1.0300410e-001  4.6434022e-001  4.4073359e-002  0.0000000e+000  3.1752538e-002  0.0000000e+000  0.0000000e+000  0.0000000e+000  0.0000000e+000  0.0000000e+000  0.0000000e+000  0.0000000e+000  8.1851471e-002  0.0000000e+000  7.5149465e-001  4.1026927e-001  0.0000000e+000  0.0000000e+000  0.0000000e+000  0.0000000e+000  6.2619774e-002  0.0000000e+000  2.2597454e-003  0.0000000e+000  1.6999991e-001  2.9629248e-002  7.7903972e-002  1.4147651e+000  1.0000000e+000  6.6384360e-001
  2.8496725e-001  3.7319632e-001  2.3214948e-001  0.0000000e+000  1.2174854e-001  0.0000000e+000  0.0000000e+000  0.0000000e+000  2.5317949e-003  2.5964809e-001  0.0000000e+000  0.0000000e+000  0.0000000e+000  0.0000000e+000  0.0000000e+000  8.5837391e-002  0.0000000e+000  0.0000000e+000  0.0000000e+000  4.2989192e-005  0.0000000e+000  0.0000000e+000  0.0000000e+000  0.0000000e+000  5.7908685e-002  0.0000000e+000  7.9698116e-001  0.0000000e+000  2.4792578e-001  0.0000000e+000  2.8496725e-001  9.8484812e-001  1.0000000e+000  4.6960140e-001
  7.7032364e-001  7.8031500e-002  0.0000000e+000  6.6571976e-002  0.0000000e+000  3.4240700e-001  2.7816991e-001  0.0000000e+000  6.9843704e-003  2.0253330e-003  0.0000000e+000  0.0000000e+000  0.0000000e+000  0.0000000e+000  0.0000000e+000  0.0000000e+000  0.0000000e+000  1.8920585e-002  0.0000000e+000  0.0000000e+000  0.0000000e+000  0.0000000e+000  0.0000000e+000  3.6318798e-001  1.5893620e-001  0.0000000e+000  0.0000000e+000  0.0000000e+000  0.0000000e+000  0.0000000e+000  7.7032364e-001  3.6666228e-001  1.0000000e+000             Inf
  4.3726215e-001  8.0571130e-002  0.0000000e+000  2.5591991e-002  0.0000000e+000  0.0000000e+000  0.0000000e+000  3.4219074e-001  1.1755631e-001  0.0000000e+000  0.0000000e+000  0.0000000e+000  0.0000000e+000  1.1397916e-001  2.0074979e-001  1.6640939e-002  8.3584440e-001  0.0000000e+000  4.3397910e-002  1.9829503e-003  0.0000000e+000  0.0000000e+000  3.6662330e-001  0.0000000e+000  0.0000000e+000  0.0000000e+000  2.1718235e-001  6.2735105e-002  2.2746290e-001  0.0000000e+000  4.3726215e-001  9.3032457e-001  1.0000000e+000  3.6061375e-001
  0.0000000e+000  0.0000000e+000  0.0000000e+000  0.0000000e+000  0.0000000e+000  0.0000000e+000  0.0000000e+000  0.0000000e+000  0.0000000e+000  0.0000000e+000  5.7571293e-002  0.0000000e+000  0.0000000e+000  1.1066514e-001  1.9282439e-002  1.0762724e-001  0.0000000e+000  0.0000000e+000  5.6848651e-002  0.0000000e+000  0.0000000e+000  0.0000000e+000  2.2835590e-002  0.0000000e+000  1.0416374e-001  0.0000000e+000  0.0000000e+000  8.1975470e-003  0.0000000e+000  0.0000000e+000  0.0000000e+000  1.1511974e+000  1.0000000e+000             Inf
  2.2446143e-001  3.1590781e-001  0.0000000e+000  2.1799914e-002  0.0000000e+000  0.0000000e+000  3.7286006e-001  1.0195215e-001  0.0000000e+000  0.0000000e+000  3.4891816e-002  0.0000000e+000  0.0000000e+000  1.9092650e-001  0.0000000e+000  0.0000000e+000  0.0000000e+000  3.0094775e-001  0.0000000e+000  0.0000000e+000  4.1899024e-001  0.0000000e+000  0.0000000e+000  0.0000000e+000  4.9626323e-001  0.0000000e+000  0.0000000e+000  0.0000000e+000  0.0000000e+000  0.0000000e+000  2.2446143e-001  1.0820167e+000  1.0000000e+000  5.8196732e-001
  4.8677212e-001  5.0099977e-001  0.0000000e+000  7.0016139e-002  0.0000000e+000  1.8262392e-001  0.0000000e+000  0.0000000e+000  3.8766514e-002  3.0718125e-001  0.0000000e+000  0.0000000e+000  0.0000000e+000  0.0000000e+000  4.4260384e-001  1.5075175e-001  0.0000000e+000  0.0000000e+000  0.0000000e+000  1.4970266e-001  3.5177055e-001  0.0000000e+000  0.0000000e+000  0.0000000e+000  0.0000000e+000  0.0000000e+000  0.0000000e+000  0.0000000e+000  0.0000000e+000  0.0000000e+000  4.8677212e-001  7.7643941e-001  1.0000000e+000  1.0574189e+000
  4.7910556e-001  0.0000000e+000  2.7896856e-001  0.0000000e+000  7.4283421e-002  0.0000000e+000  0.0000000e+000  0.0000000e+000  0.0000000e+000  0.0000000e+000  0.0000000e+000  0.0000000e+000  0.0000000e+000  0.0000000e+000  0.0000000e+000  0.0000000e+000  0.0000000e+000  2.5558497e-001  0.0000000e+000  6.6924282e-001  5.0976982e-001  0.0000000e+000  2.6788880e-002  4.9733602e-003  3.4096003e-001  0.0000000e+000  0.0000000e+000  2.3461768e-001  0.0000000e+000  3.0526914e-001  4.7910556e-001  8.9965388e-001  1.0000000e+000  2.6041987e-001
  1.0000000e+000  0.0000000e+000  1.3848698e-001  4.9420185e-001  0.0000000e+000  0.0000000e+000  0.0000000e+000  0.0000000e+000  0.0000000e+000  0.0000000e+000  1.2842481e-001  0.0000000e+000  2.1591185e-001  0.0000000e+000  0.0000000e+000  0.0000000e+000  4.5201668e-001  8.0117653e-003  1.8659688e-002  0.0000000e+000  0.0000000e+000  7.5958729e-001  0.0000000e+000  1.1051971e-002  0.0000000e+000  2.8834087e-002  0.0000000e+000  0.0000000e+000  0.0000000e+000  0.0000000e+000  1.0000000e+000  3.9608900e-001  1.0000000e+000             Inf
  8.8394762e-001  5.8268729e-001  0.0000000e+000  0.0000000e+000  0.0000000e+000  0.0000000e+000  6.6137229e-002  2.4189240e-001  2.4414289e-001  4.3664850e-001  0.0000000e+000  0.0000000e+000  0.0000000e+000  0.0000000e+000  0.0000000e+000  1.5020697e-001  1.5173568e-001  0.0000000e+000  0.0000000e+000  5.9794643e-001  7.0056881e-004  3.3392907e-001  0.0000000e+000  6.0527433e-003  0.0000000e+000  0.0000000e+000  2.7616357e-001  0.0000000e+000  0.0000000e+000  3.8888121e-002  8.8394762e-001  6.5071290e-001  1.0000000e+000  8.8561011e-001
  8.9013638e-002  0.0000000e+000  0.0000000e+000  0.0000000e+000  0.0000000e+000  7.8175130e-003  0.0000000e+000  1.1652985e-001  1.1803277e-002  3.7629103e-002  0.0000000e+000  0.0000000e+000  0.0000000e+000  4.8154721e-001  5.2398117e-001  1.9220003e-001  7.9325909e-002  0.0000000e+000  0.0000000e+000  0.0000000e+000  0.0000000e+000  1.1474264e-001  0.0000000e+000  0.0000000e+000  0.0000000e+000  0.0000000e+000  0.0000000e+000  0.0000000e+000  0.0000000e+000  0.0000000e+000  8.9013638e-002  1.1221894e+000  1.0000000e+000  5.5817671e-001
  2.6668466e-001  0.0000000e+000  0.0000000e+000  3.2407716e-001  0.0000000e+000  7.0161509e-003  5.5403865e-002  0.0000000e+000  0.0000000e+000  0.0000000e+000  0.0000000e+000  7.2958651e-001  0.0000000e+000  0.0000000e+000  0.0000000e+000  0.0000000e+000  0.0000000e+000  0.0000000e+000  0.0000000e+000  0.0000000e+000  0.0000000e+000  0.0000000e+000  0.0000000e+000  0.0000000e+000  0.0000000e+000  3.6778455e-002  4.7905087e-001  0.0000000e+000  0.0000000e+000  5.2812672e-001  2.6668466e-001  1.0029303e+000  1.0000000e+000  7.3695565e-001
  0.0000000e+000  5.6224772e-002  0.0000000e+000  0.0000000e+000  0.0000000e+000  0.0000000e+000  2.8953514e-002  1.5021881e-001  0.0000000e+000  0.0000000e+000  0.0000000e+000  0.0000000e+000  1.1143804e-002  0.0000000e+000  0.0000000e+000  0.0000000e+000  1.4323282e-001  0.0000000e+000  1.2823418e-001  0.0000000e+000  0.0000000e+000  2.9590925e-001  0.0000000e+000  0.0000000e+000  0.0000000e+000  0.0000000e+000  0.0000000e+000  0.0000000e+000  0.0000000e+000  0.0000000e+000  0.0000000e+000  1.2525950e+000  1.0000000e+000             Inf
  4.5477002e-001  3.8504438e-001  0.0000000e+000  0.0000000e+000  1.4014925e-002  0.0000000e+000  1.2835252e-001  0.0000000e+000  0.0000000e+000  1.2747005e-002  0.0000000e+000  0.0000000e+000  7.9882551e-002  1.8606314e-001  0.0000000e+000  2.0922167e-001  3.5275261e-001  0.0000000e+000  7.2086055e-001  0.0000000e+000  0.0000000e+000  2.7453217e-002  0.0000000e+000  8.1375640e-003  0.0000000e+000  0.0000000e+000  0.0000000e+000  2.1528488e-002  3.7794763e-002  0.0000000e+000  4.5477002e-001  8.0425501e-001  1.0000000e+000  5.5621318e-001
  4.5702504e-001  1.0531717e-001  0.0000000e+000  1.3109824e-002  1.8627735e-001  0.0000000e+000  0.0000000e+000  1.4111788e-001  0.0000000e+000  0.0000000e+000  2.3066567e-002  0.0000000e+000  0.0000000e+000  5.2947845e-002  0.0000000e+000  0.0000000e+000  0.0000000e+000  2.5421421e-001  1.1282978e-001  0.0000000e+000  0.0000000e+000  0.0000000e+000  0.0000000e+000  0.0000000e+000  0.0000000e+000  1.1648253e-001  0.0000000e+000  1.1166170e-001  4.5334181e-001  1.1864354e-001  4.5702504e-001  6.8955806e-001  1.0000000e+000  6.0844327e-001
  8.5181661e-001  0.0000000e+000  0.0000000e+000  0.0000000e+000  0.0000000e+000  3.1629963e-001  0.0000000e+000  3.8090737e-002  5.6212579e-001  0.0000000e+000  6.0861374e-003  4.5839437e-001  1.7368762e-002  7.6556963e-001  0.0000000e+000  0.0000000e+000  8.4752243e-003  0.0000000e+000  4.0950330e-001  0.0000000e+000  0.0000000e+000  7.8904798e-002  7.2024227e-002  4.6154907e-001  0.0000000e+000  2.5629139e-002  6.9527297e-002  4.2921925e-003  0.0000000e+000  0.0000000e+000  8.5181661e-001  7.0976070e-001  1.0000000e+000  9.8553663e-001
  4.0449163e-001  1.0741645e-001  0.0000000e+000  4.0502222e-001  0.0000000e+000  0.0000000e+000  0.0000000e+000  2.1894288e-001  3.7003513e-001  0.0000000e+000  0.0000000e+000  1.6647636e-002  0.0000000e+000  5.2611820e-001  1.3912121e-001  0.0000000e+000  6.5313339e-001  0.0000000e+000  2.3766104e-001  0.0000000e+000  0.0000000e+000  0.0000000e+000  9.6768743e-003  0.0000000e+000  1.5973635e-003  1.2128963e-001  4.2807411e-003  0.0000000e+000  0.0000000e+000  6.7209605e-002  4.0449163e-001  1.0181246e+000  1.0000000e+000  4.7712233e-001
  2.4727781e-001  0.0000000e+000  0.0000000e+000  0.0000000e+000  0.0000000e+000  0.0000000e+000  0.0000000e+000  9.0357571e-003  0.0000000e+000  0.0000000e+000  1.7601664e-001  0.0000000e+000  1.6300193e-001  1.1263172e-001  0.0000000e+000  1.1614054e-001  0.0000000e+000  0.0000000e+000  2.1112029e-001  3.5150133e-001  2.7785264e-001  0.0000000e+000  0.0000000e+000  2.8295896e-001  0.0000000e+000  2.3603922e-001  0.0000000e+000  3.1451760e-004  0.0000000e+000  2.3642931e-001  2.4727781e-001  1.0309331e+000  1.0000000e+000  5.3571815e-001
  5.4981046e-001  2.5757439e-001  8.7487124e-001  0.0000000e+000  0.0000000e+000  0.0000000e+000  4.2791488e-002  0.0000000e+000  2.2073562e-001  0.0000000e+000  0.0000000e+000  0.0000000e+000  1.4444622e-002  4.3088562e-001  1.8376305e-002  0.0000000e+000  1.1496470e-001  0.0000000e+000  1.2540846e-001  0.0000000e+000  0.0000000e+000  0.0000000e+000  2.6916035e-002  0.0000000e+000  0.0000000e+000  1.4794563e-001  4.4237777e-002  0.0000000e+000  4.0337805e-001  0.0000000e+000  5.4981046e-001  8.3776966e-001  1.0000000e+000  7.2603790e-001
  2.7226232e-003  0.0000000e+000  0.0000000e+000  0.0000000e+000  0.0000000e+000  0.0000000e+000  1.2942088e-001  0.0000000e+000  1.6960355e-001  0.0000000e+000  0.0000000e+000  0.0000000e+000  0.0000000e+000  0.0000000e+000  0.0000000e+000  1.9941358e-001  0.0000000e+000  6.4205396e-002  0.0000000e+000  0.0000000e+000  6.4119060e-002  0.0000000e+000  1.8037693e-001  2.4173220e-002  2.6765141e-002  0.0000000e+000  1.2875764e-001  0.0000000e+000  0.0000000e+000  0.0000000e+000  2.7226232e-003  1.2466233e+000  1.0000000e+000  1.7041364e-001
  0.0000000e+000  0.0000000e+000  1.2024389e-001  8.7842361e-002  9.3090813e-002  0.0000000e+000  1.1899698e-002  1.1410694e-001  0.0000000e+000  0.0000000e+000  0.0000000e+000  0.0000000e+000  0.0000000e+000  0.0000000e+000  0.0000000e+000  0.0000000e+000  0.0000000e+000  0.0000000e+000  0.0000000e+000  8.6988665e-002  1.9508870e-001  0.0000000e+000  1.0417389e-001  1.4930696e-001  0.0000000e+000  0.0000000e+000  8.8106101e-002  0.0000000e+000  8.2906217e-002  0.0000000e+000  0.0000000e+000  1.3518548e+000  1.0000000e+000             Inf
  1.0000000e+000  5.6934333e-002  0.0000000e+000  0.0000000e+000  6.9465637e-003  0.0000000e+000  6.7495405e-002  0.0000000e+000  1.1693136e-001  0.0000000e+000  0.0000000e+000  0.0000000e+000  0.0000000e+000  9.5769812e-002  0.0000000e+000  2.3713127e-001  0.0000000e+000  0.0000000e+000  3.9842731e-001  3.6293841e-002  0.0000000e+000  1.7463137e-002  3.0707862e-001  0.0000000e+000  0.0000000e+000  1.0748397e-001  0.0000000e+000  0.0000000e+000  0.0000000e+000  0.0000000e+000  1.0000000e+000  2.4546955e-001  1.0000000e+000             Inf
  4.3524932e-002  1.6496702e-001  0.0000000e+000  4.9452829e-001  0.0000000e+000  1.6485474e-001  2.9993467e-002  0.0000000e+000  0.0000000e+000  0.0000000e+000  0.0000000e+000  0.0000000e+000  2.3906315e-001  0.0000000e+000  0.0000000e+000  0.0000000e+000  0.0000000e+000  4.8924319e-002  0.0000000e+000  0.0000000e+000  0.0000000e+000  0.0000000e+000  0.0000000e+000  0.0000000e+000  0.0000000e+000  0.0000000e+000  0.0000000e+000  2.6445588e-003  3.4976947e-001  0.0000000e+000  4.3524932e-002  1.2114670e+000  1.0000000e+000  4.3950552e-001
  0.0000000e+000  0.0000000e+000  4.1773295e-002  0.0000000e+000  0.0000000e+000  0.0000000e+000  9.3408521e-002  5.3365147e-002  0.0000000e+000  0.0000000e+000  2.4258054e-002  1.9773062e-001  0.0000000e+000  0.0000000e+000  0.0000000e+000  0.0000000e+000  0.0000000e+000  0.0000000e+000  0.0000000e+000  0.0000000e+000  0.0000000e+000  1.4983240e-001  0.0000000e+000  0.0000000e+000  0.0000000e+000  0.0000000e+000  2.9058756e-002  5.9027616e-002  0.0000000e+000  3.9603985e-001  0.0000000e+000  1.3241534e+000  1.0000000e+000             Inf
  4.2780530e-001  0.0000000e+000  3.7142918e-002  0.0000000e+000  0.0000000e+000  1.0000000e+000  0.0000000e+000  2.8120922e-002  3.7420543e-001  0.0000000e+000  0.0000000e+000  6.6949030e-002  0.0000000e+000  6.4194726e-001  0.0000000e+000  0.0000000e+000  0.0000000e+000  0.0000000e+000  0.0000000e+000  9.6515599e-002  0.0000000e+000  0.0000000e+000  0.0000000e+000  0.0000000e+000  0.0000000e+000  0.0000000e+000  0.0000000e+000  0.0000000e+000  0.0000000e+000  0.0000000e+000  4.2780530e-001  8.4471789e-001  1.0000000e+000  5.0050721e-001
  1.7421197e-001  1.0577343e-001  0.0000000e+000  0.0000000e+000  0.0000000e+000  8.1489190e-002  2.9654678e-001  0.0000000e+000  0.0000000e+000  1.2782468e-002  0.0000000e+000  2.4412873e-001  0.0000000e+000  3.6903067e-001  0.0000000e+000  0.0000000e+000  3.3551132e-001  0.0000000e+000  0.0000000e+000  3.3951307e-001  1.5056076e-001  0.0000000e+000  0.0000000e+000  0.0000000e+000  1.4533104e-001  0.0000000e+000  0.0000000e+000  0.0000000e+000  0.0000000e+000  0.0000000e+000  1.7421197e-001  1.1102761e+000  1.0000000e+000  3.1436327e-001
  1.6387863e-001  0.0000000e+000  8.5683568e-002  8.8512896e-003  0.0000000e+000  0.0000000e+000  0.0000000e+000  4.8668085e-002  0.0000000e+000  0.0000000e+000  5.7288217e-001  0.0000000e+000  3.2291147e-001  0.0000000e+000  2.7217010e-003  0.0000000e+000  1.3632876e-002  6.5558147e-001  0.0000000e+000  0.0000000e+000  0.0000000e+000  2.2114913e-001  2.2952832e-001  0.0000000e+000  0.0000000e+000  0.0000000e+000  2.1542813e-001  0.0000000e+000  4.1154347e-002  0.0000000e+000  1.6387863e-001  1.2148756e+000  1.0000000e+000  3.7658790e-001
  1.7631093e-001  0.0000000e+000  0.0000000e+000  0.0000000e+000  0.0000000e+000  0.0000000e+000  0.0000000e+000  0.0000000e+000  3.8327008e-002  2.4486366e-001  0.0000000e+000  0.0000000e+000  0.0000000e+000  4.3311715e-001  0.0000000e+000  0.0000000e+000  3.1199431e-004  0.0000000e+000  2.0919559e-001  0.0000000e+000  0.0000000e+000  0.0000000e+000  1.3891660e-001  0.0000000e+000  0.0000000e+000  9.0680746e-002  1.0451927e-001  0.0000000e+000  0.0000000e+000  0.0000000e+000  1.7631093e-001  8.9578530e-001  1.0000000e+000  5.0487094e-001
  9.3504898e-001  1.7410661e-001  0.0000000e+000  0.0000000e+000  0.0000000e+000  0.0000000e+000  0.0000000e+000  0.0000000e+000  0.0000000e+000  0.0000000e+000  2.3697054e-001  0.0000000e+000  4.6982230e-001  0.0000000e+000  1.1277359e-002  0.0000000e+000  0.0000000e+000  0.0000000e+000  0.0000000e+000  1.0239357e-002  0.0000000e+000  3.7199999e-001  1.1715884e-001  3.6626855e-002  0.0000000e+000  0.0000000e+000  1.3185353e-002  9.6203911e-002  2.1950976e-001  0.0000000e+000  9.3504898e-001  3.4325147e-001  1.0000000e+000  5.0391498e-001
  9.3811881e-001  1.7810209e-002  0.0000000e+000  0.0000000e+000  0.0000000e+000  0.0000000e+000  1.0449988e-001  0.0000000e+000  0.0000000e+000  0.0000000e+000  0.0000000e+000  0.0000000e+000  0.0000000e+000  1.3567690e-002  0.0000000e+000  5.3799265e-002  4.0483853e-002  0.0000000e+000  0.0000000e+000  0.0000000e+000  0.0000000e+000  4.1657777e-001  1.5693703e-001  9.4538580e-002  2.0372044e-001  0.0000000e+000  1.7031784e-001  0.0000000e+000  0.0000000e+000  3.2287993e-001  9.3811881e-001  3.1075813e-001  1.0000000e+000  1.3679773e-001
  5.9607390e-001  7.6625145e-002  0.0000000e+000  0.0000000e+000  0.0000000e+000  3.1276351e-001  0.0000000e+000  1.3198521e-001  0.0000000e+000  0.0000000e+000  0.0000000e+000  0.0000000e+000  4.4189955e-002  0.0000000e+000  3.0652609e-001  0.0000000e+000  3.9524331e-003  4.6931491e-003  0.0000000e+000  0.0000000e+000  0.0000000e+000  0.0000000e+000  0.0000000e+000  0.0000000e+000  0.0000000e+000  0.0000000e+000  0.0000000e+000  0.0000000e+000  1.2533523e-001  2.6051422e-001  5.9607390e-001  4.8182757e-001  1.0000000e+000  7.8105181e-001
  5.6917181e-001  0.0000000e+000  3.1225156e-003  0.0000000e+000  6.8309929e-001  9.2513392e-003  0.0000000e+000  0.0000000e+000  0.0000000e+000  1.3885336e-001  0.0000000e+000  4.3524230e-001  5.7583508e-002  3.5773496e-001  0.0000000e+000  0.0000000e+000  8.4630013e-002  0.0000000e+000  0.0000000e+000  0.0000000e+000  6.2272416e-002  0.0000000e+000  3.6605885e-001  2.2040319e-001  0.0000000e+000  0.0000000e+000  1.2236318e-001  0.0000000e+000  1.1160214e-002  0.0000000e+000  5.6917181e-001  7.8202123e-001  1.0000000e+000  5.1164426e-001
  1.0000000e+000  0.0000000e+000  0.0000000e+000  0.0000000e+000  1.8279769e-001  4.6769788e-002  7.1414594e-002  2.2310831e-002  2.4293662e-001  4.2952627e-002  0.0000000e+000  2.2710043e-001  0.0000000e+000  0.0000000e+000  0.0000000e+000  0.0000000e+000  2.1786488e-001  1.7808845e-001  0.0000000e+000  0.0000000e+000  0.0000000e+000  0.0000000e+000  2.9226313e-001  0.0000000e+000  0.0000000e+000  0.0000000e+000  2.3644699e-002  1.9700273e-002  0.0000000e+000  0.0000000e+000  1.0000000e+000  2.6732158e-001  1.0000000e+000             Inf
