# Supplementary material for: An evolutionary algorithm for multi-objective optimization of freshwater consumption in textile dyeing industry
Source: PeerJ Comput Sci. 2022 Mar 22;8:e932. doi: 10.7717/peerj-cs.932 (PMC9044317; doi:10.7717/peerj-cs.932)
Supplement: Supplemental Information 1 — The data was collected manually from the Sitara Textile mills to conduct the thesis. [file peerj-cs-08-932-s001.zip › Code-and-Dataset/Algorithm Work/AMOCLPSO-matlab/Graphs/KUR_optimal_front.txt]

-20	8.180035271e-11
-19.04837418	-0.04902448937
-18.97627596	-0.1732479687
-18.94044258	-0.2447186203
-18.90475223	-0.3226231835
-18.86920437	-0.4070816833
-18.83379841	-0.4981885184
-18.79853379	-0.5960077704
-18.65887748	-1.054315433
-18.62431115	-1.185190416
-18.58988281	-1.322183448
-18.5555919	-1.464960831
-18.52143789	-1.61309715
-18.48742022	-1.766064503
-18.45353835	-1.923221187
-18.38617983	-2.246895899
-18.25306868	-2.900868953
-18.15462371	-3.348758763
-18.05735302	-3.696507436
-18.02518798	-3.777701496
-19.01225297	-0.1080697151
-17.00340012	-3.949973769
-18.97627596	-0.1732479687
-18.94044258	-0.2447186203
-18.79853379	-0.5960077704
-16.85443816	-4.295928494
-16.82220873	-4.38715351
-18.76340995	-0.7005679181
-18.72842632	-0.8118559173
-18.69358235	-0.9298106093
-16.7162305	-4.750822869
-16.74638152	-4.664361141
-16.74366949	-4.672150934
-16.67766227	-4.944131556
-16.60949059	-5.245235228
-18.41979173	-2.083799937
-16.67286042	-4.98466889
-16.57441544	-5.4325587
-18.38617983	-2.246895899
-16.63901557	-5.149905103
-16.54037351	-5.608341984
-18.35270211	-2.411454518
-16.6057708	-5.312323471
-16.50732583	-5.76021328
-16.67202681	-4.9878178
-16.50696268	-5.773186422
-18.31935804	-2.576259622
-16.67206015	-4.98771414
-16.63871608	-5.152519244
-16.57242672	-5.477128575
-16.47398175	-5.925018385
-16.67216018	-4.987391998
-16.63874935	-5.152236436
-16.6054719	-5.316655072
-16.53931499	-5.638107713
-16.44106671	-6.073822755
-18.28614707	-2.739922013
-16.67232691	-4.986817911
-16.63884919	-5.15137653
-16.60550511	-5.316181635
-16.57229414	-5.479844025
-16.40821744	-6.219092737
-16.67256032	-4.985936167
-16.60560474	-5.314749541
-16.57232729	-5.479168177
-16.53918268	-5.641681282
-18.25306868	-2.900868953
-16.70660703	-4.82409014
-16.63924852	-5.147764852
-16.53921576	-5.640790966
-16.50613737	-5.801737906
-16.70704138	-4.823944227
-16.67322721	-4.982916167
-16.63954802	-5.144875703
-16.60600328	-5.308844639
-16.57259245	-5.473689077
-16.50617038	-5.800620818
-16.47315809	-5.959560354
-18.22012235	-3.057335028
-16.70754257	-4.823399531
-16.67366069	-4.980556215
-16.63991408	-5.141134965
-16.60630218	-5.304230927
-16.57282446	-5.468789546
-16.53948039	-5.63359465
-16.50626942	-5.797257041
-16.47319103	-5.958203981
-16.44024469	-6.114670056
-16.37474606	-6.406093791
-16.70811058	-4.822295788
-16.67416087	-4.977445587
-16.6403467	-5.136417527
-16.60666751	-5.298377064
-16.57312277	-5.462345999
-16.53971194	-5.627190437
-16.50643448	-5.791609073
-16.47328987	-5.954122178
-16.44027757	-6.113061714
-16.40739706	-6.266563075
-16.37464781	-6.41255906
-16.27718238	-6.781765031
-18.18730753	-3.207354924
-16.74289943	-4.672315755
-16.70874542	-4.820452074
-16.67472775	-4.973419427
-16.64084588	-5.130576111
-16.60709926	-5.291154861
-16.57348736	-5.454250823
-16.54000964	-5.618809442
-16.50666557	-5.783614546
-16.4734546	-5.947276937
-16.44037622	-6.108223877
-16.40742988	-6.264689952
-16.37461506	-6.414709848
-16.3093779	-6.686525649
-16.7094471	-4.817667107
-16.67536132	-4.968291773
-16.64141162	-5.123441572
-16.60759745	-5.282413512
-16.57391826	-5.444373049
-16.47368523	-5.937605058
-16.44054062	-6.100118163
-16.40752832	-6.259057699
-16.34189856	-6.558555045
-18.15462371	-3.348758763
-16.74450652	-4.670942211
-16.71021562	-4.813719594
-16.6760616	-4.961855912
-16.64204393	-5.114823266
-16.60816206	-5.271979949
-16.54080355	-5.595654661
-16.44077078	-6.088680775
-16.4076924	-6.249627716
-16.34193124	-6.556113687
-16.30924742	-6.697517525
-16.77990779	-4.534465832
-16.74541053	-4.668436223
-16.71105097	-4.80836863
-16.67682858	-4.953884804
-16.64274281	-5.104509469
-16.6087931	-5.259659269
-16.57497893	-5.418631209
-16.54129974	-5.580590745
-16.507755	-5.744559681
-16.47434417	-5.909404119
-16.4079221	-6.23633586
-16.37490981	-6.395275396
-16.34202929	-6.548776756
-16.30928004	-6.694772741
-16.27666153	-6.830990438
-16.21181461	-7.063978712
-18.12207037	-3.479170725
-16.78094785	-4.533486157
-16.71195317	-4.801354173
-16.64350826	-5.092267874
-16.57560871	-5.402391911
-16.5418621	-5.562970662
-16.5082502	-5.726066623
-16.47477248	-5.890625242
-16.44142841	-6.055430347
-16.37513905	-6.380039678
-16.34219271	-6.536505753
-16.27669408	-6.827929487
-16.24414073	-6.958341449
-16.81682938	-4.409462393
-16.78205502	-4.530710488
-16.74741949	-4.658427183
-16.71292222	-4.792397574
-16.67856267	-4.932329981
-16.64434028	-5.077846155
-16.40857841	-6.197784106
-16.3754338	-6.360297211
-16.3424215	-6.519236746
-16.30954099	-6.672738107
-16.27679174	-6.818734092
-16.24417322	-6.954951788
-16.21168492	-7.078913139
-15.3656091	-8.673857935
-15.35935444	-8.692010289
-15.21438602	-9.300563876
-15.17545441	-9.464532811
-18.08964698	-3.59601178
-16.85305693	-4.296579698
-16.8180733	-4.407867697
-16.78322933	-4.525822389
-16.74852446	-4.650327213
-16.71395813	-4.781202196
-16.67952978	-4.918195228
-16.34271566	-6.496880733
-16.30976932	-6.653346808
-16.27695451	-6.803366704
-16.24427069	-6.944770543
-16.21171734	-7.075182505
-16.17929395	-7.19202356
-16.14699999	-7.292519216
-16.11483496	-7.373713276
-15.40777355	-8.514207008
-15.37159509	-8.656984391
-15.34098847	-8.782884859
-15.33489681	-8.80512071
-15.26002147	-9.115244747
-15.22188363	-9.275823497
-15.18330444	-9.438919459
-15.14430238	-9.603478078
-15.11315849	-9.738404174
-15.1048955	-9.768283182
-15.06510137	-9.931945573
-14.99363648	-10.22427545
-16.88963232	-4.194739905
-16.85443816	-4.295928494
-16.8193845	-4.403857043
-16.78447077	-4.518489316
-16.74969642	-4.639737411
-16.71506088	-4.767454107
-16.31006289	-6.62826367
-16.24443313	-6.927761016
-16.17932631	-7.187940063
-16.1469677	-7.296966987
-15.5860003	-7.892974757
-15.55366648	-7.997534905
-15.52068425	-8.108822904
-15.51697956	-8.114501096
-15.48707581	-8.226777596
-15.48292615	-8.235749191
-15.45286304	-8.35128242
-15.44827899	-8.363465887
-15.4227778	-8.463961543
-15.41806751	-8.482157403
-15.41305962	-8.497436278
-15.38271042	-8.619150435
-15.37728919	-8.637368685
-15.34681259	-8.761927818
-15.31039446	-8.910064137
-15.30417783	-8.933509524
-15.27347607	-9.06303149
-15.2668772	-9.088659323
-15.23607704	-9.220188174
-15.2291061	-9.247631264
-15.19821656	-9.380766924
-15.1908836	-9.4095908
-15.15991339	-9.543862886
-15.15222833	-9.573559735
-15.12118584	-9.708421504
-15.0820518	-9.873226609
-15.07369178	-9.902822809
-15.04252869	-10.036889
-15.03384551	-10.06533591
-15.00263349	-10.19783594
-14.96238275	-10.35430201
-14.92179254	-10.50432191
-18.05735302	-3.696507436
-16.89115143	-4.194695955
-16.85588681	-4.292515207
-16.82076297	-4.397075354
-16.78577934	-4.508363353
-16.75093537	-4.626318045
-16.24466055	-6.90386236
-16.21197673	-7.045266199
-16.17942339	-7.175678161
-16.11470604	-7.393014872
-15.59062906	-7.891203391
-15.58846801	-7.891247341
-15.55923879	-7.989022643
-15.55660359	-7.99243593
-15.52717937	-8.09358279
-15.52408034	-8.100364479
-15.49447293	-8.20487079
-15.49092042	-8.214996753
-15.46114133	-8.322825482
-15.45714572	-8.336244847
-15.43133545	-8.427469864
-15.42720612	-8.447330305
-15.39268856	-8.578205288
-15.3878379	-8.597931934
-15.35760958	-8.71519832
-15.3523469	-8.737864341
-15.32198973	-8.857975703
-15.3163253	-8.883380515
-15.2858492	-9.006112022
-15.27979322	-9.03400518
-15.24920779	-9.159079375
-15.24277038	-9.189154979
-15.21208491	-9.316236059
-15.20527608	-9.34812692
-15.17449952	-9.476814809
-15.16732918	-9.510086456
-15.13647021	-9.639910771
-15.12894815	-9.674055391
-15.09801511	-9.80446939
-15.09015099	-9.83889983
-15.05915193	-9.969274494
-15.05095527	-10.00331847
-15.01989795	-10.13293688
-15.01137813	-10.16583157
-14.98027003	-10.29388383
-14.97143626	-10.32477111
-14.94028455	-10.4503499
-14.93114592	-10.47827247
-14.89995752	-10.6003698
-14.89052292	-10.62426845
-14.85930446	-10.74177363
-14.8183405	-10.8721856
-16.96383398	-4.022567121
-16.92821494	-4.103735148
-16.8927381	-4.191507794
-16.85740288	-4.285964921
-16.78715506	-4.495082059
-16.75224133	-4.609714333
-16.2122037	-7.018986032
-16.17958518	-7.155203728
-16.14709688	-7.279165079
-16.11473827	-7.388192003
-16.08250883	-7.479417019
-15.62373114	-7.802040203
-15.59401115	-7.886498702
-15.59247463	-7.88801523
-15.56357969	-7.977605538
-15.56156152	-7.982472357
-15.5324589	-8.075424789
-15.52996911	-8.083660946
-15.50067077	-8.179984937
-15.49771946	-8.191589495
-15.46823707	-8.291272936
-15.46483439	-8.306221769
-15.40151877	-8.533732452
-15.39724391	-8.555186559
-15.25536538	-9.125230196
-15.21861792	-9.280379995
-15.18139811	-9.439351936
-15.10561569	-9.765280407
-15.07479198	-9.890871537
-15.06708919	-9.930124846
-15.03619769	-10.05567664
-15.02816253	-10.09454348
-14.99721097	-10.21933903
-14.98885269	-10.25705659
-14.95784851	-10.38028597
-14.94917623	-10.41599612
-14.92685818	-10.49719018
-14.91812661	-10.53675205
-14.90914929	-10.56949748
-14.88709297	-10.65069154
-14.87806112	-10.68677194
-14.86878758	-10.71549347
-14.83766748	-10.82817578
-14.82810636	-10.85171116
-14.80656731	-10.93290522
-14.79696071	-10.95858774
-14.78712052	-10.97567252
-14.7658368	-11.05686658
-14.75595543	-11.0754288
-18.02518798	-3.777701496
-17.00146394	-3.950949465
-16.96563055	-4.022420117
-16.92994021	-4.10032468
-16.89439235	-4.18478318
-16.85898639	-4.275890015
-16.82372177	-4.373709267
-16.78859793	-4.478269415
-16.14725835	-7.256872221
-16.082541	-7.474208933
-16.05037596	-7.555402993
-15.62487019	-7.800121613
-15.62445822	-7.800268618
-15.59614251	-7.878026177
-15.59523236	-7.881436645
-15.56668404	-7.962484676
-15.56528528	-7.96920929
-15.53651668	-8.053591511
-15.53463903	-8.063666418
-14.96627097	-10.33825065
-14.89591067	-10.61273802
-14.8561051	-10.76275792
-14.84699096	-10.79668753
-14.81596933	-10.90416176
-14.7755183	-11.03457372
-14.73476651	-11.15141477
-14.72481378	-11.1658935
-14.6937281	-11.25191043
-17.03944916	-3.887882937
-16.967495	-4.018279337
-16.9317332	-4.092950507
-16.89611417	-4.174118534
-16.86063733	-4.261891179
-16.82530211	-4.356348307
-16.1149961	-7.349548465
-16.08263749	-7.458575388
-16.05040806	-7.549800405
-16.01830729	-7.62018379
-15.6249651	-7.795980833
-15.59702055	-7.864902411
-15.59673787	-7.870652004
-15.56777045	-7.95182003
-14.82513479	-10.86707091
-14.7849672	-11.00328861
-14.75401495	-11.09935451
-14.7444906	-11.12724996
-14.71351527	-11.21619557
-14.70371925	-11.23627689
-14.68256256	-11.29505228
-14.67272672	-11.31669123
-14.66266706	-11.3275019
-14.63166296	-11.39788529
-17.99315134	-3.836476889
-17.04152552	-3.885501378
-17.00540432	-3.944546604
-16.96942731	-4.009724858
-16.93359392	-4.081195509
-16.89790358	-4.159100072
-16.05050436	-7.532984325
-16.01833932	-7.614178385
-15.98630269	-7.672953778
-14.72308359	-11.18602535
-14.69220336	-11.26896556
-14.65166335	-11.36946121
-14.64175844	-11.38627729
-14.61084589	-11.45065527
-14.60068465	-11.45666068
-14.56976419	-11.50943067
-17.04367005	-3.878194327
-17.00747653	-3.934237505
-16.9714275	-3.996328336
-16.93552237	-4.064633904
-16.01843543	-7.596154972
-15.98633466	-7.666538358
-15.95436203	-7.712892925
-14.62078799	-11.43263186
-14.58996717	-11.49059442
-14.57995874	-11.50301525
-14.54912827	-11.54936981
-17.9612426	-3.869584673
-17.00961678	-3.918609163
-15.98643058	-7.64728617
-15.95439394	-7.706061562
-15.9224852	-7.739169347
-14.55917137	-11.53612303
-14.52843108	-11.57564624
-14.51832428	-11.5824776
-14.48757784	-11.60875402
-15.92251704	-7.731917545
-15.89067205	-7.750942164
-14.49771689	-11.60150222
-14.46705912	-11.62052684
-14.44665867	-11.62641325
-14.47731848	-11.61464043
-15.90657862	-7.745055755
-17.94533603	-3.875471082
-14.50803567	-11.59561581
-14.53877967	-11.56250802
-14.57949778	-11.50373263
-15.93842362	-7.726031136
-15.97039624	-7.679676568
-17.02773164	-3.891332538
-14.5286129	-11.56933939
-14.55944623	-11.52940024
-14.56958023	-11.52298482
-14.60040653	-11.47062485
-14.6102875	-11.45260143
-14.64110147	-11.38943079
-15.61097798	-7.804342414
-15.97033236	-7.692923351
-16.002369	-7.634147959
-16.95345698	-4.029694431
-16.98943399	-3.964516178
-17.0255552	-3.905470952
-17.97718102	-3.856446463
-14.59033726	-11.48304567
-14.62125443	-11.42427028
-14.63128847	-11.41266229
-14.66219504	-11.34307622
-14.67196887	-11.32143727
-14.70285931	-11.24258056
-16.00230499	-7.646568784
-16.06663519	-7.484960382
-16.88011187	-4.200503527
-16.9157309	-4.119335501
-16.98739782	-3.976358762
-17.02344686	-3.914267931
-14.65222841	-11.3598923
-14.68322741	-11.28430083
-14.69315624	-11.26866728
-14.72414089	-11.18380517
-14.73380209	-11.15964036
-14.76476662	-11.06696412
-14.7741521	-11.03567901
-14.80509053	-10.93655215
-15.58234532	-7.910416575
-15.58287666	-7.903042402
-15.61094537	-7.832512012
-15.6109771	-7.828371232
-16.03434162	-7.587793392
-16.06650666	-7.506599331
-16.84295205	-4.308280414
-16.87835801	-4.217173578
-16.91390588	-4.132715079
-16.94959622	-4.054810515
-16.98542961	-3.983339864
-17.02140662	-3.91816161
-18.00915364	-3.810091895
-14.67310571	-11.2951115
-14.71428227	-11.20388649
-14.74536097	-11.11342179
-14.75517911	-11.09485956
-14.79578231	-10.97089821
-14.82681841	-10.86616877
-14.83607755	-10.83468052
-14.86708311	-10.72476493
-14.87605011	-10.68868453
-14.90701864	-10.57474503
-14.94660962	-10.41827896
-14.98584023	-10.25733202
-15.51906056	-8.113417776
-15.52117398	-8.101659405
-15.55004818	-8.015598524
-15.5516876	-8.007202277
-15.58034759	-7.924491689
-15.58150325	-7.919429632
-15.60993682	-7.84003319
-15.61059907	-7.838261605
-15.61097733	-7.822365827
-15.63895311	-7.763590435
-16.0664424	-7.517410006
-16.09867183	-7.42618499
-16.13103044	-7.317158066
-16.16351874	-7.193196715
-16.80614229	-4.425146497
-16.84133645	-4.323957908
-16.87667166	-4.229500781
-16.91214851	-4.141728135
-16.98352933	-3.985888938
-14.7353453	-11.12790051
-14.77649449	-11.01887359
-14.78623951	-10.99658073
-14.80765061	-10.91538667
-14.81735231	-10.89491224
-14.84848597	-10.78497471
-14.85790437	-10.75869454
-14.88900932	-10.64357087
-14.89813584	-10.61269856
-14.92920558	-10.49355097
-14.93803149	-10.4591972
-14.96905927	-10.3370849
-14.97757568	-10.30025766
-15.00855446	-10.17613796
-15.01675233	-10.13774455
-15.04767481	-10.01247557
-15.05554495	-9.973325919
-15.08640354	-9.847670463
-15.09393662	-9.808481481
-15.12472345	-9.683111844
-15.23705188	-9.202280449
-15.24314087	-9.16843127
-15.27355602	-9.049313095
-15.37998247	-8.621406362
-15.38446901	-8.598387632
-15.41436244	-8.490531378
-15.41842307	-8.470670937
-15.44816032	-8.366026555
-15.481355	-8.248071863
-15.48453327	-8.234790568
-15.48740652	-8.217977924
-15.51392507	-8.136783864
-15.51664689	-8.12686202
-15.54584884	-8.032223716
-15.54810408	-8.025673431
-15.57710437	-7.934404464
-15.57888297	-7.931216303
-15.60896147	-7.843443658
-16.03440576	-7.576185398
-16.09860744	-7.436215946
-16.16332478	-7.218879234
-16.19587813	-7.088467272
-16.76968074	-4.551564427
-16.80466437	-4.440276428
-16.83978821	-4.33571628
-16.87505283	-4.237897028
-16.91045878	-4.146790193
-16.94600665	-4.062331693
-18.04125442	-3.739708509
-14.83886041	-10.80851009
-14.8700915	-10.69374969
-14.87967078	-10.67229239
-14.91087503	-10.55234585
-14.92016275	-10.52629641
-14.95133365	-10.40232596
-14.96032097	-10.37279505
-14.99145176	-10.24585988
-15.0001297	-10.21385551
-15.03121332	-10.08491294
-15.03957273	-10.05134241
-15.07060187	-9.921250552
-15.07863344	-9.886923772
-15.11729476	-9.722079334
-15.1481918	-9.591886828
-15.15553921	-9.558110399
-15.19334885	-9.396150862
-15.20006589	-9.359437132
-15.22408097	-9.268212116
-15.23070534	-9.237178922
-15.26134193	-9.111055433
-15.26758989	-9.082029123
-15.29812183	-8.958088079
-15.33440116	-8.809951761
-15.33986599	-8.785888284
-15.37521796	-8.645955877
-15.40537804	-8.530181346
-15.41001882	-8.511985486
-15.44003458	-8.399306362
-15.44424784	-8.38426879
-15.47410857	-8.274801539
-15.47788392	-8.263020695
-15.50757859	-8.156846847
-15.51090566	-8.148388421
-15.54042292	-8.045558848
-15.54329133	-8.040459873
-15.57261954	-7.9409987
-15.57501896	-7.939271284
-15.60606629	-7.844814157
-16.13083687	-7.34499093
-16.16319548	-7.235964006
-16.19568378	-7.112002655
-16.2283023	-6.975784958
-16.73356558	-4.687761354
-16.76833994	-4.566513259
-16.80325366	-4.451880985
-16.87350149	-4.242763848
-16.9088367	-4.14830672
-14.90137505	-10.57624451
-14.94212909	-10.43024852
-14.98255155	-10.27674716
-15.01378531	-10.14536423
-15.02262656	-10.11780763
-15.06233781	-9.955294523
-15.09347365	-9.820754895
-15.10166854	-9.790875887
-15.10960048	-9.756445447
-15.13274411	-9.655949791
-15.14060154	-9.626031449
-15.17160891	-9.491391172
-15.17911916	-9.462062513
-15.18635804	-9.428790867
-15.2100501	-9.328295211
-15.2172033	-9.300102977
-15.25483543	-9.141131037
-15.29199656	-8.985981237
-15.32264564	-8.857592423
-15.3286673	-8.835356572
-15.35920384	-8.709456105
-15.36482781	-8.689840398
-15.37016	-8.667174378
-15.39524198	-8.566678722
-15.40045785	-8.549907991
-15.43553679	-8.4159376
-15.46567544	-8.298810706
-15.47004361	-8.288220905
-15.50395693	-8.16697281
-15.53725502	-8.052340536
-15.56991584	-7.944411987
-16.19555422	-7.127654218
-16.22810756	-6.997242256
-16.26079138	-6.855838417
-16.697795	-4.83367391
-16.73236133	-4.702798926
-16.7670662	-4.578294103
-16.80191018	-4.460339411
-16.8368938	-4.349051412
-16.87201764	-4.244491264
-18.07348385	-3.648483493
-14.97340107	-10.3018303
-15.04506446	-10.0128642
-15.05381503	-9.984417286
-15.08504576	-9.850351096
-15.12464843	-9.68593246
-15.16385513	-9.521088022
-15.19497297	-9.382364248
-15.20264804	-9.357119086
-15.24100889	-9.19515955
-15.24804925	-9.16771646
-15.27891897	-9.03618761
-15.28558753	-9.010559777
-15.3163591	-8.88103781
-15.34712562	-8.748565499
-15.35330965	-8.730413145
-15.38396525	-8.600429181
-15.38975058	-8.584896971
-15.4307395	-8.42968569
-16.09880062	-7.406103675
-16.13090139	-7.335720289
-16.16313083	-7.244495273
-16.19548944	-7.13546835
-16.22797774	-7.011506999
-16.26059626	-6.875289302
-16.29334551	-6.729293317
-16.32622602	-6.575791957
-16.35923832	-6.416852421
-16.66236719	-4.988885191
-16.69672674	-4.848952784
-16.73122401	-4.714982393
-16.76585954	-4.587265698
-16.80063389	-4.466017603
-16.83554762	-4.351385329
-15.15583263	-9.546922867
-16.22791283	-7.018627294
-16.26046617	-6.888215332
-16.29314999	-6.746811494
-16.32596481	-6.596791598
-16.35891114	-6.440325523
-16.39198953	-6.279378582
-16.4252005	-6.115716192
-16.62728035	-5.152553719
-16.66143436	-5.004417401
-16.69572527	-4.861640018
-16.73015361	-4.724646986
-16.76471994	-4.593772002
-16.79942481	-4.469267179
-18.10584246	-3.53945657
-16.26040113	-6.894665943
-16.29301965	-6.758448247
-16.3257689	-6.612452262
-16.35864941	-6.458950901
-16.39166171	-6.300011366
-16.45808377	-5.973079625
-16.4914946	-5.808235186
-16.52503934	-5.644266251
-16.55871853	-5.482306715
-16.59253271	-5.323334774
-16.62648241	-5.168184975
-16.66056819	-5.01756031
-16.69479058	-4.872044136
-16.72915013	-4.732111729
-16.7636474	-4.598141338
-16.79828293	-4.470424643
-16.29295447	-6.764253981
-16.32563829	-6.622850143
-16.35845311	-6.472830247
-16.39139945	-6.316364172
-16.42447784	-6.155417232
-16.4576888	-5.991754841
-16.49103288	-5.826949736
-16.5245106	-5.662391118
-16.55812249	-5.499295156
-16.59186911	-5.338716406
-16.62575098	-5.181559722
-16.65976865	-5.028592369
-16.69392267	-4.88045605
-16.72821357	-4.737678667
-16.76264191	-4.600685635
-18.13833076	-3.415495219
-16.32557299	-6.628036285
-16.39120275	-6.328538939
-16.42421505	-6.169599404
-16.45735966	-6.007086299
-16.49063712	-5.842667663
-16.55759269	-5.513854289
-16.59127188	-5.351894753
-16.62508605	-5.192922812
-16.65903576	-5.037773013
-16.69312153	-4.887148348
-16.76170348	-4.601699767
-16.35825681	-6.486632446
-16.42401796	-6.180146475
-16.45709635	-6.019199535
-16.55712911	-5.526173421
-16.62448763	-5.202498709
-16.6583695	-5.045342025
-16.69238717	-4.892374672
-16.72654118	-4.744238354
-18.17094928	-3.279277522
-16.39100606	-6.340636461
-16.42388657	-6.187135101
-16.45689887	-6.028195565
-16.49004348	-5.86568246
-16.52332093	-5.701263824
-16.55673177	-5.536419386
-16.59027651	-5.37245045
-16.6239557	-5.210490914
-16.65776987	-5.051518974
-16.69171958	-4.896369174
-16.72580535	-4.745744509
-16.35832224	-6.4820403
-16.42382088	-6.190616565
-16.45676722	-6.03415049
-16.4898456	-5.87320355
-16.52305657	-5.709541159
-16.55640065	-5.544736055
-16.58987836	-5.380177436
-16.62349026	-5.217081474
-16.65723688	-5.056502724
-16.69111875	-4.89934604
-16.72513642	-4.746378687
-18.20369853	-3.133281537
-16.2936062	-6.705818522
-16.39107163	-6.33661255
-16.45670139	-6.037115205
-16.48971369	-5.878175669
-16.5228583	-5.715662564
-16.55613575	-5.551243928
-16.58954658	-5.38639949
-16.62309132	-5.222430554
-16.65677051	-5.060471018
-16.69058469	-4.901499078
-16.48964773	-5.88064913
-16.55593708	-5.556039799
-16.58928116	-5.391234694
-16.62275888	-5.226676076
-16.65637077	-5.063580114
-16.69011739	-4.903001364
-18.23657904	-2.979780177
-16.52266002	-5.721709594
-16.55580463	-5.559196489
-16.58908209	-5.394777853
-16.65603766	-5.065964479
-16.68971685	-4.904004943
-16.55573841	-5.560762654
-16.65577117	-5.06773654
-18.26959134	-2.820840641
-16.52272612	-5.719702189
-16.58888302	-5.398249549
-16.62216048	-5.233830913
-16.65557131	-5.068986474
-16.68911605	-4.905017539
-16.42480632	-6.137498261
-16.62209399	-5.234587158
-16.65543806	-5.069782054
-16.68891578	-4.905223435
-18.30273595	-2.658327536
-16.49030732	-5.855537144
-16.58894938	-5.397100263
-16.65537144	-5.070168522
-16.68878227	-4.905324084
-16.68871552	-4.905363418
-18.3360134	-2.4939089
-16.52365139	-5.69073204
-16.62229345	-5.232295159
-16.52404795	-5.677823224
-16.62249292	-5.229933415
-18.36942423	-2.329064462
-18.40296898	-2.165095526
-16.59074101	-5.363077459
-16.68938307	-4.904640578
-18.43664817	-2.00313599
-16.72734392	-4.741632174
-16.73236133	-4.702798926
-16.79828293	-4.470424643
-18.67621256	-0.9912539178
-18.71098692	-0.870005823
-18.74590065	-0.7553735491
-16.80614229	-4.425146497
-16.83830733	-4.343952437
-18.78095431	-0.6474450005
-18.81614847	-0.5462564117
-16.94776754	-4.060560108
-16.9514927	-4.04466433
-18.95834135	-0.2081874415
-18.99424648	-0.1398818735
-19.03029552	-0.07779104234
-19.06648904	-0.02174786463
-18.00915364	-3.810091895
-18.07348385	-3.648483493
-18.17094928	-3.279277522
-18.26959134	-2.820840641
-18.40296898	-2.165095526
-18.47046234	-1.84416405
-18.50441205	-1.68901425
-18.53849782	-1.538389585
-18.57272021	-1.392873411
-18.60707976	-1.252941004
-18.64157703	-1.118970613
-18.71098692	-0.870005823
-18.74590065	-0.7553735491
-18.85148369	-0.4517992843
-18.88696053	-0.3640266386
-18.92257956	-0.2828586119
-19.06648904	-0.02174786463
