# Supplementary material for: An evolutionary algorithm for multi-objective optimization of freshwater consumption in textile dyeing industry
Source: PeerJ Comput Sci. 2022 Mar 22;8:e932. doi: 10.7717/peerj-cs.932 (PMC9044317; doi:10.7717/peerj-cs.932)
Supplement: Supplemental Information 1 — The data was collected manually from the Sitara Textile mills to conduct the thesis. [file peerj-cs-08-932-s001.zip › Code-and-Dataset/Algorithm Work/AMOCLPSO-matlab/Graphs/SCH_optimal_front.txt]

3.999999997	5.844575628e-019
3.920399997	0.0004000000306
3.841599997	0.001600000061
3.763599997	0.003600000092
3.686399997	0.006400000122
3.609999997	0.01000000015
3.534399997	0.01440000018
3.459599997	0.01960000021
3.385599997	0.02560000024
3.312399997	0.03240000028
3.239999997	0.04000000031
3.168399997	0.04840000034
3.097599997	0.05760000037
3.027599997	0.0676000004
2.958399997	0.07840000043
2.889999997	0.09000000046
2.822399997	0.1024000005
2.755599997	0.1156000005
2.689599997	0.1296000006
2.624399998	0.1444000006
2.559999998	0.1600000006
2.496399998	0.1764000006
2.433599998	0.1936000007
2.371599998	0.2116000007
2.310399998	0.2304000007
2.249999998	0.2500000008
2.190399998	0.2704000008
2.131599998	0.2916000008
2.073599998	0.3136000009
2.016399998	0.3364000009
1.959999998	0.3600000009
1.904399998	0.3844000009
1.849599998	0.409600001
1.795599998	0.435600001
1.742399998	0.462400001
1.689999998	0.4900000011
1.638399998	0.5184000011
1.587599998	0.5476000011
1.537599998	0.5776000012
1.488399998	0.6084000012
1.439999998	0.6400000012
1.392399998	0.6724000013
1.345599998	0.7056000013
1.299599998	0.7396000013
1.254399998	0.7744000013
1.209999998	0.8100000014
1.166399998	0.8464000014
1.123599998	0.8836000014
1.081599998	0.9216000015
1.040399998	0.9604000015
0.9999999985	1.000000002
0.9603999985	1.040400002
0.9215999985	1.081600002
0.8835999986	1.123600002
0.8463999986	1.166400002
0.8099999986	1.210000002
0.7743999987	1.254400002
0.7395999987	1.299600002
0.7055999987	1.345600002
0.6723999987	1.392400002
0.6399999988	1.440000002
0.6083999988	1.488400002
0.5775999988	1.537600002
0.5475999989	1.587600002
0.5183999989	1.638400002
0.4899999989	1.690000002
0.462399999	1.742400002
0.435599999	1.795600002
0.409599999	1.849600002
0.3843999991	1.904400002
0.3599999991	1.960000002
0.3363999991	2.016400002
0.3135999991	2.073600002
0.2915999992	2.131600002
0.2703999992	2.190400002
0.2499999992	2.250000002
0.2303999993	2.310400002
0.2115999993	2.371600002
0.1935999993	2.433600002
0.1763999994	2.496400002
0.1599999994	2.560000002
0.1443999994	2.624400002
0.1295999994	2.689600003
0.1155999995	2.755600003
0.1023999995	2.822400003
0.08999999954	2.890000003
0.07839999957	2.958400003
0.0675999996	3.027600003
0.05759999963	3.097600003
0.04839999966	3.168400003
0.03999999969	3.240000003
0.03239999972	3.312400003
0.02559999976	3.385600003
0.01959999979	3.459600003
0.01439999982	3.534400003
0.009999999847	3.610000003
0.006399999878	3.686400003
0.003599999908	3.763600003
0.001599999939	3.841600003
0.0003999999694	3.920400003
5.844598067e-019	4.000000003
9.999998471e-005	3.960100003
0.0008999999541	3.880900003
0.002499999924	3.802500003
0.004899999893	3.724900003
0.008099999862	3.648100003
0.01209999983	3.572100003
0.0168999998	3.496900003
0.02249999977	3.422500003
0.02889999974	3.348900003
0.03609999971	3.276100003
0.04409999968	3.204100003
0.05289999965	3.132900003
0.06249999962	3.062500003
0.07289999959	2.992900003
0.08409999956	2.924100003
0.09609999953	2.856100003
0.1088999995	2.788900003
0.1224999995	2.722500003
0.1368999994	2.656900002
0.1520999994	2.592100002
0.1680999994	2.528100002
0.1848999993	2.464900002
0.2024999993	2.402500002
0.2208999993	2.340900002
0.2400999993	2.280100002
0.2600999992	2.220100002
0.2808999992	2.160900002
0.3024999992	2.102500002
0.3248999991	2.044900002
0.3480999991	1.988100002
0.3720999991	1.932100002
0.396899999	1.876900002
0.422499999	1.822500002
0.448899999	1.768900002
0.4760999989	1.716100002
0.5040999989	1.664100002
0.5328999989	1.612900002
0.5624999989	1.562500002
0.5928999988	1.512900002
0.6240999988	1.464100002
0.6560999988	1.416100002
0.6888999987	1.368900002
0.7224999987	1.322500002
0.7568999987	1.276900002
0.7920999986	1.232100002
0.8280999986	1.188100002
0.8648999986	1.144900002
0.9024999985	1.102500002
0.9408999985	1.060900002
0.9800999985	1.020100002
1.020099998	0.9801000015
1.060899998	0.9409000015
1.102499998	0.9025000015
1.144899998	0.8649000014
1.188099998	0.8281000014
1.232099998	0.7921000014
1.276899998	0.7569000013
1.322499998	0.7225000013
1.368899998	0.6889000013
1.416099998	0.6561000012
1.464099998	0.6241000012
1.512899998	0.5929000012
1.562499998	0.5625000011
1.612899998	0.5329000011
1.664099998	0.5041000011
1.716099998	0.4761000011
1.768899998	0.448900001
1.822499998	0.422500001
1.876899998	0.396900001
1.932099998	0.3721000009
1.988099998	0.3481000009
2.044899998	0.3249000009
2.102499998	0.3025000008
2.160899998	0.2809000008
2.220099998	0.2601000008
2.280099998	0.2401000007
2.340899998	0.2209000007
2.402499998	0.2025000007
2.464899998	0.1849000007
2.528099998	0.1681000006
2.592099998	0.1521000006
2.656899998	0.1369000006
2.722499997	0.1225000005
2.788899997	0.1089000005
2.856099997	0.09610000047
2.924099997	0.08410000044
2.992899997	0.07290000041
3.062499997	0.06250000038
3.132899997	0.05290000035
3.204099997	0.04410000032
3.276099997	0.03610000029
3.348899997	0.02890000026
3.422499997	0.02250000023
3.496899997	0.0169000002
3.572099997	0.01210000017
3.648099997	0.008100000138
3.724899997	0.004900000107
3.802499997	0.002500000076
3.880899997	0.0009000000459
3.960099997	0.0001000000153
