# Supplementary material for: An evolutionary algorithm for multi-objective optimization of freshwater consumption in textile dyeing industry
Source: PeerJ Comput Sci. 2022 Mar 22;8:e932. doi: 10.7717/peerj-cs.932 (PMC9044317; doi:10.7717/peerj-cs.932)
Supplement: Supplemental Information 1 — The data was collected manually from the Sitara Textile mills to conduct the thesis. [file peerj-cs-08-932-s001.zip › Code-and-Dataset/Algorithm Work/AMOCLPSO-matlab/Graphs/ZDT1_optimal_front.txt]

0 1 
0.001 0.968377 
0.002 0.955279 
0.003 0.945228 
0.004 0.936754 
0.005 0.929289 
0.006 0.92254 
0.007 0.916334 
0.008 0.910557 
0.009 0.905132 
0.01 0.9 
0.011 0.895119 
0.012 0.890455 
0.013 0.885982 
0.014 0.881678 
0.015 0.877526 
0.016 0.873509 
0.017 0.869616 
0.018 0.865836 
0.019 0.86216 
0.02 0.858579 
0.021 0.855086 
0.022 0.851676 
0.023 0.848342 
0.024 0.845081 
0.025 0.841886 
0.026 0.838755 
0.027 0.835683 
0.028 0.832668 
0.029 0.829706 
0.03 0.826795 
0.031 0.823932 
0.032 0.821115 
0.033 0.818341 
0.034 0.815609 
0.035 0.812917 
0.036 0.810263 
0.037 0.807646 
0.038 0.805064 
0.039 0.802516 
0.04 0.8 
0.041 0.797515 
0.042 0.795061 
0.043 0.792636 
0.044 0.790238 
0.045 0.787868 
0.046 0.785524 
0.047 0.783205 
0.048 0.780911 
0.049 0.778641 
0.05 0.776393 
0.051 0.774168 
0.052 0.771965 
0.053 0.769783 
0.054 0.767621 
0.055 0.765479 
0.056 0.763357 
0.057 0.761253 
0.058 0.759168 
0.059 0.757101 
0.06 0.755051 
0.061 0.753018 
0.062 0.751002 
0.063 0.749002 
0.064 0.747018 
0.065 0.745049 
0.066 0.743095 
0.067 0.741156 
0.068 0.739232 
0.069 0.737321 
0.07 0.735425 
0.071 0.733542 
0.072 0.731672 
0.073 0.729815 
0.074 0.727971 
0.075 0.726139 
0.076 0.724319 
0.077 0.722511 
0.078 0.720715 
0.079 0.718931 
0.08 0.717157 
0.081 0.715395 
0.082 0.713644 
0.083 0.711903 
0.084 0.710172 
0.085 0.708452 
0.086 0.706742 
0.087 0.705042 
0.088 0.703352 
0.089 0.701671 
0.09 0.7 
0.091 0.698338 
0.092 0.696685 
0.093 0.695041 
0.094 0.693406 
0.095 0.691779 
0.096 0.690161 
0.097 0.688552 
0.098 0.68695 
0.099 0.685357 
0.1 0.683772 
0.101 0.682195 
0.102 0.680626 
0.103 0.679064 
0.104 0.67751 
0.105 0.675963 
0.106 0.674424 
0.107 0.672891 
0.108 0.671366 
0.109 0.669849 
0.11 0.668338 
0.111 0.666833 
0.112 0.665336 
0.113 0.663845 
0.114 0.662361 
0.115 0.660884 
0.116 0.659412 
0.117 0.657947 
0.118 0.656489 
0.119 0.655036 
0.12 0.65359 
0.121 0.652149 
0.122 0.650715 
0.123 0.649286 
0.124 0.647864 
0.125 0.646447 
0.126 0.645035 
0.127 0.643629 
0.128 0.642229 
0.129 0.640834 
0.13 0.639445 
0.131 0.638061 
0.132 0.636682 
0.133 0.635308 
0.134 0.63394 
0.135 0.632577 
0.136 0.631218 
0.137 0.629865 
0.138 0.628516 
0.139 0.627173 
0.14 0.625834 
0.141 0.6245 
0.142 0.623171 
0.143 0.621847 
0.144 0.620527 
0.145 0.619211 
0.146 0.617901 
0.147 0.616594 
0.148 0.615292 
0.149 0.613995 
0.15 0.612702 
0.151 0.611413 
0.152 0.610128 
0.153 0.608848 
0.154 0.607572 
0.155 0.6063 
0.156 0.605032 
0.157 0.603768 
0.158 0.602508 
0.159 0.601252 
0.16 0.6 
0.161 0.598752 
0.162 0.597508 
0.163 0.596267 
0.164 0.595031 
0.165 0.593798 
0.166 0.592569 
0.167 0.591344 
0.168 0.590122 
0.169 0.588904 
0.17 0.587689 
0.171 0.586479 
0.172 0.585271 
0.173 0.584067 
0.174 0.582867 
0.175 0.58167 
0.176 0.580476 
0.177 0.579286 
0.178 0.5781 
0.179 0.576916 
0.18 0.575736 
0.181 0.574559 
0.182 0.573385 
0.183 0.572215 
0.184 0.571048 
0.185 0.569884 
0.186 0.568723 
0.187 0.567565 
0.188 0.56641 
0.189 0.565259 
0.19 0.56411 
0.191 0.562965 
0.192 0.561822 
0.193 0.560682 
0.194 0.559546 
0.195 0.558412 
0.196 0.557281 
0.197 0.556153 
0.198 0.555028 
0.199 0.553906 
0.2 0.552786 
0.201 0.55167 
0.202 0.550556 
0.203 0.549445 
0.204 0.548336 
0.205 0.547231 
0.206 0.546128 
0.207 0.545027 
0.208 0.54393 
0.209 0.542835 
0.21 0.541742 
0.211 0.540653 
0.212 0.539565 
0.213 0.538481 
0.214 0.537399 
0.215 0.536319 
0.216 0.535242 
0.217 0.534167 
0.218 0.533095 
0.219 0.532026 
0.22 0.530958 
0.221 0.529894 
0.222 0.528831 
0.223 0.527771 
0.224 0.526714 
0.225 0.525658 
0.226 0.524605 
0.227 0.523555 
0.228 0.522507 
0.229 0.521461 
0.23 0.520417 
0.231 0.519375 
0.232 0.518336 
0.233 0.517299 
0.234 0.516265 
0.235 0.515232 
0.236 0.514202 
0.237 0.513174 
0.238 0.512148 
0.239 0.511124 
0.24 0.510102 
0.241 0.509082 
0.242 0.508065 
0.243 0.50705 
0.244 0.506036 
0.245 0.505025 
0.246 0.504016 
0.247 0.503009 
0.248 0.502004 
0.249 0.501001 
0.25 0.5 
0.251 0.499001 
0.252 0.498004 
0.253 0.497009 
0.254 0.496016 
0.255 0.495025 
0.256 0.494036 
0.257 0.493048 
0.258 0.492063 
0.259 0.49108 
0.26 0.490098 
0.261 0.489118 
0.262 0.488141 
0.263 0.487165 
0.264 0.486191 
0.265 0.485218 
0.266 0.484248 
0.267 0.48328 
0.268 0.482313 
0.269 0.481348 
0.27 0.480385 
0.271 0.479423 
0.272 0.478464 
0.273 0.477506 
0.274 0.47655 
0.275 0.475596 
0.276 0.474643 
0.277 0.473692 
0.278 0.472743 
0.279 0.471795 
0.28 0.47085 
0.281 0.469906 
0.282 0.468963 
0.283 0.468023 
0.284 0.467083 
0.285 0.466146 
0.286 0.46521 
0.287 0.464276 
0.288 0.463344 
0.289 0.462413 
0.29 0.461484 
0.291 0.460556 
0.292 0.45963 
0.293 0.458705 
0.294 0.457782 
0.295 0.456861 
0.296 0.455941 
0.297 0.455023 
0.298 0.454106 
0.299 0.453191 
0.3 0.452277 
0.301 0.451365 
0.302 0.450455 
0.303 0.449546 
0.304 0.448638 
0.305 0.447732 
0.306 0.446827 
0.307 0.445924 
0.308 0.445023 
0.309 0.444122 
0.31 0.443224 
0.311 0.442326 
0.312 0.44143 
0.313 0.440536 
0.314 0.439643 
0.315 0.438751 
0.316 0.437861 
0.317 0.436972 
0.318 0.436085 
0.319 0.435199 
0.32 0.434315 
0.321 0.433431 
0.322 0.43255 
0.323 0.431669 
0.324 0.43079 
0.325 0.429912 
0.326 0.429036 
0.327 0.428161 
0.328 0.427287 
0.329 0.426415 
0.33 0.425544 
0.331 0.424674 
0.332 0.423806 
0.333 0.422938 
0.334 0.422073 
0.335 0.421208 
0.336 0.420345 
0.337 0.419483 
0.338 0.418622 
0.339 0.417763 
0.34 0.416905 
0.341 0.416048 
0.342 0.415192 
0.343 0.414338 
0.344 0.413485 
0.345 0.412633 
0.346 0.411782 
0.347 0.410933 
0.348 0.410085 
0.349 0.409238 
0.35 0.408392 
0.351 0.407547 
0.352 0.406704 
0.353 0.405862 
0.354 0.405021 
0.355 0.404181 
0.356 0.403343 
0.357 0.402505 
0.358 0.401669 
0.359 0.400834 
0.36 0.4 
0.361 0.399167 
0.362 0.398336 
0.363 0.397505 
0.364 0.396676 
0.365 0.395848 
0.366 0.395021 
0.367 0.394195 
0.368 0.39337 
0.369 0.392546 
0.37 0.391724 
0.371 0.390902 
0.372 0.390082 
0.373 0.389263 
0.374 0.388445 
0.375 0.387628 
0.376 0.386812 
0.377 0.385997 
0.378 0.385183 
0.379 0.38437 
0.38 0.383559 
0.381 0.382748 
0.382 0.381939 
0.383 0.38113 
0.384 0.380323 
0.385 0.379516 
0.386 0.378711 
0.387 0.377907 
0.388 0.377104 
0.389 0.376301 
0.39 0.3755 
0.391 0.3747 
0.392 0.373901 
0.393 0.373103 
0.394 0.372306 
0.395 0.37151 
0.396 0.370715 
0.397 0.369921 
0.398 0.369128 
0.399 0.368336 
0.4 0.367544 
0.401 0.366754 
0.402 0.365965 
0.403 0.365177 
0.404 0.36439 
0.405 0.363604 
0.406 0.362819 
0.407 0.362034 
0.408 0.361251 
0.409 0.360469 
0.41 0.359688 
0.411 0.358907 
0.412 0.358128 
0.413 0.357349 
0.414 0.356572 
0.415 0.355795 
0.416 0.355019 
0.417 0.354245 
0.418 0.353471 
0.419 0.352698 
0.42 0.351926 
0.421 0.351155 
0.422 0.350385 
0.423 0.349615 
0.424 0.348847 
0.425 0.34808 
0.426 0.347313 
0.427 0.346548 
0.428 0.345783 
0.429 0.345019 
0.43 0.344256 
0.431 0.343494 
0.432 0.342733 
0.433 0.341973 
0.434 0.341213 
0.435 0.340455 
0.436 0.339697 
0.437 0.33894 
0.438 0.338184 
0.439 0.337429 
0.44 0.336675 
0.441 0.335922 
0.442 0.335169 
0.443 0.334418 
0.444 0.333667 
0.445 0.332917 
0.446 0.332168 
0.447 0.331419 
0.448 0.330672 
0.449 0.329925 
0.45 0.32918 
0.451 0.328435 
0.452 0.327691 
0.453 0.326947 
0.454 0.326205 
0.455 0.325463 
0.456 0.324722 
0.457 0.323982 
0.458 0.323243 
0.459 0.322505 
0.46 0.321767 
0.461 0.32103 
0.462 0.320294 
0.463 0.319559 
0.464 0.318825 
0.465 0.318091 
0.466 0.317358 
0.467 0.316626 
0.468 0.315895 
0.469 0.315164 
0.47 0.314435 
0.471 0.313706 
0.472 0.312977 
0.473 0.31225 
0.474 0.311523 
0.475 0.310798 
0.476 0.310072 
0.477 0.309348 
0.478 0.308625 
0.479 0.307902 
0.48 0.30718 
0.481 0.306458 
0.482 0.305738 
0.483 0.305018 
0.484 0.304299 
0.485 0.303581 
0.486 0.302863 
0.487 0.302146 
0.488 0.30143 
0.489 0.300715 
0.49 0.3 
0.491 0.299286 
0.492 0.298573 
0.493 0.29786 
0.494 0.297149 
0.495 0.296438 
0.496 0.295727 
0.497 0.295018 
0.498 0.294309 
0.499 0.293601 
0.5 0.292893 
0.501 0.292186 
0.502 0.29148 
0.503 0.290775 
0.504 0.29007 
0.505 0.289366 
0.506 0.288663 
0.507 0.287961 
0.508 0.287259 
0.509 0.286558 
0.51 0.285857 
0.511 0.285157 
0.512 0.284458 
0.513 0.28376 
0.514 0.283062 
0.515 0.282365 
0.516 0.281669 
0.517 0.280973 
0.518 0.280278 
0.519 0.279583 
0.52 0.27889 
0.521 0.278197 
0.522 0.277504 
0.523 0.276813 
0.524 0.276122 
0.525 0.275431 
0.526 0.274741 
0.527 0.274052 
0.528 0.273364 
0.529 0.272676 
0.53 0.271989 
0.531 0.271303 
0.532 0.270617 
0.533 0.269932 
0.534 0.269247 
0.535 0.268563 
0.536 0.26788 
0.537 0.267197 
0.538 0.266515 
0.539 0.265834 
0.54 0.265153 
0.541 0.264473 
0.542 0.263794 
0.543 0.263115 
0.544 0.262436 
0.545 0.261759 
0.546 0.261082 
0.547 0.260406 
0.548 0.25973 
0.549 0.259055 
0.55 0.25838 
0.551 0.257706 
0.552 0.257033 
0.553 0.25636 
0.554 0.255688 
0.555 0.255017 
0.556 0.254346 
0.557 0.253676 
0.558 0.253006 
0.559 0.252337 
0.56 0.251669 
0.561 0.251001 
0.562 0.250333 
0.563 0.249667 
0.564 0.249001 
0.565 0.248335 
0.566 0.24767 
0.567 0.247006 
0.568 0.246342 
0.569 0.245679 
0.57 0.245017 
0.571 0.244355 
0.572 0.243693 
0.573 0.243032 
0.574 0.242372 
0.575 0.241712 
0.576 0.241053 
0.577 0.240395 
0.578 0.239737 
0.579 0.23908 
0.58 0.238423 
0.581 0.237766 
0.582 0.237111 
0.583 0.236456 
0.584 0.235801 
0.585 0.235147 
0.586 0.234494 
0.587 0.233841 
0.588 0.233188 
0.589 0.232537 
0.59 0.231885 
0.591 0.231235 
0.592 0.230585 
0.593 0.229935 
0.594 0.229286 
0.595 0.228638 
0.596 0.22799 
0.597 0.227342 
0.598 0.226695 
0.599 0.226049 
0.6 0.225403 
0.601 0.224758 
0.602 0.224113 
0.603 0.223469 
0.604 0.222826 
0.605 0.222183 
0.606 0.22154 
0.607 0.220898 
0.608 0.220256 
0.609 0.219615 
0.61 0.218975 
0.611 0.218335 
0.612 0.217696 
0.613 0.217057 
0.614 0.216418 
0.615 0.215781 
0.616 0.215143 
0.617 0.214507 
0.618 0.21387 
0.619 0.213234 
0.62 0.212599 
0.621 0.211964 
0.622 0.21133 
0.623 0.210697 
0.624 0.210063 
0.625 0.209431 
0.626 0.208798 
0.627 0.208167 
0.628 0.207535 
0.629 0.206905 
0.63 0.206275 
0.631 0.205645 
0.632 0.205016 
0.633 0.204387 
0.634 0.203759 
0.635 0.203131 
0.636 0.202504 
0.637 0.201877 
0.638 0.201251 
0.639 0.200625 
0.64 0.2 
0.641 0.199375 
0.642 0.198751 
0.643 0.198127 
0.644 0.197504 
0.645 0.196881 
0.646 0.196259 
0.647 0.195637 
0.648 0.195016 
0.649 0.194395 
0.65 0.193774 
0.651 0.193154 
0.652 0.192535 
0.653 0.191916 
0.654 0.191297 
0.655 0.190679 
0.656 0.190062 
0.657 0.189445 
0.658 0.188828 
0.659 0.188212 
0.66 0.187596 
0.661 0.186981 
0.662 0.186366 
0.663 0.185752 
0.664 0.185138 
0.665 0.184525 
0.666 0.183912 
0.667 0.183299 
0.668 0.182687 
0.669 0.182076 
0.67 0.181465 
0.671 0.180854 
0.672 0.180244 
0.673 0.179634 
0.674 0.179025 
0.675 0.178416 
0.676 0.177808 
0.677 0.1772 
0.678 0.176592 
0.679 0.175985 
0.68 0.175379 
0.681 0.174773 
0.682 0.174167 
0.683 0.173562 
0.684 0.172957 
0.685 0.172353 
0.686 0.171749 
0.687 0.171145 
0.688 0.170542 
0.689 0.16994 
0.69 0.169338 
0.691 0.168736 
0.692 0.168135 
0.693 0.167534 
0.694 0.166933 
0.695 0.166333 
0.696 0.165734 
0.697 0.165135 
0.698 0.164536 
0.699 0.163938 
0.7 0.16334 
0.701 0.162743 
0.702 0.162146 
0.703 0.161549 
0.704 0.160953 
0.705 0.160357 
0.706 0.159762 
0.707 0.159167 
0.708 0.158573 
0.709 0.157979 
0.71 0.157385 
0.711 0.156792 
0.712 0.156199 
0.713 0.155607 
0.714 0.155015 
0.715 0.154423 
0.716 0.153832 
0.717 0.153241 
0.718 0.152651 
0.719 0.152061 
0.72 0.151472 
0.721 0.150883 
0.722 0.150294 
0.723 0.149706 
0.724 0.149118 
0.725 0.148531 
0.726 0.147944 
0.727 0.147357 
0.728 0.146771 
0.729 0.146185 
0.73 0.1456 
0.731 0.145015 
0.732 0.14443 
0.733 0.143846 
0.734 0.143262 
0.735 0.142679 
0.736 0.142096 
0.737 0.141513 
0.738 0.140931 
0.739 0.140349 
0.74 0.139767 
0.741 0.139186 
0.742 0.138606 
0.743 0.138026 
0.744 0.137446 
0.745 0.136866 
0.746 0.136287 
0.747 0.135708 
0.748 0.13513 
0.749 0.134552 
0.75 0.133975 
0.751 0.133397 
0.752 0.132821 
0.753 0.132244 
0.754 0.131668 
0.755 0.131093 
0.756 0.130517 
0.757 0.129943 
0.758 0.129368 
0.759 0.128794 
0.76 0.12822 
0.761 0.127647 
0.762 0.127074 
0.763 0.126501 
0.764 0.125929 
0.765 0.125357 
0.766 0.124786 
0.767 0.124215 
0.768 0.123644 
0.769 0.123074 
0.77 0.122504 
0.771 0.121934 
0.772 0.121365 
0.773 0.120796 
0.774 0.120227 
0.775 0.119659 
0.776 0.119091 
0.777 0.118524 
0.778 0.117957 
0.779 0.11739 
0.78 0.116824 
0.781 0.116258 
0.782 0.115692 
0.783 0.115127 
0.784 0.114562 
0.785 0.113998 
0.786 0.113434 
0.787 0.11287 
0.788 0.112306 
0.789 0.111743 
0.79 0.111181 
0.791 0.110618 
0.792 0.110056 
0.793 0.109495 
0.794 0.108933 
0.795 0.108372 
0.796 0.107812 
0.797 0.107251 
0.798 0.106692 
0.799 0.106132 
0.8 0.105573 
0.801 0.105014 
0.802 0.104455 
0.803 0.103897 
0.804 0.10334 
0.805 0.102782 
0.806 0.102225 
0.807 0.101668 
0.808 0.101112 
0.809 0.100556 
0.81 0.1 
0.811 0.0994446 
0.812 0.0988896 
0.813 0.0983349 
0.814 0.0977805 
0.815 0.0972265 
0.816 0.0966728 
0.817 0.0961195 
0.818 0.0955665 
0.819 0.0950138 
0.82 0.0944615 
0.821 0.0939095 
0.822 0.0933578 
0.823 0.0928065 
0.824 0.0922555 
0.825 0.0917049 
0.826 0.0911546 
0.827 0.0906046 
0.828 0.0900549 
0.829 0.0895056 
0.83 0.0889566 
0.831 0.088408 
0.832 0.0878597 
0.833 0.0873117 
0.834 0.086764 
0.835 0.0862167 
0.836 0.0856696 
0.837 0.085123 
0.838 0.0845766 
0.839 0.0840306 
0.84 0.0834849 
0.841 0.0829395 
0.842 0.0823944 
0.843 0.0818497 
0.844 0.0813053 
0.845 0.0807612 
0.846 0.0802174 
0.847 0.079674 
0.848 0.0791308 
0.849 0.078588 
0.85 0.0780456 
0.851 0.0775034 
0.852 0.0769615 
0.853 0.07642 
0.854 0.0758788 
0.855 0.0753379 
0.856 0.0747973 
0.857 0.0742571 
0.858 0.0737171 
0.859 0.0731775 
0.86 0.0726382 
0.861 0.0720991 
0.862 0.0715604 
0.863 0.0710221 
0.864 0.070484 
0.865 0.0699462 
0.866 0.0694088 
0.867 0.0688717 
0.868 0.0683348 
0.869 0.0677983 
0.87 0.0672621 
0.871 0.0667262 
0.872 0.0661906 
0.873 0.0656553 
0.874 0.0651203 
0.875 0.0645857 
0.876 0.0640513 
0.877 0.0635172 
0.878 0.0629835 
0.879 0.06245 
0.88 0.0619168 
0.881 0.061384 
0.882 0.0608514 
0.883 0.0603192 
0.884 0.0597873 
0.885 0.0592556 
0.886 0.0587243 
0.887 0.0581932 
0.888 0.0576625 
0.889 0.057132 
0.89 0.0566019 
0.891 0.056072 
0.892 0.0555425 
0.893 0.0550132 
0.894 0.0544843 
0.895 0.0539556 
0.896 0.0534272 
0.897 0.0528992 
0.898 0.0523714 
0.899 0.0518439 
0.9 0.0513167 
0.901 0.0507898 
0.902 0.0502632 
0.903 0.0497369 
0.904 0.0492109 
0.905 0.0486851 
0.906 0.0481597 
0.907 0.0476345 
0.908 0.0471097 
0.909 0.0465851 
0.91 0.0460608 
0.911 0.0455368 
0.912 0.0450131 
0.913 0.0444897 
0.914 0.0439665 
0.915 0.0434437 
0.916 0.0429211 
0.917 0.0423988 
0.918 0.0418768 
0.919 0.0413551 
0.92 0.0408337 
0.921 0.0403126 
0.922 0.0397917 
0.923 0.0392711 
0.924 0.0387508 
0.925 0.0382308 
0.926 0.0377111 
0.927 0.0371916 
0.928 0.0366724 
0.929 0.0361535 
0.93 0.0356349 
0.931 0.0351166 
0.932 0.0345985 
0.933 0.0340807 
0.934 0.0335632 
0.935 0.033046 
0.936 0.0325291 
0.937 0.0320124 
0.938 0.031496 
0.939 0.0309799 
0.94 0.030464 
0.941 0.0299485 
0.942 0.0294332 
0.943 0.0289181 
0.944 0.0284034 
0.945 0.0278889 
0.946 0.0273747 
0.947 0.0268607 
0.948 0.0263471 
0.949 0.0258337 
0.95 0.0253206 
0.951 0.0248077 
0.952 0.0242951 
0.953 0.0237828 
0.954 0.0232708 
0.955 0.022759 
0.956 0.0222475 
0.957 0.0217362 
0.958 0.0212253 
0.959 0.0207145 
0.96 0.0202041 
0.961 0.0196939 
0.962 0.019184 
0.963 0.0186744 
0.964 0.018165 
0.965 0.0176559 
0.966 0.017147 
0.967 0.0166384 
0.968 0.0161301 
0.969 0.015622 
0.97 0.0151142 
0.971 0.0146067 
0.972 0.0140994 
0.973 0.0135924 
0.974 0.0130856 
0.975 0.0125791 
0.976 0.0120729 
0.977 0.0115669 
0.978 0.0110612 
0.979 0.0105557 
0.98 0.0100505 
0.981 0.00954556 
0.982 0.00904087 
0.983 0.00853644 
0.984 0.00803226 
0.985 0.00752834 
0.986 0.00702467 
0.987 0.00652126 
0.988 0.00601811 
0.989 0.00551521 
0.99 0.00501256 
0.991 0.00451017 
0.992 0.00400803 
0.993 0.00350615 
0.994 0.00300451 
0.995 0.00250313 
0.996 0.002002 
0.997 0.00150113 
0.998 0.0010005 
0.999 0.000500125 
1 0
