# Supplementary material for: An evolutionary algorithm for multi-objective optimization of freshwater consumption in textile dyeing industry
Source: PeerJ Comput Sci. 2022 Mar 22;8:e932. doi: 10.7717/peerj-cs.932 (PMC9044317; doi:10.7717/peerj-cs.932)
Supplement: Supplemental Information 1 — The data was collected manually from the Sitara Textile mills to conduct the thesis. [file peerj-cs-08-932-s001.zip › Code-and-Dataset/Algorithm Work/AMOCLPSO-matlab/Graphs/ZDT2_optimal_front.txt]

0 1 
0.001 0.999999 
0.002 0.999996 
0.003 0.999991 
0.004 0.999984 
0.005 0.999975 
0.006 0.999964 
0.007 0.999951 
0.008 0.999936 
0.009 0.999919 
0.01 0.9999 
0.011 0.999879 
0.012 0.999856 
0.013 0.999831 
0.014 0.999804 
0.015 0.999775 
0.016 0.999744 
0.017 0.999711 
0.018 0.999676 
0.019 0.999639 
0.02 0.9996 
0.021 0.999559 
0.022 0.999516 
0.023 0.999471 
0.024 0.999424 
0.025 0.999375 
0.026 0.999324 
0.027 0.999271 
0.028 0.999216 
0.029 0.999159 
0.03 0.9991 
0.031 0.999039 
0.032 0.998976 
0.033 0.998911 
0.034 0.998844 
0.035 0.998775 
0.036 0.998704 
0.037 0.998631 
0.038 0.998556 
0.039 0.998479 
0.04 0.9984 
0.041 0.998319 
0.042 0.998236 
0.043 0.998151 
0.044 0.998064 
0.045 0.997975 
0.046 0.997884 
0.047 0.997791 
0.048 0.997696 
0.049 0.997599 
0.05 0.9975 
0.051 0.997399 
0.052 0.997296 
0.053 0.997191 
0.054 0.997084 
0.055 0.996975 
0.056 0.996864 
0.057 0.996751 
0.058 0.996636 
0.059 0.996519 
0.06 0.9964 
0.061 0.996279 
0.062 0.996156 
0.063 0.996031 
0.064 0.995904 
0.065 0.995775 
0.066 0.995644 
0.067 0.995511 
0.068 0.995376 
0.069 0.995239 
0.07 0.9951 
0.071 0.994959 
0.072 0.994816 
0.073 0.994671 
0.074 0.994524 
0.075 0.994375 
0.076 0.994224 
0.077 0.994071 
0.078 0.993916 
0.079 0.993759 
0.08 0.9936 
0.081 0.993439 
0.082 0.993276 
0.083 0.993111 
0.084 0.992944 
0.085 0.992775 
0.086 0.992604 
0.087 0.992431 
0.088 0.992256 
0.089 0.992079 
0.09 0.9919 
0.091 0.991719 
0.092 0.991536 
0.093 0.991351 
0.094 0.991164 
0.095 0.990975 
0.096 0.990784 
0.097 0.990591 
0.098 0.990396 
0.099 0.990199 
0.1 0.99 
0.101 0.989799 
0.102 0.989596 
0.103 0.989391 
0.104 0.989184 
0.105 0.988975 
0.106 0.988764 
0.107 0.988551 
0.108 0.988336 
0.109 0.988119 
0.11 0.9879 
0.111 0.987679 
0.112 0.987456 
0.113 0.987231 
0.114 0.987004 
0.115 0.986775 
0.116 0.986544 
0.117 0.986311 
0.118 0.986076 
0.119 0.985839 
0.12 0.9856 
0.121 0.985359 
0.122 0.985116 
0.123 0.984871 
0.124 0.984624 
0.125 0.984375 
0.126 0.984124 
0.127 0.983871 
0.128 0.983616 
0.129 0.983359 
0.13 0.9831 
0.131 0.982839 
0.132 0.982576 
0.133 0.982311 
0.134 0.982044 
0.135 0.981775 
0.136 0.981504 
0.137 0.981231 
0.138 0.980956 
0.139 0.980679 
0.14 0.9804 
0.141 0.980119 
0.142 0.979836 
0.143 0.979551 
0.144 0.979264 
0.145 0.978975 
0.146 0.978684 
0.147 0.978391 
0.148 0.978096 
0.149 0.977799 
0.15 0.9775 
0.151 0.977199 
0.152 0.976896 
0.153 0.976591 
0.154 0.976284 
0.155 0.975975 
0.156 0.975664 
0.157 0.975351 
0.158 0.975036 
0.159 0.974719 
0.16 0.9744 
0.161 0.974079 
0.162 0.973756 
0.163 0.973431 
0.164 0.973104 
0.165 0.972775 
0.166 0.972444 
0.167 0.972111 
0.168 0.971776 
0.169 0.971439 
0.17 0.9711 
0.171 0.970759 
0.172 0.970416 
0.173 0.970071 
0.174 0.969724 
0.175 0.969375 
0.176 0.969024 
0.177 0.968671 
0.178 0.968316 
0.179 0.967959 
0.18 0.9676 
0.181 0.967239 
0.182 0.966876 
0.183 0.966511 
0.184 0.966144 
0.185 0.965775 
0.186 0.965404 
0.187 0.965031 
0.188 0.964656 
0.189 0.964279 
0.19 0.9639 
0.191 0.963519 
0.192 0.963136 
0.193 0.962751 
0.194 0.962364 
0.195 0.961975 
0.196 0.961584 
0.197 0.961191 
0.198 0.960796 
0.199 0.960399 
0.2 0.96 
0.201 0.959599 
0.202 0.959196 
0.203 0.958791 
0.204 0.958384 
0.205 0.957975 
0.206 0.957564 
0.207 0.957151 
0.208 0.956736 
0.209 0.956319 
0.21 0.9559 
0.211 0.955479 
0.212 0.955056 
0.213 0.954631 
0.214 0.954204 
0.215 0.953775 
0.216 0.953344 
0.217 0.952911 
0.218 0.952476 
0.219 0.952039 
0.22 0.9516 
0.221 0.951159 
0.222 0.950716 
0.223 0.950271 
0.224 0.949824 
0.225 0.949375 
0.226 0.948924 
0.227 0.948471 
0.228 0.948016 
0.229 0.947559 
0.23 0.9471 
0.231 0.946639 
0.232 0.946176 
0.233 0.945711 
0.234 0.945244 
0.235 0.944775 
0.236 0.944304 
0.237 0.943831 
0.238 0.943356 
0.239 0.942879 
0.24 0.9424 
0.241 0.941919 
0.242 0.941436 
0.243 0.940951 
0.244 0.940464 
0.245 0.939975 
0.246 0.939484 
0.247 0.938991 
0.248 0.938496 
0.249 0.937999 
0.25 0.9375 
0.251 0.936999 
0.252 0.936496 
0.253 0.935991 
0.254 0.935484 
0.255 0.934975 
0.256 0.934464 
0.257 0.933951 
0.258 0.933436 
0.259 0.932919 
0.26 0.9324 
0.261 0.931879 
0.262 0.931356 
0.263 0.930831 
0.264 0.930304 
0.265 0.929775 
0.266 0.929244 
0.267 0.928711 
0.268 0.928176 
0.269 0.927639 
0.27 0.9271 
0.271 0.926559 
0.272 0.926016 
0.273 0.925471 
0.274 0.924924 
0.275 0.924375 
0.276 0.923824 
0.277 0.923271 
0.278 0.922716 
0.279 0.922159 
0.28 0.9216 
0.281 0.921039 
0.282 0.920476 
0.283 0.919911 
0.284 0.919344 
0.285 0.918775 
0.286 0.918204 
0.287 0.917631 
0.288 0.917056 
0.289 0.916479 
0.29 0.9159 
0.291 0.915319 
0.292 0.914736 
0.293 0.914151 
0.294 0.913564 
0.295 0.912975 
0.296 0.912384 
0.297 0.911791 
0.298 0.911196 
0.299 0.910599 
0.3 0.91 
0.301 0.909399 
0.302 0.908796 
0.303 0.908191 
0.304 0.907584 
0.305 0.906975 
0.306 0.906364 
0.307 0.905751 
0.308 0.905136 
0.309 0.904519 
0.31 0.9039 
0.311 0.903279 
0.312 0.902656 
0.313 0.902031 
0.314 0.901404 
0.315 0.900775 
0.316 0.900144 
0.317 0.899511 
0.318 0.898876 
0.319 0.898239 
0.32 0.8976 
0.321 0.896959 
0.322 0.896316 
0.323 0.895671 
0.324 0.895024 
0.325 0.894375 
0.326 0.893724 
0.327 0.893071 
0.328 0.892416 
0.329 0.891759 
0.33 0.8911 
0.331 0.890439 
0.332 0.889776 
0.333 0.889111 
0.334 0.888444 
0.335 0.887775 
0.336 0.887104 
0.337 0.886431 
0.338 0.885756 
0.339 0.885079 
0.34 0.8844 
0.341 0.883719 
0.342 0.883036 
0.343 0.882351 
0.344 0.881664 
0.345 0.880975 
0.346 0.880284 
0.347 0.879591 
0.348 0.878896 
0.349 0.878199 
0.35 0.8775 
0.351 0.876799 
0.352 0.876096 
0.353 0.875391 
0.354 0.874684 
0.355 0.873975 
0.356 0.873264 
0.357 0.872551 
0.358 0.871836 
0.359 0.871119 
0.36 0.8704 
0.361 0.869679 
0.362 0.868956 
0.363 0.868231 
0.364 0.867504 
0.365 0.866775 
0.366 0.866044 
0.367 0.865311 
0.368 0.864576 
0.369 0.863839 
0.37 0.8631 
0.371 0.862359 
0.372 0.861616 
0.373 0.860871 
0.374 0.860124 
0.375 0.859375 
0.376 0.858624 
0.377 0.857871 
0.378 0.857116 
0.379 0.856359 
0.38 0.8556 
0.381 0.854839 
0.382 0.854076 
0.383 0.853311 
0.384 0.852544 
0.385 0.851775 
0.386 0.851004 
0.387 0.850231 
0.388 0.849456 
0.389 0.848679 
0.39 0.8479 
0.391 0.847119 
0.392 0.846336 
0.393 0.845551 
0.394 0.844764 
0.395 0.843975 
0.396 0.843184 
0.397 0.842391 
0.398 0.841596 
0.399 0.840799 
0.4 0.84 
0.401 0.839199 
0.402 0.838396 
0.403 0.837591 
0.404 0.836784 
0.405 0.835975 
0.406 0.835164 
0.407 0.834351 
0.408 0.833536 
0.409 0.832719 
0.41 0.8319 
0.411 0.831079 
0.412 0.830256 
0.413 0.829431 
0.414 0.828604 
0.415 0.827775 
0.416 0.826944 
0.417 0.826111 
0.418 0.825276 
0.419 0.824439 
0.42 0.8236 
0.421 0.822759 
0.422 0.821916 
0.423 0.821071 
0.424 0.820224 
0.425 0.819375 
0.426 0.818524 
0.427 0.817671 
0.428 0.816816 
0.429 0.815959 
0.43 0.8151 
0.431 0.814239 
0.432 0.813376 
0.433 0.812511 
0.434 0.811644 
0.435 0.810775 
0.436 0.809904 
0.437 0.809031 
0.438 0.808156 
0.439 0.807279 
0.44 0.8064 
0.441 0.805519 
0.442 0.804636 
0.443 0.803751 
0.444 0.802864 
0.445 0.801975 
0.446 0.801084 
0.447 0.800191 
0.448 0.799296 
0.449 0.798399 
0.45 0.7975 
0.451 0.796599 
0.452 0.795696 
0.453 0.794791 
0.454 0.793884 
0.455 0.792975 
0.456 0.792064 
0.457 0.791151 
0.458 0.790236 
0.459 0.789319 
0.46 0.7884 
0.461 0.787479 
0.462 0.786556 
0.463 0.785631 
0.464 0.784704 
0.465 0.783775 
0.466 0.782844 
0.467 0.781911 
0.468 0.780976 
0.469 0.780039 
0.47 0.7791 
0.471 0.778159 
0.472 0.777216 
0.473 0.776271 
0.474 0.775324 
0.475 0.774375 
0.476 0.773424 
0.477 0.772471 
0.478 0.771516 
0.479 0.770559 
0.48 0.7696 
0.481 0.768639 
0.482 0.767676 
0.483 0.766711 
0.484 0.765744 
0.485 0.764775 
0.486 0.763804 
0.487 0.762831 
0.488 0.761856 
0.489 0.760879 
0.49 0.7599 
0.491 0.758919 
0.492 0.757936 
0.493 0.756951 
0.494 0.755964 
0.495 0.754975 
0.496 0.753984 
0.497 0.752991 
0.498 0.751996 
0.499 0.750999 
0.5 0.75 
0.501 0.748999 
0.502 0.747996 
0.503 0.746991 
0.504 0.745984 
0.505 0.744975 
0.506 0.743964 
0.507 0.742951 
0.508 0.741936 
0.509 0.740919 
0.51 0.7399 
0.511 0.738879 
0.512 0.737856 
0.513 0.736831 
0.514 0.735804 
0.515 0.734775 
0.516 0.733744 
0.517 0.732711 
0.518 0.731676 
0.519 0.730639 
0.52 0.7296 
0.521 0.728559 
0.522 0.727516 
0.523 0.726471 
0.524 0.725424 
0.525 0.724375 
0.526 0.723324 
0.527 0.722271 
0.528 0.721216 
0.529 0.720159 
0.53 0.7191 
0.531 0.718039 
0.532 0.716976 
0.533 0.715911 
0.534 0.714844 
0.535 0.713775 
0.536 0.712704 
0.537 0.711631 
0.538 0.710556 
0.539 0.709479 
0.54 0.7084 
0.541 0.707319 
0.542 0.706236 
0.543 0.705151 
0.544 0.704064 
0.545 0.702975 
0.546 0.701884 
0.547 0.700791 
0.548 0.699696 
0.549 0.698599 
0.55 0.6975 
0.551 0.696399 
0.552 0.695296 
0.553 0.694191 
0.554 0.693084 
0.555 0.691975 
0.556 0.690864 
0.557 0.689751 
0.558 0.688636 
0.559 0.687519 
0.56 0.6864 
0.561 0.685279 
0.562 0.684156 
0.563 0.683031 
0.564 0.681904 
0.565 0.680775 
0.566 0.679644 
0.567 0.678511 
0.568 0.677376 
0.569 0.676239 
0.57 0.6751 
0.571 0.673959 
0.572 0.672816 
0.573 0.671671 
0.574 0.670524 
0.575 0.669375 
0.576 0.668224 
0.577 0.667071 
0.578 0.665916 
0.579 0.664759 
0.58 0.6636 
0.581 0.662439 
0.582 0.661276 
0.583 0.660111 
0.584 0.658944 
0.585 0.657775 
0.586 0.656604 
0.587 0.655431 
0.588 0.654256 
0.589 0.653079 
0.59 0.6519 
0.591 0.650719 
0.592 0.649536 
0.593 0.648351 
0.594 0.647164 
0.595 0.645975 
0.596 0.644784 
0.597 0.643591 
0.598 0.642396 
0.599 0.641199 
0.6 0.64 
0.601 0.638799 
0.602 0.637596 
0.603 0.636391 
0.604 0.635184 
0.605 0.633975 
0.606 0.632764 
0.607 0.631551 
0.608 0.630336 
0.609 0.629119 
0.61 0.6279 
0.611 0.626679 
0.612 0.625456 
0.613 0.624231 
0.614 0.623004 
0.615 0.621775 
0.616 0.620544 
0.617 0.619311 
0.618 0.618076 
0.619 0.616839 
0.62 0.6156 
0.621 0.614359 
0.622 0.613116 
0.623 0.611871 
0.624 0.610624 
0.625 0.609375 
0.626 0.608124 
0.627 0.606871 
0.628 0.605616 
0.629 0.604359 
0.63 0.6031 
0.631 0.601839 
0.632 0.600576 
0.633 0.599311 
0.634 0.598044 
0.635 0.596775 
0.636 0.595504 
0.637 0.594231 
0.638 0.592956 
0.639 0.591679 
0.64 0.5904 
0.641 0.589119 
0.642 0.587836 
0.643 0.586551 
0.644 0.585264 
0.645 0.583975 
0.646 0.582684 
0.647 0.581391 
0.648 0.580096 
0.649 0.578799 
0.65 0.5775 
0.651 0.576199 
0.652 0.574896 
0.653 0.573591 
0.654 0.572284 
0.655 0.570975 
0.656 0.569664 
0.657 0.568351 
0.658 0.567036 
0.659 0.565719 
0.66 0.5644 
0.661 0.563079 
0.662 0.561756 
0.663 0.560431 
0.664 0.559104 
0.665 0.557775 
0.666 0.556444 
0.667 0.555111 
0.668 0.553776 
0.669 0.552439 
0.67 0.5511 
0.671 0.549759 
0.672 0.548416 
0.673 0.547071 
0.674 0.545724 
0.675 0.544375 
0.676 0.543024 
0.677 0.541671 
0.678 0.540316 
0.679 0.538959 
0.68 0.5376 
0.681 0.536239 
0.682 0.534876 
0.683 0.533511 
0.684 0.532144 
0.685 0.530775 
0.686 0.529404 
0.687 0.528031 
0.688 0.526656 
0.689 0.525279 
0.69 0.5239 
0.691 0.522519 
0.692 0.521136 
0.693 0.519751 
0.694 0.518364 
0.695 0.516975 
0.696 0.515584 
0.697 0.514191 
0.698 0.512796 
0.699 0.511399 
0.7 0.51 
0.701 0.508599 
0.702 0.507196 
0.703 0.505791 
0.704 0.504384 
0.705 0.502975 
0.706 0.501564 
0.707 0.500151 
0.708 0.498736 
0.709 0.497319 
0.71 0.4959 
0.711 0.494479 
0.712 0.493056 
0.713 0.491631 
0.714 0.490204 
0.715 0.488775 
0.716 0.487344 
0.717 0.485911 
0.718 0.484476 
0.719 0.483039 
0.72 0.4816 
0.721 0.480159 
0.722 0.478716 
0.723 0.477271 
0.724 0.475824 
0.725 0.474375 
0.726 0.472924 
0.727 0.471471 
0.728 0.470016 
0.729 0.468559 
0.73 0.4671 
0.731 0.465639 
0.732 0.464176 
0.733 0.462711 
0.734 0.461244 
0.735 0.459775 
0.736 0.458304 
0.737 0.456831 
0.738 0.455356 
0.739 0.453879 
0.74 0.4524 
0.741 0.450919 
0.742 0.449436 
0.743 0.447951 
0.744 0.446464 
0.745 0.444975 
0.746 0.443484 
0.747 0.441991 
0.748 0.440496 
0.749 0.438999 
0.75 0.4375 
0.751 0.435999 
0.752 0.434496 
0.753 0.432991 
0.754 0.431484 
0.755 0.429975 
0.756 0.428464 
0.757 0.426951 
0.758 0.425436 
0.759 0.423919 
0.76 0.4224 
0.761 0.420879 
0.762 0.419356 
0.763 0.417831 
0.764 0.416304 
0.765 0.414775 
0.766 0.413244 
0.767 0.411711 
0.768 0.410176 
0.769 0.408639 
0.77 0.4071 
0.771 0.405559 
0.772 0.404016 
0.773 0.402471 
0.774 0.400924 
0.775 0.399375 
0.776 0.397824 
0.777 0.396271 
0.778 0.394716 
0.779 0.393159 
0.78 0.3916 
0.781 0.390039 
0.782 0.388476 
0.783 0.386911 
0.784 0.385344 
0.785 0.383775 
0.786 0.382204 
0.787 0.380631 
0.788 0.379056 
0.789 0.377479 
0.79 0.3759 
0.791 0.374319 
0.792 0.372736 
0.793 0.371151 
0.794 0.369564 
0.795 0.367975 
0.796 0.366384 
0.797 0.364791 
0.798 0.363196 
0.799 0.361599 
0.8 0.36 
0.801 0.358399 
0.802 0.356796 
0.803 0.355191 
0.804 0.353584 
0.805 0.351975 
0.806 0.350364 
0.807 0.348751 
0.808 0.347136 
0.809 0.345519 
0.81 0.3439 
0.811 0.342279 
0.812 0.340656 
0.813 0.339031 
0.814 0.337404 
0.815 0.335775 
0.816 0.334144 
0.817 0.332511 
0.818 0.330876 
0.819 0.329239 
0.82 0.3276 
0.821 0.325959 
0.822 0.324316 
0.823 0.322671 
0.824 0.321024 
0.825 0.319375 
0.826 0.317724 
0.827 0.316071 
0.828 0.314416 
0.829 0.312759 
0.83 0.3111 
0.831 0.309439 
0.832 0.307776 
0.833 0.306111 
0.834 0.304444 
0.835 0.302775 
0.836 0.301104 
0.837 0.299431 
0.838 0.297756 
0.839 0.296079 
0.84 0.2944 
0.841 0.292719 
0.842 0.291036 
0.843 0.289351 
0.844 0.287664 
0.845 0.285975 
0.846 0.284284 
0.847 0.282591 
0.848 0.280896 
0.849 0.279199 
0.85 0.2775 
0.851 0.275799 
0.852 0.274096 
0.853 0.272391 
0.854 0.270684 
0.855 0.268975 
0.856 0.267264 
0.857 0.265551 
0.858 0.263836 
0.859 0.262119 
0.86 0.2604 
0.861 0.258679 
0.862 0.256956 
0.863 0.255231 
0.864 0.253504 
0.865 0.251775 
0.866 0.250044 
0.867 0.248311 
0.868 0.246576 
0.869 0.244839 
0.87 0.2431 
0.871 0.241359 
0.872 0.239616 
0.873 0.237871 
0.874 0.236124 
0.875 0.234375 
0.876 0.232624 
0.877 0.230871 
0.878 0.229116 
0.879 0.227359 
0.88 0.2256 
0.881 0.223839 
0.882 0.222076 
0.883 0.220311 
0.884 0.218544 
0.885 0.216775 
0.886 0.215004 
0.887 0.213231 
0.888 0.211456 
0.889 0.209679 
0.89 0.2079 
0.891 0.206119 
0.892 0.204336 
0.893 0.202551 
0.894 0.200764 
0.895 0.198975 
0.896 0.197184 
0.897 0.195391 
0.898 0.193596 
0.899 0.191799 
0.9 0.19 
0.901 0.188199 
0.902 0.186396 
0.903 0.184591 
0.904 0.182784 
0.905 0.180975 
0.906 0.179164 
0.907 0.177351 
0.908 0.175536 
0.909 0.173719 
0.91 0.1719 
0.911 0.170079 
0.912 0.168256 
0.913 0.166431 
0.914 0.164604 
0.915 0.162775 
0.916 0.160944 
0.917 0.159111 
0.918 0.157276 
0.919 0.155439 
0.92 0.1536 
0.921 0.151759 
0.922 0.149916 
0.923 0.148071 
0.924 0.146224 
0.925 0.144375 
0.926 0.142524 
0.927 0.140671 
0.928 0.138816 
0.929 0.136959 
0.93 0.1351 
0.931 0.133239 
0.932 0.131376 
0.933 0.129511 
0.934 0.127644 
0.935 0.125775 
0.936 0.123904 
0.937 0.122031 
0.938 0.120156 
0.939 0.118279 
0.94 0.1164 
0.941 0.114519 
0.942 0.112636 
0.943 0.110751 
0.944 0.108864 
0.945 0.106975 
0.946 0.105084 
0.947 0.103191 
0.948 0.101296 
0.949 0.099399 
0.95 0.0975 
0.951 0.095599 
0.952 0.093696 
0.953 0.091791 
0.954 0.089884 
0.955 0.087975 
0.956 0.086064 
0.957 0.084151 
0.958 0.082236 
0.959 0.080319 
0.96 0.0784 
0.961 0.076479 
0.962 0.074556 
0.963 0.072631 
0.964 0.070704 
0.965 0.068775 
0.966 0.066844 
0.967 0.064911 
0.968 0.062976 
0.969 0.061039 
0.97 0.0591 
0.971 0.057159 
0.972 0.055216 
0.973 0.053271 
0.974 0.051324 
0.975 0.049375 
0.976 0.047424 
0.977 0.045471 
0.978 0.043516 
0.979 0.041559 
0.98 0.0396 
0.981 0.037639 
0.982 0.035676 
0.983 0.033711 
0.984 0.031744 
0.985 0.029775 
0.986 0.027804 
0.987 0.025831 
0.988 0.023856 
0.989 0.021879 
0.99 0.0199 
0.991 0.017919 
0.992 0.015936 
0.993 0.013951 
0.994 0.011964 
0.995 0.009975 
0.996 0.007984 
0.997 0.005991 
0.998 0.003996 
0.999 0.001999 
1 0
