# Supplementary material for: An evolutionary algorithm for multi-objective optimization of freshwater consumption in textile dyeing industry
Source: PeerJ Comput Sci. 2022 Mar 22;8:e932. doi: 10.7717/peerj-cs.932 (PMC9044317; doi:10.7717/peerj-cs.932)
Supplement: Supplemental Information 1 — The data was collected manually from the Sitara Textile mills to conduct the thesis. [file peerj-cs-08-932-s001.zip › Code-and-Dataset/Algorithm Work/AMOCLPSO-matlab/Graphs/ZDT3_optimal_front.txt]

0 1 
0.001 0.968346 
0.002 0.955153 
0.003 0.944945 
0.004 0.936253 
0.005 0.928507 
0.006 0.921416 
0.007 0.914807 
0.008 0.908568 
0.009 0.902621 
0.01 0.89691 
0.011 0.891393 
0.012 0.886038 
0.013 0.88082 
0.014 0.875717 
0.015 0.870716 
0.016 0.865801 
0.017 0.860962 
0.018 0.856191 
0.019 0.85148 
0.02 0.846823 
0.021 0.842215 
0.022 0.837653 
0.023 0.833132 
0.024 0.828652 
0.025 0.824208 
0.026 0.819802 
0.027 0.81543 
0.028 0.811094 
0.029 0.806792 
0.03 0.802524 
0.031 0.798292 
0.032 0.794096 
0.033 0.789936 
0.034 0.785815 
0.035 0.781732 
0.036 0.77769 
0.037 0.773689 
0.038 0.769733 
0.039 0.765821 
0.04 0.761958 
0.041 0.758143 
0.042 0.75438 
0.043 0.750671 
0.044 0.747018 
0.045 0.743422 
0.046 0.739887 
0.047 0.736414 
0.048 0.733006 
0.049 0.729665 
0.05 0.726393 
0.051 0.723193 
0.052 0.720068 
0.053 0.717018 
0.054 0.714047 
0.055 0.711156 
0.056 0.708349 
0.057 0.705626 
0.058 0.70299 
0.059 0.700444 
0.06 0.697988 
0.061 0.695625 
0.062 0.693356 
0.063 0.691184 
0.064 0.689109 
0.065 0.687134 
0.066 0.685259 
0.067 0.683487 
0.068 0.681818 
0.069 0.680253 
0.07 0.678794 
0.071 0.677441 
0.072 0.676195 
0.073 0.675057 
0.074 0.674027 
0.075 0.673106 
0.076 0.672294 
0.077 0.671591 
0.078 0.670996 
0.079 0.670511 
0.08 0.670135 
0.081 0.669867 
0.082 0.669706 
0.083 0.669653 
0.183 0.665367 
0.184 0.659688 
0.185 0.65387 
0.186 0.647915 
0.187 0.641829 
0.188 0.635615 
0.189 0.629278 
0.19 0.622821 
0.191 0.616249 
0.192 0.609568 
0.193 0.602781 
0.194 0.595895 
0.195 0.588914 
0.196 0.581844 
0.197 0.57469 
0.198 0.567458 
0.199 0.560154 
0.2 0.552783 
0.201 0.545353 
0.202 0.537869 
0.203 0.530338 
0.204 0.522765 
0.205 0.515159 
0.206 0.507524 
0.207 0.499869 
0.208 0.492199 
0.209 0.484523 
0.21 0.476846 
0.211 0.469176 
0.212 0.46152 
0.213 0.453885 
0.214 0.446279 
0.215 0.438708 
0.216 0.43118 
0.217 0.423702 
0.218 0.416282 
0.219 0.408926 
0.22 0.401643 
0.221 0.394438 
0.222 0.38732 
0.223 0.380296 
0.224 0.373372 
0.225 0.366557 
0.226 0.359856 
0.227 0.353277 
0.228 0.346827 
0.229 0.340513 
0.23 0.334341 
0.231 0.328318 
0.232 0.32245 
0.233 0.316744 
0.234 0.311207 
0.235 0.305844 
0.236 0.300661 
0.237 0.295664 
0.238 0.290859 
0.239 0.286252 
0.24 0.281847 
0.241 0.277651 
0.242 0.273667 
0.243 0.269901 
0.244 0.266358 
0.245 0.263041 
0.246 0.259955 
0.247 0.257105 
0.248 0.254493 
0.249 0.252124 
0.25 0.25 
0.251 0.248125 
0.252 0.246502 
0.253 0.245132 
0.254 0.244019 
0.255 0.243165 
0.256 0.242571 
0.257 0.242239 
0.258 0.24217 
0.41 0.232979 
0.411 0.219674 
0.412 0.206449 
0.413 0.193316 
0.414 0.180288 
0.415 0.167378 
0.416 0.154599 
0.417 0.141963 
0.418 0.129484 
0.419 0.117174 
0.42 0.105046 
0.421 0.0931107 
0.422 0.0813817 
0.423 0.0698707 
0.424 0.0585896 
0.425 0.04755 
0.426 0.0367635 
0.427 0.0262413 
0.428 0.0159947 
0.429 0.0060343 
0.43 -0.00362914 
0.431 -0.0129853 
0.432 -0.0220241 
0.433 -0.0307357 
0.434 -0.0391105 
0.435 -0.0471394 
0.436 -0.0548135 
0.437 -0.0621241 
0.438 -0.069063 
0.439 -0.0756222 
0.44 -0.0817942 
0.441 -0.0875718 
0.442 -0.0929481 
0.443 -0.0979167 
0.444 -0.102472 
0.445 -0.106607 
0.446 -0.110317 
0.447 -0.113598 
0.448 -0.116445 
0.449 -0.118854 
0.45 -0.12082 
0.451 -0.122342 
0.452 -0.123417 
0.453 -0.124041 
0.454 -0.124213 
0.619 -0.134718 
0.62 -0.15185 
0.621 -0.168673 
0.622 -0.185169 
0.623 -0.201322 
0.624 -0.217115 
0.625 -0.232531 
0.626 -0.247556 
0.627 -0.262172 
0.628 -0.276365 
0.629 -0.290121 
0.63 -0.303423 
0.631 -0.316259 
0.632 -0.328615 
0.633 -0.340478 
0.634 -0.351834 
0.635 -0.362671 
0.636 -0.372979 
0.637 -0.382744 
0.638 -0.391957 
0.639 -0.400608 
0.64 -0.408685 
0.641 -0.416181 
0.642 -0.423087 
0.643 -0.429394 
0.644 -0.435095 
0.645 -0.440183 
0.646 -0.444651 
0.647 -0.448495 
0.648 -0.451708 
0.649 -0.454286 
0.65 -0.456226 
0.651 -0.457524 
0.652 -0.458177 
0.653 -0.458183 
0.824 -0.471848 
0.825 -0.491694 
0.826 -0.511008 
0.827 -0.52977 
0.828 -0.547962 
0.829 -0.565564 
0.83 -0.582557 
0.831 -0.598924 
0.832 -0.614648 
0.833 -0.629712 
0.834 -0.6441 
0.835 -0.657797 
0.836 -0.670788 
0.837 -0.683058 
0.838 -0.694595 
0.839 -0.705386 
0.84 -0.715419 
0.841 -0.724682 
0.842 -0.733166 
0.843 -0.74086 
0.844 -0.747755 
0.845 -0.753844 
0.846 -0.759118 
0.847 -0.763572 
0.848 -0.767199 
0.849 -0.769995 
0.85 -0.771954 
0.851 -0.773075 
0.852 -0.773354
