# Supplementary material for: An evolutionary algorithm for multi-objective optimization of freshwater consumption in textile dyeing industry
Source: PeerJ Comput Sci. 2022 Mar 22;8:e932. doi: 10.7717/peerj-cs.932 (PMC9044317; doi:10.7717/peerj-cs.932)
Supplement: Supplemental Information 1 — The data was collected manually from the Sitara Textile mills to conduct the thesis. [file peerj-cs-08-932-s001.zip › Code-and-Dataset/Algorithm Work/AMOCLPSO-matlab/Graphs/ZDT6_optimal_front.txt]

1 0 
1 8.93206e-011 
1 5.68763e-009 
1 6.44125e-008 
1 3.59571e-007 
0.999999 1.36181e-006 
0.999998 4.03431e-006 
0.999995 1.00857e-005 
0.999989 2.22638e-005 
0.999978 4.46835e-005 
0.999958 8.31788e-005 
0.999927 0.000145672 
0.999879 0.000242549 
0.999806 0.000387032 
0.999702 0.00059554 
0.999556 0.000888022 
0.999356 0.00128826 
0.999088 0.00182414 
0.998735 0.00252781 
0.998281 0.00343589 
0.997703 0.00458946 
0.996978 0.0060341 
0.996082 0.00781973 
0.994987 0.0100004 
0.993663 0.0126341 
0.992078 0.015782 
0.990198 0.0195084 
0.987988 0.0238796 
0.985412 0.0289634 
0.982432 0.0348281 
0.979009 0.0415417 
0.975105 0.0491706 
0.970681 0.0577785 
0.965699 0.0674253 
0.960122 0.0781659 
0.953914 0.0900486 
0.947041 0.103114 
0.939471 0.117395 
0.931176 0.132912 
0.92213 0.149676 
0.912312 0.167686 
0.901705 0.186928 
0.890296 0.207373 
0.878077 0.228981 
0.865046 0.251696 
0.851206 0.275448 
0.836568 0.300154 
0.821147 0.325717 
0.804966 0.35203 
0.788052 0.378973 
0.770443 0.406418 
0.752179 0.434227 
0.733308 0.462259 
0.713887 0.490365 
0.693975 0.518398 
0.67364 0.546209 
0.652954 0.573652 
0.631994 0.600584 
0.610843 0.626871 
0.589587 0.652388 
0.568316 0.677017 
0.547124 0.700656 
0.526106 0.723213 
0.505359 0.744612 
0.484982 0.764792 
0.465074 0.783706 
0.445733 0.801322 
0.427056 0.817623 
0.409138 0.832606 
0.392072 0.846279 
0.375948 0.858663 
0.360849 0.869788 
0.346858 0.879689 
0.334049 0.888411 
0.322491 0.895999 
0.312247 0.902502 
0.303372 0.907966 
0.295914 0.912435 
0.289914 0.91595 
0.285403 0.918545 
0.282405 0.920247 
0.280936 0.921075 
0.281001 0.921039 
0.282598 0.920139 
0.285716 0.918367 
0.290335 0.915706 
0.296427 0.912131 
0.303957 0.90761 
0.312879 0.902107 
0.323143 0.895578 
0.33469 0.887983 
0.347455 0.879275 
0.361367 0.869414 
0.376349 0.858361 
0.392321 0.846084 
0.409198 0.832557 
0.426889 0.817765 
0.445306 0.801703 
0.464353 0.784376 
0.483936 0.765806 
0.50396 0.746024 
0.52433 0.725078 
0.544951 0.703029 
0.565729 0.67995 
0.586575 0.655929 
0.6074 0.631066 
0.628118 0.605468 
0.648648 0.579256 
0.668914 0.552555 
0.688842 0.525497 
0.708365 0.49822 
0.727421 0.470859 
0.745953 0.443554 
0.763911 0.41644 
0.781249 0.389649 
0.79793 0.363308 
0.813919 0.337536 
0.829191 0.312443 
0.843723 0.288131 
0.857502 0.26469 
0.870518 0.242198 
0.882767 0.220722 
0.89425 0.200316 
0.904973 0.181023 
0.914947 0.162872 
0.924186 0.14588 
0.932709 0.130053 
0.940538 0.115388 
0.947698 0.101868 
0.954217 0.0894706 
0.960123 0.0781633 
0.96545 0.0679068 
0.970229 0.058656 
0.974495 0.0503604 
0.978281 0.0429659 
0.981624 0.0364153 
0.984556 0.0306493 
0.987113 0.0256077 
0.989328 0.0212303 
0.991233 0.0174571 
0.99286 0.0142296 
0.994238 0.0114913 
0.995395 0.00918784 
0.996359 0.00726787 
0.997154 0.00568312 
0.997803 0.00438871 
0.998327 0.00334337 
0.998744 0.00250947 
0.999073 0.00185309 
0.999328 0.00134397 
0.999522 0.000955412 
0.999668 0.000664154 
0.999775 0.000450179 
0.999852 0.00029651 
0.999906 0.000188968 
0.999942 0.000115911 
0.999966 6.79725e-005 
0.999981 3.77766e-005 
0.99999 1.96681e-005 
0.999995 9.44196e-006 
0.999998 4.08633e-006 
0.999999 1.54166e-006 
1 4.80709e-007 
1 1.12969e-007 
1 1.66832e-008 
1 9.91432e-010 
1 4.03944e-012 
1 6.35048e-014 
1 2.57701e-010 
1 7.35725e-009 
1 6.21419e-008 
1 2.97888e-007 
0.999999 1.02764e-006 
0.999999 2.85806e-006 
0.999997 6.82678e-006 
0.999993 1.45594e-005 
0.999986 2.84426e-005 
0.999974 5.18082e-005 
0.999955 8.9125e-005 
0.999927 0.000146191 
0.999885 0.000230326 
0.999825 0.000350549 
0.999741 0.000517753 
0.999628 0.000744853 
0.999476 0.00104691 
0.999279 0.00144124 
0.999026 0.00194748 
0.998705 0.00258759 
0.998306 0.00338589 
0.997813 0.00436898 
0.997213 0.00556563 
0.996491 0.00700665 
0.995628 0.00872469 
0.994608 0.010754 
0.993413 0.01313 
0.992024 0.0158892 
0.99042 0.0190685 
0.988582 0.022705 
0.986491 0.0268354 
0.984126 0.0314954 
0.981469 0.0367194 
0.978499 0.0425396 
0.9752 0.0489857 
0.971553 0.0560844 
0.967544 0.0638585 
0.963158 0.0723267 
0.958383 0.0815027 
0.953208 0.0913952 
0.947625 0.102007 
0.941629 0.113336 
0.935216 0.125371 
0.928387 0.138098 
0.921144 0.151494 
0.913493 0.16553 
0.905444 0.180171 
0.897009 0.195375 
0.888204 0.211094 
0.879048 0.227275 
0.869564 0.243858 
0.859778 0.260782 
0.849719 0.277977 
0.83942 0.295375 
0.828915 0.312901 
0.818242 0.330479 
0.807444 0.348035 
0.796561 0.36549 
0.78564 0.382769 
0.774728 0.399797 
0.763872 0.4165 
0.753121 0.432808 
0.742527 0.448653 
0.73214 0.463971 
0.722011 0.478701 
0.712189 0.492787 
0.702724 0.506178 
0.693666 0.518828 
0.68506 0.530693 
0.676953 0.541735 
0.669386 0.551922 
0.662401 0.561224 
0.656036 0.569617 
0.650323 0.57708 
0.645295 0.583594 
0.640979 0.589146 
0.637397 0.593725 
0.63457 0.597321 
0.632512 0.599928 
0.631235 0.601543 
0.630743 0.602163 
0.631039 0.60179 
0.632121 0.600424 
0.63398 0.598069 
0.636606 0.594733 
0.639982 0.590423 
0.644089 0.585149 
0.648903 0.578924 
0.654396 0.571765 
0.660537 0.56369 
0.667292 0.554722 
0.674622 0.544885 
0.682489 0.534209 
0.690849 0.522728 
0.699658 0.510478 
0.708871 0.497502 
0.71844 0.483844 
0.728316 0.469555 
0.738452 0.454689 
0.748797 0.439303 
0.759304 0.423458 
0.769923 0.407218 
0.780608 0.390651 
0.791312 0.373826 
0.80199 0.356812 
0.812599 0.339682 
0.823099 0.322508 
0.83345 0.305362 
0.843615 0.288313 
0.853562 0.271431 
0.863259 0.254783 
0.872679 0.238432 
0.881795 0.222438 
0.890586 0.206857 
0.899033 0.191739 
0.907121 0.177132 
0.914836 0.163075 
0.922169 0.149604 
0.929113 0.136749 
0.935664 0.124532 
0.941822 0.112972 
0.947587 0.10208 
0.952963 0.0918616 
0.957957 0.0823187 
0.962577 0.0734465 
0.966832 0.0652356 
0.970736 0.0576724 
0.9743 0.0507394 
0.97754 0.0444152 
0.980472 0.0386756 
0.983111 0.0334937 
0.985474 0.0288404 
0.98758 0.0246852 
0.989446 0.020996 
0.99109 0.0177403 
0.99253 0.0148852 
0.993782 0.0123977 
0.994864 0.0102455 
0.995793 0.00839686 
0.996584 0.0068211 
0.997252 0.00548883 
0.997812 0.00437214 
0.998276 0.00344478 
0.998658 0.00268225 
0.998969 0.00206192 
0.999218 0.00156307 
0.999416 0.00116694 
0.999572 0.00085666 
0.999691 0.000617277 
0.999782 0.000435654 
0.99985 0.000300398 
0.999899 0.000201756 
0.999934 0.0001315 
0.999959 8.27954e-005 
0.999975 5.00709e-005 
0.999986 2.88724e-005 
0.999992 1.57233e-005 
0.999996 7.98372e-006 
0.999998 3.71323e-006 
0.999999 1.54194e-006 
1 5.49883e-007 
1 1.5808e-007 
1 3.26982e-008 
1 3.83696e-009 
1 1.33025e-010 
1 3.19744e-014 
1 2.08478e-012 
1 5.04394e-010 
1 8.40673e-009 
1 5.64314e-008 
1 2.38117e-007 
1 7.57366e-007 
0.999999 1.99111e-006 
0.999998 4.56343e-006 
0.999995 9.42912e-006 
0.999991 1.79648e-005 
0.999984 3.20649e-005 
0.999973 5.42407e-005 
0.999956 8.77195e-005 
0.999932 0.000136541 
0.999897 0.00020565 
0.999849 0.000300979 
0.999785 0.000429526 
0.9997 0.000599413 
0.99959 0.000819937 
0.999449 0.0011016 
0.999272 0.00145612 
0.999051 0.00189642 
0.998781 0.0024366 
0.998453 0.00309191 
0.998059 0.00387861 
0.99759 0.00481396 
0.997038 0.00591599 
0.996392 0.00720346 
0.995643 0.0086956 
0.99478 0.010412 
0.993795 0.0123723 
0.992675 0.014596 
0.991412 0.0171023 
0.989995 0.0199097 
0.988415 0.0230358 
0.986662 0.0264972 
0.984729 0.0303087 
0.982607 0.0344837 
0.980289 0.0390335 
0.977769 0.0439672 
0.975043 0.0492914 
0.972106 0.05501 
0.968956 0.061124 
0.965592 0.0676315 
0.962015 0.0745273 
0.958226 0.0818029 
0.954229 0.0894468 
0.95003 0.0974437 
0.945635 0.105775 
0.941053 0.11442 
0.936294 0.123353 
0.931372 0.132547 
0.926299 0.14197 
0.921091 0.151591 
0.915766 0.161373 
0.910342 0.171278 
0.904838 0.181268 
0.899277 0.1913 
0.893681 0.201335 
0.888072 0.211327 
0.882477 0.221235 
0.876918 0.231014 
0.871423 0.240622 
0.866016 0.250016 
0.860724 0.259153 
0.855574 0.267994 
0.850589 0.276498 
0.845797 0.284628 
0.841221 0.292347 
0.836886 0.299623 
0.832813 0.306422 
0.829026 0.312716 
0.825544 0.318477 
0.822386 0.323682 
0.819568 0.328308 
0.817107 0.332336 
0.815016 0.335749 
0.813305 0.338534 
0.811985 0.34068 
0.811062 0.342179 
0.81054 0.343025 
0.810423 0.343215 
0.810709 0.34275 
0.811399 0.341632 
0.812485 0.339868 
0.813963 0.337464 
0.815823 0.334433 
0.818054 0.330787 
0.820644 0.326544 
0.823577 0.321721 
0.826837 0.316341 
0.830406 0.310426 
0.834264 0.304004 
0.838389 0.297103 
0.842761 0.289753 
0.847356 0.281988 
0.85215 0.273841 
0.857118 0.265349 
0.862236 0.256549 
0.867478 0.247481 
0.87282 0.238185 
0.878236 0.228701 
0.883703 0.21907 
0.889194 0.209334 
0.894688 0.199534 
0.900161 0.18971 
0.905591 0.179904 
0.910959 0.170154 
0.916243 0.160498 
0.921427 0.150972 
0.926493 0.141611 
0.931425 0.132447 
0.936211 0.123509 
0.940837 0.114826 
0.945292 0.106422 
0.949568 0.0983197 
0.953658 0.0905371 
0.957554 0.0830909 
0.961252 0.075994 
0.96475 0.0692567 
0.968046 0.0628861 
0.97114 0.0568865 
0.974033 0.0512592 
0.976728 0.0460032 
0.979227 0.0411146 
0.981536 0.0365875 
0.98366 0.0324137 
0.985605 0.0285831 
0.987378 0.0250837 
0.988988 0.0219024 
0.990442 0.0190243 
0.991749 0.0164341 
0.992917 0.0141152 
0.993956 0.0120505 
0.994875 0.0102229 
0.995683 0.00861462 
0.996389 0.0072083 
0.997002 0.00598664 
0.997531 0.00493272 
0.997983 0.00403015 
0.998367 0.00326316 
0.998691 0.00261673 
0.998961 0.0020767 
0.999185 0.00162978 
0.999368 0.00126364 
0.999516 0.000966939 
0.999635 0.000729348 
0.999729 0.000541532 
0.999802 0.000395151 
0.999859 0.000282831 
0.999901 0.000198125 
0.999932 0.000135467 
0.999955 9.01167e-005 
0.999971 5.80939e-005 
0.999982 3.6114e-005 
0.999989 2.15152e-005 
0.999994 1.21864e-005 
0.999997 6.49376e-006 
0.999998 3.20944e-006 
0.999999 1.44213e-006 
1 5.72165e-007 
1 1.91555e-007 
1 5.01571e-008 
1 8.90819e-009 
1 7.79413e-010 
1 1.21001e-011 
1 0 
1 1.21732e-011 
1 7.72439e-010 
1 8.73766e-009 
1 4.87479e-008 
1 1.8456e-007 
1 5.46621e-007 
0.999999 1.36631e-006 
0.999998 3.01572e-006 
0.999997 6.05199e-006 
0.999994 1.1265e-005 
0.99999 1.97276e-005 
0.999984 3.2846e-005 
0.999974 5.24112e-005 
0.99996 8.06474e-005 
0.99994 0.000120259 
0.999913 0.00017447 
0.999876 0.000247066 
0.999829 0.000342418 
0.999767 0.000465507 
0.999689 0.000621941 
0.999591 0.000817954 
0.99947 0.0010604 
0.999321 0.00135674 
0.999142 0.001715 
0.998928 0.00214377 
0.998673 0.00265208 
0.998374 0.00324941 
0.998025 0.00394557 
0.997622 0.00475062 
0.997159 0.0056748 
0.99663 0.00672838 
0.996031 0.00792157 
0.995357 0.00926441 
0.994602 0.0107666 
0.993762 0.0124374 
0.992832 0.0142855 
0.991807 0.0163189 
0.990684 0.0185447 
0.98946 0.020969 
0.988131 0.0235969 
0.986695 0.0264321 
0.985151 0.0294771 
0.983497 0.0327329 
0.981734 0.036199 
0.979861 0.0398732 
0.977879 0.0437519 
0.975792 0.0478294 
0.973602 0.0520987 
0.971313 0.0565508 
0.96893 0.061175 
0.966458 0.0659591 
0.963904 0.0708891 
0.961276 0.0759494 
0.958581 0.0811231 
0.955829 0.0863918 
0.953029 0.091736 
0.950192 0.0971348 
0.94733 0.102566 
0.944453 0.108009 
0.941574 0.113438 
0.938706 0.118831 
0.935862 0.124163 
0.933054 0.12941 
0.930296 0.134549 
0.927602 0.139554 
0.924985 0.144403 
0.922457 0.149073 
0.920032 0.15354 
0.917723 0.157785 
0.915541 0.161785 
0.913498 0.165522 
0.911604 0.168978 
0.909871 0.172135 
0.908307 0.174978 
0.906921 0.177495 
0.90572 0.179671 
0.904711 0.181498 
0.903899 0.182967 
0.903289 0.184069 
0.902883 0.184802 
0.902685 0.18516 
0.902694 0.185144 
0.90291 0.184753 
0.903332 0.183991 
0.903958 0.182861 
0.904782 0.181369 
0.905802 0.179523 
0.907009 0.177334 
0.908399 0.174812 
0.909962 0.17197 
0.911689 0.168823 
0.913572 0.165386 
0.9156 0.161676 
0.917762 0.157713 
0.920046 0.153515 
0.92244 0.149104 
0.924933 0.144499 
0.927511 0.139724 
0.930161 0.1348 
0.932871 0.129751 
0.935628 0.1246 
0.938419 0.11937 
0.941231 0.114084 
0.944052 0.108766 
0.94687 0.103436 
0.949674 0.0981188 
0.952453 0.0928339 
0.955195 0.087602 
0.957892 0.0824425 
0.960534 0.0773738 
0.963113 0.072413 
0.965621 0.0675757 
0.968051 0.0628764 
0.970398 0.058328 
0.972655 0.0539418 
0.974819 0.0497279 
0.976886 0.0456943 
0.978852 0.041848 
0.980717 0.038194 
0.982478 0.034736 
0.984136 0.0314762 
0.98569 0.0284152 
0.987141 0.0255524 
0.988491 0.0228859 
0.989741 0.0204126 
0.990894 0.0181282 
0.991954 0.0160275 
0.992923 0.0141044 
0.993805 0.0123519 
0.994604 0.0107626 
0.995325 0.00932833 
0.995972 0.00804055 
0.996549 0.00689043 
0.997061 0.00586891 
0.997513 0.00496683 
0.99791 0.004175 
0.998256 0.00348433 
0.998556 0.0028859 
0.998814 0.002371 
0.999034 0.00193127 
0.99922 0.00155867 
0.999377 0.00124559 
0.999507 0.000984878 
0.999615 0.00076985 
0.999703 0.000594331 
0.999774 0.000452657 
0.99983 0.000339688 
0.999875 0.000250798 
0.999909 0.00018187 
0.999935 0.000129275 
0.999955 8.98573e-005 
0.99997 6.09027e-005 
0.99998 4.01108e-005 
0.999987 2.55611e-005 
0.999992 1.5678e-005 
0.999995 9.19325e-006 
0.999997 5.10888e-006 
0.999999 2.65966e-006 
0.999999 1.27667e-006 
1 5.52446e-007 
1 2.08383e-007 
1 6.49594e-008 
1 1.52595e-008 
1 2.2519e-009 
1 1.33612e-010 
1 5.40901e-013 
1 8.88178e-015 
1 3.506e-011 
1 9.9869e-010 
1 8.42768e-009 
1 4.038e-008 
1 1.39258e-007 
1 3.87224e-007 
1 9.24784e-007 
0.999999 1.97205e-006 
0.999998 3.85217e-006 
0.999996 7.01626e-006 
0.999994 1.20693e-005 
0.99999 1.97965e-005 
0.999984 3.11888e-005 
0.999976 4.74679e-005 
0.999965 7.01093e-005 
0.99995 0.000100863 
0.999929 0.000141772 
0.999902 0.000195184 
0.999868 0.000263765 
0.999825 0.000350503 
0.999771 0.000458709 
0.999704 0.000592011 
0.999623 0.000754347 
0.999525 0.000949943 
0.999408 0.0011833 
0.99927 0.00145915 
0.999108 0.00178244 
0.99892 0.00215829 
0.998703 0.00259194 
0.998454 0.00308868 
0.998171 0.00365386 
0.997851 0.00429274 
0.997492 0.00501052 
0.99709 0.00581222 
0.996643 0.0067026 
0.99615 0.00768614 
0.995607 0.00876694 
0.995013 0.00994867 
0.994367 0.0112345 
0.993666 0.012627 
0.992911 0.0141281 
0.992099 0.015739 
0.991231 0.0174604 
0.990307 0.019292 
0.989327 0.0212326 
0.988291 0.0232804 
0.987202 0.0254325 
0.98606 0.0276852 
0.984869 0.030034 
0.983629 0.0324733 
0.982346 0.0349967 
0.981021 0.0375971 
0.97966 0.0402663 
0.978266 0.0429955 
0.976844 0.0457752 
0.9754 0.0485949 
0.973939 0.0514438 
0.972466 0.0543104 
0.970988 0.0571828 
0.969511 0.0600487 
0.968042 0.0628954 
0.966587 0.06571 
0.965153 0.0684796 
0.963747 0.0711911 
0.962376 0.0738315 
0.961047 0.0763881 
0.959766 0.0788483 
0.958541 0.0812 
0.957376 0.0834312 
0.956279 0.0855307 
0.955255 0.087488 
0.95431 0.089293 
0.953448 0.0909363 
0.952675 0.0924098 
0.951995 0.0937056 
0.951411 0.0948173 
0.950926 0.0957391 
0.950544 0.0964664 
0.950265 0.0969955 
0.950093 0.0973239 
0.950026 0.0974501 
0.950066 0.0973737 
0.950213 0.0970954 
0.950465 0.0966169 
0.95082 0.095941 
0.951277 0.0950716 
0.951833 0.0940135 
0.952485 0.0927726 
0.953228 0.0913557 
0.95406 0.0897704 
0.954974 0.0880252 
0.955966 0.0861292 
0.957031 0.0840924 
0.958162 0.0819253 
0.959354 0.0796391 
0.960601 0.0772451 
0.961896 0.0747554 
0.963233 0.0721821 
0.964605 0.0695377 
0.966005 0.0668346 
0.967427 0.0640854 
0.968864 0.0613025 
0.97031 0.0584984 
0.971759 0.0556851 
0.973204 0.0528743 
0.97464 0.0500776 
0.976061 0.0473057 
0.977461 0.0445692 
0.978837 0.0418778 
0.980183 0.0392407 
0.981496 0.0366664 
0.98277 0.0341625 
0.984004 0.0317361 
0.985194 0.0293933 
0.986337 0.0271396 
0.987431 0.0249793 
0.988475 0.0229163 
0.989468 0.0209535 
0.990408 0.0190929 
0.991294 0.017336 
0.992127 0.0156833 
0.992907 0.0141348 
0.993635 0.0126895 
0.994311 0.011346 
0.994936 0.0101024 
0.995512 0.00895617 
0.99604 0.00790419 
0.996522 0.00694308 
0.996961 0.00606903 
0.997358 0.00527795 
0.997715 0.00456549 
0.998035 0.00392713 
0.998319 0.00335821 
0.998572 0.00285399 
0.998794 0.0024097 
0.998989 0.0020206 
0.999159 0.00168201 
0.999305 0.00138935 
0.999431 0.0011382 
0.999538 0.000924275 
0.999628 0.000743526 
0.999704 0.000592107 
0.999767 0.000466417 
0.999818 0.000363107 
0.99986 0.000279088 
0.999894 0.000211541 
0.999921 0.000157913 
0.999942 0.000115915 
0.999958 8.35179e-005 
0.999971 5.89404e-005 
0.99998 4.0639e-005 
0.999986 2.72929e-005 
0.999991 1.77879e-005 
0.999994 1.11991e-005 
0.999997 6.7723e-006 
0.999998 3.90485e-006 
0.999999 2.12635e-006 
0.999999 1.07958e-006 
1 5.02054e-007 
1 2.08449e-007 
1 7.43211e-008 
1 2.13593e-008 
1 4.41592e-009 
1 5.17717e-010 
1 1.79086e-011 
1 4.21885e-015 
1 2.85105e-013 
1 6.85498e-011 
1 1.14072e-009 
1 7.65175e-009 
1 3.2274e-008 
1 1.02625e-007 
1 2.6975e-007 
1 6.18154e-007 
0.999999 1.27712e-006 
0.999999 2.43302e-006 
0.999998 4.34236e-006 
0.999996 7.34511e-006 
0.999994 1.18782e-005 
0.999991 1.84886e-005 
0.999986 2.78458e-005 
0.99998 4.07534e-005 
0.999971 5.8159e-005 
0.999959 8.11633e-005 
0.999944 0.000111026 
0.999925 0.000149172 
0.999901 0.00019719 
0.999872 0.000256836 
0.999835 0.000330028 
0.999791 0.00041884 
0.999737 0.000525493 
0.999674 0.000652342 
0.999599 0.000801862 
0.999512 0.00097663 
0.99941 0.0011793 
0.999293 0.00141259 
0.99916 0.00167925 
0.999009 0.00198201 
0.998838 0.0023236 
0.998646 0.00270668 
0.998432 0.0031338 
0.998195 0.00360741 
0.997933 0.00412978 
0.997646 0.00470299 
0.997332 0.00532887 
0.996991 0.00600901 
0.996622 0.00674468 
0.996224 0.00753684 
0.995798 0.00838608 
0.995343 0.0092926 
0.994859 0.0102562 
0.994346 0.0112763 
0.993805 0.0123518 
0.993237 0.0134812 
0.992642 0.0146625 
0.992022 0.0158932 
0.991378 0.0171706 
0.990711 0.0184911 
0.990025 0.019851 
0.98932 0.021246 
0.988599 0.0226715 
0.987865 0.0241225 
0.98712 0.0255934 
0.986368 0.0270787 
0.98561 0.0285723 
0.984851 0.0300679 
0.984094 0.031559 
0.983342 0.033039 
0.982598 0.0345011 
0.981866 0.0359385 
0.98115 0.0373443 
0.980453 0.0387117 
0.979779 0.0400339 
0.97913 0.0413044 
0.978511 0.0425166 
0.977924 0.0436645 
0.977373 0.044742 
0.976861 0.0457436 
0.976389 0.046664 
0.975962 0.0474983 
0.975581 0.0482423 
0.975248 0.0488919 
0.974965 0.0494438 
0.974733 0.049895 
0.974555 0.0502432 
0.97443 0.0504867 
0.974359 0.0506241 
0.974343 0.050655 
0.974382 0.0505792 
0.974476 0.0503973 
0.974623 0.0501105 
0.974823 0.0497205 
0.975075 0.0492296 
0.975377 0.0486405 
0.975727 0.0479566 
0.976124 0.0471817 
0.976565 0.0463201 
0.977048 0.0453764 
0.977571 0.0443559 
0.978129 0.0432637 
0.978721 0.0421059 
0.979343 0.0408882 
0.979991 0.039617 
0.980664 0.0382987 
0.981356 0.0369397 
0.982066 0.0355466 
0.982789 0.0341261 
0.983522 0.0326847 
0.984262 0.031229 
0.985005 0.0297654 
0.985748 0.0283002 
0.986489 0.0268394 
0.987224 0.0253888 
0.98795 0.0239541 
0.988666 0.0225404 
0.989367 0.0211528 
0.990053 0.0197958 
0.99072 0.0184736 
0.991368 0.0171899 
0.991994 0.0159483 
0.992597 0.0147516 
0.993175 0.0136025 
0.993729 0.012503 
0.994256 0.0114548 
0.994757 0.0104593 
0.99523 0.00951726 
0.995676 0.00862923 
0.996095 0.0077953 
0.996486 0.00701523 
0.996851 0.00628844 
0.997189 0.00561402 
0.997501 0.0049908 
0.997789 0.00441735 
0.998052 0.00389198 
0.998292 0.00341284 
0.99851 0.00297788 
0.998707 0.00258493 
0.998884 0.0022317 
0.999042 0.00191581 
0.999182 0.00163484 
0.999307 0.00138632 
0.999416 0.00116781 
0.999511 0.00097686 
0.999594 0.00081108 
0.999666 0.000668134 
0.999727 0.000545768 
0.999779 0.000441823 
0.999823 0.000354245 
0.999859 0.000281101 
0.99989 0.000220581 
0.999914 0.00017101 
0.999935 0.000130847 
0.999951 9.86891e-005 
0.999963 7.32711e-005 
0.999973 5.34624e-005 
0.999981 3.82641e-005 
0.999987 2.6803e-005 
0.999991 1.83257e-005 
0.999994 1.21902e-005 
0.999996 7.8581e-006 
0.999998 4.88473e-006 
0.999999 2.90995e-006 
0.999999 1.64811e-006 
1 8.78158e-007 
1 4.33973e-007 
1 1.94977e-007 
1 7.7344e-008 
1 2.58879e-008 
1 6.77615e-009 
1 1.20278e-009 
1 1.05113e-010 
1 1.62603e-012 
1 0
