# Supplementary material for: An evolutionary algorithm for multi-objective optimization of freshwater consumption in textile dyeing industry
Source: PeerJ Comput Sci. 2022 Mar 22;8:e932. doi: 10.7717/peerj-cs.932 (PMC9044317; doi:10.7717/peerj-cs.932)
Supplement: Supplemental Information 1 — The data was collected manually from the Sitara Textile mills to conduct the thesis. [file peerj-cs-08-932-s001.zip › Code-and-Dataset/Algorithm Work/AMOCLPSO-matlab/KUR/100 generation/kur.m]

function f = KUR(x, V)
%% function f = evaluate_objective(x, M, V)
f = [];

sum = 0;
for i = 1:V-1
    sum = sum + (-10*exp(-0.2* sqrt(x(i)^2 + x(i+1)^2)));
end
f(1) = sum;

sum = 0;
for i = 1:V
    sum = sum + ((abs(x(i)))^0.8 + 5* sin(x(i)^3));
end
f(2) = sum;
