# Supplementary material for: An evolutionary algorithm for multi-objective optimization of freshwater consumption in textile dyeing industry
Source: PeerJ Comput Sci. 2022 Mar 22;8:e932. doi: 10.7717/peerj-cs.932 (PMC9044317; doi:10.7717/peerj-cs.932)
Supplement: Supplemental Information 1 — The data was collected manually from the Sitara Textile mills to conduct the thesis. [file peerj-cs-08-932-s001.zip › Code-and-Dataset/Algorithm Work/AMOCLPSO-matlab/KUR/100 generation/non_domination_sort_mod1.m]

function f = non_domination_sort_mod1(x, objectives, dim)

% potential_c = dim+5;
% freq = potential_c + 1;
% single_val_func = freq+5;
% pref_weight = single_val_func+5;
% potential_damage = pref_weight+1;
% cost = potential_damage + dim;
% velosity = cost + dim;
[N, m] = size(x);
clear m

% Initialize the front number to 1.
front = 1;
F(front).f = [];
individual = [];

for i = 1 : N
    % Number of individuals that dominate this individual
    individual(i).n = 0;
    % Individuals which this individual dominate
    individual(i).p = [];
    for j = 1 : N
        dom_less = 0;
        dom_equal = 0;
        dom_more = 0;
        for k = 1 : objectives
%             f(i,velosity+1:velosity + objectives)
            if (x(i,dim + k) < x(j,dim + k))
                dom_less = dom_less + 1;
            elseif (x(i,dim + k)== x(j,dim + k))
                dom_equal = dom_equal + 1;
            else
                dom_more = dom_more + 1;
            end
        end
        if dom_less == 0 && dom_equal ~= objectives
            individual(i).n = individual(i).n + 1;
        elseif dom_more == 0 && dom_equal ~= objectives
            individual(i).p = [individual(i).p j];
        end
    end   
    if individual(i).n == 0
        x(i,dim + objectives + 1) = 1;
        F(front).f = [F(front).f i];
    end
end
% Find the subsequent fronts
while ~isempty(F(front).f)
   Q = [];
   for i = 1 : length(F(front).f)
       if ~isempty(individual(F(front).f(i)).p)
        	for j = 1 : length(individual(F(front).f(i)).p)
            	individual(individual(F(front).f(i)).p(j)).n = ...
                	individual(individual(F(front).f(i)).p(j)).n - 1;
        	   	if individual(individual(F(front).f(i)).p(j)).n == 0
               		x(individual(F(front).f(i)).p(j),dim + objectives + 1) = ...
                        front + 1;
                    Q = [Q individual(F(front).f(i)).p(j)];
                end
            end
       end
   end
   front =  front + 1;
   F(front).f = Q;
end

[temp,index_of_fronts] = sort(x(:,dim + objectives + 1));
for i = 1 : length(index_of_fronts)
    sorted_based_on_front(i,:) = x(index_of_fronts(i),:);
end
current_index = 0;

%% Crowding distance
% Find the crowding distance for each individual in each front
for front = 1 : (length(F) - 1)
%    objective = [];
    distance = 0;
    y = [];
    previous_index = current_index + 1;
    for i = 1 : length(F(front).f)
        y(i,:) = sorted_based_on_front(current_index + i,:);
    end
    current_index = current_index + i;
    % Sort each individual based on the objective
    sorted_based_on_objective = [];
    for i = 1 : objectives
        [sorted_based_on_objective, index_of_objectives] = ...
            sort(y(:,dim + i));
        sorted_based_on_objective = [];
        for j = 1 : length(index_of_objectives)
            sorted_based_on_objective(j,:) = y(index_of_objectives(j),:);
        end
        f_max = ...
            sorted_based_on_objective(length(index_of_objectives), dim + i);
        f_min = sorted_based_on_objective(1, dim + i);
        y(index_of_objectives(length(index_of_objectives)),dim + objectives + 1 + i)...
            = Inf;
        y(index_of_objectives(1),dim + objectives + 1 + i) = Inf;
         for j = 2 : length(index_of_objectives) - 1
            next_obj  = sorted_based_on_objective(j + 1,dim + i);
            previous_obj  = sorted_based_on_objective(j - 1,dim + i);
            if (f_max - f_min == 0)
                y(index_of_objectives(j),dim + objectives + 1 + i) = Inf;
            else
                y(index_of_objectives(j),dim + objectives + 1 + i) = ...
                     (next_obj - previous_obj)/(f_max - f_min);
            end
         end
    end
    distance = [];
    distance(:,1) = zeros(length(F(front).f),1);
    for i = 1 : objectives
        distance(:,1) = distance(:,1) + y(:,dim + objectives + 1 + i);
    end
    y(:,dim + objectives + 2) = distance;
    y = y(:,1 : dim + objectives + 2);
    z(previous_index:current_index,:) = y;
end
f = z();

%% References
% [1] *Kalyanmoy Deb, Amrit Pratap, Sameer Agarwal, and T. Meyarivan*, |A Fast
% Elitist Multiobjective Genetic Algorithm: NSGA-II|, IEEE Transactions on 
% Evolutionary Computation 6 (2002), no. 2, 182 ~ 197.
%
% [2] *N. Srinivas and Kalyanmoy Deb*, |Multiobjective Optimization Using 
% Nondominated Sorting in Genetic Algorithms|, Evolutionary Computation 2 
% (1994), no. 3, 221 ~ 248.
