# Supplementary material for: An evolutionary algorithm for multi-objective optimization of freshwater consumption in textile dyeing industry
Source: PeerJ Comput Sci. 2022 Mar 22;8:e932. doi: 10.7717/peerj-cs.932 (PMC9044317; doi:10.7717/peerj-cs.932)
Supplement: Supplemental Information 1 — The data was collected manually from the Sitara Textile mills to conduct the thesis. [file peerj-cs-08-932-s001.zip › Code-and-Dataset/Algorithm Work/AMOCLPSO-matlab/KUR/100 generation/optimal_front.m]

function optimal_front(front,true_optimal_front,objectives)
raw_rep1 = non_domination_sort_mod1(front, objectives, 3);
    rep11 = raw_rep1(1,:);
       [raw_r c] = size(raw_rep1);
       clear c
         for k = 2:raw_r 
              if raw_rep1(k,6) == 1
                 rep11 = cat(1,rep11, raw_rep1(k,:));
               end
         end
% %% Result
% % Save the result in ASCII text format.
% save kur_final_solution.txt rep11 -ASCII
% rep11 = load ('kur_final_solution.txt');
% true_optimal_front = load ('kur_front.txt');
f1 = rep11(:,4);
f2 = rep11(:,5);
plot(f1,f2,'x','LineWidth',1.5,...
                'MarkerEdgeColor','r',...
                'MarkerFaceColor',[1 1 1],...
                'MarkerSize',10)
hold on
true_optimal_front = sortrows(true_optimal_front,1);
f1 = true_optimal_front(:,1);
f2 = true_optimal_front(:,2);
plot(f1,f2,'-','LineWidth',1.5,...
                'MarkerEdgeColor','k',...
                'MarkerFaceColor',[1 1 1],...
                'MarkerSize',5)
h = legend('A-MOCLPSO','KUR_optimal',0);
set(h,'Interpreter','none')   
xlabel('Objective Function 1')
ylabel('Objective Function 2')
