# Supplementary material for: An evolutionary algorithm for multi-objective optimization of freshwater consumption in textile dyeing industry
Source: PeerJ Comput Sci. 2022 Mar 22;8:e932. doi: 10.7717/peerj-cs.932 (PMC9044317; doi:10.7717/peerj-cs.932)
Supplement: Supplemental Information 1 — The data was collected manually from the Sitara Textile mills to conduct the thesis. [file peerj-cs-08-932-s001.zip › Code-and-Dataset/Algorithm Work/AMOCLPSO-matlab/KUR/200 generation/diversity_distance.txt]

  5.0107317e-001
  8.9824390e-001
  6.7472840e-001
  6.6814638e-001
  8.6294027e-002
