# Supplementary material for: An evolutionary algorithm for multi-objective optimization of freshwater consumption in textile dyeing industry
Source: PeerJ Comput Sci. 2022 Mar 22;8:e932. doi: 10.7717/peerj-cs.932 (PMC9044317; doi:10.7717/peerj-cs.932)
Supplement: Supplemental Information 1 — The data was collected manually from the Sitara Textile mills to conduct the thesis. [file peerj-cs-08-932-s001.zip › Code-and-Dataset/Algorithm Work/AMOCLPSO-matlab/KUR/250 generation/iteration_time.txt]

  1.2950857e-001
  2.2416093e-001
  1.6756589e-001
  1.6698519e-001
  1.4419615e-002
