# Supplementary material for: An evolutionary algorithm for multi-objective optimization of freshwater consumption in textile dyeing industry
Source: PeerJ Comput Sci. 2022 Mar 22;8:e932. doi: 10.7717/peerj-cs.932 (PMC9044317; doi:10.7717/peerj-cs.932)
Supplement: Supplemental Information 1 — The data was collected manually from the Sitara Textile mills to conduct the thesis. [file peerj-cs-08-932-s001.zip › Code-and-Dataset/Algorithm Work/AMOCLPSO-matlab/KUR/50 generation/A-MOCLPSO_KUR_50.txt]

 -1.0196979e+000 -6.1471566e-001 -1.0902976e+000 -1.5666435e+001 -7.5610809e+000  1.0000000e+000  9.1342170e-001
 -8.3773425e-001  2.1900875e-002 -9.5088879e-001 -1.6724590e+001 -4.6861408e+000  1.0000000e+000  9.4313868e-002
 -1.1969527e+000  1.5805473e-001  9.0324713e-003 -1.7543070e+001 -3.5220327e+000  1.0000000e+000  1.1075821e-001
 -3.5828430e-001  6.6120226e-002 -1.1749760e+000 -1.7200054e+001 -3.5303969e+000  1.0000000e+000  1.6332303e-001
 -1.2451923e-001  1.1016346e-001 -1.0994918e+000 -1.7690127e+001 -3.4187400e+000  1.0000000e+000  2.3124523e-001
 -1.0057185e+000 -1.2145212e+000 -1.3009600e+000 -1.4300211e+001 -9.7619688e+000  1.0000000e+000             Inf
 -7.3710854e-001 -1.4371037e-001 -9.4783715e-001 -1.6860645e+001 -3.7722999e+000  1.0000000e+000  1.8206205e-001
 -1.6498833e-001  1.2539536e-001  1.5796947e-001 -1.9198657e+001  6.6211372e-001  1.0000000e+000             Inf
 -6.8837700e-001 -6.2688801e-002 -1.0863371e+000 -1.6753091e+001 -4.4770736e+000  1.0000000e+000  1.1544142e-001
 -4.7951300e-001 -3.1412271e-001 -2.8411644e-002 -1.8305471e+001  3.0411599e-001  1.0000000e+000  4.2539587e-001
  6.3982804e-002  9.9899005e-002 -9.1528912e-001 -1.8083680e+001 -2.2619541e+000  1.0000000e+000  4.8276014e-001
 -1.0483197e+000  2.2313069e-001 -8.1988823e-001 -1.6507714e+001 -4.9380363e+000  1.0000000e+000  4.9181649e-001
 -7.0797313e-002 -2.6107808e-001 -2.1812193e-001 -1.8815584e+001  6.1488946e-001  1.0000000e+000  2.1668402e-001
 -7.1842926e-001  1.5807658e-001 -5.7453971e-001 -1.7508378e+001 -1.0966527e+000  1.0000000e+000  3.0989909e-001
 -7.5738089e-001 -9.3423709e-001 -1.1934319e+000 -1.5247160e+001 -7.8033785e+000  1.0000000e+000  2.9292071e-001
 -1.3464721e+000 -1.2091572e+000 -1.2869611e+000 -1.3987765e+001 -8.7039013e+000  1.0000000e+000             Inf
 -4.5073123e-001 -9.3386575e-001 -1.0222585e+000 -1.5708179e+001 -5.9826209e+000  1.0000000e+000  1.2444134e-001
 -7.1487155e-002 -2.8768333e-002  1.0940373e-001 -1.9623359e+001  3.5456921e-001  1.0000000e+000             Inf
 -9.3513147e-001 -1.1654396e+000 -7.7465174e-001 -1.4975474e+001 -7.9958403e+000  1.0000000e+000  3.2288389e-001
 -1.0699289e+000 -2.3118071e-002 -8.2690311e-001 -1.6548358e+001 -5.4189489e+000  1.0000000e+000  3.3561252e-001
 -9.2570880e-002 -4.6936970e-002 -5.7998130e-001 -1.8695968e+001 -9.1493966e-002  1.0000000e+000  2.7619784e-001
 -1.9653069e-003 -1.4243444e-001 -6.4622432e-001 -1.8479493e+001 -4.2511342e-001  1.0000000e+000  1.9020427e-001
 -1.3319441e-001 -7.0925764e-002  1.5966395e-002 -1.9558357e+001  3.4268653e-001  1.0000000e+000  2.1380218e-001
 -1.0765875e+000 -9.7513103e-001 -1.9157240e-001 -1.5676324e+001 -6.4689503e+000  1.0000000e+000  2.6025610e-001
 -3.3445486e-001 -7.3942450e-002 -7.1753827e-001 -1.7994437e+001 -6.8683558e-001  1.0000000e+000  1.9609612e-001
 -5.4943551e-001  2.5198666e-002 -6.7535909e-001 -1.7694029e+001 -9.3891381e-001  1.0000000e+000  1.3148942e-001
  3.2915770e-002 -9.1944236e-001 -1.2269352e+000 -1.5678441e+001 -6.1390822e+000  1.0000000e+000  5.9340146e-002
 -2.1010308e-002  2.3339580e-001 -1.1229713e+000 -1.7492288e+001 -3.4218545e+000  1.0000000e+000  4.2131028e-001
 -1.1189170e+000  3.2727075e-001 -5.7978165e-001 -1.6673573e+001 -3.5712408e+000  1.0000000e+000  3.8796137e-001
 -9.4814317e-001 -5.0799964e-001 -9.5316814e-001 -1.6121563e+001 -5.7240942e+000  1.0000000e+000  2.1131045e-001
 -3.8224929e-003 -7.8246344e-002  6.6859933e-002 -1.9640804e+001  2.5583530e-001  1.0000000e+000             Inf
 -8.9712130e-001 -3.6778500e-001 -1.0105914e+000 -1.6301977e+001 -5.4705851e+000  1.0000000e+000  1.4649384e-001
  9.5901838e-002 -2.4730345e-001 -1.2358084e+000 -1.7255296e+001 -3.1579041e+000  1.0000000e+000  1.5147831e-001
 -7.8505256e-002 -9.4132682e-001 -1.1119899e+000 -1.5750822e+001 -6.4383620e+000  1.0000000e+000  1.0573384e-001
 -9.2157802e-001 -4.2640498e-003 -9.4028459e-001 -1.6602376e+001 -5.3187677e+000  1.0000000e+000  7.9027971e-002
 -1.2235177e+000 -3.8429159e-002 -5.0906380e-001 -1.6857792e+001 -3.6573519e+000  1.0000000e+000  1.3980294e-001
 -1.0752835e-001 -1.0854047e+000 -1.0962822e+000 -1.5385279e+001 -7.3229405e+000  1.0000000e+000  6.4838982e-001
 -6.7506016e-001 -3.3819973e-001 -1.0156304e+000 -1.6671150e+001 -3.8757435e+000  1.0000000e+000  1.8361934e-001
 -2.3990183e-001 -7.1231594e-002 -7.6033342e-001 -1.8095404e+001 -9.5536414e-001  1.0000000e+000  7.6535545e-002
 -1.1669080e+000 -9.4950624e-001  9.7693409e-002 -1.5663779e+001 -6.5243865e+000  1.0000000e+000  1.4650064e-001
 -9.2981427e-001  4.3318710e-002 -9.2964273e-001 -1.6603024e+001 -5.2306434e+000  1.0000000e+000  1.3632532e-001
 -8.0318249e-001 -1.7808398e-001  2.4833927e-001 -1.7889977e+001 -1.0091924e+000  1.0000000e+000  2.3469583e-001
  1.5586643e-001  4.1029778e-002 -1.0288388e+000 -1.7821677e+001 -3.0848588e+000  1.0000000e+000  3.0657701e-001
 -3.3169892e-001  1.6601943e-001 -1.1895083e+000 -1.7149641e+001 -3.3277749e+000  1.0000000e+000  1.1990847e-001
 -4.9168739e-001 -3.5989741e-002  8.3961804e-002 -1.8880004e+001  1.8425958e-001  1.0000000e+000  3.7196338e-001
 -1.1042890e+000 -1.1636069e+000 -1.1128636e+000 -1.4502229e+001 -1.1481654e+001  1.0000000e+000             Inf
 -1.0953478e+000 -6.4099458e-001 -7.4726530e-001 -1.5970981e+001 -5.5960107e+000  1.0000000e+000  1.0824462e-001
 -9.1782871e-001 -4.1151454e-001 -1.2666144e+000 -1.5839371e+001 -5.6844232e+000  1.0000000e+000  1.1461027e-001
 -7.5630572e-001  7.5732936e-002  1.5944120e-001 -1.8242864e+001 -9.1691737e-001  1.0000000e+000  2.4978087e-001
 -1.9300587e-001  6.7308104e-002 -1.1935952e+000 -1.7472807e+001 -3.4566862e+000  1.0000000e+000  2.2440990e-001
 -5.3941371e-001  2.2536337e-002 -3.4017611e-001 -1.8317366e+001  1.0220109e-001  1.0000000e+000  1.8594615e-001
 -5.6217449e-001  1.7808287e-002  2.7838221e-001 -1.8393426e+001  2.5438184e-001  1.0000000e+000  1.7311696e-001
 -1.1393017e+000  5.8936142e-002 -9.4443293e-001 -1.6235692e+001 -6.5399370e+000  1.0000000e+000  6.2511932e-001
 -1.0582431e+000 -3.1022707e-001 -7.4991574e-001 -1.6522505e+001 -4.5959335e+000  1.0000000e+000  1.6662128e-001
 -9.1228228e-001 -9.3383442e-002 -8.1069116e-001 -1.6818394e+001 -4.0610519e+000  1.0000000e+000  3.0102606e-001
 -1.1426148e+000 -4.8070179e-001 -6.7663100e-001 -1.6274660e+001 -4.6621836e+000  1.0000000e+000  2.6808330e-001
 -3.1286929e-001  1.2620688e-001 -1.7927883e-001 -1.8918511e+001  6.6660948e-001  1.0000000e+000  1.9618526e-001
 -7.8654196e-001 -8.1490190e-002 -1.0873660e-001 -1.8269106e+001 -1.2179605e+000  1.0000000e+000  2.1711965e-001
 -8.4042155e-001 -3.8571817e-002  1.2378914e-001 -1.8195345e+001 -1.6554176e+000  1.0000000e+000  2.8896430e-001
 -2.4127309e+000  2.9156476e-002 -1.1351276e+000 -1.4140289e+001 -6.7606107e+000  1.0000000e+000  6.5429302e-001
  1.3574241e-001 -7.3142614e-002  2.9533198e-001 -1.9105954e+001  8.4203851e-001  1.0000000e+000             Inf
 -1.0219705e+000  1.3413577e-003 -1.4397854e-001 -1.7867546e+001 -3.1598766e+000  1.0000000e+000  2.9537692e-001
 -1.2304055e+000 -5.9333768e-002  7.6158775e-002 -1.7625118e+001 -3.3750414e+000  1.0000000e+000  1.0550192e-001
 -8.6637987e-001  1.5873306e+000 -1.2135217e+000 -1.3670881e+001 -8.1867192e+000  1.0000000e+000             Inf
 -7.4328122e-001  9.3205522e-003  1.0712578e-001 -1.8405788e+001 -1.0098975e+000  1.0000000e+000  4.1618656e-001
 -1.1070760e+000 -1.1795132e-001 -1.1009402e+000 -1.6017377e+001 -7.4095528e+000  1.0000000e+000             Inf
 -1.0514164e+000  3.1392896e-001 -9.6347226e-001 -1.6195067e+001 -5.9256532e+000  1.0000000e+000  3.5545223e-001
 -1.0807794e+000 -2.4400112e-001 -8.0492203e-001 -1.6464081e+001 -5.0994733e+000  1.0000000e+000  3.3709033e-001
 -6.5355578e-001  2.5106002e-001 -1.2124773e+000 -1.6499789e+001 -3.9777898e+000  1.0000000e+000  5.8907832e-001
 -4.8092678e-002 -6.1710799e-002 -1.0937171e+000 -1.7877226e+001 -3.5602335e+000  1.0000000e+000  4.7394521e-001
 -8.7277744e-001  1.1236875e-001  8.3733473e-003 -1.8163371e+001 -1.9848930e+000  1.0000000e+000  4.3651420e-001
 -5.5410325e-001 -4.1792625e-002  1.0417879e-001 -1.8726179e+001  2.4934920e-002  1.0000000e+000  5.1064010e-001
 -1.2798426e-001  3.5560133e-003  4.8559839e-002 -1.9650276e+001  2.8307435e-001  1.0000000e+000             Inf
 -1.0389170e+000  2.0903363e-002 -1.2263992e-001 -1.7877741e+001 -3.2497045e+000  1.0000000e+000  2.8355064e-001
 -1.0014921e+000 -9.1310112e-003 -1.1703886e+000 -1.6097743e+001 -7.0581176e+000  1.0000000e+000  2.4181017e-001
 -5.1008319e-002  5.7529563e-002 -8.6058523e-001 -1.8262977e+001 -1.8939204e+000  1.0000000e+000  2.3525941e-001
 -9.0918362e-001  2.1882074e+000 -1.2187634e+000 -1.2285187e+001 -8.6462881e+000  1.0000000e+000             Inf
 -2.1462164e-001 -5.7668877e-001 -1.0929702e+000 -1.6652238e+001 -3.8182889e+000  1.0000000e+000  2.2749949e-001
 -1.0769667e+000  4.4883472e-002 -1.0033583e+000 -1.6240904e+001 -6.8302465e+000  1.0000000e+000  3.9230915e-001
 -1.0901825e+000 -1.1586287e+000 -3.7967810e-001 -1.5110787e+001 -7.4275528e+000  1.0000000e+000  6.7220408e-001
 -1.0940825e+000 -1.3666397e-001 -8.1558210e-002 -1.7707752e+001 -3.4332244e+000  1.0000000e+000  1.1718073e-001
  1.7103681e-001 -3.0717427e-002 -1.1775972e+000 -1.7559394e+001 -3.5206037e+000  1.0000000e+000  1.8765409e-001
 -1.2232712e-001  4.3066284e-002 -8.0655379e-002 -1.9562757e+001  3.8906746e-001  1.0000000e+000             Inf
 -6.4653919e-001 -1.4249762e-001  7.7788523e-002 -1.8440327e+001 -3.0152851e-001  1.0000000e+000  2.5567918e-001
 -9.9507763e-001 -5.6007112e-002 -1.4057256e-001 -1.7894686e+001 -2.8781118e+000  1.0000000e+000  2.1200720e-001
 -1.2315716e+000 -8.5983528e-002 -1.0596724e+000 -1.5896623e+001 -7.0564085e+000  1.0000000e+000  2.2139534e-001
 -9.0577799e-002  7.7544249e-002 -5.8450521e-001 -1.8651971e+001 -6.6718912e-002  1.0000000e+000  2.3066410e-001
  4.2936736e-002 -1.3630781e-001 -8.8124535e-001 -1.8084763e+001 -1.9857357e+000  1.0000000e+000  1.5953289e-001
 -1.0770777e+000 -6.6709115e-001  9.8454572e-002 -1.6500037e+001 -4.2609149e+000  1.0000000e+000  3.8987328e-001
 -1.0706594e+000  1.1649008e-001 -9.3407038e-001 -1.6346207e+001 -6.1564216e+000  1.0000000e+000  3.0733978e-001
 -1.1141845e+000 -3.2727820e-001 -7.0316948e-001 -1.6490589e+001 -4.5370368e+000  1.0000000e+000  2.7384564e-001
 -1.0686216e+000 -1.8967041e-001 -6.1195239e-001 -1.6846130e+001 -3.8718637e+000  1.0000000e+000  1.2377607e-001
 -1.1038423e+000 -1.9618410e-001 -9.7284590e-001 -1.6191041e+001 -6.5588593e+000  1.0000000e+000  3.4032824e-001
 -1.2069127e+000  4.5242802e-002 -5.1529099e-001 -1.6871248e+001 -3.7593773e+000  1.0000000e+000  2.2613017e-001
 -7.5013773e-001 -1.1156007e-001 -1.0325943e+000 -1.6716992e+001 -4.5201642e+000  1.0000000e+000  1.5139847e-001
 -1.9784251e+000 -1.1127346e+000 -5.9048293e-001 -1.4123894e+001 -7.4276565e+000  1.0000000e+000             Inf
 -1.1031813e+000  2.4961147e-002 -9.6215084e-002 -1.7822793e+001 -3.5871194e+000  1.0000000e+000  6.9220078e-001
 -7.0964863e-001 -2.5330317e-002 -5.3342192e-003 -1.8624400e+001 -9.2112207e-001  1.0000000e+000  7.1043071e-001
  2.6697854e-001 -3.7685344e-002  1.1568829e-001 -1.9234625e+001  7.0098431e-001  1.0000000e+000             Inf
 -4.0474106e-001  1.2855187e-001  6.3073967e-002 -1.8903415e+001  4.6898251e-001  1.0000000e+000  2.5559868e-001
 -1.0558942e+000 -1.1289297e+000 -9.5244757e-002 -1.5313173e+001 -7.2797825e+000  1.0000000e+000  5.1135284e-001
 -3.4367844e-002 -1.5791355e-001 -3.0183798e-001 -1.9023337e+001  5.2203755e-001  1.0000000e+000  9.3348033e-002
 -1.0079309e-001 -9.6395360e-001 -9.5774414e-001 -1.5858174e+001 -5.6607446e+000  1.0000000e+000  3.6725123e-001
 -7.1351157e-001 -6.1812176e-001 -9.5691698e-001 -1.6242013e+001 -4.3788673e+000  1.0000000e+000  3.2473082e-001
 -9.0763732e-001  5.3931692e-002 -2.4879156e-002 -1.8219199e+001 -2.3249326e+000  1.0000000e+000  5.4026599e-001
 -2.6690560e-002 -5.8811097e-001 -1.2541191e+000 -1.6469533e+001 -3.7044789e+000  1.0000000e+000  3.9828396e-001
 -5.0530804e-002 -7.2512308e-002 -1.1263918e+000 -1.7804007e+001 -3.6382035e+000  1.0000000e+000  5.0185471e-001
 -5.8034054e-003  7.8653257e-002 -1.4675820e-001 -1.9515975e+001  3.4908864e-001  1.0000000e+000             Inf
 -1.0965673e+000  1.2524796e-002 -1.2560346e+000 -1.5809101e+001 -7.1192330e+000  1.0000000e+000  6.3411868e-001
 -9.6622217e-001 -1.2110499e+000 -9.5247579e-001 -1.4683624e+001 -9.5202318e+000  1.0000000e+000             Inf
 -5.8865807e-001 -6.8623412e-002  6.2490135e-002 -1.8698348e+001 -1.3269797e-001  1.0000000e+000  5.3929579e-001
 -1.1572330e+000 -8.0263652e-001 -1.1486891e+000 -1.5101080e+001 -9.3830956e+000  1.0000000e+000  5.4035282e-001
 -1.0396441e+000 -6.1738726e-002 -1.0891824e+000 -1.6159431e+001 -7.1067472e+000  1.0000000e+000  7.3884089e-001
 -8.9797289e-001  3.0981363e-002  3.2762005e-002 -1.8265420e+001 -2.2674406e+000  1.0000000e+000  7.3265346e-001
 -1.1281911e+000 -1.1810700e+000 -8.2982278e-001 -1.4705710e+001 -9.5389898e+000  1.0000000e+000             Inf
  1.7969770e-001 -1.5069456e-001 -1.0310727e+000 -1.7660567e+001 -2.9372478e+000  1.0000000e+000  2.8410048e-001
 -4.7747766e-001 -6.3653618e-001 -1.1225233e+000 -1.6254015e+001 -4.4103784e+000  1.0000000e+000  4.0898605e-001
  1.1331131e-002 -2.2398123e-001 -1.1236091e+000 -1.7513522e+001 -3.5707473e+000  1.0000000e+000  3.1800767e-001
 -7.2064925e-001 -4.2486058e-001 -9.6533463e-001 -1.6557585e+001 -3.8804655e+000  1.0000000e+000  3.3893078e-001
 -9.9516274e-003 -3.8169610e-002 -1.1746740e-001 -1.9677419e+001  2.7025416e-001  1.0000000e+000             Inf
 -6.5767493e-001 -1.1338049e+000 -8.3362958e-001 -1.5240798e+001 -6.4230923e+000  1.0000000e+000  6.8737695e-001
 -1.0991230e+000  1.6461523e+000 -2.4651340e+000 -1.2258432e+001 -8.3945436e+000  1.0000000e+000             Inf
 -5.2699487e-001  9.8789576e-002 -5.9735156e-002 -1.8754901e+001  1.3549847e-001  1.0000000e+000  2.0524685e-001
 -6.1391442e-001 -8.6390238e-002 -1.3468235e-001 -1.8518914e+001 -1.4309594e-001  1.0000000e+000  1.0490057e-001
 -9.8415123e-001 -1.4361116e-001 -9.0810452e-001 -1.6516570e+001 -5.3704496e+000  1.0000000e+000  2.5652556e-001
  1.3241104e-001  1.3046011e-002  5.8570478e-002 -1.9618111e+001  3.4540535e-001  1.0000000e+000             Inf
 -9.9298835e-001  4.0922626e-001 -1.1863505e+000 -1.5847321e+001 -6.1530149e+000  1.0000000e+000  2.3720788e-001
  2.6408480e-002 -6.6951388e-002 -8.9002291e-001 -1.8222266e+001 -2.1610599e+000  1.0000000e+000  4.1363172e-001
 -1.2070127e+000 -4.1748706e-001 -1.6588592e-001 -1.6886503e+001 -3.4013177e+000  1.0000000e+000  3.3952474e-001
 -8.0655968e-001  8.5598833e-002 -1.0196987e+000 -1.6651827e+001 -4.8663820e+000  1.0000000e+000  2.7556723e-001
 -3.1213821e-001 -7.9719631e-002 -1.0153917e+000 -1.7533047e+001 -2.9454413e+000  1.0000000e+000  3.2340424e-001
 -9.4499093e-001 -1.0891248e+000  1.6532760e-001 -1.5517320e+001 -6.2569803e+000  1.0000000e+000  1.1331301e-001
  4.5683897e-002 -1.4423552e-001 -6.5826444e-001 -1.8441052e+001 -4.0861758e-001  1.0000000e+000  2.7119685e-001
 -9.4257491e-001  7.4565810e-002 -8.3930633e-001 -1.6726128e+001 -4.5511430e+000  1.0000000e+000  3.3234166e-001
 -1.1886521e+000 -7.8890443e-001  4.1438539e-002 -1.6056208e+001 -5.2738479e+000  1.0000000e+000  5.3243051e-001
  1.2440087e-001 -4.1756239e-002 -1.1474098e+000 -1.7689216e+001 -3.5978570e+000  1.0000000e+000  2.2161158e-001
 -1.1707615e+000 -1.9837439e+000 -6.4029449e-001 -1.2899315e+001 -7.7247919e+000  1.0000000e+000             Inf
  1.4709865e-001 -1.6355035e-001  1.7741977e-002 -1.9245931e+001  4.8454466e-001  1.0000000e+000             Inf
 -5.8058540e-001 -1.5285161e-001 -1.0564483e+000 -1.6946154e+001 -3.6966876e+000  1.0000000e+000  2.6787044e-001
 -1.1440421e+000 -4.2376965e-001 -1.1236554e+000 -1.5699717e+001 -7.5943832e+000  1.0000000e+000  7.9596917e-001
  6.5284819e-002  3.6068725e-002 -6.5341414e-001 -1.8625150e+001 -4.8098803e-001  1.0000000e+000  4.9817334e-001
  1.7173289e-002 -3.1141911e-003 -5.8032633e-001 -1.8869310e+001 -2.7532970e-001  1.0000000e+000  2.1542692e-001
 -1.0294361e+000 -5.7026339e-002 -5.4461659e-002 -1.7980207e+001 -3.2149494e+000  1.0000000e+000  5.2714346e-001
  2.9940409e-001 -6.6219198e-002 -1.0966213e+000 -1.7432553e+001 -3.1377021e+000  1.0000000e+000  1.2549463e-001
  1.1278387e-001 -6.2809012e-002 -9.3243372e-001 -1.8040307e+001 -2.3885523e+000  1.0000000e+000  4.5062852e-001
 -1.1307645e+000  9.9959194e-002 -6.1328736e-001 -1.6800291e+001 -4.1611302e+000  1.0000000e+000  5.2955972e-001
  1.3767593e-001 -2.2247140e-001 -1.0178366e+000 -1.7609242e+001 -2.8707866e+000  1.0000000e+000  2.4771930e-001
 -6.0542315e-001 -1.6988189e-001 -1.9168793e-001 -1.8318888e+001  1.8044553e-002  1.0000000e+000  2.2872915e-001
 -1.0762637e+000 -1.0895339e+000 -6.6197000e-002 -1.5400462e+001 -7.3044278e+000  1.0000000e+000             Inf
 -1.0988406e+000 -2.8493635e-001 -2.8076784e-002 -1.7412371e+001 -3.4657080e+000  1.0000000e+000  2.8906252e-001
 -7.7617926e-002  1.1094880e-001 -1.1910732e-001 -1.9412516e+001  4.7996323e-001  1.0000000e+000             Inf
  1.3665227e-001  4.9005041e-002 -5.1073338e-001 -1.8738564e+001  2.2643051e-001  1.0000000e+000  3.3192469e-001
 -8.6171393e-001 -4.0528480e-001 -1.1192017e+000 -1.6147366e+001 -5.7793776e+000  1.0000000e+000  2.5652089e-001
 -8.9462321e-001  3.3659911e-001 -1.0610716e+000 -1.6263981e+001 -5.3598429e+000  1.0000000e+000  3.7062442e-001
 -1.2212195e+000 -2.7940427e-001 -1.1944894e+000 -1.5608022e+001 -7.2217824e+000  1.0000000e+000  2.0851600e-001
 -1.0549143e+000 -1.9207964e-001 -1.2805471e+000 -1.5788264e+001 -6.4336918e+000  1.0000000e+000  3.1972536e-001
 -6.6044434e-001 -1.2476958e-001 -3.1682069e-001 -1.8083845e+001 -2.8376797e-001  1.0000000e+000  3.7859274e-001
 -8.2112979e-001 -1.2916249e+000 -1.0872813e+000 -1.4497401e+001 -8.4473957e+000  1.0000000e+000  4.8544721e-001
 -2.0011566e+000 -1.3241414e+000 -1.9593110e+000 -1.2419913e+001 -8.6115161e+000  1.0000000e+000             Inf
 -9.4590760e-001 -1.0182806e-001 -7.5799655e-001 -1.6848952e+001 -3.9404906e+000  1.0000000e+000  2.2288784e-001
 -6.2154026e-001 -1.2025186e+000 -1.0028228e+000 -1.4939568e+001 -7.5039132e+000  1.0000000e+000  2.8119538e-001
 -8.8527675e-001 -7.3273242e-001 -1.2006046e+000 -1.5494603e+001 -7.2059128e+000  1.0000000e+000  3.9057567e-001
 -6.8282962e-001 -1.2362992e-001  9.3591248e-002 -1.8398779e+001 -4.9537894e-001  1.0000000e+000  4.7587569e-001
 -1.2524217e+000 -2.0367913e-001 -8.8642658e-001 -1.6095467e+001 -5.4820999e+000  1.0000000e+000  3.9980753e-001
 -1.7383204e-001  1.1358567e-001  4.3669495e-004 -1.9368590e+001  4.0527081e-001  1.0000000e+000             Inf
  8.8671412e-002 -9.4260295e-002 -1.1098005e+000 -1.7747571e+001 -3.5150804e+000  1.0000000e+000  3.0305588e-001
 -9.0852275e-001 -6.0956206e-002  1.3897494e-001 -1.8036120e+001 -2.1565505e+000  1.0000000e+000  4.2861468e-001
  1.2861992e-002 -3.8909771e-001 -1.1495066e+000 -1.7095872e+001 -3.6690507e+000  1.0000000e+000  1.7650207e-001
 -1.1197362e+000 -7.1266977e-001  9.8108237e-002 -1.6328474e+001 -4.6829862e+000  1.0000000e+000  2.7940683e-001
 -1.7501600e-001  1.4713327e-001 -1.1967368e+000 -1.7410248e+001 -3.3413618e+000  1.0000000e+000  2.9840922e-001
 -1.0695613e+000 -2.5656066e-001 -9.6334015e-001 -1.6217699e+001 -6.3212846e+000  1.0000000e+000  3.6854747e-001
 -1.1705429e+000 -5.5588094e-001 -9.2240037e-001 -1.5779216e+001 -6.6884862e+000  1.0000000e+000  3.8017666e-001
 -1.0821015e+000 -6.6013921e-001 -1.1319081e+000 -1.5455274e+001 -8.2668121e+000  1.0000000e+000  4.7539100e-001
 -1.7604882e-001 -5.1556729e-002 -7.9301282e-001 -1.8170261e+001 -1.2462680e+000  1.0000000e+000  3.3643165e-001
 -9.0435006e-001 -8.1640482e-002 -9.2259132e-001 -1.6648357e+001 -4.9128572e+000  1.0000000e+000  2.2948663e-001
 -1.4977738e-001  6.0905185e-002 -5.1049904e-001 -1.8704657e+001  2.3061141e-001  1.0000000e+000  1.8350755e-001
 -1.1137979e+000 -8.9286813e-001 -1.2921556e+000 -1.4820651e+001 -9.1098729e+000  1.0000000e+000             Inf
 -1.1138936e+000  1.0292883e-001 -5.0402155e-001 -1.7017636e+001 -3.7138697e+000  1.0000000e+000  3.4075566e-001
 -1.1251195e+000 -3.9228915e-002 -7.4358782e-001 -1.6600222e+001 -4.9821841e+000  1.0000000e+000  2.4726090e-001
 -1.0199876e+000 -1.4605377e-003 -1.2529903e-002 -1.8129444e+001 -3.3132086e+000  1.0000000e+000  3.9533488e-001
 -3.4551854e-001  2.0712007e-002  8.4657020e-002 -1.9158344e+001  4.0792759e-001  1.0000000e+000             Inf
 -6.0622468e-001  9.1142865e-002  6.2652718e-002 -1.8627336e+001 -1.7351815e-001  1.0000000e+000  1.6851238e-001
 -7.0994112e-001 -2.7309638e-002  1.3198510e-001 -1.8409443e+001 -7.2549348e-001  1.0000000e+000  2.1808274e-001
  3.7519798e-002  8.9746677e-002 -1.8891306e-002 -1.9625578e+001  2.6332351e-001  1.0000000e+000             Inf
 -9.8370154e-001  3.0264245e-001 -8.1223995e-001 -1.6547990e+001 -4.2688797e+000  1.0000000e+000  3.8284986e-001
 -1.3994450e-001 -1.2508185e-001 -9.7124645e-001 -1.7852892e+001 -2.6160718e+000  1.0000000e+000  1.8490116e-001
 -6.2963891e-001 -9.1215516e-001 -1.1632884e+000 -1.5452230e+001 -6.9275082e+000  1.0000000e+000  2.9067314e-001
 -1.0466096e+000 -1.8791880e-002 -1.0056322e+000 -1.6288870e+001 -6.7259891e+000  1.0000000e+000  4.7470835e-001
 -9.4257971e-001 -1.2069477e+000 -1.2663671e+000 -1.4409531e+001 -9.7831361e+000  1.0000000e+000             Inf
 -1.2751108e-001 -1.8346119e-001 -1.0966010e+000 -1.7569198e+001 -3.3565989e+000  1.0000000e+000  1.5320849e-001
 -6.8524418e-001 -4.2064901e-002 -1.0088615e+000 -1.6888405e+001 -4.0344475e+000  1.0000000e+000  2.6147863e-001
 -9.2601235e-001  1.3975819e-001 -2.5800021e-002 -1.8011713e+001 -2.3513101e+000  1.0000000e+000  2.1708901e-001
 -2.0518611e-001 -8.2190222e-002 -1.1462238e+000 -1.7514219e+001 -3.5029662e+000  1.0000000e+000  1.9799042e-001
 -1.2383777e-001  5.9062859e-002 -5.5893962e-001 -1.8666103e+001  4.2823824e-002  1.0000000e+000  2.6761965e-001
 -1.0632679e+000 -9.5800216e-001 -9.2898141e-001 -1.5168400e+001 -9.1485747e+000  1.0000000e+000  3.7392730e-001
 -6.0367237e-001 -1.0707483e-001 -2.1537215e-001 -1.8376352e+001 -1.9212798e-002  1.0000000e+000  1.3334219e-001
 -7.7564976e-001 -1.4792583e-001 -1.9060543e-002 -1.8245238e+001 -1.1907809e+000  1.0000000e+000  2.3042118e-001
 -7.1779686e-001 -9.7819167e-002  1.0836851e-001 -1.8363453e+001 -7.1386897e-001  1.0000000e+000  1.4175161e-001
 -7.3898151e-001 -1.0296881e+000 -9.8686911e-001 -1.5279197e+001 -7.7015256e+000  1.0000000e+000  2.7549420e-001
 -8.3720090e-001 -1.1257125e+000 -9.7829095e-001 -1.4974384e+001 -8.7938854e+000  1.0000000e+000             Inf
 -4.6085962e-001  4.9409377e-003 -1.1383552e+000 -1.7083280e+001 -3.8041620e+000  1.0000000e+000  3.9309400e-001
 -4.3686752e-002 -1.6036859e-001 -6.4573559e-001 -1.8427075e+001 -3.3337438e-001  1.0000000e+000  3.9148380e-001
 -1.2383114e+000 -3.7036040e-001 -1.0360468e+000 -1.5746855e+001 -6.8034044e+000  1.0000000e+000  4.2063116e-001
 -1.2083989e+000 -5.2046476e-002  6.9435052e-002 -1.7679262e+001 -3.5296070e+000  1.0000000e+000  2.5876273e-001
 -1.0238389e+000 -2.3381473e-001 -1.2333987e+000 -1.5885177e+001 -6.7116544e+000  1.0000000e+000  3.7218528e-001
 -1.3992107e-002 -1.7319081e-001 -6.8782909e-001 -1.8335889e+001 -6.0443112e-001  1.0000000e+000  4.0615188e-001
 -9.1290877e-001 -7.9006252e-001 -5.2178215e-001 -1.6129648e+001 -4.1703602e+000  1.0000000e+000  5.7203993e-001
 -3.0227479e-002  4.4003473e-002  2.9160604e-002 -1.9788775e+001  2.0258888e-001  1.0000000e+000             Inf
 -1.0287736e+000  1.7444631e-002 -3.7988856e-002 -1.8056829e+001 -3.2954451e+000  1.0000000e+000  4.6153529e-001
 -9.1023158e-001 -3.7002735e-001 -1.0750660e+000 -1.6181978e+001 -5.9709955e+000  1.0000000e+000  3.9694746e-001
 -8.6523788e-001  7.5962493e-002 -9.4663903e-001 -1.6675497e+001 -4.7906539e+000  1.0000000e+000  1.3072315e-001
 -1.1026743e+000 -3.2146689e-001 -5.7949155e-001 -1.6706301e+001 -3.8701890e+000  1.0000000e+000  2.9259150e-001
 -1.0898873e+000 -1.7362539e-002 -1.1458589e+000 -1.5992923e+001 -7.5741600e+000  1.0000000e+000  6.5166461e-001
 -1.0068339e+000 -1.0480036e+000 -9.7422645e-001 -1.4989025e+001 -9.7972027e+000  1.0000000e+000             Inf
 -1.1217603e+000  5.7150653e-002  1.3295622e-001 -1.7702724e+001 -3.5274302e+000  1.0000000e+000  1.0238356e-001
 -2.5881702e-001 -3.3181861e-002 -1.1661927e+000 -1.7410412e+001 -3.5506807e+000  1.0000000e+000  2.6627681e-001
 -9.0942815e-002  3.5498843e-002 -2.7466517e-001 -1.9267804e+001  4.6463975e-001  1.0000000e+000             Inf
  4.0668694e-002 -2.1431147e-002 -7.8404945e-001 -1.8456646e+001 -1.3708666e+000  1.0000000e+000  3.9604592e-001
 -7.7823290e-001 -1.1580276e-001 -1.0750477e+000 -1.6599273e+001 -4.9549637e+000  1.0000000e+000  2.3036337e-001
 -6.5423442e-001  3.3182010e-002  5.4087370e-002 -1.8645938e+001 -5.0625329e-001  1.0000000e+000  3.6844404e-001
  4.2337586e-003 -4.4682318e-002 -1.0126610e+000 -1.8075629e+001 -3.2026364e+000  1.0000000e+000  3.5455293e-001
 -1.0726141e+000  5.6712776e-002  1.4773672e-001 -1.7755306e+001 -3.3272007e+000  1.0000000e+000  1.1880295e-001
 -1.1462600e+000 -8.2621136e-001  2.4543937e-001 -1.5954828e+001 -5.2896243e+000  1.0000000e+000  3.6210483e-001
 -1.0576138e+000 -4.1408072e-001 -1.0878587e+000 -1.5891073e+001 -7.1745230e+000  1.0000000e+000  3.2737932e-001
 -1.1655058e+000 -1.2396860e+000 -1.0995801e+000 -1.4294589e+001 -1.1181011e+001  1.0000000e+000             Inf
  5.9621233e-002  1.4451152e-001 -4.6187554e-001 -1.8769639e+001  3.8089337e-001  1.0000000e+000  2.2822638e-001
 -9.7952598e-001  1.0546602e-001 -1.8505534e-001 -1.7794547e+001 -2.6548080e+000  1.0000000e+000  1.6491169e-001
 -4.1631816e-002  2.9792144e-002  3.9508893e-001 -1.9136297e+001  9.2243613e-001  1.0000000e+000             Inf
  8.0496771e-002  1.5597541e-001 -3.6880165e-001 -1.8885418e+001  5.8051544e-001  1.0000000e+000  3.2521609e-002
 -2.1527678e-001 -1.7295231e-001 -2.2463738e-001 -1.8911450e+001  7.0874041e-001  1.0000000e+000  8.0066167e-002
 -4.0045088e-001 -1.5583347e-001 -4.8745371e-002 -1.8855202e+001  4.5572660e-001  1.0000000e+000  4.0405843e-002
 -1.1737861e+000  1.0779856e-001  9.6862916e-003 -1.7685680e+001 -3.6587920e+000  1.0000000e+000  4.0445984e-001
 -7.4936126e-001  2.6244645e-002 -1.3602602e-001 -1.8334122e+001 -1.0039880e+000  1.0000000e+000  2.1996091e-001
 -6.9796387e-001  4.6927364e-002 -1.2513062e+000 -1.6478987e+001 -4.2614904e+000  1.0000000e+000  4.9222899e-001
 -1.1308591e-001 -9.5020440e-002 -7.6639681e-001 -1.8277745e+001 -1.0517410e+000  1.0000000e+000  1.8835946e-001
 -1.1229913e+000 -9.8361906e-001 -6.6130640e-001 -1.5308285e+001 -7.6357938e+000  1.0000000e+000  6.6075614e-001
 -9.2395090e-001  1.6730882e-001 -1.1316687e-001 -1.7891919e+001 -2.1783533e+000  1.0000000e+000  2.3224626e-001
 -7.3565728e-001 -5.1377782e-002  4.4793430e-003 -1.8526097e+001 -1.0506790e+000  1.0000000e+000  3.0140427e-001
 -1.0713471e+000 -8.9983945e-002 -1.1220577e+000 -1.6049330e+001 -7.3543300e+000  1.0000000e+000  6.8942089e-001
 -6.5869732e-001 -9.6131112e-002 -1.1782965e+000 -1.6647783e+001 -4.3935690e+000  1.0000000e+000  1.6723030e-001
 -3.5472373e-001  1.3585458e-002 -1.5136861e-001 -1.9015268e+001  4.4891227e-001  1.0000000e+000  1.6178001e-001
 -9.5981561e-001  3.9084499e-001 -9.2821957e-001 -1.6303622e+001 -4.7731655e+000  1.0000000e+000  4.6520249e-001
 -1.4308917e-001 -6.8608863e-002 -8.7634408e-001 -1.8075423e+001 -1.9048570e+000  1.0000000e+000  2.8249685e-001
 -1.9174579e-001 -2.0464753e-003 -8.3432139e-001 -1.8086888e+001 -1.6396078e+000  1.0000000e+000  9.3674067e-002
 -5.2427045e-001  8.9622340e-002  4.9957755e-002 -1.8787753e+001  1.1891204e-001  1.0000000e+000  2.8292107e-001
  1.4245383e-001  4.2648750e-003  2.7530513e-001 -1.9183200e+001  6.9815906e-001  1.0000000e+000             Inf
 -1.1459130e+000 -1.6393568e-001 -6.2640720e-001 -1.6718640e+001 -4.1894271e+000  1.0000000e+000  3.7455353e-001
 -1.1023898e+000 -9.0619420e-001 -9.1205001e-001 -1.5249671e+001 -8.7593029e+000  1.0000000e+000             Inf
  4.5796891e-003  7.0825086e-003 -1.1822822e+000 -1.7877315e+001 -3.8074307e+000  1.0000000e+000  5.8649046e-001
  1.3321109e-003  1.4481264e-001 -7.9756744e-001 -1.8217896e+001 -1.3614880e+000  1.0000000e+000  1.7392905e-001
 -1.1573574e+000 -2.2367417e-001 -1.0240126e+000 -1.6008576e+001 -7.0049789e+000  1.0000000e+000  3.3282584e-001
 -1.0001857e+000  6.3657673e-002 -1.1496288e+000 -1.6126818e+001 -6.9723799e+000  1.0000000e+000  3.1518462e-001
 -9.3412060e-001 -1.2216299e+000 -9.8283148e-001 -1.4660571e+001 -9.4390014e+000  1.0000000e+000             Inf
 -1.1038470e+000 -7.1017566e-001 -1.1214579e+000 -1.5359526e+001 -8.6229921e+000  1.0000000e+000  5.3849632e-001
  1.7381539e-002  5.7263999e-002 -1.0880274e+000 -1.7923031e+001 -3.5900685e+000  1.0000000e+000  4.3796209e-001
 -2.0456543e-001  6.5223799e-002  1.8235667e-001 -1.9199732e+001  6.3876945e-001  1.0000000e+000             Inf
 -7.4697823e-001  1.3826227e-001 -1.1985762e+000 -1.6446477e+001 -4.8008393e+000  1.0000000e+000  3.6595333e-001
 -3.6395115e-002 -4.5547653e-002 -9.9350313e-001 -1.8080314e+001 -3.0050825e+000  1.0000000e+000  4.6734344e-001
 -8.5648850e-001  1.6045285e-001 -9.3441977e-001 -1.6673378e+001 -4.4978483e+000  1.0000000e+000  1.0017042e-001
 -1.1204551e+000  3.4634526e-002 -6.6029216e-001 -1.6752876e+001 -4.4716068e+000  1.0000000e+000  3.6538237e-001
 -6.4470865e-001  6.6710426e-002 -5.8540930e-002 -1.8608260e+001 -4.0162300e-001  1.0000000e+000  6.0818654e-001
 -4.3930846e-001  5.2777263e-003 -1.0806183e+000 -1.7215153e+001 -3.5898003e+000  1.0000000e+000  4.8885632e-001
  3.8677845e-002 -1.7209412e-001 -6.1572901e-002 -1.9294422e+001  3.9997772e-001  1.0000000e+000  2.0790537e-001
 -1.0208270e+000 -2.1684932e-002 -2.5654393e-001 -1.7651014e+001 -3.0554302e+000  1.0000000e+000  1.6886846e-001
 -1.2074402e-001 -1.0733204e-001 -9.1830447e-001 -1.7993840e+001 -2.2252903e+000  1.0000000e+000  2.1259757e-001
 -1.1563849e+000 -1.4983866e-001  7.1103385e-002 -1.7593604e+001 -3.5505912e+000  1.0000000e+000  1.2022327e-001
 -1.0885077e+000  8.2565696e-002 -1.0948362e+000 -1.6067113e+001 -7.3535570e+000  1.0000000e+000  8.0654804e-001
 -1.0530211e-001  1.1248305e-002 -6.2762756e-001 -1.8610580e+001 -3.4775701e-001  1.0000000e+000  2.9382794e-001
  6.6716352e-002 -6.0237489e-003  2.1835900e-001 -1.9439440e+001  4.8096948e-001  1.0000000e+000             Inf
 -1.0166406e+000 -1.2070430e+000 -3.2273398e+000 -1.2313415e+001 -8.5671654e+000  1.0000000e+000             Inf
 -9.3894933e-001  1.5716002e-001 -8.7758304e-005 -1.7956834e+001 -2.4838520e+000  1.0000000e+000  1.3985605e-001
 -7.4052912e-001  1.4818356e-001 -2.2459725e-001 -1.8074187e+001 -7.0924692e-001  1.0000000e+000  2.9405252e-001
 -9.1449957e-001 -2.3770111e-001 -1.1714948e+000 -1.6151623e+001 -6.1429022e+000  1.0000000e+000  5.7707578e-001
 -7.4284550e-001 -1.2983541e+000 -1.0528293e+000 -1.4572624e+001 -7.6034432e+000  1.0000000e+000             Inf
 -1.0403538e+000 -2.9002084e-002 -1.1337931e+000 -1.6091380e+001 -7.2848653e+000  1.0000000e+000  1.5054938e-001
 -1.1234240e+000  7.0915958e-002 -1.0792535e+000 -1.6038914e+001 -7.4149675e+000  1.0000000e+000  3.5992019e-001
 -1.8837004e-001 -1.2056123e-001 -4.1107021e-002 -1.9311025e+001  4.8239405e-001  1.0000000e+000             Inf
 -7.9843521e-001  3.4277395e-002 -9.7065065e-001 -1.6757362e+001 -4.5186955e+000  1.0000000e+000  6.6590752e-001
 -2.4638711e-001 -9.7974392e-002 -9.6476761e-001 -1.7720536e+001 -2.5361572e+000  1.0000000e+000  2.3256152e-001
 -1.1377422e+000 -1.0743368e-001 -1.2932062e-001 -1.7626122e+001 -3.5217184e+000  1.0000000e+000  3.7113808e-001
 -8.7644642e-002  1.6283314e-001 -1.0523512e+000 -1.7718676e+001 -3.1581650e+000  1.0000000e+000  1.4181270e-001
 -1.0332814e+000 -1.5395402e-001 -1.0177468e+000 -1.6253888e+001 -6.5644925e+000  1.0000000e+000  4.8265067e-001
 -3.1341094e-002 -6.3789527e-002 -8.8851506e-001 -1.8226942e+001 -2.1450400e+000  1.0000000e+000  7.0897278e-001
  2.2411850e-001 -1.5165050e-001  1.1249696e-001 -1.9102574e+001  7.4351620e-001  1.0000000e+000             Inf
 -7.3870524e-001  4.4440332e-002  1.3279309e-001 -1.8348062e+001 -8.8268900e-001  1.0000000e+000  3.5203163e-001
 -6.6841146e-002  2.0455595e-001 -4.7829147e-001 -1.8590628e+001  4.4541705e-001  1.0000000e+000  2.1006215e-001
 -2.8323059e-001 -1.1159924e+000 -1.1544806e+000 -1.5196376e+001 -7.4513752e+000  1.0000000e+000  2.1329962e-001
  1.3235438e-001 -9.7516851e-002 -4.2662688e-001 -1.8838498e+001  4.7862682e-001  1.0000000e+000  1.0857875e-001
 -7.5706723e-001  1.4417607e-001 -1.0149184e+000 -1.6717863e+001 -4.3881337e+000  1.0000000e+000  4.0480446e-001
  4.4653251e-002 -1.1958547e+000 -1.1677725e+000 -1.5029945e+001 -7.5808151e+000  1.0000000e+000  2.2338855e-001
 -9.4960872e-001  2.3045514e-002  7.9914713e-002 -1.8104809e+001 -2.6336260e+000  1.0000000e+000  1.5435011e-001
 -1.1197654e+000 -1.2995836e-002  9.7676430e-002 -1.7798261e+001 -3.6447675e+000  1.0000000e+000  2.5980088e-001
  5.2206806e-002 -6.3848299e-002 -9.2606029e-001 -1.8142031e+001 -2.4217096e+000  1.0000000e+000  2.1023424e-001
 -8.9846014e-001  1.2033956e-001 -1.0348161e+000 -1.6461042e+001 -5.6528175e+000  1.0000000e+000  2.4897689e-001
 -1.0170415e+000 -3.0844718e-001 -9.8023642e-001 -1.6227347e+001 -6.1440798e+000  1.0000000e+000  1.9813515e-001
 -8.8745526e-001 -1.2556574e+000 -1.3116932e+000 -1.4307382e+001 -8.3224646e+000  1.0000000e+000  5.4940515e-001
 -1.2955646e+000 -1.9823132e+000 -1.0064463e+000 -1.2637982e+001 -9.4006252e+000  1.0000000e+000             Inf
 -1.1197106e+000 -5.0191291e-001 -9.5543982e-001 -1.5882387e+001 -6.7547121e+000  1.0000000e+000  2.8835159e-001
 -1.0888886e+000 -4.2688168e-003  7.7217630e-002 -1.7889547e+001 -3.5912663e+000  1.0000000e+000  1.4709703e-001
 -2.6831681e-001 -2.9586832e-002 -9.7703671e-001 -1.7698688e+001 -2.7223196e+000  1.0000000e+000  3.3768802e-001
 -7.9637419e-002 -8.2651195e-002 -4.9053607e-001 -1.8826054e+001  2.3965774e-001  1.0000000e+000  2.2939198e-001
 -1.0405724e+000  1.8638264e-001 -1.1577512e+000 -1.6003700e+001 -7.0643086e+000  1.0000000e+000  8.0636603e-001
 -1.3669228e-001  1.5864183e-001  1.0685927e-002 -1.9276832e+001  4.6646417e-001  1.0000000e+000             Inf
 -2.3161756e-001 -1.3442878e-001 -5.9632641e-001 -1.8327686e+001  4.5794480e-002  1.0000000e+000  1.9790744e-001
  2.6509423e-001  1.5440879e-001 -7.7301525e-001 -1.7946300e+001 -7.3284318e-001  1.0000000e+000  3.0306011e-001
 -1.2355628e+000 -3.8923370e-001 -8.4503569e-001 -1.6019700e+001 -5.3568950e+000  1.0000000e+000  2.7185953e-001
 -1.0910323e+000 -2.3653879e-001 -8.0164447e-001 -1.6459561e+001 -5.1199599e+000  1.0000000e+000  1.7608287e-001
 -1.1550713e+000  1.8389003e-001  8.5241867e-002 -1.7516957e+001 -3.4438621e+000  1.0000000e+000  4.0513100e-001
 -1.1801954e+000 -1.1269798e+000 -1.3124558e+000 -1.4290615e+001 -1.0309414e+001  1.0000000e+000             Inf
 -1.7163516e-001  1.2595980e-001 -7.1552483e-001 -1.8230728e+001 -6.0639066e-001  1.0000000e+000  1.4874564e-001
 -7.7725527e-001  3.2667006e-003 -1.0376987e+000 -1.6686079e+001 -4.8995804e+000  1.0000000e+000  3.6760544e-001
  1.2151388e-001 -5.7524468e-002  4.7839543e-002 -1.9586177e+001  3.8349155e-001  1.0000000e+000             Inf
 -1.2215832e+000  9.3435093e-002 -5.8313714e-001 -1.6712747e+001 -3.8495135e+000  1.0000000e+000  1.3652077e-001
  5.9497897e-002 -4.3349885e-001  8.8403700e-002 -1.8315249e+001  3.5824158e-001  1.0000000e+000  4.8701505e-001
 -1.2779482e+000  5.0260405e-002 -7.0556738e-001 -1.6423870e+001 -4.0032906e+000  1.0000000e+000  2.5496148e-001
 -1.0401147e+000  4.8891646e-001 -1.0589672e+000 -1.5865801e+001 -5.9230728e+000  1.0000000e+000  2.0409846e-001
 -1.0370029e+000 -6.1891519e-002 -1.9052988e-001 -1.7731201e+001 -3.1227823e+000  1.0000000e+000  2.5071209e-001
  1.3997595e-001  1.8901745e-001 -8.8409865e-001 -1.7886376e+001 -1.7618874e+000  1.0000000e+000  2.2664406e-001
  9.2748575e-002 -6.3228405e-002 -8.1212801e-001 -1.8274617e+001 -1.4435344e+000  1.0000000e+000  3.2280338e-001
 -4.1036073e-001  1.7655143e-001 -1.1365305e+000 -1.7090373e+001 -3.4434262e+000  1.0000000e+000  2.4789193e-001
 -8.0881769e-001 -1.0351272e+000 -1.1061054e+000 -1.5075617e+001 -8.9266922e+000  1.0000000e+000             Inf
 -1.1938346e+000 -7.1498111e-001 -8.4915416e-001 -1.5579644e+001 -6.8238885e+000  1.0000000e+000  2.4856479e-001
 -9.7248164e-001 -1.2830636e-001 -6.9500860e-001 -1.6900477e+001 -3.7160143e+000  1.0000000e+000  1.2733794e-001
 -1.0768997e+000 -8.8033403e-001  1.8966564e-001 -1.5923362e+001 -5.6331593e+000  1.0000000e+000  1.5552756e-001
 -1.2930304e+000  4.1726655e-002 -8.6943464e-001 -1.6122469e+001 -5.0048679e+000  1.0000000e+000  2.8602658e-001
 -9.7738468e-001 -9.4346582e-002  1.8272038e-001 -1.7814016e+001 -2.6029118e+000  1.0000000e+000  1.8057534e-001
  1.0171439e-001 -1.0766060e+000 -1.0990470e+000 -1.5406454e+001 -7.2891249e+000  1.0000000e+000  3.3760418e-001
  2.8515468e-002 -9.8388486e-002 -6.5520226e-001 -1.8556154e+001 -4.6498910e-001  1.0000000e+000  3.9290826e-001
 -9.6841322e-001 -4.1373155e-001 -1.2287691e+000 -1.5816670e+001 -6.4474032e+000  1.0000000e+000  5.5209432e-001
 -9.0287745e-001  7.6891365e-002 -2.9128387e-001 -1.7757711e+001 -2.0552462e+000  1.0000000e+000  2.5975458e-001
 -1.1719799e+000  2.9609552e-001 -8.0487994e-001 -1.6276247e+001 -5.0033553e+000  1.0000000e+000  3.4637938e-001
 -8.4183101e-001 -4.1765176e-002  5.9181834e-002 -1.8304868e+001 -1.7541258e+000  1.0000000e+000  3.9338661e-001
  2.4483221e-001 -1.4084688e-001 -1.0412807e+000 -1.7555356e+001 -2.8948227e+000  1.0000000e+000  1.1104422e-001
 -4.7876732e-001 -2.8234689e-002 -6.3601172e-002 -1.8947159e+001  1.7372092e-001  1.0000000e+000  2.7756935e-001
  1.9918550e-001 -1.5722947e-001 -9.8987297e-001 -1.7688708e+001 -2.6095741e+000  1.0000000e+000  1.2376551e-001
  3.8751475e-001  1.2599012e-001 -1.2631092e-002 -1.8967297e+001  9.9014498e-001  1.0000000e+000             Inf
  1.8645071e-001 -1.8208212e-001 -1.0176139e+000 -1.7624318e+001 -2.8133218e+000  1.0000000e+000  6.8018135e-002
 -8.7003731e-001  1.8730765e-001 -8.2192662e-001 -1.6817941e+001 -3.6517298e+000  1.0000000e+000  4.9479908e-001
 -1.1296019e+000  2.4866063e-001 -8.5247831e-002 -1.7422626e+001 -3.3140503e+000  1.0000000e+000  2.7941151e-001
 -9.7877105e-001 -8.6615567e-001 -1.1600301e-001 -1.6096182e+001 -5.0109922e+000  1.0000000e+000  2.8875406e-001
 -2.4207556e-001 -1.1659398e+000 -1.1477987e+000 -1.5089994e+001 -7.4930735e+000  1.0000000e+000             Inf
 -2.2117368e-002 -2.0101527e-001 -1.8066729e-002 -1.9208000e+001  3.2408996e-001  1.0000000e+000  1.3673842e-001
  1.9534335e-001 -1.1616256e-001 -2.1624386e-002 -1.9322085e+001  5.2540055e-001  1.0000000e+000             Inf
 -1.2125950e-001  7.6333883e-002 -1.2154415e+000 -1.7555764e+001 -3.3993777e+000  1.0000000e+000  2.6020060e-001
 -1.0989308e+000 -7.3564624e-001 -1.0757084e+000 -1.5381589e+001 -8.6065353e+000  1.0000000e+000  5.2699958e-001
 -1.0748577e+000  2.6622520e-001 -1.0364691e+000 -1.6086720e+001 -6.6882131e+000  1.0000000e+000  2.7977271e-001
 -6.4228821e-001 -2.5571619e-001 -9.1932161e-002 -1.8179711e+001 -2.1104524e-001  1.0000000e+000  2.5917888e-001
 -5.2624913e-001 -4.1193574e-002  2.5177229e-002 -1.8902007e+001  2.4985867e-003  1.0000000e+000  2.6434299e-001
 -7.0725344e-001 -2.0820892e-002 -3.6027361e-001 -1.7984129e+001 -7.2094186e-001  1.0000000e+000  3.4684089e-001
 -1.1245074e+000 -1.0448767e+000 -1.3070968e+000 -1.4512147e+001 -1.0059034e+001  1.0000000e+000             Inf
 -9.9488293e-001  2.3332535e-002 -9.3932481e-001 -1.6482028e+001 -5.8545971e+000  1.0000000e+000  3.9789852e-001
 -1.0232773e+000 -4.9522330e-002 -1.6456052e-001 -1.7809467e+001 -3.0674243e+000  1.0000000e+000  3.4211254e-001
 -5.3768368e-001  1.1912662e-001 -1.1551642e+000 -1.6884463e+001 -3.8501512e+000  1.0000000e+000  4.2151062e-002
 -9.8868999e-001  1.0318272e-001 -7.3283580e-001 -1.6821241e+001 -4.0930202e+000  1.0000000e+000  2.7304400e-001
 -1.1243558e+000  4.0581016e-002 -1.1391377e+000 -1.5946487e+001 -7.6373557e+000  1.0000000e+000  3.2783886e-001
 -1.1338321e+000 -1.3706234e-001 -5.3770305e-001 -1.6907493e+001 -3.8366760e+000  1.0000000e+000  1.8215386e-001
 -6.8690465e-001  2.3374838e-002 -5.6668562e-002 -1.8593836e+001 -7.0251251e-001  1.0000000e+000  4.4866296e-001
 -8.3717805e-001 -1.2163841e-002 -1.0041887e+000 -1.6638492e+001 -5.1092084e+000  1.0000000e+000  1.6916757e-001
 -1.1638340e+000 -7.3658069e-001 -8.9859915e-001 -1.5518605e+001 -7.4331509e+000  1.0000000e+000  4.6279737e-001
 -5.2147357e-001 -7.4390884e-002 -1.3570508e-002 -1.8849990e+001  4.2424877e-002  1.0000000e+000  3.0610704e-001
 -5.3186361e-003  4.6721027e-002 -5.5503742e-002 -1.9762343e+001  1.9999212e-001  1.0000000e+000             Inf
 -1.0555359e+000 -9.6358535e-001 -8.8766259e-003 -1.5760893e+001 -6.4777187e+000  1.0000000e+000  3.5385585e-001
 -4.4180049e-002 -2.4838871e-001 -1.0339191e+000 -1.7592194e+001 -3.1072618e+000  1.0000000e+000  1.2219790e-001
 -8.9513051e-001 -2.8444196e-001 -9.9055630e-001 -1.6424788e+001 -5.2580687e+000  1.0000000e+000  3.0400434e-001
 -1.0972678e+000 -1.0214090e+000 -3.3638666e-003 -1.5561847e+001 -7.1156889e+000  1.0000000e+000  1.4590200e-001
 -1.0703765e+000  5.4306267e-002  2.5036038e-001 -1.7571193e+001 -3.1436082e+000  1.0000000e+000  1.3881137e-001
 -9.8037674e-001  1.4245120e-001 -7.7008303e-001 -1.6752804e+001 -4.2288946e+000  1.0000000e+000  2.4678430e-001
 -1.1877370e+000  6.7143725e-002 -4.0831555e-001 -1.7088327e+001 -3.5599574e+000  1.0000000e+000  2.6301261e-001
 -9.7059944e-001  9.8401699e-002  6.8493938e-002 -1.7990467e+001 -2.7045490e+000  1.0000000e+000  4.3739876e-001
 -9.9914733e-001 -1.3422440e+000 -1.1491870e+000 -1.4178799e+001 -9.1204948e+000  1.0000000e+000             Inf
 -1.9089523e-001 -1.8830462e-002 -8.8016364e-001 -1.8009190e+001 -1.9755272e+000  1.0000000e+000  2.7808206e-001
 -1.0620170e+000 -4.0244751e-001 -1.0500690e+000 -1.5953955e+001 -6.9896752e+000  1.0000000e+000  2.7753953e-001
 -1.0816431e+000  2.0219263e-001 -8.9235402e-001 -1.6352305e+001 -5.7326989e+000  1.0000000e+000  2.6817123e-001
 -5.6712297e-002 -7.5955569e-003 -2.3644800e-001 -1.9424094e+001  3.6932125e-001  1.0000000e+000             Inf
 -2.8547516e-001  6.3931963e-002 -1.1727686e+000 -1.7338178e+001 -3.4969461e+000  1.0000000e+000  2.2202087e-001
 -7.7956748e-001  6.3329836e-002 -7.8054735e-002 -1.8352916e+001 -1.2229565e+000  1.0000000e+000  3.0263647e-001
 -4.9749621e-002  2.1772445e-002 -5.3720246e-001 -1.8872485e+001 -2.6848063e-002  1.0000000e+000  2.3819099e-001
 -1.1067142e+000 -3.9637123e-001 -4.5145174e-002 -1.7137965e+001 -3.5508746e+000  1.0000000e+000  1.2985247e-001
 -6.0157198e-001  3.8227851e-003  2.1204134e-001 -1.8451113e+001 -6.5535248e-002  1.0000000e+000  2.3664308e-001
 -1.2585523e+000 -8.9242476e-001  1.6051167e+000 -1.4270955e+001 -8.4374151e+000  1.0000000e+000             Inf
 -8.7847520e-001  9.5939660e-002 -1.0396180e+000 -1.6495497e+001 -5.5534590e+000  1.0000000e+000  3.1533122e-001
 -1.2111547e+000 -1.3762504e-001 -1.1000091e+000 -1.5847944e+001 -7.3149620e+000  1.0000000e+000  4.9098713e-001
  1.7299888e-001  4.1712323e-002 -9.9334292e-001 -1.7847126e+001 -2.8075551e+000  1.0000000e+000  3.0297041e-001
 -5.4369511e-001  2.3744711e-001 -1.1588963e+000 -1.6774240e+001 -3.6767501e+000  1.0000000e+000  3.5206752e-001
 -5.0231529e-001 -1.0819199e+000 -1.1404822e+000 -1.5179786e+001 -7.6307772e+000  1.0000000e+000  5.5550531e-001
 -1.6475929e-001 -2.7864394e-001 -6.8993097e-001 -1.7990379e+001 -4.0403463e-001  1.0000000e+000  3.5584553e-001
 -3.9576984e-002 -3.8585370e-002 -5.0005908e-001 -1.8935639e+001  9.9698060e-002  1.0000000e+000  3.3528399e-001
 -8.4800905e-001 -1.5697665e-001 -9.1133107e-001 -1.6727180e+001 -4.2840470e+000  1.0000000e+000  1.0415966e-001
 -1.0362032e+000 -5.5744417e-001 -1.2557359e+000 -1.5500514e+001 -7.0776979e+000  1.0000000e+000  2.7524645e-001
 -8.7866948e-001  1.6585436e+000 -1.0724276e+000 -1.3606972e+001 -9.3413858e+000  1.0000000e+000             Inf
 -4.9311829e-002  1.1666059e-001 -9.0751274e-002 -1.9458594e+001  4.1955965e-001  1.0000000e+000             Inf
  1.2358232e-001 -1.7366686e-001 -8.6938855e-001 -1.7957836e+001 -1.7426418e+000  1.0000000e+000  3.6778843e-001
 -8.1577715e-001 -6.7326356e-003 -9.9051856e-001 -1.6697354e+001 -4.8522628e+000  1.0000000e+000  3.3206142e-001
 -1.1173564e+000  1.2133476e-001  2.9065860e-002 -1.7740432e+001 -3.5770672e+000  1.0000000e+000  4.2982545e-001
 -1.0990807e+000 -2.7325922e-001 -5.9624710e-001 -1.6743759e+001 -3.9129717e+000  1.0000000e+000  2.4558684e-001
 -1.0756191e+000  1.2988127e-001 -1.0011181e+000 -1.6223577e+001 -6.6852328e+000  1.0000000e+000  4.3252527e-001
 -1.0581262e+000 -8.2894077e-001 -7.6780319e-001 -1.5620059e+001 -6.7987815e+000  1.0000000e+000  5.0876346e-001
 -1.1781621e+000 -1.0797111e+000 -6.5432293e-001 -1.5032844e+001 -8.2148138e+000  1.0000000e+000  2.6398347e-001
 -8.4075904e-001 -1.3136105e-001 -1.2337151e+000 -1.6237554e+001 -5.3267348e+000  1.0000000e+000  4.1357864e-001
 -9.8868888e-001 -1.2932884e-002 -4.4427339e-002 -1.8113595e+001 -3.0101998e+000  1.0000000e+000  4.4445853e-001
  1.2199879e-001 -3.0005730e-001 -1.0823937e+000 -1.7360731e+001 -3.2657313e+000  1.0000000e+000  2.1381737e-001
  9.2344306e-003  1.1170058e-001 -3.9438787e-001 -1.8991233e+001  3.7222220e-001  1.0000000e+000  9.5328413e-002
 -1.3927483e+000 -1.2064283e+000 -1.1830296e+000 -1.4049963e+001 -8.4169309e+000  1.0000000e+000             Inf
 -9.2837637e-002  7.0227092e-002 -7.3757061e-001 -1.8392622e+001 -9.0243397e-001  1.0000000e+000  2.3716560e-001
 -8.4076115e-001 -2.3940431e-001 -9.8260955e-001 -1.6564682e+001 -4.7565549e+000  1.0000000e+000  3.2365787e-001
 -1.1106365e+000 -2.2889406e-001 -3.3062852e-001 -1.7198071e+001 -3.3326404e+000  1.0000000e+000  1.2664265e-001
 -9.5983609e-001 -1.1324317e+000 -7.2356409e-001 -1.5074392e+001 -7.8370292e+000  1.0000000e+000  2.7363363e-001
 -8.2404635e-002  7.3346824e-002 -7.5897124e-001 -1.8367355e+001 -1.0563791e+000  1.0000000e+000  2.9198918e-001
 -4.5675035e-002 -6.9937853e-002 -3.1458517e-001 -1.9210125e+001  4.4236122e-001  1.0000000e+000             Inf
 -3.5522316e-001 -4.1235514e-001 -1.1244291e+000 -1.6838598e+001 -3.4912649e+000  1.0000000e+000  2.8347149e-001
 -1.3391515e-001  7.7293840e-003 -4.7006578e-001 -1.8837883e+001  2.3690855e-001  1.0000000e+000  2.5988394e-001
  4.9039107e-002 -2.0025518e-002 -1.0625875e+000 -1.7979775e+001 -3.4760404e+000  1.0000000e+000  6.2438695e-001
 -6.0019219e-001 -8.4117265e-001 -1.1134162e+000 -1.5697613e+001 -6.1602769e+000  1.0000000e+000  3.1044328e-001
  8.0490748e-002  1.5655651e-001 -1.1373507e+000 -1.7602449e+001 -3.4849221e+000  1.0000000e+000  1.7323935e-001
 -1.0278487e+000 -5.6333445e-001 -7.5704179e-001 -1.6190411e+001 -4.9601897e+000  1.0000000e+000  2.3709798e-001
  4.8083977e-002 -7.2491671e-002 -4.1334090e-001 -1.9022483e+001  3.4982687e-001  1.0000000e+000  6.2008764e-001
 -1.0014863e+000 -1.1698527e+000 -1.9475086e+000 -1.3697652e+001 -9.8412512e+000  1.0000000e+000             Inf
 -7.8354260e-001  9.7392148e-002 -1.0117629e+000 -1.6699661e+001 -4.6227423e+000  1.0000000e+000  2.8964192e-001
 -2.3420906e-001 -8.7459248e-002  6.0595482e-002 -1.9301731e+001  4.9516927e-001  1.0000000e+000             Inf
 -1.2089468e+000 -1.1020235e+000 -4.0145017e-001 -1.5118692e+001 -7.3663464e+000  1.0000000e+000  4.8755359e-001
 -8.6214130e-001 -1.0894329e+000 -1.1289908e+000 -1.4880810e+001 -9.6932869e+000  1.0000000e+000  4.9300768e-001
 -9.1314259e-001  5.2397025e-002 -1.2260999e+000 -1.6151846e+001 -6.0630716e+000  1.0000000e+000  2.0403823e-001
 -9.8143542e-001 -2.3275483e-002 -6.2439194e-001 -1.7042586e+001 -3.5381208e+000  1.0000000e+000  2.7117352e-001
 -9.2550445e-001  1.5460697e-001 -1.0297079e+000 -1.6408956e+001 -5.7920036e+000  1.0000000e+000  4.2716658e-001
 -8.1460810e-001 -5.7857975e-002 -7.5870234e-002 -1.8304073e+001 -1.4981583e+000  1.0000000e+000  1.9857271e-001
 -1.1866826e+000 -9.1242830e-001 -1.0224043e+000 -1.5015563e+001 -9.7071079e+000  1.0000000e+000  2.5797283e-001
 -9.5528210e-001 -8.6463151e-002 -7.7900797e-001 -1.6803517e+001 -4.1831382e+000  1.0000000e+000  4.8609540e-001
  3.9311189e-002 -1.5872287e-001 -1.0446713e+000 -1.7773305e+001 -3.2230121e+000  1.0000000e+000  1.6072165e-001
 -7.5282459e-001 -8.0972492e-001 -1.0043999e+000 -1.5741899e+001 -6.1985421e+000  1.0000000e+000  3.6946066e-001
 -7.7922523e-001 -6.0937430e-003 -3.2821072e-002 -1.8490335e+001 -1.3776028e+000  1.0000000e+000  3.6775993e-001
 -1.0526364e+000 -9.8190394e-001 -1.2525269e+000 -1.4772162e+001 -1.0045822e+001  1.0000000e+000             Inf
 -5.1614199e-002 -3.6730829e-002 -9.4995738e-001 -1.8142588e+001 -2.6569357e+000  1.0000000e+000  1.8166366e-001
  6.5250884e-002 -3.8588805e-002 -3.6031081e-001 -1.9150425e+001  3.9584369e-001  1.0000000e+000  3.5144732e-001
 -1.1014363e+000 -7.3007138e-001 -9.4489084e-001 -1.5553146e+001 -7.6817410e+000  1.0000000e+000  3.2226578e-001
 -9.9411729e-001 -7.9138261e-001 -1.1573232e+000 -1.5310679e+001 -8.5876036e+000  1.0000000e+000  3.1148690e-001
 -9.6804858e-001 -9.8274248e-002  6.4329873e-002 -1.7999423e+001 -2.7002370e+000  1.0000000e+000  1.3580383e-001
  5.2461341e-002  1.7081477e-001 -9.5008726e-002 -1.9265556e+001  5.1130974e-001  1.0000000e+000             Inf
  1.0412579e-001 -9.8817508e-002 -1.1599519e+000 -1.7639856e+001 -3.5522025e+000  1.0000000e+000  3.0677095e-001
 -1.1996282e+000 -4.7954038e-001 -1.0691083e+000 -1.5633861e+001 -7.4216177e+000  1.0000000e+000  2.4455813e-001
  3.8341652e-002 -3.4422685e-002 -4.8973835e-001 -1.8962248e+001  1.2016062e-001  1.0000000e+000  2.1528130e-001
 -1.0035131e+000  1.2730709e-001 -9.8883892e-001 -1.6360628e+001 -6.1548628e+000  1.0000000e+000  4.7304883e-001
 -1.0733830e-001 -4.0996776e-002 -8.9276981e-001 -1.8136034e+001 -2.1130096e+000  1.0000000e+000  6.4446074e-001
 -9.7490779e-001  1.4066166e-001 -8.3401740e-001 -1.6655646e+001 -4.6716980e+000  1.0000000e+000  6.3562958e-001
 -1.1494529e-001  1.0323359e-003 -6.7198123e-003 -1.9759135e+001  1.9193601e-001  1.0000000e+000             Inf
  3.3760864e-002 -4.8424995e-002 -5.3881596e-001 -1.8857133e+001 -1.4377840e-002  1.0000000e+000  4.4833651e-001
 -1.1638463e+000 -1.1273304e+000 -5.5465088e-001 -1.5010114e+001 -7.9476059e+000  1.0000000e+000             Inf
 -1.1659600e+000 -5.3415148e-001 -9.6701759e-001 -1.5755156e+001 -6.9787117e+000  1.0000000e+000  3.0866491e-001
  6.9711086e-002 -1.9716613e-002 -1.0957777e+000 -1.7887836e+001 -3.5986745e+000  1.0000000e+000  6.2607769e-001
 -1.3169205e+000 -8.1426180e-001 -1.0358291e+000 -1.5020415e+001 -7.7099999e+000  1.0000000e+000  1.9596346e-001
 -1.1854266e+000  6.1632192e-003 -6.2151292e-002 -1.7765079e+001 -3.7074861e+000  1.0000000e+000  2.7248602e-001
  1.6808002e+000  4.5169609e-002 -1.1995133e+000 -1.5009927e+001 -7.1806958e+000  1.0000000e+000  4.9555248e-001
 -1.0206022e+000  2.5923117e-001 -1.2236897e+000 -1.5887654e+001 -6.5808230e+000  1.0000000e+000  2.3586578e-001
 -8.1173460e-001 -6.0339324e-002 -1.1311049e+000 -1.6470509e+001 -5.4558416e+000  1.0000000e+000  1.0455025e-001
 -5.5962702e-002 -1.1675165e-001 -1.4944322e-001 -1.9372200e+001  4.7205264e-001  1.0000000e+000             Inf
 -7.0233638e-001  2.4652253e-002 -9.8996930e-001 -1.6892015e+001 -4.0252969e+000  1.0000000e+000  4.0105432e-001
 -1.1961457e+000  1.3988321e-001 -8.8689547e-001 -1.6215800e+001 -5.8791312e+000  1.0000000e+000  2.1917216e-001
 -1.0626147e+000  3.7347954e-002 -8.3735265e-001 -1.6540964e+001 -5.4400043e+000  1.0000000e+000  2.1651214e-001
 -1.4335211e-001  3.1009345e-003 -7.5131524e-001 -1.8322107e+001 -1.0554395e+000  1.0000000e+000  4.7022906e-001
 -1.0375377e+000 -7.2617100e-002  9.3104462e-002 -1.7888564e+001 -3.1892925e+000  1.0000000e+000  1.0382871e-001
 -1.3155101e+000 -1.1935802e+000 -1.1057973e+000 -1.4232182e+001 -1.0163387e+001  1.0000000e+000             Inf
 -1.1806876e-002  5.1068723e-002 -8.9223868e-001 -1.8258951e+001 -2.2255674e+000  1.0000000e+000  2.5390140e-001
 -1.0004544e+000  1.1661369e-001 -3.6906634e-002 -1.7933820e+001 -2.9523710e+000  1.0000000e+000  1.6267398e-001
 -1.1225702e+000 -1.2674994e+000 -9.5040910e-001 -1.4411885e+001 -9.9255240e+000  1.0000000e+000  4.3176008e-001
 -1.1219995e+000 -9.5513563e-001 -5.3664120e-001 -1.5479873e+001 -6.8649281e+000  1.0000000e+000  2.2716656e-001
 -1.3569053e-001 -5.1580920e-002 -6.1490989e-001 -1.8552824e+001 -1.9190038e-001  1.0000000e+000  7.0799341e-002
 -8.2363391e-003 -2.8900372e-001 -3.9747525e-002 -1.8871404e+001  3.4671538e-001  1.0000000e+000  1.5889525e-001
 -1.1305260e+000 -8.4449794e-001  1.5029825e-001 -1.5964595e+001 -5.5798371e+000  1.0000000e+000  2.8578649e-001
 -5.5256992e-001  1.5554298e-001 -1.7682632e-002 -1.8607126e+001  6.6669650e-002  1.0000000e+000  1.0828668e-001
 -7.0295659e-001 -1.4601325e-001  1.2887649e-001 -1.8280390e+001 -5.4397590e-001  1.0000000e+000  2.8362311e-001
 -1.1604207e+000 -6.0728929e-001  5.4759837e-002 -1.6547456e+001 -4.2142273e+000  1.0000000e+000  3.8913919e-001
  1.5115150e-001 -1.5128170e-001 -6.5007110e-001 -1.8331689e+001 -2.0658619e-001  1.0000000e+000  7.9729562e-002
 -9.1588531e-001  8.9297639e-002  7.4771367e-003 -1.8141355e+001 -2.3741622e+000  1.0000000e+000  2.8493041e-001
 -5.0520613e-001 -9.4989376e-001 -1.2256358e+000 -1.5397517e+001 -6.5254449e+000  1.0000000e+000  8.0307589e-001
 -1.2498706e+000  1.6305763e-001 -8.3448469e-001 -1.6207928e+001 -5.0682560e+000  1.0000000e+000  2.4320987e-001
  6.6508235e-002  1.2610551e-001 -9.5834194e-001 -1.7961065e+001 -2.5710020e+000  1.0000000e+000  1.9987453e-001
  2.7438421e-001  8.4260323e-002  8.8356740e-003 -1.9274088e+001  6.2259750e-001  1.0000000e+000             Inf
 -1.9180712e+000 -1.2559536e+000 -2.4390989e+000 -1.2099115e+001 -7.8084152e+000  1.0000000e+000             Inf
 -1.1251364e+000  2.9046755e-003 -6.1239009e-002 -1.7863071e+001 -3.7323080e+000  1.0000000e+000  3.9192188e-001
 -1.2778448e+000 -7.6792534e-001 -1.2201947e+000 -1.4916793e+001 -8.1879194e+000  1.0000000e+000  5.4763712e-001
 -6.4424839e-001  2.8804038e-001 -1.0607939e+000 -1.6710129e+001 -3.7290516e+000  1.0000000e+000  9.9258182e-002
 -7.9332031e-001  1.3917883e-002  1.8350579e-001 -1.8171247e+001 -1.2418378e+000  1.0000000e+000  2.7606349e-001
  8.7510100e-002  8.4664865e-002 -9.5539177e-001 -1.8013911e+001 -2.5765573e+000  1.0000000e+000  2.5610771e-001
 -8.9014346e-003 -1.5461430e-001 -2.3830163e-001 -1.9142713e+001  4.7880482e-001  1.0000000e+000             Inf
 -1.3008861e+000  1.1802589e-001 -1.1839271e+000 -1.5583265e+001 -6.4504101e+000  1.0000000e+000  2.8344327e-001
 -1.2062762e+000 -6.4054857e-001 -1.2297287e+000 -1.5187900e+001 -7.9650631e+000  1.0000000e+000  2.7446906e-001
 -1.1886010e+000 -1.1265640e+000 -2.3904802e+000 -1.3101729e+001 -1.0106472e+001  1.0000000e+000             Inf
 -9.4164933e-001 -1.0127490e+000 -6.2345867e-002 -1.5747083e+001 -5.9445620e+000  1.0000000e+000  1.8032921e-001
 -4.1186206e-001 -5.9508364e-001 -1.1333748e+000 -1.6393717e+001 -4.1045949e+000  1.0000000e+000  2.6329622e-001
 -1.1338298e+000 -1.3643126e-001 -8.7327152e-001 -1.6337746e+001 -5.8636094e+000  1.0000000e+000  2.8086437e-001
 -6.7073411e-001 -3.6034062e-002 -1.1250147e-001 -1.8509431e+001 -5.2262122e-001  1.0000000e+000  3.2336315e-001
 -1.0516506e+000 -7.2725666e-004  1.5305093e-001 -1.7801699e+001 -3.3052706e+000  1.0000000e+000  1.6791958e-001
 -1.1410874e+000 -3.8279946e-001 -4.6260080e-001 -1.6729055e+001 -3.6415134e+000  1.0000000e+000  1.5678035e-001
 -1.1696166e+000  1.6800516e-001 -1.5662879e-002 -1.7563410e+001 -3.5646442e+000  1.0000000e+000  2.0932619e-001
  7.5891561e-002 -4.4777025e-001 -1.0866399e+000 -1.7036983e+001 -3.5189203e+000  1.0000000e+000  3.7553529e-001
 -2.2114545e-002  8.2662731e-002 -9.8737635e-001 -1.8032653e+001 -2.9272631e+000  1.0000000e+000  2.1837836e-001
 -9.4607355e-001 -7.1004956e-002  4.4649456e-002 -1.8105331e+001 -2.5868468e+000  1.0000000e+000  2.9584390e-001
 -8.1393550e-001  5.2306097e-002 -1.1858488e+000 -1.6381623e+001 -5.4546151e+000  1.0000000e+000  1.9704607e-001
 -4.0517319e-001  6.8873908e-002 -1.3251590e-001 -1.8916630e+001  4.5921542e-001  1.0000000e+000             Inf
  1.0784839e-001  1.4226094e-001 -1.2126753e+000 -1.7482582e+001 -3.3215392e+000  1.0000000e+000  2.9696169e-001
 -9.9995978e-001  7.9332219e-002 -1.0331871e+000 -1.6310430e+001 -6.5090095e+000  1.0000000e+000  2.8358917e-001
 -1.1615763e+000 -1.9384392e-001 -1.0860449e+000 -1.5921576e+001 -7.3631839e+000  1.0000000e+000  7.3754780e-001
 -1.1522587e+000 -9.7806850e-001 -1.1046689e+000 -1.4835983e+001 -1.0711772e+001  1.0000000e+000             Inf
 -7.7799845e-001 -7.5568573e-002 -1.0908278e+000 -1.6588472e+001 -5.0689676e+000  1.0000000e+000  3.3388090e-001
 -1.4940969e-002 -1.8194139e-001 -4.8718829e-001 -1.8653635e+001  2.4598641e-001  1.0000000e+000  2.2393235e-001
  1.3239722e-001  1.3111313e-001 -6.8689374e-001 -1.8329002e+001 -4.3366753e-001  1.0000000e+000  3.8795530e-001
 -1.0965050e+000 -6.2734090e-001 -9.8817399e-002 -1.6574551e+001 -4.1461868e+000  1.0000000e+000  1.8431112e-001
  1.8278956e-001 -2.1093687e-001 -9.1695045e-001 -1.7741717e+001 -2.0228248e+000  1.0000000e+000  2.0646256e-001
 -7.2656352e-001  1.1230013e-001 -7.3966507e-002 -1.8367253e+001 -7.9309740e-001  1.0000000e+000  3.0927331e-001
 -1.1079306e+000  2.7245171e-001 -1.1696629e+000 -1.5824493e+001 -7.2136472e+000  1.0000000e+000  2.6327817e-001
 -8.8885176e-001 -2.4842019e-001 -7.9475370e-001 -1.6780445e+001 -3.6418054e+000  1.0000000e+000  1.5251147e-001
  4.0749260e-003 -2.0322775e-001 -7.6646084e-001 -1.8135084e+001 -1.1179080e+000  1.0000000e+000  1.7526834e-001
 -7.7740897e-001 -1.2651732e-001 -1.2571722e+000 -1.6309509e+001 -4.6373277e+000  1.0000000e+000  2.2544365e-001
 -8.6222105e-002 -2.5764953e-001 -1.2492346e-001 -1.8914526e+001  5.6959767e-001  1.0000000e+000  2.7127636e-001
 -1.1516066e+000 -2.6048005e-001 -1.1639674e+000 -1.5774386e+001 -7.4939334e+000  1.0000000e+000  6.2275386e-001
  1.7675040e-001 -1.6218105e-001 -2.0261206e-001 -1.9025749e+001  7.2683409e-001  1.0000000e+000             Inf
  4.1310058e-002  2.4537000e-001 -8.6618643e-001 -1.7866785e+001 -1.6566970e+000  1.0000000e+000  1.6172973e-001
 -9.6670965e-001 -4.2033362e-001 -9.5699199e-001 -1.6212709e+001 -5.7019479e+000  1.0000000e+000  3.5422748e-001
 -4.4495824e-001 -5.5505049e-002 -1.1074014e+000 -1.7153314e+001 -3.6208566e+000  1.0000000e+000  1.8570027e-001
 -2.3659800e+000 -1.2156149e+000 -1.1311125e+000 -1.3048503e+001 -8.7073369e+000  1.0000000e+000             Inf
 -1.2460648e+000  2.3688521e-002 -2.9413130e-002 -1.7718541e+001 -3.3705194e+000  1.0000000e+000  2.6782809e-001
 -8.5939918e-001 -4.7314886e-001 -1.0303713e+000 -1.6189513e+001 -5.4759408e+000  1.0000000e+000  3.3524417e-001
 -7.6119850e-001 -5.7920254e-001 -9.1826132e-001 -1.6307063e+001 -4.2119289e+000  1.0000000e+000  3.8675037e-001
  2.3206887e-001 -2.3714768e-003 -8.4023349e-001 -1.7999584e+001 -1.5438355e+000  1.0000000e+000  1.2667311e-001
  6.6024756e-004 -8.0736441e-002 -2.5937032e-001 -1.9311022e+001  3.8627152e-001  1.0000000e+000  3.9898809e-001
 -5.1987848e-002 -1.9102079e-001 -1.0051448e+000 -1.7761311e+001 -2.9202957e+000  1.0000000e+000  1.9027336e-001
 -1.3419512e+000 -9.8753917e-001 -1.2267795e+000 -1.4464125e+001 -8.7988204e+000  1.0000000e+000             Inf
 -2.7420050e-002  1.6597762e-001 -7.4616306e-001 -1.8251469e+001 -9.1000904e-001  1.0000000e+000  4.6716080e-001
 -1.2407449e+000 -2.8372775e-001 -7.7037692e-001 -1.6238402e+001 -4.6713759e+000  1.0000000e+000  1.6059137e-001
  2.1986742e-001 -7.1144129e-002 -1.1403810e+000 -1.7505442e+001 -3.4002354e+000  1.0000000e+000  4.2568643e-001
 -9.4800041e-001 -3.9910777e-002  1.4375353e-001 -1.7977536e+001 -2.5022963e+000  1.0000000e+000  1.8818200e-001
 -1.3505721e+000 -8.8587193e-001 -1.0158801e+000 -1.4876506e+001 -7.4802992e+000  1.0000000e+000  4.6176909e-001
 -6.8812967e-002  6.6731270e-002 -1.0505076e-001 -1.9564280e+001  3.9112182e-001  1.0000000e+000             Inf
 -1.2833040e+000 -1.4510186e-001 -1.1390253e+000 -1.5671812e+001 -6.7313154e+000  1.0000000e+000  4.7554792e-001
 -8.4689611e-001 -1.8999795e-001 -1.0336459e-001 -1.7983053e+001 -1.5904707e+000  1.0000000e+000  1.0861755e-001
 -1.0047244e+000 -1.6679448e-001  4.7510200e-002 -1.7816200e+001 -2.9382598e+000  1.0000000e+000  1.7795162e-001
 -1.1873842e+000  2.6095583e-004  1.7599718e-001 -1.7540280e+001 -3.5483359e+000  1.0000000e+000  1.2654171e-001
 -5.9159133e-001  1.4701970e-001  1.8313653e-001 -1.8393380e+001  1.4872733e-001  1.0000000e+000  1.8006597e-001
 -1.1125734e+000  1.3032685e-001  1.1811645e-001 -1.7647202e+001 -3.4211968e+000  1.0000000e+000  1.2077698e-001
  1.9771835e-001  1.1253035e-001 -7.3709613e-001 -1.8169793e+001 -6.7241905e-001  1.0000000e+000  2.3582258e-001
 -1.2641733e-001 -1.2250594e-001 -8.2490277e-001 -1.8117825e+001 -1.4459081e+000  1.0000000e+000  2.3992685e-001
 -9.4494120e-001 -1.3272735e-001  3.4805502e-002 -1.7991921e+001 -2.5245783e+000  1.0000000e+000  2.3115096e-001
 -4.1022230e-001  5.8403814e-003 -1.2122093e+000 -1.7059305e+001 -3.5615151e+000  1.0000000e+000  1.4941937e-001
 -4.9357914e-001 -6.9571168e-001 -1.1376062e+000 -1.6090624e+001 -4.8023874e+000  1.0000000e+000  1.3010672e-001
 -8.8799828e-001  4.1684964e-001 -9.8703895e-001 -1.6289665e+001 -4.5651470e+000  1.0000000e+000  3.0517658e-001
 -1.1793648e+000 -3.5967334e-002 -1.2620576e+000 -1.5666397e+001 -7.0974938e+000  1.0000000e+000  1.3230074e-001
  1.2115407e-001 -3.9249270e-001  3.0613914e-003 -1.8456320e+001  3.7451037e-001  1.0000000e+000  1.6677118e-001
  1.3447445e-001 -1.1724977e-001 -1.1720982e+000 -1.7550515e+001 -3.4756768e+000  1.0000000e+000  3.9104446e-002
 -9.0678476e-001 -9.4527287e-001 -1.0684426e+000 -1.5213064e+001 -8.8906822e+000  1.0000000e+000             Inf
 -1.1657431e+000  3.5686550e-002 -5.0763214e-001 -1.6951803e+001 -3.8701341e+000  1.0000000e+000  2.5783971e-001
 -1.0119360e+000 -4.2644393e-001 -1.1941381e+000 -1.5788229e+001 -6.9785912e+000  1.0000000e+000  2.8876322e-001
 -4.0910422e-001  9.6188275e-002 -4.0362035e-002 -1.8987369e+001  3.8155017e-001  1.0000000e+000  2.3734955e-001
 -1.1417895e+000 -6.6545731e-001 -9.8635364e-001 -1.5559616e+001 -7.7072432e+000  1.0000000e+000  2.9947254e-001
 -1.4048998e-001 -9.7030074e-002 -9.4221365e-002 -1.9397410e+001  4.9124242e-001  1.0000000e+000             Inf
 -5.5844114e-001 -1.5843162e-001 -1.0662732e+000 -1.6964507e+001 -3.6592106e+000  1.0000000e+000  5.8586557e-002
 -5.5919508e-002 -9.3496739e-001 -9.1290139e-001 -1.5991859e+001 -5.1180728e+000  1.0000000e+000  3.0422535e-001
 -3.8556835e-002 -2.3276466e-001  2.3373753e-002 -1.9081993e+001  3.7176124e-001  1.0000000e+000  2.7346917e-001
  1.5961382e-001 -5.9424872e-002 -1.0778988e+000 -1.7723204e+001 -3.3326213e+000  1.0000000e+000  2.8603995e-001
 -7.4087973e-001 -7.9822568e-001 -8.0722515e-001 -1.6011576e+001 -4.4586725e+000  1.0000000e+000  1.3896597e-001
  2.0634322e-001 -9.1669908e-001 -9.4300898e-001 -1.5973949e+001 -4.9865966e+000  1.0000000e+000  2.8356741e-001
 -8.6272993e-001 -8.7588013e-001 -3.4173692e-001 -1.6105971e+001 -4.0949748e+000  1.0000000e+000  3.2829307e-001
 -1.0885019e+000 -1.0999818e+000 -5.8086428e-001 -1.5135586e+001 -7.8373330e+000  1.0000000e+000             Inf
 -9.2369665e-001 -2.4353573e-001  3.5844557e-002 -1.7780497e+001 -2.2858429e+000  1.0000000e+000  3.2816040e-001
 -1.1166893e+000 -9.4711695e-002 -5.0948477e-001 -1.7007509e+001 -3.7572039e+000  1.0000000e+000  3.4119851e-001
 -1.5579280e-001  2.0821072e-001 -8.0150241e-001 -1.7966878e+001 -1.0872678e+000  1.0000000e+000  4.1384442e-001
  1.8981527e-002 -3.3033881e-001 -1.1369148e+000 -1.7251250e+001 -3.5922508e+000  1.0000000e+000  2.2641528e-001
 -2.7380465e-001 -5.3265924e-002  1.1357872e-001 -1.9209624e+001  5.2995649e-001  1.0000000e+000             Inf
 -1.2222402e+000 -3.0285686e-001 -1.1240503e+000 -1.5696591e+001 -7.2637243e+000  1.0000000e+000  3.3524400e-001
 -1.0229254e+000  4.8027133e-002 -1.2574362e+000 -1.5923025e+001 -6.6494984e+000  1.0000000e+000  3.4022576e-001
  1.2503355e-001 -3.2546516e-003 -6.4230344e-001 -1.8547418e+001 -3.9819496e-001  1.0000000e+000  4.4808550e-001
  8.8540161e-002 -4.3609142e-001 -1.1382007e+000 -1.6985102e+001 -3.6198555e+000  1.0000000e+000  2.2762707e-001
 -1.0622061e+000 -9.3106193e-001 -1.3291588e+000 -1.4767392e+001 -8.5831104e+000  1.0000000e+000  6.1569962e-001
 -9.9513552e-001 -7.4364443e-001 -1.1418646e+000 -1.5414495e+001 -8.2525245e+000  1.0000000e+000  4.5886142e-001
  4.8387761e-002  6.4144689e-003 -5.7723535e-001 -1.8812467e+001 -2.0461739e-001  1.0000000e+000             Inf
 -9.7379596e-001  5.5592146e-002 -9.5203599e-001 -1.6491263e+001 -5.7466618e+000  1.0000000e+000  2.4981991e-001
 -6.1791422e-001  5.9542098e-002 -1.1252637e+000 -1.6814654e+001 -4.2304542e+000  1.0000000e+000  1.6449060e-001
 -1.1090008e+000 -2.0447360e+000 -1.1506715e+000 -1.2534631e+001 -9.7509609e+000  1.0000000e+000             Inf
 -9.2437458e-001 -2.9179247e-002 -1.1713028e+000 -1.6222299e+001 -6.4150540e+000  1.0000000e+000  4.3401346e-001
 -9.7737099e-001 -2.6452094e-002 -8.2232821e-001 -1.6706604e+001 -4.7666433e+000  1.0000000e+000  2.1033924e-001
 -1.0990423e+000  2.0912122e-002  1.1811477e-001 -1.7789357e+001 -3.5396225e+000  1.0000000e+000  3.2534958e-001
 -9.0663807e-001 -3.2701232e-002 -1.0607313e-001 -1.8121084e+001 -2.2413783e+000  1.0000000e+000  5.1232061e-001
 -1.1838334e-001  1.4664303e-002 -1.3455367e+000 -1.7404737e+001 -1.7669949e+000  1.0000000e+000  4.3861579e-001
 -1.2645868e+000 -3.1511699e-001 -8.5899609e-001 -1.6033224e+001 -5.1274805e+000  1.0000000e+000  4.7488814e-002
 -9.8256265e-001 -8.2945885e-001 -5.7066783e-001 -1.5908521e+001 -5.2023369e+000  1.0000000e+000  8.0654928e-002
 -7.3570314e-001 -1.0748240e-002  2.5873789e-001 -1.8126852e+001 -7.0427065e-001  1.0000000e+000  3.1947776e-001
 -1.0207257e+000 -7.2793886e-001 -7.4028813e-001 -1.5907185e+001 -5.6463345e+000  1.0000000e+000  3.2294892e-001
 -1.2562382e+000 -8.8292142e-001 -7.6276343e-001 -1.5274535e+001 -6.9944102e+000  1.0000000e+000  3.5659693e-001
 -2.3173685e-002 -9.6807259e-002 -1.2872738e-001 -1.9485885e+001  3.8233862e-001  1.0000000e+000             Inf
 -6.0288120e-001 -6.3392958e-002 -1.0942146e+000 -1.6889736e+001 -4.0673861e+000  1.0000000e+000  3.7586547e-001
 -1.2040006e+000 -5.9352756e-001 -1.2349820e+000 -1.5248502e+001 -7.7164197e+000  1.0000000e+000  3.1288055e-001
 -2.5763096e-001 -8.0264020e-001 -1.0876710e+000 -1.6079618e+001 -5.1107117e+000  1.0000000e+000  1.0074439e-001
 -1.2028924e+000 -9.2855626e-001 -9.8359246e-001 -1.5008953e+001 -9.5002123e+000  1.0000000e+000             Inf
  1.0803844e-001  1.3404467e-001 -7.1173765e-001 -1.8313054e+001 -6.1479172e-001  1.0000000e+000  4.1351571e-001
 -1.1894319e+000  1.6498445e-001 -2.0739416e-001 -1.7348763e+001 -3.3213313e+000  1.0000000e+000  3.4780744e-001
 -1.1374768e+000 -7.1475687e-001 -1.7257865e-001 -1.6276302e+001 -4.6684489e+000  1.0000000e+000  2.8652642e-001
 -1.5322112e-001  1.0118211e-001  3.0838911e-001 -1.9010923e+001  9.0697124e-001  1.0000000e+000             Inf
 -1.2103393e+000 -8.0304324e-001 -9.7293953e-001 -1.5248923e+001 -8.3718860e+000  1.0000000e+000  2.4340176e-001
 -8.7119465e-001 -6.2678672e-001 -9.5181066e-001 -1.6030054e+001 -5.5408748e+000  1.0000000e+000  2.5135399e-001
 -1.9491580e-002 -1.5351702e-001 -1.1335456e+000 -1.7650287e+001 -3.6138736e+000  1.0000000e+000  3.3691505e-001
 -9.3323004e-001 -1.1054165e-001 -1.6281674e-001 -1.7900607e+001 -2.3072814e+000  1.0000000e+000  2.1812627e-001
 -8.6639199e-001 -1.1987050e-001 -1.2372737e+000 -1.6193981e+001 -5.5163918e+000  1.0000000e+000  2.3163751e-001
 -9.8838634e-001 -1.1369642e+000 -1.1124422e+000 -1.4673592e+001 -1.0804595e+001  1.0000000e+000             Inf
 -8.9950430e-001 -9.7899009e-001 -1.1570193e+000 -1.5050251e+001 -9.3319826e+000  1.0000000e+000  3.4036473e-001
 -6.7405686e-001 -1.9771230e-001  2.0572370e-001 -1.8134635e+001 -2.1753204e-001  1.0000000e+000  1.3668320e-001
 -1.0286591e+000 -2.6641709e-001 -6.6848895e-001 -1.6744975e+001 -3.9011487e+000  1.0000000e+000  3.0645611e-001
  1.8138555e-001  1.9539118e-001 -6.1893231e-001 -1.8263393e+001  1.0002816e-001  1.0000000e+000  9.5159797e-002
 -3.9158714e-001 -9.8483000e-001 -1.0963730e+000 -1.5537114e+001 -6.6864839e+000  1.0000000e+000  2.2260334e-001
  3.1670580e-002  2.4666310e-001  1.2031532e-001 -1.8980698e+001  6.5718680e-001  1.0000000e+000  5.3244703e-002
 -7.1670038e-001  4.9306969e-002 -1.0850329e+000 -1.6709103e+001 -4.6615903e+000  1.0000000e+000  2.6495395e-001
 -4.6041923e-001  9.8815969e-002 -2.2375649e-001 -1.8623746e+001  4.5810950e-001  1.0000000e+000  1.4964586e-001
  8.8230591e-002 -1.4365573e-001 -3.6534069e-001 -1.8913339e+001  5.4688652e-001  1.0000000e+000  9.9296049e-002
 -7.6304326e-001  9.2844254e-002  3.1019607e-001 -1.7947937e+001 -6.4895762e-001  1.0000000e+000  2.3239131e-001
 -1.2426044e+000 -2.5565959e-001 -1.2434045e+000 -1.5516865e+001 -6.7622072e+000  1.0000000e+000  9.4735425e-002
 -5.1851480e-001 -2.5780808e-001 -1.3388238e-001 -1.8341966e+001  3.3710746e-001  1.0000000e+000  1.1365667e-001
 -1.1960218e+000 -6.3243428e-001 -1.0180065e+000 -1.5498010e+001 -7.6903956e+000  1.0000000e+000  1.9921930e-001
  1.2636699e-002 -2.0362177e-001 -9.7807928e-001 -1.7789048e+001 -2.7745309e+000  1.0000000e+000  1.6927735e-001
 -8.0243608e-001 -1.0147408e+000 -1.0287382e+000 -1.5210406e+001 -8.3512585e+000  1.0000000e+000  5.3200762e-001
 -1.1690785e+000 -8.8957710e-001 -1.9999013e+000 -1.3908964e+001 -9.3972559e+000  1.0000000e+000             Inf
 -5.9967563e-001  8.5988972e-003  2.0909748e-001 -1.8459760e+001 -5.1741766e-002  1.0000000e+000  2.9573048e-001
 -3.3998846e-002  6.1875170e-002  1.4262894e-002 -1.9733598e+001  2.0918162e-001  1.0000000e+000             Inf
 -1.1733463e+000 -1.1679593e-001 -9.6098010e-001 -1.6138947e+001 -6.5957758e+000  1.0000000e+000  4.3587458e-001
 -6.6217273e-002 -1.1316870e-001 -6.7866010e-001 -1.8455591e+001 -5.2394590e-001  1.0000000e+000  7.6631780e-002
 -1.0541666e+000 -5.5565036e-001 -3.5057024e-001 -1.6648109e+001 -3.5751497e+000  1.0000000e+000  2.8956725e-001
 -6.6654834e-002 -1.4035360e-001 -7.0071234e-001 -1.8362206e+001 -6.2700608e-001  1.0000000e+000  8.2703852e-002
 -7.2293979e-002 -1.1044315e-001 -1.0924760e+000 -1.7767781e+001 -3.4643839e+000  1.0000000e+000  4.7584012e-001
 -7.1904242e-001  2.3992045e-001 -1.1107393e+000 -1.6560345e+001 -4.4722181e+000  1.0000000e+000  3.1604659e-001
 -1.1613469e+000  2.2288825e-001 -1.1590838e+000 -1.5791094e+001 -7.3907124e+000  1.0000000e+000  3.4215642e-001
 -8.1138350e-001  2.2034421e-001 -6.0985169e-002 -1.8005277e+001 -1.2423677e+000  1.0000000e+000  3.4147289e-001
 -2.0166640e-001  1.3760432e-001 -7.4461094e-001 -1.8118111e+001 -7.6183820e-001  1.0000000e+000  1.2533647e-001
 -1.0235110e+000 -2.9986078e-001 -7.4154133e-001 -1.6600736e+001 -4.3213125e+000  1.0000000e+000  1.0844973e-001
 -1.1585284e+000  3.0781549e-002  7.1318181e-003 -1.7868152e+001 -3.7933794e+000  1.0000000e+000  9.6883639e-001
 -5.6152583e-001  4.7239685e-002 -4.3315625e-002 -1.8806803e+001 -8.2172651e-002  1.0000000e+000  7.4753962e-001
 -9.3208707e-001 -3.0688982e-001 -8.9974117e-001 -1.6486504e+001 -4.8405450e+000  1.0000000e+000  4.8632444e-001
 -2.3375427e-001 -5.9577435e-004 -6.7504497e-002 -1.9409143e+001  3.6558028e-001  1.0000000e+000             Inf
 -8.6568875e-001 -2.4602513e-001 -1.0730916e+000 -1.6376443e+001 -5.5425806e+000  1.0000000e+000  2.5250997e-001
 -1.1428271e+000 -7.6006874e-001 -9.9761267e-001 -1.5381038e+001 -8.3845229e+000  1.0000000e+000  5.0939400e-001
 -1.0758718e+000 -1.2700848e+000 -8.8919407e-001 -1.4502258e+001 -9.2284851e+000  1.0000000e+000             Inf
 -9.5946693e-001 -9.7315060e-001 -6.1782790e-001 -1.5549527e+001 -6.3889714e+000  1.0000000e+000  3.4217141e-001
 -1.0862580e+000 -5.9018189e-001 -8.5960190e-001 -1.5927162e+001 -6.1695022e+000  1.0000000e+000  2.5674194e-001
 -1.0950491e-001  9.1496892e-002 -5.6210097e-001 -1.8642110e+001  6.2710180e-002  1.0000000e+000  2.4342824e-001
 -1.1779074e+000 -2.4970920e-001 -8.0204913e-003 -1.7372457e+001 -3.5771884e+000  1.0000000e+000  2.4119783e-001
  6.5720637e-002 -2.4586494e-002 -9.4316573e-001 -1.8141014e+001 -2.5994056e+000  1.0000000e+000  2.5727662e-001
 -8.8790066e-002 -1.5342334e-001 -4.8231795e-001 -1.8688968e+001  3.4397060e-001  1.0000000e+000  1.8562939e-001
 -1.9543383e+000 -8.9758090e-001 -1.0861001e+000 -1.4048562e+001 -9.0312248e+000  1.0000000e+000             Inf
 -9.9239220e-001 -1.8873374e-001 -2.8342613e-002 -1.7796149e+001 -2.8636676e+000  1.0000000e+000  1.8493452e-001
 -1.2266559e+000  3.6461673e-002 -7.9042389e-001 -1.6359945e+001 -5.1052490e+000  1.0000000e+000  3.3026663e-001
 -4.9436707e-002  1.4386085e-001 -7.8259967e-001 -1.8229093e+001 -1.1674250e+000  1.0000000e+000  3.6962517e-001
 -1.0775559e+000 -7.0453813e-001  1.2124901e-002 -1.6415424e+001 -4.6133792e+000  1.0000000e+000  1.7247489e-001
 -1.0241209e-001  2.5730001e-002 -1.2281621e+000 -1.7612700e+001 -3.4144054e+000  1.0000000e+000  1.5447181e-001
 -1.1166440e+000 -6.4346718e-002 -6.2921505e-001 -1.6807303e+001 -4.2606879e+000  1.0000000e+000  2.8975263e-001
 -3.8500642e-002  4.4276682e-003  3.3648534e-001 -1.9271911e+001  6.9548337e-001  1.0000000e+000             Inf
 -1.1223883e+000 -6.9471857e-001 -1.0986478e+000 -1.5390459e+001 -8.5127477e+000  1.0000000e+000  5.7706194e-001
 -1.0516982e+000 -6.6369872e-003 -1.0972709e+000 -1.6132593e+001 -7.2991107e+000  1.0000000e+000  5.3593017e-001
 -5.0093482e-001  5.1230733e-002 -1.0816664e+000 -1.7094671e+001 -3.6622131e+000  1.0000000e+000  1.9432000e-001
 -7.7965456e-001 -3.2914157e-001 -1.1827787e+000 -1.6265708e+001 -5.0683324e+000  1.0000000e+000  2.1264751e-001
 -1.1379867e+000 -1.6904034e-001 -5.7567215e-001 -1.6813828e+001 -3.9556652e+000  1.0000000e+000  2.2132817e-001
 -1.1071119e+000 -1.0481000e+000 -1.0923002e+000 -1.4759661e+001 -1.1078538e+001  1.0000000e+000             Inf
 -4.4852434e-001  1.3842526e-001  1.0576554e-001 -1.8761508e+001  4.6650360e-001  1.0000000e+000  1.2165840e-001
 -8.5582988e-001 -1.2545845e-002  3.0338168e-001 -1.7837452e+001 -1.4952574e+000  1.0000000e+000  3.6165130e-001
 -1.0563165e+000 -1.1457303e-002 -1.6404581e-001 -1.7771967e+001 -3.3342198e+000  1.0000000e+000  2.0363376e-001
 -7.6070777e-001 -3.0333265e-001 -1.0646453e+000 -1.6503132e+001 -4.7025209e+000  1.0000000e+000  2.1784389e-001
 -6.7857542e-001  1.6709713e-001  1.8829315e-001 -1.8204563e+001 -2.4506664e-001  1.0000000e+000  3.1034780e-001
 -9.5068158e-001 -1.3754575e-001 -1.1205501e+000 -1.6230951e+001 -6.4725526e+000  1.0000000e+000  4.0377530e-001
 -1.7325310e-001 -1.2850758e-001 -1.1586695e+000 -1.7498063e+001 -3.4712800e+000  1.0000000e+000  1.1455431e-001
 -4.7207043e-001 -2.4171008e-001 -7.5873574e-002 -1.8499556e+001  3.9888608e-001  1.0000000e+000  1.8539683e-001
 -2.1786766e-001 -3.4000059e-002 -2.9946752e-001 -1.8983599e+001  5.5732752e-001  1.0000000e+000  1.1592812e-001
 -1.6645976e-001  7.5970339e-002 -1.9041730e-001 -1.9238929e+001  5.7539238e-001  1.0000000e+000             Inf
 -1.7739648e-001  8.8452007e-002 -1.0903125e+000 -1.7646299e+001 -3.3710584e+000  1.0000000e+000  6.4796873e-002
 -9.5465296e-001 -1.0697538e+000 -6.6185662e-001 -1.5282585e+001 -7.2160613e+000  1.0000000e+000  7.2369688e-001
 -1.1894935e+000  1.5259143e-001 -8.5885193e-002 -1.7523332e+001 -3.4424716e+000  1.0000000e+000  4.1693524e-002
 -1.0852584e+000 -3.6315990e-001 -7.1001968e-001 -1.6479919e+001 -4.5059003e+000  1.0000000e+000  1.6033414e-001
 -8.7683087e-001 -1.2073772e+000 -9.6184122e-001 -1.4763552e+001 -8.8844067e+000  1.0000000e+000  5.8103562e-001
 -2.7509721e+000 -1.0546052e+000 -1.1594035e+000 -1.2856643e+001 -9.8011268e+000  1.0000000e+000             Inf
  9.2518771e-003 -8.1857121e-002 -1.1952440e+000 -1.7705950e+001 -3.6440679e+000  1.0000000e+000  2.5997324e-001
 -8.3687719e-001 -5.6129111e-002 -9.1941731e-001 -1.6773119e+001 -4.3709368e+000  1.0000000e+000  2.6710949e-001
 -8.5753753e-001 -2.2237577e-001 -3.5696937e-002 -1.7935836e+001 -1.7491847e+000  1.0000000e+000  2.2395057e-001
 -8.0767590e-001 -8.3228480e-002  7.7970380e-002 -1.8275582e+001 -1.4050571e+000  1.0000000e+000  3.9841278e-001
 -3.3005638e-002 -9.0940172e-002 -1.0641232e+000 -1.7885082e+001 -3.4099148e+000  1.0000000e+000  2.2126822e-001
 -1.1178280e+000 -2.9078491e-001 -8.7929514e-001 -1.6246512e+001 -5.8230496e+000  1.0000000e+000  3.3743887e-001
 -1.1620286e+000 -5.1565484e-002 -8.1039055e-001 -1.6425393e+001 -5.4717321e+000  1.0000000e+000  1.6473221e-001
 -8.3601395e-001 -9.3598780e-002 -9.5487421e-002 -1.8187569e+001 -1.5969920e+000  1.0000000e+000  8.4418931e-002
 -1.0865979e+000 -9.8638741e-001 -6.7795789e-001 -1.5327588e+001 -7.6318088e+000  1.0000000e+000  2.4629042e-001
 -1.6740891e-001  2.2756976e-002 -2.9597755e-002 -1.9593356e+001  3.2415128e-001  1.0000000e+000             Inf
 -9.7860494e-001 -6.7271757e-001 -1.2335838e+000 -1.5436076e+001 -7.4014515e+000  1.0000000e+000  3.1504340e-001
