# Supplementary material for: An evolutionary algorithm for multi-objective optimization of freshwater consumption in textile dyeing industry
Source: PeerJ Comput Sci. 2022 Mar 22;8:e932. doi: 10.7717/peerj-cs.932 (PMC9044317; doi:10.7717/peerj-cs.932)
Supplement: Supplemental Information 1 — The data was collected manually from the Sitara Textile mills to conduct the thesis. [file peerj-cs-08-932-s001.zip › Code-and-Dataset/Algorithm Work/AMOCLPSO-matlab/SCH/100 GENERATION/graph.m]

rep11 = load('SCH_final_solution.txt');
true_optimal_front = load('schaffer_optimal_front.txt');
f1 = rep11(:,2);
f2 = rep11(:,3);
plot(f1,f2,'x','LineWidth',1.5,...
                'MarkerEdgeColor','r',...
                'MarkerFaceColor',[1 1 1],...
                'MarkerSize',10)
hold on
f1 = true_optimal_front(:,1);
f2 = true_optimal_front(:,2);
plot(f1,f2,'-k','LineWidth',1.5,...
                'MarkerEdgeColor','k',...
                'MarkerFaceColor',[1 1 1],...
                'MarkerSize',5)
h = legend('A-MOCLPSO','SCH_optimal',0);
set(h,'Interpreter','none')   
xlabel('Objective Function 1')
ylabel('Objective Function 2')
